# Supplementary material for: Co-activation of super-enhancer-driven CCAT1 by TP63 and SOX2 promotes squamous cancer progression
Source: Nat Commun. 2018 Sep 6;9:3619. doi: 10.1038/s41467-018-06081-9 (PMC6127298; doi:10.1038/s41467-018-06081-9)
Supplement: Supplementary file 3 — Supplementary Data 1 [file 41467_2018_6081_MOESM3_ESM.xls]

CLOSEST_GENE	peakID	Chromosome	Start	End	PeaksStitched	Length	ChIPSignal	InputSignal	Rank	OVERLAP_GENES	PROXIMAL_GENES	enhancerRank	isSuper	Biotype	Strand	Hugo_Symbol	Locus	length	exonLen
ENSG00000175662	143_peaks_stitched	chr17	17566106	17944639	143	378533	309704.19	51818.46	1	ENSG00000171962,ENSG00000072310,ENSG00000171953,ENSG00000175662,ENSG00000108557,ENSG00000141034,ENSG00000223979	ENSG00000108591,ENSG00000141034	1	1	protein_coding	-	TOM1L2	chr17:17746828-17875736	128908	13147
ENSG00000170579	13_peaks_stitched	chr18	3582741	3635613	13	52872	202479.31	28017.17	2	ENSG00000170579		2	1	protein_coding	-	DLGAP1	chr18:3496030-4455335	959305	18736
ENSG00000168487	60_peaks_stitched	chr8	21943481	22113534	60	170053	199580.13	37008.78	3	ENSG00000168487,ENSG00000168484,ENSG00000158863,ENSG00000168453,ENSG00000168476,ENSG00000168495,ENSG00000173566,ENSG00000168481,ENSG00000168490	ENSG00000158856,ENSG00000197181,ENSG00000158815,ENSG00000158806,ENSG00000168487	3	1	protein_coding	+	BMP1	chr8:22022249-22069839	47590	13145
ENSG00000186350	59_peaks_stitched	chr9	137214921	137336271	59	121350	185619.88	23581.45	4	ENSG00000186350		4	1	protein_coding	+	RXRA	chr9:137208944-137332431	123487	13058
ENSG00000257137	39_peaks_stitched	chr12	52533543	52656337	39	122794	178359.14	22475.05	5	ENSG00000135480,ENSG00000257137,ENSG00000167767,ENSG00000258279,ENSG00000170442	ENSG00000205426,ENSG00000170442	5	1	lincRNA	-	C12orf80	chr12:52599368-52604639	5271	2513
ENSG00000178209	28_peaks_stitched	chr8	144976591	145080465	28	103874	175812.05	21789.93	6	ENSG00000178209,ENSG00000178685,ENSG00000178719	ENSG00000178814,ENSG00000186583,ENSG00000227184	6	1	protein_coding	-	PLEC	chr8:144989321-145050902	61581	24206
ENSG00000138119	88_peaks_stitched	chr10	95070202	95258223	88	188021	172127.75	22612.95	7	ENSG00000138119,ENSG00000138180	ENSG00000138180	7	1	protein_coding	-	MYOF	chr10:95066186-95242074	175888	9740
ENSG00000118680	37_peaks_stitched	chr18	3245613	3424016	37	178403	223696	75577.16	8	ENSG00000101608,ENSG00000177426,ENSG00000118680	ENSG00000177426,ENSG00000101605	8	1	protein_coding	+	MYL12B	chr18:3261907-3278282	16375	1898
ENSG00000142186	43_peaks_stitched	chr11	65236479	65363371	43	126892	158296.45	17782.44	9	ENSG00000142186,ENSG00000173442,ENSG00000168056,ENSG00000173465,ENSG00000251562,ENSG00000176973,ENSG00000269018,ENSG00000173338	ENSG00000173327,ENSG00000245532,ENSG00000213445,ENSG00000197136,ENSG00000173727	9	1	protein_coding	+	SCYL1	chr11:65292548-65306175	13627	8456
ENSG00000108602	21_peaks_stitched	chr17	19603647	19670506	21	66859	148491.92	15402.16	10	ENSG00000108602,ENSG00000180638	ENSG00000072210,ENSG00000083290,ENSG00000108602	10	1	protein_coding	-	ALDH3A1	chr17:19641297-19652256	10959	7897
ENSG00000100345	79_peaks_stitched	chr22	36682239	36878629	79	196390	156143.13	23707.58	11	ENSG00000100348,ENSG00000100345	ENSG00000128335,ENSG00000100353,ENSG00000100342,ENSG00000100345,ENSG00000100350	11	1	protein_coding	-	MYH9	chr22:36677327-36784063	106736	11168
ENSG00000197182	28_peaks_stitched	chr22	46446359	46523168	28	76809	143520.63	12168.85	12	ENSG00000197182,ENSG00000182257	ENSG00000186951	12	1	protein_coding	+	FLJ27365	chr22:46449749-46509808	60059	7587
ENSG00000118046	46_peaks_stitched	chr19	1148077	1287224	46	139147	150461.54	20078.56	13	ENSG00000118046,ENSG00000099622,ENSG00000167470,ENSG00000099625,ENSG00000228300,ENSG00000064932,ENSG00000099624,ENSG00000099617,ENSG00000160953	ENSG00000167468,ENSG00000064932	13	1	protein_coding	+	STK11	chr19:1189406-1228428	39022	12803
ENSG00000151632	42_peaks_stitched	chr10	4973588	5086727	42	113139	143645.38	16946.08	14	ENSG00000187134,ENSG00000151632,ENSG00000196139	ENSG00000196139	14	1	protein_coding	-	AKR1C2	chr10:5029967-5060223	30256	9305
ENSG00000114019	17_peaks_stitched	chr3	134027205	134101398	17	74193	137596.19	13596.25	15	ENSG00000114019		15	1	protein_coding	-	AMOTL2	chr3:134074716-134094321	19605	14583
ENSG00000256655	131_peaks_stitched	chr8	128800731	129061799	131	261068	168516.41	45313.45	16	ENSG00000256655		16	1	protein_coding	-	TMEM75	chr8:128959126-128960591	1465	1465
ENSG00000172366	56_peaks_stitched	chr16	604099	791682	56	187583	141725.51	20551	17	ENSG00000127585,ENSG00000140983,ENSG00000257108,ENSG00000161999,ENSG00000103245,ENSG00000103254,ENSG00000197562,ENSG00000007541,ENSG00000172366,ENSG00000103253,ENSG00000161996,ENSG00000127578,ENSG00000162004,ENSG00000103266,ENSG00000103326,ENSG00000103260,ENSG00000130731,ENSG00000161992,ENSG00000103269,ENSG00000127580	ENSG00000102854,ENSG00000127586,ENSG00000162006,ENSG00000103326,ENSG00000007376,ENSG00000090565,ENSG00000161999,ENSG00000161996,ENSG00000130731	17	1	protein_coding	+	FAM195A	chr16:691813-698474	6661	3115
ENSG00000130702	28_peaks_stitched	chr20	60876707	60963551	28	86844	133923.97	12827.8	18	ENSG00000130702,ENSG00000171858,ENSG00000130706	ENSG00000130701,ENSG00000149679,ENSG00000130703	18	1	protein_coding	-	LAMA5	chr20:60883011-60942368	59357	18515
ENSG00000230937	25_peaks_stitched	chr1	209527310	209609256	25	81946	130365.6	11485.57	19	ENSG00000230937		19	1	lincRNA	+	MIR205HG	chr1:209602165-209606183	4018	8143
ENSG00000146648	99_peaks_stitched	chr7	55084410	55282168	99	197758	141479.44	27692.5	20	ENSG00000146648		20	1	protein_coding	+	EGFR	chr7:55086714-55324313	237599	16060
ENSG00000157168	33_peaks_stitched	chr8	32081171	32200041	33	118870	114294.98	13850.38	21	ENSG00000157168		21	1	protein_coding	+	NRG1	chr8:31496902-32622548	1125646	16069
ENSG00000108175	57_peaks_stitched	chr10	80826492	80957220	57	130728	119375.25	19986.16	22	ENSG00000108175	ENSG00000108175	22	1	protein_coding	+	ZMIZ1	chr10:80828792-81076276	247484	11667
ENSG00000106868	20_peaks_stitched	chr9	114772637	114838362	20	65725	104757.58	9627.68	23	ENSG00000106868	ENSG00000106868	23	1	protein_coding	-	SUSD1	chr9:114803065-114937688	134623	6348
ENSG00000148120	79_peaks_stitched	chr9	97756757	97893708	79	136951	111461.38	17287.25	24	ENSG00000148120,ENSG00000158169	ENSG00000158169	24	1	protein_coding	+	C9orf3	chr9:97488983-97849441	360458	18963
ENSG00000255284	50_peaks_stitched	chr11	691215	864326	50	173111	111541.21	17987.82	25	ENSG00000177106,ENSG00000177697,ENSG00000177225,ENSG00000177700,ENSG00000177030,ENSG00000177542,ENSG00000177156,ENSG00000177685,ENSG00000177042,ENSG00000214063,ENSG00000177595,ENSG00000177600,ENSG00000177666,ENSG00000255284,ENSG00000184524	ENSG00000177225,ENSG00000177830,ENSG00000177030	25	1	protein_coding	+	AP006621.5	chr11:777578-784297	6719	1658
ENSG00000196576	33_peaks_stitched	chr22	50675805	50766443	33	90638	106617.73	13268.58	26	ENSG00000196576,ENSG00000188130,ENSG00000205593,ENSG00000100429,ENSG00000128159,ENSG00000185386,ENSG00000268427	ENSG00000170638,ENSG00000100239,ENSG00000073169,ENSG00000128159	26	1	protein_coding	-	PLXNB2	chr22:50713408-50746056	32648	10715
ENSG00000136908	30_peaks_stitched	chr9	130659153	130746639	30	87486	107958.84	14671.76	27	ENSG00000167106,ENSG00000136840,ENSG00000160408,ENSG00000167103,ENSG00000136908	ENSG00000106992,ENSG00000106991	27	1	protein_coding	-	DPM2	chr9:130697378-130700763	3385	4727
ENSG00000111319	27_peaks_stitched	chr12	6419138	6499558	27	80420	105168.41	12353.66	28	ENSG00000111319,ENSG00000111321,ENSG00000067182,ENSG00000008323	ENSG00000067182	28	1	protein_coding	-	SCNN1A	chr12:6456009-6486896	30887	16884
ENSG00000182095	24_peaks_stitched	chr7	5406284	5493234	24	86950	108272.26	15865.81	29	ENSG00000182095,ENSG00000155034	ENSG00000182095,ENSG00000155034	29	1	protein_coding	-	TNRC18	chr7:5346421-5465045	118624	18018
ENSG00000188001	27_peaks_stitched	chr3	188984998	189076527	27	91529	108357.03	16161.38	30	ENSG00000188001		30	1	protein_coding	+	TPRG1	chr3:188665003-189043093	378090	12404
ENSG00000157551	44_peaks_stitched	chr21	39605945	39729232	44	123287	104573.65	13236.61	31	ENSG00000157551	ENSG00000233316	31	1	protein_coding	+	KCNJ15	chr21:39529128-39679279	150151	22982
ENSG00000107438	36_peaks_stitched	chr10	96968807	97079833	36	111026	104431.52	13769.62	32	ENSG00000173124,ENSG00000107438,ENSG00000095637	ENSG00000095637,ENSG00000173124	32	1	protein_coding	-	PDLIM1	chr10:96997329-97050781	53452	3201
ENSG00000142627	32_peaks_stitched	chr1	16439804	16514863	32	75059	100802.42	11158.97	33	ENSG00000142627	ENSG00000142632,ENSG00000204377,ENSG00000185519,ENSG00000132881	33	1	protein_coding	-	EPHA2	chr1:16450832-16482582	31750	4621
ENSG00000160789	19_peaks_stitched	chr1	156051779	156111355	19	59576	97829.78	8765.77	34	ENSG00000160789,ENSG00000254726	ENSG00000116586,ENSG00000196189,ENSG00000132698,ENSG00000160803,ENSG00000254726	34	1	protein_coding	+	LMNA	chr1:156052364-156109880	57516	16696
ENSG00000171940	47_peaks_stitched	chr20	52337294	52499940	47	162646	106783.84	18106.98	35			35	1	protein_coding	-	ZNF217	chr20:52183604-52226446	42842	11611
ENSG00000188566	34_peaks_stitched	chr9	140043154	140170961	34	127807	110353.86	22560.18	36	ENSG00000176058,ENSG00000198569,ENSG00000176248,ENSG00000176884,ENSG00000188566,ENSG00000185863,ENSG00000197191,ENSG00000188229,ENSG00000176101,ENSG00000188986,ENSG00000197768,ENSG00000188163,ENSG00000212864,ENSG00000233198,ENSG00000187713,ENSG00000184709	ENSG00000176978,ENSG00000176884,ENSG00000177239,ENSG00000198113,ENSG00000188566,ENSG00000198435	36	1	protein_coding	+	NDOR1	chr9:140100147-140111461	11314	3999
ENSG00000132003	21_peaks_stitched	chr19	13905261	13977008	21	71747	96366.29	9482.2	37	ENSG00000187556,ENSG00000132003	ENSG00000104957,ENSG00000037757,ENSG00000104979,ENSG00000132024,ENSG00000132016,ENSG00000187556,ENSG00000132003,ENSG00000214109	37	1	protein_coding	+	ZSWIM4	chr19:13906274-13943044	36770	6316
ENSG00000268457	20_peaks_stitched	chr20	30249126	30312132	20	63006	95519.93	8881.58	38	ENSG00000171552,ENSG00000268457	ENSG00000088325,ENSG00000131055	38	1	protein_coding	+	AL160175.1	chr20:30309001-30309134	133	49
ENSG00000228022	47_peaks_stitched	chr6	30684113	30816062	47	131949	98487.32	13006.2	39	ENSG00000228022,ENSG00000137312,ENSG00000196230,ENSG00000137337,ENSG00000137331	ENSG00000204580,ENSG00000137337,ENSG00000146112,ENSG00000137404,ENSG00000204560	39	1	lincRNA	+	HCG20	chr6:30734602-30760027	25425	1366
ENSG00000126391	34_peaks_stitched	chr11	65121180	65223833	34	102653	98396.43	13161.73	40	ENSG00000126391,ENSG00000245532,ENSG00000162241,ENSG00000173825,ENSG00000173727	ENSG00000133884,ENSG00000251562,ENSG00000162241,ENSG00000149798	40	1	protein_coding	+	FRMD8	chr11:65154070-65180996	26926	8365
ENSG00000119669	28_peaks_stitched	chr14	77379454	77442796	28	63342	93739.36	8635.21	41			41	1	protein_coding	-	IRF2BPL	chr14:77490888-77495034	4146	4146
ENSG00000167971	57_peaks_stitched	chr16	2172297	2322040	57	149743	101069.2	16022.32	42	ENSG00000167969,ENSG00000167965,ENSG00000131653,ENSG00000205937,ENSG00000260778,ENSG00000167967,ENSG00000167964,ENSG00000184207,ENSG00000167968,ENSG00000167971,ENSG00000182685,ENSG00000008710,ENSG00000167970	ENSG00000008710,ENSG00000167972,ENSG00000103197	42	1	protein_coding	-	CASKIN1	chr16:2227184-2246526	19342	6172
ENSG00000160691	28_peaks_stitched	chr1	154897987	154990901	28	92914	96935.05	12840.8	43	ENSG00000160688,ENSG00000160685,ENSG00000163352,ENSG00000163346,ENSG00000173207,ENSG00000160691,ENSG00000163348,ENSG00000163344	ENSG00000143537,ENSG00000243364,ENSG00000160691,ENSG00000163354,ENSG00000163357,ENSG00000143590	43	1	protein_coding	-	SHC1	chr1:154934774-154946871	12097	9339
ENSG00000186834	31_peaks_stitched	chr17	43170810	43276083	31	105273	97842.82	13978.31	44	ENSG00000161714,ENSG00000181513,ENSG00000168517,ENSG00000186834,ENSG00000136448	ENSG00000184922,ENSG00000172992,ENSG00000136448	44	1	protein_coding	+	HEXIM1	chr17:43224684-43229468	4784	4784
ENSG00000117394	12_peaks_stitched	chr1	43388795	43439380	12	50585	92712.52	9380.14	45	ENSG00000117394		45	1	protein_coding	-	SLC2A1	chr1:43391052-43424530	33478	5507
ENSG00000061273	37_peaks_stitched	chr12	48134709	48232274	37	97565	98562.95	15486.56	46	ENSG00000061273,ENSG00000079337,ENSG00000211584,ENSG00000268069	ENSG00000079337,ENSG00000005175,ENSG00000111405,ENSG00000111424	46	1	protein_coding	-	HDAC7	chr12:48176505-48226915	50410	17802
ENSG00000175182	22_peaks_stitched	chr3	184016343	184098654	22	82311	104325.22	22479.5	47	ENSG00000175182,ENSG00000114859,ENSG00000175166,ENSG00000163882,ENSG00000090539,ENSG00000114867,ENSG00000090534,ENSG00000145191	ENSG00000214160,ENSG00000145194,ENSG00000090539,ENSG00000163888	47	1	protein_coding	+	FAM131A	chr3:184053714-184064063	10349	14016
ENSG00000196154	22_peaks_stitched	chr1	153483151	153550546	22	67395	89894.36	8835.32	48	ENSG00000196420,ENSG00000196754,ENSG00000197956,ENSG00000196154,ENSG00000188015	ENSG00000189171,ENSG00000196420,ENSG00000189334,ENSG00000160678,ENSG00000188643,ENSG00000143556	48	1	protein_coding	-	S100A4	chr1:153516089-153522612	6523	1994
ENSG00000180448	38_peaks_stitched	chr19	1010316	1126575	38	116259	94846.25	16017.09	49	ENSG00000064687,ENSG00000064666,ENSG00000180448,ENSG00000182087,ENSG00000167468,ENSG00000064932,ENSG00000099817	ENSG00000065268,ENSG00000116017,ENSG00000064932,ENSG00000180448,ENSG00000269169,ENSG00000116032	49	1	protein_coding	+	HMHA1	chr19:1065922-1086627	20705	13132
ENSG00000078900	27_peaks_stitched	chr1	3565947	3649838	27	83891	89897.81	11664.43	50	ENSG00000078900,ENSG00000116213	ENSG00000162592,ENSG00000235169,ENSG00000116213,ENSG00000078900,ENSG00000158109,ENSG00000162591	50	1	protein_coding	+	TP73	chr1:3569084-3652765	83681	10719
ENSG00000197461	20_peaks_stitched	chr7	510841	583138	20	72297	92097.55	13935.85	51	ENSG00000197461		51	1	protein_coding	-	PDGFA	chr7:536895-559933	23038	5658
ENSG00000179862	27_peaks_stitched	chr1	41295258	41385593	27	90335	95159.87	17639.52	52	ENSG00000117013,ENSG00000179862		52	1	protein_coding	-	CITED4	chr1:41326729-41328018	1289	1289
ENSG00000186174	7_peaks_stitched	chr11	118758632	118801529	7	42897	83588.2	7103.8	53	ENSG00000110375,ENSG00000186174,ENSG00000160683	ENSG00000176302,ENSG00000110375	53	1	protein_coding	-	BCL9L	chr11:118764584-118796317	31733	13645
ENSG00000170423	17_peaks_stitched	chr12	53230172	53304378	17	74206	87634.78	11351.38	54	ENSG00000170423,ENSG00000170421	ENSG00000186442,ENSG00000111057,ENSG00000170477,ENSG00000170421,ENSG00000185640	54	1	protein_coding	-	KRT78	chr12:53231588-53242876	11288	4449
ENSG00000101294	17_peaks_stitched	chr20	30131791	30200808	17	69017	85613.14	10000.29	55	ENSG00000101294,ENSG00000125968	ENSG00000131055,ENSG00000101294	55	1	protein_coding	+	HM13	chr20:30102231-30157370	55139	12316
ENSG00000079432	31_peaks_stitched	chr19	42701493	42830631	31	129138	88177.17	12798.71	56	ENSG00000079432,ENSG00000167625,ENSG00000188368,ENSG00000160570,ENSG00000105722,ENSG00000079462,ENSG00000167619,ENSG00000268643,ENSG00000105429,ENSG00000105723,ENSG00000204957	ENSG00000028277,ENSG00000105429	56	1	protein_coding	+	CIC	chr19:42772689-42799949	27260	14272
ENSG00000183558	10_peaks_stitched	chr1	149800863	149836082	10	35219	83708.31	8437.29	57	ENSG00000203852,ENSG00000203811,ENSG00000182217,ENSG00000203812,ENSG00000183558,ENSG00000183941	ENSG00000150337,ENSG00000178096,ENSG00000203814,ENSG00000183598,ENSG00000184260,ENSG00000184678,ENSG00000184270	57	1	protein_coding	-	HIST2H2AA3	chr1:149813505-149814478	973	973
ENSG00000175602	16_peaks_stitched	chr11	65624109	65690135	16	66026	84554.67	9865.49	58	ENSG00000175550,ENSG00000172500,ENSG00000172732,ENSG00000175592,ENSG00000172638,ENSG00000172757,ENSG00000172543,ENSG00000175573,ENSG00000175602,ENSG00000172803	ENSG00000172757,ENSG00000172803,ENSG00000175467	58	1	protein_coding	+	CCDC85B	chr11:65657875-65659105	1230	1230
ENSG00000149782	19_peaks_stitched	chr11	63992771	64054432	19	61661	83889.15	9436.63	59	ENSG00000173457,ENSG00000173486,ENSG00000173264,ENSG00000173511,ENSG00000110011,ENSG00000002330,ENSG00000149761,ENSG00000149743,ENSG00000149782	ENSG00000182450,ENSG00000173264,ENSG00000149781,ENSG00000173153,ENSG00000168439,ENSG00000173113,ENSG00000149743,ENSG00000126432,ENSG00000219435	59	1	protein_coding	+	PLCB3	chr11:64018995-64036622	17627	6331
ENSG00000102119	27_peaks_stitched	chrX	153569037	153641953	27	72916	84139.41	10266.2	60	ENSG00000013563,ENSG00000196924,ENSG00000102119,ENSG00000102125,ENSG00000147403	ENSG00000185254,ENSG00000007350,ENSG00000203879,ENSG00000071859,ENSG00000130827,ENSG00000071553,ENSG00000102125,ENSG00000013563	60	1	protein_coding	+	EMD	chrX:153607557-153609883	2326	6398
ENSG00000184381	46_peaks_stitched	chr22	38506243	38644464	46	138221	91191.84	17487.89	61	ENSG00000184381,ENSG00000185022,ENSG00000198792,ENSG00000128298	ENSG00000100156,ENSG00000213923,ENSG00000128298,ENSG00000100151,ENSG00000185022	61	1	protein_coding	-	PLA2G6	chr22:38507502-38601697	94195	12950
ENSG00000220205	25_peaks_stitched	chr17	8009217	8127734	25	118517	88610.37	15406.83	62	ENSG00000179094,ENSG00000178999,ENSG00000179029,ENSG00000179111,ENSG00000179148,ENSG00000220205,ENSG00000178977,ENSG00000196544	ENSG00000178971,ENSG00000178921,ENSG00000214999,ENSG00000179477,ENSG00000178999,ENSG00000179148	62	1	protein_coding	-	VAMP2	chr17:8062467-8066864	4397	4160
ENSG00000107338	41_peaks_stitched	chr9	37987619	38074752	41	87133	84857.55	11735.32	63	ENSG00000107338		63	1	protein_coding	-	SHB	chr9:37919131-38069210	150079	4116
ENSG00000197747	26_peaks_stitched	chr1	151942846	152025197	26	82351	83897.67	11469.33	64	ENSG00000197747,ENSG00000163191	ENSG00000182898	64	1	protein_coding	-	S100A10	chr1:151955391-151966866	11475	2184
ENSG00000148335	19_peaks_stitched	chr9	132199345	132266296	19	66951	84666.19	12405.07	65			65	1	protein_coding	+	NTMT1	chr9:132371163-132398209	27046	4165
ENSG00000136205	60_peaks_stitched	chr7	47510117	47647249	60	137132	90999.05	19053.53	66	ENSG00000136205	ENSG00000221845,ENSG00000136205	66	1	protein_coding	-	TNS3	chr7:47314752-47622156	307404	20174
ENSG00000075618	21_peaks_stitched	chr7	5630794	5695138	21	64344	84920.13	13224.39	67	ENSG00000011275,ENSG00000075618	ENSG00000075624	67	1	protein_coding	+	FSCN1	chr7:5632439-5646286	13847	7967
ENSG00000226380	31_peaks_stitched	chr7	130523060	130610470	31	87410	82205.19	10800.08	68	ENSG00000226380		68	1	lincRNA	-	MIR29A	chr7:130561495-130598069	36574	7706
ENSG00000043143	32_peaks_stitched	chr5	133837189	133929072	32	91883	84208.81	12901.05	69	ENSG00000043143	ENSG00000152700	69	1	protein_coding	+	JADE2	chr5:133860003-133918918	58915	14511
ENSG00000177426	4_peaks_stitched	chr18	3444834	3467282	4	22448	81506.27	10738.32	70	ENSG00000177426	ENSG00000177426	70	1	protein_coding	+	TGIF1	chr18:3411606-3458409	46803	17044
ENSG00000247844	19_peaks_stitched	chr8	128202419	128289468	19	87049	85498.56	14933.18	71	ENSG00000254166,ENSG00000247844		71	1	lincRNA	-	CCAT1	chr8:128220111-128231333	11222	2129
ENSG00000070614	27_peaks_stitched	chr5	149826266	149906799	27	80533	80575.32	10494.56	72	ENSG00000070614,ENSG00000164587	ENSG00000019582,ENSG00000070614	72	1	protein_coding	+	NDST1	chr5:149865381-149937773	72392	12327
ENSG00000099875	30_peaks_stitched	chr19	2013267	2097966	30	84699	80480.72	11181.53	73	ENSG00000099875,ENSG00000172081,ENSG00000099840,ENSG00000133243	ENSG00000133275,ENSG00000133243,ENSG00000099840,ENSG00000065000,ENSG00000099875	73	1	protein_coding	-	MKNK2	chr19:2037470-2051243	13773	14399
ENSG00000010278	19_peaks_stitched	chr12	6289556	6348803	19	59247	75882.91	8232.43	74	ENSG00000010278		74	1	protein_coding	+	CD9	chr12:6308881-6347425	38544	5734
ENSG00000075275	51_peaks_stitched	chr22	46832550	46976754	51	144204	85692.6	18446.97	75	ENSG00000075275,ENSG00000075240	ENSG00000075240	75	1	protein_coding	-	CELSR1	chr22:46756731-46933067	176336	17431
ENSG00000168071	18_peaks_stitched	chr11	64070637	64141403	18	70766	76711.01	9895.6	76	ENSG00000168071,ENSG00000173153,ENSG00000162302,ENSG00000173113,ENSG00000219435,ENSG00000126432	ENSG00000182450,ENSG00000173264,ENSG00000002330,ENSG00000149782	76	1	protein_coding	+	CCDC88B	chr11:64107695-64125006	17311	14560
ENSG00000075624	14_peaks_stitched	chr7	5552432	5614187	14	61755	79522.13	12858.94	77	ENSG00000075624,ENSG00000155034	ENSG00000075618,ENSG00000155034,ENSG00000075624	77	1	protein_coding	-	ACTB	chr7:5566782-5603415	36633	8801
ENSG00000169962	23_peaks_stitched	chr1	1237756	1311740	23	73984	77702.37	11093.53	78	ENSG00000127054,ENSG00000169972,ENSG00000131584,ENSG00000224051,ENSG00000107404,ENSG00000162576,ENSG00000175756,ENSG00000169962	ENSG00000235098,ENSG00000160087,ENSG00000162572,ENSG00000221978,ENSG00000131584,ENSG00000205116,ENSG00000242485	78	1	protein_coding	+	TAS1R3	chr1:1266694-1270686	3992	3427
ENSG00000108846	36_peaks_stitched	chr17	48707708	48815134	36	107426	80125.26	13704.59	79	ENSG00000108846,ENSG00000108848,ENSG00000154945	ENSG00000108848,ENSG00000108846,ENSG00000006283	79	1	protein_coding	+	ABCC3	chr17:48712138-48769613	57475	14523
ENSG00000160948	33_peaks_stitched	chr8	145614195	145705182	33	90987	82843.56	17353.33	80	ENSG00000160948,ENSG00000187954,ENSG00000071894,ENSG00000173137,ENSG00000160972,ENSG00000147804,ENSG00000167702,ENSG00000160949,ENSG00000160973	ENSG00000160959,ENSG00000214597,ENSG00000271698,ENSG00000160972,ENSG00000182325,ENSG00000160957,ENSG00000173137,ENSG00000185803,ENSG00000167700,ENSG00000167701,ENSG00000254402,ENSG00000213563,ENSG00000160948	80	1	protein_coding	-	VPS28	chr8:145649000-145653931	4931	12431
ENSG00000182718	26_peaks_stitched	chr15	60639027	60718145	26	79118	75167.02	9681.82	81	ENSG00000182718,ENSG00000128915	ENSG00000128915	81	1	protein_coding	-	ANXA2	chr15:60639333-60695082	55749	13479
ENSG00000170579	9_peaks_stitched	chr18	3648064	3689716	9	41652	83061.93	17659.27	82	ENSG00000170579	ENSG00000170579	82	1	protein_coding	-	DLGAP1	chr18:3496030-4455335	959305	18736
ENSG00000146700	31_peaks_stitched	chr7	75965444	76075882	31	110438	79013.74	13923.44	83	ENSG00000188372,ENSG00000170027,ENSG00000146700	ENSG00000091073,ENSG00000106211	83	1	protein_coding	-	SRCRB4D	chr7:76018651-76039012	20361	2893
ENSG00000186081	19_peaks_stitched	chr12	52881646	52938312	19	56666	73494.39	9287.59	84	ENSG00000205420,ENSG00000186081,ENSG00000268716,ENSG00000139648	ENSG00000170465,ENSG00000170484,ENSG00000185479	84	1	protein_coding	-	KRT5	chr12:52908359-52914471	6112	8083
ENSG00000054179	20_peaks_stitched	chr9	139915929	139982212	20	66283	75614.56	11652.22	85	ENSG00000177239,ENSG00000107281,ENSG00000107331,ENSG00000054179,ENSG00000197355,ENSG00000180549,ENSG00000186193,ENSG00000180539,ENSG00000268996	ENSG00000214402,ENSG00000107331,ENSG00000176978,ENSG00000107317,ENSG00000148362,ENSG00000177239,ENSG00000169583	85	1	protein_coding	-	ENTPD2	chr9:139942550-139948497	5947	4345
ENSG00000188157	22_peaks_stitched	chr1	931778	1028084	22	96306	76320.64	12953.14	86	ENSG00000188157,ENSG00000188290,ENSG00000131591,ENSG00000237330,ENSG00000187608	ENSG00000187583,ENSG00000188976,ENSG00000187642,ENSG00000187961	86	1	protein_coding	+	AGRN	chr1:955503-991496	35993	13595
ENSG00000198355	11_peaks_stitched	chr22	50310896	50364912	11	54016	71011.86	8562.91	87	ENSG00000184164,ENSG00000198355,ENSG00000182858	ENSG00000182858	87	1	protein_coding	+	PIM3	chr22:50354161-50357728	3567	3033
ENSG00000101224	11_peaks_stitched	chr20	3764273	3802463	11	38190	68933.28	6645.1	88	ENSG00000125843,ENSG00000101224,ENSG00000125817	ENSG00000088888,ENSG00000101220,ENSG00000101222	88	1	protein_coding	+	CDC25B	chr20:3767578-3786762	19184	7278
ENSG00000095383	26_peaks_stitched	chr9	100934434	101020110	26	85676	72753.33	10792.27	89	ENSG00000106789,ENSG00000095383		89	1	protein_coding	-	TBC1D2	chr9:100961311-101017915	56604	6559
ENSG00000130402	68_peaks_stitched	chr19	39108873	39234543	68	125670	75168.86	13286.49	90	ENSG00000178982,ENSG00000130402,ENSG00000182472,ENSG00000104814	ENSG00000205076,ENSG00000104814,ENSG00000178934	90	1	protein_coding	+	ACTN4	chr19:39138289-39222223	83934	8479
ENSG00000129038	29_peaks_stitched	chr15	74206386	74300817	29	94431	77600.45	15788.71	91	ENSG00000140464,ENSG00000067221,ENSG00000129038	ENSG00000140464,ENSG00000167139	91	1	protein_coding	+	LOXL1	chr15:74218330-74244478	26148	5956
ENSG00000012061	39_peaks_stitched	chr19	45894760	46030466	39	135706	74161.15	13082.83	92	ENSG00000125744,ENSG00000117877,ENSG00000125753,ENSG00000213889,ENSG00000012061,ENSG00000104881,ENSG00000125740	ENSG00000104884,ENSG00000104881,ENSG00000104892,ENSG00000125740	92	1	protein_coding	-	ERCC1	chr19:45910591-45982086	71495	10694
ENSG00000124942	10_peaks_stitched	chr11	62305447	62343218	10	37771	66411.88	5894.9	93	ENSG00000124942,ENSG00000254772,ENSG00000255508,ENSG00000149016	ENSG00000149489,ENSG00000149499,ENSG00000149480,ENSG00000149016,ENSG00000149541,ENSG00000124942	93	1	protein_coding	-	AHNAK	chr11:62201016-62323707	122691	21288
ENSG00000114554	48_peaks_stitched	chr3	126671197	126764851	48	93654	78325.89	17824.66	94	ENSG00000159685,ENSG00000114554	ENSG00000114554	94	1	protein_coding	+	PLXNA1	chr3:126707437-126756235	48798	12971
ENSG00000146063	16_peaks_stitched	chr5	180610924	180689931	16	79007	70362.6	10165.82	95	ENSG00000204628,ENSG00000268397,ENSG00000146054,ENSG00000183718,ENSG00000146063	ENSG00000146054,ENSG00000182613	95	1	protein_coding	+	TRIM41	chr5:180649499-180662809	13310	21566
ENSG00000255150	37_peaks_stitched	chr12	104644716	104755730	37	111014	70548.87	10637.75	96	ENSG00000198431,ENSG00000255150	ENSG00000198431	96	1	protein_coding	+	EID3	chr12:104697517-104698980	1463	1463
ENSG00000183853	19_peaks_stitched	chr1	157961962	158016728	19	54766	66847.65	7052.68	97	ENSG00000183853	ENSG00000183853	97	1	protein_coding	+	KIRREL	chr1:157963063-158070052	106989	13101
ENSG00000126705	33_peaks_stitched	chr1	27808741	27904421	33	95680	69330.3	9726.18	98	ENSG00000126705,ENSG00000158195	ENSG00000000938	98	1	protein_coding	-	AHDC1	chr1:27860546-27930942	70396	8756
ENSG00000120913	16_peaks_stitched	chr8	22418458	22463719	16	45261	66119.11	6715.78	99	ENSG00000120913,ENSG00000120896,ENSG00000248235,ENSG00000241852,ENSG00000158941	ENSG00000120896,ENSG00000147439,ENSG00000158941	99	1	protein_coding	+	PDLIM2	chr8:22435792-22455538	19746	12517
ENSG00000138061	20_peaks_stitched	chr2	38284785	38350750	20	65965	66555.38	7464.88	100	ENSG00000115841,ENSG00000138061		100	1	protein_coding	-	CYP1B1	chr2:38294116-38337044	42928	10011
ENSG00000110400	28_peaks_stitched	chr11	119534946	119600904	28	65958	68738.82	9748.83	101	ENSG00000110400	ENSG00000110400	101	1	protein_coding	-	PVRL1	chr11:119494120-119599794	105674	8325
ENSG00000138623	22_peaks_stitched	chr15	74665796	74731096	22	65300	71170.17	12254.35	102	ENSG00000138623	ENSG00000140459,ENSG00000138629	102	1	protein_coding	-	SEMA7A	chr15:74701630-74726808	25178	7179
ENSG00000126822	26_peaks_stitched	chr14	65168194	65233959	26	65765	68606.94	9805.74	103	ENSG00000126822,ENSG00000070182	ENSG00000070182	103	1	protein_coding	+	PLEKHG3	chr14:65170820-65213610	42790	15261
ENSG00000067225	24_peaks_stitched	chr15	72484610	72542175	24	57565	68317.44	9854.42	104	ENSG00000067225,ENSG00000137817,ENSG00000175318	ENSG00000175318,ENSG00000067225,ENSG00000137817,ENSG00000140488	104	1	protein_coding	-	PKM	chr15:72491370-72524164	32794	16353
ENSG00000161011	28_peaks_stitched	chr5	179220095	179267641	28	47546	64732.04	6421.66	105	ENSG00000161013,ENSG00000161011,ENSG00000213316,ENSG00000161021,ENSG00000161010	ENSG00000197226,ENSG00000161021,ENSG00000161010,ENSG00000245317	105	1	protein_coding	+	SQSTM1	chr5:179233388-179265078	31690	16537
ENSG00000148120	15_peaks_stitched	chr9	97672380	97718721	15	46341	64498.57	6196.03	106	ENSG00000148120	ENSG00000148120	106	1	protein_coding	+	C9orf3	chr9:97488983-97849441	360458	18963
ENSG00000137834	46_peaks_stitched	chr15	66991084	67072583	46	81499	69782.81	11779.26	107	ENSG00000137834		107	1	protein_coding	+	SMAD6	chr15:66994566-67074338	79772	7923
ENSG00000205922	17_peaks_stitched	chr19	1744026	1796270	17	52244	64661.63	7295.74	108	ENSG00000130270,ENSG00000205922	ENSG00000079313,ENSG00000130270	108	1	protein_coding	+	ONECUT3	chr19:1752372-1780987	28615	8316
ENSG00000119669	13_peaks_stitched	chr14	77470550	77519567	13	49017	63736.49	6777.97	109	ENSG00000119669	ENSG00000198894	109	1	protein_coding	-	IRF2BPL	chr14:77490888-77495034	4146	4146
ENSG00000079313	21_peaks_stitched	chr19	1810303	1886160	21	75857	66713.72	10407.04	110	ENSG00000129968,ENSG00000079313,ENSG00000130270,ENSG00000129911	ENSG00000227500,ENSG00000213638,ENSG00000129968,ENSG00000130270	110	1	protein_coding	-	REXO1	chr19:1815248-1848452	33204	7686
ENSG00000091073	29_peaks_stitched	chr7	76090916	76151080	29	60164	68561.3	12398.05	111	ENSG00000091073,ENSG00000243566	ENSG00000188372	111	1	protein_coding	+	DTX2	chr7:76090993-76135312	44319	11238
ENSG00000185875	7_peaks_stitched	chr10	25335166	25369986	7	34820	67874.82	11826.77	112		ENSG00000151023,ENSG00000185875	112	1	protein_coding	+	THNSL1	chr10:25305587-25315593	10006	3819
ENSG00000167693	50_peaks_stitched	chr17	746473	884345	50	137872	70640.83	14731.4	113	ENSG00000167693	ENSG00000167693,ENSG00000159842,ENSG00000177370	113	1	protein_coding	-	NXN	chr17:702553-883010	180457	9036
ENSG00000176407	19_peaks_stitched	chr2	85125453	85219177	19	93724	66115.84	10857.4	114	ENSG00000186854,ENSG00000176407,ENSG00000034510	ENSG00000186854,ENSG00000269417	114	1	protein_coding	+	KCMF1	chr2:85198216-85286595	88379	8107
ENSG00000171357	11_peaks_stitched	chr1	46644888	46689947	11	45059	62795.74	7817.96	115	ENSG00000085998,ENSG00000117472,ENSG00000171357	ENSG00000085999,ENSG00000117461	115	1	protein_coding	+	LURAP1	chr1:46669006-46686933	17927	1852
ENSG00000081277	24_peaks_stitched	chr1	201223609	201282929	24	59320	63702.76	9004.53	116	ENSG00000081277	ENSG00000163395,ENSG00000118194,ENSG00000081277	116	1	protein_coding	+	PKP1	chr1:201252580-201302121	49541	6734
ENSG00000140481	28_peaks_stitched	chr15	74483653	74545206	28	61553	65632.38	11100.34	117	ENSG00000137868,ENSG00000140481	ENSG00000140481,ENSG00000137868,ENSG00000129009	117	1	protein_coding	+	CCDC33	chr15:74509613-74628813	119200	8407
ENSG00000120963	30_peaks_stitched	chr8	102054523	102185683	30	131160	68707.43	14699.99	118		ENSG00000120963	118	1	protein_coding	-	ZNF706	chr8:102190106-102218421	28315	12120
ENSG00000180806	15_peaks_stitched	chr12	54366898	54415911	15	49013	62165.98	8170.51	119	ENSG00000123388,ENSG00000037965,ENSG00000180806,ENSG00000180818,ENSG00000197757,ENSG00000198353	ENSG00000123364,ENSG00000172789,ENSG00000123407,ENSG00000273266,ENSG00000197757,ENSG00000198353	119	1	protein_coding	+	HOXC9	chr12:54388679-54397121	8442	3595
ENSG00000175866	26_peaks_stitched	chr17	79007749	79094080	26	86331	63124.35	9156.37	120	ENSG00000175866,ENSG00000181409	ENSG00000181409,ENSG00000176108,ENSG00000175911	120	1	protein_coding	+	BAIAP2	chr17:79008948-79091232	82284	16364
ENSG00000160957	17_peaks_stitched	chr8	145721195	145755345	17	34150	61282.7	7332.61	121	ENSG00000167701,ENSG00000160972,ENSG00000254402,ENSG00000160957,ENSG00000213563,ENSG00000160959,ENSG00000167700,ENSG00000147799	ENSG00000187954,ENSG00000160973,ENSG00000167702,ENSG00000147799,ENSG00000160972	121	1	protein_coding	-	RECQL4	chr8:145736667-145743229	6562	7904
ENSG00000142623	34_peaks_stitched	chr1	17482108	17581978	34	99870	66942.47	13449.48	122	ENSG00000142623,ENSG00000142619	ENSG00000117115	122	1	protein_coding	+	PADI1	chr1:17531621-17572500	40879	9986
ENSG00000108219	28_peaks_stitched	chr10	82203140	82284191	28	81051	63540.87	10266.94	123	ENSG00000108219	ENSG00000122378,ENSG00000178217	123	1	protein_coding	+	TSPAN14	chr10:82213922-82292879	78957	25929
ENSG00000182704	20_peaks_stitched	chr11	76473939	76537471	20	63532	61517.72	8267.15	124	ENSG00000182704	ENSG00000078124	124	1	protein_coding	+	TSKU	chr11:76493295-76509198	15903	7443
ENSG00000189143	19_peaks_stitched	chr7	73206718	73270514	19	63796	60390.58	7303.68	125	ENSG00000165171,ENSG00000189143	ENSG00000175877,ENSG00000165215	125	1	protein_coding	+	CLDN4	chr7:73213872-73247014	33142	11255
ENSG00000196498	46_peaks_stitched	chr12	124964350	125076850	46	112500	65978.01	13249.92	126	ENSG00000196498	ENSG00000196498	126	1	protein_coding	-	NCOR2	chr12:124808961-125052135	243174	22210
ENSG00000161202	14_peaks_stitched	chr3	183851269	183905704	14	54435	67951.62	15297.43	127	ENSG00000145191,ENSG00000161202,ENSG00000161203,ENSG00000161204	ENSG00000161204,ENSG00000186038,ENSG00000145198	127	1	protein_coding	+	DVL3	chr3:183873176-183891398	18222	9276
ENSG00000171223	13_peaks_stitched	chr19	12876313	12918354	13	42041	58529.16	6185.06	128	ENSG00000095066,ENSG00000167815,ENSG00000104889,ENSG00000171223	ENSG00000123144,ENSG00000132026,ENSG00000198356,ENSG00000039987,ENSG00000105576,ENSG00000105613,ENSG00000095066	128	1	protein_coding	+	JUNB	chr19:12902310-12904124	1814	1814
ENSG00000182979	25_peaks_stitched	chr14	105903801	105962393	25	58592	60578.96	8510.14	129	ENSG00000185347,ENSG00000182979,ENSG00000213145,ENSG00000182809,ENSG00000257341,ENSG00000226174	ENSG00000179364,ENSG00000226174,ENSG00000184986,ENSG00000185347,ENSG00000257341	129	1	protein_coding	+	MTA1	chr14:105886159-105937066	50907	11177
ENSG00000162909	37_peaks_stitched	chr1	223886171	223966630	37	80459	61928.88	9880.43	130	ENSG00000162909	ENSG00000143514,ENSG00000203697	130	1	protein_coding	+	CAPN2	chr1:223889295-223963720	74425	12899
ENSG00000236287	10_peaks_stitched	chr11	10918792	10957584	10	38792	58337.73	6540.35	131		ENSG00000236287	131	1	protein_coding	-	ZBED5	chr11:10833621-10880343	46722	15700
ENSG00000106366	29_peaks_stitched	chr7	100709202	100813206	29	104004	63212.95	11653.57	132	ENSG00000169871,ENSG00000128564,ENSG00000106367,ENSG00000106366	ENSG00000169876,ENSG00000106397,ENSG00000167011,ENSG00000106400,ENSG00000106384,ENSG00000205277	132	1	protein_coding	+	SERPINE1	chr7:100770370-100782547	12177	5412
ENSG00000151208	46_peaks_stitched	chr10	79578781	79731764	46	152983	71222.37	19675.15	133	ENSG00000204049,ENSG00000151208	ENSG00000148606,ENSG00000151208	133	1	protein_coding	-	DLG5	chr10:79550549-79686378	135829	16926
ENSG00000136830	20_peaks_stitched	chr9	130284065	130348854	20	64789	62350.82	10869.29	134	ENSG00000136830	ENSG00000148356,ENSG00000136854,ENSG00000136830	134	1	protein_coding	-	FAM129B	chr9:130267618-130341268	73650	8215
ENSG00000131746	27_peaks_stitched	chr17	38620056	38717150	27	97094	61349.87	9870.83	135	ENSG00000126353,ENSG00000131746	ENSG00000141753,ENSG00000131747	135	1	protein_coding	-	TNS4	chr17:38632080-38657849	25769	5197
ENSG00000237864	51_peaks_stitched	chr21	44720727	44872434	51	151707	71621.63	20185.48	136	ENSG00000188660,ENSG00000142178,ENSG00000237864	ENSG00000185186	136	1	lincRNA	-	LINC00322	chr21:44742297-44751919	9622	696
ENSG00000197321	27_peaks_stitched	chr10	29878346	29978548	27	100202	84242.37	32894.58	137	ENSG00000197321		137	1	protein_coding	-	SVIL	chr10:29746267-30025710	279443	13476
ENSG00000136527	23_peaks_stitched	chr3	185639652	185690803	23	51151	62258.56	10985.67	138	ENSG00000136527		138	1	protein_coding	-	TRA2B	chr3:185633694-185655924	22230	19814
ENSG00000099860	26_peaks_stitched	chr19	2452958	2547969	26	95011	62630.01	11419.56	139	ENSG00000176619,ENSG00000176533,ENSG00000099860	ENSG00000178297,ENSG00000099800,ENSG00000176619,ENSG00000099860	139	1	protein_coding	+	GADD45B	chr19:2476120-2478257	2137	5246
ENSG00000197858	13_peaks_stitched	chr8	145113057	145160676	13	47619	60024.65	8964.38	140	ENSG00000179526,ENSG00000197858,ENSG00000179632,ENSG00000179091,ENSG00000178896,ENSG00000178814	ENSG00000179832,ENSG00000186583,ENSG00000235173,ENSG00000179698,ENSG00000178719,ENSG00000178685,ENSG00000179632,ENSG00000178814	140	1	protein_coding	+	GPAA1	chr8:145137493-145141119	3626	11264
ENSG00000061938	12_peaks_stitched	chr3	195590041	195649170	12	59129	62680.52	11653.2	141	ENSG00000061938		141	1	protein_coding	-	TNK2	chr3:195590235-195638816	48581	23191
ENSG00000111615	27_peaks_stitched	chr12	76044520	76121648	27	77128	58464.95	7881.68	142			142	1	protein_coding	-	KRR1	chr12:75890684-75905416	14732	5854
ENSG00000196123	19_peaks_stitched	chr16	67181138	67247657	19	66519	60846.26	10354.34	143	ENSG00000102878,ENSG00000140939,ENSG00000205250,ENSG00000135722,ENSG00000196123,ENSG00000125122,ENSG00000125149,ENSG00000102871,ENSG00000102890,ENSG00000179044,ENSG00000237172	ENSG00000237102,ENSG00000168701,ENSG00000135740,ENSG00000135723,ENSG00000125149,ENSG00000102890	143	1	protein_coding	-	KIAA0895L	chr16:67209505-67217943	8438	10816
ENSG00000084112	34_peaks_stitched	chr12	109195949	109254064	34	58115	56702.13	6395.52	144	ENSG00000084112,ENSG00000110887	ENSG00000110887,ENSG00000264043	144	1	protein_coding	-	SSH1	chr12:109176466-109251366	74900	23620
ENSG00000213782	20_peaks_stitched	chr12	12939437	12999634	20	60197	57300.94	7017.25	145	ENSG00000213782,ENSG00000178878	ENSG00000013588	145	1	protein_coding	+	DDX47	chr12:12966250-12982915	16665	8553
ENSG00000111674	22_peaks_stitched	chr12	6997734	7056655	22	58921	57961.08	7768.38	146	ENSG00000111674,ENSG00000111678,ENSG00000010626,ENSG00000111679,ENSG00000111676,ENSG00000111671	ENSG00000111667,ENSG00000215021,ENSG00000126749,ENSG00000111664,ENSG00000111669,ENSG00000111665,ENSG00000111679,ENSG00000111671,ENSG00000111684,ENSG00000257084,ENSG00000182326,ENSG00000272201	146	1	protein_coding	+	ENO2	chr12:7022909-7032861	9952	8981
ENSG00000173812	8_peaks_stitched	chr17	39801942	39846967	8	45025	54991.59	5123.51	147	ENSG00000173812,ENSG00000173801	ENSG00000128422,ENSG00000173805,ENSG00000184502,ENSG00000186832	147	1	protein_coding	+	EIF1	chr17:39845137-39848920	3783	8580
ENSG00000127603	41_peaks_stitched	chr1	39567910	39662795	41	94885	62725.14	13176.6	148	ENSG00000127603	ENSG00000127603	148	1	protein_coding	+	MACF1	chr1:39546988-39952849	405861	57307
ENSG00000005884	9_peaks_stitched	chr17	48123530	48179822	9	56292	57525.34	8471.71	149	ENSG00000005882,ENSG00000005884	ENSG00000167100,ENSG00000005882,ENSG00000108819	149	1	protein_coding	+	ITGA3	chr17:48133332-48167845	34513	16707
ENSG00000135205	26_peaks_stitched	chr7	76589029	76641020	26	51991	59905.45	11008.12	150	ENSG00000243566		150	1	protein_coding	+	CCDC146	chr7:76751751-76958850	207099	7574
ENSG00000006534	14_peaks_stitched	chr11	67763530	67811539	14	48009	56279.69	7421.36	151	ENSG00000006534,ENSG00000110057,ENSG00000110719,ENSG00000110717	ENSG00000110721,ENSG00000110057,ENSG00000110719	151	1	protein_coding	+	ALDH3B1	chr11:67776048-67796744	20696	14228
ENSG00000105379	14_peaks_stitched	chr19	51830799	51872368	14	41569	54611.31	5785.43	152	ENSG00000186806,ENSG00000105379,ENSG00000142549,ENSG00000160318,ENSG00000269403	ENSG00000142512,ENSG00000262874,ENSG00000105374,ENSG00000105370	152	1	protein_coding	-	ETFB	chr19:51848423-51869672	21249	7379
ENSG00000184361	36_peaks_stitched	chr17	43323259	43424001	36	100742	61086.85	12343.12	153	ENSG00000184922,ENSG00000184361	ENSG00000184922,ENSG00000184361,ENSG00000159314	153	1	protein_coding	-	SPATA32	chr17:43331760-43339479	7719	3073
ENSG00000119383	14_peaks_stitched	chr9	131893551	131941305	14	47754	57492.88	8926.41	154	ENSG00000119383,ENSG00000188483	ENSG00000095321,ENSG00000167130,ENSG00000119383	154	1	protein_coding	+	PPP2R4	chr9:131873229-131911225	37996	17949
ENSG00000136802	27_peaks_stitched	chr9	131624758	131693754	27	68996	59080.72	10536.1	155	ENSG00000175287,ENSG00000136802,ENSG00000171097	ENSG00000095319,ENSG00000171097,ENSG00000175283,ENSG00000175287,ENSG00000167136,ENSG00000198917	155	1	protein_coding	+	LRRC8A	chr9:131644391-131680318	35927	9873
ENSG00000164855	13_peaks_stitched	chr7	1566159	1610879	13	44720	57154.35	8635.14	156	ENSG00000164855,ENSG00000157778,ENSG00000198517	ENSG00000164880	156	1	protein_coding	-	TMEM184A	chr7:1581871-1600457	18586	16506
ENSG00000004975	16_peaks_stitched	chr17	7107584	7157015	16	49431	55582.51	7081.4	157	ENSG00000040633,ENSG00000072778,ENSG00000170296,ENSG00000175826,ENSG00000170291,ENSG00000004975,ENSG00000132535,ENSG00000262526	ENSG00000132535,ENSG00000181856,ENSG00000141505,ENSG00000181885,ENSG00000006047,ENSG00000170291	157	1	protein_coding	-	DVL2	chr17:7128660-7137864	9204	10519
ENSG00000148719	16_peaks_stitched	chr10	74050730	74097257	16	46527	55747.61	7286.3	158	ENSG00000148719	ENSG00000168209,ENSG00000148719	158	1	protein_coding	-	DNAJB12	chr10:74092588-74114988	22400	12346
ENSG00000101384	30_peaks_stitched	chr20	10573448	10656686	30	83238	61680.44	13292.72	159	ENSG00000101384,ENSG00000149346		159	1	protein_coding	-	JAG1	chr20:10618332-10654694	36362	6956
ENSG00000100906	26_peaks_stitched	chr14	35800772	35876801	26	76029	56154.17	7852.95	160	ENSG00000100906	ENSG00000100902	160	1	protein_coding	-	NFKBIA	chr14:35870717-35873955	3238	6956
ENSG00000130734	25_peaks_stitched	chr19	10604508	10683526	25	79018	57066.05	9081.42	161	ENSG00000079999,ENSG00000129347,ENSG00000129354,ENSG00000130734,ENSG00000180739,ENSG00000129355	ENSG00000065989,ENSG00000129354,ENSG00000129353,ENSG00000079999	161	1	protein_coding	+	ATG4D	chr19:10654571-10664094	9523	7272
ENSG00000178878	8_peaks_stitched	chr12	12867550	12913615	8	46065	53539.7	5840.22	162	ENSG00000111276,ENSG00000178878	ENSG00000183150,ENSG00000178878	162	1	protein_coding	+	APOLD1	chr12:12878851-12982909	104058	12348
ENSG00000127129	12_peaks_stitched	chr1	41931271	41982651	12	51380	58830.07	11196.34	163	ENSG00000127129,ENSG00000127124	ENSG00000127129	163	1	protein_coding	-	EDN2	chr1:41944446-41950344	5898	2290
ENSG00000168264	12_peaks_stitched	chr1	234724181	234769241	12	45060	53340.67	5742.51	164	ENSG00000168264,ENSG00000224939	ENSG00000168264	164	1	protein_coding	-	IRF2BP2	chr1:234740015-234745271	5256	6372
ENSG00000187498	9_peaks_stitched	chr13	110745911	110791708	9	45797	53057.72	5739.05	165		ENSG00000187498,ENSG00000231428	165	1	protein_coding	-	COL4A1	chr13:110801318-110959496	158178	8522
ENSG00000218416	13_peaks_stitched	chr2	241365246	241409006	13	43760	52404.67	5226.43	166	ENSG00000218416,ENSG00000063660	ENSG00000144504	166	1	protein_coding	-	AC110619.2	chr2:241388732-241396131	7399	4484
ENSG00000156515	26_peaks_stitched	chr10	71075527	71154357	26	78830	56887.93	9781.02	167	ENSG00000156515	ENSG00000156515,ENSG00000075073	167	1	protein_coding	+	HK1	chr10:71029740-71161638	131898	9202
ENSG00000026508	29_peaks_stitched	chr11	35158883	35217212	29	58329	56665.87	9770.17	168	ENSG00000026508	ENSG00000026508,ENSG00000269766	168	1	protein_coding	+	CD44	chr11:35160417-35253949	93532	21300
ENSG00000157168	47_peaks_stitched	chr8	32395031	32506559	47	111528	59543.55	12878.17	169	ENSG00000157168		169	1	protein_coding	+	NRG1	chr8:31496902-32622548	1125646	16069
ENSG00000171940	20_peaks_stitched	chr20	52179953	52241434	20	61481	54897.25	8278.49	170	ENSG00000171940		170	1	protein_coding	-	ZNF217	chr20:52183604-52226446	42842	11611
ENSG00000108515	9_peaks_stitched	chr17	4837339	4873125	9	35786	51947.24	5467.48	171	ENSG00000108523,ENSG00000108528,ENSG00000108518,ENSG00000108515,ENSG00000108509,ENSG00000091640,ENSG00000185245	ENSG00000129250,ENSG00000108509,ENSG00000141503,ENSG00000205710,ENSG00000108556,ENSG00000196388	171	1	protein_coding	+	ENO3	chr17:4851387-4860426	9039	7514
ENSG00000133612	20_peaks_stitched	chr7	150773908	150823892	20	49984	53349.32	6907.53	172	ENSG00000133612,ENSG00000164896,ENSG00000164897	ENSG00000213199,ENSG00000164885,ENSG00000164889,ENSG00000197150,ENSG00000164900,ENSG00000133612	172	1	protein_coding	+	AGAP3	chr7:150782918-150841523	58605	17922
ENSG00000166166	20_peaks_stitched	chr14	103962197	104048911	20	86714	57583.17	11374.6	173	ENSG00000075413,ENSG00000166165,ENSG00000256053,ENSG00000166166,ENSG00000166170,ENSG00000126214	ENSG00000256053,ENSG00000126214,ENSG00000075413	173	1	protein_coding	+	TRMT61A	chr14:103995521-104003410	7889	3260
ENSG00000173599	19_peaks_stitched	chr11	66603293	66676106	19	72813	56374.84	10227.41	174	ENSG00000173715,ENSG00000173599,ENSG00000173653,ENSG00000173621	ENSG00000173715,ENSG00000173599	174	1	protein_coding	-	PC	chr11:66615704-66725847	110143	9812
ENSG00000171346	16_peaks_stitched	chr17	39650600	39706231	16	55631	51959.46	5854.57	175	ENSG00000171346,ENSG00000171401,ENSG00000226629,ENSG00000171345	ENSG00000108759,ENSG00000197079,ENSG00000171401,ENSG00000186847,ENSG00000126337,ENSG00000171403	175	1	protein_coding	-	KRT15	chr17:39669995-39678781	8786	14284
ENSG00000130723	46_peaks_stitched	chr9	134225270	134322025	46	96755	59192.04	13209.07	176	ENSG00000130723	ENSG00000130723	176	1	protein_coding	+	PRRC2B	chr9:134269480-134375584	106104	19273
ENSG00000139725	14_peaks_stitched	chr12	122210979	122254897	14	43918	51695.55	5717.66	177	ENSG00000139725,ENSG00000188735,ENSG00000139718	ENSG00000158104	177	1	protein_coding	-	RHOF	chr12:122215664-122241309	25645	7571
ENSG00000103222	51_peaks_stitched	chr16	16037033	16140077	51	103044	55751.95	9976.67	178	ENSG00000103222	ENSG00000103222	178	1	protein_coding	+	ABCC1	chr16:16043434-16236931	193497	11009
ENSG00000141985	24_peaks_stitched	chr19	4342037	4403874	24	61837	54114.53	8518.02	179	ENSG00000008382,ENSG00000178078,ENSG00000141985,ENSG00000167670	ENSG00000105255,ENSG00000178078,ENSG00000167664,ENSG00000167670,ENSG00000167671	179	1	protein_coding	-	SH3GL1	chr19:4360367-4400544	40177	6107
ENSG00000221926	10_peaks_stitched	chr17	15521876	15563911	10	42035	52883.34	7291.51	180	ENSG00000221926,ENSG00000241322	ENSG00000187607,ENSG00000221926,ENSG00000241322,ENSG00000255104	180	1	protein_coding	-	TRIM16	chr17:15531274-15587625	56351	12684
ENSG00000089902	21_peaks_stitched	chr14	102966578	103069311	21	102733	59219.97	13727.62	181	ENSG00000156381,ENSG00000196663,ENSG00000089902	ENSG00000196663	181	1	protein_coding	+	RCOR1	chr14:103058998-103196913	137915	11008
ENSG00000136720	4_peaks_stitched	chr2	129119153	129139347	4	20194	48248.34	2937.11	182		ENSG00000136720	182	1	protein_coding	-	HS6ST1	chr2:128994290-129076151	81861	5651
ENSG00000196139	10_peaks_stitched	chr10	5105607	5150334	10	44727	51251.24	6038.04	183	ENSG00000196139	ENSG00000151632	183	1	protein_coding	+	AKR1C3	chr10:5077546-5149878	72332	6728
ENSG00000071626	26_peaks_stitched	chr19	1383030	1456664	26	73634	54958.78	9801.35	184	ENSG00000071626,ENSG00000115268,ENSG00000130005,ENSG00000115286,ENSG00000115266,ENSG00000268798	ENSG00000119559,ENSG00000115257,ENSG00000160953,ENSG00000115255	184	1	protein_coding	+	DAZAP1	chr19:1407568-1435719	28151	15534
ENSG00000175793	18_peaks_stitched	chr1	27152114	27227601	18	75487	53132.18	7978.47	185	ENSG00000198746,ENSG00000142751,ENSG00000175793,ENSG00000204160,ENSG00000090273	ENSG00000131910,ENSG00000060642,ENSG00000090273	185	1	protein_coding	+	SFN	chr1:27189633-27190947	1314	1314
ENSG00000130147	37_peaks_stitched	chr2	235858244	235941896	37	83652	53108.35	8028.31	186	ENSG00000130147		186	1	protein_coding	+	SH3BP4	chr2:235860617-235964358	103741	10999
ENSG00000166949	31_peaks_stitched	chr15	67357467	67478317	31	120850	61224.01	16179.97	187	ENSG00000166949	ENSG00000103591,ENSG00000166949	187	1	protein_coding	+	SMAD3	chr15:67356101-67487533	131432	13098
ENSG00000186591	51_peaks_stitched	chr7	129464108	129558753	51	94645	55597.62	10628.8	188	ENSG00000186591		188	1	protein_coding	-	UBE2H	chr7:129470572-129592789	122217	8572
ENSG00000197409	23_peaks_stitched	chr6	26153246	26236111	23	82865	52533.3	7676.78	189	ENSG00000188987,ENSG00000158373,ENSG00000197409,ENSG00000124575,ENSG00000168298,ENSG00000197697,ENSG00000197846,ENSG00000187990,ENSG00000196866,ENSG00000198518,ENSG00000196966,ENSG00000168274	ENSG00000158406,ENSG00000187475,ENSG00000256316,ENSG00000180573,ENSG00000124578,ENSG00000197459,ENSG00000197061,ENSG00000180596,ENSG00000198327,ENSG00000168242,ENSG00000256018	189	1	protein_coding	-	HIST1H3D	chr6:26197068-26199521	2453	1273
ENSG00000125826	24_peaks_stitched	chr20	326869	426136	24	99267	60633.68	16456.09	190	ENSG00000101255,ENSG00000125875,ENSG00000125841,ENSG00000125826	ENSG00000177732,ENSG00000177764	190	1	protein_coding	+	RBCK1	chr20:388142-411610	23468	9336
ENSG00000075426	21_peaks_stitched	chr2	28577970	28643823	21	65853	53181.34	9062.69	191	ENSG00000075426	ENSG00000163803	191	1	protein_coding	+	FOSL2	chr2:28615315-28640179	24864	13458
ENSG00000185963	24_peaks_stitched	chr9	95468727	95545504	24	76777	53508.78	9553.05	192	ENSG00000185963	ENSG00000185963,ENSG00000127080	192	1	protein_coding	-	BICD2	chr9:95473645-95527094	53449	8728
ENSG00000100311	16_peaks_stitched	chr22	39598721	39653926	16	55205	51248.68	7346.35	193	ENSG00000100311	ENSG00000214854	193	1	protein_coding	-	PDGFB	chr22:39619364-39640756	21392	4242
ENSG00000198435	7_peaks_stitched	chr9	140188633	140212288	7	23655	48559.18	4687.39	194	ENSG00000198435,ENSG00000187609	ENSG00000197768,ENSG00000188986,ENSG00000187609,ENSG00000198113,ENSG00000188163	194	1	protein_coding	-	NRARP	chr9:140194083-140196703	2620	2620
ENSG00000185567	3_peaks_stitched	chr14	105432699	105453026	3	20327	47429.83	3634.4	195	ENSG00000140104,ENSG00000185567	ENSG00000166428,ENSG00000140104,ENSG00000170779,ENSG00000185567	195	1	protein_coding	-	AHNAK2	chr14:105403581-105444694	41113	41309
ENSG00000162522	28_peaks_stitched	chr1	33167161	33241306	28	74145	51013.07	7673.3	196	ENSG00000162522,ENSG00000162520,ENSG00000134684	ENSG00000134684,ENSG00000116497,ENSG00000162521	196	1	protein_coding	+	KIAA1522	chr1:33207486-33240571	33085	6730
ENSG00000110047	23_peaks_stitched	chr11	64602372	64664246	23	61874	52031.35	8695.56	197	ENSG00000110046,ENSG00000110047,ENSG00000171219	ENSG00000149735,ENSG00000133895,ENSG00000168067,ENSG00000171219,ENSG00000110046,ENSG00000068971,ENSG00000168070	197	1	protein_coding	-	EHD1	chr11:64619114-64655768	36654	13331
ENSG00000089250	24_peaks_stitched	chr12	117736046	117804654	24	68608	50534.69	7202.43	198	ENSG00000089250		198	1	protein_coding	-	NOS1	chr12:117645947-117889975	244028	16228
ENSG00000163931	29_peaks_stitched	chr3	53253523	53307920	29	54397	48842.55	5510.86	199	ENSG00000163931	ENSG00000162290	199	1	protein_coding	-	TKT	chr3:53258723-53290068	31345	18097
ENSG00000153310	9_peaks_stitched	chr8	130982908	131029941	9	47033	51086.86	7816.64	200	ENSG00000153310	ENSG00000153310	200	1	protein_coding	-	FAM49B	chr8:130851839-131029375	177536	16444
ENSG00000132002	34_peaks_stitched	chr19	14605486	14683221	34	77735	53103.77	9919.8	201	ENSG00000099797,ENSG00000132002,ENSG00000099795,ENSG00000123159	ENSG00000123143,ENSG00000187912,ENSG00000123159,ENSG00000099795,ENSG00000160951	201	1	protein_coding	-	DNAJB1	chr19:14625582-14640582	15000	7701
ENSG00000099282	19_peaks_stitched	chr10	71186484	71253137	19	66653	52047.59	8884.03	202	ENSG00000099282	ENSG00000156515,ENSG00000099282,ENSG00000075073	202	1	protein_coding	+	TSPAN15	chr10:71211229-71267425	56196	4459
ENSG00000100605	35_peaks_stitched	chr14	93498743	93583391	35	84648	54734.28	11648.31	203	ENSG00000100605	ENSG00000100605	203	1	protein_coding	-	ITPK1	chr14:93403259-93582665	179406	14055
ENSG00000183484	2_peaks_stitched	chr14	105552226	105564573	2	12347	45047.91	2142.4	204		ENSG00000183484,ENSG00000184916	204	1	protein_coding	-	GPR132	chr14:105515728-105531782	16054	13179
ENSG00000095787	20_peaks_stitched	chr10	28820552	28861925	20	41373	56840.45	13975.4	205	ENSG00000095787	ENSG00000095787	205	1	protein_coding	+	WAC	chr10:28821422-28912041	90619	20841
ENSG00000087152	10_peaks_stitched	chr17	42262878	42300271	10	37393	48422.12	5674.73	206	ENSG00000087152,ENSG00000168591,ENSG00000108312	ENSG00000268413,ENSG00000214921,ENSG00000161664,ENSG00000125319,ENSG00000004939	206	1	protein_coding	-	ATXN7L3	chr17:42269173-42277481	8308	6829
ENSG00000130558	12_peaks_stitched	chr9	138013360	138046495	12	33135	48589.12	5868.45	207		ENSG00000130558	207	1	protein_coding	+	OLFM1	chr9:137967268-138013025	45757	12911
ENSG00000173548	16_peaks_stitched	chr15	75916929	75979253	16	62324	53826.64	11296.45	208	ENSG00000169371,ENSG00000177971,ENSG00000173548,ENSG00000203392,ENSG00000173546	ENSG00000169371,ENSG00000182950,ENSG00000169410	208	1	protein_coding	+	SNX33	chr15:75940247-75954642	14395	10268
ENSG00000170638	24_peaks_stitched	chr22	50576440	50661888	24	85448	54212.47	11684.78	209	ENSG00000170638,ENSG00000128159,ENSG00000073146,ENSG00000073169,ENSG00000073150	ENSG00000100429,ENSG00000188130,ENSG00000185386,ENSG00000128159,ENSG00000073146	209	1	protein_coding	+	TRABD	chr22:50624344-50638027	13683	8836
ENSG00000126091	16_peaks_stitched	chr1	44286368	44354799	16	68431	53703.72	11433.15	210	ENSG00000126091	ENSG00000117407,ENSG00000126091	210	1	protein_coding	+	ST3GAL3	chr1:44171495-44396831	225336	8196
ENSG00000039650	18_peaks_stitched	chr19	50351308	50394621	18	43313	48998.8	6871.75	211	ENSG00000039650,ENSG00000104960,ENSG00000104946,ENSG00000204673,ENSG00000104951	ENSG00000104973,ENSG00000010361,ENSG00000213024,ENSG00000169136,ENSG00000196961,ENSG00000104951	211	1	protein_coding	-	PNKP	chr19:50364461-50371166	6705	7381
ENSG00000213923	25_peaks_stitched	chr22	38664774	38749984	25	85210	52893	10786.28	212	ENSG00000213923,ENSG00000198792	ENSG00000198792	212	1	protein_coding	-	CSNK1E	chr22:38686697-38794527	107830	11133
ENSG00000100294	26_peaks_stitched	chr22	43484546	43584383	26	99837	54544.75	12696.89	213	ENSG00000100271,ENSG00000100304,ENSG00000100300,ENSG00000100294,ENSG00000100290		213	1	protein_coding	-	MCAT	chr22:43528212-43539400	11188	4100
ENSG00000166886	15_peaks_stitched	chr12	57463460	57507022	15	43562	47389.1	5571.68	214	ENSG00000166888,ENSG00000166886,ENSG00000166881	ENSG00000123384,ENSG00000166866,ENSG00000166863	214	1	protein_coding	+	NAB2	chr12:57482677-57489259	6582	5967
ENSG00000156030	22_peaks_stitched	chr14	74179028	74273838	22	94810	54370.65	12581.7	215	ENSG00000156030,ENSG00000176903	ENSG00000140043	215	1	protein_coding	-	ELMSAN1	chr14:74181825-74256988	75163	25488
ENSG00000172927	10_peaks_stitched	chr11	69047365	69089413	10	42048	48071.04	6321.83	216	ENSG00000172927		216	1	protein_coding	+	MYEOV	chr11:69061605-69182494	120889	12531
ENSG00000069399	23_peaks_stitched	chr19	45221237	45287653	23	66416	48001.47	6344.83	217	ENSG00000069399,ENSG00000142273	ENSG00000187244,ENSG00000186567,ENSG00000213892	217	1	protein_coding	+	BCL3	chr19:45250962-45263301	12339	6092
ENSG00000162458	19_peaks_stitched	chr1	16082861	16143666	19	60805	48471.18	7038.15	218	ENSG00000162458	ENSG00000162460,ENSG00000116786,ENSG00000162461,ENSG00000065526	218	1	protein_coding	+	FBLIM1	chr1:16083102-16113089	29987	10807
ENSG00000074047	30_peaks_stitched	chr2	121620700	121722405	30	101705	55507.95	14272.98	219	ENSG00000074047		219	1	protein_coding	+	GLI2	chr2:121493199-121750229	257030	18479
ENSG00000240849	30_peaks_stitched	chr20	48719969	48786038	30	66069	50182.82	9091.61	220	ENSG00000244687,ENSG00000240849,ENSG00000124208	ENSG00000172216	220	1	protein_coding	-	TMEM189	chr20:48697663-48770335	72672	7741
ENSG00000114383	22_peaks_stitched	chr3	50327776	50403416	22	75640	48865.63	7818.47	221	ENSG00000068001,ENSG00000114388,ENSG00000243477,ENSG00000114383,ENSG00000007402,ENSG00000214706,ENSG00000114378,ENSG00000004838,ENSG00000114395,ENSG00000068028,ENSG00000186792,ENSG00000272104,ENSG00000126062	ENSG00000068028,ENSG00000114353,ENSG00000230454,ENSG00000214706,ENSG00000114378,ENSG00000186792,ENSG00000114388,ENSG00000179564	221	1	protein_coding	-	TUSC2	chr3:50357458-50365682	8224	4528
ENSG00000148411	9_peaks_stitched	chr9	138971777	139012048	9	40271	48932.79	7906.2	222	ENSG00000238227,ENSG00000148411	ENSG00000148411	222	1	protein_coding	-	NACC2	chr9:138898383-138987131	88748	8008
ENSG00000087494	8_peaks_stitched	chr12	28116202	28153757	8	37555	46793.31	5776.45	223	ENSG00000087494		223	1	protein_coding	-	PTHLH	chr12:28111017-28125638	14621	8506
ENSG00000255275	26_peaks_stitched	chr1	19228320	19292678	26	64358	49913.41	8955.84	224	ENSG00000159423,ENSG00000169991,ENSG00000255275	ENSG00000179002,ENSG00000159423	224	1	protein_coding	-	RP13-279N23.2	chr1:19175767-19247615	71848	4342
ENSG00000063180	16_peaks_stitched	chr19	49117317	49165205	16	47888	47164.31	6228.96	225	ENSG00000063177,ENSG00000063176,ENSG00000063180,ENSG00000105516,ENSG00000105523,ENSG00000142233	ENSG00000176920,ENSG00000088002,ENSG00000105523,ENSG00000142233,ENSG00000177202	225	1	protein_coding	-	CA11	chr19:49141199-49149569	8370	2662
ENSG00000171793	29_peaks_stitched	chr1	41408310	41489492	29	81182	55738.1	15094.72	226	ENSG00000171790,ENSG00000171793	ENSG00000010803,ENSG00000171790	226	1	protein_coding	+	CTPS1	chr1:41445007-41478235	33228	7985
ENSG00000108262	4_peaks_stitched	chr17	27892686	27925278	4	32592	43988.68	3592.19	227	ENSG00000108262,ENSG00000167543,ENSG00000198720,ENSG00000168792	ENSG00000198720,ENSG00000160551,ENSG00000167549,ENSG00000141298	227	1	protein_coding	-	GIT1	chr17:27900487-27921072	20585	11802
ENSG00000181449	6_peaks_stitched	chr3	181404864	181437657	6	32793	51029.21	10638.97	228	ENSG00000181449		228	1	protein_coding	+	SOX2	chr3:181429714-181432221	2507	3815
ENSG00000160602	10_peaks_stitched	chr17	27037129	27077848	10	40719	44926.75	4673.78	229	ENSG00000076604,ENSG00000198242,ENSG00000160602,ENSG00000167525,ENSG00000109113,ENSG00000160606	ENSG00000132581,ENSG00000109111,ENSG00000167525,ENSG00000173065	229	1	protein_coding	+	NEK8	chr17:27052915-27070473	17558	6904
ENSG00000102312	21_peaks_stitched	chrX	48332012	48398860	21	66848	45945.35	5805.3	230	ENSG00000147155,ENSG00000102312,ENSG00000068438,ENSG00000068354	ENSG00000102317,ENSG00000017483,ENSG00000101940,ENSG00000102312,ENSG00000204620	230	1	protein_coding	+	PORCN	chrX:48367350-48379202	11852	7479
ENSG00000117318	12_peaks_stitched	chr1	23851323	23892952	12	41629	44471.02	4430.71	231	ENSG00000007968,ENSG00000117318	ENSG00000197880,ENSG00000088280,ENSG00000007968	231	1	protein_coding	-	ID3	chr1:23884409-23886285	1876	2759
ENSG00000155254	17_peaks_stitched	chr10	99429397	99498546	17	69149	49213.59	9185.46	232	ENSG00000155254,ENSG00000155256,ENSG00000155252,ENSG00000119986	ENSG00000171160,ENSG00000155256,ENSG00000120057	232	1	protein_coding	+	MARVELD1	chr10:99472930-99477907	4977	5086
ENSG00000149716	24_peaks_stitched	chr11	69452553	69522465	24	69912	49354.48	9463.69	233	ENSG00000110092,ENSG00000149716,ENSG00000162344		233	1	protein_coding	-	ORAOV1	chr11:69467844-69490184	22340	15654
ENSG00000125538	24_peaks_stitched	chr2	113539813	113595150	24	55337	46942.05	7063.34	234	ENSG00000125538,ENSG00000115008	ENSG00000169607	234	1	protein_coding	-	IL1B	chr2:113587328-113594480	7152	5195
ENSG00000269766	11_peaks_stitched	chr11	35098116	35138834	11	40718	46651.95	6820.18	235		ENSG00000026508,ENSG00000269766	235	1	protein_coding	-	AL356215.1	chr11:35150091-35150215	124	28
ENSG00000082781	25_peaks_stitched	chr3	124544949	124620270	25	75321	50695.87	10879.29	236	ENSG00000082781	ENSG00000082781,ENSG00000173702	236	1	protein_coding	-	ITGB5	chr3:124480795-124620265	139470	9165
ENSG00000181449	13_peaks_stitched	chr3	181597697	181637670	13	39973	51843.36	12041.18	237			237	1	protein_coding	+	SOX2	chr3:181429714-181432221	2507	3815
ENSG00000086570	10_peaks_stitched	chr5	150938924	150973077	10	34153	44456.08	4676.75	238	ENSG00000086570	ENSG00000086570	238	1	protein_coding	-	FAT2	chr5:150883654-150948505	64851	17083
ENSG00000234703	33_peaks_stitched	chr21	36507826	36606378	33	98552	50296.63	10541.17	239	ENSG00000159216,ENSG00000234703		239	1	lincRNA	+	AF015262.2	chr21:36508935-36511519	2584	696
ENSG00000161267	22_peaks_stitched	chr3	197193536	197248132	22	54596	50273.28	10528.46	240	ENSG00000161267	ENSG00000161267	240	1	protein_coding	-	BDH1	chr3:197236654-197300194	63540	13236
ENSG00000106003	7_peaks_stitched	chr7	2547298	2575217	7	27919	45585.04	5842.1	241	ENSG00000106003	ENSG00000106009,ENSG00000106012	241	1	protein_coding	+	LFNG	chr7:2552163-2568811	16648	5402
ENSG00000100065	33_peaks_stitched	chr22	37879817	37963405	33	83588	50776.75	11090.1	242	ENSG00000128283,ENSG00000100060,ENSG00000100065	ENSG00000100083,ENSG00000100079,ENSG00000100060	242	1	protein_coding	-	CARD10	chr22:37886400-37915549	29149	9060
ENSG00000107263	18_peaks_stitched	chr9	134573172	134616024	18	42852	46185.46	6571.8	243	ENSG00000107263		243	1	protein_coding	-	RAPGEF1	chr9:134452157-134615461	163304	10836
ENSG00000157933	21_peaks_stitched	chr1	2120458	2187736	21	67278	48169.4	8656.16	244	ENSG00000162585,ENSG00000157933,ENSG00000269554,ENSG00000203301	ENSG00000157933,ENSG00000067606,ENSG00000162585	244	1	protein_coding	+	SKI	chr1:2160134-2241558	81424	6559
ENSG00000162413	15_peaks_stitched	chr1	6638960	6686614	15	47654	45748.71	6485.68	245	ENSG00000162413,ENSG00000116273,ENSG00000173662,ENSG00000204859,ENSG00000041988	ENSG00000162408,ENSG00000041988,ENSG00000007923,ENSG00000173662	245	1	protein_coding	-	KLHL21	chr1:6650784-6674667	23883	11624
ENSG00000100139	19_peaks_stitched	chr22	38276381	38336962	19	60581	46853.34	7605.9	246	ENSG00000100139,ENSG00000100129	ENSG00000100146,ENSG00000100124,ENSG00000100142,ENSG00000100129,ENSG00000128346	246	1	protein_coding	+	MICALL1	chr22:38301664-38338829	37165	8776
ENSG00000169696	15_peaks_stitched	chr17	79917401	79995626	15	78225	47127.6	8072.65	247	ENSG00000169696,ENSG00000169738,ENSG00000169750,ENSG00000169683,ENSG00000169689,ENSG00000185269	ENSG00000169718,ENSG00000187531,ENSG00000185813,ENSG00000169727,ENSG00000197063,ENSG00000169733,ENSG00000183010,ENSG00000169710,ENSG00000185105,ENSG00000169689	247	1	protein_coding	+	ASPSCR1	chr17:79934683-79975282	40599	20642
ENSG00000102007	13_peaks_stitched	chrX	49011139	49057339	13	46200	43455.86	4430.5	248	ENSG00000012211,ENSG00000017621,ENSG00000102003,ENSG00000102007	ENSG00000102001,ENSG00000101997,ENSG00000068394	248	1	protein_coding	+	PLP2	chrX:49028273-49031588	3315	1369
ENSG00000264448	26_peaks_stitched	chr8	94883850	94956705	26	72855	46286.9	7280.76	249	ENSG00000164951,ENSG00000264448		249	1	lincRNA	-	MIR378D2	chr8:94927962-94928910	948	1045
ENSG00000160447	16_peaks_stitched	chr9	131444701	131496029	16	51328	46999.65	8109.69	250	ENSG00000119335,ENSG00000160446,ENSG00000160445,ENSG00000160447	ENSG00000119333,ENSG00000160445	250	1	protein_coding	+	PKN3	chr9:131464802-131483197	18395	3776
ENSG00000143314	6_peaks_stitched	chr1	156695074	156723379	6	28305	42593.5	3781.11	251	ENSG00000143294,ENSG00000143319,ENSG00000143321,ENSG00000143303,ENSG00000143314	ENSG00000143294,ENSG00000143320,ENSG00000132688	251	1	protein_coding	-	MRPL24	chr1:156707095-156711382	4287	2170
ENSG00000162390	23_peaks_stitched	chr1	54972133	55048965	23	76832	54493.34	15767.04	252	ENSG00000162390	ENSG00000162391,ENSG00000162390	252	1	protein_coding	+	ACOT11	chr1:55007930-55104865	96935	11455
ENSG00000103044	25_peaks_stitched	chr16	69091813	69167733	25	75920	48173.62	9602.44	253	ENSG00000141076,ENSG00000263203,ENSG00000168802,ENSG00000103044,ENSG00000103047	ENSG00000141076,ENSG00000168802	253	1	protein_coding	+	HAS3	chr16:69139467-69152622	13155	6707
ENSG00000204389	15_peaks_stitched	chr6	31760796	31805652	15	44856	43776.63	5329.64	254	ENSG00000204387,ENSG00000204394,ENSG00000204389,ENSG00000204392,ENSG00000204388,ENSG00000204390	ENSG00000204396,ENSG00000204410,ENSG00000204385,ENSG00000228727,ENSG00000204371,ENSG00000204394,ENSG00000204386,ENSG00000255152	254	1	protein_coding	+	HSPA1A	chr6:31783291-31785723	2432	5909
ENSG00000113140	17_peaks_stitched	chr5	150991786	151062843	17	71057	48054.25	9669.56	255	ENSG00000113140	ENSG00000086570	255	1	protein_coding	-	SPARC	chr5:151040657-151066726	26069	7297
ENSG00000132510	6_peaks_stitched	chr17	7736684	7762536	6	25852	42427.86	4168.8	256	ENSG00000132510,ENSG00000183011,ENSG00000183914,ENSG00000167874,ENSG00000182224	ENSG00000170004,ENSG00000183914	256	1	protein_coding	+	KDM6B	chr17:7743222-7758114	14892	8001
ENSG00000110799	15_peaks_stitched	chr12	6161369	6203674	15	42305	46575.01	8360.01	257	ENSG00000110799	ENSG00000110799	257	1	protein_coding	-	VWF	chr12:6058040-6233936	175896	11837
ENSG00000198858	23_peaks_stitched	chr19	844087	962470	23	118383	53602.97	15510.45	258	ENSG00000198858,ENSG00000116014,ENSG00000175221,ENSG00000197766,ENSG00000116017,ENSG00000196415,ENSG00000197561	ENSG00000065268,ENSG00000129951,ENSG00000011304,ENSG00000182087,ENSG00000172232,ENSG00000175221,ENSG00000116032,ENSG00000116017,ENSG00000269169	258	1	protein_coding	-	R3HDM4	chr19:896503-913240	16737	6788
ENSG00000078369	35_peaks_stitched	chr1	1748614	1854668	35	106054	50789.47	12766.8	259	ENSG00000178821,ENSG00000169885,ENSG00000142609,ENSG00000078369	ENSG00000078369,ENSG00000008130,ENSG00000142609	259	1	protein_coding	-	GNB1	chr1:1716729-1822495	105766	7725
ENSG00000148154	36_peaks_stitched	chr9	114653746	114736643	36	82897	48887.67	10938.88	260	ENSG00000148154		260	1	protein_coding	+	UGCG	chr9:114659046-114697649	38603	5519
ENSG00000183475	16_peaks_stitched	chr15	101243073	101275789	16	32716	41187.19	3460.24	261			261	1	protein_coding	+	ASB7	chr15:101142739-101191910	49171	8463
ENSG00000167996	13_peaks_stitched	chr11	61714902	61750094	13	35192	42559.01	4909.01	262	ENSG00000167995,ENSG00000167996,ENSG00000269089	ENSG00000167994	262	1	protein_coding	-	FTH1	chr11:61727190-61735132	7942	5847
ENSG00000163235	31_peaks_stitched	chr2	70712050	70800107	31	88057	47682.38	10076.8	263	ENSG00000163235	ENSG00000163235	263	1	protein_coding	-	TGFA	chr2:70674412-70781325	106913	7184
ENSG00000113758	15_peaks_stitched	chr5	176872971	176928517	15	55546	45616.54	8055.53	264	ENSG00000131188,ENSG00000113758,ENSG00000196923	ENSG00000183258,ENSG00000146094,ENSG00000198055,ENSG00000131187,ENSG00000146067,ENSG00000196570	264	1	protein_coding	-	DBN1	chr5:176883609-176901402	17793	10295
ENSG00000105974	15_peaks_stitched	chr7	116135612	116192256	15	56644	44550.83	6999.63	265	ENSG00000105971,ENSG00000105974		265	1	protein_coding	+	CAV1	chr7:116164839-116201233	36394	9095
ENSG00000103257	21_peaks_stitched	chr16	87857257	87905312	21	48055	42628.88	5091.86	266	ENSG00000103257	ENSG00000174990	266	1	protein_coding	-	SLC7A5	chr16:87863629-87903094	39465	5176
ENSG00000103047	29_peaks_stitched	chr16	68935381	69033412	29	98031	48624.91	11215.54	267	ENSG00000103047	ENSG00000103047	267	1	protein_coding	+	TANGO6	chr16:68877507-69119083	241576	8992
ENSG00000143819	12_peaks_stitched	chr1	225997231	226037898	12	40667	42721.62	5326.61	268	ENSG00000196187,ENSG00000143819	ENSG00000196187,ENSG00000143742,ENSG00000243709	268	1	protein_coding	+	EPHX1	chr1:225997794-226033260	35466	3014
ENSG00000143578	13_peaks_stitched	chr1	153917315	153964022	13	46707	43569.45	6219.34	269	ENSG00000160741,ENSG00000143570,ENSG00000143578,ENSG00000143545,ENSG00000177954,ENSG00000143543,ENSG00000198837	ENSG00000198837,ENSG00000143614	269	1	protein_coding	+	CREB3L4	chr1:153940010-153946839	6829	8270
ENSG00000106211	17_peaks_stitched	chr7	75910590	75952537	17	41947	42477.07	5137.77	270	ENSG00000106211,ENSG00000177679	ENSG00000177679,ENSG00000170027	270	1	protein_coding	+	HSPB1	chr7:75931861-75933612	1751	2509
ENSG00000050820	14_peaks_stitched	chr16	75267417	75307632	14	40215	43508.03	6169.36	271	ENSG00000050820	ENSG00000168925,ENSG00000153774,ENSG00000168928,ENSG00000050820	271	1	protein_coding	-	BCAR1	chr16:75262928-75301951	39023	21421
ENSG00000172819	13_peaks_stitched	chr12	53607254	53630424	13	23170	40442.26	3434.65	272	ENSG00000172819	ENSG00000139631,ENSG00000135476,ENSG00000139626,ENSG00000139651,ENSG00000182544,ENSG00000172819	272	1	protein_coding	-	RARG	chr12:53604354-53626764	22410	13164
ENSG00000104687	16_peaks_stitched	chr8	30545760	30585985	16	40225	41240.49	4269.94	273	ENSG00000104687	ENSG00000197265,ENSG00000253457,ENSG00000104687	273	1	protein_coding	-	GSR	chr8:30535583-30585443	49860	6212
ENSG00000076864	33_peaks_stitched	chr1	21900960	21992817	33	91857	45945.09	9024.95	274	ENSG00000076864,ENSG00000162551	ENSG00000090686	274	1	protein_coding	-	RAP1GAP	chr1:21922708-21995801	73093	9115
ENSG00000151929	15_peaks_stitched	chr10	121410187	121448209	15	38022	40681.47	3862.71	275	ENSG00000151929	ENSG00000198825	275	1	protein_coding	+	BAG3	chr10:121410882-121437331	26449	2981
ENSG00000142949	24_peaks_stitched	chr1	43988682	44053579	24	64897	48708.36	11917	276	ENSG00000142949	ENSG00000142949	276	1	protein_coding	+	PTPRF	chr1:43990858-44089343	98485	21550
ENSG00000090530	10_peaks_stitched	chr3	189613678	189635982	10	22304	40716.32	4089.72	277	ENSG00000073282	ENSG00000090530	277	1	protein_coding	-	LEPREL1	chr3:189674517-189840226	165709	8382
ENSG00000203485	11_peaks_stitched	chr14	105131881	105175644	11	43763	43595.34	6970.59	278	ENSG00000203485	ENSG00000185100,ENSG00000184990,ENSG00000203485	278	1	protein_coding	+	INF2	chr14:105155943-105185942	29999	8258
ENSG00000153107	20_peaks_stitched	chr2	112209954	112256298	20	46344	46985.2	10424.66	279			279	1	protein_coding	-	ANAPC1	chr2:112523848-112642267	118419	15444
ENSG00000149499	7_peaks_stitched	chr11	62358106	62390429	7	32323	41130.63	4616.43	280	ENSG00000149541,ENSG00000149480,ENSG00000149499,ENSG00000149489,ENSG00000149016,ENSG00000255508	ENSG00000089597,ENSG00000254772,ENSG00000214756,ENSG00000162194,ENSG00000149016,ENSG00000124942,ENSG00000185085,ENSG00000255508,ENSG00000204922	280	1	protein_coding	-	EML3	chr11:62369690-62380237	10547	10924
ENSG00000104529	20_peaks_stitched	chr8	144650740	144700651	20	49911	47005.34	10514.73	281	ENSG00000104524,ENSG00000104522,ENSG00000104529,ENSG00000147813,ENSG00000204839,ENSG00000179886	ENSG00000014164,ENSG00000104518,ENSG00000183309,ENSG00000204839,ENSG00000179886,ENSG00000104524	281	1	protein_coding	-	EEF1D	chr8:144661867-144681711	19844	27115
ENSG00000185122	40_peaks_stitched	chr8	145472404	145562125	40	89721	52737.56	16260.84	282	ENSG00000185000,ENSG00000170727,ENSG00000185122,ENSG00000170616,ENSG00000188686	ENSG00000185803,ENSG00000182325,ENSG00000230567,ENSG00000214597,ENSG00000173137,ENSG00000271698	282	1	protein_coding	+	HSF1	chr8:145515280-145538385	23105	11165
ENSG00000130638	17_peaks_stitched	chr22	46066827	46143271	17	76444	44750.47	8608.16	283	ENSG00000130638	ENSG00000130638	283	1	protein_coding	+	ATXN10	chr22:46067678-46241187	173509	7893
ENSG00000140836	16_peaks_stitched	chr16	73053715	73117285	16	63570	43711.94	7869.82	284	ENSG00000140836	ENSG00000260880	284	1	protein_coding	-	ZFHX3	chr16:72816784-73093597	276813	17913
ENSG00000159214	17_peaks_stitched	chr1	44435627	44478884	17	43257	43316.36	7477.6	285	ENSG00000117410,ENSG00000196517,ENSG00000132768,ENSG00000117411,ENSG00000159214	ENSG00000117408,ENSG00000126091,ENSG00000117407,ENSG00000196517	285	1	protein_coding	+	CCDC24	chr1:44457031-44462200	5169	8544
ENSG00000164877	11_peaks_stitched	chr7	1484936	1515330	11	30394	41509.81	5708.86	286	ENSG00000164880,ENSG00000164877	ENSG00000164877,ENSG00000164880	286	1	protein_coding	-	MICALL2	chr7:1468101-1499138	31037	17229
ENSG00000204580	13_peaks_stitched	chr6	30840228	30884001	13	43773	40868.43	5111.16	287	ENSG00000204580,ENSG00000137411,ENSG00000213780	ENSG00000204580,ENSG00000137411,ENSG00000196260,ENSG00000168631	287	1	protein_coding	+	DDR1	chr6:30844198-30867933	23735	23500
ENSG00000008323	11_peaks_stitched	chr12	6371261	6405738	11	34477	40277.27	4529.77	288		ENSG00000067182,ENSG00000008323,ENSG00000010278	288	1	protein_coding	+	PLEKHG6	chr12:6419602-6437672	18070	6004
ENSG00000159685	13_peaks_stitched	chr3	126625713	126658437	13	32724	41464.58	5794.42	289	ENSG00000159685	ENSG00000159685,ENSG00000114554	289	1	protein_coding	+	CHCHD6	chr3:126423063-126679249	256186	4494
ENSG00000179335	21_peaks_stitched	chr15	74872885	74945989	21	73104	49130.33	13493.47	290	ENSG00000179151,ENSG00000179335,ENSG00000179361	ENSG00000179361,ENSG00000179151,ENSG00000179335	290	1	protein_coding	+	CLK3	chr15:74890841-74932057	41216	21651
ENSG00000148400	18_peaks_stitched	chr9	139461183	139524989	18	63806	46893.92	11304.77	291		ENSG00000172889,ENSG00000169692,ENSG00000148400	291	1	protein_coding	-	NOTCH1	chr9:139388896-139440314	51418	10579
ENSG00000068305	17_peaks_stitched	chr15	99964950	100028588	17	63638	42006.59	6422.81	292	ENSG00000068305	ENSG00000168904,ENSG00000269810	292	1	protein_coding	+	MEF2A	chr15:100017370-100256671	239301	24176
ENSG00000089693	12_peaks_stitched	chr12	6832123	6889096	12	56973	42984.98	7426.9	293	ENSG00000111652,ENSG00000159335,ENSG00000089693,ENSG00000089692	ENSG00000126746,ENSG00000139200,ENSG00000250510,ENSG00000010610	293	1	protein_coding	-	MLF2	chr12:6857170-6876641	19471	6816
ENSG00000087087	12_peaks_stitched	chr7	100449030	100493013	12	43983	41141.13	5692.08	294	ENSG00000087085,ENSG00000087077,ENSG00000146828,ENSG00000087087,ENSG00000176125	ENSG00000087085,ENSG00000196411	294	1	protein_coding	+	SRRT	chr7:100472733-100486285	13552	8349
ENSG00000128342	27_peaks_stitched	chr22	30589439	30659555	27	70116	45170.02	9729.63	295	ENSG00000128342,ENSG00000099985	ENSG00000239282,ENSG00000099992,ENSG00000099985	295	1	protein_coding	-	LIF	chr22:30636436-30642840	6404	4556
ENSG00000165388	12_peaks_stitched	chr10	48315009	48356115	12	41106	40805.08	5370.35	296	ENSG00000165388	ENSG00000165388,ENSG00000165390,ENSG00000107618	296	1	protein_coding	+	ZNF488	chr10:48355024-48373866	18842	13448
ENSG00000188522	25_peaks_stitched	chr17	18864595	18920337	25	55742	44075.86	8713.71	297	ENSG00000188522,ENSG00000154025	ENSG00000154016,ENSG00000141127,ENSG00000154025	297	1	protein_coding	-	FAM83G	chr17:18872102-18908117	36015	11280
ENSG00000105855	18_peaks_stitched	chr7	20366457	20401911	18	35454	40207.83	4913.75	298	ENSG00000105855	ENSG00000105855	298	1	protein_coding	+	ITGB8	chr7:20370325-20455377	85052	17740
ENSG00000162783	23_peaks_stitched	chr1	181057157	181111715	23	54558	42760.11	7484.91	299	ENSG00000162783		299	1	protein_coding	+	IER5	chr1:181057638-181059977	2339	2339
ENSG00000269094	16_peaks_stitched	chr17	36856796	36909847	16	53051	42360.96	7157.87	300	ENSG00000056661,ENSG00000108292,ENSG00000108294,ENSG00000230055,ENSG00000269094,ENSG00000227450	ENSG00000141720,ENSG00000108294,ENSG00000179294	300	1	protein_coding	-	AC006449.1	chr17:36884086-36884451	365	365
ENSG00000148400	26_peaks_stitched	chr9	139404570	139446925	26	42355	42861.36	7662.32	301	ENSG00000148400	ENSG00000148400,ENSG00000148396,ENSG00000196366	301	1	protein_coding	-	NOTCH1	chr9:139388896-139440314	51418	10579
ENSG00000243709	23_peaks_stitched	chr1	226052423	226132640	23	80217	45264.78	10112.78	302	ENSG00000243709,ENSG00000143811,ENSG00000196187,ENSG00000143768	ENSG00000196187,ENSG00000143819	302	1	protein_coding	-	LEFTY1	chr1:226073982-226099082	25100	2132
ENSG00000173581	9_peaks_stitched	chr19	56133547	56171456	9	37909	40307.37	5290.51	303	ENSG00000173581,ENSG00000063244,ENSG00000213015,ENSG00000179922,ENSG00000171425	ENSG00000063244,ENSG00000063245,ENSG00000179943,ENSG00000171443,ENSG00000261221,ENSG00000218891,ENSG00000173581	303	1	protein_coding	+	CCDC106	chr19:56152428-56164527	12099	5553
ENSG00000181027	15_peaks_stitched	chr19	47216836	47292388	15	75552	42298.01	7286.85	304	ENSG00000090372,ENSG00000181027,ENSG00000105287,ENSG00000105281	ENSG00000105287,ENSG00000042753	304	1	protein_coding	+	FKRP	chr19:47249303-47280245	30942	14784
ENSG00000148339	18_peaks_stitched	chr9	130828615	130891438	18	62823	44400.92	9431.21	305	ENSG00000148339,ENSG00000148334,ENSG00000232850,ENSG00000171169	ENSG00000171159,ENSG00000171169,ENSG00000148337,ENSG00000148346,ENSG00000148339	305	1	protein_coding	+	SLC25A25	chr9:130830480-130871524	41044	8577
ENSG00000222041	19_peaks_stitched	chr2	87751430	87797986	19	46556	45187.94	10282.72	306	ENSG00000222041	ENSG00000222041	306	1	lincRNA	+	LINC00152	chr2:87754887-87906324	151437	5610
ENSG00000089159	19_peaks_stitched	chr12	120661424	120704193	19	42769	40314.65	5458.97	307	ENSG00000089159	ENSG00000089154,ENSG00000089157,ENSG00000089163,ENSG00000089159	307	1	protein_coding	-	PXN	chr12:120648250-120703574	55324	15673
ENSG00000163171	20_peaks_stitched	chr2	37873182	37939672	20	66490	42189.76	7433.63	308	ENSG00000163171		308	1	protein_coding	-	CDC42EP3	chr2:37869032-37965611	96579	11906
ENSG00000127561	19_peaks_stitched	chr16	2008769	2077633	19	68864	42076.32	7379.15	309	ENSG00000183751,ENSG00000127561,ENSG00000127554,ENSG00000255198,ENSG00000167962,ENSG00000140990,ENSG00000179580,ENSG00000140988,ENSG00000183971,ENSG00000269205,ENSG00000065054,ENSG00000196408	ENSG00000065057,ENSG00000198736,ENSG00000103197,ENSG00000065054,ENSG00000140986,ENSG00000196408,ENSG00000162040,ENSG00000140988	309	1	protein_coding	+	SYNGR3	chr16:2039661-2044276	4615	5164
ENSG00000117399	8_peaks_stitched	chr1	43813581	43839827	8	26246	39690.7	5044.86	310	ENSG00000117400,ENSG00000066322,ENSG00000117399	ENSG00000198198,ENSG00000066056,ENSG00000159479	310	1	protein_coding	+	CDC20	chr1:43824626-43828874	4248	2810
ENSG00000172927	14_peaks_stitched	chr11	69229359	69260052	14	30693	39324.91	4704.3	311			311	1	protein_coding	+	MYEOV	chr11:69061605-69182494	120889	12531
ENSG00000197111	23_peaks_stitched	chr12	53834002	53902847	23	68845	43950.86	9414.11	312	ENSG00000139546,ENSG00000170653,ENSG00000197111,ENSG00000205352,ENSG00000139625,ENSG00000139574	ENSG00000135409,ENSG00000197111,ENSG00000170653	312	1	protein_coding	+	PCBP2	chr12:53835525-53874946	39421	19354
ENSG00000180891	25_peaks_stitched	chr17	55943627	56033377	25	89750	43085.37	8624.23	313	ENSG00000180891	ENSG00000136451,ENSG00000181610,ENSG00000136450	313	1	protein_coding	-	CUEDC1	chr17:55938604-56032684	94080	11070
ENSG00000096433	32_peaks_stitched	chr6	33538567	33611571	32	73004	42290.65	7836.79	314	ENSG00000096433,ENSG00000030110,ENSG00000204188		314	1	protein_coding	+	ITPR3	chr6:33588142-33664351	76209	10975
ENSG00000107249	23_peaks_stitched	chr9	3886825	3934281	23	47456	40929.95	6635.47	315	ENSG00000107249		315	1	protein_coding	-	GLIS3	chr9:3824127-4348392	524265	17620
ENSG00000130725	8_peaks_stitched	chr19	59054107	59087971	8	33864	39025.04	4851.74	316	ENSG00000130726,ENSG00000099326,ENSG00000130724,ENSG00000130725	ENSG00000083807,ENSG00000119574,ENSG00000099326	316	1	protein_coding	-	UBE2M	chr19:59067079-59070327	3248	2862
ENSG00000096093	14_peaks_stitched	chr6	52363664	52410226	14	46562	44696.41	10527.83	317	ENSG00000096093,ENSG00000065308	ENSG00000096093	317	1	protein_coding	+	EFHC1	chr6:52285106-52387892	102786	12459
ENSG00000163870	19_peaks_stitched	chr3	127285550	127327186	19	41636	41469.72	7305.48	318	ENSG00000073111,ENSG00000163870	ENSG00000073111,ENSG00000114631	318	1	protein_coding	-	TPRA1	chr3:127291912-127317094	25182	8384
ENSG00000168795	17_peaks_stitched	chr9	37414765	37499502	17	84737	44533.47	10379.25	319	ENSG00000137106,ENSG00000168795,ENSG00000137054	ENSG00000147912	319	1	protein_coding	-	ZBTB5	chr9:37438111-37465396	27285	4625
ENSG00000101019	8_peaks_stitched	chr20	33891180	33928148	8	36968	39021.28	4911.47	320	ENSG00000101019	ENSG00000101019,ENSG00000242372,ENSG00000088298,ENSG00000125998	320	1	protein_coding	-	UQCC1	chr20:33890369-33999944	109575	15939
ENSG00000137699	10_peaks_stitched	chr11	119978685	120010267	10	31582	38828.29	4731.22	321	ENSG00000137699	ENSG00000176984	321	1	protein_coding	-	TRIM29	chr11:119981983-120056237	74254	16001
ENSG00000149115	11_peaks_stitched	chr11	57045210	57104005	11	58795	41828.2	7861.76	322	ENSG00000149136,ENSG00000149115	ENSG00000134817,ENSG00000109991,ENSG00000156575	322	1	protein_coding	-	TNKS1BP1	chr11:57067112-57092426	25314	12336
ENSG00000237441	12_peaks_stitched	chr6	33238855	33292059	12	53204	39868.83	5914.4	323	ENSG00000235863,ENSG00000231925,ENSG00000204220,ENSG00000227057,ENSG00000223501,ENSG00000237441,ENSG00000204209,ENSG00000236104,ENSG00000231500	ENSG00000223501	323	1	protein_coding	-	RGL2	chr6:33259431-33267101	7670	8307
ENSG00000184925	13_peaks_stitched	chr9	139817081	139873853	13	56772	44036.72	10128.42	324	ENSG00000159069,ENSG00000176919,ENSG00000184925,ENSG00000198454,ENSG00000107317,ENSG00000127191	ENSG00000148362,ENSG00000214402,ENSG00000107331,ENSG00000169583,ENSG00000127191,ENSG00000107317,ENSG00000180539	324	1	protein_coding	+	LCN12	chr9:139844003-139849949	5946	6135
ENSG00000117408	7_peaks_stitched	chr1	44395190	44423618	7	28428	39316.48	5410.73	325	ENSG00000117407,ENSG00000126091,ENSG00000117408	ENSG00000132768,ENSG00000117411,ENSG00000117410,ENSG00000159214,ENSG00000117408	325	1	protein_coding	+	IPO13	chr1:44412611-44433694	21083	6144
ENSG00000077942	26_peaks_stitched	chr22	45973459	46044734	26	71275	43373.33	9539.74	326	ENSG00000077942	ENSG00000130638,ENSG00000077942	326	1	protein_coding	+	FBLN1	chr22:45898118-45997015	98897	10478
ENSG00000177380	19_peaks_stitched	chr19	49587873	49662051	19	74178	43412.86	9599.23	327	ENSG00000104863,ENSG00000177380,ENSG00000130529,ENSG00000104852,ENSG00000221916,ENSG00000130528	ENSG00000189052,ENSG00000267631,ENSG00000225950,ENSG00000130529,ENSG00000196337,ENSG00000213030,ENSG00000104848,ENSG00000267335	327	1	protein_coding	+	PPFIA3	chr19:49622646-49654283	31637	10849
ENSG00000185332	14_peaks_stitched	chr17	79366306	79414653	14	48347	39258.92	5639.85	328			328	1	protein_coding	-	TMEM105	chr17:79285074-79304474	19400	5194
ENSG00000148290	13_peaks_stitched	chr9	136200893	136245719	13	44826	41473.48	7862.81	329	ENSG00000148297,ENSG00000148303,ENSG00000148291,ENSG00000148248,ENSG00000198870,ENSG00000148296,ENSG00000148290	ENSG00000148300,ENSG00000198870,ENSG00000160323,ENSG00000148296	329	1	protein_coding	-	SURF1	chr9:136218610-136223552	4942	2291
ENSG00000070444	11_peaks_stitched	chr17	2283855	2327278	11	43423	39705.2	6102.13	330	ENSG00000127804,ENSG00000070444,ENSG00000205821,ENSG00000141258	ENSG00000141258,ENSG00000167721	330	1	protein_coding	-	MNT	chr17:2287354-2304412	17058	11451
ENSG00000100316	18_peaks_stitched	chr22	39677335	39721725	18	44390	39633.64	6042.81	331	ENSG00000100316	ENSG00000100321,ENSG00000100311,ENSG00000214854	331	1	protein_coding	-	RPL3	chr22:39708887-39716394	7507	9660
ENSG00000160209	20_peaks_stitched	chr21	45138169	45211033	20	72864	42148.99	8565.3	332	ENSG00000160209,ENSG00000160214,ENSG00000160213	ENSG00000160214,ENSG00000160208	332	1	protein_coding	+	PDXK	chr21:45138975-45182188	43213	16502
ENSG00000204060	19_peaks_stitched	chr1	41823008	41899626	19	76618	49496.86	15996.35	333	ENSG00000204060		333	1	protein_coding	+	FOXO6	chr1:41827594-41849262	21668	2396
ENSG00000185186	20_peaks_stitched	chr21	44890356	44943071	20	52715	40735.25	7242.31	334	ENSG00000185186	ENSG00000188660,ENSG00000142178,ENSG00000185186	334	1	lincRNA	-	LINC00313	chr21:44881974-44899414	17440	2717
ENSG00000169184	20_peaks_stitched	chr22	28144759	28201270	20	56511	40865.85	7447.26	335	ENSG00000169184		335	1	protein_coding	-	MN1	chr22:28144265-28197486	53221	8725
ENSG00000269396	17_peaks_stitched	chr7	351466	432485	17	81019	47306.46	13912.26	336		ENSG00000269396	336	1	protein_coding	+	AC187652.1	chr7:302918-304070	1152	494
ENSG00000060491	28_peaks_stitched	chr20	61399872	61464723	28	64851	41775.06	8419.44	337	ENSG00000092758,ENSG00000060491,ENSG00000101189	ENSG00000101190,ENSG00000101188,ENSG00000092758	337	1	protein_coding	+	OGFR	chr20:61436187-61445352	9165	5235
ENSG00000107130	19_peaks_stitched	chr9	132933845	132982381	19	48536	41229.81	7895.08	338	ENSG00000107130	ENSG00000148358,ENSG00000196979	338	1	protein_coding	+	NCS1	chr9:132934857-132999583	64726	5206
ENSG00000125449	18_peaks_stitched	chr17	73083555	73134822	18	51267	38603.46	5278.69	339	ENSG00000125458,ENSG00000170190,ENSG00000189159,ENSG00000125449	ENSG00000189159,ENSG00000188612,ENSG00000167863,ENSG00000180901	339	1	protein_coding	+	ARMC7	chr17:73106047-73126360	20313	5599
ENSG00000100401	21_peaks_stitched	chr22	41639445	41704338	21	64893	41148.41	7906.08	340	ENSG00000100401,ENSG00000269104,ENSG00000100403	ENSG00000100395,ENSG00000100403,ENSG00000100399	340	1	protein_coding	-	RANGAP1	chr22:41641615-41682255	40640	8022
ENSG00000008130	9_peaks_stitched	chr1	1675754	1716590	9	40836	39665.55	6457.54	341	ENSG00000215790,ENSG00000008130	ENSG00000078369,ENSG00000008128,ENSG00000215790	341	1	protein_coding	-	NADK	chr1:1682671-1711896	29225	11642
ENSG00000068724	17_peaks_stitched	chr2	47231267	47274702	17	43435	39263.37	6061.23	342	ENSG00000068724,ENSG00000239605		342	1	protein_coding	+	TTC7A	chr2:47143296-47303276	159980	15431
ENSG00000266964	15_peaks_stitched	chr19	35600747	35659415	15	58668	39226.95	6120.02	343	ENSG00000089327,ENSG00000221946,ENSG00000089356,ENSG00000153902,ENSG00000266964	ENSG00000179066,ENSG00000153902	343	1	protein_coding	+	FXYD1	chr19:35629712-35634013	4301	3949
ENSG00000169429	27_peaks_stitched	chr4	74528672	74596647	27	67975	39371.91	6307.69	344		ENSG00000169429,ENSG00000169435	344	1	protein_coding	+	IL8	chr4:74606223-74609433	3210	2860
ENSG00000169564	15_peaks_stitched	chr2	70297501	70371530	15	74029	41207.15	8262.92	345	ENSG00000169564	ENSG00000115998	345	1	protein_coding	+	PCBP1	chr2:70314585-70316332	1747	1747
ENSG00000107968	5_peaks_stitched	chr10	30706856	30729148	5	22292	37941.09	5036.56	346	ENSG00000107968	ENSG00000107951	346	1	protein_coding	+	MAP3K8	chr10:30722866-30750762	27896	6970
ENSG00000188342	41_peaks_stitched	chr13	45762114	45832764	41	70650	39016.76	6117.79	347	ENSG00000188342,ENSG00000180332		347	1	protein_coding	+	GTF2F2	chr13:45694650-45858237	163587	3113
ENSG00000058453	17_peaks_stitched	chr1	17221696	17299097	17	77401	47051.44	14190.62	348	ENSG00000058453	ENSG00000159363,ENSG00000117122,ENSG00000228549	348	1	protein_coding	+	CROCC	chr1:17066768-17299474	232706	11127
ENSG00000136275	27_peaks_stitched	chr7	47798057	47859044	27	60987	40561.71	7725.58	349	ENSG00000158683,ENSG00000136275,ENSG00000136273		349	1	protein_coding	+	C7orf69	chr7:47834889-47859445	24556	1146
ENSG00000235098	12_peaks_stitched	chr1	1333147	1372413	12	39266	38134.31	5393.45	350	ENSG00000179403,ENSG00000242485,ENSG00000221978,ENSG00000235098,ENSG00000205116	ENSG00000162576,ENSG00000221978,ENSG00000175756,ENSG00000107404,ENSG00000215915,ENSG00000160072	350	1	protein_coding	-	ANKRD65	chr1:1353800-1357149	3349	6361
ENSG00000184470	14_peaks_stitched	chr22	19856118	19884935	14	28817	36324.99	3760.89	351	ENSG00000184470	ENSG00000184470,ENSG00000215012,ENSG00000185838,ENSG00000093010	351	1	protein_coding	-	TXNRD2	chr22:19863040-19929341	66301	14085
ENSG00000143815	16_peaks_stitched	chr1	225611328	225665798	16	54470	39725.75	7188.04	352	ENSG00000143815	ENSG00000185842,ENSG00000203691,ENSG00000154380,ENSG00000143815	352	1	protein_coding	-	LBR	chr1:225589204-225616627	27423	8791
ENSG00000244405	5_peaks_stitched	chr3	185813531	185828457	5	14926	36272.61	3819.76	353	ENSG00000244405,ENSG00000058866	ENSG00000244405	353	1	protein_coding	-	ETV5	chr3:185764097-185828107	64010	8396
ENSG00000185201	14_peaks_stitched	chr11	282272	330052	14	47780	37949.13	5569.08	354	ENSG00000185885,ENSG00000142102,ENSG00000174885,ENSG00000142089,ENSG00000185201,ENSG00000206013	ENSG00000142082,ENSG00000185627,ENSG00000182272,ENSG00000174885	354	1	protein_coding	+	IFITM2	chr11:307631-315272	7641	2474
ENSG00000138166	21_peaks_stitched	chr10	112147624	112187349	21	39725	36567.45	4201.58	355			355	1	protein_coding	+	DUSP5	chr10:112257596-112271302	13706	3149
ENSG00000163545	21_peaks_stitched	chr1	205242812	205294622	21	51810	39049.5	6719.04	356	ENSG00000163545	ENSG00000133069,ENSG00000162873	356	1	protein_coding	-	NUAK2	chr1:205271187-205290883	19696	3398
ENSG00000165807	19_peaks_stitched	chr14	65069942	65112781	19	42839	37440.92	5133.9	357		ENSG00000165807	357	1	protein_coding	+	PPP1R36	chr14:65016620-65056098	39478	4321
ENSG00000136002	14_peaks_stitched	chr2	131554900	131604511	14	49611	39350.69	7071.5	358	ENSG00000136002	ENSG00000178171	358	1	protein_coding	+	ARHGEF4	chr2:131594489-131804836	210347	18493
ENSG00000123908	27_peaks_stitched	chr8	141571004	141657003	27	85999	46557.29	14283.74	359	ENSG00000123908	ENSG00000104472,ENSG00000169398,ENSG00000123908,ENSG00000259758	359	1	protein_coding	-	AGO2	chr8:141541264-141645718	104454	6580
ENSG00000126603	26_peaks_stitched	chr16	4339856	4424178	26	84322	41001.8	8776.3	360	ENSG00000217930,ENSG00000103426,ENSG00000262246,ENSG00000126603,ENSG00000168140	ENSG00000262246,ENSG00000090447,ENSG00000185739	360	1	protein_coding	+	GLIS2	chr16:4364762-4389598	24836	4689
ENSG00000102898	13_peaks_stitched	chr16	67866986	67928494	13	61508	40409.31	8250.51	361	ENSG00000102901,ENSG00000188038,ENSG00000038358,ENSG00000102898,ENSG00000168286,ENSG00000159792	ENSG00000102904,ENSG00000261884,ENSG00000213398,ENSG00000102901,ENSG00000141084,ENSG00000141086,ENSG00000205220	361	1	protein_coding	+	NUTF2	chr16:67880635-67906470	25835	7446
ENSG00000267873	18_peaks_stitched	chr12	52670659	52744468	18	73809	44708.92	12562.38	362	ENSG00000170523,ENSG00000170442,ENSG00000267873,ENSG00000205426	ENSG00000135480,ENSG00000135443,ENSG00000161849	362	1	protein_coding	+	AC121757.1	chr12:52709128-52709790	662	72
ENSG00000010295	9_peaks_stitched	chr12	6636337	6678782	9	42445	38620.72	6490.21	363	ENSG00000111641,ENSG00000010292,ENSG00000111640,ENSG00000010295	ENSG00000111639,ENSG00000010292,ENSG00000111642	363	1	protein_coding	-	IFFO1	chr12:6647541-6665239	17698	11145
ENSG00000063322	9_peaks_stitched	chr19	39873364	39904828	9	31464	35616.04	3500.16	364	ENSG00000128016,ENSG00000179134,ENSG00000063322,ENSG00000090924,ENSG00000006712	ENSG00000090924,ENSG00000196235,ENSG00000130755,ENSG00000179134,ENSG00000105193,ENSG00000213922	364	1	protein_coding	+	MED29	chr19:39881943-39891277	9334	11146
ENSG00000148335	11_peaks_stitched	chr9	132312334	132350508	11	38174	38450.95	6464.88	365		ENSG00000148335,ENSG00000179058	365	1	protein_coding	+	NTMT1	chr9:132371163-132398209	27046	4165
ENSG00000100101	17_peaks_stitched	chr22	38053486	38105609	17	52123	38659.7	6675.29	366	ENSG00000241360,ENSG00000100106,ENSG00000100097,ENSG00000100092,ENSG00000100101	ENSG00000100083,ENSG00000100106,ENSG00000100092	366	1	protein_coding	+	NOL12	chr22:38077680-38170137	92457	12416
ENSG00000214160	8_peaks_stitched	chr3	183939916	183980562	8	40646	43142.57	11173.51	367	ENSG00000214160,ENSG00000145198,ENSG00000163888,ENSG00000145194,ENSG00000145191	ENSG00000161203,ENSG00000161204,ENSG00000175166,ENSG00000145194	367	1	protein_coding	-	ALG3	chr3:183960089-183967336	7247	8193
ENSG00000240224	12_peaks_stitched	chr2	234597493	234627678	12	30185	34800.32	2876.86	368	ENSG00000167165,ENSG00000244122,ENSG00000242515,ENSG00000241119,ENSG00000241635,ENSG00000244474,ENSG00000240224	ENSG00000243135,ENSG00000241635,ENSG00000242366	368	1	protein_coding	+	UGT1A5	chr2:234621638-234681945	60307	2340
ENSG00000157193	24_peaks_stitched	chr1	53757549	53794881	24	37332	38409.8	6498.07	369	ENSG00000157193	ENSG00000157193	369	1	protein_coding	-	LRP8	chr1:53711217-53793742	82525	10050
ENSG00000136231	4_peaks_stitched	chr7	23504619	23518477	4	13858	34053.33	2243.57	370	ENSG00000136231	ENSG00000164548,ENSG00000136231	370	1	protein_coding	-	IGF2BP3	chr7:23349828-23510086	160258	12615
ENSG00000188064	38_peaks_stitched	chr22	46313237	46375416	38	62179	40898.86	9096.91	371	ENSG00000188064		371	1	protein_coding	-	WNT7B	chr22:46316242-46373009	56767	6681
ENSG00000106665	28_peaks_stitched	chr7	73682509	73742907	28	60398	38399.99	6646.81	372	ENSG00000106665	ENSG00000106665,ENSG00000049541,ENSG00000086730	372	1	protein_coding	+	CLIP2	chr7:73703805-73820273	116468	11783
ENSG00000249375	8_peaks_stitched	chr8	128671535	128702625	8	31090	37488.48	5859.97	373	ENSG00000249375	ENSG00000136997,ENSG00000249375	373	1	lincRNA	-	CASC11	chr8:128698588-128746213	47625	4671
ENSG00000175874	22_peaks_stitched	chr2	101957943	102033454	22	75511	40343.12	8724.96	374	ENSG00000196460,ENSG00000175874	ENSG00000196460,ENSG00000163162	374	1	protein_coding	-	CREG2	chr2:101962013-102004057	42044	7716
ENSG00000114353	16_peaks_stitched	chr3	50264531	50308758	16	44227	36765.63	5148.76	375	ENSG00000114353,ENSG00000230454	ENSG00000243477,ENSG00000214706,ENSG00000068001,ENSG00000186792,ENSG00000001617,ENSG00000114349,ENSG00000114378,ENSG00000179564	375	1	protein_coding	+	GNAI2	chr3:50263724-50296787	33063	14015
ENSG00000188833	29_peaks_stitched	chr9	140299570	140356299	29	56729	40560.92	8960.74	376	ENSG00000165802,ENSG00000188747,ENSG00000130653,ENSG00000188833,ENSG00000187609	ENSG00000187609,ENSG00000188833,ENSG00000130653,ENSG00000165802	376	1	protein_coding	-	ENTPD8	chr9:140328816-140336268	7452	4503
ENSG00000187514	12_peaks_stitched	chr2	232526447	232552582	12	26135	34334.72	2759.48	377		ENSG00000187514,ENSG00000269363	377	1	protein_coding	+	PTMA	chr2:232571605-232578251	6646	8522
ENSG00000136238	25_peaks_stitched	chr7	6406705	6452760	25	46055	38599.89	7182.53	378	ENSG00000136238,ENSG00000164535	ENSG00000164535,ENSG00000178397	378	1	protein_coding	+	RAC1	chr7:6414154-6443608	29454	4368
ENSG00000148840	13_peaks_stitched	chr10	103872336	103922214	13	49878	38192.65	6832.93	379	ENSG00000166197,ENSG00000148840,ENSG00000198728	ENSG00000166189,ENSG00000166197,ENSG00000198728	379	1	protein_coding	+	PPRC1	chr10:103892787-103910082	17295	8015
ENSG00000243811	19_peaks_stitched	chr22	39376569	39446303	19	69734	41300.84	9999.57	380	ENSG00000243811,ENSG00000179750,ENSG00000244509,ENSG00000128394,ENSG00000239713	ENSG00000239713,ENSG00000128383,ENSG00000100298	380	1	protein_coding	+	APOBEC3D	chr22:39410368-39429281	18913	2908
ENSG00000107263	19_peaks_stitched	chr9	134466089	134516965	19	50876	39147.52	7977.09	381	ENSG00000107263		381	1	protein_coding	-	RAPGEF1	chr9:134452157-134615461	163304	10836
ENSG00000093010	22_peaks_stitched	chr22	19928289	19975197	22	46908	36785.55	5625.64	382	ENSG00000093010,ENSG00000184470,ENSG00000099889	ENSG00000184470,ENSG00000183597	382	1	protein_coding	+	COMT	chr22:19929130-19957498	28368	8473
ENSG00000148335	9_peaks_stitched	chr9	132144717	132185907	9	41190	38578.08	7540.83	383			383	1	protein_coding	+	NTMT1	chr9:132371163-132398209	27046	4165
ENSG00000108175	25_peaks_stitched	chr10	81019927	81091626	25	71699	41101.3	10097.57	384	ENSG00000108175	ENSG00000108179	384	1	protein_coding	+	ZMIZ1	chr10:80828792-81076276	247484	11667
ENSG00000181467	8_peaks_stitched	chr3	152848183	152884082	8	35899	35634.17	4683.6	385	ENSG00000181467		385	1	protein_coding	+	RAP2B	chr3:152880029-152886265	6236	6236
ENSG00000108448	6_peaks_stitched	chr17	18620544	18648248	6	27704	36560.78	5618.1	386	ENSG00000171931,ENSG00000108448	ENSG00000171928,ENSG00000249459,ENSG00000171931,ENSG00000108448	386	1	protein_coding	+	TRIM16L	chr17:18601311-18639431	38120	9979
ENSG00000184384	12_peaks_stitched	chr11	96032506	96077035	12	44529	36198.68	5368.72	387	ENSG00000184384	ENSG00000183340,ENSG00000149231	387	1	protein_coding	-	MAML2	chr11:95709762-96076344	366582	7101
ENSG00000134107	20_peaks_stitched	chr3	5018668	5069268	20	50600	36018.45	5191.33	388	ENSG00000134107		388	1	protein_coding	+	BHLHE40	chr3:5020801-5027008	6207	5101
ENSG00000128322	17_peaks_stitched	chr22	23839428	23878283	17	38855	36021.65	5202.67	389		ENSG00000128322	389	1	protein_coding	-	IGLL1	chr22:23915312-23922495	7183	1803
ENSG00000187997	22_peaks_stitched	chr17	76122638	76184005	22	61367	36949.04	6200.47	390	ENSG00000141524,ENSG00000187997,ENSG00000108639,ENSG00000167895,ENSG00000167900,ENSG00000183077	ENSG00000141524,ENSG00000204278,ENSG00000089685,ENSG00000183077,ENSG00000078687,ENSG00000268310	390	1	protein_coding	+	C17orf99	chr17:76142434-76162258	19824	4751
ENSG00000179820	20_peaks_stitched	chr19	54341482	54404804	20	63322	37864.12	7229.88	391	ENSG00000179820,ENSG00000126583	ENSG00000142405,ENSG00000105605	391	1	protein_coding	+	MYADM	chr19:54369477-54379691	10214	13606
ENSG00000166532	23_peaks_stitched	chr12	8808137	8865443	23	57306	36303.12	5756.76	392	ENSG00000197614,ENSG00000166532	ENSG00000197614,ENSG00000111732	392	1	protein_coding	+	RIMKLB	chr12:8834196-8935691	101495	16543
ENSG00000233903	17_peaks_stitched	chr22	42664698	42722213	17	57515	38284.95	7783.67	393	ENSG00000182057,ENSG00000100207,ENSG00000233903	ENSG00000229891	393	1	lincRNA	+	Z83851.4	chr22:42672361-42673058	697	543
ENSG00000144130	20_peaks_stitched	chr2	113437238	113523715	20	86477	42297.75	11834.79	394	ENSG00000144130,ENSG00000169607	ENSG00000144136,ENSG00000115008	394	1	protein_coding	+	NT5DC4	chr2:113479063-113500456	21393	4976
ENSG00000100628	20_peaks_stitched	chr14	94402544	94454267	20	51723	37782.05	7363.13	395	ENSG00000100628	ENSG00000089723,ENSG00000140067	395	1	protein_coding	-	ASB2	chr14:94400499-94443137	42638	9351
ENSG00000241878	29_peaks_stitched	chr22	32010798	32059755	29	48957	36695.29	6319.94	396	ENSG00000241878,ENSG00000198089	ENSG00000198089,ENSG00000183530	396	1	protein_coding	-	PISD	chr22:32014477-32058418	43941	15664
ENSG00000198719	13_peaks_stitched	chr6	170437602	170476745	13	39143	34283.26	3962.13	397			397	1	protein_coding	-	DLL1	chr6:170591294-170599561	8267	3163
ENSG00000178252	13_peaks_stitched	chr3	49026374	49067252	13	40878	34719.72	4403.48	398	ENSG00000178035,ENSG00000178252,ENSG00000178149,ENSG00000198218,ENSG00000178467,ENSG00000178057	ENSG00000177479,ENSG00000198218	398	1	protein_coding	+	WDR6	chr3:49044495-49053386	8891	20962
ENSG00000174791	7_peaks_stitched	chr11	66094125	66116955	7	22830	33421.06	3151.64	399	ENSG00000174744,ENSG00000174791,ENSG00000174684	ENSG00000174851,ENSG00000174871,ENSG00000179292,ENSG00000174807,ENSG00000174669	399	1	protein_coding	-	RIN1	chr11:66097713-66104311	6598	10185
ENSG00000127124	24_peaks_stitched	chr1	42306135	42369454	24	63319	40048.63	9843.94	400	ENSG00000127124		400	1	protein_coding	-	HIVEP3	chr1:41972036-42501596	529560	23399
ENSG00000062716	24_peaks_stitched	chr17	57824509	57869914	24	45405	34156.21	3966.49	401	ENSG00000062716	ENSG00000062716,ENSG00000141378	401	1	protein_coding	+	VMP1	chr17:57784553-57919616	135063	14229
ENSG00000140350	14_peaks_stitched	chr15	69079144	69114964	14	35820	34719.11	4645.43	402	ENSG00000140350,ENSG00000258484	ENSG00000140350	402	1	protein_coding	-	ANP32A	chr15:69070874-69113236	42362	11840
ENSG00000197238	20_peaks_stitched	chr6	27774654	27808509	20	33855	33431.85	3399.6	403	ENSG00000233822,ENSG00000196747,ENSG00000196374,ENSG00000197238,ENSG00000182611,ENSG00000197914,ENSG00000185130,ENSG00000203813,ENSG00000184348	ENSG00000182572,ENSG00000198374,ENSG00000198558,ENSG00000184357	403	1	protein_coding	+	HIST1H4J	chr6:27791884-27792257	373	373
ENSG00000104964	13_peaks_stitched	chr19	3028770	3076367	13	47597	35840.51	5815.91	404	ENSG00000104964,ENSG00000065717	ENSG00000088256,ENSG00000065717,ENSG00000104953	404	1	protein_coding	-	AES	chr19:3052908-3063105	10197	11899
ENSG00000002834	12_peaks_stitched	chr17	37024014	37065640	12	41626	35653.1	5655.61	405	ENSG00000002834	ENSG00000108296,ENSG00000125691,ENSG00000263874,ENSG00000214556,ENSG00000002834	405	1	protein_coding	+	LASP1	chr17:37026112-37078023	51911	12269
ENSG00000172932	19_peaks_stitched	chr11	67030195	67086159	19	55964	37949.86	8023.58	406	ENSG00000173020,ENSG00000172830,ENSG00000172932	ENSG00000173120,ENSG00000175482,ENSG00000175505	406	1	protein_coding	+	ANKRD13D	chr11:67056018-67069956	13938	15423
ENSG00000100994	8_peaks_stitched	chr20	25201842	25236216	8	34374	34274.13	4400.05	407	ENSG00000197586,ENSG00000268302,ENSG00000100994	ENSG00000100994,ENSG00000197586,ENSG00000100997	407	1	protein_coding	+	PYGB	chr20:25228705-25278650	49945	4951
ENSG00000128581	23_peaks_stitched	chr7	100994656	101097040	23	102384	41069.6	11203.55	408		ENSG00000128581	408	1	protein_coding	-	RABL5	chr7:100956975-100965104	8129	9436
ENSG00000103495	10_peaks_stitched	chr16	29801102	29837056	10	35954	34199.35	4355.06	409	ENSG00000103495,ENSG00000013364,ENSG00000079616,ENSG00000167371,ENSG00000263136,ENSG00000185928	ENSG00000103502,ENSG00000013364,ENSG00000185905,ENSG00000174992	409	1	protein_coding	+	MAZ	chr16:29817427-29823649	6222	15635
ENSG00000164051	10_peaks_stitched	chr3	48462543	48489060	10	26517	32918.66	3133.9	410	ENSG00000232112,ENSG00000164051,ENSG00000164050,ENSG00000164053	ENSG00000164050,ENSG00000164049,ENSG00000164053,ENSG00000213689,ENSG00000164054	410	1	protein_coding	-	CCDC51	chr3:48473574-48481866	8292	5125
ENSG00000072210	17_peaks_stitched	chr17	19545330	19587103	17	41773	37973.43	8203.36	411	ENSG00000180638,ENSG00000072210	ENSG00000180638	411	1	protein_coding	+	ALDH3A2	chr17:19551449-19580911	29462	18278
ENSG00000150938	11_peaks_stitched	chr2	36581677	36620379	11	38702	34552.89	4900.71	412	ENSG00000150938	ENSG00000150938	412	1	protein_coding	+	CRIM1	chr2:36583069-36778278	195209	8074
ENSG00000104899	23_peaks_stitched	chr19	2224772	2275730	23	50958	36305.48	6692.23	413	ENSG00000104897,ENSG00000104904,ENSG00000104899,ENSG00000188305,ENSG00000104885,ENSG00000167476,ENSG00000104886	ENSG00000104885,ENSG00000130332,ENSG00000220008	413	1	protein_coding	+	AMH	chr19:2249308-2252072	2764	4511
ENSG00000133393	19_peaks_stitched	chr16	15968336	16022996	19	54660	34681.1	5068.91	414	ENSG00000133393	ENSG00000133392,ENSG00000103222	414	1	protein_coding	-	FOPNL	chr16:15959577-15982482	22905	6409
ENSG00000151715	17_peaks_stitched	chr11	129693012	129739636	17	46624	35180.28	5604.11	415	ENSG00000170322,ENSG00000151715	ENSG00000170322	415	1	protein_coding	+	TMEM45B	chr11:129685714-129729898	44184	4099
ENSG00000136932	18_peaks_stitched	chr9	100616170	100686188	18	70018	37645.02	8121	416	ENSG00000136932,ENSG00000178919	ENSG00000136929	416	1	protein_coding	-	C9orf156	chr9:100666771-100684852	18081	6337
ENSG00000173267	4_peaks_stitched	chr10	88713159	88732286	4	19127	32783.33	3267.19	417	ENSG00000148671,ENSG00000173269,ENSG00000173267	ENSG00000173269,ENSG00000188100	417	1	protein_coding	+	SNCG	chr10:88718375-88723017	4642	2324
ENSG00000149639	26_peaks_stitched	chr20	35436803	35515700	26	78897	39149.96	9704.61	418	ENSG00000101342,ENSG00000149639	ENSG00000149636,ENSG00000101342,ENSG00000149639,ENSG00000101347	418	1	protein_coding	-	SOGA1	chr20:35405845-35492089	86244	18171
ENSG00000197063	10_peaks_stitched	chr17	79867874	79895732	10	27858	32862.39	3460.79	419	ENSG00000183010,ENSG00000185813,ENSG00000187531,ENSG00000197063	ENSG00000185813,ENSG00000141522,ENSG00000169696,ENSG00000141552,ENSG00000185624,ENSG00000183684,ENSG00000185105,ENSG00000185269,ENSG00000183979	419	1	protein_coding	-	MAFG	chr17:79876146-79885590	9444	7215
ENSG00000173801	14_peaks_stitched	chr17	39928416	39970239	14	41823	33712.24	4371.67	420	ENSG00000141696,ENSG00000173801,ENSG00000141756	ENSG00000161594,ENSG00000141698,ENSG00000141756,ENSG00000173805,ENSG00000173801	420	1	protein_coding	-	JUP	chr17:39775692-39943183	167491	8740
ENSG00000100243	24_peaks_stitched	chr22	42998745	43097072	24	98327	40974.55	11673.66	421	ENSG00000100227,ENSG00000100243,ENSG00000128274,ENSG00000249222,ENSG00000270022	ENSG00000183569	421	1	protein_coding	-	CYB5R3	chr22:43013846-43045574	31728	11697
ENSG00000009709	13_peaks_stitched	chr1	18942482	19009067	13	66585	37419.55	8149.09	422	ENSG00000009709		422	1	protein_coding	+	PAX7	chr1:18957500-19075360	117860	7479
ENSG00000162194	10_peaks_stitched	chr11	62412957	62448781	10	35824	33825.95	4608.42	423	ENSG00000162191,ENSG00000162194,ENSG00000089597,ENSG00000214756,ENSG00000185085,ENSG00000204922	ENSG00000168000,ENSG00000162222,ENSG00000177363,ENSG00000149541,ENSG00000089597,ENSG00000149480,ENSG00000149499,ENSG00000214753,ENSG00000149489,ENSG00000162188,ENSG00000234857	423	1	protein_coding	-	C11orf48	chr11:62430287-62439727	9440	8641
ENSG00000108840	14_peaks_stitched	chr17	42142240	42202396	14	60156	37480.87	8279.79	424	ENSG00000108840,ENSG00000141349,ENSG00000161654	ENSG00000091947,ENSG00000161664,ENSG00000125319,ENSG00000161654	424	1	protein_coding	-	HDAC5	chr17:42154114-42201070	46956	14387
ENSG00000162227	12_peaks_stitched	chr11	62520373	62573524	12	53151	35314.54	6157.58	425	ENSG00000185475,ENSG00000162231,ENSG00000162227,ENSG00000168569,ENSG00000168002,ENSG00000185670	ENSG00000168000,ENSG00000162222,ENSG00000133316,ENSG00000185670,ENSG00000168003,ENSG00000234857,ENSG00000214753,ENSG00000162236,ENSG00000162188	425	1	protein_coding	+	TAF6L	chr11:62538775-62554814	16039	4423
ENSG00000243364	14_peaks_stitched	chr1	155017125	155059181	14	42056	35124.81	5992.58	426	ENSG00000143590,ENSG00000143537,ENSG00000163357,ENSG00000243364,ENSG00000251246	ENSG00000160685,ENSG00000169242,ENSG00000163354,ENSG00000169241,ENSG00000163357	426	1	protein_coding	+	EFNA4	chr1:155036207-155042029	5822	2691
ENSG00000183087	17_peaks_stitched	chr13	114519735	114567992	17	48257	35491.12	6378.76	427	ENSG00000183087	ENSG00000226921,ENSG00000229373,ENSG00000184497,ENSG00000183087	427	1	protein_coding	-	GAS6	chr13:114523522-114567046	43524	8638
ENSG00000107984	23_peaks_stitched	chr10	54068298	54116495	23	48197	34983.62	5903.3	428	ENSG00000107984		428	1	protein_coding	+	DKK1	chr10:54074056-54077802	3746	2913
ENSG00000103653	21_peaks_stitched	chr15	75061065	75113817	21	52752	38436.85	9371.32	429	ENSG00000140506,ENSG00000103653	ENSG00000140505,ENSG00000140474,ENSG00000140497,ENSG00000140465,ENSG00000213578,ENSG00000140506	429	1	protein_coding	+	CSK	chr15:75074398-75095539	21141	10415
ENSG00000182795	8_peaks_stitched	chr1	207175766	207206973	8	31207	33101.29	4045.94	430	ENSG00000182795	ENSG00000123836,ENSG00000162897,ENSG00000180667	430	1	protein_coding	-	C1orf116	chr1:207191866-207206101	14235	8451
ENSG00000073792	6_peaks_stitched	chr3	185531257	185544176	6	12919	32140.11	3088.57	431	ENSG00000073792		431	1	protein_coding	-	IGF2BP2	chr3:185361527-185542844	181317	9744
ENSG00000011304	9_peaks_stitched	chr19	773213	803467	9	30254	33094.58	4087.76	432	ENSG00000011304	ENSG00000129951,ENSG00000196415,ENSG00000011304,ENSG00000197561,ENSG00000172232,ENSG00000099864,ENSG00000099812	432	1	protein_coding	+	PTBP1	chr19:797075-812327	15252	16134
ENSG00000087086	5_peaks_stitched	chr19	49457212	49474300	5	17088	31798.25	2798.24	433	ENSG00000087088,ENSG00000087086,ENSG00000104812	ENSG00000104805,ENSG00000183207,ENSG00000104808,ENSG00000104812,ENSG00000104826	433	1	protein_coding	+	FTL	chr19:49468558-49470135	1577	874
ENSG00000221838	13_peaks_stitched	chr7	99678497	99728674	13	50177	35292.85	6416.63	434	ENSG00000106290,ENSG00000168090,ENSG00000221838,ENSG00000166526,ENSG00000166508,ENSG00000166997,ENSG00000214309	ENSG00000188186,ENSG00000066923,ENSG00000197093,ENSG00000146826,ENSG00000213420,ENSG00000166526,ENSG00000166529,ENSG00000166508	434	1	protein_coding	+	AP4M1	chr7:99699172-99707968	8796	10097
ENSG00000130821	24_peaks_stitched	chrX	152933553	152993221	24	59668	35150.77	6349	435	ENSG00000130822,ENSG00000130821,ENSG00000185825,ENSG00000101986	ENSG00000198753,ENSG00000130829,ENSG00000184343,ENSG00000101986	435	1	protein_coding	+	SLC6A8	chrX:152953554-152962048	8494	8247
ENSG00000065526	9_peaks_stitched	chr1	16156276	16180589	9	24313	32092.07	3309.03	436	ENSG00000065526	ENSG00000065526	436	1	protein_coding	+	SPEN	chr1:16174359-16266955	92596	14455
ENSG00000188486	7_peaks_stitched	chr11	118955000	118978949	7	23949	32221.53	3459.47	437	ENSG00000256269,ENSG00000172269,ENSG00000172375,ENSG00000188486	ENSG00000160695,ENSG00000149428,ENSG00000172273,ENSG00000172350,ENSG00000172375,ENSG00000268192	437	1	protein_coding	-	H2AFX	chr11:118964564-118966177	1613	2984
ENSG00000160211	17_peaks_stitched	chrX	153743759	153786750	17	42991	33753.19	5024.77	438	ENSG00000073009,ENSG00000071889,ENSG00000160211	ENSG00000102178,ENSG00000130827,ENSG00000196976,ENSG00000126903,ENSG00000073009,ENSG00000183678,ENSG00000071889,ENSG00000160211	438	1	protein_coding	-	G6PD	chrX:153759606-153775787	16181	5790
ENSG00000188483	14_peaks_stitched	chr9	132079669	132124903	14	45234	36546.74	7822.01	439			439	1	protein_coding	-	IER5L	chr9:131937835-131940540	2705	2705
ENSG00000225760	9_peaks_stitched	chr13	111594651	111619596	9	24945	32538.63	3961.82	440		ENSG00000088448,ENSG00000225760	440	1	lincRNA	+	LINC00431	chr13:111635654-111642911	7257	682
ENSG00000129474	7_peaks_stitched	chr14	23443091	23480088	7	36997	32726.62	4181.33	441	ENSG00000100802,ENSG00000129474	ENSG00000100462,ENSG00000092036,ENSG00000100804,ENSG00000222028,ENSG00000139880	441	1	protein_coding	-	AJUBA	chr14:23440383-23451851	11468	10590
ENSG00000108107	11_peaks_stitched	chr19	55880268	55920506	11	40238	33639.4	5108.38	442	ENSG00000108107,ENSG00000095752,ENSG00000108106,ENSG00000233493,ENSG00000160472	ENSG00000267531,ENSG00000180061,ENSG00000180043,ENSG00000160471,ENSG00000133247,ENSG00000187902,ENSG00000267706,ENSG00000063241	442	1	protein_coding	+	RPL28	chr19:55896713-55914612	17899	15834
ENSG00000197921	12_peaks_stitched	chr1	2454577	2481375	12	26798	32727.54	4204.9	443	ENSG00000157881,ENSG00000197921	ENSG00000149527,ENSG00000157873,ENSG00000157870,ENSG00000157881,ENSG00000142606	443	1	protein_coding	-	HES5	chr1:2460184-2461684	1500	1303
ENSG00000111667	5_peaks_stitched	chr12	6958645	6983487	5	24842	32061.21	3699.89	444	ENSG00000111669,ENSG00000111665,ENSG00000010626,ENSG00000111667,ENSG00000111671	ENSG00000111674,ENSG00000010626,ENSG00000250510,ENSG00000111664,ENSG00000010610,ENSG00000111665,ENSG00000111671	444	1	protein_coding	+	USP5	chr12:6961292-6975796	14504	6581
ENSG00000150991	9_peaks_stitched	chr12	125388953	125426792	9	37839	32748.48	4400.72	445	ENSG00000150991	ENSG00000150990,ENSG00000073060	445	1	protein_coding	-	UBC	chr12:125396150-125401914	5764	15193
ENSG00000177943	11_peaks_stitched	chr9	139732488	139761690	11	29202	33863.98	5599.35	446	ENSG00000177943,ENSG00000196642,ENSG00000107223,ENSG00000054148,ENSG00000232434	ENSG00000127191,ENSG00000213213,ENSG00000244187,ENSG00000177943,ENSG00000196642	446	1	protein_coding	+	MAMDC4	chr9:139745395-139755249	9854	7376
ENSG00000173726	22_peaks_stitched	chr1	235092685	235162806	22	70121	37596.96	9342.52	447			447	1	protein_coding	-	TOMM20	chr1:235272651-235292251	19600	3670
ENSG00000132669	19_peaks_stitched	chr20	19908254	19983511	19	75257	37869.97	9630.8	448	ENSG00000132669	ENSG00000089101,ENSG00000101343,ENSG00000173418	448	1	protein_coding	+	RIN2	chr20:19867165-19983101	115936	6102
ENSG00000111077	12_peaks_stitched	chr12	53432865	53474078	12	41213	34956.48	6725.75	449	ENSG00000167778,ENSG00000111077,ENSG00000063046	ENSG00000111077,ENSG00000063046,ENSG00000167779,ENSG00000167780	449	1	protein_coding	+	TENC1	chr12:53440753-53458156	17403	18139
ENSG00000117289	16_peaks_stitched	chr1	145427622	145478358	16	50736	34136.57	5918.78	450	ENSG00000152022,ENSG00000117289,ENSG00000121851,ENSG00000181039	ENSG00000131795,ENSG00000131779,ENSG00000143127,ENSG00000168509	450	1	protein_coding	+	TXNIP	chr1:145438469-145442635	4166	7062
ENSG00000184916	11_peaks_stitched	chr14	105604998	105648446	11	43448	34567.86	6366.48	451	ENSG00000183828,ENSG00000184916	ENSG00000185024	451	1	protein_coding	-	JAG2	chr14:105607318-105635161	27843	10456
ENSG00000185551	4_peaks_stitched	chr15	96860357	96880455	4	20098	30589.24	2419.6	452	ENSG00000185551	ENSG00000268484,ENSG00000205148	452	1	protein_coding	+	NR2F2	chr15:96869167-96883492	14325	8574
ENSG00000136448	13_peaks_stitched	chr17	43099080	43154495	13	55415	35081.01	7000.99	453	ENSG00000136448,ENSG00000172992	ENSG00000161714,ENSG00000136448	453	1	protein_coding	+	NMT1	chr17:43128978-43186384	57406	13145
ENSG00000169692	14_peaks_stitched	chr9	139559529	139591877	14	32348	34008.21	5955.08	454	ENSG00000172889,ENSG00000169692	ENSG00000165716,ENSG00000187922,ENSG00000267206,ENSG00000204003	454	1	protein_coding	-	AGPAT2	chr9:139567595-139581875	14280	3958
ENSG00000137177	18_peaks_stitched	chr6	17962687	18048546	18	85859	35855.95	7822.91	455	ENSG00000137177		455	1	protein_coding	-	KIF13A	chr6:17759414-17987854	228440	17875
ENSG00000127564	15_peaks_stitched	chr16	3011591	3041229	15	29638	31374.21	3344.17	456	ENSG00000262152,ENSG00000162073,ENSG00000131650,ENSG00000127564	ENSG00000184697,ENSG00000131652,ENSG00000162069,ENSG00000059122,ENSG00000103145,ENSG00000006327,ENSG00000213937	456	1	protein_coding	-	PKMYT1	chr16:3018025-3030540	12515	11925
ENSG00000107816	10_peaks_stitched	chr10	102746260	102773186	10	26926	32107.14	4106.74	457	ENSG00000055950,ENSG00000186862,ENSG00000107816,ENSG00000107815	ENSG00000107821,ENSG00000095539,ENSG00000107819,ENSG00000055950,ENSG00000186862,ENSG00000119906	457	1	protein_coding	+	LZTS2	chr10:102756375-102767593	11218	8407
ENSG00000161526	14_peaks_stitched	chr17	73662824	73702271	14	39447	31977.36	4028.19	458	ENSG00000161526,ENSG00000108469	ENSG00000266714,ENSG00000132470,ENSG00000204323,ENSG00000108469,ENSG00000259120	458	1	protein_coding	+	SAP30BP	chr17:73663196-73704142	40946	19232
ENSG00000267952	17_peaks_stitched	chr19	7543435	7606944	17	63509	35720.5	7772.76	459	ENSG00000090674,ENSG00000032444,ENSG00000198816,ENSG00000267952,ENSG00000198723,ENSG00000104883,ENSG00000268614	ENSG00000032444,ENSG00000104880	459	1	protein_coding	+	CTD-2207O23.12	chr19:7571938-7584508	12570	1011
ENSG00000250588	12_peaks_stitched	chr3	159478622	159532491	12	53869	34422.09	6487.11	460	ENSG00000250588	ENSG00000151967	460	1	protein_coding	+	IQCJ-SCHIP1	chr3:158680024-159615155	935131	8975
ENSG00000054611	9_peaks_stitched	chr22	47131724	47172939	9	41215	33427.53	5512.2	461	ENSG00000054611,ENSG00000100422	ENSG00000100422	461	1	protein_coding	+	TBC1D22A	chr22:47158518-47571336	412818	9838
ENSG00000179715	3_peaks_stitched	chr12	47660618	47676598	3	15980	30641.42	2740.4	462		ENSG00000179715	462	1	protein_coding	+	PCED1B	chr12:47473386-47630443	157057	7110
ENSG00000179950	11_peaks_stitched	chr8	144895723	144923233	11	27510	33265.7	5409.13	463	ENSG00000179950,ENSG00000180900,ENSG00000185189	ENSG00000180900,ENSG00000227184	463	1	protein_coding	-	PUF60	chr8:144898514-144912029	13515	9444
ENSG00000101040	5_peaks_stitched	chr20	45975139	45991789	5	16650	30414.08	2685.29	464	ENSG00000101040	ENSG00000101040,ENSG00000267882	464	1	protein_coding	-	ZMYND8	chr20:45837859-45985567	147708	11854
ENSG00000174307	12_peaks_stitched	chr1	201405109	201451728	12	46619	34012.45	6284.53	465	ENSG00000174307	ENSG00000159173,ENSG00000159176,ENSG00000159166	465	1	protein_coding	-	PHLDA3	chr1:201434620-201438365	3745	3660
ENSG00000101665	17_peaks_stitched	chr18	46446792	46482892	17	36100	31433.8	3737.19	466	ENSG00000101665		466	1	protein_coding	-	SMAD7	chr18:46446223-46477081	30858	9463
ENSG00000175215	11_peaks_stitched	chr12	58225330	58259665	11	34335	31743.64	4099.71	467	ENSG00000175215	ENSG00000135407,ENSG00000175215,ENSG00000123297	467	1	protein_coding	-	CTDSP2	chr12:58213710-58240522	26812	9404
ENSG00000097021	25_peaks_stitched	chr1	6385748	6455214	25	69466	36237.32	8655.62	468	ENSG00000097021	ENSG00000069812,ENSG00000187017,ENSG00000097021	468	1	protein_coding	-	ACOT7	chr1:6324329-6454451	130122	6033
ENSG00000136997	4_peaks_stitched	chr8	128744969	128755823	4	10854	29835.72	2319.64	469	ENSG00000249375,ENSG00000136997		469	1	protein_coding	+	MYC	chr8:128747680-128753674	5994	7352
ENSG00000119333	16_peaks_stitched	chr9	131387531	131430041	16	42510	33649.91	6172.72	470	ENSG00000119333,ENSG00000197694	ENSG00000119335,ENSG00000197694,ENSG00000160447	470	1	protein_coding	-	WDR34	chr9:131395940-131419066	23126	4183
ENSG00000140497	18_peaks_stitched	chr15	75127853	75199995	18	72142	38986.16	11546.73	471	ENSG00000178802,ENSG00000140474,ENSG00000178761,ENSG00000140497	ENSG00000140506,ENSG00000103653,ENSG00000178718,ENSG00000198794,ENSG00000178741,ENSG00000213578	471	1	protein_coding	-	SCAMP2	chr15:75136071-75165706	29635	11009
ENSG00000183657	11_peaks_stitched	chr3	171507119	171531734	11	24615	30740.94	3333.09	472	ENSG00000075651,ENSG00000183657	ENSG00000186329,ENSG00000075651	472	1	protein_coding	-	PP13439	chr3:171509580-171527714	18134	2904
ENSG00000142657	24_peaks_stitched	chr1	10437707	10491748	24	54041	33718.17	6345.48	473	ENSG00000175279,ENSG00000142657,ENSG00000054523,ENSG00000251503	ENSG00000054523,ENSG00000160049,ENSG00000251503,ENSG00000241563,ENSG00000142655,ENSG00000175279	473	1	protein_coding	+	PGD	chr1:10458649-10480201	21552	5270
ENSG00000155096	6_peaks_stitched	chr8	103793975	103826935	6	32960	31098.15	3745.34	474		ENSG00000155096,ENSG00000253320	474	1	protein_coding	-	AZIN1	chr8:103838585-103906092	67507	9085
ENSG00000131981	13_peaks_stitched	chr14	55567873	55603927	13	36054	31961.41	4618.76	475	ENSG00000131981	ENSG00000126787,ENSG00000168175,ENSG00000131981	475	1	protein_coding	+	LGALS3	chr14:55590828-55612126	21298	4107
ENSG00000137309	7_peaks_stitched	chr6	34183790	34217704	7	33914	30693.96	3352.97	476	ENSG00000137309,ENSG00000186577	ENSG00000137309	476	1	protein_coding	+	HMGA1	chr6:34204650-34214008	9358	5818
ENSG00000132432	22_peaks_stitched	chr7	54886592	54952312	22	65720	35151.85	8016.02	477			477	1	protein_coding	-	SEC61G	chr7:54819943-54827667	7724	3664
ENSG00000175746	25_peaks_stitched	chr15	39463744	39507548	25	43804	31250.21	4138.11	478		ENSG00000175746	478	1	protein_coding	+	C15orf54	chr15:39542885-39547046	4161	4027
ENSG00000115295	11_peaks_stitched	chr2	29319776	29356026	11	36250	31239.04	4145.73	479	ENSG00000115295	ENSG00000179270,ENSG00000115295	479	1	protein_coding	+	CLIP4	chr2:29320571-29412509	91938	10446
ENSG00000088826	14_peaks_stitched	chr20	4112753	4153566	14	40813	33179.87	6122.75	480	ENSG00000088826	ENSG00000088826	480	1	protein_coding	+	SMOX	chr20:4101627-4168394	66767	6086
ENSG00000144824	16_peaks_stitched	chr3	111435804	111482790	16	46986	33036.36	6080.77	481	ENSG00000240891,ENSG00000144824	ENSG00000240891	481	1	protein_coding	+	PHLDB2	chr3:111451344-111695364	244020	28306
ENSG00000197070	7_peaks_stitched	chr9	140499014	140515667	7	16653	29878.36	2972.94	482	ENSG00000181090,ENSG00000197070,ENSG00000203993	ENSG00000181090,ENSG00000148399,ENSG00000165724	482	1	protein_coding	+	ARRDC1	chr9:140500106-140509812	9706	8505
ENSG00000171703	18_peaks_stitched	chr20	62666887	62715373	18	48486	33534.81	6678.35	483	ENSG00000171703,ENSG00000196700,ENSG00000171700,ENSG00000171695,ENSG00000125510,ENSG00000203883,ENSG00000196421	ENSG00000125510,ENSG00000125522	483	1	protein_coding	+	TCEA2	chr20:62681189-62703700	22511	9060
ENSG00000169246	13_peaks_stitched	chr16	21512266	21533095	13	20829	30917.32	4113.2	484			484	1	protein_coding	-	NPIPB3	chr16:21413558-21459888	46330	12357
ENSG00000103064	18_peaks_stitched	chr16	68268259	68346004	18	77745	36702.12	9912.37	485	ENSG00000103064,ENSG00000132600,ENSG00000103067,ENSG00000103066,ENSG00000103061	ENSG00000132600,ENSG00000103067	485	1	protein_coding	+	SLC7A6	chr16:68298433-68335722	37289	14744
ENSG00000062716	12_peaks_stitched	chr17	57902921	57936861	12	33940	30135.29	3367.53	486	ENSG00000062716,ENSG00000108423	ENSG00000108423,ENSG00000108443	486	1	protein_coding	+	VMP1	chr17:57784553-57919616	135063	14229
ENSG00000133805	7_peaks_stitched	chr11	10314605	10344710	7	30105	30076.02	3336.2	487	ENSG00000148926,ENSG00000133805,ENSG00000133812	ENSG00000133805	487	1	protein_coding	+	AMPD3	chr11:10329860-10529126	199266	13175
ENSG00000227702	22_peaks_stitched	chr21	43051098	43106766	22	55668	33646.93	6914.91	488	ENSG00000227702	ENSG00000236384	488	1	lincRNA	+	LINC00111	chr21:43099341-43117496	18155	572
ENSG00000136950	8_peaks_stitched	chr9	127614879	127635190	8	20311	30350.06	3636.17	489	ENSG00000136942,ENSG00000136918,ENSG00000136950	ENSG00000136935	489	1	protein_coding	+	ARPC5L	chr9:127624409-127640003	15594	5263
ENSG00000104731	14_peaks_stitched	chr16	87791822	87843453	14	51631	31590.25	4947.7	490	ENSG00000104731	ENSG00000103257,ENSG00000104731	490	1	protein_coding	-	KLHDC4	chr16:87730091-87799598	69507	15955
ENSG00000099194	11_peaks_stitched	chr10	102105307	102136416	11	31109	31040.7	4446.63	491	ENSG00000099194	ENSG00000107593	491	1	protein_coding	+	SCD	chr10:102106881-102124591	17710	5356
ENSG00000148156	12_peaks_stitched	chr9	111296445	111342305	12	45860	33122.35	6585.77	492			492	1	protein_coding	-	ACTL7B	chr9:111616871-111619239	2368	2368
ENSG00000235387	9_peaks_stitched	chr9	35904300	35925661	9	21361	29496.06	3028.74	493	ENSG00000235387,ENSG00000196196	ENSG00000168828,ENSG00000122718	493	1	lincRNA	+	LINC00961	chr9:35909480-35911683	2203	1610
ENSG00000154764	13_peaks_stitched	chr3	13874095	13905614	13	31519	29693.75	3231.33	494	ENSG00000154764	ENSG00000154764	494	1	protein_coding	-	WNT7A	chr3:13857755-13921618	63863	4964
ENSG00000107863	11_peaks_stitched	chr10	24984679	25025396	11	40717	35167.8	8720.01	495	ENSG00000107863		495	1	protein_coding	-	ARHGAP21	chr10:24872538-25012597	140059	16800
ENSG00000115884	19_peaks_stitched	chr2	20405545	20436214	19	30669	31479.43	5064.63	496	ENSG00000115884		496	1	protein_coding	-	SDC1	chr2:20400558-20425194	24636	9254
ENSG00000059915	7_peaks_stitched	chr10	104153379	104192872	7	39493	31832.36	5432.34	497	ENSG00000059915,ENSG00000107872,ENSG00000107874,ENSG00000077150	ENSG00000107862,ENSG00000138111,ENSG00000120055	497	1	protein_coding	-	PSD	chr10:104162376-104181296	18920	8393
ENSG00000110080	30_peaks_stitched	chr11	126211281	126280364	30	69083	35941.88	9576.82	498	ENSG00000110080,ENSG00000110063	ENSG00000149571	498	1	protein_coding	+	ST3GAL4	chr11:126225535-126310239	84704	10557
ENSG00000173846	8_peaks_stitched	chr1	45240178	45279881	8	39703	33005.18	6654.19	499	ENSG00000222009,ENSG00000173846,ENSG00000142937,ENSG00000188396,ENSG00000142959	ENSG00000142945,ENSG00000117425,ENSG00000198520	499	1	protein_coding	+	PLK3	chr1:45265897-45271662	5765	6126
ENSG00000070495	8_peaks_stitched	chr17	74694027	74734968	8	40941	30353.47	4023.87	500	ENSG00000181038,ENSG00000161547,ENSG00000092931,ENSG00000070495,ENSG00000182534	ENSG00000092931,ENSG00000182534,ENSG00000070495	500	1	protein_coding	-	JMJD6	chr17:74708919-74722866	13947	8073
ENSG00000083307	8_peaks_stitched	chr8	102435361	102474137	8	38776	30212.53	3915.43	501		ENSG00000083307	501	1	protein_coding	+	GRHL2	chr8:102504660-102681954	177294	7289
ENSG00000165637	13_peaks_stitched	chr10	76947864	76996422	13	48558	32314.94	6018.21	502	ENSG00000165637,ENSG00000165644		502	1	protein_coding	+	VDAC2	chr10:76969912-76991206	21294	6812
ENSG00000136720	24_peaks_stitched	chr2	129028862	129083805	24	54943	34078.72	7787.43	503	ENSG00000136720		503	1	protein_coding	-	HS6ST1	chr2:128994290-129076151	81861	5651
ENSG00000008256	11_peaks_stitched	chr7	6296286	6331066	11	34780	31220.88	5026.25	504	ENSG00000008256	ENSG00000178397	504	1	protein_coding	-	CYTH3	chr7:6201407-6312275	110868	7539
ENSG00000184557	11_peaks_stitched	chr17	76309639	76357396	11	47757	31327	5136.4	505	ENSG00000184557	ENSG00000087157	505	1	protein_coding	-	SOCS3	chr17:76352864-76356158	3294	3086
ENSG00000114315	3_peaks_stitched	chr3	193851497	193860830	3	9333	28144.92	1967.4	506	ENSG00000114315		506	1	protein_coding	+	HES1	chr3:193853934-193856521	2587	2581
ENSG00000125910	15_peaks_stitched	chr19	3141829	3190382	15	48553	31973.05	5810.06	507	ENSG00000060558,ENSG00000125912,ENSG00000125910	ENSG00000088256,ENSG00000161082,ENSG00000125912	507	1	protein_coding	+	S1PR4	chr19:3172344-3180329	7985	2004
ENSG00000197622	5_peaks_stitched	chr1	151019663	151044352	5	24689	29256.26	3156.74	508	ENSG00000163141,ENSG00000143443,ENSG00000213190,ENSG00000143458,ENSG00000197622	ENSG00000143409,ENSG00000143363,ENSG00000163141,ENSG00000143458,ENSG00000197622	508	1	protein_coding	-	CDC42SE1	chr1:151023447-151042801	19354	9575
ENSG00000034152	9_peaks_stitched	chr17	21171561	21200722	9	29161	31773.86	5734.5	509	ENSG00000034152	ENSG00000154035,ENSG00000034152	509	1	protein_coding	+	MAP2K3	chr17:21187984-21218552	30568	7657
ENSG00000141905	15_peaks_stitched	chr19	3358542	3404928	15	46386	31839.55	5825.41	510	ENSG00000141905	ENSG00000141905	510	1	protein_coding	+	NFIC	chr19:3359561-3469215	109654	12347
ENSG00000005243	11_peaks_stitched	chr17	46068824	46105090	11	36266	30575.26	4593.99	511	ENSG00000005243	ENSG00000108465,ENSG00000082641,ENSG00000108439,ENSG00000005243,ENSG00000167183	511	1	protein_coding	-	COPZ2	chr17:46103533-46115392	11859	3690
ENSG00000072110	21_peaks_stitched	chr14	69402224	69455600	21	53376	33191.68	7215.52	512	ENSG00000072110	ENSG00000072110	512	1	protein_coding	-	ACTN1	chr14:69340860-69446157	105297	15833
ENSG00000131669	17_peaks_stitched	chr9	95855614	95907120	17	51506	32600.35	6646.11	513	ENSG00000165233,ENSG00000131669	ENSG00000157303,ENSG00000165238	513	1	protein_coding	-	NINJ1	chr9:95883771-95896570	12799	4843
ENSG00000243509	14_peaks_stitched	chr20	62309680	62340327	14	30647	30741.45	4800.83	514	ENSG00000258366,ENSG00000197114,ENSG00000243509,ENSG00000026036,ENSG00000101246	ENSG00000197114,ENSG00000125520,ENSG00000203896,ENSG00000197457,ENSG00000258366	514	1	protein_coding	+	TNFRSF6B	chr20:62328021-62330037	2016	1121
ENSG00000125898	9_peaks_stitched	chr20	813421	841683	9	28262	30460.81	4521.23	515	ENSG00000125898		515	1	protein_coding	+	FAM110A	chr20:814358-838106	23748	6833
ENSG00000171206	10_peaks_stitched	chr10	104376129	104410899	10	34770	30753.9	4830.96	516	ENSG00000107882,ENSG00000171206	ENSG00000171206,ENSG00000107882	516	1	protein_coding	+	TRIM8	chr10:104404253-104418164	13911	4125
ENSG00000130066	23_peaks_stitched	chrX	23797309	23844878	23	47569	30026.58	4108.34	517	ENSG00000130066	ENSG00000123130,ENSG00000184831	517	1	protein_coding	+	SAT1	chrX:23801290-23804343	3053	5813
ENSG00000142546	12_peaks_stitched	chr19	50049784	50099094	12	49310	31256.07	5402.02	518	ENSG00000142546,ENSG00000126460,ENSG00000142552,ENSG00000126464	ENSG00000104870,ENSG00000268000,ENSG00000126461,ENSG00000142552,ENSG00000126458,ENSG00000126464	518	1	protein_coding	-	NOSIP	chr19:50058968-50093519	34551	10709
ENSG00000137936	16_peaks_stitched	chr1	94125886	94172181	16	46295	30587.3	4754.5	519	ENSG00000137936	ENSG00000137936	519	1	protein_coding	-	BCAR3	chr1:94027347-94312706	285359	7263
ENSG00000176890	3_peaks_stitched	chr18	656048	672648	3	16600	39102.06	13296.82	520	ENSG00000176890,ENSG00000176912,ENSG00000132199	ENSG00000132199,ENSG00000079101	520	1	protein_coding	+	TYMS	chr18:657604-673578	15974	4360
ENSG00000164086	11_peaks_stitched	chr3	52075117	52100215	11	25098	29149.6	3344.95	521	ENSG00000164086,ENSG00000256097	ENSG00000162244	521	1	protein_coding	-	DUSP7	chr3:52082935-52090566	7631	9188
ENSG00000053524	5_peaks_stitched	chr3	183187354	183219259	5	31905	35622.62	9846.14	522	ENSG00000172578	ENSG00000053524,ENSG00000172578	522	1	protein_coding	-	MCF2L2	chr3:182895831-183146566	250735	25428
ENSG00000163032	17_peaks_stitched	chr2	17755321	17810536	17	55215	32302.6	6530.72	523	ENSG00000163032	ENSG00000163032	523	1	protein_coding	+	VSNL1	chr2:17720393-17838285	117892	6722
ENSG00000023839	6_peaks_stitched	chr10	101533522	101549134	6	15612	27925.21	2174.1	524	ENSG00000023839	ENSG00000014919,ENSG00000119929,ENSG00000023839	524	1	protein_coding	+	ABCC2	chr10:101542489-101611949	69460	6673
ENSG00000064787	15_peaks_stitched	chr20	52515499	52566995	15	51496	31854.81	6142.75	525	ENSG00000064787		525	1	protein_coding	-	BCAS1	chr20:52553316-52687304	133988	11146
ENSG00000134824	5_peaks_stitched	chr11	61581361	61602478	5	21117	28505.45	2832.41	526	ENSG00000134824,ENSG00000149485	ENSG00000124920,ENSG00000134824,ENSG00000149485,ENSG00000134825,ENSG00000221968,ENSG00000168496	526	1	protein_coding	+	FADS2	chr11:61560452-61634826	74374	15311
ENSG00000127418	15_peaks_stitched	chr4	1003065	1041235	15	38170	29627.94	3983.56	527	ENSG00000127418	ENSG00000145214,ENSG00000127415,ENSG00000178222,ENSG00000145217	527	1	protein_coding	+	FGFRL1	chr4:1003724-1020685	16961	8536
ENSG00000188293	13_peaks_stitched	chr19	46688422	46726103	13	37681	30317.12	4692.67	528		ENSG00000188293,ENSG00000204866	528	1	protein_coding	+	IGFL1	chr19:46733009-46734500	1491	765
ENSG00000165527	18_peaks_stitched	chr14	50318465	50380215	18	61750	32660.87	7040.15	529	ENSG00000165525,ENSG00000165527	ENSG00000165525,ENSG00000197502,ENSG00000269832	529	1	protein_coding	+	ARF6	chr14:50359810-50361490	1680	1581
ENSG00000183337	3_peaks_stitched	chrX	39955185	39969920	3	14735	27114.42	1527.39	530	ENSG00000183337	ENSG00000183337	530	1	protein_coding	-	BCOR	chrX:39909068-40036582	127514	15849
ENSG00000160271	16_peaks_stitched	chr9	135978838	136025828	16	46990	33918.1	8391.39	531	ENSG00000160271	ENSG00000160271,ENSG00000148288,ENSG00000148308,ENSG00000170835	531	1	protein_coding	-	RALGDS	chr9:135973107-136039301	66194	20094
ENSG00000250571	9_peaks_stitched	chr8	144343789	144374517	9	30728	31859.37	6357.2	532	ENSG00000250571,ENSG00000264668,ENSG00000185730,ENSG00000181638	ENSG00000184428,ENSG00000181638,ENSG00000182851	532	1	protein_coding	+	GLI4	chr8:144349603-144359101	9498	9374
ENSG00000182759	13_peaks_stitched	chr8	144483071	144523721	13	40650	32695.27	7246.33	533	ENSG00000182759,ENSG00000014164	ENSG00000158106,ENSG00000184428	533	1	protein_coding	-	MAFA	chr8:144501352-144512576	11224	2890
ENSG00000148180	6_peaks_stitched	chr9	124029768	124062378	6	32610	30734.52	5384.78	534	ENSG00000148180	ENSG00000148180,ENSG00000267987,ENSG00000119396	534	1	protein_coding	+	GSN	chr9:123970072-124095121	125049	15532
ENSG00000130433	15_peaks_stitched	chr19	54481025	54539427	15	58402	32169.76	6837.2	535	ENSG00000130433,ENSG00000142408	ENSG00000189068,ENSG00000248385	535	1	protein_coding	+	CACNG6	chr19:54495542-54515923	20381	3130
ENSG00000148335	9_peaks_stitched	chr9	132364844	132413691	9	48847	33400.98	8089.29	536	ENSG00000148335,ENSG00000148331,ENSG00000179058	ENSG00000167157	536	1	protein_coding	+	NTMT1	chr9:132371163-132398209	27046	4165
ENSG00000223617	20_peaks_stitched	chr13	109888078	109925971	20	37893	29544.29	4246.5	537		ENSG00000223617,ENSG00000236053	537	1	lincRNA	+	LINC00370	chr13:109934321-109940081	5760	696
ENSG00000174282	11_peaks_stitched	chr17	7354112	7389951	11	35839	29787.52	4505.29	538	ENSG00000181222,ENSG00000170175,ENSG00000174282,ENSG00000259224	ENSG00000169992,ENSG00000161958,ENSG00000205544,ENSG00000170175,ENSG00000181222,ENSG00000262481,ENSG00000181284,ENSG00000181323,ENSG00000184560	538	1	protein_coding	-	ZBTB4	chr17:7362685-7387582	24897	6021
ENSG00000001084	5_peaks_stitched	chr6	53463259	53494850	5	31591	30090.31	4813.79	539	ENSG00000001084	ENSG00000124743	539	1	protein_coding	-	GCLC	chr6:53362139-53481768	119629	12324
ENSG00000004660	4_peaks_stitched	chr17	3787047	3798848	4	11801	27077.98	1827.23	540	ENSG00000004660	ENSG00000108405,ENSG00000074356,ENSG00000074370	540	1	protein_coding	-	CAMKK1	chr17:3763609-3798185	34576	9824
ENSG00000074276	10_peaks_stitched	chr5	175957188	175981345	10	24157	28647.97	3482.5	541	ENSG00000146083,ENSG00000074276	ENSG00000074276,ENSG00000113194,ENSG00000146083	541	1	protein_coding	+	CDHR2	chr5:175969512-176022975	53463	6516
ENSG00000184163	15_peaks_stitched	chr1	1150449	1210296	15	59847	33006.61	7871.01	542	ENSG00000176022,ENSG00000160087,ENSG00000184163,ENSG00000078808	ENSG00000127054,ENSG00000162571,ENSG00000131584,ENSG00000162572,ENSG00000169972,ENSG00000186891,ENSG00000186827,ENSG00000224051	542	1	protein_coding	-	FAM132A	chr1:1177826-1182102	4276	3430
ENSG00000035141	23_peaks_stitched	chr2	70554262	70616459	23	62197	32322.26	7221.76	543		ENSG00000143977,ENSG00000035141	543	1	protein_coding	-	FAM136A	chr2:70523107-70529222	6115	6539
ENSG00000089775	6_peaks_stitched	chr14	64966395	64978660	6	12265	26937.64	1897.34	544	ENSG00000089775,ENSG00000126804	ENSG00000179841,ENSG00000126803,ENSG00000089775,ENSG00000165807,ENSG00000100714	544	1	protein_coding	-	ZBTB25	chr14:64915824-64971931	56107	14098
ENSG00000179943	7_peaks_stitched	chr19	56090642	56118437	7	27795	28813.96	3776.11	545	ENSG00000218891,ENSG00000171443,ENSG00000179943,ENSG00000261221	ENSG00000187550,ENSG00000213015,ENSG00000063244,ENSG00000171425,ENSG00000231274,ENSG00000173581,ENSG00000179922	545	1	protein_coding	-	FIZ1	chr19:56102746-56113336	10590	8875
ENSG00000167978	14_peaks_stitched	chr16	2787837	2846581	14	58744	31145.9	6121.81	546	ENSG00000167978,ENSG00000103355,ENSG00000103363	ENSG00000007038,ENSG00000172382,ENSG00000162078	546	1	protein_coding	+	SRRM2	chr16:2802330-2822539	20209	32083
ENSG00000184640	17_peaks_stitched	chr17	75276028	75328060	17	52032	30605.41	5581.83	547	ENSG00000184640	ENSG00000184640	547	1	protein_coding	+	SEPT9	chr17:75276651-75496678	220027	30273
ENSG00000116521	12_peaks_stitched	chr1	155210516	155248763	12	38247	29837.37	4837.43	548	ENSG00000143630,ENSG00000116521,ENSG00000160767,ENSG00000177628,ENSG00000176444	ENSG00000160752,ENSG00000160753,ENSG00000173171,ENSG00000169231,ENSG00000143630,ENSG00000185499,ENSG00000143627,ENSG00000177628	548	1	protein_coding	-	SCAMP3	chr1:155225770-155232221	6451	5070
ENSG00000165091	19_peaks_stitched	chr9	75135881	75207786	19	71905	32889.16	7913.15	549	ENSG00000165091	ENSG00000165091	549	1	protein_coding	+	TMC1	chr9:75136717-75451267	314550	5497
ENSG00000161960	14_peaks_stitched	chr17	7461332	7493019	14	31687	29901.4	4940.11	550	ENSG00000161956,ENSG00000129255,ENSG00000161955,ENSG00000161960,ENSG00000129194,ENSG00000248871,ENSG00000239697,ENSG00000129226	ENSG00000129245,ENSG00000129214,ENSG00000141504,ENSG00000239697,ENSG00000181222,ENSG00000268503	550	1	protein_coding	+	EIF4A1	chr17:7476024-7482323	6299	17019
ENSG00000179262	12_peaks_stitched	chr19	13043371	13076957	12	33586	29347.02	4430.81	551	ENSG00000179218,ENSG00000179262,ENSG00000179115,ENSG00000179284,ENSG00000179271	ENSG00000105607,ENSG00000008441,ENSG00000161860,ENSG00000179115,ENSG00000179284,ENSG00000105610	551	1	protein_coding	+	RAD23A	chr19:13056669-13064456	7787	7544
ENSG00000096384	12_peaks_stitched	chr6	44188938	44238603	12	49665	29704.03	4820.09	552	ENSG00000157593,ENSG00000112759,ENSG00000146232,ENSG00000096384,ENSG00000178233	ENSG00000112759,ENSG00000146221,ENSG00000157593,ENSG00000137225,ENSG00000124608	552	1	protein_coding	+	HSP90AB1	chr6:44214824-44221620	6796	2929
ENSG00000130560	13_peaks_stitched	chr9	138813712	138853216	13	39504	30885.88	6002.34	553	ENSG00000130560	ENSG00000130559	553	1	protein_coding	-	UBAC1	chr9:138824815-138853226	28411	4247
ENSG00000139266	9_peaks_stitched	chr12	58119404	58177406	9	58002	31512.84	6676.75	554	ENSG00000135452,ENSG00000123427,ENSG00000111012,ENSG00000135446,ENSG00000123297,ENSG00000037897,ENSG00000135439,ENSG00000139266	ENSG00000135506,ENSG00000135407,ENSG00000175215,ENSG00000135446	554	1	protein_coding	+	MARCH9	chr12:58148881-58154190	5309	5472
ENSG00000161180	17_peaks_stitched	chr22	21961036	22021323	17	60287	31819.64	7005.97	555	ENSG00000128228,ENSG00000100023,ENSG00000161180,ENSG00000161179,ENSG00000185651	ENSG00000100023,ENSG00000161179	555	1	protein_coding	+	CCDC116	chr22:21987005-21991616	4611	4052
ENSG00000109062	16_peaks_stitched	chr17	72744026	72773179	16	29153	28051.06	3319.11	556	ENSG00000109065,ENSG00000109062,ENSG00000109066	ENSG00000172794,ENSG00000186074	556	1	protein_coding	+	SLC9A3R1	chr17:72744791-72765492	20701	4083
ENSG00000116285	20_peaks_stitched	chr1	8062366	8108130	20	45764	30025.14	5294.7	557	ENSG00000116285	ENSG00000116288	557	1	protein_coding	-	ERRFI1	chr1:8064464-8086368	21904	6717
ENSG00000127220	20_peaks_stitched	chr19	17393268	17452442	20	59174	30241.69	5548.78	558	ENSG00000130312,ENSG00000130299,ENSG00000160117,ENSG00000130311,ENSG00000269307,ENSG00000074855,ENSG00000127220,ENSG00000130307	ENSG00000130300,ENSG00000130307,ENSG00000160117,ENSG00000105393,ENSG00000160113,ENSG00000269095	558	1	protein_coding	-	ABHD8	chr19:17402940-17421045	18105	3205
ENSG00000169375	7_peaks_stitched	chr15	75716879	75749253	7	32374	30032.7	5339.98	559	ENSG00000169375	ENSG00000169375,ENSG00000169410	559	1	protein_coding	-	SIN3A	chr15:75661720-75748183	86463	17551
ENSG00000074590	13_peaks_stitched	chr12	106501150	106535643	13	34493	28568.94	3939.3	560	ENSG00000074590	ENSG00000074590	560	1	protein_coding	-	NUAK1	chr12:106457118-106533811	76693	7919
ENSG00000169067	13_peaks_stitched	chr5	57111778	57160083	13	48305	28787.28	4177.17	561			561	1	protein_coding	-	ACTBL2	chr5:56775846-56778636	2790	2790
ENSG00000074800	14_peaks_stitched	chr1	8918177	8941945	14	23768	27606.94	3019.1	562	ENSG00000074800	ENSG00000142599	562	1	protein_coding	-	ENO1	chr1:8921061-8939308	18247	5036
ENSG00000164236	15_peaks_stitched	chr5	10543257	10600149	15	56892	32245.59	7661.58	563	ENSG00000164236		563	1	protein_coding	+	ANKRD33B	chr5:10564442-10650308	85866	2881
ENSG00000141526	17_peaks_stitched	chr17	80162652	80205392	17	42740	29250.27	4683.57	564	ENSG00000141551,ENSG00000141526,ENSG00000176155	ENSG00000176155,ENSG00000141551,ENSG00000268852	564	1	protein_coding	+	SLC16A3	chr17:80186273-80219005	32732	17473
ENSG00000132763	14_peaks_stitched	chr1	45956026	45992236	14	36210	30029.38	5483.82	565	ENSG00000117450,ENSG00000070759,ENSG00000132763,ENSG00000236624	ENSG00000117448,ENSG00000070759	565	1	protein_coding	+	MMACHC	chr1:45965725-45976739	11014	3582
ENSG00000102010	22_peaks_stitched	chrX	15488926	15543752	22	54826	29460.72	4929.64	566	ENSG00000102010,ENSG00000087842	ENSG00000130234	566	1	protein_coding	+	BMX	chrX:15482369-15574652	92283	3469
ENSG00000186591	10_peaks_stitched	chr7	129587655	129625034	10	37379	28645.41	4125.33	567	ENSG00000186591		567	1	protein_coding	-	UBE2H	chr7:129470572-129592789	122217	8572
ENSG00000006282	8_peaks_stitched	chr17	48600505	48638865	8	38360	30131.64	5621.81	568	ENSG00000006283,ENSG00000006282,ENSG00000049283,ENSG00000136449	ENSG00000136444,ENSG00000136449,ENSG00000167107,ENSG00000006283	568	1	protein_coding	+	SPATA20	chr17:48620419-48633213	12794	14026
ENSG00000187017	12_peaks_stitched	chr1	6474151	6510050	12	35899	31131.51	6624.1	569	ENSG00000187017,ENSG00000069812	ENSG00000215788,ENSG00000171680,ENSG00000187017,ENSG00000097021	569	1	protein_coding	+	ESPN	chr1:6484848-6521430	36582	7321
ENSG00000177565	9_peaks_stitched	chr3	176890487	176917654	9	27167	28948.05	4485.26	570	ENSG00000177565		570	1	protein_coding	-	TBL1XR1	chr3:176737143-176915261	178118	19754
ENSG00000104783	12_peaks_stitched	chr19	44242959	44289646	12	46687	29703.45	5355.79	571	ENSG00000105771,ENSG00000104783	ENSG00000159871,ENSG00000124449,ENSG00000167637,ENSG00000105771	571	1	protein_coding	-	KCNN4	chr19:44270685-44285409	14724	7282
ENSG00000175727	19_peaks_stitched	chr12	122458642	122528079	19	69437	31884.19	7538.98	572	ENSG00000110987,ENSG00000175727	ENSG00000158023	572	1	protein_coding	+	MLXIP	chr12:122516628-122631894	115266	20412
ENSG00000108819	10_peaks_stitched	chr17	48210344	48257801	10	47457	30536.67	6244.66	573	ENSG00000108823,ENSG00000108819	ENSG00000005882,ENSG00000108821,ENSG00000167100,ENSG00000005884,ENSG00000108823	573	1	protein_coding	-	PPP1R9B	chr17:48211104-48227991	16887	7584
ENSG00000185920	2_peaks_stitched	chr9	98266992	98279497	2	12505	25865.68	1594.33	574	ENSG00000185920	ENSG00000185920	574	1	protein_coding	-	PTCH1	chr9:98205262-98279339	74077	32961
ENSG00000133316	11_peaks_stitched	chr11	62597731	62630176	11	32445	28300.87	4038.25	575	ENSG00000162236,ENSG00000133316,ENSG00000168003	ENSG00000168003,ENSG00000162231,ENSG00000168569,ENSG00000162227,ENSG00000185475,ENSG00000162236	575	1	protein_coding	-	WDR74	chr11:62599814-62609281	9467	8255
ENSG00000104976	19_peaks_stitched	chr19	7967541	8009708	19	42167	29675.14	5509.18	576	ENSG00000104976,ENSG00000104980,ENSG00000178531,ENSG00000260001,ENSG00000076984,ENSG00000214248	ENSG00000142459,ENSG00000066044,ENSG00000171017,ENSG00000183248	576	1	protein_coding	+	SNAPC2	chr19:7985201-7988135	2934	3264
ENSG00000115738	4_peaks_stitched	chr2	8815741	8826366	4	10625	25685.83	1529.41	577	ENSG00000115738	ENSG00000134313	577	1	protein_coding	+	ID2	chr2:8818975-8824583	5608	4425
ENSG00000082641	7_peaks_stitched	chr17	46122240	46138033	7	15793	26590.8	2453.08	578	ENSG00000082641	ENSG00000005243,ENSG00000108468,ENSG00000002919	578	1	protein_coding	+	NFE2L1	chr17:46125691-46138849	13158	23415
ENSG00000141933	10_peaks_stitched	chr19	487977	535597	10	47620	30043.9	5964.63	579	ENSG00000099804,ENSG00000099866,ENSG00000141933	ENSG00000181781,ENSG00000129946,ENSG00000099804,ENSG00000172270,ENSG00000197540	579	1	protein_coding	+	TPGS1	chr19:507299-519654	12355	4182
ENSG00000049860	14_peaks_stitched	chr5	73921519	73949424	14	27905	26839.88	2897.73	580	ENSG00000049860,ENSG00000171617	ENSG00000049860	580	1	protein_coding	+	HEXB	chr5:73935848-74018472	82624	7711
ENSG00000101213	10_peaks_stitched	chr20	62150998	62190676	10	39678	29718.1	5780.74	581	ENSG00000130589,ENSG00000125534,ENSG00000125508,ENSG00000101213,ENSG00000125531	ENSG00000075043,ENSG00000101210,ENSG00000130589,ENSG00000101216	581	1	protein_coding	-	PTK6	chr20:62159778-62168723	8945	3150
ENSG00000105371	2_peaks_stitched	chr19	10393682	10403922	2	10240	25566.3	1646.52	582	ENSG00000090339,ENSG00000105376,ENSG00000105371	ENSG00000267673,ENSG00000076662,ENSG00000105364,ENSG00000167807,ENSG00000220201,ENSG00000161847,ENSG00000267303	582	1	protein_coding	+	ICAM4	chr19:10397643-10399198	1555	3769
ENSG00000163961	8_peaks_stitched	chr3	196215841	196256220	8	40379	31108.32	7249.17	583	ENSG00000214097,ENSG00000163961	ENSG00000185798,ENSG00000174013	583	1	protein_coding	-	RNF168	chr3:196195654-196230639	34985	7157
ENSG00000198074	11_peaks_stitched	chr7	134199051	134233083	11	34032	28417.71	4605.64	584	ENSG00000198074	ENSG00000227471	584	1	protein_coding	+	AKR1B10	chr7:134212344-134226160	13816	2402
ENSG00000215021	4_peaks_stitched	chr12	7069475	7088620	4	19145	26828.19	3044.79	585	ENSG00000126749,ENSG00000215021,ENSG00000111679,ENSG00000272201,ENSG00000111684,ENSG00000257084	ENSG00000111679,ENSG00000111674,ENSG00000111684,ENSG00000111678,ENSG00000111676,ENSG00000010626,ENSG00000182326	585	1	protein_coding	-	PHB2	chr12:7074490-7079988	5498	8154
ENSG00000165801	13_peaks_stitched	chr14	21537722	21579681	13	41959	28241.5	4463.2	586	ENSG00000165804,ENSG00000165801,ENSG00000232070,ENSG00000165795	ENSG00000165795,ENSG00000179636,ENSG00000165799,ENSG00000258604,ENSG00000173431,ENSG00000169327,ENSG00000206150	586	1	protein_coding	+	ARHGEF40	chr14:21538429-21558399	19970	15321
ENSG00000075711	4_peaks_stitched	chr3	197023705	197037914	4	14209	26230.49	2500.6	587	ENSG00000075711	ENSG00000075711	587	1	protein_coding	-	DLG1	chr3:196769431-197026171	256740	18209
ENSG00000175832	16_peaks_stitched	chr17	41598152	41637827	16	39675	27832.9	4109.07	588	ENSG00000175832,ENSG00000067596	ENSG00000067596	588	1	protein_coding	-	ETV4	chr17:41605212-41656988	51776	7927
ENSG00000169908	6_peaks_stitched	chr3	149082868	149106711	6	23843	26502.55	2802.37	589	ENSG00000169908	ENSG00000163762	589	1	protein_coding	-	TM4SF1	chr3:149086809-149095652	8843	6281
ENSG00000099364	10_peaks_stitched	chr16	30932363	30970397	10	38034	28161.48	4520.52	590	ENSG00000099364,ENSG00000175938,ENSG00000099381	ENSG00000150281,ENSG00000099377,ENSG00000268863,ENSG00000099385,ENSG00000099365	590	1	protein_coding	+	FBXL19	chr16:30934376-30960104	25728	9067
ENSG00000099968	13_peaks_stitched	chr22	18109277	18129376	13	20099	25798.14	2212.23	591	ENSG00000131100,ENSG00000099968	ENSG00000131100,ENSG00000099968	591	1	protein_coding	+	BCL2L13	chr22:18111621-18213388	101767	19370
ENSG00000184640	27_peaks_stitched	chr17	75401950	75477346	27	75396	31334.26	7791.39	592	ENSG00000184640	ENSG00000184640	592	1	protein_coding	+	SEPT9	chr17:75276651-75496678	220027	30273
ENSG00000126368	8_peaks_stitched	chr17	38253945	38281086	8	27141	26570.98	3040.53	593	ENSG00000188895,ENSG00000126368	ENSG00000126351,ENSG00000008838,ENSG00000108349,ENSG00000188895	593	1	protein_coding	-	NR1D1	chr17:38249040-38256978	7938	2764
ENSG00000100003	11_peaks_stitched	chr22	30782418	30832053	11	49635	30060.49	6555.61	594	ENSG00000100003,ENSG00000242114,ENSG00000099999,ENSG00000268538	ENSG00000099995,ENSG00000100012,ENSG00000187860,ENSG00000099999	594	1	protein_coding	+	SEC14L2	chr22:30792846-30821305	28459	12651
ENSG00000146648	12_peaks_stitched	chr7	55000816	55039350	12	38534	28374.91	4886.05	595		ENSG00000146648	595	1	protein_coding	+	EGFR	chr7:55086714-55324313	237599	16060
ENSG00000132207	11_peaks_stitched	chr16	30194317	30221690	11	27373	29949.06	6460.85	596	ENSG00000102879,ENSG00000261052,ENSG00000169627,ENSG00000132207		596	1	protein_coding	+	SLX1A	chr16:30205208-30208882	3674	4488
ENSG00000205336	17_peaks_stitched	chr16	57650636	57683587	17	32951	26979.9	3499.18	597	ENSG00000205336	ENSG00000159625,ENSG00000182885,ENSG00000159618,ENSG00000205336	597	1	protein_coding	+	GPR56	chr16:57644564-57698944	54380	39316
ENSG00000177731	10_peaks_stitched	chr17	18128177	18166216	10	38039	29048.77	5568.22	598	ENSG00000177731,ENSG00000177427,ENSG00000131899	ENSG00000091542,ENSG00000177302	598	1	protein_coding	-	FLII	chr17:18148150-18162230	14080	16072
ENSG00000169398	20_peaks_stitched	chr8	141780614	141846091	20	65477	34282.29	10823.6	599	ENSG00000169398	ENSG00000169398	599	1	protein_coding	-	PTK2	chr8:141667999-142012315	344316	30942
ENSG00000071189	11_peaks_stitched	chr7	17672606	17721360	11	48754	29008.01	5551.84	600			600	1	protein_coding	-	SNX13	chr7:17830385-17980124	149739	21864
ENSG00000173950	9_peaks_stitched	chr3	194972091	194993125	9	21034	27306.5	3887.99	601	ENSG00000173950	ENSG00000114331,ENSG00000173950	601	1	protein_coding	-	XXYLT1	chr3:194789008-194991896	202888	10169
ENSG00000121895	11_peaks_stitched	chr4	39026592	39053576	11	26984	25893.93	2510.96	602	ENSG00000121895,ENSG00000109790	ENSG00000109790	602	1	protein_coding	-	TMEM156	chr4:38968365-39034542	66177	3720
ENSG00000063660	12_peaks_stitched	chr2	241305035	241339288	12	34253	26976.6	3597.46	603		ENSG00000063660	603	1	protein_coding	+	GPC1	chr2:241375088-241407493	32405	9434
ENSG00000214753	7_peaks_stitched	chr11	62472193	62499075	7	26882	26882.07	3516.94	604	ENSG00000162222,ENSG00000168000,ENSG00000234857,ENSG00000214753,ENSG00000162188	ENSG00000168002,ENSG00000162194,ENSG00000162191,ENSG00000162227,ENSG00000214756,ENSG00000162222,ENSG00000168000,ENSG00000185670,ENSG00000204922,ENSG00000177363	604	1	protein_coding	-	HNRNPUL2	chr11:62480102-62494821	14719	5529
ENSG00000130429	11_peaks_stitched	chr7	98963172	99008202	11	45030	28969.26	5617.43	605	ENSG00000130429,ENSG00000106245,ENSG00000241685,ENSG00000106244	ENSG00000241685,ENSG00000160917,ENSG00000106246,ENSG00000106245,ENSG00000241468,ENSG00000130429,ENSG00000214314	605	1	protein_coding	+	ARPC1B	chr7:98971872-98992424	20552	8748
ENSG00000152518	3_peaks_stitched	chr2	43444813	43456550	3	11737	25081.1	1745.74	606	ENSG00000152518,ENSG00000115970	ENSG00000115970	606	1	protein_coding	-	ZFP36L2	chr2:43449541-43453748	4207	3694
ENSG00000120549	15_peaks_stitched	chr10	24610426	24650334	15	39908	28554.64	5267.36	607	ENSG00000120549		607	1	protein_coding	+	KIAA1217	chr10:23983675-24836772	853097	19183
ENSG00000198561	21_peaks_stitched	chr11	57528636	57568761	21	40125	27778.81	4496.68	608	ENSG00000198561,ENSG00000254462	ENSG00000233436,ENSG00000156603,ENSG00000213593,ENSG00000198561,ENSG00000211450	608	1	protein_coding	+	CTNND1	chr11:57520715-57587018	66303	22519
ENSG00000132470	14_peaks_stitched	chr17	73715418	73761792	14	46374	28036.53	4757.31	609	ENSG00000108479,ENSG00000132470	ENSG00000132478,ENSG00000132475,ENSG00000161526	609	1	protein_coding	+	ITGB4	chr17:73717408-73753899	36491	10408
ENSG00000117394	10_peaks_stitched	chr1	43471486	43516491	10	45005	30011	6739.77	610		ENSG00000117394	610	1	protein_coding	-	SLC2A1	chr1:43391052-43424530	33478	5507
ENSG00000126091	8_peaks_stitched	chr1	44228351	44251632	8	23281	26552.66	3290.8	611	ENSG00000126091	ENSG00000126091	611	1	protein_coding	+	ST3GAL3	chr1:44171495-44396831	225336	8196
ENSG00000050405	22_peaks_stitched	chr12	50595833	50660118	22	64285	31499.24	8247.08	612	ENSG00000050405	ENSG00000139624,ENSG00000050405,ENSG00000269529	612	1	protein_coding	-	LIMA1	chr12:50569571-50677329	107758	14652
ENSG00000142327	8_peaks_stitched	chr2	241496592	241527203	8	30611	26498.07	3247.51	613	ENSG00000142327,ENSG00000188542,ENSG00000142330,ENSG00000144504	ENSG00000142330,ENSG00000144504,ENSG00000178623	613	1	protein_coding	+	RNPEPL1	chr2:241505221-241520789	15568	14206
ENSG00000144063	2_peaks_stitched	chr2	110854965	110865849	2	10884	24566.57	1319.42	614	ENSG00000144063	ENSG00000144061	614	1	protein_coding	-	MALL	chr2:110841447-110874143	32696	4408
ENSG00000125877	8_peaks_stitched	chr20	3183195	3225969	8	42774	30334.02	7110.05	615	ENSG00000125877,ENSG00000088836,ENSG00000198171	ENSG00000198171,ENSG00000088899,ENSG00000185019,ENSG00000215251	615	1	protein_coding	+	ITPA	chr20:3189514-3204516	15002	3372
ENSG00000187514	8_peaks_stitched	chr2	232565967	232582632	8	16665	24973.03	1763.19	616	ENSG00000187514,ENSG00000269363		616	1	protein_coding	+	PTMA	chr2:232571605-232578251	6646	8522
ENSG00000110090	12_peaks_stitched	chr11	68584782	68609849	12	25067	26475.38	3268.05	617	ENSG00000110090	ENSG00000110090	617	1	protein_coding	-	CPT1A	chr11:68522088-68611878	89790	7561
ENSG00000117868	8_peaks_stitched	chr7	158594924	158623153	8	28229	27565.03	4374.3	618	ENSG00000117868	ENSG00000126870	618	1	protein_coding	-	ESYT2	chr7:158523686-158622944	99258	8962
ENSG00000231298	16_peaks_stitched	chr10	4702922	4748387	16	45465	27354.18	4164.31	619	ENSG00000231298,ENSG00000225269	ENSG00000231298	619	1	lincRNA	-	LINC00704	chr10:4692377-4720346	27969	2236
ENSG00000169499	12_peaks_stitched	chr8	38749301	38797356	12	48055	29264.08	6089.82	620	ENSG00000169499	ENSG00000147526,ENSG00000169499,ENSG00000169495	620	1	protein_coding	+	PLEKHA2	chr8:38758753-38831428	72675	17378
ENSG00000111057	21_peaks_stitched	chr12	53336323	53408798	21	72475	32845.34	9672.74	621	ENSG00000170421,ENSG00000111057,ENSG00000063046	ENSG00000111077,ENSG00000170421,ENSG00000063046	621	1	protein_coding	+	KRT18	chr12:53342655-53346685	4030	6573
ENSG00000179051	14_peaks_stitched	chr1	17746120	17771108	14	24988	26335.56	3170.06	622	ENSG00000179051	ENSG00000179051	622	1	protein_coding	-	RCC2	chr1:17733256-17766220	32964	5704
ENSG00000101191	13_peaks_stitched	chr20	61531100	61571046	13	39946	27851.79	4688.33	623	ENSG00000101193,ENSG00000101191	ENSG00000101194,ENSG00000101190	623	1	protein_coding	-	DIDO1	chr20:61509090-61569304	60214	25302
ENSG00000186716	28_peaks_stitched	chr22	23559998	23629892	28	69894	32692.59	9557.43	624	ENSG00000186716	ENSG00000186716	624	1	protein_coding	+	BCR	chr22:23521891-23660224	138333	19572
ENSG00000082014	9_peaks_stitched	chr7	150923256	150949929	9	26673	26583.07	3469.05	625	ENSG00000033050,ENSG00000082014,ENSG00000033100	ENSG00000146926,ENSG00000033050	625	1	protein_coding	-	SMARCD3	chr7:150935850-150974982	39132	10650
ENSG00000042286	18_peaks_stitched	chr10	71865383	71914769	18	49386	29425.8	6320.58	626	ENSG00000079332,ENSG00000099284,ENSG00000042286,ENSG00000156521	ENSG00000079332	626	1	protein_coding	-	AIFM2	chr10:71857979-71892690	34711	5694
ENSG00000140443	21_peaks_stitched	chr15	99393357	99448494	21	55137	28610.07	5516.89	627	ENSG00000140443	ENSG00000140443	627	1	protein_coding	+	IGF1R	chr15:99192200-99507759	315559	24560
ENSG00000109046	7_peaks_stitched	chr17	25641852	25681671	7	39819	28839.07	5762.43	628		ENSG00000109046	628	1	protein_coding	+	WSB1	chr17:25621102-25640657	19555	14327
ENSG00000031823	19_peaks_stitched	chr19	5942834	5979301	19	36467	28095.3	5108.27	629	ENSG00000031823	ENSG00000105519,ENSG00000031823,ENSG00000087903,ENSG00000174886,ENSG00000267314,ENSG00000267740,ENSG00000187650,ENSG00000130383	629	1	protein_coding	-	RANBP3	chr19:5916150-5978153	62003	12200
ENSG00000143761	8_peaks_stitched	chr1	228268893	228297861	8	28968	27081.01	4095.93	630	ENSG00000162910,ENSG00000143761,ENSG00000143793	ENSG00000143774,ENSG00000198835,ENSG00000162910	630	1	protein_coding	+	ARF1	chr1:228270361-228286912	16551	8749
ENSG00000180921	10_peaks_stitched	chr8	144798445	144821150	10	22705	27673.03	4711.59	631	ENSG00000181085,ENSG00000180921	ENSG00000181135,ENSG00000255181	631	1	protein_coding	-	FAM83H	chr8:144806103-144815971	9868	9258
ENSG00000174871	9_peaks_stitched	chr11	66024404	66059948	9	35544	28295.15	5362.21	632	ENSG00000174996,ENSG00000174851,ENSG00000174871,ENSG00000174903,ENSG00000179292	ENSG00000174791,ENSG00000175115,ENSG00000174744,ENSG00000174807	632	1	protein_coding	+	CNIH2	chr11:66045661-66052772	7111	4615
ENSG00000203645	5_peaks_stitched	chr3	177062438	177080845	5	18407	26523.13	3613.7	633			633	1	lincRNA	+	LINC00501	chr3:177012230-177041206	28976	2044
ENSG00000149948	7_peaks_stitched	chr12	66212688	66241547	7	28859	25919.13	3033.12	634	ENSG00000149948		634	1	protein_coding	+	HMGA2	chr12:66217911-66360075	142164	18354
ENSG00000214022	10_peaks_stitched	chr7	150054378	150078547	10	24169	25841.39	2984.6	635	ENSG00000214022,ENSG00000196456	ENSG00000106526,ENSG00000196456,ENSG00000106538,ENSG00000127399,ENSG00000188707	635	1	protein_coding	+	REPIN1	chr7:150065278-150071133	5855	23308
ENSG00000125967	10_peaks_stitched	chr20	32235617	32275029	10	39412	28434.95	5609.3	636	ENSG00000125967,ENSG00000149609,ENSG00000078699,ENSG00000182584,ENSG00000101412	ENSG00000131061,ENSG00000078699,ENSG00000101417	636	1	protein_coding	-	NECAB3	chr20:32244893-32262269	17376	10618
ENSG00000072864	18_peaks_stitched	chr16	15735244	15776483	18	41239	26751.75	3957.43	637	ENSG00000072864,ENSG00000166783	ENSG00000166783,ENSG00000072864,ENSG00000133392	637	1	protein_coding	+	NDE1	chr16:15737124-15820210	83086	10860
ENSG00000204822	8_peaks_stitched	chr2	74681499	74711115	8	29616	26071.83	3351.93	638	ENSG00000115274,ENSG00000115275,ENSG00000239779,ENSG00000135637,ENSG00000204822,ENSG00000115282	ENSG00000115297,ENSG00000114993,ENSG00000115307,ENSG00000005448,ENSG00000115317,ENSG00000144045,ENSG00000115289,ENSG00000179528,ENSG00000159239,ENSG00000115282	638	1	protein_coding	-	MRPL53	chr2:74699085-74700449	1364	2564
ENSG00000134294	10_peaks_stitched	chr12	46750837	46780976	10	30139	27409.84	4711.79	639	ENSG00000134294		639	1	protein_coding	-	SLC38A2	chr12:46751972-46766650	14678	13912
ENSG00000105520	12_peaks_stitched	chr19	11449413	11493576	12	44163	28526.83	5853.78	640	ENSG00000183401,ENSG00000105518,ENSG00000105520,ENSG00000105514,ENSG00000187266,ENSG00000173928	ENSG00000205517,ENSG00000130167	640	1	protein_coding	+	DKFZP761J1410	chr19:11466062-11476374	10312	6746
ENSG00000179833	14_peaks_stitched	chr2	64863501	64900565	14	37064	27220.36	4565.89	641	ENSG00000179833		641	1	protein_coding	-	SERTAD2	chr2:64858755-64978139	119384	6930
ENSG00000172613	9_peaks_stitched	chr11	67139617	67173373	9	33756	27761.6	5130.15	642	ENSG00000172613,ENSG00000172531,ENSG00000175463,ENSG00000175505	ENSG00000175634,ENSG00000175482,ENSG00000175544,ENSG00000172508,ENSG00000172725,ENSG00000175463,ENSG00000213402,ENSG00000175514,ENSG00000175505	642	1	protein_coding	+	RAD9A	chr11:67159176-67165881	6705	6209
ENSG00000107819	7_peaks_stitched	chr10	102790431	102822708	7	32277	27091.25	4461.89	643	ENSG00000107821,ENSG00000186862,ENSG00000107819	ENSG00000107816,ENSG00000186862,ENSG00000055950,ENSG00000107815,ENSG00000107821,ENSG00000095539	643	1	protein_coding	+	SFXN3	chr10:102790991-102800998	10007	9695
ENSG00000137831	2_peaks_stitched	chr15	70783928	70802836	2	18908	25179.5	2607.22	644			644	1	protein_coding	-	UACA	chr15:70946893-71055932	109039	14575
ENSG00000101665	13_peaks_stitched	chr18	46516898	46549070	13	32172	26171.99	3618.42	645		ENSG00000101665	645	1	protein_coding	-	SMAD7	chr18:46446223-46477081	30858	9463
ENSG00000140443	18_peaks_stitched	chr15	99287629	99345987	18	58358	27864.62	5335.88	646	ENSG00000140443	ENSG00000140443	646	1	protein_coding	+	IGF1R	chr15:99192200-99507759	315559	24560
ENSG00000010256	9_peaks_stitched	chr3	48626777	48647712	9	20935	24885.22	2369.24	647	ENSG00000010256,ENSG00000114270	ENSG00000114268,ENSG00000114270,ENSG00000225697,ENSG00000008300,ENSG00000183396,ENSG00000145040	647	1	protein_coding	-	UQCRC1	chr3:48636435-48648409	11974	5987
ENSG00000158710	9_peaks_stitched	chr1	159879788	159916465	9	36677	27297.53	4788.1	648	ENSG00000158710,ENSG00000085552,ENSG00000269620	ENSG00000213085,ENSG00000224259,ENSG00000162723,ENSG00000243284	648	1	protein_coding	-	TAGLN2	chr1:159887897-159895522	7625	3080
ENSG00000159216	8_peaks_stitched	chr21	36236517	36263880	8	27363	25431.1	2961.15	649	ENSG00000159216	ENSG00000159216	649	1	protein_coding	-	RUNX1	chr21:36160098-37376965	1216867	19325
ENSG00000213445	10_peaks_stitched	chr11	65401455	65432254	10	30799	27038.91	4590.3	650	ENSG00000173039,ENSG00000213445,ENSG00000197136	ENSG00000197136,ENSG00000172977,ENSG00000173327,ENSG00000173442,ENSG00000173338,ENSG00000269018	650	1	protein_coding	+	SIPA1	chr11:65405568-65418401	12833	8898
ENSG00000269855	7_peaks_stitched	chr19	58891357	58921474	7	30117	26195.09	3764.39	651	ENSG00000083845,ENSG00000171574,ENSG00000152475,ENSG00000269855	ENSG00000171574,ENSG00000249471,ENSG00000131849,ENSG00000174586,ENSG00000121410	651	1	protein_coding	+	AC012313.1	chr19:58907457-58908407	950	950
ENSG00000107984	6_peaks_stitched	chr10	54198024	54216103	6	18079	24323.2	1921.61	652			652	1	protein_coding	+	DKK1	chr10:54074056-54077802	3746	2913
ENSG00000085377	11_peaks_stitched	chr6	106037401	106061391	11	23990	24529.49	2237.41	653			653	1	protein_coding	-	PREP	chr6:105725440-105850959	125519	3746
ENSG00000167716	6_peaks_stitched	chr17	1612992	1640168	6	27176	26289.56	4000.42	654	ENSG00000186594,ENSG00000167716,ENSG00000185561	ENSG00000174231,ENSG00000132386,ENSG00000167711,ENSG00000186532	654	1	protein_coding	+	WDR81	chr17:1619817-1641893	22076	17913
ENSG00000129422	14_peaks_stitched	chr8	17582128	17625449	14	43321	27117.29	4847.12	655	ENSG00000129422	ENSG00000129422	655	1	protein_coding	-	MTUS1	chr8:17501304-17658426	157122	25259
ENSG00000083444	17_peaks_stitched	chr1	11984652	12042953	17	58301	29252.81	6992.28	656	ENSG00000116688,ENSG00000083444,ENSG00000116685	ENSG00000116691	656	1	protein_coding	+	PLOD1	chr1:11994262-12035595	41333	8205
ENSG00000213648	10_peaks_stitched	chr16	29461135	29482346	10	21211	27700.61	5508.27	657	ENSG00000181625,ENSG00000213648,ENSG00000198106,ENSG00000183336	ENSG00000254206	657	1	protein_coding	+	SULT1A4	chr16:29467127-29476300	9173	5599
ENSG00000133794	14_peaks_stitched	chr11	13134755	13184596	14	49841	29954.48	7774.6	658			658	1	protein_coding	+	ARNTL	chr11:13298199-13408813	110614	11076
ENSG00000130520	15_peaks_stitched	chr19	18385337	18440403	15	55066	27802.26	5630.23	659	ENSG00000130520,ENSG00000130522	ENSG00000130518,ENSG00000105650,ENSG00000130517,ENSG00000130513	659	1	protein_coding	-	LSM4	chr19:18417040-18434084	17044	5010
ENSG00000100226	8_peaks_stitched	chr22	39091148	39114911	8	23763	25213.91	3044.08	660	ENSG00000100221,ENSG00000100226	ENSG00000100216,ENSG00000184949,ENSG00000100242,ENSG00000100211,ENSG00000100226,ENSG00000100221	660	1	protein_coding	+	GTPBP1	chr22:39101728-39134304	32576	12694
ENSG00000146830	13_peaks_stitched	chr7	100270674	100304794	13	34120	26746.33	4592.39	661	ENSG00000172354,ENSG00000146830,ENSG00000172336	ENSG00000077080,ENSG00000106327,ENSG00000130427	661	1	protein_coding	-	GIGYF1	chr7:100277130-100287071	9941	7793
ENSG00000198911	25_peaks_stitched	chr22	42218401	42258771	25	40370	27025.5	4886.9	662	ENSG00000100147,ENSG00000198911	ENSG00000167077,ENSG00000198911	662	1	protein_coding	+	SREBF2	chr22:42229109-42303312	74203	10973
ENSG00000155252	6_peaks_stitched	chr10	99329836	99358818	6	28982	25981.12	3897.64	663	ENSG00000165887,ENSG00000203942,ENSG00000241935,ENSG00000165886,ENSG00000155252	ENSG00000171160,ENSG00000249967,ENSG00000241935,ENSG00000155252	663	1	protein_coding	+	PI4K2A	chr10:99344131-99436191	92060	5182
ENSG00000019186	15_peaks_stitched	chr20	52713546	52759114	15	45568	27634.85	5556.52	664		ENSG00000019186,ENSG00000064787	664	1	protein_coding	-	CYP24A1	chr20:52769988-52790512	20524	6263
ENSG00000148053	13_peaks_stitched	chr9	87168848	87201244	13	32396	25907.62	3835.8	665			665	1	protein_coding	+	NTRK2	chr9:87283466-87638505	355039	26089
ENSG00000116584	14_peaks_stitched	chr1	155928597	155967040	14	38443	27338.45	5271.18	666	ENSG00000116584	ENSG00000143622,ENSG00000132680,ENSG00000163479,ENSG00000116584,ENSG00000160803,ENSG00000173080	666	1	protein_coding	-	ARHGEF2	chr1:155916630-155976861	60231	15526
ENSG00000116044	13_peaks_stitched	chr2	178104290	178132458	13	28168	25307.2	3260.93	667	ENSG00000116044	ENSG00000170144,ENSG00000116044	667	1	protein_coding	-	NFE2L2	chr2:178092323-178257425	165102	11770
ENSG00000158792	9_peaks_stitched	chr16	89752574	89790284	9	37710	25782.72	3766.83	668	ENSG00000185324,ENSG00000158805,ENSG00000075399,ENSG00000158792	ENSG00000167523,ENSG00000187741,ENSG00000131165,ENSG00000158805,ENSG00000015413	668	1	protein_coding	-	SPATA2L	chr16:89762751-89768113	5362	3412
ENSG00000172927	8_peaks_stitched	chr11	69188188	69214933	8	26745	26302.88	4311.22	669		ENSG00000172927	669	1	protein_coding	+	MYEOV	chr11:69061605-69182494	120889	12531
ENSG00000005001	12_peaks_stitched	chr16	2879745	2934115	12	54370	27475.85	5507.44	670	ENSG00000162078,ENSG00000005001,ENSG00000162076	ENSG00000059122,ENSG00000007038,ENSG00000162076,ENSG00000103355	670	1	protein_coding	-	PRSS22	chr16:2902728-2908171	5443	5545
ENSG00000204634	9_peaks_stitched	chr2	101729015	101769287	9	40272	26559.8	4611.78	671	ENSG00000204634	ENSG00000204634	671	1	protein_coding	-	TBC1D8	chr2:101624079-101869328	245249	7749
ENSG00000143382	4_peaks_stitched	chr1	150520979	150553034	4	32055	26921.25	5003.64	672	ENSG00000143382,ENSG00000143384,ENSG00000225996	ENSG00000143420,ENSG00000143369,ENSG00000143374,ENSG00000228126	672	1	protein_coding	+	ADAMTSL4	chr1:150521884-150533413	11529	8590
ENSG00000157216	3_peaks_stitched	chr1	54869520	54887252	3	17732	26096.81	4189.51	673	ENSG00000157216	ENSG00000157216	673	1	protein_coding	-	SSBP3	chr1:54691105-54879152	188047	8322
ENSG00000107249	8_peaks_stitched	chr9	3731609	3761831	8	30222	26092.64	4193.19	674			674	1	protein_coding	-	GLIS3	chr9:3824127-4348392	524265	17620
ENSG00000149806	7_peaks_stitched	chr11	64877922	64903298	7	25376	25883.13	3999.56	675	ENSG00000174276,ENSG00000149809,ENSG00000149823,ENSG00000162298,ENSG00000149806,ENSG00000149792	ENSG00000162300,ENSG00000187066,ENSG00000014216,ENSG00000146670,ENSG00000254614,ENSG00000149823,ENSG00000149809,ENSG00000204710	675	1	protein_coding	-	FAU	chr11:64888100-64889945	1845	5133
ENSG00000168936	12_peaks_stitched	chr4	1711934	1730963	12	19029	24257.3	2409.03	676	ENSG00000013810,ENSG00000163950,ENSG00000168936	ENSG00000174137,ENSG00000013810	676	1	protein_coding	-	TMEM129	chr4:1717679-1723085	5406	9351
ENSG00000198900	12_peaks_stitched	chr20	39619343	39681470	12	62127	29405.04	7561.74	677	ENSG00000198900		677	1	protein_coding	+	TOP1	chr20:39657458-39753127	95669	3717
ENSG00000120708	19_peaks_stitched	chr5	135341803	135398300	19	56497	29389.36	7546.66	678	ENSG00000120708		678	1	protein_coding	+	TGFBI	chr5:135364584-135399507	34923	15203
ENSG00000160752	6_peaks_stitched	chr1	155277226	155296755	6	19529	24864.8	3028.75	679	ENSG00000160752,ENSG00000160753	ENSG00000143630,ENSG00000116521,ENSG00000143627,ENSG00000176444,ENSG00000116539	679	1	protein_coding	+	FDPS	chr1:155278539-155290457	11918	9146
ENSG00000136754	10_peaks_stitched	chr10	27132801	27160115	10	27314	28704.61	6880.41	680	ENSG00000136754	ENSG00000136754	680	1	protein_coding	-	ABI1	chr10:27035522-27150016	114494	8468
ENSG00000137203	3_peaks_stitched	chr6	10402688	10416060	3	13372	23721.47	1935.6	681	ENSG00000137203	ENSG00000137203,ENSG00000183674	681	1	protein_coding	-	TFAP2A	chr6:10393419-10419892	26473	18318
ENSG00000185838	16_peaks_stitched	chr22	19788858	19843999	16	55141	29019.64	7234.76	682	ENSG00000185838,ENSG00000215012	ENSG00000184058,ENSG00000184470	682	1	protein_coding	-	GNB1L	chr22:19770747-19842462	71715	9326
ENSG00000066044	12_peaks_stitched	chr19	8039982	8071425	12	31443	25959.08	4186.21	683	ENSG00000066044	ENSG00000104980,ENSG00000131142,ENSG00000066044,ENSG00000178531	683	1	protein_coding	-	ELAVL1	chr19:8023463-8070543	47080	8736
ENSG00000146733	16_peaks_stitched	chr7	56094377	56142512	16	48135	27286.2	5525.54	684	ENSG00000146733,ENSG00000129103,ENSG00000146731	ENSG00000146729,ENSG00000164776,ENSG00000129103,ENSG00000106153,ENSG00000185290	684	1	protein_coding	-	PSPH	chr7:56078744-56119297	40553	7200
ENSG00000142765	10_peaks_stitched	chr1	27648175	27694641	10	46466	26742.43	5023.26	685	ENSG00000142733,ENSG00000186501,ENSG00000142765	ENSG00000142784,ENSG00000142748,ENSG00000174950,ENSG00000181773	685	1	protein_coding	+	SYTL1	chr1:27668513-27680421	11908	8376
ENSG00000162341	5_peaks_stitched	chr11	68869090	68906562	5	37472	26909.96	5220.15	686		ENSG00000162341	686	1	protein_coding	+	TPCN2	chr11:68816365-68858072	41707	7858
ENSG00000132604	9_peaks_stitched	chr16	69418918	69459865	9	40947	26446.56	4815.88	687	ENSG00000103018,ENSG00000132604	ENSG00000213380,ENSG00000132603,ENSG00000132604,ENSG00000157315	687	1	protein_coding	-	TERF2	chr16:69389464-69442474	53010	10495
ENSG00000105963	8_peaks_stitched	chr7	975539	994758	8	19219	25103.73	3494.23	688	ENSG00000105963,ENSG00000240230	ENSG00000240230,ENSG00000073067,ENSG00000105963,ENSG00000239857	688	1	protein_coding	-	ADAP1	chr7:937540-995043	57503	9465
ENSG00000126777	13_peaks_stitched	chr14	56045123	56079621	13	34498	25332.29	3749.48	689	ENSG00000126777	ENSG00000126777	689	1	protein_coding	+	KTN1	chr14:56025790-56168244	142454	25027
ENSG00000007866	11_peaks_stitched	chr6	35435391	35466120	11	30729	25083.69	3509.61	690	ENSG00000198755,ENSG00000007866,ENSG00000112041	ENSG00000112041,ENSG00000112039	690	1	protein_coding	-	TEAD3	chr6:35441374-35464853	23479	3107
ENSG00000126457	10_peaks_stitched	chr19	50162793	50194586	10	31793	25849.75	4284.47	691	ENSG00000126456,ENSG00000126457,ENSG00000169169,ENSG00000126453,ENSG00000224420	ENSG00000126456,ENSG00000169169,ENSG00000126461,ENSG00000126464,ENSG00000126467,ENSG00000126458	691	1	protein_coding	+	PRMT1	chr19:50179043-50192286	13243	8145
ENSG00000171680	10_peaks_stitched	chr1	6524289	6558865	10	34576	26439.83	4883.88	692	ENSG00000171680,ENSG00000215788	ENSG00000215788,ENSG00000187017,ENSG00000069812,ENSG00000162408	692	1	protein_coding	-	PLEKHG5	chr1:6526152-6580121	53969	9903
ENSG00000224474	11_peaks_stitched	chr10	99159474	99207150	11	47676	27191.24	5646.1	693	ENSG00000171314,ENSG00000224474,ENSG00000171311,ENSG00000171307,ENSG00000052749	ENSG00000155229,ENSG00000171307,ENSG00000052749	693	1	protein_coding	-	AL355490.1	chr10:99179228-99185831	6603	232
ENSG00000205147	11_peaks_stitched	chr19	4036909	4067801	11	30892	26221.67	4696.11	694	ENSG00000205147,ENSG00000178951,ENSG00000105229	ENSG00000105229,ENSG00000126934	694	1	protein_coding	-	AC016586.1	chr19:4041127-4043154	2027	2027
ENSG00000170044	14_peaks_stitched	chr3	101876594	101916837	14	40243	26811.41	5319.55	695	ENSG00000170044		695	1	protein_coding	+	ZPLD1	chr3:101818088-102198685	380597	5676
ENSG00000076108	6_peaks_stitched	chr12	57022519	57040687	6	18168	23675.03	2210.04	696	ENSG00000076108,ENSG00000110955	ENSG00000076108,ENSG00000110958	696	1	protein_coding	-	BAZ2A	chr12:56989380-57030600	41220	19811
ENSG00000197102	13_peaks_stitched	chr14	102413742	102448566	13	34824	25321.44	3910.2	697	ENSG00000197102	ENSG00000078304,ENSG00000197102	697	1	protein_coding	+	DYNC1H1	chr14:102430865-102517129	86264	18324
ENSG00000113712	7_peaks_stitched	chr5	148915206	148945796	7	30590	25075.25	3678.96	698	ENSG00000113712,ENSG00000183111	ENSG00000113712,ENSG00000183111	698	1	protein_coding	-	CSNK1A1	chr5:148871760-148931007	59247	12591
ENSG00000185442	10_peaks_stitched	chr15	93340622	93388542	10	47920	25903.05	4509.26	699	ENSG00000185442	ENSG00000185442,ENSG00000173575	699	1	protein_coding	-	FAM174B	chr15:93160673-93353114	192441	7516
ENSG00000247844	4_peaks_stitched	chr8	128303054	128316007	4	12953	23790.89	2438.6	700			700	1	lincRNA	-	CCAT1	chr8:128220111-128231333	11222	2129
ENSG00000147862	3_peaks_stitched	chr9	14311784	14323376	3	11592	23891.08	2546.95	701	ENSG00000147862	ENSG00000147862	701	1	protein_coding	-	NFIB	chr9:14081842-14398982	317140	24371
ENSG00000162066	11_peaks_stitched	chr16	2550981	2588847	11	37866	25465.69	4126.26	702	ENSG00000162066,ENSG00000205923,ENSG00000185883,ENSG00000162065,ENSG00000259784,ENSG00000140992	ENSG00000162062,ENSG00000162065,ENSG00000140992,ENSG00000162068	702	1	protein_coding	+	AMDHD2	chr16:2570358-2581423	11065	12227
ENSG00000178473	9_peaks_stitched	chr10	5313554	5339914	9	26360	23721.57	2422.11	703			703	1	protein_coding	+	UCN3	chr10:5406972-5416169	9197	712
ENSG00000020577	22_peaks_stitched	chr14	55116955	55158082	22	41127	26322.92	5048.98	704	ENSG00000020577		704	1	protein_coding	+	SAMD4A	chr14:55033815-55260033	226218	21444
ENSG00000117713	10_peaks_stitched	chr1	27018164	27050496	10	32332	24462.13	3195.04	705	ENSG00000117713	ENSG00000117713	705	1	protein_coding	+	ARID1A	chr1:27022524-27108595	86071	23976
ENSG00000106077	5_peaks_stitched	chr7	73148860	73160666	5	11806	22715.11	1462.18	706	ENSG00000106077	ENSG00000106089,ENSG00000165215,ENSG00000071462,ENSG00000106077	706	1	protein_coding	-	ABHD11	chr7:73150424-73153197	2773	6930
ENSG00000189079	3_peaks_stitched	chr12	46119740	46128187	3	8447	22519.84	1298.18	707	ENSG00000189079,ENSG00000273015		707	1	protein_coding	+	ARID2	chr12:46123448-46301823	178375	13913
ENSG00000141570	12_peaks_stitched	chr17	77743012	77788009	12	44997	25491.51	4318.17	708	ENSG00000141570,ENSG00000173894	ENSG00000141582,ENSG00000182156	708	1	protein_coding	-	CBX8	chr17:77765931-77775482	9551	5316
ENSG00000175906	15_peaks_stitched	chr17	41464718	41497924	15	33206	25027.03	3874.15	709	ENSG00000188825,ENSG00000175906	ENSG00000267151	709	1	protein_coding	+	ARL4D	chr17:41476327-41478505	2178	1610
ENSG00000139998	10_peaks_stitched	chr14	65404072	65454794	10	50722	27523.33	6388.36	710	ENSG00000258289,ENSG00000257365,ENSG00000125954,ENSG00000176153,ENSG00000139998	ENSG00000258289,ENSG00000257365,ENSG00000139998	710	1	protein_coding	-	RAB15	chr14:65412532-65439494	26962	9604
ENSG00000083857	6_peaks_stitched	chr4	187643061	187659137	6	16076	22726.98	1595.03	711	ENSG00000083857		711	1	protein_coding	-	FAT1	chr4:187508937-187647876	138939	22723
ENSG00000170525	13_peaks_stitched	chr10	6243414	6281708	13	38294	24784.78	3654.68	712	ENSG00000170525	ENSG00000170525	712	1	protein_coding	+	PFKFB3	chr10:6186881-6277495	90614	11276
ENSG00000187024	9_peaks_stitched	chr9	130476250	130505115	9	28865	25753.55	4623.91	713	ENSG00000160404,ENSG00000187024,ENSG00000160401,ENSG00000167094,ENSG00000095370	ENSG00000136807,ENSG00000095370,ENSG00000136854	713	1	protein_coding	-	PTRH1	chr9:130455257-130487152	31895	7034
ENSG00000213465	7_peaks_stitched	chr11	64764037	64812055	7	48018	27334.9	6206.2	714	ENSG00000110025,ENSG00000168061,ENSG00000168062,ENSG00000213465	ENSG00000162300,ENSG00000168062,ENSG00000168060,ENSG00000146670,ENSG00000187066,ENSG00000168070,ENSG00000149823	714	1	protein_coding	+	ARL2	chr11:64781585-64789656	8071	3959
ENSG00000182325	7_peaks_stitched	chr8	145577705	145598988	7	21283	25087.39	3964.31	715	ENSG00000214597,ENSG00000182325,ENSG00000173137,ENSG00000185803,ENSG00000271698	ENSG00000071894,ENSG00000185000,ENSG00000147804,ENSG00000185122,ENSG00000170616	715	1	protein_coding	-	FBXL6	chr8:145579091-145583036	3945	8151
ENSG00000121864	1_peaks_stitched	chr3	179039606	179043580	1	3974	23603.38	2480.32	716	ENSG00000121864	ENSG00000121864,ENSG00000171109	716	1	protein_coding	+	ZNF639	chr3:179040779-179053323	12544	8636
ENSG00000130762	13_peaks_stitched	chr1	3369523	3409818	13	40295	26977.28	5905.44	717	ENSG00000130762,ENSG00000162591	ENSG00000142611	717	1	protein_coding	+	ARHGEF16	chr1:3370990-3397677	26687	7149
ENSG00000144579	4_peaks_stitched	chr2	219259534	219272267	4	12733	22672.27	1604.52	718	ENSG00000144579,ENSG00000018280	ENSG00000127831,ENSG00000018280,ENSG00000158428	718	1	protein_coding	+	CTDSP1	chr2:219262979-219270664	7685	8217
ENSG00000104722	5_peaks_stitched	chr8	24851494	24868500	5	17006	23132.93	2067.9	719			719	1	protein_coding	+	NEFM	chr8:24770525-24776607	6082	13024
ENSG00000205542	17_peaks_stitched	chrX	12964176	13013260	17	49084	25721.35	4658.16	720	ENSG00000205542	ENSG00000187268,ENSG00000101916	720	1	protein_coding	+	TMSB4X	chrX:12993227-12995346	2119	2901
ENSG00000170473	10_peaks_stitched	chr12	56302525	56334523	10	31998	24543.49	3485.24	721	ENSG00000065357,ENSG00000170473	ENSG00000185664,ENSG00000111540,ENSG00000123374,ENSG00000065357	721	1	protein_coding	-	WIBG	chr12:56295197-56326402	31205	5607
ENSG00000189067	15_peaks_stitched	chr16	11706201	11736343	15	30142	24344.97	3301.83	722	ENSG00000189067	ENSG00000153066,ENSG00000189067,ENSG00000184602	722	1	protein_coding	-	LITAF	chr16:11641853-11730237	88384	12998
ENSG00000110321	6_peaks_stitched	chr11	10804569	10832820	6	28251	25716.43	4674.78	723	ENSG00000110321	ENSG00000236287,ENSG00000198730	723	1	protein_coding	-	EIF4G2	chr11:10818597-10830657	12060	20757
ENSG00000173156	13_peaks_stitched	chr11	66821576	66849989	13	28413	24837.22	3834.77	724	ENSG00000173156	ENSG00000173227,ENSG00000173120	724	1	protein_coding	+	RHOD	chr11:66824289-66839484	15195	1927
ENSG00000130713	17_peaks_stitched	chr9	133547846	133589938	17	42092	27208.03	6219.84	725	ENSG00000130713,ENSG00000097007,ENSG00000130711	ENSG00000107164	725	1	protein_coding	+	EXOSC2	chr9:133569108-133580248	11140	6738
ENSG00000227036	21_peaks_stitched	chr17	70553947	70606605	21	52658	26299.47	5314.65	726	ENSG00000227036		726	1	lincRNA	-	LINC00511	chr17:70319264-70636611	317347	11823
ENSG00000139289	20_peaks_stitched	chr12	76242436	76273625	20	31189	23840.24	2892.78	727			727	1	protein_coding	-	PHLDA1	chr12:76419227-76427712	8485	9161
ENSG00000108813	11_peaks_stitched	chr17	48045502	48074727	11	29225	24964.54	4027.29	728	ENSG00000108813,ENSG00000064195		728	1	protein_coding	+	DLX4	chr17:48046334-48052321	5987	5628
ENSG00000137440	11_peaks_stitched	chr4	15884522	15924473	11	39951	24728.45	3803.78	729		ENSG00000137441,ENSG00000007062,ENSG00000137440	729	1	protein_coding	-	FGFBP1	chr4:15937192-15940363	3171	2533
ENSG00000180263	14_peaks_stitched	chr12	95590542	95631183	14	40641	24886.47	3964.77	730	ENSG00000028203,ENSG00000180263	ENSG00000028203	730	1	protein_coding	-	FGD6	chr12:95470525-95611258	140733	11295
ENSG00000131446	6_peaks_stitched	chr5	180224820	180239316	6	14496	22950.75	2052.56	731	ENSG00000131446	ENSG00000196670,ENSG00000245060	731	1	protein_coding	-	MGAT1	chr5:180217541-180242652	25111	22219
ENSG00000160563	6_peaks_stitched	chr9	134874867	134904450	6	29583	25567.22	4674.37	732	ENSG00000160563		732	1	protein_coding	-	MED27	chr9:134735494-134955295	219801	2038
ENSG00000259717	14_peaks_stitched	chr14	103556496	103607645	14	51149	28531.69	7656.65	733	ENSG00000185215,ENSG00000205436,ENSG00000259717	ENSG00000185215,ENSG00000198752,ENSG00000251533	733	1	lincRNA	-	LINC00677	chr14:103587184-103589344	2160	809
ENSG00000176597	5_peaks_stitched	chr3	182970500	182985502	5	15002	25836.06	5010.79	734	ENSG00000176597,ENSG00000053524	ENSG00000053524,ENSG00000176597	734	1	protein_coding	+	B3GNT5	chr3:182971032-183016292	45260	16584
ENSG00000228422	8_peaks_stitched	chr20	11423202	11448793	8	25591	24649.07	3825.41	735			735	1	lincRNA	-	LINC00687	chr20:11781111-11851363	70252	1738
ENSG00000116604	4_peaks_stitched	chr1	156460472	156475990	4	15518	23128.27	2312.85	736	ENSG00000116604	ENSG00000116604,ENSG00000183856	736	1	protein_coding	-	MEF2D	chr1:156433519-156470620	37101	13328
ENSG00000185033	13_peaks_stitched	chr15	90726783	90777969	13	51186	26335.64	5531.86	737	ENSG00000185033,ENSG00000183208,ENSG00000185043	ENSG00000183208,ENSG00000182768,ENSG00000213471	737	1	protein_coding	+	SEMA4B	chr15:90703836-90772911	69075	17193
ENSG00000159314	10_peaks_stitched	chr17	43442090	43463295	10	21205	23493.08	2707.49	738		ENSG00000159314	738	1	protein_coding	-	ARHGAP27	chr17:43471275-43511787	40512	16877
ENSG00000071859	6_peaks_stitched	chrX	153656262	153688482	6	32220	24745.17	3961.1	739	ENSG00000203879,ENSG00000071859,ENSG00000071553,ENSG00000130827	ENSG00000013563,ENSG00000196976,ENSG00000102178,ENSG00000102119,ENSG00000102125,ENSG00000130827,ENSG00000147403,ENSG00000126903,ENSG00000071889	739	1	protein_coding	+	FAM50A	chrX:153672473-153679002	6529	3688
ENSG00000146112	5_peaks_stitched	chr6	30639725	30663620	5	23895	23471.82	2689.01	740	ENSG00000137404,ENSG00000204560,ENSG00000146112	ENSG00000204560,ENSG00000204564,ENSG00000137337,ENSG00000196230,ENSG00000137312,ENSG00000137343,ENSG00000137331	740	1	protein_coding	-	PPP1R18	chr6:30644166-30655672	11506	6595
ENSG00000099330	11_peaks_stitched	chr19	17319879	17359300	11	39421	24659.47	3912.2	741	ENSG00000099331,ENSG00000053501,ENSG00000099330,ENSG00000269095,ENSG00000160113	ENSG00000130307,ENSG00000105393,ENSG00000160117,ENSG00000099331,ENSG00000130312,ENSG00000269307	741	1	protein_coding	+	OCEL1	chr19:17337013-17340028	3015	8686
ENSG00000110435	7_peaks_stitched	chr11	35019682	35038761	7	19079	23614.43	2867.37	742	ENSG00000110435	ENSG00000110435	742	1	protein_coding	+	PDHX	chr11:34937376-35042138	104762	6269
ENSG00000236384	10_peaks_stitched	chr21	43124022	43149629	10	25607	23926.86	3181.19	743	ENSG00000236384	ENSG00000183421,ENSG00000227702	743	1	lincRNA	-	LINC00479	chr21:43131680-43135935	4255	2892
ENSG00000073350	9_peaks_stitched	chr17	73508057	73553847	9	45790	25208.88	4490.25	744	ENSG00000177303,ENSG00000073350,ENSG00000182173	ENSG00000177728,ENSG00000073350,ENSG00000266714,ENSG00000177303	744	1	protein_coding	+	LLGL2	chr17:73521161-73571289	50128	13004
ENSG00000124151	9_peaks_stitched	chr20	46096993	46141936	9	44943	25409.92	4702.68	745	ENSG00000124151		745	1	protein_coding	+	NCOA3	chr20:46130601-46285621	155020	11859
ENSG00000183421	11_peaks_stitched	chr21	43170698	43200109	11	29411	24180.06	3474.95	746	ENSG00000183421	ENSG00000141956,ENSG00000236384	746	1	protein_coding	-	RIPK4	chr21:43159529-43187266	27737	8365
ENSG00000136810	6_peaks_stitched	chr9	113012141	113022223	6	10082	22591.69	1906.3	747	ENSG00000136810	ENSG00000188959,ENSG00000136810	747	1	protein_coding	-	TXN	chr9:113006091-113018920	12829	1456
ENSG00000123144	5_peaks_stitched	chr19	12831250	12849404	5	18154	22941.81	2326.36	748	ENSG00000105576,ENSG00000123144,ENSG00000198356	ENSG00000095066,ENSG00000095059,ENSG00000039987,ENSG00000105583,ENSG00000105576,ENSG00000132004,ENSG00000123154	748	1	protein_coding	-	C19orf43	chr19:12841454-12845589	4135	3566
ENSG00000065000	10_peaks_stitched	chr19	2138257	2171387	10	33130	24476.37	3871.29	749	ENSG00000065000,ENSG00000104885	ENSG00000172081,ENSG00000065000,ENSG00000104885,ENSG00000099840	749	1	protein_coding	-	AP3D1	chr19:2100988-2164464	63476	18295
ENSG00000066136	3_peaks_stitched	chr1	41156530	41179770	3	23240	24737.8	4169.28	750	ENSG00000066136	ENSG00000117016,ENSG00000066136	750	1	protein_coding	+	NFYC	chr1:41157320-41237275	79955	15578
ENSG00000197879	1_peaks_stitched	chr17	1387368	1395658	1	8290	21807.01	1261.41	751	ENSG00000197879	ENSG00000167193,ENSG00000197879,ENSG00000132376,ENSG00000174238	751	1	protein_coding	-	MYO1C	chr17:1367392-1396106	28714	13899
ENSG00000181789	12_peaks_stitched	chr3	128929319	128969586	12	40267	26502.8	5964.16	752	ENSG00000181789	ENSG00000181789,ENSG00000261796,ENSG00000240682,ENSG00000183624,ENSG00000169714	752	1	protein_coding	+	COPG1	chr3:128968449-128996614	28165	6571
ENSG00000115211	8_peaks_stitched	chr2	27576296	27604922	8	28626	24149.57	3625.33	753	ENSG00000115241,ENSG00000115234,ENSG00000163795,ENSG00000115211,ENSG00000115207	ENSG00000115204,ENSG00000163794,ENSG00000138100,ENSG00000115216,ENSG00000115207,ENSG00000115241	753	1	protein_coding	-	EIF2B4	chr2:27587219-27593353	6134	9797
ENSG00000161016	3_peaks_stitched	chr8	146011685	146028884	3	17199	23887.15	3409.53	754	ENSG00000161016,ENSG00000197363,ENSG00000196378	ENSG00000198169,ENSG00000147789,ENSG00000170619,ENSG00000196378	754	1	protein_coding	-	RPL8	chr8:146015150-146017972	2822	6125
ENSG00000163803	14_peaks_stitched	chr2	28804986	28848722	14	43736	25827.82	5362.26	755	ENSG00000163803	ENSG00000163803	755	1	protein_coding	+	PLB1	chr2:28680012-28866654	186642	13383
ENSG00000196878	11_peaks_stitched	chr1	209800013	209844639	11	44626	26478	6039.46	756	ENSG00000196878	ENSG00000008118,ENSG00000117594,ENSG00000123689,ENSG00000196878	756	1	protein_coding	-	LAMB3	chr1:209788215-209825811	37596	6186
ENSG00000106603	14_peaks_stitched	chr7	43662412	43700037	14	37625	25449.77	5059.47	757	ENSG00000106603,ENSG00000164543	ENSG00000164543	757	1	protein_coding	-	COA1	chr7:43648055-43769316	121261	17645
ENSG00000169247	19_peaks_stitched	chr5	148336394	148385433	19	49039	26726.67	6354.92	758	ENSG00000169247	ENSG00000169247	758	1	protein_coding	-	SH3TC2	chr5:148303202-148442726	139524	26573
ENSG00000090539	11_peaks_stitched	chr3	184157516	184211474	11	53958	33142.77	12792.63	759	ENSG00000145191		759	1	protein_coding	+	CHRD	chr3:184097861-184108524	10663	14117
ENSG00000167680	18_peaks_stitched	chr19	4555726	4598842	18	43116	25617.17	5286.13	760	ENSG00000167680	ENSG00000171236,ENSG00000167680,ENSG00000167676,ENSG00000185361,ENSG00000214456,ENSG00000267385	760	1	protein_coding	-	SEMA6B	chr19:4542600-4559820	17220	6966
ENSG00000185950	13_peaks_stitched	chr13	110413361	110443865	13	30504	24248.71	3924.55	761	ENSG00000185950		761	1	protein_coding	-	IRS2	chr13:110406184-110438915	32731	6997
ENSG00000103855	12_peaks_stitched	chr15	73975695	74002391	12	26696	25144.62	4821.23	762	ENSG00000103855	ENSG00000156642,ENSG00000103855,ENSG00000205363	762	1	protein_coding	+	CD276	chr15:73976307-74006859	30552	14704
ENSG00000233539	9_peaks_stitched	chr7	46920074	46951947	9	31873	24151.04	3860.92	763			763	1	protein_coding	-	AC011294.3	chr7:46713383-46799449	86066	3491
ENSG00000121879	1_peaks_stitched	chr3	178864683	178867783	1	3100	23937.1	3668.39	764	ENSG00000121879		764	1	protein_coding	+	PIK3CA	chr3:178865902-178957881	91979	10172
ENSG00000134905	6_peaks_stitched	chr13	111354883	111369220	6	14337	22070.26	1836.42	765	ENSG00000134905,ENSG00000153487	ENSG00000134905	765	1	protein_coding	-	CARS2	chr13:111293759-111365950	72191	22534
ENSG00000235173	4_peaks_stitched	chr8	145191314	145205024	4	13710	23094.53	2916.9	766	ENSG00000179832,ENSG00000235173	ENSG00000179526,ENSG00000179698,ENSG00000179632,ENSG00000179832,ENSG00000179091	766	1	protein_coding	+	FAM203A	chr8:145192672-145195746	3074	7569
ENSG00000230567	4_peaks_stitched	chr8	145436500	145450232	4	13732	23117.45	2944.48	767	ENSG00000230567	ENSG00000170727,ENSG00000188686	767	1	protein_coding	+	FAM203B	chr8:145437880-145440835	2955	8860
ENSG00000130164	9_peaks_stitched	chr19	11194347	11212015	9	17668	22522.07	2350	768	ENSG00000130164	ENSG00000127616,ENSG00000130164	768	1	protein_coding	+	LDLR	chr19:11200038-11244492	44454	12376
ENSG00000152518	9_peaks_stitched	chr2	43295315	43314570	9	19255	23016.59	2848.77	769			769	1	protein_coding	-	ZFP36L2	chr2:43449541-43453748	4207	3694
ENSG00000151012	20_peaks_stitched	chr4	139143185	139182349	20	39164	23592.6	3431.08	770	ENSG00000151012	ENSG00000251372	770	1	protein_coding	-	SLC7A11	chr4:139085251-139163503	78252	9851
ENSG00000168890	8_peaks_stitched	chr2	85803849	85847509	8	43660	25745.47	5585.86	771	ENSG00000168894,ENSG00000168883,ENSG00000168890,ENSG00000118640,ENSG00000168899,ENSG00000168887	ENSG00000168883,ENSG00000168906,ENSG00000115486,ENSG00000168878	771	1	protein_coding	-	TMEM150A	chr2:85825671-85830319	4648	9092
ENSG00000179627	10_peaks_stitched	chr14	105250207	105293730	10	43523	25939.72	5791.6	772	ENSG00000142208,ENSG00000179627,ENSG00000258701	ENSG00000185100,ENSG00000099814,ENSG00000184990,ENSG00000142208	772	1	protein_coding	+	ZBTB42	chr14:105266933-105271049	4116	5208
ENSG00000142961	4_peaks_stitched	chr1	47069162	47083332	4	14170	22430.22	2317.1	773	ENSG00000079277,ENSG00000142961	ENSG00000123472,ENSG00000079277	773	1	protein_coding	-	MOB3C	chr1:47073387-47082563	9176	10638
ENSG00000152292	17_peaks_stitched	chr2	85636834	85703580	17	66746	28154.23	8042.08	774	ENSG00000152292,ENSG00000042493	ENSG00000042493,ENSG00000115459	774	1	protein_coding	+	SH2D6	chr2:85645844-85664152	18308	5506
ENSG00000135046	17_peaks_stitched	chr9	75745774	75799824	17	54050	25777.42	5666.04	775	ENSG00000135046		775	1	protein_coding	+	ANXA1	chr9:75766673-75785309	18636	5406
ENSG00000165322	6_peaks_stitched	chr10	32215885	32234280	6	18395	23399.72	3305.28	776	ENSG00000165322	ENSG00000165322	776	1	protein_coding	-	ARHGAP12	chr10:32094365-32217742	123377	15589
ENSG00000187240	10_peaks_stitched	chr11	103479265	103508721	10	29456	23566.21	3497.5	777			777	1	protein_coding	+	DYNC2H1	chr11:102980160-103350591	370431	17692
ENSG00000197818	12_peaks_stitched	chr20	48428436	48470965	12	42529	25120.09	5066.1	778	ENSG00000197818	ENSG00000197818	778	1	protein_coding	+	SLC9A8	chr20:48429250-48508779	79529	13460
ENSG00000149925	7_peaks_stitched	chr16	30064033	30089238	7	25205	22975.48	2961.21	779	ENSG00000149925,ENSG00000149923,ENSG00000149926	ENSG00000149927,ENSG00000102882,ENSG00000149922,ENSG00000090238,ENSG00000149926,ENSG00000102886,ENSG00000167194	779	1	protein_coding	+	ALDOA	chr16:30064411-30081778	17367	14285
ENSG00000118197	12_peaks_stitched	chr1	200607913	200644795	12	36882	23690.13	3701.67	780	ENSG00000118197	ENSG00000118193	780	1	protein_coding	-	DDX59	chr1:200593024-200639097	46073	7115
ENSG00000174579	5_peaks_stitched	chr3	135890177	135917339	5	27162	23718.02	3751.03	781	ENSG00000174579		781	1	protein_coding	-	MSL2	chr3:135867764-135916083	48319	8632
ENSG00000164828	11_peaks_stitched	chr7	849668	882387	11	32719	25695.24	5732.5	782	ENSG00000164828	ENSG00000164828,ENSG00000164818,ENSG00000239857	782	1	protein_coding	+	SUN1	chr7:855528-936072	80544	24211
ENSG00000006047	10_peaks_stitched	chr17	7183184	7219638	10	36454	24712.46	4795.35	783	ENSG00000132507,ENSG00000215041,ENSG00000132522,ENSG00000181856,ENSG00000006047	ENSG00000182896,ENSG00000170291,ENSG00000170296,ENSG00000004975,ENSG00000040633,ENSG00000072818,ENSG00000175826,ENSG00000215041,ENSG00000181885,ENSG00000213859,ENSG00000262526	783	1	protein_coding	-	YBX2	chr17:7191571-7197934	6363	8529
ENSG00000187720	15_peaks_stitched	chr15	71787546	71824537	15	36991	25599.56	5685.18	784	ENSG00000187720	ENSG00000187720	784	1	protein_coding	+	THSD4	chr15:71389291-72075722	686431	18382
ENSG00000164054	13_peaks_stitched	chr3	48504620	48545624	13	41004	23829.03	3921.8	785	ENSG00000213689,ENSG00000164054,ENSG00000164053	ENSG00000114268,ENSG00000232112,ENSG00000164051,ENSG00000164050,ENSG00000164053,ENSG00000213689	785	1	protein_coding	-	SHISA5	chr3:48509197-48542259	33062	16449
ENSG00000167615	4_peaks_stitched	chr19	54958781	54976768	4	17987	22254.86	2387.08	786	ENSG00000167615,ENSG00000167617,ENSG00000182909	ENSG00000167614,ENSG00000167618,ENSG00000167617	786	1	protein_coding	+	LENG8	chr19:54960065-54973217	13152	12533
ENSG00000198431	12_peaks_stitched	chr12	104595087	104620576	12	25489	22219.73	2357.79	787	ENSG00000198431	ENSG00000198431	787	1	protein_coding	+	TXNRD1	chr12:104609557-104744061	134504	16143
ENSG00000140443	11_peaks_stitched	chr15	99189825	99228051	11	38226	23590.03	3737.86	788	ENSG00000140443	ENSG00000140443	788	1	protein_coding	+	IGF1R	chr15:99192200-99507759	315559	24560
ENSG00000107957	10_peaks_stitched	chr10	105495314	105545466	10	50152	26881.52	7040.75	789	ENSG00000107957	ENSG00000107957	789	1	protein_coding	-	SH3PXD2A	chr10:105348285-105615301	267016	32831
ENSG00000160813	7_peaks_stitched	chr7	100025699	100048698	7	22999	22947.71	3113.77	790	ENSG00000146834,ENSG00000160813,ENSG00000078487	ENSG00000078487,ENSG00000166924,ENSG00000185955,ENSG00000166925	790	1	protein_coding	-	PPP1R35	chr7:100032905-100034188	1283	3518
ENSG00000171603	9_peaks_stitched	chr1	9864423	9904007	9	39584	24353.17	4528.13	791	ENSG00000171603	ENSG00000178585	791	1	protein_coding	-	CLSTN1	chr1:9789084-9884584	95500	8242
ENSG00000118292	10_peaks_stitched	chr1	150228102	150267216	10	39114	24318.01	4508.45	792	ENSG00000117362,ENSG00000159208,ENSG00000118298,ENSG00000187145,ENSG00000118292	ENSG00000143401,ENSG00000117360	792	1	protein_coding	+	C1orf54	chr1:150240600-150253327	12727	1569
ENSG00000139211	5_peaks_stitched	chr12	47472096	47490033	5	17937	22329.65	2533.57	793	ENSG00000139211,ENSG00000179715		793	1	protein_coding	-	AMIGO2	chr12:47469490-47473734	4244	11899
ENSG00000107984	19_peaks_stitched	chr10	54229454	54261430	19	31976	23171.65	3391.64	794			794	1	protein_coding	+	DKK1	chr10:54074056-54077802	3746	2913
ENSG00000157551	9_peaks_stitched	chr21	39531913	39556391	9	24478	22564.78	2787.93	795	ENSG00000198054,ENSG00000157551	ENSG00000184029,ENSG00000233316,ENSG00000198054,ENSG00000157551	795	1	protein_coding	+	KCNJ15	chr21:39529128-39679279	150151	22982
ENSG00000239857	13_peaks_stitched	chr7	912690	959733	13	47043	28015.43	8250.8	796	ENSG00000105963,ENSG00000164828,ENSG00000239857,ENSG00000240230	ENSG00000164828	796	1	protein_coding	+	GET4	chr7:916189-936073	19884	7818
ENSG00000112787	17_peaks_stitched	chr12	133065945	133103777	17	37832	24510.02	4754.56	797	ENSG00000112787	ENSG00000112787,ENSG00000269676	797	1	protein_coding	+	FBRSL1	chr12:133066137-133161774	95637	11411
ENSG00000214944	10_peaks_stitched	chr5	73529536	73568715	10	39179	23596.42	3847.24	798			798	1	protein_coding	+	ARHGEF28	chr5:72921983-73237818	315835	20332
ENSG00000145016	8_peaks_stitched	chr3	197438379	197479158	8	40779	26472.84	6727.93	799	ENSG00000145016,ENSG00000122068	ENSG00000186001,ENSG00000145016,ENSG00000122068	799	1	protein_coding	-	KIAA0226	chr3:197398264-197476598	78334	12458
ENSG00000132128	6_peaks_stitched	chr1	46754521	46774408	6	19887	23090.32	3372.05	800	ENSG00000132128,ENSG00000173660	ENSG00000085999,ENSG00000117481,ENSG00000132128,ENSG00000173660	800	1	protein_coding	-	LRRC41	chr1:46726868-46769280	42412	11618
ENSG00000167695	7_peaks_stitched	chr17	631867	656268	7	24401	22571.99	2866.19	801	ENSG00000167695,ENSG00000179409	ENSG00000167699,ENSG00000141252,ENSG00000171861	801	1	protein_coding	+	FAM57A	chr17:635652-646206	10554	8793
ENSG00000113456	8_peaks_stitched	chr5	34913943	34931992	8	18049	22826.72	3123.85	802	ENSG00000168724,ENSG00000113460,ENSG00000113456	ENSG00000168724	802	1	protein_coding	-	RAD1	chr5:34905369-34919094	13725	9611
ENSG00000184009	1_peaks_stitched	chr17	79477666	79487619	1	9953	20929.87	1237.52	803	ENSG00000184009	ENSG00000182446,ENSG00000185504,ENSG00000186765	803	1	protein_coding	-	ACTG1	chr17:79476997-79490873	13876	13375
ENSG00000127191	14_peaks_stitched	chr9	139776091	139801825	14	25734	23637	3959.27	804	ENSG00000127191	ENSG00000159069,ENSG00000177943,ENSG00000184925,ENSG00000054148,ENSG00000107223,ENSG00000176919,ENSG00000196642,ENSG00000127191,ENSG00000232434	804	1	protein_coding	+	TRAF2	chr9:139776364-139821059	44695	5124
ENSG00000197093	8_peaks_stitched	chr7	99745755	99775765	8	30010	23410.13	3737.48	805	ENSG00000146826,ENSG00000188186,ENSG00000197093,ENSG00000213420,ENSG00000066923	ENSG00000066923,ENSG00000221838,ENSG00000166997,ENSG00000106290,ENSG00000214309,ENSG00000166508,ENSG00000197093,ENSG00000213413	805	1	protein_coding	-	GAL3ST4	chr7:99756867-99766373	9506	9401
ENSG00000176105	1_peaks_stitched	chr18	810508	813432	1	2924	22852.76	3188.34	806	ENSG00000176105	ENSG00000176105	806	1	protein_coding	-	YES1	chr18:721588-812547	90959	8482
ENSG00000151743	20_peaks_stitched	chr12	31880936	31916688	20	35752	23887.16	4229.61	807	ENSG00000151743	ENSG00000188375,ENSG00000151743	807	1	protein_coding	-	AMN1	chr12:31824071-31882108	58037	5000
ENSG00000198752	11_peaks_stitched	chr14	103515520	103542788	11	27268	23138.93	3497.33	808	ENSG00000198752	ENSG00000205436,ENSG00000185215,ENSG00000259717,ENSG00000198752	808	1	protein_coding	-	CDC42BPB	chr14:103398716-103523799	125083	10505
ENSG00000151360	16_peaks_stitched	chr2	3651446	3710041	16	58595	26264.05	6630.86	809	ENSG00000118004,ENSG00000151360	ENSG00000171863,ENSG00000118004,ENSG00000151360,ENSG00000214866,ENSG00000171865	809	1	protein_coding	+	ALLC	chr2:3705785-3750261	44476	2944
ENSG00000169252	3_peaks_stitched	chr5	148286454	148296020	3	9566	21112.21	1499.51	810			810	1	protein_coding	+	ADRB2	chr5:148206156-148208196	2040	2040
ENSG00000105339	2_peaks_stitched	chr8	142082405	142094991	2	12586	22032.56	2430.06	811		ENSG00000105339	811	1	protein_coding	+	DENND3	chr8:142127377-142205907	78530	27562
ENSG00000105325	7_peaks_stitched	chr19	3499859	3523856	7	23997	22950.62	3364.32	812	ENSG00000129932,ENSG00000105325	ENSG00000105325,ENSG00000161091,ENSG00000064961,ENSG00000095932,ENSG00000183397,ENSG00000129932,ENSG00000141905	812	1	protein_coding	+	FZR1	chr19:3506271-3538328	32057	7467
ENSG00000169184	5_peaks_stitched	chr22	28109359	28125696	5	16337	22060.59	2482.27	813			813	1	protein_coding	-	MN1	chr22:28144265-28197486	53221	8725
ENSG00000103365	14_peaks_stitched	chr16	23480216	23522448	14	42232	23526.49	3959.85	814	ENSG00000103365	ENSG00000103365,ENSG00000103353,ENSG00000103356,ENSG00000168434	814	1	protein_coding	-	GGA2	chr16:23474863-23533316	58453	14367
ENSG00000140022	8_peaks_stitched	chr14	81769310	81798759	8	29449	22722.09	3167.81	815	ENSG00000140022	ENSG00000140022	815	1	protein_coding	-	STON2	chr14:81727000-81902809	175809	10197
ENSG00000099250	4_peaks_stitched	chr10	33413692	33427348	4	13656	22321.64	2769.94	816		ENSG00000099250	816	1	protein_coding	-	NRP1	chr10:33466420-33625190	158770	17830
ENSG00000034239	6_peaks_stitched	chr8	49608336	49622977	6	14641	21710.75	2163.95	817		ENSG00000034239	817	1	protein_coding	-	EFCAB1	chr8:49623348-49647870	24522	7817
ENSG00000170889	8_peaks_stitched	chr19	54691103	54713776	8	22673	22896.87	3353.94	818	ENSG00000170889,ENSG00000170892,ENSG00000125505	ENSG00000167608,ENSG00000105617,ENSG00000105609,ENSG00000204577,ENSG00000088038,ENSG00000244482,ENSG00000125505,ENSG00000170889	818	1	protein_coding	+	RPS9	chr19:54704610-54752862	48252	7855
ENSG00000166483	8_peaks_stitched	chr11	9584782	9610450	8	25668	22284.9	2759.21	819	ENSG00000166483	ENSG00000166478	819	1	protein_coding	+	WEE1	chr11:9595228-9615004	19776	11836
ENSG00000187720	6_peaks_stitched	chr15	71733059	71749275	6	16216	22178.62	2687.35	820	ENSG00000187720		820	1	protein_coding	+	THSD4	chr15:71389291-72075722	686431	18382
ENSG00000197283	8_peaks_stitched	chr6	33377089	33399773	8	22684	21662.46	2206.7	821	ENSG00000112511,ENSG00000112514,ENSG00000197283,ENSG00000237649	ENSG00000237649,ENSG00000197283,ENSG00000213588	821	1	protein_coding	+	SYNGAP1	chr6:33387847-33421466	33619	9160
ENSG00000184697	6_peaks_stitched	chr16	3054126	3081694	6	27568	22896.67	3443.79	822	ENSG00000184697,ENSG00000103145,ENSG00000131652,ENSG00000006327,ENSG00000162069,ENSG00000213937	ENSG00000008517,ENSG00000127564,ENSG00000162073,ENSG00000131650,ENSG00000262152,ENSG00000008516	822	1	protein_coding	-	CLDN6	chr16:3064713-3070072	5359	3561
ENSG00000088367	8_peaks_stitched	chr20	34670521	34693938	8	23417	22655.16	3232.54	823	ENSG00000088367	ENSG00000260032,ENSG00000088367	823	1	protein_coding	+	EPB41L1	chr20:34679426-34820721	141295	11783
ENSG00000213213	9_peaks_stitched	chr9	139684618	139704842	9	20224	23049.43	3652.42	824	ENSG00000244187,ENSG00000213213,ENSG00000196642	ENSG00000232434,ENSG00000196642,ENSG00000054148,ENSG00000177943,ENSG00000187922,ENSG00000177984,ENSG00000204001,ENSG00000204003,ENSG00000267206	824	1	protein_coding	+	CCDC183	chr9:139690802-139702193	11391	6468
ENSG00000167173	8_peaks_stitched	chr15	75490484	75504897	8	14413	22143.41	2793.02	825	ENSG00000167173	ENSG00000167195	825	1	protein_coding	+	C15orf39	chr15:75487984-75504510	16526	12033
ENSG00000166716	6_peaks_stitched	chr15	85257922	85294004	6	36082	24079.87	4734.02	826	ENSG00000166716,ENSG00000140612	ENSG00000140612,ENSG00000166716	826	1	protein_coding	+	ZNF592	chr15:85291866-85349659	57793	15259
ENSG00000184897	2_peaks_stitched	chr3	129028362	129036296	2	7934	21001.68	1676.94	827	ENSG00000184897	ENSG00000183624,ENSG00000181789	827	1	protein_coding	-	H1FX	chr3:129033615-129035120	1505	1505
ENSG00000197019	11_peaks_stitched	chr19	40926604	40951984	11	25380	21979.52	2656.43	828	ENSG00000197019,ENSG00000167565	ENSG00000105223,ENSG00000090013,ENSG00000160460,ENSG00000105227,ENSG00000160396	828	1	protein_coding	-	SERTAD1	chr19:40927499-40931932	4433	2112
ENSG00000183864	2_peaks_stitched	chr22	41839784	41845258	2	5474	20311.42	993.42	829	ENSG00000183864	ENSG00000100410,ENSG00000100412	829	1	protein_coding	-	TOB2	chr22:41829496-41843027	13531	5334
ENSG00000197471	13_peaks_stitched	chr16	29605542	29626584	13	21042	22345.67	3032.67	830		ENSG00000197471,ENSG00000103485	830	1	protein_coding	+	SPN	chr16:29674300-29682187	7887	13896
ENSG00000101182	10_peaks_stitched	chr20	60696024	60735047	10	39023	24258.98	4963.06	831	ENSG00000149657,ENSG00000184402,ENSG00000101182	ENSG00000184402,ENSG00000101181	831	1	protein_coding	-	PSMA7	chr20:60711791-60718496	6705	2827
ENSG00000114251	4_peaks_stitched	chr3	55513686	55525339	4	11653	20479.75	1186.06	832	ENSG00000114251	ENSG00000114251	832	1	protein_coding	-	WNT5A	chr3:55499743-55523973	24230	13696
ENSG00000124191	7_peaks_stitched	chr20	42564592	42588001	7	23409	22692.19	3413.9	833	ENSG00000124191		833	1	protein_coding	+	TOX2	chr20:42543504-42698256	154752	5019
ENSG00000100033	13_peaks_stitched	chr22	18891579	18926204	13	34625	24413.63	5157.54	834	ENSG00000100033,ENSG00000183628		834	1	protein_coding	-	PRODH	chr22:18900294-18924066	23772	17687
ENSG00000162545	4_peaks_stitched	chr1	20811009	20835022	4	24013	23320.6	4099.31	835	ENSG00000162545,ENSG00000090432	ENSG00000183114	835	1	protein_coding	-	CAMK2N1	chr1:20808884-20812713	3829	3144
ENSG00000090006	11_peaks_stitched	chr19	41098332	41130250	11	31918	22528.64	3339.52	836	ENSG00000090006	ENSG00000160410,ENSG00000160460,ENSG00000090006	836	1	protein_coding	+	LTBP4	chr19:41098789-41135725	36936	17418
ENSG00000155363	11_peaks_stitched	chr1	113216566	113258652	11	42086	23231.64	4064.64	837	ENSG00000155363,ENSG00000155366,ENSG00000155367	ENSG00000184599,ENSG00000116489	837	1	protein_coding	+	MOV10	chr1:113215763-113243368	27605	13328
ENSG00000182831	10_peaks_stitched	chr16	9161041	9191682	10	30641	22094.3	2927.89	838	ENSG00000182831		838	1	protein_coding	+	C16orf72	chr16:9185505-9215497	29992	5949
ENSG00000164808	12_peaks_stitched	chr8	48264400	48296874	12	32474	22977.98	3816.24	839	ENSG00000164808	ENSG00000164808	839	1	protein_coding	+	SPIDR	chr8:48173167-48648868	475701	14178
ENSG00000132199	3_peaks_stitched	chr18	700855	713202	3	12347	29242.76	10084.09	840	ENSG00000132199	ENSG00000176890,ENSG00000132199,ENSG00000176912	840	1	protein_coding	-	ENOSF1	chr18:670324-712676	42352	20535
ENSG00000186654	13_peaks_stitched	chr22	45064600	45118755	13	54155	26063.59	6913.71	841	ENSG00000186654,ENSG00000241484,ENSG00000248405	ENSG00000241484,ENSG00000186654,ENSG00000248405,ENSG00000234300	841	1	protein_coding	+	PRR5	chr22:45064593-45133561	68968	11475
ENSG00000155506	13_peaks_stitched	chr5	154133117	154168036	13	34919	23681.67	4532.53	842	ENSG00000155506	ENSG00000170271,ENSG00000155506	842	1	protein_coding	+	LARP1	chr5:154092462-154197167	104705	10589
ENSG00000168282	4_peaks_stitched	chr14	50086041	50102977	4	16936	21101.58	1958.72	843	ENSG00000165502,ENSG00000168282,ENSG00000165506	ENSG00000213741,ENSG00000165501,ENSG00000100479,ENSG00000253459,ENSG00000165506	843	1	protein_coding	+	MGAT2	chr14:50087489-50090198	2709	2709
ENSG00000186222	6_peaks_stitched	chr4	6710500	6736013	6	25513	23234.81	4092.59	844	ENSG00000178988,ENSG00000186222	ENSG00000170871,ENSG00000163993,ENSG00000268791	844	1	protein_coding	+	BLOC1S4	chr4:6717842-6719387	1545	1545
ENSG00000005889	13_peaks_stitched	chrX	24161099	24186410	13	25311	21573.28	2450.84	845	ENSG00000005889	ENSG00000005889	845	1	protein_coding	+	ZFX	chrX:24167290-24234372	67082	21055
ENSG00000117597	9_peaks_stitched	chr1	209974619	210014384	9	39765	24037.04	4927.59	846	ENSG00000117595,ENSG00000117597	ENSG00000009790,ENSG00000162757,ENSG00000117595	846	1	protein_coding	+	DIEXF	chr1:210001352-210030910	29558	11124
ENSG00000204876	6_peaks_stitched	chr7	155739939	155757869	6	17930	21919.39	2824.11	847	ENSG00000204876		847	1	protein_coding	+	AC021218.2	chr7:155755326-155759037	3711	2534
ENSG00000087494	9_peaks_stitched	chr12	28173797	28190251	9	16454	21321.11	2230.63	848		ENSG00000087494	848	1	protein_coding	-	PTHLH	chr12:28111017-28125638	14621	8506
ENSG00000187634	5_peaks_stitched	chr1	838996	861389	5	22393	23298	4216.03	849	ENSG00000187634,ENSG00000268179	ENSG00000188976,ENSG00000187634,ENSG00000187583,ENSG00000230368,ENSG00000187961,ENSG00000269308	849	1	protein_coding	+	SAMD11	chr1:860260-879955	19695	5416
ENSG00000107897	2_peaks_stitched	chr10	27528250	27532723	2	4473	20554.4	1504.44	850	ENSG00000107897		850	1	protein_coding	-	ACBD5	chr10:27484146-27531059	46913	6266
ENSG00000170044	21_peaks_stitched	chr3	101941894	101984357	21	42463	25247.74	6220.88	851	ENSG00000170044		851	1	protein_coding	+	ZPLD1	chr3:101818088-102198685	380597	5676
ENSG00000160932	5_peaks_stitched	chr8	144093399	144103791	5	10392	21081.92	2066.87	852	ENSG00000160932	ENSG00000160932,ENSG00000177335	852	1	protein_coding	+	LY6E	chr8:144099399-144105249	5850	8881
ENSG00000140416	9_peaks_stitched	chr15	63327498	63346719	9	19221	21550.62	2547.78	853	ENSG00000140416	ENSG00000140416	853	1	protein_coding	+	TPM1	chr15:63334831-63364114	29283	20316
ENSG00000179219	10_peaks_stitched	chr16	85393917	85436330	10	42413	23179.08	4185.91	854			854	1	lincRNA	+	LINC00311	chr16:85316564-85319569	3005	1564
ENSG00000152953	10_peaks_stitched	chr4	5365137	5389340	10	24203	22957.51	3994.77	855	ENSG00000152953	ENSG00000152953	855	1	protein_coding	+	STK32B	chr4:5053169-5502725	449556	10633
ENSG00000099814	8_peaks_stitched	chr14	105322418	105359445	8	37027	23794.31	4851.19	856	ENSG00000099814	ENSG00000166428,ENSG00000258701,ENSG00000099814	856	1	protein_coding	+	CEP170B	chr14:105331617-105363107	31490	14861
ENSG00000213380	10_peaks_stitched	chr16	69344290	69374815	10	30525	23088.05	4170.16	857	ENSG00000132612,ENSG00000213380,ENSG00000132603,ENSG00000258429	ENSG00000132604,ENSG00000157315	857	1	protein_coding	-	COG8	chr16:69354043-69373570	19527	6850
ENSG00000183644	15_peaks_stitched	chr11	111371859	111405712	15	33853	22806.2	3946.23	858	ENSG00000183644,ENSG00000137707	ENSG00000204381,ENSG00000110777	858	1	protein_coding	+	C11orf88	chr11:111385510-111407756	22246	3912
ENSG00000166896	4_peaks_stitched	chr12	58280211	58299258	4	19047	21378.4	2521.46	859		ENSG00000166896,ENSG00000175215	859	1	protein_coding	+	XRCC6BP1	chr12:58335324-58351052	15728	2484
ENSG00000198369	9_peaks_stitched	chr2	65638313	65665593	9	27280	22296.35	3446.53	860	ENSG00000198369	ENSG00000198369	860	1	protein_coding	-	SPRED2	chr2:65537985-65659771	121786	7921
ENSG00000187051	11_peaks_stitched	chr22	39914273	39931336	11	17063	21456.66	2614.55	861	ENSG00000187051,ENSG00000128272	ENSG00000100335,ENSG00000100346,ENSG00000128268	861	1	protein_coding	-	RPS19BP1	chr22:39925098-39928860	3762	6488
ENSG00000116786	6_peaks_stitched	chr1	16000621	16012824	6	12203	20350.93	1573.04	862	ENSG00000116786	ENSG00000197312,ENSG00000215695,ENSG00000116786	862	1	protein_coding	+	PLEKHM2	chr1:16010827-16061264	50437	5042
ENSG00000160888	8_peaks_stitched	chr19	13250301	13283370	8	33069	23086.58	4318.36	863	ENSG00000104915,ENSG00000160877,ENSG00000160888	ENSG00000104907,ENSG00000104903,ENSG00000160877	863	1	protein_coding	+	IER2	chr19:13261229-13265722	4493	6305
ENSG00000158850	8_peaks_stitched	chr1	161122855	161179661	8	56806	25418.79	6651.77	864	ENSG00000143224,ENSG00000143258,ENSG00000158864,ENSG00000158850,ENSG00000143222,ENSG00000158859	ENSG00000158793,ENSG00000268387,ENSG00000158882,ENSG00000158796,ENSG00000143257,ENSG00000158869,ENSG00000158864,ENSG00000143256,ENSG00000158874,ENSG00000248485	864	1	protein_coding	-	B4GALT3	chr1:161141100-161147287	6187	9042
ENSG00000127540	8_peaks_stitched	chr19	1585457	1619034	8	33577	23246.16	4480.2	865	ENSG00000071655,ENSG00000071564,ENSG00000127540,ENSG00000267059	ENSG00000181588,ENSG00000071564,ENSG00000071655	865	1	protein_coding	-	UQCR11	chr19:1597171-1605480	8309	2889
ENSG00000068024	11_peaks_stitched	chr2	240167305	240216573	11	49268	23600.06	4835.83	866	ENSG00000068024	ENSG00000068024	866	1	protein_coding	-	HDAC4	chr2:239969864-240323348	353484	16119
ENSG00000177732	2_peaks_stitched	chr20	304118	310479	2	6361	19924.78	1207.92	867	ENSG00000177732	ENSG00000177764,ENSG00000125841,ENSG00000196476	867	1	protein_coding	+	SOX12	chr20:306207-310865	4658	7492
ENSG00000234776	8_peaks_stitched	chr11	45907152	45953611	8	46459	24812.9	6123.59	868	ENSG00000121680,ENSG00000165905,ENSG00000234776,ENSG00000135365,ENSG00000121653	ENSG00000135365,ENSG00000121671,ENSG00000165905	868	1	protein_coding	-	C11orf94	chr11:45928085-45928833	748	366
ENSG00000146707	11_peaks_stitched	chr7	76211585	76257265	11	45680	25606.9	6933.82	869	ENSG00000146707,ENSG00000243566		869	1	protein_coding	-	POMZP3	chr7:76239303-76256578	17275	3826
ENSG00000142227	9_peaks_stitched	chr19	48823114	48844668	9	21554	21547.46	2895.31	870	ENSG00000105479,ENSG00000161558,ENSG00000142227	ENSG00000105479,ENSG00000178150,ENSG00000105467,ENSG00000105438,ENSG00000161558	870	1	protein_coding	+	EMP3	chr19:48824766-48833810	9044	3341
ENSG00000229117	8_peaks_stitched	chr12	56496949	56523710	8	26761	21893.46	3241.83	871	ENSG00000065361,ENSG00000229117,ENSG00000170515,ENSG00000139641,ENSG00000135482	ENSG00000065361,ENSG00000196465,ENSG00000139641,ENSG00000092841,ENSG00000139613	871	1	protein_coding	+	RPL41	chr12:56510370-56511727	1357	2802
ENSG00000196355	4_peaks_stitched	chr4	38664618	38677663	4	13045	20220.97	1569.88	872	ENSG00000109787,ENSG00000196355		872	1	protein_coding	-	AC021860.1	chr4:38628029-38666430	38401	1892
ENSG00000167315	3_peaks_stitched	chr18	47248517	47271579	3	23062	20700.99	2081.65	873		ENSG00000167315	873	1	protein_coding	-	ACAA2	chr18:47309869-47340330	30461	5630
ENSG00000172534	1_peaks_stitched	chrX	153231301	153240579	1	9278	19937	1340.87	874	ENSG00000172534,ENSG00000177854	ENSG00000184216,ENSG00000089820,ENSG00000172534,ENSG00000102030,ENSG00000102032,ENSG00000177854	874	1	protein_coding	-	HCFC1	chrX:153213004-153237258	24254	16877
ENSG00000135069	6_peaks_stitched	chr9	81470137	81489305	6	19168	20750.34	2158.55	875			875	1	protein_coding	+	PSAT1	chr9:80912059-80945009	32950	2652
ENSG00000173334	5_peaks_stitched	chr8	126438955	126447812	5	8857	20631.8	2042.63	876	ENSG00000173334		876	1	protein_coding	+	TRIB1	chr8:126442563-126450647	8084	6567
ENSG00000125733	11_peaks_stitched	chr19	6730289	6768386	11	38097	23747.96	5177.67	877	ENSG00000125731,ENSG00000125734,ENSG00000125733,ENSG00000125730	ENSG00000141968,ENSG00000125730	877	1	protein_coding	+	TRIP10	chr19:6737936-6751537	13601	8061
ENSG00000102780	9_peaks_stitched	chr13	42599412	42623841	9	24429	21142.02	2583.35	878	ENSG00000102780		878	1	protein_coding	+	DGKH	chr13:42614176-42830714	216538	21007
ENSG00000182871	13_peaks_stitched	chr21	46824411	46874551	13	50140	24283.18	5725.75	879	ENSG00000182871	ENSG00000173638,ENSG00000182871	879	1	protein_coding	+	COL18A1	chr21:46825052-46933634	108582	11385
ENSG00000186994	8_peaks_stitched	chr19	8370827	8429751	8	58924	25467.83	6936.66	880	ENSG00000167775,ENSG00000167774,ENSG00000267855,ENSG00000167772,ENSG00000233927,ENSG00000186994	ENSG00000185236,ENSG00000099785,ENSG00000090661	880	1	protein_coding	-	KANK3	chr19:8387468-8408146	20678	3600
ENSG00000126934	10_peaks_stitched	chr19	4104774	4146329	10	41555	23439.1	4932.35	881	ENSG00000126934	ENSG00000060566,ENSG00000178951,ENSG00000077463,ENSG00000126934,ENSG00000089847	881	1	protein_coding	-	MAP2K2	chr19:4090319-4124126	33807	9098
ENSG00000136068	25_peaks_stitched	chr3	57984823	58046892	25	62069	24209.76	5741.26	882	ENSG00000136068	ENSG00000136068	882	1	protein_coding	+	FLNB	chr3:57994127-58157982	163855	18190
ENSG00000130193	8_peaks_stitched	chr8	143780484	143821384	8	40900	26024.02	7589.37	883	ENSG00000160886,ENSG00000130193	ENSG00000180155,ENSG00000167656,ENSG00000167653,ENSG00000126233,ENSG00000197353	883	1	protein_coding	+	THEM6	chr8:143808621-143818345	9724	5082
ENSG00000107104	8_peaks_stitched	chr9	672996	696782	8	23786	21744.67	3312.66	884	ENSG00000107104	ENSG00000107104	884	1	protein_coding	+	KANK1	chr9:470291-746105	275814	17006
ENSG00000089006	7_peaks_stitched	chr20	17939381	17955275	7	15894	20360.32	1938.63	885	ENSG00000089006,ENSG00000125871,ENSG00000125850	ENSG00000089006	885	1	protein_coding	-	SNX5	chr20:17922241-17949623	27382	15399
ENSG00000001084	13_peaks_stitched	chr6	53383692	53414373	13	30681	22854.78	4433.65	886	ENSG00000001084	ENSG00000001084	886	1	protein_coding	-	GCLC	chr6:53362139-53481768	119629	12324
ENSG00000072080	9_peaks_stitched	chr2	235149599	235169696	9	20097	20314.01	1927.36	887			887	1	protein_coding	+	SPP2	chr2:234959323-234985778	26455	1733
ENSG00000136938	4_peaks_stitched	chr9	100744667	100755572	4	10905	20041.11	1656.67	888	ENSG00000136938	ENSG00000136929,ENSG00000136938	888	1	protein_coding	+	ANP32B	chr9:100745643-100778225	32582	2265
ENSG00000099917	10_peaks_stitched	chr22	20848794	20888207	10	39413	22760.65	4404.67	889	ENSG00000099917,ENSG00000099910	ENSG00000099917,ENSG00000099910	889	1	protein_coding	+	MED15	chr22:20850200-20941919	91719	23590
ENSG00000167548	5_peaks_stitched	chr12	49449671	49464496	5	14825	20952.75	2603.73	890	ENSG00000167550,ENSG00000167548	ENSG00000139636,ENSG00000181929,ENSG00000167548,ENSG00000139549	890	1	protein_coding	-	KMT2D	chr12:49412758-49453557	40799	22335
ENSG00000013588	7_peaks_stitched	chr12	13020871	13039310	7	18439	20585.23	2238.88	891		ENSG00000013588,ENSG00000213782	891	1	protein_coding	+	GPRC5A	chr12:13043716-13070871	27155	11289
ENSG00000115486	6_peaks_stitched	chr2	85764160	85789386	6	25226	21880.67	3547.06	892	ENSG00000168906,ENSG00000115486,ENSG00000118640	ENSG00000168890,ENSG00000118640,ENSG00000168894,ENSG00000168899,ENSG00000168883,ENSG00000168887	892	1	protein_coding	-	GGCX	chr2:85771846-85788670	16824	12094
ENSG00000184363	11_peaks_stitched	chr11	391337	418194	11	26857	21376.29	3059.42	893	ENSG00000185187,ENSG00000184363,ENSG00000185101	ENSG00000182272,ENSG00000174915,ENSG00000185101	893	1	protein_coding	+	PKP3	chr11:392614-404908	12294	7580
ENSG00000119681	6_peaks_stitched	chr14	75032945	75050758	6	17813	21153.77	2871.67	894	ENSG00000119681		894	1	protein_coding	-	LTBP2	chr14:74964873-75079306	114433	12948
ENSG00000247095	9_peaks_stitched	chr11	554422	580666	9	26244	21344.56	3079.58	895	ENSG00000247095,ENSG00000070047,ENSG00000185522,ENSG00000099849,ENSG00000161328	ENSG00000023191,ENSG00000185507,ENSG00000174775,ENSG00000099834,ENSG00000070031,ENSG00000070047	895	1	lincRNA	-	MIR210HG	chr11:565660-568457	2797	3799
ENSG00000160360	9_peaks_stitched	chr9	139220586	139267743	9	47157	26868.07	8606.66	896	ENSG00000213221,ENSG00000160360,ENSG00000187796	ENSG00000165689,ENSG00000165684,ENSG00000165688,ENSG00000267845	896	1	protein_coding	+	GPSM1	chr9:139221932-139254057	32125	7544
ENSG00000088448	5_peaks_stitched	chr13	111553911	111568805	5	14894	20179.03	1931.79	897	ENSG00000088448	ENSG00000255874,ENSG00000088448	897	1	protein_coding	-	ANKRD10	chr13:111530887-111567416	36529	8880
ENSG00000163513	11_peaks_stitched	chr3	30374079	30413476	11	39397	21565.85	3350.22	898			898	1	protein_coding	+	TGFBR2	chr3:30647994-30735634	87640	7786
ENSG00000267885	17_peaks_stitched	chr1	33418680	33473456	17	54776	23215.78	5001.69	899	ENSG00000116514,ENSG00000267885	ENSG00000004455	899	1	protein_coding	+	FKSG48	chr1:33439268-33439642	374	374
ENSG00000110108	9_peaks_stitched	chr11	60666326	60693088	9	26762	21858.65	3664.72	900	ENSG00000006118,ENSG00000110108,ENSG00000110107	ENSG00000149506,ENSG00000110446,ENSG00000006118,ENSG00000013725,ENSG00000183134,ENSG00000110107	900	1	protein_coding	+	TMEM109	chr11:60681346-60690915	9569	4985
ENSG00000223617	4_peaks_stitched	chr13	109798178	109812480	4	14302	19864.3	1674.46	901	ENSG00000041515		901	1	lincRNA	+	LINC00370	chr13:109934321-109940081	5760	696
ENSG00000204256	3_peaks_stitched	chr6	32935100	32942853	3	7753	19292.67	1111.26	902	ENSG00000204257,ENSG00000204256	ENSG00000242574,ENSG00000204256,ENSG00000204257,ENSG00000204252	902	1	protein_coding	+	BRD2	chr6:32936437-32949282	12845	17186
ENSG00000116871	9_peaks_stitched	chr1	36614130	36639190	9	25060	20697.42	2519.8	903	ENSG00000054116,ENSG00000116871	ENSG00000171812,ENSG00000116871,ENSG00000054116	903	1	protein_coding	+	MAP7D1	chr1:36621180-36646450	25270	9608
ENSG00000127124	3_peaks_stitched	chr1	42415879	42425569	3	9690	19749.43	1583.19	904	ENSG00000127124	ENSG00000127124	904	1	protein_coding	-	HIVEP3	chr1:41972036-42501596	529560	23399
ENSG00000165716	9_peaks_stitched	chr9	139606385	139624393	9	18008	21456.53	3293.02	905	ENSG00000165716	ENSG00000172889,ENSG00000204001,ENSG00000169692,ENSG00000187922,ENSG00000177984,ENSG00000267206,ENSG00000204003	905	1	protein_coding	+	FAM69B	chr9:139607022-139618502	11480	2806
ENSG00000102178	5_peaks_stitched	chrX	153706367	153719968	5	13601	19645.38	1506.31	906	ENSG00000102178,ENSG00000126903,ENSG00000196976	ENSG00000130827,ENSG00000203879,ENSG00000071889,ENSG00000071553,ENSG00000071859,ENSG00000073009,ENSG00000160211	906	1	protein_coding	-	UBL4A	chrX:153712056-153715009	2953	5811
ENSG00000102934	19_peaks_stitched	chr16	57277922	57319389	19	41467	22155.67	4018.31	907	ENSG00000102934,ENSG00000102931	ENSG00000159579	907	1	protein_coding	-	PLLP	chr16:57290004-57318599	28595	2203
ENSG00000144893	8_peaks_stitched	chr3	151021720	151039098	8	17378	20233.35	2098	908	ENSG00000144893,ENSG00000138271	ENSG00000169313,ENSG00000181631,ENSG00000174944	908	1	protein_coding	+	MED12L	chr3:150803484-151154860	351376	14554
ENSG00000198276	14_peaks_stitched	chr20	62570724	62613449	14	42725	23707.27	5596.84	909	ENSG00000198276,ENSG00000267848,ENSG00000101161,ENSG00000196700,ENSG00000130590	ENSG00000101152	909	1	protein_coding	-	UCKL1	chr20:62571186-62587769	16583	4431
ENSG00000108788	11_peaks_stitched	chr17	40705935	40741036	11	35101	21764.43	3665.09	910	ENSG00000068120,ENSG00000108786,ENSG00000108788,ENSG00000141699,ENSG00000131470	ENSG00000131462,ENSG00000033627,ENSG00000108784,ENSG00000108788,ENSG00000141699	910	1	protein_coding	+	MLX	chr17:40719086-40725257	6171	8641
ENSG00000146540	8_peaks_stitched	chr7	1063694	1086551	8	22857	21823.16	3731.96	911	ENSG00000164849,ENSG00000146540	ENSG00000240230,ENSG00000073067,ENSG00000164850,ENSG00000164849	911	1	protein_coding	-	C7orf50	chr7:1036622-1177896	141274	8372
ENSG00000005483	3_peaks_stitched	chr7	104643686	104657199	3	13513	19986.66	1905.53	912	ENSG00000005483	ENSG00000005483	912	1	protein_coding	+	KMT2E	chr7:104654626-104754808	100182	18398
ENSG00000176390	4_peaks_stitched	chr17	29025185	29060086	4	34901	22565.16	4490.42	913			913	1	protein_coding	-	CRLF3	chr17:29096406-29151794	55388	5608
ENSG00000267151	19_peaks_stitched	chr17	41511996	41562579	19	50583	22928.75	4860.18	914	ENSG00000067596,ENSG00000267151	ENSG00000188825,ENSG00000067596,ENSG00000175906,ENSG00000175832	914	1	lincRNA	+	MIR2117	chr17:41522075-41528568	6493	583
ENSG00000122565	3_peaks_stitched	chr7	26235950	26245527	3	9577	19657.76	1606.9	915	ENSG00000122565,ENSG00000122566	ENSG00000122565,ENSG00000050344,ENSG00000122566	915	1	protein_coding	+	CBX3	chr7:26240782-26252976	12194	7121
ENSG00000173933	11_peaks_stitched	chr11	66383044	66410448	11	27404	21768.96	3762	916	ENSG00000173933,ENSG00000239306,ENSG00000248643	ENSG00000174080,ENSG00000173992,ENSG00000173914,ENSG00000173898,ENSG00000182791,ENSG00000248643,ENSG00000173933	916	1	protein_coding	+	RBM4	chr11:66384097-66434153	50056	11799
ENSG00000269407	8_peaks_stitched	chr20	23329484	23346905	8	17421	20056.88	2062.79	917	ENSG00000132661,ENSG00000125812,ENSG00000269407	ENSG00000125812	917	1	protein_coding	-	AL096677.1	chr20:23330015-23334066	4051	54
ENSG00000065618	11_peaks_stitched	chr10	105831779	105860212	11	28433	21696.42	3707.39	918	ENSG00000065618	ENSG00000065618,ENSG00000156384,ENSG00000197748	918	1	protein_coding	-	COL17A1	chr10:105791044-105845760	54716	7399
ENSG00000135404	6_peaks_stitched	chr12	56109278	56138119	6	28841	21372.43	3391.94	919	ENSG00000135404,ENSG00000135424,ENSG00000135437,ENSG00000135441,ENSG00000135414	ENSG00000170439,ENSG00000135424,ENSG00000205323	919	1	protein_coding	-	CD63	chr12:56119107-56123491	4384	5105
ENSG00000177673	5_peaks_stitched	chr2	232467743	232486309	5	18566	19843.36	1888.6	920		ENSG00000177673	920	1	protein_coding	+	C2orf57	chr2:232457575-232458994	1419	1419
ENSG00000161904	12_peaks_stitched	chr6	33736538	33758129	12	21591	20216.47	2281.3	921	ENSG00000161904	ENSG00000096395,ENSG00000161896	921	1	protein_coding	-	LEMD2	chr6:33738979-33756913	17934	14685
ENSG00000231428	8_peaks_stitched	chr13	110658065	110675051	8	16986	20006.14	2087.42	922		ENSG00000231428	922	1	lincRNA	+	LINC00396	chr13:110705632-110707299	1667	435
ENSG00000237664	16_peaks_stitched	chr21	46745855	46807445	16	61590	24903.96	6987.58	923	ENSG00000229382,ENSG00000237664	ENSG00000186866,ENSG00000184274,ENSG00000223768,ENSG00000182871	923	1	lincRNA	-	LINC00316	chr21:46758505-46761905	3400	453
ENSG00000074054	8_peaks_stitched	chr2	122257569	122289802	8	32233	21888.84	3994.64	924	ENSG00000074054	ENSG00000074054	924	1	protein_coding	-	CLASP1	chr2:122095352-122407163	311811	16681
ENSG00000099904	11_peaks_stitched	chr22	20098115	20132404	11	34289	22244.23	4359.07	925	ENSG00000099901,ENSG00000099904,ENSG00000128191,ENSG00000099899	ENSG00000128191,ENSG00000183597,ENSG00000234409,ENSG00000099901	925	1	protein_coding	+	ZDHHC8	chr22:20116979-20135530	18551	8709
ENSG00000104824	10_peaks_stitched	chr19	39321318	39344069	10	22751	20325.97	2477.63	926	ENSG00000104823,ENSG00000104824,ENSG00000268083	ENSG00000187994,ENSG00000268083,ENSG00000104825,ENSG00000171747,ENSG00000068903,ENSG00000178934,ENSG00000104823	926	1	protein_coding	-	HNRNPL	chr19:39327028-39342987	15959	11095
ENSG00000132646	7_peaks_stitched	chr20	5092416	5117749	7	25333	21880.03	4047.95	927	ENSG00000089063,ENSG00000101290,ENSG00000132646	ENSG00000101290,ENSG00000089063	927	1	protein_coding	-	PCNA	chr20:5095599-5107272	11673	1800
ENSG00000128309	10_peaks_stitched	chr22	37413204	37448482	10	35278	22780.15	4956.24	928	ENSG00000100379,ENSG00000128311,ENSG00000128309	ENSG00000185264,ENSG00000100379,ENSG00000187045	928	1	protein_coding	+	MPST	chr22:37415676-37425863	10187	11593
ENSG00000186918	12_peaks_stitched	chr8	28239534	28273607	12	34073	22165.08	4351.61	929	ENSG00000186918,ENSG00000214050	ENSG00000186918,ENSG00000214050,ENSG00000168081	929	1	protein_coding	-	ZNF395	chr8:28203102-28260218	57116	8714
ENSG00000166619	4_peaks_stitched	chr20	36147951	36157120	4	9169	19435.37	1643.06	930	ENSG00000166619,ENSG00000053438	ENSG00000166619	930	1	protein_coding	-	BLCAP	chr20:36120874-36156333	35459	9957
ENSG00000100106	10_peaks_stitched	chr22	38130694	38181392	10	50698	25166.15	7376.73	931	ENSG00000100106,ENSG00000100101	ENSG00000100116,ENSG00000100124,ENSG00000189060,ENSG00000100101,ENSG00000128310	931	1	protein_coding	+	TRIOBP	chr22:38093011-38172563	79552	18667
ENSG00000175591	10_peaks_stitched	chr11	72896181	72918640	10	22459	20938.71	3158.85	932		ENSG00000137478,ENSG00000175591	932	1	protein_coding	+	P2RY2	chr11:72929343-72947397	18054	6544
ENSG00000124795	4_peaks_stitched	chr6	18260049	18282250	4	22201	20021.99	2249.5	933	ENSG00000124795	ENSG00000124795	933	1	protein_coding	-	DEK	chr6:18224099-18265054	40955	6060
ENSG00000161940	4_peaks_stitched	chr17	6914815	6940531	4	25716	21196.66	3442.52	934	ENSG00000258315,ENSG00000215067,ENSG00000161940,ENSG00000219200,ENSG00000161939,ENSG00000174327,ENSG00000269871	ENSG00000132514,ENSG00000108839,ENSG00000174326	934	1	protein_coding	+	BCL6B	chr17:6926339-6933609	7270	5575
ENSG00000143669	12_peaks_stitched	chr1	236063891	236109405	12	45514	22300.92	4552.85	935		ENSG00000143669	935	1	protein_coding	-	LYST	chr1:235824341-236046940	222599	27046
ENSG00000117114	5_peaks_stitched	chr1	82264991	82279783	5	14792	19107.45	1366.22	936	ENSG00000117114	ENSG00000117114	936	1	protein_coding	+	LPHN2	chr1:81771845-82458120	686275	18532
ENSG00000116141	3_peaks_stitched	chr1	220686740	220703617	3	16877	19862.32	2128.6	937	ENSG00000116141		937	1	protein_coding	+	MARK1	chr1:220701568-220837803	136235	9135
ENSG00000171621	7_peaks_stitched	chr1	9352409	9382007	7	29598	21779.56	4053.54	938	ENSG00000171621	ENSG00000049239,ENSG00000171621	938	1	protein_coding	+	SPSB1	chr1:9352939-9429591	76652	5536
ENSG00000228221	6_peaks_stitched	chr3	177306713	177322149	6	15436	20649.99	2989.29	939	ENSG00000228221	ENSG00000228221	939	1	lincRNA	+	LINC00578	chr3:177159709-177470093	310384	1778
ENSG00000042753	15_peaks_stitched	chr19	47322383	47379440	15	57057	23072.2	5420.47	940	ENSG00000042753	ENSG00000105281,ENSG00000160007	940	1	protein_coding	-	AP2S1	chr19:47341393-47354249	12856	3824
ENSG00000086062	6_peaks_stitched	chr9	33157952	33172579	6	14627	20210.47	2563.25	941	ENSG00000086062	ENSG00000122711,ENSG00000086062	941	1	protein_coding	-	B4GALT1	chr9:33104080-33167354	63274	5275
ENSG00000133816	12_peaks_stitched	chr11	12181369	12212366	12	30997	22735.96	5137.94	942	ENSG00000133816	ENSG00000133816	942	1	protein_coding	+	MICAL2	chr11:12115543-12285334	169791	26316
ENSG00000185332	8_peaks_stitched	chr17	79296912	79320908	8	23996	20395.13	2799.34	943	ENSG00000185332	ENSG00000157637,ENSG00000185168	943	1	protein_coding	-	TMEM105	chr17:79285074-79304474	19400	5194
ENSG00000185800	13_peaks_stitched	chr19	46269062	46321183	13	52121	22586.22	4992.32	944	ENSG00000104936,ENSG00000125755,ENSG00000185800,ENSG00000268434,ENSG00000104941,ENSG00000177045	ENSG00000125755,ENSG00000177051,ENSG00000170608,ENSG00000237452	944	1	protein_coding	-	DMWD	chr19:46286205-46296060	9855	8753
ENSG00000068137	7_peaks_stitched	chr17	40810826	40831649	7	20823	20125.12	2542.84	945	ENSG00000068137,ENSG00000037042,ENSG00000184451	ENSG00000108799,ENSG00000108797,ENSG00000131462,ENSG00000141699,ENSG00000184451	945	1	protein_coding	-	PLEKHH3	chr17:40819932-40829048	9116	11008
ENSG00000057294	11_peaks_stitched	chr12	33033146	33074531	11	41385	22501.58	4921.26	946	ENSG00000057294		946	1	protein_coding	-	PKP2	chr12:32943679-33049774	106095	9392
ENSG00000064205	15_peaks_stitched	chr20	43306550	43365761	15	59211	25180.3	7604.32	947	ENSG00000064205	ENSG00000196839,ENSG00000124249	947	1	protein_coding	+	WISP2	chr20:43343485-43357150	13665	8018
ENSG00000124529	7_peaks_stitched	chr6	26020234	26035441	7	15207	19227.59	1683.26	948	ENSG00000196176,ENSG00000124693,ENSG00000124529,ENSG00000137259,ENSG00000198366	ENSG00000124610,ENSG00000196532,ENSG00000272065,ENSG00000272462,ENSG00000187837,ENSG00000272810,ENSG00000196226	948	1	protein_coding	-	HIST1H4B	chr6:26027124-26027480	356	356
ENSG00000130513	18_peaks_stitched	chr19	18474290	18514646	18	40356	21185.45	3666.51	949	ENSG00000130517,ENSG00000130513,ENSG00000175489	ENSG00000130520,ENSG00000130511,ENSG00000130517,ENSG00000105655,ENSG00000105656	949	1	protein_coding	+	GDF15	chr19:18485541-18499986	14445	3440
ENSG00000173950	7_peaks_stitched	chr3	194807546	194827559	7	20013	20402.96	2906.19	950	ENSG00000173950		950	1	protein_coding	-	XXYLT1	chr3:194789008-194991896	202888	10169
ENSG00000165152	8_peaks_stitched	chr9	104238887	104250740	8	11853	19131.84	1638.5	951	ENSG00000165152	ENSG00000155827,ENSG00000136872,ENSG00000165152	951	1	protein_coding	-	TMEM246	chr9:104235453-104295819	60366	5940
ENSG00000131389	23_peaks_stitched	chr3	14443315	14483456	23	40141	21411.27	3925.48	952	ENSG00000131389	ENSG00000131389	952	1	protein_coding	+	SLC6A6	chr3:14444076-14530857	86781	15086
ENSG00000258735	5_peaks_stitched	chr14	104312808	104339286	5	26478	20672.52	3189.06	953	ENSG00000088808,ENSG00000258735	ENSG00000156411,ENSG00000088808	953	1	lincRNA	+	LINC00637	chr14:104314058-104324386	10328	2053
ENSG00000197746	10_peaks_stitched	chr10	73593331	73632666	10	39335	22395.84	4936.42	954	ENSG00000197746	ENSG00000107736,ENSG00000197746	954	1	protein_coding	-	PSAP	chr10:73576055-73611126	35071	5127
ENSG00000159842	14_peaks_stitched	chr17	977517	1026381	14	48864	23419.31	5968.27	955	ENSG00000159842	ENSG00000159842	955	1	protein_coding	-	ABR	chr17:906758-1132315	225557	20584
ENSG00000142655	11_peaks_stitched	chr1	10553796	10598394	11	44598	23017	5575.24	956	ENSG00000142655	ENSG00000160049,ENSG00000241563	956	1	protein_coding	+	PEX14	chr1:10532345-10690815	158470	4100
ENSG00000182541	14_peaks_stitched	chr22	31607645	31668931	14	61286	24843.41	7410.82	957	ENSG00000182541	ENSG00000100100	957	1	protein_coding	+	LIMK2	chr22:31608225-31676066	67841	11533
ENSG00000105443	11_peaks_stitched	chr19	48971268	49017280	11	46012	23564.94	6134.18	958	ENSG00000142235,ENSG00000105443,ENSG00000268465	ENSG00000105447,ENSG00000088002,ENSG00000182324	958	1	protein_coding	+	CYTH2	chr19:48972289-48985571	13282	15134
ENSG00000159685	6_peaks_stitched	chr3	126464366	126475478	6	11112	19781.98	2380.23	959	ENSG00000159685		959	1	protein_coding	+	CHCHD6	chr3:126423063-126679249	256186	4494
ENSG00000111300	9_peaks_stitched	chr12	112534611	112564468	9	29857	20586.88	3185.71	960	ENSG00000111300,ENSG00000135148	ENSG00000173064,ENSG00000135148	960	1	protein_coding	-	NAA25	chr12:112464500-112546826	82326	13384
ENSG00000153815	17_peaks_stitched	chr16	81516061	81566446	17	50385	22201.81	4856.93	961	ENSG00000153815		961	1	protein_coding	+	CMIP	chr16:81478775-81745367	266592	12045
ENSG00000169045	12_peaks_stitched	chr5	179025804	179063932	12	38128	22250.52	4933.26	962	ENSG00000169045,ENSG00000176783	ENSG00000176783,ENSG00000204659,ENSG00000228259,ENSG00000204661,ENSG00000127022	962	1	protein_coding	-	HNRNPH1	chr5:179041179-179061785	20606	31196
ENSG00000233539	5_peaks_stitched	chr7	46583411	46610327	5	26916	20432.6	3124.78	963			963	0	protein_coding	-	AC011294.3	chr7:46713383-46799449	86066	3491
ENSG00000101187	7_peaks_stitched	chr20	61272967	61300557	7	27590	21179.43	3875.93	964	ENSG00000101187	ENSG00000237687,ENSG00000101188	964	0	protein_coding	+	SLCO4A1	chr20:61273797-61317137	43340	6285
ENSG00000112139	13_peaks_stitched	chr6	37592357	37634445	13	42088	21744.22	4452.39	965	ENSG00000112139		965	0	protein_coding	-	MDGA1	chr6:37600284-37667082	66798	22819
ENSG00000164713	10_peaks_stitched	chr7	97906998	97926553	10	19555	20037.03	2750.58	966	ENSG00000164713,ENSG00000006453	ENSG00000205356,ENSG00000006453,ENSG00000164713	966	0	protein_coding	+	BRI3	chr7:97881691-97937162	55471	3745
ENSG00000075426	2_peaks_stitched	chr2	28486192	28500954	2	14762	19072.06	1799.14	967	ENSG00000158019		967	0	protein_coding	+	FOSL2	chr2:28615315-28640179	24864	13458
ENSG00000268412	15_peaks_stitched	chr2	26204431	26267624	15	63193	24815.23	7543.6	968	ENSG00000268412,ENSG00000084733,ENSG00000084731	ENSG00000084731	968	0	protein_coding	-	AC013449.1	chr2:26251074-26251481	407	407
ENSG00000068724	11_peaks_stitched	chr2	47166802	47215269	11	48467	23755.29	6507.15	969	ENSG00000068724,ENSG00000180398	ENSG00000180398,ENSG00000068724	969	0	protein_coding	+	TTC7A	chr2:47143296-47303276	159980	15431
ENSG00000186522	10_peaks_stitched	chr2	110344111	110374676	10	30565	20033.89	2786.69	970	ENSG00000186522,ENSG00000198142	ENSG00000186522	970	0	protein_coding	-	SEPT10	chr2:110300559-110371783	71224	8896
ENSG00000188032	5_peaks_stitched	chr19	14183953	14213480	5	29527	20533.74	3288.15	971	ENSG00000141858,ENSG00000141854,ENSG00000072062,ENSG00000188032	ENSG00000105011,ENSG00000171136,ENSG00000187867,ENSG00000104998,ENSG00000072062	971	0	protein_coding	-	C19orf67	chr19:14192431-14196687	4256	2257
ENSG00000169714	7_peaks_stitched	chr3	128898350	128916818	7	18468	19953.44	2717.41	972	ENSG00000169714	ENSG00000240682,ENSG00000169714,ENSG00000261796	972	0	protein_coding	-	CNBP	chr3:128888327-128902765	14438	6964
ENSG00000204365	6_peaks_stitched	chr10	29258714	29281779	6	23065	25066.48	7846.89	973			973	0	protein_coding	+	C10orf126	chr10:29135337-29170827	35490	2144
ENSG00000198625	10_peaks_stitched	chr1	204461674	204498674	10	37000	21327.14	4110	974	ENSG00000198625,ENSG00000133056	ENSG00000133056,ENSG00000198625	974	0	protein_coding	+	MDM4	chr1:204485511-204542871	57360	19776
ENSG00000104331	11_peaks_stitched	chr8	57801048	57820073	11	19025	18908.71	1725.3	975			975	0	protein_coding	-	IMPAD1	chr8:57870492-57906403	35911	8001
ENSG00000125430	4_peaks_stitched	chr17	14204325	14214196	4	9871	18427.59	1244.41	976	ENSG00000125430		976	0	protein_coding	+	HS3ST3B1	chr17:14204400-14252721	48321	7181
ENSG00000185432	6_peaks_stitched	chr12	51316065	51332295	6	16230	19116.01	1939.47	977	ENSG00000185432	ENSG00000214511	977	0	protein_coding	+	METTL7A	chr12:51317255-51326300	9045	14161
ENSG00000135945	14_peaks_stitched	chr2	100087088	100107551	14	20463	19313.41	2144.87	978	ENSG00000135945	ENSG00000135945	978	0	protein_coding	-	REV1	chr2:100016938-100106497	89559	12721
ENSG00000139842	9_peaks_stitched	chr13	113858631	113874896	9	16265	19449.99	2334.87	979	ENSG00000139842,ENSG00000126226	ENSG00000126226,ENSG00000126231,ENSG00000139842	979	0	protein_coding	+	CUL4A	chr13:113862552-113919399	56847	8977
ENSG00000224081	15_peaks_stitched	chr1	95109446	95143322	15	33876	19995.63	2897.34	980	ENSG00000224081		980	0	lincRNA	-	LINC01057	chr1:95104017-95285837	181820	3714
ENSG00000156172	9_peaks_stitched	chr8	96202464	96241493	9	39029	21871.44	4775.72	981		ENSG00000156172	981	0	protein_coding	-	C8orf37	chr8:96257147-96281429	24282	3328
ENSG00000227630	2_peaks_stitched	chr1	234858048	234872006	2	13958	19161.93	2088.76	982	ENSG00000227630		982	0	lincRNA	+	LINC01132	chr1:234859789-234867390	7601	3790
ENSG00000160207	11_peaks_stitched	chr21	45001662	45042453	11	40791	21273.39	4213.25	983	ENSG00000160207	ENSG00000160208	983	0	protein_coding	-	HSF2BP	chr21:44949072-45079374	130302	3071
ENSG00000179431	5_peaks_stitched	chr11	35638154	35652593	5	14439	19502.42	2442.69	984	ENSG00000179431	ENSG00000166326	984	0	protein_coding	+	FJX1	chr11:35639735-35642419	2684	3533
ENSG00000040531	6_peaks_stitched	chr17	3538749	3573172	6	34423	21820.76	4783.6	985	ENSG00000040531,ENSG00000127774,ENSG00000262304,ENSG00000257950,ENSG00000213977,ENSG00000197417	ENSG00000262304,ENSG00000083454,ENSG00000196689,ENSG00000083457	985	0	protein_coding	+	CTNS	chr17:3539762-3564836	25074	6750
ENSG00000148411	9_peaks_stitched	chr9	138942134	138958627	9	16493	20136.87	3108.29	986	ENSG00000148411	ENSG00000148411	986	0	protein_coding	-	NACC2	chr9:138898383-138987131	88748	8008
ENSG00000204304	10_peaks_stitched	chr6	32143126	32164634	10	21508	19863.85	2838.53	987	ENSG00000204310,ENSG00000204308,ENSG00000204304,ENSG00000204301,ENSG00000204305,ENSG00000213654	ENSG00000258388,ENSG00000221988,ENSG00000204314,ENSG00000241404,ENSG00000213676,ENSG00000204315,ENSG00000204301,ENSG00000204305,ENSG00000204310	987	0	protein_coding	-	PBX2	chr6:32152512-32157963	5451	6088
ENSG00000164296	8_peaks_stitched	chr5	149378751	149404660	8	25909	20330.57	3335.28	988	ENSG00000164296,ENSG00000113716	ENSG00000182578,ENSG00000113716,ENSG00000155850	988	0	protein_coding	-	TIGD6	chr5:149372681-149380730	8049	7086
ENSG00000229214	7_peaks_stitched	chr6	170338320	170353963	7	15643	18642.87	1671.14	989			989	0	lincRNA	-	LINC00242	chr6:170188886-170198921	10035	2416
ENSG00000101596	3_peaks_stitched	chr18	2654836	2659634	3	4798	18478.21	1509.61	990	ENSG00000101596	ENSG00000101596,ENSG00000080986	990	0	protein_coding	+	SMCHD1	chr18:2655737-2805015	149278	15007
ENSG00000105810	3_peaks_stitched	chr7	92458789	92466816	3	8027	18142.77	1176.83	991	ENSG00000105810		991	0	protein_coding	-	CDK6	chr7:92234235-92465908	231673	13583
ENSG00000184254	22_peaks_stitched	chr15	101406553	101481203	22	74650	24384.73	7429.93	992	ENSG00000154237,ENSG00000184254		992	0	protein_coding	+	ALDH1A3	chr15:101417919-101456831	38912	6740
ENSG00000188001	10_peaks_stitched	chr3	189101496	189123020	10	21524	20535.09	3602.2	993			993	0	protein_coding	+	TPRG1	chr3:188665003-189043093	378090	12404
ENSG00000180592	3_peaks_stitched	chr10	21805129	21824797	3	19668	20362.96	3435.68	994	ENSG00000078403,ENSG00000180592	ENSG00000078403,ENSG00000204682	994	0	protein_coding	-	SKIDA1	chr10:21802407-21814611	12204	9621
ENSG00000070404	7_peaks_stitched	chr19	659041	681674	7	22633	19893.12	2973.52	995	ENSG00000070404,ENSG00000070423	ENSG00000099821,ENSG00000070388,ENSG00000099864,ENSG00000070423,ENSG00000185198	995	0	protein_coding	+	FSTL3	chr19:676392-683385	6993	6287
ENSG00000014914	11_peaks_stitched	chr1	149888584	149915655	11	27071	20352.52	3439.13	996	ENSG00000014914,ENSG00000163113,ENSG00000159164,ENSG00000143368	ENSG00000184678,ENSG00000184270,ENSG00000178096,ENSG00000163113,ENSG00000014914,ENSG00000184260	996	0	protein_coding	-	MTMR11	chr1:149900543-149908791	8248	9411
ENSG00000049656	9_peaks_stitched	chr5	1315018	1345960	9	30942	21071.61	4164.36	997	ENSG00000049656	ENSG00000164362	997	0	protein_coding	-	CLPTM1L	chr5:1317859-1345214	27355	10377
ENSG00000169398	7_peaks_stitched	chr8	141994868	142019563	7	24695	20871.33	3966.85	998	ENSG00000169398	ENSG00000169398	998	0	protein_coding	-	PTK2	chr8:141667999-142012315	344316	30942
ENSG00000197457	6_peaks_stitched	chr20	62272660	62296782	6	24122	19970.42	3069.92	999	ENSG00000258366,ENSG00000197457,ENSG00000026036	ENSG00000197114,ENSG00000101246,ENSG00000258366,ENSG00000243509,ENSG00000101216,ENSG00000026036	999	0	protein_coding	-	STMN3	chr20:62271061-62284780	13719	2754
ENSG00000185650	3_peaks_stitched	chr14	69252418	69263284	3	10866	18703.99	1817.82	1000	ENSG00000185650		1000	0	protein_coding	-	ZFP36L1	chr14:69254377-69263190	8813	12959
ENSG00000197912	12_peaks_stitched	chr16	89542641	89576382	12	33741	20036.2	3150.28	1001	ENSG00000167522,ENSG00000197912	ENSG00000197912	1001	0	protein_coding	+	SPG7	chr16:89557325-89624176	66851	16821
ENSG00000170484	1_peaks_stitched	chr12	52971194	52977838	1	6644	18074.5	1190.37	1002		ENSG00000170484,ENSG00000170486,ENSG00000268716,ENSG00000139648,ENSG00000186049	1002	0	protein_coding	-	KRT74	chr12:52959566-52967609	8043	5225
ENSG00000169018	10_peaks_stitched	chr15	68545530	68581659	10	36129	20759.88	3884.79	1003	ENSG00000128973,ENSG00000169018	ENSG00000128973,ENSG00000129007,ENSG00000169018,ENSG00000137809	1003	0	protein_coding	+	FEM1B	chr15:68570141-68588203	18062	9145
ENSG00000171421	15_peaks_stitched	chr5	1782994	1811162	15	28168	20683.15	3816.47	1004	ENSG00000171421,ENSG00000145494		1004	0	protein_coding	-	MRPL36	chr5:1798500-1801480	2980	2700
ENSG00000249992	10_peaks_stitched	chr3	45239649	45268284	10	28635	19634.4	2780.23	1005	ENSG00000249992		1005	0	protein_coding	-	TMEM158	chr3:45265958-45267770	1812	1812
ENSG00000181817	19_peaks_stitched	chr1	36834469	36886992	19	52523	21796.57	4942.88	1006	ENSG00000116885,ENSG00000196182,ENSG00000181817	ENSG00000196182,ENSG00000116885,ENSG00000119535,ENSG00000214193,ENSG00000116898,ENSG00000142694	1006	0	protein_coding	-	LSM10	chr1:36856839-36863493	6654	2249
ENSG00000107960	11_peaks_stitched	chr10	105629876	105679158	11	49282	23115.97	6276.9	1007	ENSG00000107960	ENSG00000107957,ENSG00000065613	1007	0	protein_coding	-	OBFC1	chr10:105642300-105677963	35663	2303
ENSG00000168758	8_peaks_stitched	chr2	97520652	97542823	8	22171	20207.91	3386.59	1008	ENSG00000168754,ENSG00000168758,ENSG00000213337,ENSG00000163126	ENSG00000168763,ENSG00000168754,ENSG00000163126	1008	0	protein_coding	-	SEMA4C	chr2:97525453-97536494	11041	12693
ENSG00000043355	2_peaks_stitched	chr13	100621034	100637207	2	16173	18604.32	1795.4	1009	ENSG00000043355,ENSG00000139800	ENSG00000043355	1009	0	protein_coding	+	ZIC2	chr13:100634026-100639018	4992	3995
ENSG00000196344	8_peaks_stitched	chr4	100356138	100383578	8	27440	19115.46	2324.2	1010	ENSG00000196344	ENSG00000138813,ENSG00000196344	1010	0	protein_coding	-	ADH7	chr4:100333418-100356894	23476	4189
ENSG00000170606	5_peaks_stitched	chr5	132361203	132389688	5	28485	20253.23	3476.97	1011	ENSG00000170606,ENSG00000155329	ENSG00000170606	1011	0	protein_coding	+	HSPA4	chr5:132387654-132442141	54487	5560
ENSG00000176155	8_peaks_stitched	chr17	80052050	80065323	8	13273	18565.48	1802.64	1012	ENSG00000176155,ENSG00000169710	ENSG00000176155,ENSG00000169718,ENSG00000169727,ENSG00000169733,ENSG00000169710	1012	0	protein_coding	-	CCDC57	chr17:80059336-80170706	111370	17272
ENSG00000236824	8_peaks_stitched	chr2	47522207	47581972	8	59765	23639.89	6890.43	1013	ENSG00000119888,ENSG00000236824	ENSG00000119888,ENSG00000095002	1013	0	lincRNA	+	BCYRN1	chr2:47558199-47571656	13457	13457
ENSG00000169221	8_peaks_stitched	chr16	30365249	30391042	8	25793	19626.13	2883.54	1014	ENSG00000270466,ENSG00000180096,ENSG00000169221,ENSG00000180035,ENSG00000180209,ENSG00000169217	ENSG00000179965,ENSG00000180096,ENSG00000180035,ENSG00000179958	1014	0	protein_coding	-	TBC1D10B	chr16:30368423-30381585	13162	10269
ENSG00000130779	9_peaks_stitched	chr12	122883050	122908733	9	25683	19683.77	2943.54	1015	ENSG00000130779	ENSG00000130779	1015	0	protein_coding	-	CLIP1	chr12:122755979-122907179	151200	28092
ENSG00000105127	10_peaks_stitched	chr19	15468665	15493290	10	24625	19705.54	2970.99	1016	ENSG00000105127,ENSG00000011243	ENSG00000011243,ENSG00000141867,ENSG00000011451	1016	0	protein_coding	-	AKAP8	chr19:15464196-15490609	26413	6981
ENSG00000149043	3_peaks_stitched	chr11	1846599	1859565	3	12966	18583.47	1863.86	1017	ENSG00000149043	ENSG00000130592,ENSG00000130598	1017	0	protein_coding	+	SYT8	chr11:1848709-1858751	10042	12821
ENSG00000125657	6_peaks_stitched	chr19	6529964	6552285	6	22321	19513.53	2799.41	1018	ENSG00000125657	ENSG00000104833,ENSG00000125726,ENSG00000205744	1018	0	protein_coding	+	TNFSF9	chr19:6531010-6535931	4921	1654
ENSG00000198848	11_peaks_stitched	chr16	55841039	55876811	11	35772	20708.33	3997.24	1019	ENSG00000198848	ENSG00000159398	1019	0	protein_coding	-	CES1	chr16:55836763-55867249	30486	5665
ENSG00000237190	13_peaks_stitched	chr5	133784991	133821068	13	36077	20801.12	4096.07	1020		ENSG00000043143,ENSG00000237190	1020	0	protein_coding	-	CDKN2AIPNL	chr5:133737778-133747589	9811	2018
ENSG00000161217	6_peaks_stitched	chr3	195994080	196015712	6	21632	20524.43	3834.07	1021	ENSG00000161217	ENSG00000163959,ENSG00000161217,ENSG00000213123,ENSG00000273331,ENSG00000145107	1021	0	protein_coding	-	PCYT1A	chr3:195941093-196014828	73735	11110
ENSG00000171471	15_peaks_stitched	chr12	116930531	116972845	15	42314	21030.89	4343.5	1022		ENSG00000171471	1022	0	protein_coding	+	MAP1LC3B2	chr12:116997186-117014425	17239	1585
ENSG00000185591	9_peaks_stitched	chr12	53762264	53778843	9	16579	19241.28	2570.06	1023	ENSG00000185591	ENSG00000170374,ENSG00000135409,ENSG00000094914	1023	0	protein_coding	+	SP1	chr12:53773960-53810230	36270	9908
ENSG00000111325	6_peaks_stitched	chr12	123449770	123468828	6	19058	19092.39	2426.95	1024	ENSG00000111325,ENSG00000150967,ENSG00000182196,ENSG00000090975	ENSG00000150967,ENSG00000111325,ENSG00000182196,ENSG00000090975	1024	0	protein_coding	+	OGFOD2	chr12:123459127-123464590	5463	18026
ENSG00000203711	9_peaks_stitched	chr6	159268229	159292254	9	24025	19007.94	2348.39	1025	ENSG00000203711	ENSG00000092820,ENSG00000203711	1025	0	protein_coding	+	C6orf99	chr6:159290971-159331385	40414	2007
ENSG00000169220	11_peaks_stitched	chr5	176777143	176802255	11	25112	20106.42	3478.4	1026	ENSG00000169220,ENSG00000169223	ENSG00000169230,ENSG00000213347,ENSG00000198055,ENSG00000131183,ENSG00000169228,ENSG00000131187,ENSG00000169223,ENSG00000196570	1026	0	protein_coding	+	RGS14	chr5:176784838-176799602	14764	8604
ENSG00000236287	8_peaks_stitched	chr11	10877573	10900747	8	23174	20192.56	3567.81	1027	ENSG00000236287	ENSG00000110321,ENSG00000236287	1027	0	protein_coding	-	ZBED5	chr11:10833621-10880343	46722	15700
ENSG00000144824	21_peaks_stitched	chr3	111619789	111698733	21	78944	26735.66	10111.19	1028	ENSG00000144824,ENSG00000144827	ENSG00000144827,ENSG00000144834,ENSG00000144824	1028	0	protein_coding	+	PHLDB2	chr3:111451344-111695364	244020	28306
ENSG00000099977	6_peaks_stitched	chr22	24302783	24322926	6	20143	20624.8	4005.16	1029	ENSG00000099974,ENSG00000099977,ENSG00000133433,ENSG00000099984		1029	0	protein_coding	-	DDT	chr22:24313554-24322660	9106	3448
ENSG00000112799	13_peaks_stitched	chr6	6802468	6827595	13	25127	19290.37	2673.36	1030			1030	0	protein_coding	+	LY86	chr6:6588341-6655216	66875	1479
ENSG00000129657	13_peaks_stitched	chr17	75117780	75162448	13	44668	21126.91	4530.55	1031	ENSG00000129657	ENSG00000129657	1031	0	protein_coding	+	SEC14L1	chr17:75082798-75213179	130381	24044
ENSG00000243989	11_peaks_stitched	chr3	52000548	52035972	11	35424	19932.63	3358.88	1032	ENSG00000114779,ENSG00000243989,ENSG00000090097,ENSG00000114786,ENSG00000248487,ENSG00000162244	ENSG00000041880,ENSG00000090097,ENSG00000180929,ENSG00000114767,ENSG00000243989	1032	0	protein_coding	+	ACY1	chr3:52009066-52023213	14147	5547
ENSG00000196118	11_peaks_stitched	chr16	30750885	30798931	11	48046	21602.98	5033.38	1033	ENSG00000156873,ENSG00000196118,ENSG00000103549,ENSG00000080603,ENSG00000102870	ENSG00000080603	1033	0	protein_coding	-	C16orf93	chr16:30768744-30774031	5287	11357
ENSG00000170044	7_peaks_stitched	chr3	102008751	102021952	7	13201	18336.44	1776.88	1034	ENSG00000170044		1034	0	protein_coding	+	ZPLD1	chr3:101818088-102198685	380597	5676
ENSG00000119403	8_peaks_stitched	chr9	123619607	123641312	8	21705	20072.74	3537.17	1035	ENSG00000119403	ENSG00000095261,ENSG00000056558	1035	0	protein_coding	-	PHF19	chr9:123617977-123639606	21629	9160
ENSG00000204588	15_peaks_stitched	chr2	110781580	110816019	15	34439	22207.09	5712.84	1036		ENSG00000204588	1036	0	lincRNA	+	LINC01123	chr2:110744640-110753717	9077	4701
ENSG00000163171	14_peaks_stitched	chr2	37983058	38031015	14	47957	21924.15	5444.1	1037		ENSG00000163171,ENSG00000237803	1037	0	protein_coding	-	CDC42EP3	chr2:37869032-37965611	96579	11906
ENSG00000155287	8_peaks_stitched	chr10	101371788	101391619	8	19831	19035.13	2561.66	1038	ENSG00000155287	ENSG00000198018	1038	0	protein_coding	-	SLC25A28	chr10:101370282-101380366	10084	2581
ENSG00000130164	15_peaks_stitched	chr19	11224117	11267320	15	43203	21341.66	4882.32	1039	ENSG00000130164,ENSG00000161888	ENSG00000197256,ENSG00000130164,ENSG00000130158	1039	0	protein_coding	+	LDLR	chr19:11200038-11244492	44454	12376
ENSG00000151748	4_peaks_stitched	chr14	51132078	51146922	4	14844	18295.81	1842.88	1040	ENSG00000151748	ENSG00000151748,ENSG00000198513,ENSG00000100503	1040	0	protein_coding	-	SAV1	chr14:51098776-51135049	36273	8180
ENSG00000184489	12_peaks_stitched	chr8	142376546	142412642	12	36096	23414.92	6979.64	1041	ENSG00000184489,ENSG00000204882	ENSG00000184489	1041	0	protein_coding	+	PTP4A3	chr8:142402093-142441620	39527	3659
ENSG00000134333	3_peaks_stitched	chr11	18404471	18418624	3	14153	18996.44	2562.4	1042	ENSG00000134333	ENSG00000110768,ENSG00000166796,ENSG00000134333	1042	0	protein_coding	+	LDHA	chr11:18415935-18429972	14037	15822
ENSG00000182944	4_peaks_stitched	chr22	29659789	29673074	4	13285	18485.87	2053.22	1043	ENSG00000182944,ENSG00000100263	ENSG00000185340,ENSG00000186998,ENSG00000100276,ENSG00000182944	1043	0	protein_coding	+	EWSR1	chr22:29663998-29696515	32517	18441
ENSG00000141522	5_peaks_stitched	chr17	79816288	79830469	5	14181	18108.3	1686.62	1044	ENSG00000185624,ENSG00000141522	ENSG00000185813,ENSG00000187531,ENSG00000182676,ENSG00000225663,ENSG00000183979,ENSG00000185624,ENSG00000141552,ENSG00000183684,ENSG00000215621,ENSG00000215644	1044	0	protein_coding	-	ARHGDIA	chr17:79825597-79829282	3685	9592
ENSG00000181019	6_peaks_stitched	chr16	69743910	69766382	6	22472	19257.42	2839.04	1045	ENSG00000181019	ENSG00000198373,ENSG00000141101,ENSG00000102908	1045	0	protein_coding	-	NQO1	chr16:69740899-69760854	19955	5692
ENSG00000150347	13_peaks_stitched	chr10	63831923	63856952	13	25029	19419.16	3015.66	1046	ENSG00000150347		1046	0	protein_coding	+	ARID5B	chr10:63661059-63856703	195644	10355
ENSG00000163032	3_peaks_stitched	chr2	17718899	17739453	3	20554	18776.09	2380.09	1047	ENSG00000163032	ENSG00000214842	1047	0	protein_coding	+	VSNL1	chr2:17720393-17838285	117892	6722
ENSG00000157916	4_peaks_stitched	chr1	2321980	2346418	4	24438	19908.37	3531.7	1048	ENSG00000157916,ENSG00000157911,ENSG00000116151	ENSG00000116151,ENSG00000149527	1048	0	protein_coding	+	RER1	chr1:2323267-2336883	13616	8810
ENSG00000172586	4_peaks_stitched	chr10	75531124	75546551	4	15427	18200.41	1832.73	1049	ENSG00000196968,ENSG00000176986,ENSG00000172586,ENSG00000214655,ENSG00000267964	ENSG00000176986,ENSG00000166507,ENSG00000214655,ENSG00000148660	1049	0	protein_coding	+	CHCHD1	chr10:75541805-75543410	1605	2032
ENSG00000196083	6_peaks_stitched	chr3	190230895	190253881	6	22986	20185.63	3818.89	1050	ENSG00000196083	ENSG00000196083	1050	0	protein_coding	+	IL1RAP	chr3:190231840-190375843	144003	20517
ENSG00000179242	6_peaks_stitched	chr20	59997986	60014865	6	16879	18418.88	2063.41	1051	ENSG00000179242		1051	0	protein_coding	+	CDH4	chr20:59827482-60515673	688191	7218
ENSG00000070882	6_peaks_stitched	chr7	24859513	24882983	6	23470	19189.45	2840.99	1052	ENSG00000070882	ENSG00000070882	1052	0	protein_coding	-	OSBPL3	chr7:24836158-25021253	185095	15349
ENSG00000101773	20_peaks_stitched	chr18	20393646	20453646	20	60000	21648.33	5304.92	1053	ENSG00000101773	ENSG00000101773	1053	0	protein_coding	+	RBBP8	chr18:20378224-20606451	228227	9082
ENSG00000171848	9_peaks_stitched	chr2	10259686	10286888	9	27202	19639.28	3298.16	1054	ENSG00000171848,ENSG00000163009	ENSG00000233502,ENSG00000205795	1054	0	protein_coding	+	RRM2	chr2:10262455-10271545	9090	7103
ENSG00000013573	10_peaks_stitched	chr12	31225308	31258110	10	32802	20146.37	3815.29	1055	ENSG00000013573		1055	0	protein_coding	+	DDX11	chr12:31226779-31257725	30946	19020
ENSG00000269469	9_peaks_stitched	chr19	49945419	49977939	9	32520	20652.06	4328.39	1056	ENSG00000104872,ENSG00000090554,ENSG00000161618,ENSG00000269469,ENSG00000104888	ENSG00000142534,ENSG00000142541,ENSG00000104888,ENSG00000104870,ENSG00000268000,ENSG00000161609,ENSG00000261949,ENSG00000090554,ENSG00000161618,ENSG00000142538	1056	0	protein_coding	+	CTD-3148I10.9	chr19:49966009-49989488	23479	669
ENSG00000105254	10_peaks_stitched	chr19	36601832	36633392	10	31560	19466.77	3153.25	1057	ENSG00000105254,ENSG00000105261,ENSG00000105258,ENSG00000126247	ENSG00000161281,ENSG00000075702,ENSG00000126247	1057	0	protein_coding	+	TBCB	chr19:36605191-36616849	11658	6653
ENSG00000078269	13_peaks_stitched	chr6	158447207	158493629	13	46422	20777.6	4465.45	1058	ENSG00000078269	ENSG00000078269,ENSG00000122335	1058	0	protein_coding	+	SYNJ2	chr6:158402888-158520208	117320	16915
ENSG00000125741	14_peaks_stitched	chr19	46044205	46089004	14	44799	20292.49	3993.8	1059	ENSG00000125741	ENSG00000125746,ENSG00000213889,ENSG00000125744,ENSG00000125753,ENSG00000177464	1059	0	protein_coding	-	OPA3	chr19:46030685-46105470	74785	11218
ENSG00000231924	17_peaks_stitched	chr19	43376521	43420244	17	43723	19965.1	3679.37	1060	ENSG00000231924,ENSG00000170848	ENSG00000124467,ENSG00000231924	1060	0	protein_coding	-	PSG1	chr19:43370616-43383974	13358	10531
ENSG00000065883	3_peaks_stitched	chr7	39987650	39992376	3	4726	17267.96	988.82	1061	ENSG00000065883	ENSG00000065883	1061	0	protein_coding	+	CDK13	chr7:39989636-40136733	147097	14407
ENSG00000139289	10_peaks_stitched	chr12	76411955	76429249	10	17294	18394.75	2123.79	1062	ENSG00000139289	ENSG00000187109	1062	0	protein_coding	-	PHLDA1	chr12:76419227-76427712	8485	9161
ENSG00000114738	10_peaks_stitched	chr3	50637331	50677045	10	39714	20167.21	3897.13	1063	ENSG00000114738,ENSG00000114737	ENSG00000088543,ENSG00000114735,ENSG00000114738,ENSG00000088538	1063	0	protein_coding	+	MAPKAPK3	chr3:50648951-50686720	37769	6951
ENSG00000103043	20_peaks_stitched	chr16	70710624	70744092	20	33468	21543.13	5277.76	1064	ENSG00000103043,ENSG00000132613	ENSG00000157368,ENSG00000268927,ENSG00000103043	1064	0	protein_coding	-	VAC14	chr16:70721342-70835064	113722	12253
ENSG00000074047	3_peaks_stitched	chr2	121486955	121499852	3	12897	18067.82	1802.71	1065	ENSG00000074047		1065	0	protein_coding	+	GLI2	chr2:121493199-121750229	257030	18479
ENSG00000154447	12_peaks_stitched	chr4	170164253	170192973	12	28720	18765.91	2507.42	1066	ENSG00000154447		1066	0	protein_coding	-	SH3RF1	chr4:170015407-170192256	176849	6959
ENSG00000087266	11_peaks_stitched	chr4	2794361	2825124	11	30763	19555.24	3312.54	1067	ENSG00000087266	ENSG00000087274,ENSG00000087266,ENSG00000168884	1067	0	protein_coding	+	SH3BP2	chr4:2794750-2842825	48075	30970
ENSG00000105401	13_peaks_stitched	chr19	10490297	10543672	13	53375	22668.15	6427.92	1068	ENSG00000105397,ENSG00000065989,ENSG00000105401	ENSG00000105397,ENSG00000076662,ENSG00000065989,ENSG00000161847	1068	0	protein_coding	-	CDC37	chr19:10501810-10530797	28987	6464
ENSG00000145832	12_peaks_stitched	chr5	135028933	135057488	12	28555	20053.05	3831.82	1069			1069	0	protein_coding	+	SLC25A48	chr5:135170338-135224326	53988	6674
ENSG00000167553	6_peaks_stitched	chr12	49657150	49691837	6	34687	20608.12	4389.83	1070	ENSG00000167553,ENSG00000135406	ENSG00000135451,ENSG00000178401,ENSG00000186897	1070	0	protein_coding	+	TUBA1C	chr12:49582519-49667114	84595	7815
ENSG00000162772	6_peaks_stitched	chr1	212767237	212783630	6	16393	18477.19	2259.83	1071	ENSG00000162772	ENSG00000162772,ENSG00000162771	1071	0	protein_coding	+	ATF3	chr1:212738676-212794119	55443	7433
ENSG00000128585	1_peaks_stitched	chr7	130790209	130796357	1	6148	17229.21	1014.83	1072	ENSG00000128585		1072	0	protein_coding	+	MKLN1	chr7:130794855-131181395	386540	18059
ENSG00000184347	4_peaks_stitched	chr5	168584181	168596228	4	12047	17573.79	1373.34	1073	ENSG00000184347		1073	0	protein_coding	-	SLIT3	chr5:168088745-168728133	639388	16523
ENSG00000144771	13_peaks_stitched	chr3	54658855	54690782	13	31927	18929.35	2787.74	1074	ENSG00000157445		1074	0	protein_coding	-	LRTM1	chr3:54952264-55001115	48851	2139
ENSG00000159128	14_peaks_stitched	chr21	34733311	34783420	14	50109	21511.1	5381.87	1075	ENSG00000159128	ENSG00000142166,ENSG00000142188,ENSG00000159128	1075	0	protein_coding	+	IFNGR2	chr21:34775202-34851655	76453	4545
ENSG00000175416	10_peaks_stitched	chr5	175814187	175844401	10	30214	19470.12	3350.58	1076	ENSG00000175414,ENSG00000146066,ENSG00000048162,ENSG00000175416	ENSG00000122203,ENSG00000175414,ENSG00000113194,ENSG00000175416	1076	0	protein_coding	-	CLTB	chr5:175819456-175843570	24114	4392
ENSG00000069849	2_peaks_stitched	chr3	141593562	141600787	2	7225	17830.78	1717.6	1077	ENSG00000069849	ENSG00000069849	1077	0	protein_coding	+	ATP1B3	chr3:141594966-141645356	50390	6894
ENSG00000153029	7_peaks_stitched	chr1	180990368	181015454	7	25086	19167.52	3080.32	1078	ENSG00000153029,ENSG00000135823	ENSG00000135823,ENSG00000162783,ENSG00000234237	1078	0	protein_coding	+	MR1	chr1:181003067-181031074	28007	12270
ENSG00000127481	13_peaks_stitched	chr1	19392402	19423108	13	30706	20169.93	4086.35	1079	ENSG00000127481	ENSG00000127481	1079	0	protein_coding	-	UBR4	chr1:19401000-19536770	135770	30567
ENSG00000135387	3_peaks_stitched	chr11	34066311	34077188	3	10877	17682.75	1600.5	1080	ENSG00000135387	ENSG00000135387,ENSG00000135372	1080	0	protein_coding	+	CAPRIN1	chr11:34073230-34122703	49473	14779
ENSG00000100138	11_peaks_stitched	chr22	42053707	42094229	11	40522	20698.91	4646.78	1081	ENSG00000100138,ENSG00000196419,ENSG00000184208	ENSG00000167077,ENSG00000100418,ENSG00000196419	1081	0	protein_coding	-	NHP2L1	chr22:42069934-42086508	16574	7348
ENSG00000182199	11_peaks_stitched	chr12	57603717	57635003	11	31286	19697.5	3653.04	1082	ENSG00000182199,ENSG00000182379,ENSG00000185633,ENSG00000123384	ENSG00000123384,ENSG00000185482,ENSG00000182199,ENSG00000179912	1082	0	protein_coding	+	SHMT2	chr12:57623110-57628718	5608	17873
ENSG00000179133	16_peaks_stitched	chr10	23633280	23675081	16	41801	22330.92	6298	1083	ENSG00000179133	ENSG00000179133	1083	0	protein_coding	-	C10orf67	chr10:23556124-23633774	77650	3336
ENSG00000164924	4_peaks_stitched	chr8	101951222	101966834	4	15612	18085.18	2059.49	1084	ENSG00000164924	ENSG00000164924	1084	0	protein_coding	-	YWHAZ	chr8:101928753-101965616	36863	21020
ENSG00000143418	6_peaks_stitched	chr1	150944160	150955678	6	11518	17663.06	1637.82	1085	ENSG00000143418,ENSG00000143412	ENSG00000143418,ENSG00000143379,ENSG00000143409,ENSG00000143363	1085	0	protein_coding	-	CERS2	chr1:150933059-150947479	14420	8373
ENSG00000125347	9_peaks_stitched	chr5	131810844	131849816	9	38972	20707.12	4708.59	1086	ENSG00000125347,ENSG00000197536	ENSG00000113522,ENSG00000113525	1086	0	protein_coding	-	IRF1	chr5:131817301-131826490	9189	13332
ENSG00000120063	4_peaks_stitched	chr17	63051067	63062641	4	11574	17156.41	1157.95	1087	ENSG00000120063		1087	0	protein_coding	-	GNA13	chr17:63006833-63052957	46124	6140
ENSG00000271303	3_peaks_stitched	chr20	626284	643600	3	17316	18890	2893.66	1088	ENSG00000271303,ENSG00000215397	ENSG00000125878	1088	0	protein_coding	-	SRXN1	chr20:627259-634014	6755	2696
ENSG00000177425	6_peaks_stitched	chr12	80068749	80087502	6	18753	18158.75	2167.09	1089	ENSG00000177425	ENSG00000177425	1089	0	protein_coding	-	PAWR	chr12:79968759-80084877	116118	14954
ENSG00000235376	10_peaks_stitched	chr10	104975666	105014898	10	39232	20460.05	4482.06	1090	ENSG00000235376	ENSG00000076685,ENSG00000148798	1090	0	protein_coding	+	RPEL1	chr10:105005644-105007773	2129	2129
ENSG00000101132	15_peaks_stitched	chr20	52793213	52826064	15	32851	19890.69	3931.9	1091	ENSG00000101132	ENSG00000019186	1091	0	protein_coding	+	PFDN4	chr20:52824386-52844591	20205	2891
ENSG00000178919	13_peaks_stitched	chr9	100544213	100575039	13	30826	19432.91	3481.94	1092		ENSG00000178919	1092	0	protein_coding	+	FOXE1	chr9:100615536-100618986	3450	3450
ENSG00000065526	21_peaks_stitched	chr1	16209338	16281095	21	71757	24505.75	8564.09	1093	ENSG00000065526,ENSG00000116809	ENSG00000183888	1093	0	protein_coding	+	SPEN	chr1:16174359-16266955	92596	14455
ENSG00000129197	9_peaks_stitched	chr17	5316610	5343204	9	26594	19276.1	3339.29	1094	ENSG00000129197,ENSG00000108559,ENSG00000108561	ENSG00000005100,ENSG00000167842,ENSG00000108559,ENSG00000129197,ENSG00000072849,ENSG00000029725	1094	0	protein_coding	+	RPAIN	chr17:5322961-5336196	13235	10857
ENSG00000058056	2_peaks_stitched	chr3	179361980	179372574	2	10594	21724.31	5790.84	1095	ENSG00000058056	ENSG00000136521,ENSG00000136522	1095	0	protein_coding	+	USP13	chr3:179370543-179507189	136646	9493
ENSG00000172262	1_peaks_stitched	chr5	43063785	43068445	1	4660	16973.24	1048.69	1096	ENSG00000172262	ENSG00000177721	1096	0	protein_coding	+	ZNF131	chr5:43065278-43192123	126845	18951
ENSG00000087074	3_peaks_stitched	chr19	49370495	49380056	3	9561	17132.82	1215.86	1097	ENSG00000105559,ENSG00000087074	ENSG00000104805,ENSG00000105559,ENSG00000104804,ENSG00000087076	1097	0	protein_coding	+	PPP1R15A	chr19:49375649-49379314	3665	4099
ENSG00000124762	3_peaks_stitched	chr6	36633977	36651496	3	17519	17859.53	1947.68	1098	ENSG00000124762	ENSG00000255587	1098	0	protein_coding	+	CDKN1A	chr6:36644305-36655116	10811	6797
ENSG00000136758	1_peaks_stitched	chr10	27442069	27446099	1	4030	17037.68	1142.25	1099	ENSG00000136758,ENSG00000120539	ENSG00000136758,ENSG00000120539	1099	0	protein_coding	-	YME1L1	chr10:27399383-27444195	44812	8671
ENSG00000172831	8_peaks_stitched	chr16	66959890	66995384	8	35494	20680.72	4797.63	1100	ENSG00000172828,ENSG00000172831,ENSG00000166595	ENSG00000172840,ENSG00000166589,ENSG00000172824,ENSG00000166592,ENSG00000172828	1100	0	protein_coding	+	CES2	chr16:66968347-66978999	10652	13556
ENSG00000219481	4_peaks_stitched	chr1	16938590	16951212	4	12622	20617.5	4743.62	1101	ENSG00000219481,ENSG00000215908	ENSG00000237847,ENSG00000219481,ENSG00000215908	1101	0	protein_coding	-	NBPF1	chr1:16888814-16940057	51243	15677
ENSG00000090447	9_peaks_stitched	chr16	4293869	4324214	9	30345	19060.78	3199.97	1102	ENSG00000090447	ENSG00000185739,ENSG00000126603	1102	0	protein_coding	-	TFAP4	chr16:4307187-4323076	15889	11350
ENSG00000136710	5_peaks_stitched	chr2	131084638	131114369	5	29731	19723.79	3867.06	1103	ENSG00000072135,ENSG00000136718,ENSG00000136710	ENSG00000072135	1103	0	protein_coding	-	CCDC115	chr2:131095814-131099922	4108	8224
ENSG00000213719	4_peaks_stitched	chr6	31696571	31708681	4	12110	17299.9	1447.36	1104	ENSG00000204410,ENSG00000213722,ENSG00000255152,ENSG00000213719	ENSG00000204410,ENSG00000204424,ENSG00000204394,ENSG00000204396,ENSG00000204427,ENSG00000255152,ENSG00000255552,ENSG00000250641,ENSG00000204422,ENSG00000244355,ENSG00000204420,ENSG00000228727,ENSG00000204428,ENSG00000204421	1104	0	protein_coding	-	CLIC1	chr6:31698358-31707540	9182	2193
ENSG00000096093	5_peaks_stitched	chr6	52280906	52292292	5	11386	18209.89	2368.23	1105	ENSG00000096093		1105	0	protein_coding	+	EFHC1	chr6:52285106-52387892	102786	12459
ENSG00000116212	9_peaks_stitched	chr1	54408092	54430103	9	22011	19496.58	3669.19	1106	ENSG00000116212,ENSG00000081870	ENSG00000081870,ENSG00000211452	1106	0	protein_coding	+	LRRC42	chr1:54411750-54433841	22091	3398
ENSG00000166548	10_peaks_stitched	chr16	66541405	66557364	10	15959	18156.97	2333.09	1107	ENSG00000166548	ENSG00000166546,ENSG00000217555,ENSG00000089505,ENSG00000166548,ENSG00000261519,ENSG00000247270,ENSG00000254788	1107	0	protein_coding	-	TK2	chr16:66541906-66586447	44541	17949
ENSG00000115657	6_peaks_stitched	chr2	220070736	220095924	6	25188	18241.74	2422.55	1108	ENSG00000115657,ENSG00000198925,ENSG00000158552,ENSG00000163516	ENSG00000135924,ENSG00000127824,ENSG00000213901,ENSG00000187736,ENSG00000163516,ENSG00000115661,ENSG00000163521,ENSG00000115649,ENSG00000144567	1108	0	protein_coding	-	ABCB6	chr2:220074490-220083712	9222	9880
ENSG00000110697	2_peaks_stitched	chr11	67271096	67276852	2	5756	16922.39	1122.54	1109	ENSG00000110697,ENSG00000167797	ENSG00000172663,ENSG00000175544,ENSG00000110711,ENSG00000110697,ENSG00000167791	1109	0	protein_coding	-	PITPNM1	chr11:67259239-67273734	14495	11041
ENSG00000108604	12_peaks_stitched	chr17	61903236	61927127	12	23891	18267.28	2470.94	1110	ENSG00000108604,ENSG00000108592,ENSG00000087191	ENSG00000198231,ENSG00000108592,ENSG00000213218,ENSG00000136487,ENSG00000108588,ENSG00000136488	1110	0	protein_coding	-	SMARCD2	chr17:61909444-61920425	10981	6881
ENSG00000101144	8_peaks_stitched	chr20	55817970	55851408	8	33438	19653.06	3867.74	1111	ENSG00000101144	ENSG00000101144	1111	0	protein_coding	-	BMP7	chr20:55743804-55841685	97881	8333
ENSG00000172164	10_peaks_stitched	chr8	122156044	122177917	10	21873	19012.98	3253.87	1112			1112	0	protein_coding	-	SNTB1	chr8:121547985-121825513	277528	8621
ENSG00000164951	16_peaks_stitched	chr8	94833745	94871288	16	37543	19401.66	3655.85	1113	ENSG00000164951	ENSG00000164953	1113	0	protein_coding	+	PDP1	chr8:94870035-94938294	68259	16816
ENSG00000146376	23_peaks_stitched	chr6	129963452	130005164	23	41712	19453.28	3741.75	1114	ENSG00000146376	ENSG00000146376	1114	0	protein_coding	-	ARHGAP18	chr6:129897277-130031370	134093	4808
ENSG00000120337	14_peaks_stitched	chr1	172854484	172904230	14	49746	21443.76	5749.32	1115			1115	0	protein_coding	-	TNFSF18	chr1:173009100-173020103	11003	2180
ENSG00000156976	3_peaks_stitched	chr3	186500161	186504971	3	4810	17119.7	1470.34	1116	ENSG00000156976	ENSG00000163918,ENSG00000156976	1116	0	protein_coding	+	EIF4A2	chr3:186500994-186507689	6695	20353
ENSG00000155760	4_peaks_stitched	chr2	202896364	202905036	4	8672	16648.8	1001.73	1117	ENSG00000155760	ENSG00000182329	1117	0	protein_coding	+	FZD7	chr2:202899310-202903160	3850	3850
ENSG00000103275	7_peaks_stitched	chr16	1344472	1362373	7	17901	17551.54	1914.28	1118	ENSG00000103275	ENSG00000196364,ENSG00000007520,ENSG00000090581,ENSG00000103275,ENSG00000095917,ENSG00000007516	1118	0	protein_coding	+	UBE2I	chr16:1355548-1377019	21471	21603
ENSG00000161091	13_peaks_stitched	chr19	3536760	3576309	13	39549	20786.14	5154.25	1119	ENSG00000161091,ENSG00000064961,ENSG00000183397,ENSG00000105325	ENSG00000105325,ENSG00000006638,ENSG00000179855,ENSG00000129932,ENSG00000105298,ENSG00000064961	1119	0	protein_coding	-	MFSD12	chr19:3538259-3574288	36029	9126
ENSG00000162496	17_peaks_stitched	chr1	12607922	12641781	17	33859	20202.23	4571.36	1120	ENSG00000162496		1120	0	protein_coding	-	DHRS3	chr1:12627939-12677737	49798	3340
ENSG00000126822	9_peaks_stitched	chr14	65129508	65153009	9	23501	18488.2	2861.84	1121		ENSG00000126822	1121	0	protein_coding	+	PLEKHG3	chr14:65170820-65213610	42790	15261
ENSG00000228221	5_peaks_stitched	chr3	177160059	177172657	5	12598	17789.89	2164.87	1122	ENSG00000228221		1122	0	lincRNA	+	LINC00578	chr3:177159709-177470093	310384	1778
ENSG00000106009	2_peaks_stitched	chr7	2593180	2600239	2	7059	17148.49	1533.63	1123	ENSG00000106012,ENSG00000106009	ENSG00000106003,ENSG00000106009,ENSG00000106012	1123	0	protein_coding	-	BRAT1	chr7:2577511-2595361	17850	14435
ENSG00000142798	14_peaks_stitched	chr1	22235925	22300893	14	64968	22122.91	6513.47	1124	ENSG00000142798	ENSG00000219073,ENSG00000142798,ENSG00000142789	1124	0	protein_coding	-	HSPG2	chr1:22148738-22263790	115052	21214
ENSG00000086504	11_peaks_stitched	chr16	390359	432907	11	42548	19981.01	4377.32	1125	ENSG00000103126,ENSG00000086504,ENSG00000129925	ENSG00000103202,ENSG00000242612,ENSG00000090565,ENSG00000103126	1125	0	protein_coding	-	MRPL28	chr16:417384-420527	3143	6512
ENSG00000117984	10_peaks_stitched	chr11	1771500	1795555	10	24055	18220.19	2617.17	1126	ENSG00000117984,ENSG00000244242	ENSG00000244242	1126	0	protein_coding	-	CTSD	chr11:1773982-1785222	11240	5359
ENSG00000187583	7_peaks_stitched	chr1	893631	919710	7	26079	19180.7	3592.63	1127	ENSG00000187961,ENSG00000187642,ENSG00000187583,ENSG00000188976	ENSG00000188290,ENSG00000187608,ENSG00000188976,ENSG00000188157,ENSG00000268179,ENSG00000187583,ENSG00000187634	1127	0	protein_coding	+	PLEKHN1	chr1:901877-911245	9368	4274
ENSG00000134504	15_peaks_stitched	chr18	24037773	24069102	15	31329	18332.9	2747.24	1128	ENSG00000134504		1128	0	protein_coding	-	KCTD1	chr18:24034874-24237365	202491	12974
ENSG00000172409	5_peaks_stitched	chr11	57405062	57437906	5	32844	19576.88	4008.27	1129	ENSG00000172409,ENSG00000166793,ENSG00000156599	ENSG00000149131,ENSG00000213593,ENSG00000254462,ENSG00000156603,ENSG00000156599,ENSG00000166793	1129	0	protein_coding	+	CLP1	chr11:57416465-57429340	12875	7715
ENSG00000158615	8_peaks_stitched	chr1	204377199	204392951	8	15752	17618.6	2054.93	1130	ENSG00000158615,ENSG00000133056	ENSG00000143850,ENSG00000133056	1130	0	protein_coding	-	PPP1R15B	chr1:204372515-204380919	8404	5225
ENSG00000181350	14_peaks_stitched	chr17	16341283	16368309	14	27026	19014.32	3461.13	1131	ENSG00000181350	ENSG00000187688	1131	0	protein_coding	-	FAM211A	chr17:16344891-16395467	50576	7065
ENSG00000175029	8_peaks_stitched	chr10	126824456	126850965	8	26509	18151.54	2613.47	1132	ENSG00000175029		1132	0	protein_coding	-	CTBP2	chr10:126676421-126849739	173318	10815
ENSG00000185650	12_peaks_stitched	chr14	69123020	69173485	12	50465	22184.54	6649.68	1133	ENSG00000182185		1133	0	protein_coding	-	ZFP36L1	chr14:69254377-69263190	8813	12959
ENSG00000137693	6_peaks_stitched	chr11	101979638	101991107	6	11469	17143.07	1612.83	1134	ENSG00000137693	ENSG00000137693,ENSG00000137691	1134	0	protein_coding	+	YAP1	chr11:101981192-102104154	122962	10917
ENSG00000060749	3_peaks_stitched	chr11	32913420	32925135	3	11715	17496.87	1967.25	1135	ENSG00000060749	ENSG00000060749	1135	0	protein_coding	+	QSER1	chr11:32914724-33014862	100138	15338
ENSG00000165912	4_peaks_stitched	chr11	47197355	47208582	4	11227	17376.76	1847.5	1136	ENSG00000165912,ENSG00000149182	ENSG00000149182,ENSG00000134574,ENSG00000149179	1136	0	protein_coding	-	PACSIN3	chr11:47199076-47207994	8918	5712
ENSG00000074054	3_peaks_stitched	chr2	122390948	122408729	3	17781	17511.61	1999.03	1137	ENSG00000074054	ENSG00000074054	1137	0	protein_coding	-	CLASP1	chr2:122095352-122407163	311811	16681
ENSG00000105327	11_peaks_stitched	chr19	47728996	47762669	11	33673	18768.81	3271.17	1138	ENSG00000105321,ENSG00000105327	ENSG00000105327,ENSG00000105321,ENSG00000197405,ENSG00000257704	1138	0	protein_coding	-	BBC3	chr19:47724081-47736023	11942	5821
ENSG00000171302	11_peaks_stitched	chr17	76966996	77006503	11	39507	19260.46	3773.53	1139	ENSG00000108679,ENSG00000171302	ENSG00000173918,ENSG00000035862	1139	0	protein_coding	-	CANT1	chr17:76987799-77005949	18150	10639
ENSG00000167658	11_peaks_stitched	chr19	3966533	3990754	11	24221	18720.63	3235.44	1140	ENSG00000167657,ENSG00000167658	ENSG00000105229,ENSG00000167657,ENSG00000167654,ENSG00000077009	1140	0	protein_coding	-	EEF2	chr19:3976054-3985467	9413	5335
ENSG00000140406	2_peaks_stitched	chr15	81281184	81295919	2	14735	17981.49	2497.5	1141	ENSG00000117899,ENSG00000140406	ENSG00000117899,ENSG00000103888,ENSG00000156206	1141	0	protein_coding	+	MESDC1	chr15:81293295-81296342	3047	3047
ENSG00000163435	13_peaks_stitched	chr1	201976196	201999346	13	23150	18314.54	2855.57	1142	ENSG00000163435	ENSG00000176393,ENSG00000134375	1142	0	protein_coding	+	ELF3	chr1:201977073-201986316	9243	11523
ENSG00000104365	7_peaks_stitched	chr8	42122751	42151160	7	28409	18909.73	3467.37	1143	ENSG00000104365	ENSG00000104365,ENSG00000070501	1143	0	protein_coding	+	IKBKB	chr8:42128820-42189973	61153	22421
ENSG00000145779	8_peaks_stitched	chr5	118638903	118671281	8	32378	18970.33	3537.23	1144	ENSG00000145779	ENSG00000145779	1144	0	protein_coding	+	TNFAIP8	chr5:118604387-118735383	130996	16588
ENSG00000214900	11_peaks_stitched	chr14	50412319	50443685	11	31366	19315.96	3885.4	1145		ENSG00000214900	1145	0	protein_coding	-	C14orf182	chr14:50448430-50474238	25808	11399
ENSG00000141294	10_peaks_stitched	chr17	45885828	45940591	10	54763	23336.87	7919.25	1146	ENSG00000006025,ENSG00000141295,ENSG00000159111,ENSG00000189120,ENSG00000141294	ENSG00000167182	1146	0	protein_coding	+	LRRC46	chr17:45908993-45915079	6086	5468
ENSG00000147883	7_peaks_stitched	chr9	22083188	22118397	7	35209	20280.68	4867.25	1147			1147	0	protein_coding	-	CDKN2B	chr9:22002902-22009362	6460	6070
ENSG00000163803	9_peaks_stitched	chr2	28861961	28904510	9	42549	20693.3	5284.11	1148	ENSG00000163803	ENSG00000163803	1148	0	protein_coding	+	PLB1	chr2:28680012-28866654	186642	13383
ENSG00000135956	7_peaks_stitched	chr2	96904906	96932928	7	28022	19312.22	3905.25	1149	ENSG00000144021,ENSG00000135956	ENSG00000144028,ENSG00000084090	1149	0	protein_coding	-	TMEM127	chr2:96914254-96931732	17478	9483
ENSG00000167522	13_peaks_stitched	chr16	89355865	89402427	13	46562	20010.91	4607.17	1150	ENSG00000167522	ENSG00000167522,ENSG00000268218	1150	0	protein_coding	-	ANKRD11	chr16:89334038-89556969	222931	19228
ENSG00000173171	7_peaks_stitched	chr1	155162533	155198092	7	35559	20791.47	5402.43	1151	ENSG00000185499,ENSG00000169231,ENSG00000173171	ENSG00000163463,ENSG00000143630,ENSG00000177628,ENSG00000116521,ENSG00000160767,ENSG00000185499,ENSG00000176444,ENSG00000179085,ENSG00000163462	1151	0	protein_coding	+	MTX1	chr1:155178490-155183615	5125	5685
ENSG00000148677	14_peaks_stitched	chr10	92671563	92697977	14	26414	18456.1	3070.78	1152	ENSG00000148677	ENSG00000148688	1152	0	protein_coding	-	ANKRD1	chr10:92671853-92681033	9180	1970
ENSG00000144136	9_peaks_stitched	chr2	113400683	113423192	9	22509	18312.63	2936.5	1153	ENSG00000144136		1153	0	protein_coding	+	SLC20A1	chr2:113403434-113421404	17970	9251
ENSG00000136699	3_peaks_stitched	chr2	130937836	130946017	3	8181	17067.42	1695.03	1154	ENSG00000136699,ENSG00000152082	ENSG00000152076,ENSG00000152086,ENSG00000136699	1154	0	protein_coding	-	SMPD4	chr2:130908981-130940323	31342	14966
ENSG00000213413	11_peaks_stitched	chr7	99811529	99847330	11	35801	19547.48	4181.55	1155	ENSG00000213413,ENSG00000066923,ENSG00000160844	ENSG00000066923,ENSG00000213420,ENSG00000197093	1155	0	protein_coding	+	PVRIG	chr7:99815864-99819113	3249	2063
ENSG00000130940	5_peaks_stitched	chr1	10838583	10865126	5	26543	18858.72	3495.32	1156	ENSG00000130940		1156	0	protein_coding	-	CASZ1	chr1:10696661-10856707	160046	14340
ENSG00000196517	3_peaks_stitched	chr1	44494740	44502430	3	7690	16875.89	1547.75	1157	ENSG00000196517	ENSG00000117411,ENSG00000159214,ENSG00000196517	1157	0	protein_coding	-	SLC6A9	chr1:44457172-44497139	39967	7423
ENSG00000109861	11_peaks_stitched	chr11	88041837	88072255	11	30418	18625.57	3309.14	1158	ENSG00000109861	ENSG00000109861	1158	0	protein_coding	-	CTSC	chr11:88026760-88070955	44195	14463
ENSG00000156384	5_peaks_stitched	chr10	105874238	105883758	5	9520	16745.58	1444.39	1159	ENSG00000156384	ENSG00000065618,ENSG00000197748	1159	0	protein_coding	+	SFR1	chr10:105881816-105886143	4327	3098
ENSG00000175772	14_peaks_stitched	chr2	111070600	111101196	14	30596	20390.39	5097.47	1160		ENSG00000175772	1160	0	lincRNA	-	LINC01106	chr2:111132715-111142019	9304	4682
ENSG00000109685	6_peaks_stitched	chr4	1853539	1879524	6	25985	17986.69	2720.36	1161	ENSG00000168924,ENSG00000109685	ENSG00000109685,ENSG00000168924,ENSG00000068078	1161	0	protein_coding	+	WHSC1	chr4:1873151-1983934	110783	36831
ENSG00000136717	7_peaks_stitched	chr2	127807165	127826328	7	19163	18074.63	2830.29	1162	ENSG00000136717	ENSG00000136717	1162	0	protein_coding	-	BIN1	chr2:127805603-127864931	59328	9580
ENSG00000213859	1_peaks_stitched	chr17	7252965	7259961	1	6996	16502.24	1259.64	1163	ENSG00000182896,ENSG00000213859,ENSG00000072818	ENSG00000132522,ENSG00000132507,ENSG00000169992,ENSG00000072818,ENSG00000187838,ENSG00000215041,ENSG00000174292,ENSG00000205544,ENSG00000262481	1163	0	protein_coding	+	KCTD11	chr17:7255208-7258258	3050	3757
ENSG00000204439	5_peaks_stitched	chr6	31619182	31634906	5	15724	17108.24	1866.61	1164	ENSG00000204463,ENSG00000204438,ENSG00000204435,ENSG00000204444,ENSG00000263020,ENSG00000204439	ENSG00000204469,ENSG00000204463,ENSG00000204472,ENSG00000204427,ENSG00000204424,ENSG00000240053,ENSG00000255552,ENSG00000250641,ENSG00000204422,ENSG00000244355,ENSG00000204428,ENSG00000263020	1164	0	protein_coding	-	C6orf47	chr6:31626075-31628549	2474	2474
ENSG00000169398	5_peaks_stitched	chr8	141727179	141740068	5	12889	17465.59	2236.47	1165	ENSG00000169398	ENSG00000169398	1165	0	protein_coding	-	PTK2	chr8:141667999-142012315	344316	30942
ENSG00000160712	9_peaks_stitched	chr1	154377153	154417566	9	40413	20355.49	5127.87	1166	ENSG00000160712	ENSG00000160712,ENSG00000169291	1166	0	protein_coding	+	IL6R	chr1:154377669-154441926	64257	9683
ENSG00000105738	8_peaks_stitched	chr19	38396919	38425343	8	28424	17694.71	2489.21	1167	ENSG00000105738,ENSG00000171804		1167	0	protein_coding	+	SIPA1L3	chr19:38397868-38699012	301144	12869
ENSG00000183048	9_peaks_stitched	chr17	79667482	79701235	9	33753	18715.28	3518.21	1168	ENSG00000183048,ENSG00000185359,ENSG00000262660,ENSG00000262814	ENSG00000185359,ENSG00000185527,ENSG00000204237,ENSG00000185298,ENSG00000214087	1168	0	protein_coding	+	SLC25A10	chr17:79670404-79688042	17638	5870
ENSG00000120162	13_peaks_stitched	chr9	27361689	27397280	13	35591	19877.25	4690.94	1169	ENSG00000120162		1169	0	protein_coding	-	MOB3B	chr9:27325207-27529779	204572	7284
ENSG00000144771	11_peaks_stitched	chr3	54850258	54888540	11	38282	18654.07	3470.86	1170	ENSG00000157445		1170	0	protein_coding	-	LRTM1	chr3:54952264-55001115	48851	2139
ENSG00000114796	1_peaks_stitched	chr3	183352560	183355809	1	3249	16482.32	1300.73	1171	ENSG00000114796	ENSG00000114796	1171	0	protein_coding	+	KLHL24	chr3:183353356-183402265	48909	14528
ENSG00000179965	8_peaks_stitched	chr16	30406232	30442238	8	36006	18726.62	3559.73	1172	ENSG00000179965,ENSG00000179958,ENSG00000180096,ENSG00000180035	ENSG00000169221,ENSG00000180209,ENSG00000180096,ENSG00000005844,ENSG00000179918,ENSG00000169217,ENSG00000270466	1172	0	protein_coding	+	ZNF771	chr16:30418618-30440920	22302	5758
ENSG00000054967	9_peaks_stitched	chr11	73086522	73104187	9	17665	17759.13	2601.27	1173	ENSG00000054967	ENSG00000054967,ENSG00000110237	1173	0	protein_coding	+	RELT	chr11:73087309-73108519	21210	13351
ENSG00000105699	6_peaks_stitched	chr19	35738341	35761121	6	22780	17412.38	2257.08	1174	ENSG00000105698,ENSG00000105699	ENSG00000105697,ENSG00000105698,ENSG00000177558,ENSG00000105695,ENSG00000012124	1174	0	protein_coding	+	LSR	chr19:35739233-35758867	19634	6360
ENSG00000183696	6_peaks_stitched	chr7	48121669	48135831	6	14162	17365.62	2211.17	1175	ENSG00000183696	ENSG00000164746,ENSG00000183696	1175	0	protein_coding	+	UPP1	chr7:48128225-48148330	20105	8142
ENSG00000164190	3_peaks_stitched	chr5	36874859	36879756	3	4897	16217.26	1069.42	1176	ENSG00000164190		1176	0	protein_coding	+	NIPBL	chr5:36876861-37066515	189654	15196
ENSG00000175262	7_peaks_stitched	chr1	10951227	10980589	7	29362	19117.09	3986.37	1177		ENSG00000175262	1177	0	protein_coding	-	C1orf127	chr1:11006528-11042094	35566	5884
ENSG00000162068	7_peaks_stitched	chr16	2508894	2526058	7	17164	17420.39	2294.35	1178	ENSG00000162062,ENSG00000162068,ENSG00000162065	ENSG00000162066,ENSG00000162063,ENSG00000185883,ENSG00000162065,ENSG00000259784	1178	0	protein_coding	+	NTN3	chr16:2521500-2524146	2646	1980
ENSG00000213240	4_peaks_stitched	chr1	145208403	145225209	4	16806	21742.41	6617.13	1179	ENSG00000213240		1179	0	protein_coding	+	NOTCH2NL	chr1:145209119-145291972	82853	7454
ENSG00000086544	2_peaks_stitched	chr19	41219892	41226887	2	6995	16048.26	923.65	1180	ENSG00000123815,ENSG00000086544	ENSG00000077312,ENSG00000123815,ENSG00000105245,ENSG00000188493,ENSG00000086544	1180	0	protein_coding	+	ITPKC	chr19:41223008-41246765	23757	3784
ENSG00000058335	11_peaks_stitched	chr15	79271554	79298465	11	26911	19967.64	4852.63	1181	ENSG00000058335	ENSG00000103811,ENSG00000058335	1181	0	protein_coding	-	RASGRF1	chr15:79252289-79383115	130826	10581
ENSG00000135926	13_peaks_stitched	chr2	219133906	219163757	13	29851	18281.51	3171.28	1182	ENSG00000135926,ENSG00000127838,ENSG00000127837	ENSG00000127838,ENSG00000127837,ENSG00000163466,ENSG00000179921	1182	0	protein_coding	-	TMBIM1	chr2:219138915-219157309	18394	9717
ENSG00000156113	6_peaks_stitched	chr10	79253840	79274416	6	20576	17641.99	2539.44	1183	ENSG00000156113		1183	0	protein_coding	-	KCNMA1	chr10:78629359-79398353	768994	25680
ENSG00000137699	2_peaks_stitched	chr11	119924553	119935014	2	10461	16352.65	1258.92	1184			1184	0	protein_coding	-	TRIM29	chr11:119981983-120056237	74254	16001
ENSG00000104635	9_peaks_stitched	chr8	22223783	22262670	9	38887	22856.75	7764.98	1185	ENSG00000104635	ENSG00000104635,ENSG00000120910,ENSG00000197181	1185	0	protein_coding	+	SLC39A14	chr8:22224762-22291642	66880	12715
ENSG00000198873	7_peaks_stitched	chr10	121063186	121085294	7	22108	17382.92	2291.44	1186	ENSG00000198873		1186	0	protein_coding	+	GRK5	chr10:120967101-121215131	248030	3312
ENSG00000169967	13_peaks_stitched	chr2	128144516	128174291	13	29775	18843.85	3753.42	1187	ENSG00000169967	ENSG00000115718,ENSG00000169967	1187	0	protein_coding	-	MAP3K2	chr2:128056306-128146041	89735	11977
ENSG00000106305	9_peaks_stitched	chr7	6034313	6066165	9	31852	19442.89	4357.24	1188	ENSG00000086232,ENSG00000122512,ENSG00000106305	ENSG00000086232,ENSG00000155026,ENSG00000157999	1188	0	protein_coding	+	AIMP2	chr7:6048876-6063465	14589	3286
ENSG00000182521	4_peaks_stitched	chr14	55913151	55926223	4	13072	16570.67	1490.8	1189	ENSG00000182521	ENSG00000126775,ENSG00000182521	1189	0	protein_coding	-	TBPL2	chr14:55880259-55923444	43185	2585
ENSG00000129473	5_peaks_stitched	chr14	23769246	23792561	5	23315	17360.68	2312.59	1190	ENSG00000235194,ENSG00000100836,ENSG00000258643,ENSG00000129473,ENSG00000268702	ENSG00000092096,ENSG00000235194,ENSG00000215271,ENSG00000100836,ENSG00000100842,ENSG00000215277,ENSG00000166090	1190	0	protein_coding	+	BCL2L2	chr14:23767999-23780968	12969	5314
ENSG00000115756	5_peaks_stitched	chr2	10418105	10444018	5	25913	18413.96	3372.38	1191	ENSG00000115756	ENSG00000115756	1191	0	protein_coding	+	HPCAL1	chr2:10443015-10567743	124728	8143
ENSG00000170779	13_peaks_stitched	chr14	105471871	105494080	13	22209	18043.19	3019.06	1192	ENSG00000170779,ENSG00000140104	ENSG00000140104,ENSG00000183484,ENSG00000185567	1192	0	protein_coding	-	CDCA4	chr14:105475910-105487485	11575	4044
ENSG00000184216	11_peaks_stitched	chrX	153267171	153288335	11	21164	17352.25	2333.1	1193	ENSG00000184216,ENSG00000169057	ENSG00000172534,ENSG00000177854,ENSG00000169057	1193	0	protein_coding	-	IRAK1	chrX:153275951-153285431	9480	11089
ENSG00000112715	2_peaks_stitched	chr6	43736907	43744389	2	7482	16072.99	1055.13	1194	ENSG00000112715	ENSG00000112715	1194	0	protein_coding	+	VEGFA	chr6:43737921-43754224	16303	24680
ENSG00000141480	10_peaks_stitched	chr17	4606078	4643533	10	37455	19521	4518.71	1195	ENSG00000141480,ENSG00000161921,ENSG00000141456,ENSG00000161920,ENSG00000141497	ENSG00000182853,ENSG00000141497,ENSG00000141456,ENSG00000142484,ENSG00000182327	1195	0	protein_coding	+	ARRB2	chr17:4613784-4624794	11010	9588
ENSG00000178773	12_peaks_stitched	chr16	89625189	89670729	12	45540	19296.88	4296.06	1196	ENSG00000167526,ENSG00000178773	ENSG00000197912,ENSG00000015413,ENSG00000131165	1196	0	protein_coding	+	CPNE7	chr16:89642176-89663654	21478	5289
ENSG00000095739	5_peaks_stitched	chr10	28957272	28970237	5	12965	19722.42	4744.95	1197	ENSG00000095739		1197	0	protein_coding	+	BAMBI	chr10:28966271-28971868	5597	3756
ENSG00000184787	10_peaks_stitched	chr21	46171920	46238489	10	66569	22300.81	7327.93	1198	ENSG00000184787,ENSG00000184900	ENSG00000175894,ENSG00000183255	1198	0	protein_coding	-	UBE2G2	chr21:46188955-46221934	32979	10560
ENSG00000103723	4_peaks_stitched	chr15	83406488	83420606	4	14118	17055.93	2091.71	1199		ENSG00000103723	1199	0	protein_coding	-	AP3B2	chr15:83328033-83378666	50633	11841
ENSG00000103326	8_peaks_stitched	chr16	571194	588546	8	17352	17158.26	2196.83	1200	ENSG00000103326,ENSG00000090565	ENSG00000103326,ENSG00000090565,ENSG00000007541,ENSG00000257108,ENSG00000161992	1200	0	protein_coding	+	CAPN15	chr16:577717-604636	26919	10588
ENSG00000159692	9_peaks_stitched	chr4	1216579	1244224	9	27645	17714.63	2765.25	1201	ENSG00000159692	ENSG00000159674,ENSG00000159692,ENSG00000090316	1201	0	protein_coding	-	CTBP1	chr4:1205236-1243741	38505	13446
ENSG00000213923	9_peaks_stitched	chr22	38784318	38797077	9	12759	17158.93	2213.93	1202	ENSG00000213923		1202	0	protein_coding	-	CSNK1E	chr22:38686697-38794527	107830	11133
ENSG00000138621	14_peaks_stitched	chr15	75315551	75370547	14	54996	24334.46	9389.81	1203	ENSG00000138621	ENSG00000198794	1203	0	protein_coding	+	PPCDC	chr15:75315896-75409803	93907	7009
ENSG00000163874	8_peaks_stitched	chr1	37936813	37953167	8	16354	16964.27	2054.2	1204	ENSG00000163874	ENSG00000163875	1204	0	protein_coding	+	ZC3H12A	chr1:37940153-37949980	9827	3662
ENSG00000133318	7_peaks_stitched	chr11	63431150	63459309	7	28159	18930.79	4020.78	1205	ENSG00000133318,ENSG00000184743	ENSG00000176485	1205	0	protein_coding	+	RTN3	chr11:63448918-63527363	78445	17818
ENSG00000187678	8_peaks_stitched	chr5	141735573	141748426	8	12853	16729.08	1825.87	1206		ENSG00000187678	1206	0	protein_coding	-	SPRY4	chr5:141689992-141706020	16028	8979
ENSG00000262481	3_peaks_stitched	chr17	7296210	7309328	3	13118	16517.4	1616.45	1207	ENSG00000187838,ENSG00000262481,ENSG00000205544,ENSG00000169992	ENSG00000182896,ENSG00000170175,ENSG00000072818,ENSG00000181323,ENSG00000174292,ENSG00000169992,ENSG00000161958,ENSG00000184560,ENSG00000181284,ENSG00000213859	1207	0	protein_coding	-	C17orf61-PLSCR3	chr17:7293053-7307416	14363	3261
ENSG00000100075	7_peaks_stitched	chr22	19158234	19167643	7	9409	16231.59	1337.69	1208	ENSG00000100075,ENSG00000070371	ENSG00000206203,ENSG00000070413,ENSG00000100056,ENSG00000070371,ENSG00000063515	1208	0	protein_coding	-	SLC25A1	chr22:19163095-19166343	3248	4202
ENSG00000100092	4_peaks_stitched	chr22	38019756	38040074	4	20318	17925.41	3044.38	1209	ENSG00000100083,ENSG00000100092	ENSG00000100083,ENSG00000100097,ENSG00000241360,ENSG00000100101,ENSG00000100092,ENSG00000100079	1209	0	protein_coding	+	SH3BP1	chr22:38030661-38062939	32278	8602
ENSG00000170579	4_peaks_stitched	chr18	3786566	3796062	4	9496	18934.08	4068.21	1210	ENSG00000170579	ENSG00000170579	1210	0	protein_coding	-	DLGAP1	chr18:3496030-4455335	959305	18736
ENSG00000169184	2_peaks_stitched	chr22	27868734	27876712	2	7978	15968.11	1114.81	1211			1211	0	protein_coding	-	MN1	chr22:28144265-28197486	53221	8725
ENSG00000157693	4_peaks_stitched	chr9	117437881	117457872	4	19991	17920.21	3071.72	1212		ENSG00000157693	1212	0	protein_coding	+	C9orf91	chr9:117373486-117408702	35216	7025
ENSG00000100412	19_peaks_stitched	chr22	41900453	41940907	19	40454	20086.35	5249.3	1213	ENSG00000100413,ENSG00000100412	ENSG00000100417,ENSG00000172346,ENSG00000100410	1213	0	protein_coding	+	ACO2	chr22:41865129-41924993	59864	5069
ENSG00000155090	3_peaks_stitched	chr8	103663715	103670678	3	6963	15736.01	901.17	1214	ENSG00000155090		1214	0	protein_coding	-	KLF10	chr8:103661007-103668130	7123	5603
ENSG00000164916	13_peaks_stitched	chr7	4767360	4816332	13	48972	23023.48	8199.73	1215	ENSG00000164916,ENSG00000242802	ENSG00000242802,ENSG00000157927	1215	0	protein_coding	+	FOXK1	chr7:4683388-4811074	127686	14520
ENSG00000203697	2_peaks_stitched	chr1	223742629	223747873	2	5244	16026.43	1228.88	1216	ENSG00000203697	ENSG00000203697	1216	0	protein_coding	-	CAPN8	chr1:223711349-223853436	142087	7544
ENSG00000148737	11_peaks_stitched	chr10	114830926	114860726	11	29800	17573.69	2791.84	1217	ENSG00000148737	ENSG00000148737	1217	0	protein_coding	+	TCF7L2	chr10:114710009-114927437	217428	10666
ENSG00000091409	12_peaks_stitched	chr2	173291521	173330351	12	38830	18618.93	3842.24	1218	ENSG00000091409	ENSG00000091409	1218	0	protein_coding	+	ITGA6	chr2:173292082-173371181	79099	13465
ENSG00000163584	7_peaks_stitched	chr3	170443911	170470893	7	26982	17837.84	3075.64	1219	ENSG00000013297		1219	0	protein_coding	-	RPL22L1	chr3:170582664-170588272	5608	4548
ENSG00000160179	6_peaks_stitched	chr21	43636483	43655467	6	18984	16993.41	2238.71	1220	ENSG00000160179	ENSG00000160179	1220	0	protein_coding	+	ABCG1	chr21:43619799-43717354	97555	8979
ENSG00000092820	19_peaks_stitched	chr6	159194198	159241658	19	47460	19153.05	4404.33	1221	ENSG00000092820	ENSG00000203711	1221	0	protein_coding	-	EZR	chr6:159186773-159240444	53671	5226
ENSG00000122592	12_peaks_stitched	chr7	27169562	27224684	12	55122	23095.42	8360.48	1222	ENSG00000122592,ENSG00000005073,ENSG00000078399,ENSG00000253293,ENSG00000105997,ENSG00000106004,ENSG00000197576,ENSG00000106006	ENSG00000106031,ENSG00000105996,ENSG00000105991,ENSG00000105997	1222	0	protein_coding	-	HOXA7	chr7:27193335-27197555	4220	3070
ENSG00000171862	5_peaks_stitched	chr10	89621361	89629925	5	8564	15971.31	1244.41	1223	ENSG00000171862,ENSG00000227268	ENSG00000138138	1223	0	protein_coding	+	PTEN	chr10:89622870-89731687	108817	10857
ENSG00000173567	8_peaks_stitched	chr2	26567081	26581538	8	14457	16438.99	1712.97	1224	ENSG00000173567,ENSG00000138018	ENSG00000173567,ENSG00000157856	1224	0	protein_coding	-	GPR113	chr2:26531041-26569685	38644	9578
ENSG00000108590	3_peaks_stitched	chr17	6541422	6558974	3	17552	16988.14	2264.04	1225	ENSG00000129235,ENSG00000108590,ENSG00000198920,ENSG00000212734	ENSG00000198920,ENSG00000141485	1225	0	protein_coding	-	MED31	chr17:6546635-6554954	8319	3090
ENSG00000135503	9_peaks_stitched	chr12	52344840	52374583	9	29743	19348.74	4635.06	1226	ENSG00000135503	ENSG00000139567,ENSG00000161835,ENSG00000135503,ENSG00000123358	1226	0	protein_coding	+	ACVR1B	chr12:52345451-52390862	45411	7884
ENSG00000134531	10_peaks_stitched	chr12	13347120	13365147	10	18027	16904.88	2219.4	1227	ENSG00000134531	ENSG00000134531	1227	0	protein_coding	+	EMP1	chr12:13349650-13369708	20058	9047
ENSG00000137642	10_peaks_stitched	chr11	121317253	121350896	10	33643	18583.25	3908.8	1228	ENSG00000137642		1228	0	protein_coding	+	SORL1	chr11:121322912-121504402	181490	22344
ENSG00000135334	14_peaks_stitched	chr6	88410309	88443312	14	33003	17757.95	3095.42	1229	ENSG00000135334	ENSG00000135336	1229	0	protein_coding	-	AKIRIN2	chr6:88384790-88411927	27137	2068
ENSG00000169047	3_peaks_stitched	chr2	227655695	227666542	3	10847	15687.34	1029.16	1230	ENSG00000169047	ENSG00000144468	1230	0	protein_coding	-	IRS1	chr2:227596033-227664475	68442	10207
ENSG00000153292	14_peaks_stitched	chr6	47094484	47139016	14	44532	18764.03	4110.96	1231			1231	0	protein_coding	-	GPR110	chr6:46965440-47010099	44659	18536
ENSG00000115306	7_peaks_stitched	chr2	54772662	54802475	7	29813	17983.18	3344.75	1232	ENSG00000115306	ENSG00000115306	1232	0	protein_coding	+	SPTBN1	chr2:54683422-54896812	213390	19370
ENSG00000126458	5_peaks_stitched	chr19	50139240	50148419	5	9179	16089.49	1463.88	1233	ENSG00000126461,ENSG00000126458	ENSG00000169169,ENSG00000126453,ENSG00000126456,ENSG00000126457,ENSG00000142546,ENSG00000126464,ENSG00000224420	1233	0	protein_coding	-	RRAS	chr19:50138549-50143458	4909	1560
ENSG00000151694	10_peaks_stitched	chr2	9684937	9714950	10	30013	17592.9	2976.6	1234	ENSG00000151694	ENSG00000134308	1234	0	protein_coding	-	ADAM17	chr2:9628615-9695921	67306	6173
ENSG00000156858	6_peaks_stitched	chr16	30661330	30672773	6	11443	15985.86	1370.16	1235	ENSG00000156858,ENSG00000156860	ENSG00000080603,ENSG00000156860,ENSG00000156853	1235	0	protein_coding	+	PRR14	chr16:30662038-30667761	5723	7658
ENSG00000035681	11_peaks_stitched	chr8	59753133	59780556	11	27423	16939.95	2338.65	1236	ENSG00000198846		1236	0	protein_coding	-	NSMAF	chr8:59496063-59572403	76340	9829
ENSG00000144749	16_peaks_stitched	chr3	66603718	66655631	16	51913	22191.57	7606.1	1237			1237	0	protein_coding	-	LRIG1	chr3:66429221-66551687	122466	10434
ENSG00000133812	11_peaks_stitched	chr11	9759719	9797225	11	37506	18526.91	3946.1	1238	ENSG00000133789	ENSG00000133812	1238	0	protein_coding	-	SBF2	chr11:9800214-10315754	515540	20372
ENSG00000169174	10_peaks_stitched	chr1	55503817	55537824	10	34007	22863.08	8288.57	1239	ENSG00000169174,ENSG00000162402	ENSG00000162402,ENSG00000162399	1239	0	protein_coding	+	PCSK9	chr1:55505221-55530525	25304	7689
ENSG00000160293	8_peaks_stitched	chr9	136738426	136758564	8	20138	18651.04	4088.36	1240	ENSG00000160293	ENSG00000160293	1240	0	protein_coding	-	VAV2	chr9:136627016-136857726	230710	6448
ENSG00000183011	1_peaks_stitched	chr17	7787222	7793274	1	6052	15429.13	866.75	1241	ENSG00000170004,ENSG00000183011	ENSG00000182224,ENSG00000170004,ENSG00000132510,ENSG00000170037,ENSG00000183011,ENSG00000170049,ENSG00000167874,ENSG00000170043	1241	0	protein_coding	-	LSMD1	chr17:7760003-7788556	28553	3925
ENSG00000125779	7_peaks_stitched	chr20	3868288	3885174	7	16886	16923.35	2367.88	1242	ENSG00000125779	ENSG00000088888,ENSG00000125779	1242	0	protein_coding	+	PANK2	chr20:3869486-3907605	38119	8196
ENSG00000104765	4_peaks_stitched	chr8	26305447	26316206	4	10759	16117.77	1564.7	1243	ENSG00000104765		1243	0	protein_coding	+	BNIP3L	chr8:26240414-26363152	122738	6345
ENSG00000111802	11_peaks_stitched	chr6	24636420	24670089	11	33669	17556.39	3009.49	1244	ENSG00000111802,ENSG00000112304,ENSG00000137261	ENSG00000112304	1244	0	protein_coding	-	TDP2	chr6:24650205-24667261	17056	6760
ENSG00000168209	12_peaks_stitched	chr10	74002553	74037784	12	35231	19707.8	5162.15	1245	ENSG00000168209	ENSG00000138303,ENSG00000166295	1245	0	protein_coding	+	DDIT4	chr10:74033678-74035794	2116	3015
ENSG00000182979	6_peaks_stitched	chr14	105863699	105889446	6	25747	18228.24	3684.25	1246	ENSG00000182979,ENSG00000226174,ENSG00000179364	ENSG00000179364,ENSG00000182979,ENSG00000182809	1246	0	protein_coding	+	MTA1	chr14:105886159-105937066	50907	11177
ENSG00000101361	3_peaks_stitched	chr20	2631701	2645706	3	14005	16994.56	2456.24	1247	ENSG00000101361,ENSG00000101365	ENSG00000149488,ENSG00000088881	1247	0	protein_coding	+	NOP56	chr20:2632791-2639039	6248	7902
ENSG00000165655	3_peaks_stitched	chr10	77159318	77177508	3	18190	16950.54	2418.55	1248	ENSG00000165655		1248	0	protein_coding	-	ZNF503	chr10:77157588-77161664	4076	5704
ENSG00000141140	4_peaks_stitched	chr17	34888277	34903992	4	15715	16064.79	1543.37	1249	ENSG00000141140,ENSG00000005955,ENSG00000184886	ENSG00000108272,ENSG00000141140,ENSG00000005955,ENSG00000108278	1249	0	protein_coding	-	MYO19	chr17:34851477-34899284	47807	23776
ENSG00000105647	3_peaks_stitched	chr19	18262293	18273310	3	11017	15613.84	1101.46	1250	ENSG00000099308,ENSG00000105647,ENSG00000268173	ENSG00000216490,ENSG00000105649,ENSG00000105647,ENSG00000099308,ENSG00000254858	1250	0	protein_coding	+	PIK3R2	chr19:18263928-18281350	17422	7177
ENSG00000233237	18_peaks_stitched	chr6	72094853	72131422	18	36569	17810.9	3315.39	1251	ENSG00000233237		1251	0	lincRNA	-	LINC00472	chr6:72054047-72130472	76425	5051
ENSG00000175920	11_peaks_stitched	chr4	3482395	3498137	11	15742	16649.64	2174.87	1252	ENSG00000175920	ENSG00000163956,ENSG00000109758,ENSG00000175920,ENSG00000268781	1252	0	protein_coding	+	DOK7	chr4:3465033-3503200	38167	8173
ENSG00000168439	9_peaks_stitched	chr11	63948033	63973515	9	25482	17769.37	3295.01	1253	ENSG00000168439	ENSG00000110011,ENSG00000149781,ENSG00000173457,ENSG00000149782,ENSG00000149761,ENSG00000149743,ENSG00000173511,ENSG00000133315,ENSG00000173486	1253	0	protein_coding	+	STIP1	chr11:63952744-63972015	19271	6790
ENSG00000108468	8_peaks_stitched	chr17	46167786	46186677	8	18891	16764.35	2294.49	1254	ENSG00000002919,ENSG00000108468	ENSG00000082641,ENSG00000141293,ENSG00000002919	1254	0	protein_coding	-	CBX1	chr17:46147414-46178883	31469	3711
ENSG00000100811	4_peaks_stitched	chr14	100702374	100712927	4	10553	15674.99	1227.73	1255	ENSG00000100811	ENSG00000197119,ENSG00000100811	1255	0	protein_coding	+	YY1	chr14:100704635-100749129	44494	9295
ENSG00000256655	7_peaks_stitched	chr8	129179878	129198653	7	18775	17846.89	3400.93	1256			1256	0	protein_coding	-	TMEM75	chr8:128959126-128960591	1465	1465
ENSG00000105738	21_peaks_stitched	chr19	38444034	38503714	21	59680	19915.03	5469.81	1257	ENSG00000105738	ENSG00000171804,ENSG00000105738	1257	0	protein_coding	+	SIPA1L3	chr19:38397868-38699012	301144	12869
ENSG00000155252	5_peaks_stitched	chr10	99392488	99412947	5	20459	17251.04	2808.56	1258	ENSG00000155252,ENSG00000171160	ENSG00000249967,ENSG00000241935,ENSG00000203942,ENSG00000119986	1258	0	protein_coding	+	PI4K2A	chr10:99344131-99436191	92060	5182
ENSG00000101871	5_peaks_stitched	chrX	10584442	10604525	5	20083	16262.48	1832.06	1259	ENSG00000101871	ENSG00000101871	1259	0	protein_coding	-	MID1	chrX:10413350-10851773	438423	15023
ENSG00000185340	5_peaks_stitched	chr22	29697180	29707723	5	10543	15997	1569.58	1260	ENSG00000185340	ENSG00000182944,ENSG00000100263,ENSG00000185340,ENSG00000100276,ENSG00000100280	1260	0	protein_coding	+	GAS2L1	chr22:29702572-29708774	6202	11379
ENSG00000236287	6_peaks_stitched	chr11	10993406	11012080	6	18674	17327.51	2908.28	1261			1261	0	protein_coding	-	ZBED5	chr11:10833621-10880343	46722	15700
ENSG00000187605	8_peaks_stitched	chr2	74208087	74230489	8	22402	17189.67	2770.78	1262	ENSG00000187605	ENSG00000187605	1262	0	protein_coding	+	TET3	chr2:74229840-74335303	105463	14857
ENSG00000148672	7_peaks_stitched	chr10	88839335	88857365	7	18030	16544.21	2128.44	1263	ENSG00000122376,ENSG00000148672	ENSG00000148672	1263	0	protein_coding	-	GLUD1	chr10:88810243-88854623	44380	6175
ENSG00000126091	3_peaks_stitched	chr1	44170692	44178984	3	8292	15699.92	1297.59	1264	ENSG00000126091,ENSG00000066135	ENSG00000126091,ENSG00000066135	1264	0	protein_coding	+	ST3GAL3	chr1:44171495-44396831	225336	8196
ENSG00000259944	6_peaks_stitched	chr17	14722945	14751919	6	28974	17702.83	3301.76	1265			1265	0	lincRNA	+	CDRT7	chr17:14934292-14935274	982	764
ENSG00000182771	4_peaks_stitched	chr10	88098918	88109167	4	10249	15885.99	1499.22	1266	ENSG00000182771		1266	0	protein_coding	-	GRID1	chr10:87359312-88126250	766938	8318
ENSG00000196683	4_peaks_stitched	chr7	22893349	22905032	4	11683	15830.26	1444.01	1267		ENSG00000196683	1267	0	protein_coding	-	TOMM7	chr7:22852251-22862470	10219	2666
ENSG00000142002	7_peaks_stitched	chr19	4709801	4725597	7	15796	16570.58	2191.14	1268	ENSG00000142002	ENSG00000142002,ENSG00000074842	1268	0	protein_coding	-	DPP9	chr19:4675236-4724685	49449	16753
ENSG00000227036	6_peaks_stitched	chr17	70625461	70638188	6	12727	15639.95	1264.05	1269	ENSG00000227036	ENSG00000227036	1269	0	lincRNA	-	LINC00511	chr17:70319264-70636611	317347	11823
ENSG00000008853	8_peaks_stitched	chr8	22831736	22858881	8	27145	17689.67	3315.97	1270	ENSG00000008853,ENSG00000134020	ENSG00000120889,ENSG00000008853,ENSG00000134020	1270	0	protein_coding	+	RHOBTB2	chr8:22844930-22877712	32782	11736
ENSG00000213347	5_peaks_stitched	chr5	176727250	176753656	5	26406	17959.59	3600.66	1271	ENSG00000169228,ENSG00000169230,ENSG00000213347	ENSG00000165671,ENSG00000169220,ENSG00000169223	1271	0	protein_coding	-	MXD3	chr5:176728462-176739758	11296	8612
ENSG00000082701	7_peaks_stitched	chr3	119805340	119831253	7	25913	18099.26	3743.46	1272	ENSG00000082701		1272	0	protein_coding	-	GSK3B	chr3:119540170-119813264	273094	8896
ENSG00000165055	4_peaks_stitched	chr7	128163096	128174049	4	10953	16309.02	1954.31	1273		ENSG00000165055	1273	0	protein_coding	+	METTL2B	chr7:128116783-128146656	29873	9210
ENSG00000175634	12_peaks_stitched	chr11	67187570	67212401	12	24831	18023.4	3684.89	1274	ENSG00000175634,ENSG00000172725,ENSG00000172508,ENSG00000213402,ENSG00000172531	ENSG00000172613,ENSG00000175544,ENSG00000172531,ENSG00000175463,ENSG00000172508,ENSG00000175505,ENSG00000172663,ENSG00000110711,ENSG00000175514	1274	0	protein_coding	+	RPS6KB2	chr11:67195931-67202872	6941	10347
ENSG00000151967	17_peaks_stitched	chr3	159547068	159601401	17	54333	19899.69	5567.82	1275	ENSG00000151967,ENSG00000250588	ENSG00000151967	1275	0	protein_coding	+	SCHIP1	chr3:159557650-159615149	57499	11380
ENSG00000197587	5_peaks_stitched	chr1	46981045	46993749	5	12704	16734.76	2408.53	1276		ENSG00000079277,ENSG00000162456,ENSG00000197587	1276	0	protein_coding	+	DMBX1	chr1:46972668-46979898	7230	5406
ENSG00000111245	16_peaks_stitched	chr12	111325645	111375450	16	49805	19191.24	4874.95	1277	ENSG00000111245,ENSG00000173093	ENSG00000173093	1277	0	protein_coding	-	MYL2	chr12:111348623-111358526	9903	1993
ENSG00000173728	8_peaks_stitched	chr1	244503092	244536477	8	33385	17239.27	2934.28	1278	ENSG00000173728	ENSG00000173728,ENSG00000035687	1278	0	protein_coding	+	C1orf100	chr1:244515937-244552965	37028	1574
ENSG00000166682	10_peaks_stitched	chr11	113533558	113562329	10	28771	18109.67	3811.79	1279	ENSG00000166682	ENSG00000166682	1279	0	protein_coding	-	TMPRSS5	chr11:113558272-113577095	18823	5464
ENSG00000221829	4_peaks_stitched	chr9	35068932	35080943	4	12011	16037.24	1740.02	1280	ENSG00000165280,ENSG00000221829	ENSG00000005238,ENSG00000165282,ENSG00000269510,ENSG00000174038,ENSG00000165283,ENSG00000165280	1280	0	protein_coding	-	FANCG	chr9:35073832-35080013	6181	6368
ENSG00000165689	3_peaks_stitched	chr9	139292995	139306257	3	13262	16629.37	2332.77	1281	ENSG00000165689,ENSG00000165688,ENSG00000165684	ENSG00000187796,ENSG00000213221,ENSG00000165688,ENSG00000160360,ENSG00000148384,ENSG00000148396	1281	0	protein_coding	-	SDCCAG3	chr9:139296377-139305061	8684	7234
ENSG00000164916	2_peaks_stitched	chr7	4721212	4733365	2	12153	16328.67	2033.52	1282	ENSG00000164916	ENSG00000164916	1282	0	protein_coding	+	FOXK1	chr7:4683388-4811074	127686	14520
ENSG00000093167	12_peaks_stitched	chr3	37215997	37263815	12	47818	18724.11	4432.84	1283	ENSG00000093167	ENSG00000144674	1283	0	protein_coding	-	LRRFIP2	chr3:37094117-37225180	131063	17655
ENSG00000070610	4_peaks_stitched	chr9	35730179	35750409	4	20230	17313.75	3023.22	1284	ENSG00000137076,ENSG00000107185,ENSG00000070610,ENSG00000107175	ENSG00000198467,ENSG00000215183,ENSG00000137076,ENSG00000159899,ENSG00000107159	1284	0	protein_coding	-	GBA2	chr9:35736863-35749983	13120	11456
ENSG00000006704	14_peaks_stitched	chr7	73981945	74002915	14	20970	16872.23	2586.32	1285	ENSG00000006704	ENSG00000006704	1285	0	protein_coding	+	GTF2IRD1	chr7:73868120-74016931	148811	8269
ENSG00000106049	6_peaks_stitched	chr7	27700976	27725339	6	24363	17316.76	3038.89	1286	ENSG00000106049	ENSG00000106049	1286	0	protein_coding	-	HIBADH	chr7:27565061-27702614	137553	3899
ENSG00000158055	8_peaks_stitched	chr1	24609655	24629114	8	19459	16214.26	1945.74	1287		ENSG00000158055	1287	0	protein_coding	+	GRHL3	chr1:24645812-24690972	45160	6267
ENSG00000090530	11_peaks_stitched	chr3	189653130	189680273	11	27143	18894.5	4634.19	1288	ENSG00000090530	ENSG00000090530	1288	0	protein_coding	-	LEPREL1	chr3:189674517-189840226	165709	8382
ENSG00000105085	13_peaks_stitched	chr19	16679521	16718867	13	39346	19156.14	4905.02	1289	ENSG00000127526,ENSG00000105085,ENSG00000268790,ENSG00000141979	ENSG00000085872,ENSG00000127526,ENSG00000214046	1289	0	protein_coding	-	MED26	chr19:16685718-16739873	54155	9125
ENSG00000243710	2_peaks_stitched	chr1	43663430	43673793	2	10363	16002.68	1752.4	1290	ENSG00000117395,ENSG00000243710	ENSG00000186973,ENSG00000243710,ENSG00000117395	1290	0	protein_coding	+	WDR65	chr1:43637820-43720029	82209	7103
ENSG00000102100	8_peaks_stitched	chrX	48748369	48777681	8	29312	17117.53	2870.18	1291	ENSG00000102100,ENSG00000102103,ENSG00000102096,ENSG00000126768	ENSG00000068308,ENSG00000102057,ENSG00000102103	1291	0	protein_coding	-	SLC35A2	chrX:48760459-48769235	8776	9625
ENSG00000099957	8_peaks_stitched	chr22	21352707	21380541	8	27834	18094.06	3851.25	1292	ENSG00000184436,ENSG00000099957,ENSG00000269103,ENSG00000099949	ENSG00000183773,ENSG00000099949,ENSG00000187905,ENSG00000099960	1292	0	protein_coding	+	P2RX6	chr22:21364097-21383119	19022	12350
ENSG00000173821	7_peaks_stitched	chr17	78222755	78237775	7	15020	15731.67	1499.77	1293	ENSG00000173821,ENSG00000181045	ENSG00000181045,ENSG00000173821,ENSG00000181523	1293	0	protein_coding	+	RNF213	chr17:78234665-78372586	137921	43454
ENSG00000158246	13_peaks_stitched	chr1	27319613	27376181	13	56568	19561.05	5337.07	1294	ENSG00000253368,ENSG00000158246	ENSG00000175707,ENSG00000090273,ENSG00000090020	1294	0	protein_coding	-	FAM46B	chr1:27331511-27339327	7816	2366
ENSG00000113580	1_peaks_stitched	chr5	142781796	142785636	1	3840	15019.26	810.35	1295	ENSG00000113580	ENSG00000113580	1295	0	protein_coding	-	NR3C1	chr5:142657496-142815077	157581	20188
ENSG00000267958	10_peaks_stitched	chr2	74399765	74431570	10	31805	17804.29	3602.31	1296	ENSG00000065911,ENSG00000114978,ENSG00000267958	ENSG00000065911,ENSG00000163170,ENSG00000217702,ENSG00000188687	1296	0	protein_coding	+	CATX-2	chr2:74418517-74418627	110	110
ENSG00000159958	17_peaks_stitched	chr22	42303219	42344114	17	40895	19393.43	5200.6	1297	ENSG00000100162,ENSG00000234965,ENSG00000198911,ENSG00000159958	ENSG00000100167,ENSG00000198911	1297	0	protein_coding	-	TNFRSF13C	chr22:42321045-42322822	1777	923
ENSG00000165879	4_peaks_stitched	chr10	99078345	99095303	4	16958	16491.8	2300.92	1298	ENSG00000181274,ENSG00000165879	ENSG00000269891,ENSG00000213390,ENSG00000052749	1298	0	protein_coding	+	FRAT1	chr10:99079022-99081672	2650	3281
ENSG00000105339	9_peaks_stitched	chr8	142163453	142193697	9	30244	19688.01	5513.5	1299	ENSG00000105339	ENSG00000022567,ENSG00000105339	1299	0	protein_coding	+	DENND3	chr8:142127377-142205907	78530	27562
ENSG00000111737	11_peaks_stitched	chr12	120523155	120557896	11	34741	18132.55	3963.41	1300	ENSG00000135127,ENSG00000111737	ENSG00000089154	1300	0	protein_coding	-	RAB35	chr12:120532899-120555306	22407	7779
ENSG00000196914	7_peaks_stitched	chr11	120195679	120211543	7	15864	16384.98	2217.04	1301	ENSG00000181264,ENSG00000196914	ENSG00000137709,ENSG00000196914	1301	0	protein_coding	+	ARHGEF12	chr11:120207787-120360645	152858	29685
ENSG00000198018	5_peaks_stitched	chr10	101414048	101427493	5	13445	15888.64	1752.25	1302	ENSG00000198018	ENSG00000155287,ENSG00000014919,ENSG00000198018,ENSG00000119929	1302	0	protein_coding	+	ENTPD7	chr10:101419263-101465997	46734	4082
ENSG00000107938	11_peaks_stitched	chr10	127375671	127409344	11	33673	17254.9	3120.34	1303	ENSG00000107938	ENSG00000107938,ENSG00000175018	1303	0	protein_coding	+	EDRF1	chr10:127408084-127452712	44628	12560
ENSG00000177721	4_peaks_stitched	chr5	43007281	43020842	4	13561	17011.6	2879.42	1304		ENSG00000172262,ENSG00000177721	1304	0	protein_coding	-	ANXA2R	chr5:43039335-43043272	3937	2232
ENSG00000197774	6_peaks_stitched	chr16	1813387	1833730	6	20343	16576.45	2452.66	1305	ENSG00000095906,ENSG00000162032,ENSG00000197774,ENSG00000103024,ENSG00000138834,ENSG00000074071	ENSG00000063854,ENSG00000095906,ENSG00000138834,ENSG00000099769,ENSG00000180185	1305	0	protein_coding	+	EME2	chr16:1823208-1831709	8501	12252
ENSG00000159314	9_peaks_stitched	chr17	43484464	43523976	9	39512	19529.84	5409.49	1306	ENSG00000225190,ENSG00000159314	ENSG00000225190,ENSG00000159314	1306	0	protein_coding	-	ARHGAP27	chr17:43471275-43511787	40512	16877
ENSG00000103769	8_peaks_stitched	chr15	66078701	66091607	8	12906	15715.46	1595.38	1307	ENSG00000174485,ENSG00000103769		1307	0	protein_coding	+	RAB11A	chr15:66018392-66184329	165937	8819
ENSG00000133195	15_peaks_stitched	chr17	70698028	70722652	15	24624	16396.12	2277.08	1308	ENSG00000133195		1308	0	protein_coding	-	SLC39A11	chr17:70642088-71088851	446763	10276
ENSG00000149483	9_peaks_stitched	chr11	61116730	61149567	9	32837	18035.62	3923.5	1309	ENSG00000149483,ENSG00000162144,ENSG00000149476	ENSG00000149476,ENSG00000167985,ENSG00000167986,ENSG00000149532,ENSG00000187049	1309	0	protein_coding	+	TMEM138	chr11:61129473-61136981	7508	11552
ENSG00000198931	4_peaks_stitched	chr16	88869269	88883573	4	14304	15563.54	1455.05	1310	ENSG00000198931,ENSG00000141012,ENSG00000167513	ENSG00000167515,ENSG00000141012,ENSG00000205022,ENSG00000269422,ENSG00000103335	1310	0	protein_coding	-	APRT	chr16:88875747-88878352	2605	4802
ENSG00000153904	6_peaks_stitched	chr1	86036567	86050749	6	14182	15523.06	1427.37	1311	ENSG00000153904,ENSG00000142871	ENSG00000153904	1311	0	protein_coding	-	DDAH1	chr1:85784164-86043933	259769	11914
ENSG00000169991	6_peaks_stitched	chr1	19323898	19342524	6	18626	16202.51	2118.06	1312		ENSG00000169991	1312	0	protein_coding	-	IFFO2	chr1:19230775-19283180	52405	6939
ENSG00000243137	10_peaks_stitched	chr19	43683980	43711296	10	27316	16442.84	2360.6	1313	ENSG00000204941,ENSG00000243137	ENSG00000204941	1313	0	protein_coding	-	PSG4	chr19:43696854-43711451	14597	12297
ENSG00000091527	6_peaks_stitched	chr3	133287112	133297660	6	10548	15770.71	1688.61	1314	ENSG00000091527	ENSG00000163781	1314	0	protein_coding	+	CDV3	chr3:133292574-133309105	16531	9404
ENSG00000134504	4_peaks_stitched	chr18	24116077	24131135	4	15058	15509.02	1429.6	1315	ENSG00000134504		1315	0	protein_coding	-	KCTD1	chr18:24034874-24237365	202491	12974
ENSG00000168615	3_peaks_stitched	chr8	38852477	38862045	3	9568	15565	1496.78	1316	ENSG00000168615,ENSG00000169490	ENSG00000168615,ENSG00000169495,ENSG00000169490,ENSG00000169499	1316	0	protein_coding	+	ADAM9	chr8:38854388-38962663	108275	12232
ENSG00000125266	10_peaks_stitched	chr13	107152523	107188985	10	36462	18179.91	4118.21	1317	ENSG00000125266	ENSG00000134884	1317	0	protein_coding	-	EFNB2	chr13:107142079-107187462	45383	4456
ENSG00000183760	10_peaks_stitched	chr19	39561258	39576451	10	15193	15492.33	1436	1318	ENSG00000183760	ENSG00000161243,ENSG00000130669,ENSG00000183760	1318	0	protein_coding	+	PAPL	chr19:39574553-39602133	27580	3747
ENSG00000080986	2_peaks_stitched	chr18	2569896	2574233	2	4337	15470.56	1423.09	1319	ENSG00000101574,ENSG00000080986	ENSG00000101574,ENSG00000080986	1319	0	protein_coding	+	NDC80	chr18:2571510-2616634	45124	3918
ENSG00000108953	13_peaks_stitched	chr17	1251330	1304448	13	53118	19826.62	5797.4	1320	ENSG00000108953		1320	0	protein_coding	-	YWHAE	chr17:1247566-1303672	56106	9847
ENSG00000015479	11_peaks_stitched	chr5	138597949	138634304	11	36355	18357.47	4338.79	1321	ENSG00000015479,ENSG00000120725	ENSG00000120727,ENSG00000015479	1321	0	protein_coding	+	MATR3	chr5:138609441-138667360	57919	36405
ENSG00000139173	9_peaks_stitched	chr12	44228872	44274640	9	45768	19698.22	5683.68	1322	ENSG00000139173	ENSG00000151239	1322	0	protein_coding	+	TMEM117	chr12:44229770-44783545	553775	8491
ENSG00000112584	5_peaks_stitched	chr6	170594646	170616759	5	22113	16193.04	2181.2	1323	ENSG00000112584,ENSG00000198719		1323	0	protein_coding	+	FAM120B	chr6:170599791-170716153	116362	8243
ENSG00000213699	10_peaks_stitched	chr2	26980312	27010143	10	29831	17727.37	3718.99	1324	ENSG00000115163,ENSG00000213699		1324	0	protein_coding	+	SLC35F6	chr2:26987152-27004099	16947	11617
ENSG00000148053	3_peaks_stitched	chr9	87282823	87290079	3	7256	14942.28	936.27	1325	ENSG00000148053	ENSG00000148053	1325	0	protein_coding	+	NTRK2	chr9:87283466-87638505	355039	26089
ENSG00000196428	2_peaks_stitched	chr3	150124916	150131076	2	6160	15299.81	1301.94	1326	ENSG00000196428	ENSG00000196428	1326	0	protein_coding	+	TSC22D2	chr3:150126122-150184218	58096	17289
ENSG00000080298	2_peaks_stitched	chr9	3522852	3528164	2	5312	14862.04	866.94	1327	ENSG00000080298	ENSG00000080298	1327	0	protein_coding	-	RFX3	chr9:3218297-3526004	307707	12885
ENSG00000162402	2_peaks_stitched	chr1	55679196	55683552	2	4356	15398.97	1408.97	1328	ENSG00000162402		1328	0	protein_coding	-	USP24	chr1:55532032-55680786	148754	15631
ENSG00000090581	12_peaks_stitched	chr16	1383369	1430478	12	47109	18546.41	4566.06	1329	ENSG00000007520,ENSG00000059145,ENSG00000090581,ENSG00000007516	ENSG00000103275,ENSG00000059145,ENSG00000174109	1329	0	protein_coding	+	GNPTG	chr16:1401924-1413352	11428	6136
ENSG00000164574	3_peaks_stitched	chr5	153741506	153751833	3	10327	15160.84	1181.82	1330	ENSG00000164574	ENSG00000164574	1330	0	protein_coding	+	GALNT10	chr5:153570290-153800544	230254	23005
ENSG00000125846	10_peaks_stitched	chr20	18230738	18269912	10	39174	18303.28	4329.19	1331	ENSG00000125846	ENSG00000125846	1331	0	protein_coding	+	ZNF133	chr20:18269121-18297640	28519	17841
ENSG00000115590	16_peaks_stitched	chr2	102563461	102601953	16	38492	18092.46	4126.39	1332		ENSG00000115590	1332	0	protein_coding	+	IL1R2	chr2:102608306-102645006	36700	4589
ENSG00000141867	16_peaks_stitched	chr19	15407624	15444176	16	36552	18405.09	4441.81	1333	ENSG00000141867	ENSG00000141867,ENSG00000105127	1333	0	protein_coding	-	BRD4	chr19:15347647-15443356	95709	12193
ENSG00000269558	7_peaks_stitched	chr7	65205872	65236556	7	30684	19379.73	5417.19	1334			1334	0	protein_coding	-	AC104057.1	chr7:65112081-65113280	1199	903
ENSG00000136518	1_peaks_stitched	chr3	179279781	179282476	1	2695	15740.1	1779.43	1335	ENSG00000136518	ENSG00000136521,ENSG00000136522,ENSG00000136518	1335	0	protein_coding	+	ACTL6A	chr3:179280668-179306196	25528	7401
ENSG00000136848	10_peaks_stitched	chr9	124456994	124483868	10	26874	18306.92	4347.07	1336	ENSG00000136848	ENSG00000136848	1336	0	protein_coding	+	DAB2IP	chr9:124329336-124547809	218473	12554
ENSG00000189339	2_peaks_stitched	chr1	1617266	1625434	2	8168	15545.12	1601.71	1337	ENSG00000189339	ENSG00000189409,ENSG00000008128,ENSG00000248333,ENSG00000215790,ENSG00000189339	1337	0	protein_coding	-	SLC35E2B	chr1:1592939-1624167	31228	15224
ENSG00000188549	7_peaks_stitched	chr15	40615655	40637408	7	21753	16175.06	2238.89	1338	ENSG00000188549	ENSG00000137841,ENSG00000128944,ENSG00000140323,ENSG00000233041,ENSG00000230778,ENSG00000259714,ENSG00000137843	1338	0	protein_coding	-	C15orf52	chr15:40623653-40633168	9515	10804
ENSG00000060138	4_peaks_stitched	chr12	10868325	10876943	4	8618	15179.42	1245.62	1339	ENSG00000060138	ENSG00000060140,ENSG00000060138	1339	0	protein_coding	-	YBX3	chr12:10851683-10875911	24228	14380
ENSG00000171681	4_peaks_stitched	chr12	14408929	14427695	4	18766	16038.39	2110.23	1340			1340	0	protein_coding	+	ATF7IP	chr12:14518610-14651697	133087	20693
ENSG00000157540	3_peaks_stitched	chr21	38736981	38743090	3	6109	14831.17	911.94	1341	ENSG00000157540	ENSG00000157540	1341	0	protein_coding	+	DYRK1A	chr21:38738092-38889753	151661	16268
ENSG00000137221	10_peaks_stitched	chr6	43436733	43486387	10	49654	19112.77	5193.95	1342	ENSG00000137221,ENSG00000171453,ENSG00000137207,ENSG00000204052	ENSG00000124574,ENSG00000171462,ENSG00000124571	1342	0	protein_coding	+	TJAP1	chr6:43445261-43474294	29033	10545
ENSG00000213585	6_peaks_stitched	chr5	133330374	133343741	6	13367	15844.37	1931.04	1343	ENSG00000213585	ENSG00000213585,ENSG00000113583	1343	0	protein_coding	-	VDAC1	chr5:133307606-133340824	33218	5011
ENSG00000196396	11_peaks_stitched	chr20	49080733	49127700	11	46967	19859.08	5947.3	1344	ENSG00000196396		1344	0	protein_coding	+	PTPN1	chr20:49126891-49201299	74408	4019
ENSG00000058063	1_peaks_stitched	chr3	182510531	182513706	1	3175	15173.67	1287.47	1345	ENSG00000058063	ENSG00000058063	1345	0	protein_coding	+	ATP11B	chr3:182511288-182639423	128135	12325
ENSG00000112146	4_peaks_stitched	chr6	52907430	52931305	4	23875	19185.87	5302.61	1346	ENSG00000112146,ENSG00000112144	ENSG00000170899,ENSG00000112146	1346	0	protein_coding	+	FBXO9	chr6:52916789-52965671	48882	12948
ENSG00000140259	8_peaks_stitched	chr15	44083433	44117430	8	33997	17988.57	4110.15	1347	ENSG00000184716,ENSG00000242028,ENSG00000140259,ENSG00000140264	ENSG00000092470,ENSG00000167004,ENSG00000268488,ENSG00000128886,ENSG00000140264	1347	0	protein_coding	-	MFAP1	chr15:44096690-44117000	20310	2893
ENSG00000107372	3_peaks_stitched	chr9	74975359	74982251	3	6892	14680.17	806.69	1348	ENSG00000107372	ENSG00000107372	1348	0	protein_coding	-	ZFAND5	chr9:74966341-74980163	13822	11270
ENSG00000179361	11_peaks_stitched	chr15	74817628	74839042	11	21414	17096.28	3223.58	1349	ENSG00000179361	ENSG00000179361	1349	0	protein_coding	+	ARID3B	chr15:74833518-74890472	56954	7816
ENSG00000160991	7_peaks_stitched	chr7	102070893	102106477	7	35584	18152.49	4281.51	1350	ENSG00000161036,ENSG00000160991,ENSG00000160993	ENSG00000128563,ENSG00000161036,ENSG00000170667,ENSG00000005075	1350	0	protein_coding	+	ORAI2	chr7:102073553-102097268	23715	22721
ENSG00000019144	8_peaks_stitched	chr11	118466089	118496951	8	30862	17578.57	3709.19	1351	ENSG00000095139,ENSG00000019144	ENSG00000118096,ENSG00000019144	1351	0	protein_coding	+	PHLDB1	chr11:118477155-118528741	51586	33017
ENSG00000087510	9_peaks_stitched	chr20	55327021	55366267	9	39246	18255.53	4403.6	1352			1352	0	protein_coding	+	TFAP2C	chr20:55204358-55214339	9981	3992
ENSG00000111859	11_peaks_stitched	chr6	11343092	11369420	11	26328	16286.04	2435.32	1353	ENSG00000111859		1353	0	protein_coding	-	NEDD9	chr6:11183531-11382581	199050	16697
ENSG00000204148	8_peaks_stitched	chr9	118426930	118443425	8	16495	16184.41	2347.72	1354			1354	0	lincRNA	-	LINC00474	chr9:118650448-118687486	37038	766
ENSG00000084090	5_peaks_stitched	chr2	96862008	96875960	5	13952	15352.98	1525.14	1355	ENSG00000084090	ENSG00000084090	1355	0	protein_coding	-	STARD7	chr2:96850597-96874563	23966	7845
ENSG00000108963	8_peaks_stitched	chr17	1928025	1958630	8	30605	17877.5	4057.13	1356	ENSG00000108963,ENSG00000177374,ENSG00000185924,ENSG00000262664	ENSG00000070366,ENSG00000108963,ENSG00000177374	1356	0	protein_coding	+	DPH1	chr17:1933404-1946724	13320	13061
ENSG00000131771	7_peaks_stitched	chr17	37758903	37794010	7	35107	17275.36	3463.02	1357	ENSG00000131771,ENSG00000131748,ENSG00000171532	ENSG00000131748,ENSG00000141744,ENSG00000173991,ENSG00000161395	1357	0	protein_coding	+	PPP1R1B	chr17:37782993-37792879	9886	9197
ENSG00000102030	10_peaks_stitched	chrX	153182966	153218928	10	35962	18294.3	4485.76	1358	ENSG00000089820,ENSG00000102030,ENSG00000102032,ENSG00000172534	ENSG00000126895,ENSG00000089820,ENSG00000172534,ENSG00000198910,ENSG00000196987,ENSG00000177854	1358	0	protein_coding	-	NAA10	chrX:153194695-153200676	5981	9314
ENSG00000110536	3_peaks_stitched	chr11	47573131	47601635	3	28504	17354.99	3556.91	1359	ENSG00000213619,ENSG00000123444,ENSG00000110536,ENSG00000149187,ENSG00000231880	ENSG00000196666,ENSG00000149187,ENSG00000213619,ENSG00000109919,ENSG00000172247	1359	0	protein_coding	+	PTPMT1	chr11:47586982-47595013	8031	6116
ENSG00000173272	2_peaks_stitched	chr2	132246402	132251851	2	5449	14926.54	1139.73	1360	ENSG00000173272	ENSG00000163040,ENSG00000075886	1360	0	protein_coding	-	MZT2A	chr2:132222473-132250316	27843	5296
ENSG00000130749	6_peaks_stitched	chr19	47611628	47635721	6	24093	15947.66	2177.15	1361	ENSG00000142230,ENSG00000130749	ENSG00000130749	1361	0	protein_coding	-	ZC3H4	chr19:47567444-47617009	49565	13182
ENSG00000183172	5_peaks_stitched	chr22	42465660	42487724	5	22064	16586.53	2823.72	1362	ENSG00000177096,ENSG00000198951,ENSG00000183172,ENSG00000184983	ENSG00000100197,ENSG00000183066	1362	0	protein_coding	+	SMDT1	chr22:42475695-42480288	4593	2566
ENSG00000178602	3_peaks_stitched	chr2	241189042	241197720	3	8678	14670.76	928.19	1363			1363	0	protein_coding	-	OTOS	chr2:241078446-241083979	5533	673
ENSG00000007384	9_peaks_stitched	chr16	102883	129285	9	26402	16635.52	2915.42	1364	ENSG00000007384,ENSG00000103152,ENSG00000161981,ENSG00000161980	ENSG00000234769,ENSG00000103148,ENSG00000161980	1364	0	protein_coding	-	RHBDF1	chr16:108058-126354	18296	10294
ENSG00000118257	10_peaks_stitched	chr2	206598529	206641226	10	42697	18218.69	4499.02	1365	ENSG00000118257	ENSG00000118257	1365	0	protein_coding	+	NRP2	chr2:206546714-206662857	116143	20832
ENSG00000165724	5_peaks_stitched	chr9	140471671	140486318	5	14647	16298.49	2580.54	1366	ENSG00000148399,ENSG00000165724	ENSG00000130653,ENSG00000197070,ENSG00000203993,ENSG00000182154,ENSG00000148399,ENSG00000181090	1366	0	protein_coding	-	ZMYND19	chr9:140476531-140484942	8411	2626
ENSG00000100908	8_peaks_stitched	chr14	24604683	24617596	8	12913	15232.24	1519.18	1367	ENSG00000100911,ENSG00000100908,ENSG00000092098,ENSG00000092010	ENSG00000100897,ENSG00000100926,ENSG00000100889,ENSG00000092098,ENSG00000100918,ENSG00000129535,ENSG00000196497,ENSG00000213928,ENSG00000139914	1367	0	protein_coding	-	EMC9	chr14:24608174-24610797	2623	3691
ENSG00000063241	10_peaks_stitched	chr19	55958775	55999135	10	40360	18986.13	5293.52	1368	ENSG00000197483,ENSG00000063241,ENSG00000090971	ENSG00000187550,ENSG00000179954,ENSG00000108106,ENSG00000187902,ENSG00000197483	1368	0	protein_coding	-	ISOC2	chr19:55964352-55973710	9358	6873
ENSG00000164379	8_peaks_stitched	chr6	1312187	1336787	8	24600	15992.02	2309.95	1369	ENSG00000164379		1369	0	protein_coding	+	FOXQ1	chr6:1312675-1314992	2317	2317
ENSG00000078114	2_peaks_stitched	chr10	21601528	21608001	2	6473	14473.86	792.23	1370			1370	0	protein_coding	-	NEBL	chr10:21068902-21463116	394214	17548
ENSG00000125457	5_peaks_stitched	chr17	73256734	73286093	5	29359	16588.22	2909.35	1371	ENSG00000125447,ENSG00000125454,ENSG00000125457,ENSG00000125445	ENSG00000125447,ENSG00000125450,ENSG00000177885	1371	0	protein_coding	-	MIF4GD	chr17:73262309-73267308	4999	7929
ENSG00000150687	12_peaks_stitched	chr11	86429737	86456529	12	26792	16666.46	2989.76	1372		ENSG00000151376,ENSG00000150687	1372	0	protein_coding	+	PRSS23	chr11:86502101-86663952	161851	17195
ENSG00000166925	7_peaks_stitched	chr7	100067058	100090317	7	23259	16445.24	2779.61	1373	ENSG00000166924,ENSG00000166925	ENSG00000106351,ENSG00000185955,ENSG00000146834,ENSG00000078487,ENSG00000160813,ENSG00000166924,ENSG00000166925	1373	0	protein_coding	-	TSC22D4	chr7:100060982-100076902	15920	6745
ENSG00000110422	1_peaks_stitched	chr11	33277424	33281996	1	4572	14523.02	871.18	1374	ENSG00000110422	ENSG00000110422	1374	0	protein_coding	+	HIPK3	chr11:33278218-33378569	100351	9769
ENSG00000165672	8_peaks_stitched	chr10	120923991	120969543	8	45552	17940.06	4297.82	1375	ENSG00000165672,ENSG00000183605,ENSG00000198873	ENSG00000183605,ENSG00000119979	1375	0	protein_coding	-	PRDX3	chr10:120927215-120938345	11130	5349
ENSG00000116285	15_peaks_stitched	chr1	8192682	8258737	15	66055	21725.13	8097.47	1376			1376	0	protein_coding	-	ERRFI1	chr1:8064464-8086368	21904	6717
ENSG00000126215	9_peaks_stitched	chr14	104159312	104183267	9	23955	17133.43	3519.63	1377	ENSG00000126214,ENSG00000126215,ENSG00000100711,ENSG00000224997	ENSG00000126214,ENSG00000088808,ENSG00000100711	1377	0	protein_coding	-	XRCC3	chr14:104163946-104181841	17895	13482
ENSG00000007047	8_peaks_stitched	chr19	45572592	45603049	8	30457	16501.41	2897.86	1378	ENSG00000104859,ENSG00000142252,ENSG00000104866,ENSG00000170684,ENSG00000007047	ENSG00000104856,ENSG00000104866,ENSG00000104859	1378	0	protein_coding	+	MARK4	chr19:45582546-45808541	225995	9715
ENSG00000172239	3_peaks_stitched	chr5	43555331	43560781	3	5450	15001.64	1398.28	1379	ENSG00000172239	ENSG00000172244,ENSG00000112992,ENSG00000172239	1379	0	protein_coding	-	PAIP1	chr5:43526369-43557860	31491	6641
ENSG00000167770	7_peaks_stitched	chr11	63741267	63766654	7	25387	16554.67	2952.31	1380	ENSG00000167770,ENSG00000133315,ENSG00000176340,ENSG00000256100	ENSG00000110583,ENSG00000167770	1380	0	protein_coding	+	OTUB1	chr11:63753325-63769283	15958	12353
ENSG00000173402	6_peaks_stitched	chr3	49492274	49509966	6	17692	15684.73	2082.4	1381	ENSG00000173402	ENSG00000145020,ENSG00000145022,ENSG00000145029,ENSG00000173402,ENSG00000067560	1381	0	protein_coding	+	DAG1	chr3:49506146-49573048	66902	18145
ENSG00000259944	3_peaks_stitched	chr17	14673659	14683095	3	9436	14619.59	1017.71	1382			1382	0	lincRNA	+	CDRT7	chr17:14934292-14935274	982	764
ENSG00000115310	3_peaks_stitched	chr2	55274893	55280001	3	5108	14341.28	746.99	1383	ENSG00000115310	ENSG00000115310	1383	0	protein_coding	-	RTN4	chr2:55199325-55339757	140432	12229
ENSG00000172270	8_peaks_stitched	chr19	570343	590998	8	20655	16465.95	2877.45	1384	ENSG00000172270,ENSG00000099822	ENSG00000099804,ENSG00000099821,ENSG00000070388,ENSG00000197540	1384	0	protein_coding	+	BSG	chr19:571297-583493	12196	7288
ENSG00000067082	6_peaks_stitched	chr10	3818132	3829135	6	11003	14696.45	1120.34	1385	ENSG00000067082		1385	0	protein_coding	-	KLF6	chr10:3818188-3827473	9285	13511
ENSG00000107554	11_peaks_stitched	chr10	101665031	101693464	11	28433	17184.65	3631.75	1386	ENSG00000107554	ENSG00000107554	1386	0	protein_coding	-	DNMBP	chr10:101635334-101769676	134342	10102
ENSG00000122863	9_peaks_stitched	chr10	73723509	73737181	9	13672	15635.57	2085.49	1387	ENSG00000122863		1387	0	protein_coding	+	CHST3	chr10:73724123-73773322	49199	6967
ENSG00000020577	5_peaks_stitched	chr14	55031490	55043919	5	12429	15183.08	1637.67	1388	ENSG00000020577	ENSG00000100532	1388	0	protein_coding	+	SAMD4A	chr14:55033815-55260033	226218	21444
ENSG00000153214	9_peaks_stitched	chr2	112811055	112836015	9	24960	16384.5	2840.26	1389	ENSG00000153214	ENSG00000153214,ENSG00000153208	1389	0	protein_coding	+	TMEM87B	chr2:112812800-112876895	64095	5769
ENSG00000083896	12_peaks_stitched	chr4	69213862	69256794	12	42932	17456.31	3948.99	1390	ENSG00000083896	ENSG00000083896	1390	0	protein_coding	-	YTHDC1	chr4:69176105-69215807	39702	10097
ENSG00000090661	7_peaks_stitched	chr19	8268966	8306035	7	37069	17420.48	3916.82	1391	ENSG00000090661	ENSG00000090661	1391	0	protein_coding	+	CERS4	chr19:8271620-8327305	55685	8599
ENSG00000149177	10_peaks_stitched	chr11	48001546	48028393	10	26847	16611.56	3107.91	1392	ENSG00000149177	ENSG00000149177	1392	0	protein_coding	+	PTPRJ	chr11:48002113-48189670	187557	8123
ENSG00000227356	15_peaks_stitched	chr10	99568324	99629802	15	61478	21302.27	7803.75	1393	ENSG00000155265,ENSG00000095713,ENSG00000269783,ENSG00000227356	ENSG00000095713,ENSG00000120057	1393	0	lincRNA	-	LINC00866	chr10:99588235-99609555	21320	415
ENSG00000186591	5_peaks_stitched	chr7	129411025	129421431	5	10406	15255.73	1758.95	1394			1394	0	protein_coding	-	UBE2H	chr7:129470572-129592789	122217	8572
ENSG00000227184	7_peaks_stitched	chr8	144947011	144963434	7	16423	17195.19	3702.62	1395	ENSG00000227184	ENSG00000179950,ENSG00000180900,ENSG00000185189,ENSG00000178209	1395	0	protein_coding	-	EPPK1	chr8:144939497-144952632	13135	7995
ENSG00000099219	3_peaks_stitched	chr9	5831424	5852230	3	20806	19628.21	6138.16	1396	ENSG00000099219	ENSG00000120215,ENSG00000099219	1396	0	protein_coding	-	ERMP1	chr9:5765076-5833117	68041	12546
ENSG00000130158	8_peaks_stitched	chr19	11372039	11390678	8	18639	15364.66	1875.69	1397	ENSG00000130158	ENSG00000130158,ENSG00000130173,ENSG00000130167	1397	0	protein_coding	-	DOCK6	chr19:11309971-11373157	63186	16481
ENSG00000148156	13_peaks_stitched	chr9	111412739	111434091	13	21352	16462.51	2984.71	1398			1398	0	protein_coding	-	ACTL7B	chr9:111616871-111619239	2368	2368
ENSG00000145860	6_peaks_stitched	chr5	158633436	158668032	6	34596	17854.3	4378.62	1399	ENSG00000145860	ENSG00000145860,ENSG00000164332	1399	0	protein_coding	-	RNF145	chr5:158584417-158637061	52644	10270
ENSG00000082898	5_peaks_stitched	chr2	61749292	61766892	5	17600	15283.2	1815.59	1400	ENSG00000082898	ENSG00000082898	1400	0	protein_coding	-	XPO1	chr2:61704984-61765761	60777	21418
ENSG00000167733	8_peaks_stitched	chr19	5679419	5698020	8	18601	16165.87	2705.04	1401	ENSG00000174917,ENSG00000167733,ENSG00000196365,ENSG00000130255	ENSG00000160633,ENSG00000167733,ENSG00000196365,ENSG00000174898	1401	0	protein_coding	+	HSD11B1L	chr19:5680615-5688533	7918	11701
ENSG00000018408	8_peaks_stitched	chr3	149358947	149380292	8	21345	16009.06	2551.07	1402	ENSG00000018408		1402	0	protein_coding	-	WWTR1	chr3:149235022-149454501	219479	12827
ENSG00000168003	2_peaks_stitched	chr11	62646602	62653072	2	6470	14488.83	1038.36	1403	ENSG00000168003	ENSG00000133316,ENSG00000168539,ENSG00000162236,ENSG00000168003	1403	0	protein_coding	+	SLC3A2	chr11:62623518-62656352	32834	15522
ENSG00000177556	9_peaks_stitched	chr5	151119891	151153728	9	33837	17567.4	4117.8	1404	ENSG00000145907,ENSG00000177556	ENSG00000145907	1404	0	protein_coding	-	ATOX1	chr5:151121877-151152093	30216	6537
ENSG00000135740	7_peaks_stitched	chr16	67260194	67282045	7	21851	16926.35	3478.63	1405	ENSG00000135723,ENSG00000168701,ENSG00000125122,ENSG00000135740	ENSG00000237102,ENSG00000205250,ENSG00000179044,ENSG00000196155,ENSG00000135740,ENSG00000196123,ENSG00000102890,ENSG00000125122,ENSG00000168676	1405	0	protein_coding	+	SLC9A5	chr16:67271586-67306093	34507	9004
ENSG00000196655	6_peaks_stitched	chr11	118886882	118901655	6	14773	15576.11	2155.91	1406	ENSG00000118181,ENSG00000196655,ENSG00000137700	ENSG00000186166,ENSG00000176302,ENSG00000149428,ENSG00000160695,ENSG00000137700	1406	0	protein_coding	+	TRAPPC4	chr11:118889142-118896164	7022	10130
ENSG00000212766	6_peaks_stitched	chr15	69365938	69387372	6	21434	16160.98	2746.03	1407	ENSG00000212766	ENSG00000255346	1407	0	lincRNA	+	LINC00277	chr15:69365266-69388160	22894	7713
ENSG00000135373	1_peaks_stitched	chr11	34699792	34708186	1	8394	14623.01	1210.82	1408		ENSG00000135373	1408	0	protein_coding	+	EHF	chr11:34642640-34682604	39964	8743
ENSG00000139209	6_peaks_stitched	chr12	47051877	47073047	6	21170	16498.89	3086.82	1409			1409	0	protein_coding	-	SLC38A4	chr12:47158546-47226191	67645	5540
ENSG00000249375	4_peaks_stitched	chr8	128577246	128609849	4	32603	19394.44	5983.02	1410			1410	0	lincRNA	-	CASC11	chr8:128698588-128746213	47625	4671
ENSG00000107105	4_peaks_stitched	chr9	23674701	23687745	4	13044	15509.15	2107.54	1411		ENSG00000107105	1411	0	protein_coding	-	ELAVL2	chr9:23690102-23826335	136233	12997
ENSG00000118960	9_peaks_stitched	chr2	20759928	20785907	9	25979	17128.57	3730.4	1412	ENSG00000118960	ENSG00000118960	1412	0	protein_coding	-	HS1BP3	chr2:20760208-20850849	90641	10006
ENSG00000167113	3_peaks_stitched	chr9	131083696	131104187	3	20491	16757.16	3359.85	1413	ENSG00000167112,ENSG00000167113,ENSG00000167114	ENSG00000167110,ENSG00000167118,ENSG00000175854,ENSG00000268211,ENSG00000167112	1413	0	protein_coding	+	COQ4	chr9:131084815-131096351	11536	6964
ENSG00000142453	19_peaks_stitched	chr19	10974953	11016391	19	41438	18181.16	4787.33	1414	ENSG00000142453,ENSG00000214212	ENSG00000214212,ENSG00000079805,ENSG00000099203,ENSG00000130733,ENSG00000142453,ENSG00000142444	1414	0	protein_coding	+	CARM1	chr19:10982189-11033453	51264	9080
ENSG00000187742	6_peaks_stitched	chr9	91924704	91935154	6	10450	14738.07	1351.51	1415	ENSG00000187742,ENSG00000123975	ENSG00000187742,ENSG00000187764	1415	0	protein_coding	+	SECISBP2	chr9:91933421-91974557	41136	12150
ENSG00000100813	8_peaks_stitched	chr14	23521514	23549312	8	27798	16079.37	2692.88	1416	ENSG00000100813,ENSG00000139880	ENSG00000100802,ENSG00000100804,ENSG00000179933,ENSG00000222028,ENSG00000100813,ENSG00000139880,ENSG00000092067	1416	0	protein_coding	-	ACIN1	chr14:23527773-23564823	37050	17011
ENSG00000133275	4_peaks_stitched	chr19	1929547	1948087	4	18540	15839.33	2452.91	1417	ENSG00000133275	ENSG00000227500,ENSG00000213638,ENSG00000133243,ENSG00000133275,ENSG00000129968	1417	0	protein_coding	+	CSNK1G2	chr19:1941188-1981337	40149	5711
ENSG00000168137	7_peaks_stitched	chr3	9427764	9465099	7	37335	16933.88	3547.53	1418	ENSG00000168137,ENSG00000134077	ENSG00000196220,ENSG00000168137,ENSG00000134077	1418	0	protein_coding	+	SETD5	chr3:9439299-9520924	81625	20119
ENSG00000161847	4_peaks_stitched	chr19	10425040	10446574	4	21534	16700.79	3316.93	1419	ENSG00000267673,ENSG00000161847,ENSG00000267303,ENSG00000076662,ENSG00000167807	ENSG00000105397,ENSG00000090339,ENSG00000105371,ENSG00000105376,ENSG00000220201,ENSG00000076662	1419	0	protein_coding	-	RAVER1	chr19:10426888-10444316	17428	8088
ENSG00000122687	4_peaks_stitched	chr7	2264668	2292065	4	27397	18277.39	4901.29	1420	ENSG00000106268,ENSG00000002822,ENSG00000122687,ENSG00000106266	ENSG00000106266,ENSG00000106268,ENSG00000002822	1420	0	protein_coding	-	FTSJ2	chr7:2273866-2281840	7974	7258
ENSG00000269035	11_peaks_stitched	chr19	17551453	17587056	11	35603	16664.25	3288.25	1421	ENSG00000130304,ENSG00000171773,ENSG00000188051,ENSG00000269035	ENSG00000141971,ENSG00000130304,ENSG00000130313,ENSG00000130303,ENSG00000167483	1421	0	protein_coding	-	CTD-2521M24.10	chr19:17547420-17571613	24193	888
ENSG00000114541	6_peaks_stitched	chr3	69336096	69356062	6	19966	16416.67	3043.29	1422	ENSG00000114541	ENSG00000114541	1422	0	protein_coding	-	FRMD4B	chr3:69219141-69591734	372593	15789
ENSG00000068323	6_peaks_stitched	chrX	48886612	48901870	6	15258	14785.92	1414.41	1423	ENSG00000068323	ENSG00000243279,ENSG00000147144,ENSG00000068400,ENSG00000196998	1423	0	protein_coding	-	TFE3	chrX:48886242-48901012	14770	5203
ENSG00000116133	3_peaks_stitched	chr1	55340727	55354139	3	13412	16044.01	2677.72	1424	ENSG00000116133	ENSG00000116133	1424	0	protein_coding	-	DHCR24	chr1:55315306-55352891	37585	6304
ENSG00000136697	8_peaks_stitched	chr2	113827136	113844100	8	16964	15906.29	2541.48	1425	ENSG00000136697	ENSG00000136695,ENSG00000136689,ENSG00000136696	1425	0	protein_coding	+	IL1F10	chr2:113825547-113833427	7880	3965
ENSG00000171094	3_peaks_stitched	chr2	30206725	30215699	3	8974	14636.93	1275.73	1426			1426	0	protein_coding	-	ALK	chr2:29415640-30144432	728792	8245
ENSG00000124422	5_peaks_stitched	chr17	20935975	20947804	5	11829	15297.06	1940.97	1427	ENSG00000124422	ENSG00000124422	1427	0	protein_coding	-	USP22	chr17:20902910-20947073	44163	8573
ENSG00000140280	7_peaks_stitched	chr15	52013043	52044429	7	31386	16779.03	3431.73	1428	ENSG00000140280,ENSG00000128872,ENSG00000104112	ENSG00000104112,ENSG00000128872	1428	0	protein_coding	-	LYSMD2	chr15:52015208-52043782	28574	4114
ENSG00000159592	2_peaks_stitched	chr1	46150126	46155135	2	5009	14377.12	1034.87	1429	ENSG00000159592,ENSG00000159596	ENSG00000159592,ENSG00000197429	1429	0	protein_coding	-	GPBP1L1	chr1:46092976-46153785	60809	14190
ENSG00000138834	16_peaks_stitched	chr16	1727793	1773639	16	45846	17708.87	4372.34	1430	ENSG00000206053,ENSG00000007545,ENSG00000138834,ENSG00000261732	ENSG00000007545,ENSG00000138834,ENSG00000103024,ENSG00000197774,ENSG00000074071	1430	0	protein_coding	+	MAPK8IP3	chr16:1756184-1820318	64134	16763
ENSG00000153395	6_peaks_stitched	chr5	1510973	1525051	6	14078	15246.38	1913.93	1431	ENSG00000153395	ENSG00000153395	1431	0	protein_coding	-	LPCAT1	chr5:1456595-1524092	67497	11564
ENSG00000133246	7_peaks_stitched	chr19	8543272	8591923	7	48651	18850.95	5522.27	1432	ENSG00000099783,ENSG00000133246,ENSG00000133250,ENSG00000142347	ENSG00000142347,ENSG00000099783	1432	0	protein_coding	-	PRAM1	chr19:8554940-8567996	13056	5176
ENSG00000141232	3_peaks_stitched	chr17	48929045	48946593	3	17548	15891.3	2565.35	1433	ENSG00000141232	ENSG00000173714	1433	0	protein_coding	-	TOB1	chr17:48939584-48945339	5755	4578
ENSG00000142867	10_peaks_stitched	chr1	85740658	85765014	10	24356	15677.32	2353.12	1434	ENSG00000142867	ENSG00000162642	1434	0	protein_coding	-	BCL10	chr1:85731931-85742773	10842	2816
ENSG00000169314	8_peaks_stitched	chr22	24092781	24115709	8	22928	16104.27	2780.52	1435	ENSG00000128218,ENSG00000169314,ENSG00000099953,ENSG00000250479,ENSG00000187792	ENSG00000099956,ENSG00000267954,ENSG00000099953	1435	0	protein_coding	+	C22orf15	chr22:24105208-24108048	2840	3637
ENSG00000122515	11_peaks_stitched	chr7	44766891	44807874	11	40983	18536.9	5219.74	1436	ENSG00000122515	ENSG00000196262	1436	0	protein_coding	+	ZMIZ2	chr7:44788180-44809477	21297	15184
ENSG00000169297	7_peaks_stitched	chrX	30294072	30327614	7	33542	16400.14	3083.32	1437	ENSG00000169297	ENSG00000198798,ENSG00000214107,ENSG00000120289	1437	0	protein_coding	-	NR0B1	chrX:30322323-30327715	5392	3708
ENSG00000205476	4_peaks_stitched	chr14	100057202	100080023	4	22821	16546.99	3231.4	1438	ENSG00000205476	ENSG00000205476,ENSG00000182218	1438	0	protein_coding	-	CCDC85C	chr14:99977603-100070363	92760	10468
ENSG00000148841	5_peaks_stitched	chr10	106080601	106098906	5	18305	16314.76	2999.28	1439	ENSG00000148841	ENSG00000065621,ENSG00000120051	1439	0	protein_coding	-	ITPRIP	chr10:106071894-106098162	26268	12779
ENSG00000204869	7_peaks_stitched	chr19	46559115	46581014	7	21899	16065.62	2751.46	1440	ENSG00000204869	ENSG00000204869,ENSG00000008438,ENSG00000104983,ENSG00000188624	1440	0	protein_coding	-	IGFL4	chr19:46543006-46580376	37370	4154
ENSG00000161642	9_peaks_stitched	chr12	54752096	54788077	9	35981	17521.06	4223.05	1441	ENSG00000161642,ENSG00000139572	ENSG00000111481,ENSG00000257477,ENSG00000161638	1441	0	protein_coding	-	ZNF385A	chr12:54762917-54785082	22165	11415
ENSG00000074211	2_peaks_stitched	chr4	6463642	6475861	2	12219	15607.96	2313.67	1442	ENSG00000074211	ENSG00000074211	1442	0	protein_coding	-	PPP2R2C	chr4:6322305-6565327	243022	11956
ENSG00000110435	12_peaks_stitched	chr11	35051631	35084326	12	32695	18395.99	5106.78	1443		ENSG00000110435	1443	0	protein_coding	+	PDHX	chr11:34937376-35042138	104762	6269
ENSG00000120738	2_peaks_stitched	chr5	137799009	137814102	2	15093	15392.96	2106.3	1444	ENSG00000120738	ENSG00000132563,ENSG00000120733,ENSG00000120705	1444	0	protein_coding	+	EGR1	chr5:137801179-137805004	3825	3136
ENSG00000163932	18_peaks_stitched	chr3	53163760	53209053	18	45293	17626.09	4339.46	1445	ENSG00000163933,ENSG00000163932	ENSG00000163933	1445	0	protein_coding	+	PRKCD	chr3:53190025-53226733	36708	4537
ENSG00000075413	15_peaks_stitched	chr14	103824278	103869678	15	45400	18236.79	4957.17	1446	ENSG00000075413	ENSG00000100664,ENSG00000075413	1446	0	protein_coding	+	MARK3	chr14:103851729-103970168	118439	19119
ENSG00000167460	4_peaks_stitched	chr19	16177913	16191610	4	13697	15264.98	1994.47	1447	ENSG00000167460	ENSG00000167461,ENSG00000167460	1447	0	protein_coding	+	TPM4	chr19:16177831-16213813	35982	11655
ENSG00000116574	5_peaks_stitched	chr1	228962254	228978934	5	16680	15465.33	2198.29	1448			1448	0	protein_coding	+	RHOU	chr1:228870824-228882416	11592	5101
ENSG00000113838	3_peaks_stitched	chr3	186283995	186289402	3	5407	14593.84	1328.31	1449	ENSG00000113838,ENSG00000090520	ENSG00000090520,ENSG00000213139,ENSG00000145192,ENSG00000113838	1449	0	protein_coding	-	TBCCD1	chr3:186263862-186288332	24470	5700
ENSG00000197321	2_peaks_stitched	chr10	30017649	30026377	2	8728	15418.98	2154.72	1450	ENSG00000197321	ENSG00000197321	1450	0	protein_coding	-	SVIL	chr10:29746267-30025710	279443	13476
ENSG00000149654	6_peaks_stitched	chr20	44830389	44851642	6	21253	15941.62	2688.66	1451	ENSG00000149654		1451	0	protein_coding	-	CDH22	chr20:44802372-44937137	134765	6511
ENSG00000255103	11_peaks_stitched	chr1	39851112	39876635	11	25523	16949.04	3705.14	1452	ENSG00000255103,ENSG00000127603	ENSG00000127603	1452	0	protein_coding	+	KIAA0754	chr1:39876151-39882154	6003	6003
ENSG00000106780	1_peaks_stitched	chr9	123470120	123478146	1	8026	14342.21	1103.31	1453	ENSG00000106780		1453	0	protein_coding	-	MEGF9	chr9:123363091-123476748	113657	7001
ENSG00000167941	16_peaks_stitched	chr17	41771594	41811737	16	40143	17141.02	3907.91	1454		ENSG00000108861,ENSG00000005102,ENSG00000231256,ENSG00000167941	1454	0	protein_coding	-	SOST	chr17:41831099-41836156	5057	2298
ENSG00000165182	9_peaks_stitched	chrX	23900729	23926635	9	25906	15597.49	2366.23	1455	ENSG00000184831,ENSG00000165182	ENSG00000165182,ENSG00000184831	1455	0	protein_coding	+	CXorf58	chrX:23925918-23957624	31706	2062
ENSG00000171792	4_peaks_stitched	chr12	2985102	3001318	4	16216	15377.11	2159	1456	ENSG00000171792,ENSG00000078246,ENSG00000111206	ENSG00000111206,ENSG00000206044,ENSG00000053702,ENSG00000111203,ENSG00000078246	1456	0	protein_coding	+	RHNO1	chr12:2985424-2998626	13202	7142
ENSG00000198719	4_peaks_stitched	chr6	170531341	170542229	4	10888	14436.71	1226.19	1457			1457	0	protein_coding	-	DLL1	chr6:170591294-170599561	8267	3163
ENSG00000073060	15_peaks_stitched	chr12	125312631	125359576	15	46945	18007.62	4799.83	1458	ENSG00000073060	ENSG00000150991,ENSG00000073060	1458	0	protein_coding	-	SCARB1	chr12:125261402-125367214	105812	15121
ENSG00000125834	1_peaks_stitched	chr20	2081707	2085016	1	3309	13837.35	638.99	1459	ENSG00000125834		1459	0	protein_coding	+	STK35	chr20:2082257-2157684	75427	13777
ENSG00000183281	2_peaks_stitched	chr2	87301211	87304888	2	3677	14184.15	990.82	1460			1460	0	protein_coding	-	PLGLB1	chr2:87229682-87248975	19293	4964
ENSG00000115561	2_peaks_stitched	chr2	86946076	86949761	2	3685	14174.42	986.09	1461	ENSG00000153561,ENSG00000115561	ENSG00000153561	1461	0	protein_coding	-	CHMP3	chr2:86730554-86948245	217691	10735
ENSG00000120802	7_peaks_stitched	chr12	98884538	98923683	7	39145	16924.34	3737.54	1462	ENSG00000120802	ENSG00000120802	1462	0	protein_coding	+	TMPO	chr12:98909290-98944157	34867	15656
ENSG00000087460	5_peaks_stitched	chr20	57458094	57472288	5	14194	14850.39	1668.18	1463	ENSG00000087460	ENSG00000087460	1463	0	protein_coding	+	GNAS	chr20:57414773-57486247	71474	29644
ENSG00000117597	9_peaks_stitched	chr1	210036870	210074808	9	37938	17275.46	4105.25	1464		ENSG00000117597,ENSG00000143469	1464	0	protein_coding	+	DIEXF	chr1:210001352-210030910	29558	11124
ENSG00000184708	2_peaks_stitched	chr22	31884464	31893556	2	9092	14425.73	1261.86	1465	ENSG00000184708,ENSG00000198089,ENSG00000185721	ENSG00000198089,ENSG00000184708	1465	0	protein_coding	-	EIF4ENIF1	chr22:31832963-31892094	59131	11486
ENSG00000160445	7_peaks_stitched	chr9	131533066	131550946	7	17880	15483.42	2331.19	1466	ENSG00000160445,ENSG00000107021	ENSG00000160446,ENSG00000167136,ENSG00000198917,ENSG00000171097	1466	0	protein_coding	-	ZER1	chr9:131492065-131534693	42628	5148
ENSG00000160326	8_peaks_stitched	chr9	136314727	136357723	8	42996	20272.79	7134.16	1467	ENSG00000160325,ENSG00000160323,ENSG00000160326	ENSG00000148300,ENSG00000187616,ENSG00000160323,ENSG00000160326,ENSG00000197859	1467	0	protein_coding	-	SLC2A6	chr9:136336217-136344259	8042	4794
ENSG00000166483	10_peaks_stitched	chr11	9622762	9648875	10	26113	15530.99	2419.54	1468		ENSG00000133789,ENSG00000166483	1468	0	protein_coding	+	WEE1	chr11:9595228-9615004	19776	11836
ENSG00000166987	8_peaks_stitched	chr12	57910728	57920992	8	10264	14303.3	1192.7	1469	ENSG00000166987,ENSG00000175197,ENSG00000166986	ENSG00000175203,ENSG00000166986,ENSG00000166987,ENSG00000123329,ENSG00000155980	1469	0	protein_coding	+	MBD6	chr12:57914493-57923931	9438	10030
ENSG00000187079	5_peaks_stitched	chr11	12695022	12716471	5	21449	16362.15	3257.97	1470	ENSG00000187079		1470	0	protein_coding	+	TEAD1	chr11:12695969-12966298	270329	28858
ENSG00000105509	5_peaks_stitched	chr19	52190221	52208274	5	18053	15490.83	2392.24	1471		ENSG00000171051,ENSG00000105509,ENSG00000254415,ENSG00000268500,ENSG00000105501,ENSG00000171049	1471	0	protein_coding	-	HAS1	chr19:52216365-52227247	10882	4532
ENSG00000102172	20_peaks_stitched	chrX	21943629	21986414	20	42785	16911.47	3813.31	1472	ENSG00000102172		1472	0	protein_coding	+	SMS	chrX:21958691-22025798	67107	3414
ENSG00000156535	6_peaks_stitched	chr6	74403980	74420925	6	16945	14640.22	1544.73	1473	ENSG00000156535	ENSG00000119899,ENSG00000156535	1473	0	protein_coding	+	CD109	chr6:74405508-74538040	132532	14820
ENSG00000124635	8_peaks_stitched	chr6	27082330	27115828	8	33498	16263.5	3170.92	1474	ENSG00000184825,ENSG00000198339,ENSG00000124635,ENSG00000197903,ENSG00000196787		1474	0	protein_coding	-	HIST1H2BJ	chr6:27093676-27100541	6865	2449
ENSG00000163689	5_peaks_stitched	chr3	59298793	59315873	5	17080	15703.71	2624.34	1475			1475	0	protein_coding	-	C3orf67	chr3:58703092-59035810	332718	13232
ENSG00000070476	6_peaks_stitched	chr3	126181482	126195873	6	14391	15679.94	2608.84	1476	ENSG00000070476	ENSG00000163885,ENSG00000180767,ENSG00000159650,ENSG00000070476	1476	0	protein_coding	-	ZXDC	chr3:126156444-126194762	38318	11035
ENSG00000177764	5_peaks_stitched	chr20	270609	289671	5	19062	16237.59	3171.68	1477	ENSG00000196476,ENSG00000177764	ENSG00000186458,ENSG00000125841,ENSG00000177732	1477	0	protein_coding	+	ZCCHC3	chr20:277737-280965	3228	3228
ENSG00000162496	2_peaks_stitched	chr1	12675192	12680911	2	5719	14101.33	1043.95	1478	ENSG00000162496	ENSG00000204518,ENSG00000162496	1478	0	protein_coding	-	DHRS3	chr1:12627939-12677737	49798	3340
ENSG00000126214	4_peaks_stitched	chr14	104090476	104096681	4	6205	13896.49	841.34	1479	ENSG00000126214	ENSG00000126214,ENSG00000256053	1479	0	protein_coding	+	KLC1	chr14:104028233-104167888	139655	15137
ENSG00000143153	4_peaks_stitched	chr1	169074722	169083527	4	8805	14329.5	1282.54	1480	ENSG00000143153		1480	0	protein_coding	+	ATP1B1	chr1:169074935-169101960	27025	6376
ENSG00000105464	8_peaks_stitched	chr19	48892913	48928353	8	35440	16907.81	3870.26	1481	ENSG00000105438,ENSG00000105464	ENSG00000105447,ENSG00000105443,ENSG00000105467,ENSG00000268465,ENSG00000182324,ENSG00000161558	1481	0	protein_coding	+	GRIN2D	chr19:48898132-48948188	50056	5080
ENSG00000104472	3_peaks_stitched	chr8	141519733	141534300	3	14567	15584.19	2548.81	1482	ENSG00000104472,ENSG00000259758	ENSG00000123908	1482	0	protein_coding	+	CHRAC1	chr8:141521397-141527236	5839	6382
ENSG00000186442	7_peaks_stitched	chr12	53187720	53199610	7	11890	15043.52	2017.63	1483	ENSG00000186442	ENSG00000170477,ENSG00000170423,ENSG00000185640,ENSG00000185069	1483	0	protein_coding	-	KRT3	chr12:53183469-53189901	6432	3729
ENSG00000070081	1_peaks_stitched	chr11	17227996	17232222	1	4226	13799.36	776.25	1484	ENSG00000011405,ENSG00000070081	ENSG00000070081,ENSG00000011405	1484	0	protein_coding	+	NUCB2	chr11:17229700-17371521	141821	11848
ENSG00000055070	13_peaks_stitched	chr1	16693117	16724636	13	31519	16759.2	3737.14	1485	ENSG00000055070,ENSG00000187144	ENSG00000157191,ENSG00000187144,ENSG00000037637	1485	0	protein_coding	+	SZRD1	chr1:16679070-16724640	45570	11134
ENSG00000269900	7_peaks_stitched	chr9	35646368	35669888	7	23520	16163.7	3153.78	1486	ENSG00000159884,ENSG00000137078,ENSG00000137135,ENSG00000137101,ENSG00000269900	ENSG00000198467,ENSG00000107159,ENSG00000107140,ENSG00000137101,ENSG00000137076	1486	0	lincRNA	-	RMRP	chr9:35657748-35658015	267	530
ENSG00000184674	6_peaks_stitched	chr22	24359509	24385263	6	25754	15756.66	2784.49	1487	ENSG00000184674	ENSG00000099977,ENSG00000099984,ENSG00000099991	1487	0	protein_coding	-	GSTT1	chr22:24376133-24384680	8547	6504
ENSG00000065978	4_peaks_stitched	chr1	43146487	43159103	4	12616	14851.47	1881.62	1488	ENSG00000065978	ENSG00000164007,ENSG00000171960	1488	0	protein_coding	+	YBX1	chr1:43148098-43168020	19922	2516
ENSG00000144229	7_peaks_stitched	chr2	138009474	138022007	7	12533	14364.29	1400.41	1489	ENSG00000144229		1489	0	protein_coding	+	THSD7B	chr2:137523115-138435287	912172	8087
ENSG00000104979	5_peaks_stitched	chr19	13874637	13892753	5	18116	15168.31	2214.72	1490	ENSG00000104979,ENSG00000037757,ENSG00000214109	ENSG00000132003,ENSG00000104957	1490	0	protein_coding	+	C19orf53	chr19:13884982-13889276	4294	2854
ENSG00000096696	10_peaks_stitched	chr6	7535488	7555466	10	19978	14960.41	2011.53	1491	ENSG00000096696	ENSG00000168566,ENSG00000096696	1491	0	protein_coding	+	DSP	chr6:7541808-7586950	45142	15239
ENSG00000095370	5_peaks_stitched	chr9	130532644	130550755	5	18111	15860.97	2912.43	1492	ENSG00000136807,ENSG00000095370	ENSG00000136877,ENSG00000160404,ENSG00000106991,ENSG00000095370,ENSG00000187024	1492	0	protein_coding	-	SH2D3C	chr9:130500596-130541020	40424	7989
ENSG00000213639	4_peaks_stitched	chr2	28972013	28981183	4	9170	14175.22	1231.46	1493	ENSG00000213639	ENSG00000163806,ENSG00000213639	1493	0	protein_coding	+	PPP1CB	chr2:28974506-29025806	51300	13231
ENSG00000117525	10_peaks_stitched	chr1	94992465	95019782	10	27317	15507.36	2566.38	1494	ENSG00000117525	ENSG00000117528	1494	0	protein_coding	-	F3	chr1:94994781-95007356	12575	4816
ENSG00000157978	9_peaks_stitched	chr1	25869648	25896942	9	27294	15869.68	2934.88	1495	ENSG00000157978	ENSG00000117643	1495	0	protein_coding	+	LDLRAP1	chr1:25870071-25895377	25306	10030
ENSG00000158793	4_peaks_stitched	chr1	161084819	161104339	4	19520	15315.31	2381.29	1496	ENSG00000158793,ENSG00000158796,ENSG00000143256	ENSG00000143217,ENSG00000143222,ENSG00000143224,ENSG00000143258,ENSG00000186517,ENSG00000158850,ENSG00000162755,ENSG00000268154,ENSG00000158796	1496	0	protein_coding	+	NIT1	chr1:161087876-161095235	7359	8558
ENSG00000010803	4_peaks_stitched	chr1	41507578	41513889	4	6311	14210.96	1281.37	1497	ENSG00000010803	ENSG00000171793,ENSG00000171790,ENSG00000010803	1497	0	protein_coding	-	SCMH1	chr1:41492872-41707826	214954	7064
ENSG00000039139	2_peaks_stitched	chr5	14033029	14040353	2	7324	13773.93	854.73	1498			1498	0	protein_coding	-	DNAH5	chr5:13690440-13944652	254212	17095
ENSG00000110721	6_peaks_stitched	chr11	67884661	67895764	6	11103	14396.27	1486.3	1499	ENSG00000110721	ENSG00000110721,ENSG00000110066	1499	0	protein_coding	-	CHKA	chr11:67820326-67888911	68585	5992
ENSG00000014216	3_peaks_stitched	chr11	64936593	64954554	3	17961	15341.97	2449.99	1500	ENSG00000014216,ENSG00000254614,ENSG00000204710	ENSG00000149792,ENSG00000014216,ENSG00000162298,ENSG00000149806	1500	0	protein_coding	+	CAPN1	chr11:64948037-64979477	31440	15758
ENSG00000005486	7_peaks_stitched	chr7	75507331	75523682	7	16351	14870.11	1982.95	1501	ENSG00000005486	ENSG00000127948	1501	0	protein_coding	+	RHBDD2	chr7:75471920-75518244	46324	6819
ENSG00000182185	8_peaks_stitched	chr14	68592017	68636144	8	44127	17901.99	5016.25	1502	ENSG00000182185		1502	0	protein_coding	+	RAD51B	chr14:68286496-69196935	910439	11383
ENSG00000142534	9_peaks_stitched	chr19	49990087	50006886	9	16799	15015.91	2134.96	1503	ENSG00000142534,ENSG00000142541,ENSG00000268000	ENSG00000090554,ENSG00000104872,ENSG00000104888,ENSG00000142552,ENSG00000104870,ENSG00000161618,ENSG00000269469	1503	0	protein_coding	+	RPS11	chr19:49999622-50002946	3324	3721
ENSG00000147548	3_peaks_stitched	chr8	38237729	38244879	3	7150	14023.77	1143.2	1504	ENSG00000165046,ENSG00000147548	ENSG00000077782,ENSG00000165046	1504	0	protein_coding	-	WHSC1L1	chr8:38127215-38239790	112575	20126
ENSG00000059122	9_peaks_stitched	chr16	2953610	2977149	9	23539	15105.94	2234.48	1505	ENSG00000059122	ENSG00000005001,ENSG00000162076,ENSG00000131650,ENSG00000162073,ENSG00000059122,ENSG00000127564	1505	0	protein_coding	+	FLYWCH1	chr16:2961938-3001209	39271	21595
ENSG00000124171	6_peaks_stitched	chr20	49345120	49362598	6	17478	15033.33	2174.2	1506	ENSG00000124171	ENSG00000042062,ENSG00000124243	1506	0	protein_coding	+	PARD6B	chr20:49348081-49373332	25251	4909
ENSG00000133247	7_peaks_stitched	chr19	55849199	55867208	7	18009	15452.98	2594.29	1507	ENSG00000160471,ENSG00000267706,ENSG00000133247,ENSG00000180043	ENSG00000180061,ENSG00000108107,ENSG00000160469,ENSG00000160472,ENSG00000095752,ENSG00000233493,ENSG00000108106,ENSG00000267531	1507	0	protein_coding	+	SUV420H2	chr19:55851221-55859488	8267	8853
ENSG00000113946	12_peaks_stitched	chr3	190039606	190073920	12	34314	18133.03	5276.22	1508	ENSG00000113946,ENSG00000163347	ENSG00000113946,ENSG00000163347	1508	0	protein_coding	+	CLDN16	chr3:190040330-190129932	89602	4167
ENSG00000249378	14_peaks_stitched	chr4	189338582	189376042	14	37460	16003.23	3150.36	1509	ENSG00000249378	ENSG00000249378	1509	0	lincRNA	+	LINC01060	chr4:189321890-189602205	280315	3460
ENSG00000198848	6_peaks_stitched	chr16	55784377	55798022	6	13645	14353.38	1501.59	1510		ENSG00000198848	1510	0	protein_coding	-	CES1	chr16:55836763-55867249	30486	5665
ENSG00000189433	5_peaks_stitched	chr1	35218483	35230380	5	11897	14212.08	1361.86	1511	ENSG00000189280,ENSG00000163866,ENSG00000189433	ENSG00000188910,ENSG00000187513	1511	0	protein_coding	+	GJB4	chr1:35225342-35229325	3983	2838
ENSG00000114982	8_peaks_stitched	chr2	97265570	97304645	8	39075	17264.21	4432.27	1512	ENSG00000114982	ENSG00000114982	1512	0	protein_coding	-	KANSL3	chr2:97258907-97308524	49617	20185
ENSG00000034239	6_peaks_stitched	chr8	49406041	49436802	6	30761	16958.46	4130.99	1513			1513	0	protein_coding	-	EFCAB1	chr8:49623348-49647870	24522	7817
ENSG00000060237	4_peaks_stitched	chr12	859339	869239	4	9900	14016.59	1193.9	1514	ENSG00000060237	ENSG00000060237	1514	0	protein_coding	+	WNK1	chr12:861759-1020618	158859	26470
ENSG00000128245	4_peaks_stitched	chr22	32339069	32348901	4	9832	14214.6	1398.91	1515	ENSG00000128245,ENSG00000128254	ENSG00000128254,ENSG00000100150	1515	0	protein_coding	+	YWHAH	chr22:32340447-32353590	13143	4184
ENSG00000162337	5_peaks_stitched	chr11	68069620	68089805	5	20185	15456.97	2651.96	1516	ENSG00000162337	ENSG00000171067	1516	0	protein_coding	+	LRP5	chr11:68080077-68216743	136666	8021
ENSG00000182264	7_peaks_stitched	chr19	49241327	49259974	7	18647	15312	2512.96	1517	ENSG00000182264,ENSG00000105538,ENSG00000174951,ENSG00000105550	ENSG00000105552,ENSG00000176909,ENSG00000182264,ENSG00000105538,ENSG00000176920	1517	0	protein_coding	-	IZUMO1	chr19:49244109-49250166	6057	5140
ENSG00000131759	3_peaks_stitched	chr17	38467356	38479482	3	12126	14115.25	1318.84	1518	ENSG00000131759	ENSG00000171475,ENSG00000094804,ENSG00000183153,ENSG00000131759,ENSG00000266208	1518	0	protein_coding	+	RARA	chr17:38465444-38513094	47650	7118
ENSG00000005102	7_peaks_stitched	chr17	41733465	41755780	7	22315	15054.43	2277.69	1519	ENSG00000005102		1519	0	protein_coding	-	MEOX1	chr17:41717756-41739322	21566	6514
ENSG00000112941	3_peaks_stitched	chr5	6711435	6720405	3	8970	14073.31	1299.93	1520	ENSG00000112941	ENSG00000112941	1520	0	protein_coding	+	PAPD7	chr5:6714718-6757161	42443	7295
ENSG00000123154	6_peaks_stitched	chr19	12775480	12793358	6	17878	14993.15	2221.77	1521	ENSG00000105583,ENSG00000095059,ENSG00000269590,ENSG00000104774,ENSG00000123154	ENSG00000188033,ENSG00000104774,ENSG00000269242,ENSG00000105576,ENSG00000132004,ENSG00000123144	1521	0	protein_coding	+	WDR83	chr19:12777614-12786646	9032	6048
ENSG00000254087	5_peaks_stitched	chr8	56791371	56820472	5	29101	15620.37	2852.2	1522	ENSG00000254087	ENSG00000254087	1522	0	protein_coding	+	LYN	chr8:56792372-56923940	131568	4557
ENSG00000143842	8_peaks_stitched	chr1	204041838	204053882	8	12044	14496.18	1729.98	1523	ENSG00000143842	ENSG00000143842,ENSG00000176754	1523	0	protein_coding	+	SOX13	chr1:204042243-204096863	54620	9914
ENSG00000069956	9_peaks_stitched	chr15	52310694	52334916	9	24222	15657.85	2893.97	1524	ENSG00000069956	ENSG00000166477	1524	0	protein_coding	+	MAPK6	chr15:52244303-52358462	114159	8171
ENSG00000189410	10_peaks_stitched	chr1	21043724	21076518	10	32794	17663.79	4900.33	1525	ENSG00000189410,ENSG00000117245,ENSG00000127483	ENSG00000117245,ENSG00000127483	1525	0	protein_coding	-	SH2D5	chr1:21046225-21059330	13105	5862
ENSG00000120129	7_peaks_stitched	chr5	172190058	172206310	7	16252	15176.61	2424.06	1526	ENSG00000120129		1526	0	protein_coding	-	DUSP1	chr5:172195093-172198198	3105	2015
ENSG00000106683	7_peaks_stitched	chr7	73492805	73509639	7	16834	14777.84	2028.53	1527	ENSG00000106683	ENSG00000106683,ENSG00000049540	1527	0	protein_coding	+	LIMK1	chr7:73497263-73536855	39592	8122
ENSG00000180198	3_peaks_stitched	chr1	28831474	28846947	3	15473	14292.93	1557.96	1528	ENSG00000180198	ENSG00000180098,ENSG00000180198	1528	0	protein_coding	+	RCC1	chr1:28832455-28865812	33357	7993
ENSG00000167861	7_peaks_stitched	chr17	72957987	72990533	7	32546	15868.63	3135.13	1529	ENSG00000167861,ENSG00000109089	ENSG00000167862,ENSG00000180901,ENSG00000183034,ENSG00000167861,ENSG00000167863,ENSG00000182938,ENSG00000182040	1529	0	protein_coding	-	HID1	chr17:72946838-72969261	22423	11060
ENSG00000154845	8_peaks_stitched	chr18	9593936	9620293	8	26357	15528.62	2795.24	1530	ENSG00000154845	ENSG00000154845	1530	0	protein_coding	-	PPP4R1	chr18:9546789-9615238	68449	14028
ENSG00000167118	7_peaks_stitched	chr9	131122331	131135115	7	12784	14913.55	2191.44	1531	ENSG00000167114,ENSG00000167118	ENSG00000167123,ENSG00000167113,ENSG00000167112,ENSG00000167118	1531	0	protein_coding	+	URM1	chr9:131133598-131153015	19417	7631
ENSG00000135373	12_peaks_stitched	chr11	34641997	34677915	12	35918	18691.73	5974.1	1532	ENSG00000135373		1532	0	protein_coding	+	EHF	chr11:34642640-34682604	39964	8743
ENSG00000186073	11_peaks_stitched	chr15	36868960	36907039	11	38079	16106.79	3400.63	1533	ENSG00000186073	ENSG00000186073	1533	0	protein_coding	+	C15orf41	chr15:36871812-37102449	230637	19548
ENSG00000139289	17_peaks_stitched	chr12	76322160	76355886	17	33726	16224.63	3520.5	1534			1534	0	protein_coding	-	PHLDA1	chr12:76419227-76427712	8485	9161
ENSG00000108298	2_peaks_stitched	chr17	37351858	37358792	2	6934	13783.18	1081.88	1535	ENSG00000067191,ENSG00000108298	ENSG00000108298,ENSG00000161381,ENSG00000141748,ENSG00000067191,ENSG00000141750	1535	0	protein_coding	+	RPL19	chr17:37356536-37360980	4444	4269
ENSG00000185129	2_peaks_stitched	chr5	139486638	139494799	2	8161	13953.14	1259.73	1536	ENSG00000185129	ENSG00000182700	1536	0	protein_coding	+	PURA	chr5:139487362-139496321	8959	3708
ENSG00000168081	11_peaks_stitched	chr8	28175355	28227456	11	52101	18806.69	6115.42	1537	ENSG00000168081,ENSG00000186918,ENSG00000214050		1537	0	protein_coding	+	PNOC	chr8:28174503-28200872	26369	2907
ENSG00000148358	2_peaks_stitched	chr9	132804031	132817446	2	13415	14723.96	2035.98	1538	ENSG00000148358,ENSG00000187239	ENSG00000148358,ENSG00000187239	1538	0	protein_coding	+	GPR107	chr9:132815705-132902448	86743	15499
ENSG00000156642	4_peaks_stitched	chr15	73924057	73941450	4	17393	15412.06	2728.44	1539	ENSG00000156642	ENSG00000103855	1539	0	protein_coding	-	NPTN	chr15:73852355-73926475	74120	6874
ENSG00000080845	11_peaks_stitched	chr20	35088842	35122103	11	33261	16937.49	4256.31	1540	ENSG00000080845	ENSG00000080845,ENSG00000101335	1540	0	protein_coding	+	DLGAP4	chr20:34894258-35157040	262782	15305
ENSG00000182459	14_peaks_stitched	chr17	80286318	80326681	14	40363	16670.06	3991.99	1541	ENSG00000141574,ENSG00000182459	ENSG00000169660,ENSG00000181396,ENSG00000173762,ENSG00000181408	1541	0	protein_coding	+	TEX19	chr17:80317123-80321652	4529	1934
ENSG00000111371	3_peaks_stitched	chr12	46653840	46663489	3	9649	14373.26	1695.52	1542	ENSG00000111371		1542	0	protein_coding	-	SLC38A1	chr12:46576846-46663800	86954	14124
ENSG00000142507	4_peaks_stitched	chr17	4691917	4711312	4	19395	15265.49	2595.76	1543	ENSG00000142507,ENSG00000129219,ENSG00000182327	ENSG00000182853,ENSG00000141497,ENSG00000129219,ENSG00000141503,ENSG00000161921,ENSG00000142484	1543	0	protein_coding	+	PSMB6	chr17:4699439-4701790	2351	2318
ENSG00000196588	16_peaks_stitched	chr22	40981753	41033693	16	51940	18166.44	5502.4	1544	ENSG00000196588	ENSG00000128285	1544	0	protein_coding	-	MKL1	chr22:40806285-41032706	226421	11785
ENSG00000106571	12_peaks_stitched	chr7	42215512	42277989	12	62477	19812.59	7152.44	1545	ENSG00000106571	ENSG00000106571	1545	0	protein_coding	-	GLI3	chr7:42000548-42277469	276921	12403
ENSG00000092964	3_peaks_stitched	chr8	26433504	26446284	3	12780	14247.76	1589.34	1546	ENSG00000092964	ENSG00000092964	1546	0	protein_coding	+	DPYSL2	chr8:26371791-26515694	143903	10501
ENSG00000168275	2_peaks_stitched	chr1	234503505	234511251	2	7746	13631.9	979.53	1547	ENSG00000168275	ENSG00000059588	1547	0	protein_coding	+	COA6	chr1:234509202-234519795	10593	2197
ENSG00000110031	6_peaks_stitched	chr11	58340772	58348322	6	7550	13676.84	1044.5	1548	ENSG00000110031,ENSG00000186660,ENSG00000255073	ENSG00000242689,ENSG00000269570,ENSG00000255073	1548	0	protein_coding	-	LPXN	chr11:58294344-58345693	51349	3563
ENSG00000151914	19_peaks_stitched	chr6	56503091	56535298	19	32207	15549.34	2921.71	1549	ENSG00000151914	ENSG00000151914	1549	0	protein_coding	-	DST	chr6:56322785-56819426	496641	53943
ENSG00000129351	8_peaks_stitched	chr19	10755278	10782346	8	27068	15794.48	3181.6	1550	ENSG00000129351	ENSG00000129353,ENSG00000213339,ENSG00000129351,ENSG00000079805,ENSG00000226104	1550	0	protein_coding	+	ILF3	chr19:10764937-10803093	38156	23341
ENSG00000134250	4_peaks_stitched	chr1	120596237	120624282	4	28045	22590.62	9997.24	1551	ENSG00000134250	ENSG00000134250	1551	0	protein_coding	-	NOTCH2	chr1:120454176-120612240	158064	17918
ENSG00000197930	4_peaks_stitched	chr14	53160390	53175207	4	14817	14421.61	1829.45	1552	ENSG00000197930,ENSG00000100519	ENSG00000100519,ENSG00000197930,ENSG00000198252	1552	0	protein_coding	-	ERO1L	chr14:53106634-53162618	55984	10559
ENSG00000196363	3_peaks_stitched	chr9	136999258	137011714	3	12456	14476.74	1892.57	1553	ENSG00000196363		1553	0	protein_coding	+	WDR5	chr9:137000487-137025093	24606	6197
ENSG00000181938	6_peaks_stitched	chr16	58425949	58446260	6	20311	15412.89	2829.54	1554	ENSG00000181938	ENSG00000181938	1554	0	protein_coding	+	GINS3	chr16:58328984-58440048	111064	10796
ENSG00000149212	5_peaks_stitched	chr11	94960848	94989336	5	28488	15925.76	3355.72	1555	ENSG00000149212		1555	0	protein_coding	-	SESN3	chr11:94898704-94965705	67001	12145
ENSG00000101670	9_peaks_stitched	chr18	47122753	47145407	9	22654	14673.41	2103.69	1556		ENSG00000101670	1556	0	protein_coding	+	LIPG	chr18:47087069-47119272	32203	7829
ENSG00000232855	2_peaks_stitched	chr21	30003306	30011416	2	8110	13423.99	857.51	1557	ENSG00000232855	ENSG00000232855	1557	0	lincRNA	-	AF131217.1	chr21:29811667-30047170	235503	7035
ENSG00000133657	3_peaks_stitched	chr3	194205909	194215194	3	9285	14332.09	1766.21	1558	ENSG00000133657	ENSG00000133657	1558	0	protein_coding	-	ATP13A3	chr3:194123401-194219093	95692	20486
ENSG00000183354	3_peaks_stitched	chr9	5996427	6016196	3	19769	18140.02	5595.64	1559	ENSG00000183354,ENSG00000137040	ENSG00000183354	1559	0	protein_coding	-	KIAA2026	chr9:5881596-6007901	126305	18349
ENSG00000229891	10_peaks_stitched	chr22	42755307	42786338	10	31031	16699.23	4155.12	1560	ENSG00000235568,ENSG00000229891	ENSG00000235568,ENSG00000100207	1560	0	lincRNA	-	Z83851.1	chr22:42760406-42765242	4836	2391
ENSG00000169946	15_peaks_stitched	chr8	106508433	106537146	15	28713	15072.59	2530.36	1561	ENSG00000169946	ENSG00000169946	1561	0	protein_coding	+	ZFPM2	chr8:106330920-106816760	485840	15261
ENSG00000107581	11_peaks_stitched	chr10	120838409	120864929	11	26520	15021.14	2481.03	1562	ENSG00000119979,ENSG00000107581	ENSG00000119979,ENSG00000188613,ENSG00000183605,ENSG00000107581	1562	0	protein_coding	-	EIF3A	chr10:120794356-120840316	45960	6906
ENSG00000182774	8_peaks_stitched	chr15	83198817	83221447	8	22630	16392.41	3853.37	1563	ENSG00000214575,ENSG00000182774	ENSG00000214575	1563	0	protein_coding	-	RPS17L	chr15:83205504-83209315	3811	9243
ENSG00000198835	9_peaks_stitched	chr1	228319021	228363105	9	44084	18549.52	6012.37	1564	ENSG00000181873,ENSG00000143774,ENSG00000198835	ENSG00000162910,ENSG00000143761,ENSG00000143793,ENSG00000154358,ENSG00000162913	1564	0	protein_coding	+	GJC2	chr1:228337553-228347527	9974	2241
ENSG00000102908	2_peaks_stitched	chr16	69597899	69602620	2	4721	13248.96	724.12	1565	ENSG00000102908		1565	0	protein_coding	+	NFAT5	chr16:69598997-69738569	139572	28987
ENSG00000130770	10_peaks_stitched	chr1	28558554	28587395	10	28841	15234.31	2714.7	1566	ENSG00000130770,ENSG00000126698,ENSG00000130766	ENSG00000169403,ENSG00000215902,ENSG00000126698,ENSG00000269804	1566	0	protein_coding	+	ATPIF1	chr1:28562620-28573417	10797	3294
ENSG00000185024	6_peaks_stitched	chr14	105755726	105782755	6	27029	16109.5	3595.87	1567	ENSG00000185024,ENSG00000179364	ENSG00000184887,ENSG00000179364,ENSG00000185024	1567	0	protein_coding	-	BRF1	chr14:105675623-105781926	106303	35569
ENSG00000100353	12_peaks_stitched	chr22	36917625	36959493	12	41868	17635.44	5129.34	1568	ENSG00000100353	ENSG00000100348,ENSG00000100350,ENSG00000100353,ENSG00000166862	1568	0	protein_coding	-	EIF3D	chr22:36906897-36925483	18586	6892
ENSG00000179348	4_peaks_stitched	chr3	128202846	128217100	4	14254	15564.24	3060.12	1569	ENSG00000179348	ENSG00000179407,ENSG00000179348	1569	0	protein_coding	-	GATA2	chr3:128198270-128212028	13758	6895
ENSG00000167632	5_peaks_stitched	chr8	141455431	141475556	5	20125	15939.93	3438.66	1570	ENSG00000167632	ENSG00000104472,ENSG00000167632	1570	0	protein_coding	-	TRAPPC9	chr8:140742586-141468678	726092	38448
ENSG00000134954	7_peaks_stitched	chr11	128366055	128393727	7	27672	15954.13	3456.68	1571	ENSG00000134954	ENSG00000134954	1571	0	protein_coding	-	ETS1	chr11:128328656-128457453	128797	16875
ENSG00000038382	7_peaks_stitched	chr5	14142723	14157889	7	15166	14845.95	2350.23	1572	ENSG00000038382	ENSG00000038382	1572	0	protein_coding	+	TRIO	chr5:14143811-14532235	388424	28365
ENSG00000188064	4_peaks_stitched	chr22	46390970	46411288	4	20318	15895.88	3400.59	1573		ENSG00000188064,ENSG00000197182,ENSG00000182257	1573	0	protein_coding	-	WNT7B	chr22:46316242-46373009	56767	6681
ENSG00000167645	5_peaks_stitched	chr19	38786365	38807495	5	21130	14447.4	1956.88	1574	ENSG00000167645,ENSG00000167644,ENSG00000267748	ENSG00000167642,ENSG00000099337,ENSG00000099338,ENSG00000167641	1574	0	protein_coding	-	YIF1B	chr19:38795753-38807913	12160	8190
ENSG00000099256	5_peaks_stitched	chr10	25240158	25253922	5	13764	15285.25	2799.07	1575	ENSG00000099256		1575	0	protein_coding	-	PRTFDC1	chr10:25137536-25241533	103997	2623
ENSG00000171823	5_peaks_stitched	chr12	1699826	1726234	5	26408	15551.37	3067.12	1576	ENSG00000111186,ENSG00000171823	ENSG00000111186	1576	0	protein_coding	-	FBXL14	chr12:1675159-1703331	28172	2407
ENSG00000198964	1_peaks_stitched	chr10	52381277	52385923	1	4646	13207.98	728.46	1577	ENSG00000198964		1577	0	protein_coding	-	SGMS1	chr10:52065360-52384923	319563	7853
ENSG00000125319	8_peaks_stitched	chr17	42214880	42233240	8	18360	14643.5	2169.05	1578	ENSG00000125319	ENSG00000168591,ENSG00000108840,ENSG00000161664,ENSG00000087152	1578	0	protein_coding	+	C17orf53	chr17:42219274-42239844	20570	5420
ENSG00000105810	11_peaks_stitched	chr7	92321164	92348347	11	27183	15339.61	2867.58	1579	ENSG00000105810		1579	0	protein_coding	-	CDK6	chr7:92234235-92465908	231673	13583
ENSG00000130741	15_peaks_stitched	chrX	24097614	24143543	15	45929	16314.13	3867.53	1580		ENSG00000130741,ENSG00000005889	1580	0	protein_coding	+	EIF2S3	chrX:24072833-24096088	23255	4268
ENSG00000115641	12_peaks_stitched	chr2	105989979	106027827	12	37848	15785.09	3341.91	1581	ENSG00000115641	ENSG00000135974,ENSG00000135966	1581	0	protein_coding	-	FHL2	chr2:105974169-106054970	80801	11543
ENSG00000018408	6_peaks_stitched	chr3	149290275	149305277	6	15002	14470.45	2034.95	1582	ENSG00000018408	ENSG00000018408	1582	0	protein_coding	-	WWTR1	chr3:149235022-149454501	219479	12827
ENSG00000130340	9_peaks_stitched	chr6	158243370	158262758	9	19388	14218.72	1784.62	1583	ENSG00000130340		1583	0	protein_coding	+	SNX9	chr6:158244296-158366109	121813	4180
ENSG00000143554	3_peaks_stitched	chr1	153744692	153756718	3	12026	14105.92	1688.82	1584	ENSG00000143624,ENSG00000143554	ENSG00000143624	1584	0	protein_coding	+	SLC27A3	chr1:153746830-153752633	5803	15044
ENSG00000176907	6_peaks_stitched	chr8	39971787	39984445	6	12658	13620.09	1212.77	1585		ENSG00000176907	1585	0	protein_coding	+	C8orf4	chr8:40010989-40012821	1832	1832
ENSG00000114439	1_peaks_stitched	chr3	107241153	107245044	1	3891	13021.68	620.71	1586	ENSG00000114439		1586	0	protein_coding	+	BBX	chr3:107241783-107530171	288388	18005
ENSG00000188938	4_peaks_stitched	chr9	96212395	96231603	4	19208	14876.74	2478.82	1587	ENSG00000048828,ENSG00000188938	ENSG00000188938,ENSG00000048828	1587	0	protein_coding	-	FAM120AOS	chr9:96208776-96215874	7098	10870
ENSG00000136936	7_peaks_stitched	chr9	100451216	100478573	7	27357	15732.19	3341.16	1588	ENSG00000136936	ENSG00000136937,ENSG00000136936	1588	0	protein_coding	-	XPA	chr9:100437191-100459639	22448	2667
ENSG00000110880	7_peaks_stitched	chr12	109116585	109129367	7	12782	13994.82	1610.2	1589	ENSG00000110880	ENSG00000110880,ENSG00000264043	1589	0	protein_coding	-	CORO1C	chr12:109038885-109125372	86487	10533
ENSG00000204228	3_peaks_stitched	chr6	33166865	33176811	3	9946	13533.43	1158.53	1590	ENSG00000204228,ENSG00000112473,ENSG00000204231,ENSG00000204227	ENSG00000204231,ENSG00000204248,ENSG00000204227	1590	0	protein_coding	+	HSD17B8	chr6:33172419-33174608	2189	1414
ENSG00000107077	1_peaks_stitched	chr9	6756452	6759644	1	3192	13283.01	908.97	1591	ENSG00000107077	ENSG00000107077	1591	0	protein_coding	+	KDM4C	chr9:6720863-7175648	454785	15258
ENSG00000105011	9_peaks_stitched	chr19	14227797	14259656	9	31859	15846.41	3474.34	1592	ENSG00000105011,ENSG00000072062	ENSG00000072062,ENSG00000141854,ENSG00000072071,ENSG00000188032,ENSG00000141858	1592	0	protein_coding	-	ASF1B	chr19:14230321-14247768	17447	4388
ENSG00000125520	7_peaks_stitched	chr20	62368001	62383450	7	15449	14190.31	1821.75	1593	ENSG00000203896,ENSG00000125520,ENSG00000130584	ENSG00000197114,ENSG00000101246,ENSG00000258366,ENSG00000130584,ENSG00000243509,ENSG00000026036	1593	0	protein_coding	+	SLC2A4RG	chr20:62371214-62374858	3644	4421
ENSG00000166833	2_peaks_stitched	chr11	20069750	20079468	2	9718	14018.25	1662.79	1594	ENSG00000166833	ENSG00000166833	1594	0	protein_coding	+	NAV2	chr11:19372271-20143144	770873	18469
ENSG00000168502	2_peaks_stitched	chr18	8703690	8709143	2	5453	13151.74	805.72	1595	ENSG00000168502	ENSG00000168502	1595	0	protein_coding	+	SOGA2	chr18:8705659-8832776	127117	17822
ENSG00000091542	4_peaks_stitched	chr17	18084649	18091638	4	6989	13428.75	1099.09	1596	ENSG00000091542	ENSG00000091542,ENSG00000091536,ENSG00000131899	1596	0	protein_coding	+	ALKBH5	chr17:18086392-18113268	26876	4519
ENSG00000146872	3_peaks_stitched	chr17	60547894	60558567	3	10673	14017.13	1691.67	1597	ENSG00000146872	ENSG00000087995	1597	0	protein_coding	+	TLK2	chr17:60536019-60692842	156823	14342
ENSG00000176148	3_peaks_stitched	chr11	33060247	33068350	3	8103	13764.19	1441.54	1598	ENSG00000176148	ENSG00000121690,ENSG00000176148,ENSG00000176102	1598	0	protein_coding	+	TCP11L1	chr11:33060963-33127489	66526	8785
ENSG00000132879	4_peaks_stitched	chr1	11711913	11725161	4	13248	14162.42	1847.46	1599	ENSG00000132879,ENSG00000116661,ENSG00000116663	ENSG00000116670,ENSG00000116663,ENSG00000116661,ENSG00000162490	1599	0	protein_coding	+	FBXO44	chr1:11714432-11723384	8952	10092
ENSG00000104419	6_peaks_stitched	chr8	134367096	134389750	6	22654	16746.02	4432.43	1600			1600	0	protein_coding	-	NDRG1	chr8:134249414-134314265	64851	18137
ENSG00000106617	9_peaks_stitched	chr7	151377133	151394511	9	17378	14565.5	2272.77	1601	ENSG00000106617	ENSG00000106617	1601	0	protein_coding	-	PRKAG2	chr7:151253197-151574210	321013	12705
ENSG00000171903	8_peaks_stitched	chr19	16035064	16048182	8	13118	14017.23	1732.97	1602	ENSG00000171903	ENSG00000186115,ENSG00000176231	1602	0	protein_coding	-	CYP4F11	chr19:16023177-16045677	22500	8312
ENSG00000118898	9_peaks_stitched	chr16	4974619	5008661	9	34042	15751.79	3479.46	1603	ENSG00000118898,ENSG00000103184	ENSG00000118898,ENSG00000118900,ENSG00000103184	1603	0	protein_coding	-	PPL	chr16:4932508-5010742	78234	14505
ENSG00000169047	9_peaks_stitched	chr2	227512473	227539204	9	26731	14794.09	2528.97	1604			1604	0	protein_coding	-	IRS1	chr2:227596033-227664475	68442	10207
ENSG00000145431	14_peaks_stitched	chr4	157850678	157893491	14	42813	15989.33	3727.28	1605	ENSG00000145431		1605	0	protein_coding	-	PDGFC	chr4:157681606-157892546	210940	10160
ENSG00000076685	8_peaks_stitched	chr10	104935744	104958396	8	22652	14682.66	2421.15	1606	ENSG00000076685	ENSG00000076685,ENSG00000235376	1606	0	protein_coding	-	NT5C2	chr10:104845940-104953056	107116	11562
ENSG00000158470	12_peaks_stitched	chr20	48290782	48334865	12	44083	17980.68	5727.15	1607	ENSG00000158470		1607	0	protein_coding	-	B4GALT5	chr20:48249482-48330415	80933	4713
ENSG00000165915	5_peaks_stitched	chr11	47428533	47448550	5	20017	14839.02	2596.81	1608	ENSG00000165916,ENSG00000165915	ENSG00000066336,ENSG00000165917,ENSG00000149187	1608	0	protein_coding	+	SLC39A13	chr11:47428683-47438047	9364	9893
ENSG00000072071	3_peaks_stitched	chr19	14306524	14328389	3	21865	15271.3	3037.94	1609	ENSG00000072071	ENSG00000072071	1609	0	protein_coding	-	LPHN1	chr19:14260750-14316999	56249	10386
ENSG00000143126	9_peaks_stitched	chr1	109791589	109826653	9	35064	15913.27	3680.45	1610	ENSG00000134222,ENSG00000143126	ENSG00000031698,ENSG00000116299,ENSG00000134243,ENSG00000221986	1610	0	protein_coding	+	CELSR2	chr1:109792641-109818372	25731	16696
ENSG00000167986	7_peaks_stitched	chr11	61064416	61104570	7	40154	16706.88	4480.25	1611	ENSG00000167986,ENSG00000149476	ENSG00000149483,ENSG00000162144,ENSG00000149476,ENSG00000256713,ENSG00000167992	1611	0	protein_coding	-	DDB1	chr11:61066923-61110068	43145	22735
ENSG00000158125	8_peaks_stitched	chr2	31601887	31628033	8	26146	15324.92	3102.56	1612	ENSG00000158125		1612	0	protein_coding	-	XDH	chr2:31557187-31637581	80394	6069
ENSG00000148459	1_peaks_stitched	chr10	26985571	26988246	1	2675	13140.73	923.66	1613	ENSG00000148459	ENSG00000148459	1613	0	protein_coding	+	PDSS1	chr10:26986588-27035727	49139	3595
ENSG00000233220	1_peaks_stitched	chr11	129870810	129874803	1	3993	12950.47	742.32	1614	ENSG00000170325,ENSG00000233220		1614	0	lincRNA	+	LINC00167	chr11:129872833-129874251	1418	1418
ENSG00000141551	10_peaks_stitched	chr17	80225896	80259159	10	33263	15786.06	3578.41	1615	ENSG00000141551	ENSG00000141551,ENSG00000141526,ENSG00000141574,ENSG00000173762,ENSG00000268852	1615	0	protein_coding	-	CSNK1D	chr17:80196899-80231607	34708	21435
ENSG00000149257	2_peaks_stitched	chr11	75272523	75283370	2	10847	13806.23	1600.27	1616	ENSG00000149257	ENSG00000158555,ENSG00000171533	1616	0	protein_coding	+	SERPINH1	chr11:75273101-75283828	10727	11180
ENSG00000259974	11_peaks_stitched	chr20	22353915	22372393	11	18478	14540.19	2336.04	1617			1617	0	lincRNA	-	LINC00261	chr20:22528309-22559280	30971	6154
ENSG00000073417	2_peaks_stitched	chr15	85522952	85536263	2	13311	14710.04	2508.5	1618	ENSG00000073417		1618	0	protein_coding	+	PDE8A	chr15:85523671-85682376	158705	13575
ENSG00000268141	5_peaks_stitched	chr1	154576850	154600820	5	23970	14916.42	2716.91	1619	ENSG00000160710,ENSG00000268141	ENSG00000160716,ENSG00000160714,ENSG00000160710	1619	0	protein_coding	+	AL606500.1	chr1:154585067-154585190	123	19
ENSG00000118007	3_peaks_stitched	chr3	136467818	136472952	3	5134	13181.2	982.41	1620	ENSG00000118007		1620	0	protein_coding	-	STAG1	chr3:136055077-136471220	416143	13146
ENSG00000170421	2_peaks_stitched	chr12	53317735	53322460	2	4725	12996.31	807.9	1621	ENSG00000170421	ENSG00000170421,ENSG00000111057	1621	0	protein_coding	-	KRT8	chr12:53290977-53343738	52761	12620
ENSG00000152558	1_peaks_stitched	chr11	102322033	102327331	1	5298	13031.22	842.85	1622	ENSG00000152558	ENSG00000152558	1622	0	protein_coding	-	TMEM123	chr11:102267063-102341115	74052	8648
ENSG00000068976	10_peaks_stitched	chr11	64510367	64547622	10	37255	17196.65	5013.46	1623	ENSG00000168066,ENSG00000068831,ENSG00000068976	ENSG00000168067,ENSG00000068831,ENSG00000133895,ENSG00000110076	1623	0	protein_coding	-	PYGM	chr11:64513861-64527769	13908	5768
ENSG00000066697	2_peaks_stitched	chr9	103187875	103194671	2	6796	13160.84	980.36	1624	ENSG00000066697	ENSG00000241697,ENSG00000251349,ENSG00000066697	1624	0	protein_coding	+	MSANTD3	chr9:103189438-103213511	24073	4041
ENSG00000165023	9_peaks_stitched	chr9	93084607	93108441	9	23834	14522.44	2346.26	1625			1625	0	protein_coding	-	DIRAS2	chr9:93372114-93405386	33272	4383
ENSG00000196821	12_peaks_stitched	chr6	34661088	34691836	12	30748	14955.08	2785.3	1626	ENSG00000196821	ENSG00000124562,ENSG00000196821	1626	0	protein_coding	-	C6orf106	chr6:34555065-34664636	109571	5037
ENSG00000026652	12_peaks_stitched	chr6	161815140	161867543	12	52403	16788.31	4622.55	1627	ENSG00000185345		1627	0	protein_coding	-	AGPAT4	chr6:161551011-161695093	144082	18335
ENSG00000142669	4_peaks_stitched	chr1	26601320	26612366	4	11046	13356.56	1195.31	1628	ENSG00000158062,ENSG00000130695,ENSG00000142669	ENSG00000158062,ENSG00000130695,ENSG00000176092,ENSG00000169442	1628	0	protein_coding	+	SH3BGRL3	chr1:26605667-26608007	2340	2418
ENSG00000111305	5_peaks_stitched	chr12	13245079	13255627	5	10548	13589.03	1427.8	1629	ENSG00000111305,ENSG00000084444	ENSG00000084444	1629	0	protein_coding	-	GSG1	chr12:13236494-13256619	20125	7716
ENSG00000182272	7_peaks_stitched	chr11	349370	371531	7	22161	14319.2	2166.36	1630	ENSG00000182272	ENSG00000185187,ENSG00000184363,ENSG00000185201,ENSG00000206013,ENSG00000182272,ENSG00000142089,ENSG00000185885,ENSG00000185101	1630	0	protein_coding	+	B4GALNT4	chr11:369796-382116	12320	4938
ENSG00000213741	5_peaks_stitched	chr14	50051189	50068761	5	17572	14335.06	2191.98	1631	ENSG00000165501,ENSG00000213741,ENSG00000253459	ENSG00000168282,ENSG00000165502,ENSG00000165506,ENSG00000100479	1631	0	protein_coding	-	RPS29	chr14:50043390-50065408	22018	3847
ENSG00000147854	1_peaks_stitched	chr9	6412407	6415160	1	2753	13150.72	1008.79	1632	ENSG00000147854	ENSG00000147854	1632	0	protein_coding	+	UHRF2	chr9:6413151-6507054	93903	12619
ENSG00000139722	12_peaks_stitched	chr12	123344559	123380787	12	36228	16015.73	3878.11	1633	ENSG00000139722,ENSG00000130787	ENSG00000130787,ENSG00000150967	1633	0	protein_coding	-	VPS37B	chr12:123349882-123380991	31109	7096
ENSG00000240972	3_peaks_stitched	chr22	24230244	24240402	3	10158	13698.92	1563.43	1634	ENSG00000251357,ENSG00000218537,ENSG00000240972	ENSG00000133460,ENSG00000099958	1634	0	protein_coding	+	MIF	chr22:24236191-24237414	1223	1956
ENSG00000177469	10_peaks_stitched	chr17	40559114	40582188	10	23074	14737.72	2602.95	1635	ENSG00000177469	ENSG00000168610,ENSG00000033627	1635	0	protein_coding	-	PTRF	chr17:40554470-40575535	21065	3826
ENSG00000173473	5_peaks_stitched	chr3	47821063	47845725	5	24662	14444.28	2312.1	1636	ENSG00000173473,ENSG00000132153	ENSG00000132153,ENSG00000173473	1636	0	protein_coding	-	SMARCC1	chr3:47626762-47823596	196834	9176
ENSG00000178026	11_peaks_stitched	chr22	24972966	25004423	11	31457	16440.77	4309.66	1637	ENSG00000100031,ENSG00000100028,ENSG00000178026	ENSG00000138867,ENSG00000100031,ENSG00000100028	1637	0	protein_coding	-	FAM211B	chr22:24981588-24989175	7587	8811
ENSG00000117676	8_peaks_stitched	chr1	26855690	26872542	8	16852	13837.12	1712.05	1638	ENSG00000117676	ENSG00000117676	1638	0	protein_coding	+	RPS6KA1	chr1:26856252-26901521	45269	11381
ENSG00000169242	7_peaks_stitched	chr1	155097383	155113277	7	15894	15020.73	2902.66	1639	ENSG00000179085,ENSG00000169242,ENSG00000169241	ENSG00000163463,ENSG00000163462,ENSG00000143590,ENSG00000185499	1639	0	protein_coding	+	EFNA1	chr1:155099936-155107333	7397	4371
ENSG00000156232	4_peaks_stitched	chr15	83476619	83481502	4	4883	12974.35	867.52	1640	ENSG00000156232	ENSG00000103942,ENSG00000186628,ENSG00000156232	1640	0	protein_coding	+	WHAMM	chr15:83478380-83503611	25231	3993
ENSG00000184779	6_peaks_stitched	chr15	82814474	82826015	6	11541	14159.07	2064.45	1641	ENSG00000184779		1641	0	protein_coding	-	RPS17	chr15:82821158-82824972	3814	9204
ENSG00000107731	10_peaks_stitched	chr10	73002103	73029731	10	27628	16248.53	4159.01	1642	ENSG00000107731	ENSG00000198246	1642	0	protein_coding	+	UNC5B	chr10:72972327-73062621	90294	6961
ENSG00000126790	2_peaks_stitched	chr14	59946720	59952407	2	5687	12907.99	818.96	1643	ENSG00000050130,ENSG00000126790	ENSG00000126790,ENSG00000151838,ENSG00000181619,ENSG00000050130	1643	0	protein_coding	-	L3HYPDH	chr14:59927081-59951148	24067	6198
ENSG00000120694	9_peaks_stitched	chr13	31728731	31750300	9	21569	14094.28	2010.75	1644	ENSG00000120694	ENSG00000120694,ENSG00000187676	1644	0	protein_coding	-	HSPH1	chr13:31710762-31736525	25763	6359
ENSG00000020426	5_peaks_stitched	chr14	61188552	61211884	5	23332	14987.22	2906.37	1645	ENSG00000020426,ENSG00000100625		1645	0	protein_coding	+	MNAT1	chr14:61201460-61436671	235211	5910
ENSG00000165458	1_peaks_stitched	chr11	71933590	71937046	1	3456	12728.84	654.69	1646	ENSG00000165458	ENSG00000110195,ENSG00000165458,ENSG00000165457,ENSG00000165462	1646	0	protein_coding	+	INPPL1	chr11:71934745-71950149	15404	10967
ENSG00000055130	2_peaks_stitched	chr7	148394645	148398784	2	4139	12607.5	547.24	1647	ENSG00000055130		1647	0	protein_coding	+	CUL1	chr7:148395006-148498128	103122	4127
ENSG00000196388	2_peaks_stitched	chr17	4889801	4903987	2	14186	14078	2017.92	1648	ENSG00000108509,ENSG00000129250,ENSG00000196388	ENSG00000108523,ENSG00000091640,ENSG00000108509,ENSG00000108518,ENSG00000108528,ENSG00000108515,ENSG00000132517,ENSG00000129250	1648	0	protein_coding	-	INCA1	chr17:4891425-4900905	9480	2808
ENSG00000141279	1_peaks_stitched	chr17	45607940	45612373	1	4433	12971.06	915.1	1649	ENSG00000141279	ENSG00000141279	1649	0	protein_coding	+	NPEPPS	chr17:45600308-45700642	100334	18439
ENSG00000125864	4_peaks_stitched	chr20	17538668	17552073	4	13405	13532.16	1478.33	1650	ENSG00000125864,ENSG00000125868	ENSG00000125844,ENSG00000125864	1650	0	protein_coding	-	BFSP1	chr20:17474550-17549865	75315	4715
ENSG00000170579	6_peaks_stitched	chr18	3966778	3994453	6	27675	22101.83	10060.72	1651	ENSG00000170579		1651	0	protein_coding	-	DLGAP1	chr18:3496030-4455335	959305	18736
ENSG00000176463	9_peaks_stitched	chr15	92482789	92509559	9	26770	14507.95	2468.29	1652	ENSG00000176463		1652	0	protein_coding	+	SLCO3A1	chr15:92396925-92715665	318740	14234
ENSG00000128340	11_peaks_stitched	chr22	37624128	37663413	11	39285	17190.36	5153.05	1653	ENSG00000128340	ENSG00000133466,ENSG00000100055,ENSG00000183473	1653	0	protein_coding	-	RAC2	chr22:37621301-37640488	19187	4054
ENSG00000111087	2_peaks_stitched	chr12	57848237	57856985	2	8748	13054.11	1018.1	1654	ENSG00000139269,ENSG00000111087	ENSG00000111087,ENSG00000166986,ENSG00000123329,ENSG00000179912,ENSG00000268367,ENSG00000175189	1654	0	protein_coding	+	GLI1	chr12:57853918-57866045	12127	9057
ENSG00000111642	7_peaks_stitched	chr12	6712406	6723989	7	11583	13579.75	1544.19	1655	ENSG00000111642	ENSG00000111641,ENSG00000111644,ENSG00000111653,ENSG00000184574,ENSG00000111642,ENSG00000010295	1655	0	protein_coding	-	CHD4	chr12:6679249-6716642	37393	11171
ENSG00000169957	6_peaks_stitched	chr16	30536588	30547516	6	10928	13415.92	1380.7	1656	ENSG00000169955,ENSG00000260869,ENSG00000169957	ENSG00000229809,ENSG00000005844,ENSG00000197162,ENSG00000169951	1656	0	protein_coding	-	ZNF768	chr16:30535325-30538142	2817	4307
ENSG00000134287	3_peaks_stitched	chr12	49349627	49366069	3	16442	14287.18	2252.95	1657	ENSG00000134287,ENSG00000169884	ENSG00000181929,ENSG00000134285,ENSG00000255863,ENSG00000181418,ENSG00000125084,ENSG00000139537	1657	0	protein_coding	-	ARF3	chr12:49329506-49351334	21828	8215
ENSG00000234807	5_peaks_stitched	chr1	59245145	59256684	5	11539	13152.86	1121.2	1658	ENSG00000234807,ENSG00000177606		1658	0	lincRNA	+	LINC01135	chr1:59250823-59365384	114561	1811
ENSG00000114573	4_peaks_stitched	chr3	113461235	113473363	4	12128	13642.08	1620.83	1659	ENSG00000114573,ENSG00000121579	ENSG00000114573,ENSG00000121579,ENSG00000176542	1659	0	protein_coding	+	ATP6V1A	chr3:113465866-113530903	65037	6243
ENSG00000106263	2_peaks_stitched	chr7	2392780	2397229	2	4449	12946.8	927.58	1660	ENSG00000106266,ENSG00000106263	ENSG00000106263,ENSG00000106266,ENSG00000136213	1660	0	protein_coding	+	EIF3B	chr7:2393721-2420380	26659	14705
ENSG00000182149	2_peaks_stitched	chr16	71916913	71931117	2	14204	13644.35	1625.27	1661	ENSG00000102984,ENSG00000182149,ENSG00000224470	ENSG00000182149,ENSG00000102984,ENSG00000224470	1661	0	protein_coding	+	IST1	chr16:71879899-71962913	83014	15201
ENSG00000140931	5_peaks_stitched	chr16	66637926	66652874	5	14948	14231.9	2213.87	1662	ENSG00000140931,ENSG00000183723	ENSG00000089505,ENSG00000140932,ENSG00000254788	1662	0	protein_coding	+	CMTM3	chr16:66637777-66647795	10018	10312
ENSG00000168242	6_peaks_stitched	chr6	26268924	26287324	6	18400	13622	1608.39	1663	ENSG00000256018,ENSG00000158406,ENSG00000168242	ENSG00000198327,ENSG00000124575,ENSG00000256316,ENSG00000197459,ENSG00000196966,ENSG00000124578	1663	0	protein_coding	+	HIST1H2BI	chr6:26273144-26273622	478	478
ENSG00000186451	9_peaks_stitched	chr3	57081768	57113993	9	32225	14890.82	2878.3	1664	ENSG00000163947,ENSG00000186451		1664	0	protein_coding	+	SPATA12	chr3:57094469-57109460	14991	2411
ENSG00000152104	11_peaks_stitched	chr1	214600803	214656887	11	56084	18102.22	6095.9	1665	ENSG00000152104		1665	0	protein_coding	-	PTPN14	chr1:214522039-214725792	203753	19609
ENSG00000165175	1_peaks_stitched	chrX	38660117	38666152	1	6035	12603.15	597.83	1666	ENSG00000165175		1666	0	protein_coding	+	MID1IP1	chrX:38660685-38665790	5105	6320
ENSG00000170852	3_peaks_stitched	chr7	32914861	32932573	3	17712	14087.6	2083.94	1667	ENSG00000170852,ENSG00000105778		1667	0	protein_coding	-	KBTBD2	chr7:32907784-32933743	25959	7149
ENSG00000122188	7_peaks_stitched	chr1	203713289	203739304	7	26015	14773.47	2777.11	1668	ENSG00000122188	ENSG00000058668,ENSG00000058673,ENSG00000257315	1668	0	protein_coding	+	LAX1	chr1:203734304-203745361	11057	6487
ENSG00000137497	2_peaks_stitched	chr11	71735191	71754392	2	19201	14287.88	2292.64	1669	ENSG00000137497	ENSG00000184154,ENSG00000137496,ENSG00000137497,ENSG00000137522	1669	0	protein_coding	-	NUMA1	chr11:71713910-71791739	77829	24398
ENSG00000158292	10_peaks_stitched	chr1	6294484	6338982	10	44498	17809.89	5818.18	1670	ENSG00000173673,ENSG00000116237,ENSG00000097021,ENSG00000158292	ENSG00000116251,ENSG00000158286,ENSG00000116237,ENSG00000097021	1670	0	protein_coding	-	GPR153	chr1:6307406-6321035	13629	4076
ENSG00000169813	4_peaks_stitched	chr10	43894709	43905332	4	10623	13577.38	1593.69	1671	ENSG00000169813	ENSG00000243660,ENSG00000150201,ENSG00000169813	1671	0	protein_coding	-	HNRNPF	chr10:43881065-43904614	23549	6388
ENSG00000102858	4_peaks_stitched	chr16	4662509	4676309	4	13800	13538	1568.69	1672	ENSG00000102858,ENSG00000153443	ENSG00000153443,ENSG00000102858	1672	0	protein_coding	+	MGRN1	chr16:4666494-4740975	74481	17569
ENSG00000124243	14_peaks_stitched	chr20	49444649	49486056	14	41407	17471.01	5505.55	1673	ENSG00000124243	ENSG00000101126	1673	0	protein_coding	+	BCAS4	chr20:49411431-49493714	82283	3931
ENSG00000105971	3_peaks_stitched	chr7	115992191	116004525	3	12334	13477.81	1515.31	1674	ENSG00000105971		1674	0	protein_coding	+	CAV2	chr7:115927434-116148595	221161	10019
ENSG00000137648	10_peaks_stitched	chr11	117931203	117964278	10	33075	16053.36	4091.34	1675	ENSG00000137648	ENSG00000137648,ENSG00000177098	1675	0	protein_coding	+	TMPRSS4	chr11:117947753-117992605	44852	16620
ENSG00000160298	3_peaks_stitched	chr21	47738018	47746513	3	8495	13185.48	1240.85	1676	ENSG00000160298,ENSG00000160299	ENSG00000182362,ENSG00000160299,ENSG00000160294,ENSG00000160298	1676	0	protein_coding	-	C21orf58	chr21:47720095-47743789	23694	11379
ENSG00000197958	4_peaks_stitched	chr9	130208626	130215351	4	6725	13315.38	1374.88	1677	ENSG00000197958,ENSG00000148356	ENSG00000148356,ENSG00000136856,ENSG00000196152	1677	0	protein_coding	-	RPL12	chr9:130209953-130213684	3731	3568
ENSG00000109184	3_peaks_stitched	chr4	52708372	52720083	3	11711	13611.08	1672.37	1678	ENSG00000109184	ENSG00000109184	1678	0	protein_coding	+	DCUN1D4	chr4:52709166-52783003	73837	12209
ENSG00000112559	7_peaks_stitched	chr6	41603128	41620109	7	16981	13659.51	1725.11	1679	ENSG00000112559	ENSG00000112561,ENSG00000268275	1679	0	protein_coding	+	MDFI	chr6:41604620-41621984	17364	5636
ENSG00000150281	3_peaks_stitched	chr16	30903867	30915381	3	11514	13192.75	1265.78	1680	ENSG00000099385,ENSG00000150281	ENSG00000099364,ENSG00000175938	1680	0	protein_coding	+	CTF1	chr16:30907928-30914881	6953	3275
ENSG00000120616	1_peaks_stitched	chr10	32634104	32636811	1	2707	12670.4	747.7	1681	ENSG00000120616	ENSG00000120616	1681	0	protein_coding	-	EPC1	chr10:32556679-32667726	111047	14043
ENSG00000134871	12_peaks_stitched	chr13	111056851	111073341	12	16490	14060.93	2138.81	1682	ENSG00000134871	ENSG00000134871	1682	0	protein_coding	+	COL4A2	chr13:110958159-111165374	207215	8897
ENSG00000171867	1_peaks_stitched	chr20	4664906	4669263	1	4357	12698.68	782.33	1683	ENSG00000171867	ENSG00000171864	1683	0	protein_coding	+	PRNP	chr20:4666882-4682236	15354	4470
ENSG00000114120	3_peaks_stitched	chr3	140659863	140673714	3	13851	14267.87	2361.1	1684	ENSG00000114120	ENSG00000114120	1684	0	protein_coding	+	SLC25A36	chr3:140660672-140698775	38103	13727
ENSG00000182180	4_peaks_stitched	chr10	75004897	75023093	4	18196	14162.58	2257.66	1685	ENSG00000213551,ENSG00000156042,ENSG00000182180	ENSG00000138286,ENSG00000213551	1685	0	protein_coding	-	MRPS16	chr10:75006510-75012451	5941	4916
ENSG00000117625	1_peaks_stitched	chr1	211430370	211435084	1	4714	12572.29	667.68	1686	ENSG00000117625	ENSG00000117625	1686	0	protein_coding	+	RCOR3	chr1:211431719-211489727	58008	16008
ENSG00000152601	2_peaks_stitched	chr3	151983877	151989604	2	5727	12763.25	867.5	1687	ENSG00000152601	ENSG00000152601	1687	0	protein_coding	+	MBNL1	chr3:151961617-152183569	221952	27861
ENSG00000165283	7_peaks_stitched	chr9	35095374	35116760	7	21386	14844.22	2950.67	1688	ENSG00000165283,ENSG00000165282,ENSG00000005238	ENSG00000198722,ENSG00000165280,ENSG00000221829,ENSG00000165282	1688	0	protein_coding	-	STOML2	chr9:35099888-35103154	3266	2617
ENSG00000097007	5_peaks_stitched	chr9	133699616	133723948	5	24332	15384.8	3499.43	1689	ENSG00000097007	ENSG00000188710	1689	0	protein_coding	+	ABL1	chr9:133589333-133763062	173729	8508
ENSG00000048707	9_peaks_stitched	chr1	12513762	12542413	9	28651	15332.23	3452.9	1690	ENSG00000048707	ENSG00000048707	1690	0	protein_coding	+	VPS13D	chr1:12290124-12572099	281975	25420
ENSG00000108439	10_peaks_stitched	chr17	46012639	46027723	10	15084	13824.52	1948.64	1691	ENSG00000108439	ENSG00000108465,ENSG00000167182,ENSG00000167183,ENSG00000108439	1691	0	protein_coding	+	PNPO	chr17:46018872-46025654	6782	6029
ENSG00000162390	11_peaks_stitched	chr1	55061895	55082420	11	20525	16458.93	4584.72	1692	ENSG00000162390,ENSG00000162391	ENSG00000271723,ENSG00000184313,ENSG00000162391	1692	0	protein_coding	+	ACOT11	chr1:55007930-55104865	96935	11455
ENSG00000113648	5_peaks_stitched	chr5	134720647	134735552	5	14905	14072.1	2204.61	1693	ENSG00000113648	ENSG00000113648,ENSG00000224186,ENSG00000251380	1693	0	protein_coding	-	H2AFY	chr5:134669590-134735604	66014	27357
ENSG00000138166	5_peaks_stitched	chr10	112255532	112272659	5	17127	13756.21	1888.92	1694	ENSG00000138166		1694	0	protein_coding	+	DUSP5	chr10:112257596-112271302	13706	3149
ENSG00000130303	7_peaks_stitched	chr19	17493482	17531694	7	38212	15513.48	3655.45	1695	ENSG00000141971,ENSG00000130303	ENSG00000130299,ENSG00000141971,ENSG00000130304,ENSG00000188051,ENSG00000130300,ENSG00000269035,ENSG00000074855,ENSG00000171773	1695	0	protein_coding	-	BST2	chr19:17513748-17516457	2709	1537
ENSG00000006194	4_peaks_stitched	chr16	3313088	3334994	4	21906	14103.12	2254.42	1696	ENSG00000006194	ENSG00000103313,ENSG00000010539,ENSG00000162086,ENSG00000140993,ENSG00000006194	1696	0	protein_coding	+	ZNF263	chr16:3313743-3351401	37658	15675
ENSG00000116717	6_peaks_stitched	chr1	68148329	68155447	6	7118	12720.71	874.82	1697	ENSG00000116717		1697	0	protein_coding	+	GADD45A	chr1:68150744-68154021	3277	3613
ENSG00000125378	9_peaks_stitched	chr14	54564572	54588156	9	23584	14360.05	2516.14	1698			1698	0	protein_coding	-	BMP4	chr14:54416454-54425479	9025	7611
ENSG00000115762	2_peaks_stitched	chr2	131849700	131864376	2	14676	13553.48	1712	1699	ENSG00000115762,ENSG00000152102	ENSG00000115762	1699	0	protein_coding	+	PLEKHB2	chr2:131862420-132111282	248862	15454
ENSG00000147642	4_peaks_stitched	chr8	110647880	110658349	4	10469	13562.83	1722.36	1700	ENSG00000147642	ENSG00000147642	1700	0	protein_coding	-	SYBU	chr8:110586207-110704020	117813	25349
ENSG00000113384	1_peaks_stitched	chr5	32171874	32175594	1	3720	12710.81	879.02	1701	ENSG00000113384		1701	0	protein_coding	-	GOLPH3	chr5:32124810-32174456	49646	4090
ENSG00000136813	1_peaks_stitched	chr9	114244264	114247504	1	3240	12396.91	577.42	1702	ENSG00000136813	ENSG00000173258	1702	0	protein_coding	-	KIAA0368	chr9:114122972-114247025	124053	10834
ENSG00000102034	6_peaks_stitched	chrX	129240663	129260137	6	19474	13556.99	1742.41	1703	ENSG00000102034	ENSG00000134594,ENSG00000156709	1703	0	protein_coding	-	ELF4	chrX:129198849-129244691	45842	7133
ENSG00000183741	8_peaks_stitched	chr22	39260438	39279553	8	19115	14186.17	2383.9	1704	ENSG00000183741	ENSG00000221890	1704	0	protein_coding	-	CBX6	chr22:39257455-39268319	10864	11230
ENSG00000215853	6_peaks_stitched	chr1	152135198	152156864	6	21666	14660.26	2860.15	1705		ENSG00000159450,ENSG00000215853,ENSG00000197915	1705	0	protein_coding	-	RPTN	chr1:152126071-152131704	5633	3566
ENSG00000198369	7_peaks_stitched	chr2	65791489	65807263	7	15774	13442.98	1644.91	1706			1706	0	protein_coding	-	SPRED2	chr2:65537985-65659771	121786	7921
ENSG00000197183	5_peaks_stitched	chr20	31062149	31073159	5	11010	13421.09	1639.33	1707	ENSG00000197183	ENSG00000197183,ENSG00000171456	1707	0	protein_coding	-	C20orf112	chr20:31030862-31172876	142014	10674
ENSG00000168005	8_peaks_stitched	chr11	63568582	63589430	8	20848	14313.96	2534.21	1708	ENSG00000168005	ENSG00000188070,ENSG00000072518	1708	0	protein_coding	+	C11orf84	chr11:63580860-63595190	14330	3095
ENSG00000066027	6_peaks_stitched	chr1	212457340	212464984	6	7644	12711.26	933.98	1709	ENSG00000066027	ENSG00000066027	1709	0	protein_coding	+	PPP2R5A	chr1:212458879-212535200	76321	4395
ENSG00000123106	11_peaks_stitched	chr12	28202735	28220904	11	18169	14130.89	2355.79	1710			1710	0	protein_coding	+	CCDC91	chr12:28286182-28732883	446701	9673
ENSG00000009950	7_peaks_stitched	chr7	73021531	73063747	7	42216	16077.81	4304.93	1711	ENSG00000009950	ENSG00000071462,ENSG00000106638,ENSG00000106635,ENSG00000009950,ENSG00000176428,ENSG00000176410	1711	0	protein_coding	-	MLXIPL	chr7:73007524-73038873	31349	8327
ENSG00000080503	2_peaks_stitched	chr9	2014446	2018841	2	4395	12510.24	737.44	1712	ENSG00000080503	ENSG00000080503	1712	0	protein_coding	+	SMARCA2	chr9:2015342-2193624	178282	12305
ENSG00000177000	2_peaks_stitched	chr1	11862746	11867718	2	4972	12622.56	863.1	1713	ENSG00000011021,ENSG00000177000	ENSG00000175206,ENSG00000215910,ENSG00000011021	1713	0	protein_coding	-	MTHFR	chr1:11845780-11866977	21197	25225
ENSG00000184471	12_peaks_stitched	chr16	1122778	1153388	12	30610	15465.9	3735.32	1714	ENSG00000184471,ENSG00000162009	ENSG00000196557	1714	0	protein_coding	-	C1QTNF8	chr16:1140005-1146244	6239	1622
ENSG00000170522	4_peaks_stitched	chr4	111105997	111120658	4	14661	13073.58	1343.01	1715	ENSG00000170522		1715	0	protein_coding	-	ELOVL6	chr4:110967002-111120355	153353	10976
ENSG00000112081	15_peaks_stitched	chr6	36544029	36591343	15	47314	16117.9	4396.44	1716	ENSG00000112081	ENSG00000112079	1716	0	protein_coding	+	SRSF3	chr6:36562145-36573377	11232	5899
ENSG00000171992	5_peaks_stitched	chr5	150004105	150036923	5	32818	16022.81	4305.9	1717	ENSG00000171992	ENSG00000086589,ENSG00000164591	1717	0	protein_coding	+	SYNPO	chr5:149980642-150038782	58140	21977
ENSG00000111199	13_peaks_stitched	chr12	110257015	110283585	13	26570	14622.02	2906.09	1718	ENSG00000111199	ENSG00000139433,ENSG00000111199	1718	0	protein_coding	-	TRPV4	chr12:110220890-110271212	50322	6839
ENSG00000144746	2_peaks_stitched	chr3	69128366	69136546	2	8180	12984.66	1284.83	1719	ENSG00000144746,ENSG00000144744	ENSG00000144747,ENSG00000163380,ENSG00000144744	1719	0	protein_coding	+	ARL6IP5	chr3:69134095-69155217	21122	4836
ENSG00000051825	8_peaks_stitched	chr12	123716116	123737112	8	20996	13844.08	2150.33	1720	ENSG00000130921,ENSG00000051825	ENSG00000051825,ENSG00000111328,ENSG00000130921	1720	0	protein_coding	-	MPHOSPH9	chr12:123636867-123728561	91694	17672
ENSG00000141934	2_peaks_stitched	chr19	287402	292269	2	4867	12563.58	870.59	1721	ENSG00000141934	ENSG00000105556	1721	0	protein_coding	-	PPAP2C	chr19:281040-291393	10353	3732
ENSG00000071054	15_peaks_stitched	chr2	102357073	102387900	15	30827	14824.12	3132.52	1722	ENSG00000071054	ENSG00000071054	1722	0	protein_coding	+	MAP4K4	chr2:102313312-102511149	197837	15962
ENSG00000165272	21_peaks_stitched	chr9	33430927	33474810	21	43883	18207.72	6520.53	1723	ENSG00000165272,ENSG00000165271	ENSG00000165269,ENSG00000230453	1723	0	protein_coding	-	AQP3	chr9:33441152-33447609	6457	7518
ENSG00000138674	7_peaks_stitched	chr4	83807467	83823122	7	15655	13174.21	1491.88	1724	ENSG00000138674,ENSG00000168152	ENSG00000189308,ENSG00000138674,ENSG00000168152	1724	0	protein_coding	-	SEC31A	chr4:83739814-83822319	82505	17932
ENSG00000124145	12_peaks_stitched	chr20	43965260	43992775	12	27515	15534.94	3855	1725	ENSG00000204070,ENSG00000254806,ENSG00000124145	ENSG00000244274,ENSG00000124232,ENSG00000124159,ENSG00000124251,ENSG00000204070	1725	0	protein_coding	-	SDC4	chr20:43953928-43977064	23136	3547
ENSG00000146411	9_peaks_stitched	chr6	134351293	134384873	9	33580	14675.09	2996.11	1726	ENSG00000146411	ENSG00000028839	1726	0	protein_coding	-	SLC2A12	chr6:134309835-134373774	63939	4463
ENSG00000243678	4_peaks_stitched	chr17	49230078	49245328	4	15250	13754.49	2086.23	1727	ENSG00000239672,ENSG00000243678,ENSG00000011052	ENSG00000243678,ENSG00000008294,ENSG00000011258	1727	0	protein_coding	+	NME1-NME2	chr17:49230920-49249108	18188	5134
ENSG00000011009	6_peaks_stitched	chr1	24104174	24128081	6	23907	14134.08	2465.97	1728	ENSG00000011009,ENSG00000117308,ENSG00000057757	ENSG00000117305,ENSG00000011007	1728	0	protein_coding	+	LYPLA2	chr1:24117460-24122029	4569	6522
ENSG00000108179	1_peaks_stitched	chr10	81105007	81110840	1	5833	12664.21	999.25	1729	ENSG00000108179	ENSG00000108175	1729	0	protein_coding	+	PPIF	chr10:81107225-81115093	7868	5046
ENSG00000150093	3_peaks_stitched	chr10	33245514	33251208	3	5694	12760.03	1103.7	1730	ENSG00000150093	ENSG00000150093	1730	0	protein_coding	-	ITGB1	chr10:33189247-33294720	105473	11999
ENSG00000267942	7_peaks_stitched	chr12	66328511	66350447	7	21936	13855.35	2203.98	1731	ENSG00000149948	ENSG00000267942	1731	0	protein_coding	-	AC090673.2	chr12:66291518-66317967	26449	201
ENSG00000182950	8_peaks_stitched	chr15	75996244	76031511	8	35267	19418.26	7774.72	1732	ENSG00000182950,ENSG00000173546,ENSG00000256530	ENSG00000261043,ENSG00000203392	1732	0	protein_coding	+	ODF3L1	chr15:76016318-76020029	3711	1192
ENSG00000100796	1_peaks_stitched	chr14	91974596	91977788	1	3192	12144.48	501.01	1733	ENSG00000100796	ENSG00000100796	1733	0	protein_coding	-	SMEK1	chr14:91923955-91976898	52943	12672
ENSG00000073282	16_peaks_stitched	chr3	189537602	189561015	16	23413	15403.25	3776.14	1734	ENSG00000073282		1734	0	protein_coding	+	TP63	chr3:189349205-189615068	265863	12414
ENSG00000184678	2_peaks_stitched	chr1	149855260	149861224	2	5964	12501.56	874.91	1735	ENSG00000184678,ENSG00000178096,ENSG00000184270,ENSG00000184260	ENSG00000182217,ENSG00000178096,ENSG00000014914,ENSG00000143368,ENSG00000183558,ENSG00000159164,ENSG00000203811,ENSG00000203812,ENSG00000203852	1735	0	protein_coding	-	HIST2H2BE	chr1:149856010-149858232	2222	2222
ENSG00000108666	7_peaks_stitched	chr17	30667966	30686121	7	18155	14562.65	2936.8	1736	ENSG00000010244,ENSG00000108666	ENSG00000108666,ENSG00000010244	1736	0	protein_coding	-	C17orf75	chr17:30651584-30677042	25458	6090
ENSG00000198668	8_peaks_stitched	chr14	90848491	90868291	8	19800	13966.29	2340.71	1737	ENSG00000198668	ENSG00000198668	1737	0	protein_coding	+	CALM1	chr14:90862846-90874605	11759	12729
ENSG00000187147	8_peaks_stitched	chr1	44996318	45033849	8	37531	17706.36	6081.69	1738	ENSG00000187147	ENSG00000187147	1738	0	protein_coding	+	RNF220	chr1:44870866-45117396	246530	15130
ENSG00000197601	9_peaks_stitched	chr11	13943075	13977603	9	34528	16207.68	4586.59	1739			1739	0	protein_coding	+	FAR1	chr11:13690217-13753893	63676	8644
ENSG00000171492	11_peaks_stitched	chr1	90348577	90384293	11	35716	14876.27	3260.91	1740	ENSG00000171492		1740	0	protein_coding	+	LRRC8D	chr1:90286573-90402170	115597	10377
ENSG00000233539	3_peaks_stitched	chr7	47006981	47014390	3	7409	12353.28	738.46	1741			1741	0	protein_coding	-	AC011294.3	chr7:46713383-46799449	86066	3491
ENSG00000103335	13_peaks_stitched	chr16	88829438	88852191	13	22753	14207.93	2595.77	1742	ENSG00000103335	ENSG00000198931,ENSG00000103335,ENSG00000174177,ENSG00000141012,ENSG00000269422,ENSG00000167513	1742	0	protein_coding	-	PIEZO1	chr16:88781751-88851619	69868	15033
ENSG00000119973	2_peaks_stitched	chr10	120254841	120265228	2	10387	12576.12	977.38	1743			1743	0	protein_coding	-	PRLHR	chr10:120352916-120355160	2244	3773
ENSG00000132823	4_peaks_stitched	chr20	42828561	42840711	4	12150	13230.61	1635.2	1744	ENSG00000132823	ENSG00000124194,ENSG00000149596	1744	0	protein_coding	-	OSER1	chr20:42825136-42839431	14295	1705
ENSG00000133606	3_peaks_stitched	chr7	140177063	140186734	3	9671	12606.19	1015.12	1745	ENSG00000133606	ENSG00000133606	1745	0	protein_coding	-	MKRN1	chr7:140152840-140179369	26529	13957
ENSG00000054654	4_peaks_stitched	chr14	64319189	64337721	4	18532	13877.21	2293.18	1746	ENSG00000054654	ENSG00000054654	1746	0	protein_coding	+	SYNE2	chr14:64319683-64693165	373482	41059
ENSG00000101096	4_peaks_stitched	chr20	49869480	49878934	4	9454	12710.01	1126.21	1747			1747	0	protein_coding	-	NFATC2	chr20:50003494-50179370	175876	12035
ENSG00000205143	5_peaks_stitched	chr9	34610983	34647800	5	36817	16399.02	4825.35	1748	ENSG00000213930,ENSG00000137100,ENSG00000147955,ENSG00000258728,ENSG00000164967,ENSG00000205143	ENSG00000137070,ENSG00000122756,ENSG00000213930,ENSG00000172724,ENSG00000213927	1748	0	protein_coding	-	ARID3C	chr9:34621376-34628104	6728	1404
ENSG00000131126	15_peaks_stitched	chr19	43827152	43861851	15	34699	15278.58	3718.62	1749		ENSG00000131126	1749	0	protein_coding	+	TEX101	chr19:43905648-43922763	17115	2510
ENSG00000169925	3_peaks_stitched	chr9	136920295	136934119	3	13824	13975.33	2420.64	1750	ENSG00000169925	ENSG00000169925	1750	0	protein_coding	-	BRD3	chr9:136895427-136933657	38230	8148
ENSG00000106853	2_peaks_stitched	chr9	114359924	114365314	2	5390	12462.53	917.78	1751	ENSG00000106853	ENSG00000106853,ENSG00000059769	1751	0	protein_coding	-	PTGR1	chr9:114312002-114362135	50133	5863
ENSG00000058668	2_peaks_stitched	chr1	203594497	203602595	2	8098	12831.84	1292.85	1752	ENSG00000058668	ENSG00000058668	1752	0	protein_coding	+	ATP2B4	chr1:203595689-203713209	117520	21024
ENSG00000141086	10_peaks_stitched	chr16	67944062	67982549	10	38487	16633.6	5100.06	1753	ENSG00000124067,ENSG00000205220,ENSG00000141086,ENSG00000213398,ENSG00000261884,ENSG00000159792	ENSG00000038358,ENSG00000141096,ENSG00000124067,ENSG00000102898,ENSG00000167261,ENSG00000167264,ENSG00000188038,ENSG00000159792	1753	0	protein_coding	-	CTRL	chr16:67961543-67966317	4774	6208
ENSG00000059588	17_peaks_stitched	chr1	234634648	234680224	17	45576	17254.26	5731.41	1754		ENSG00000059588	1754	0	protein_coding	-	TARBP1	chr1:234527059-234614849	87790	10429
ENSG00000181744	2_peaks_stitched	chr3	143689538	143693495	2	3957	12136.37	617.3	1755	ENSG00000181744		1755	0	protein_coding	+	C3orf58	chr3:143690640-143767561	76921	10961
ENSG00000130254	3_peaks_stitched	chr19	5619133	5626343	3	7210	12573.28	1054.79	1756	ENSG00000160633,ENSG00000130254	ENSG00000130254,ENSG00000160633,ENSG00000130255	1756	0	protein_coding	-	SAFB2	chr19:5587010-5624057	37047	8917
ENSG00000186575	8_peaks_stitched	chr22	29998602	30022052	8	23450	14068.81	2565.18	1757	ENSG00000186575	ENSG00000184117,ENSG00000100296	1757	0	protein_coding	+	NF2	chr22:29999545-30094587	95042	14945
ENSG00000205363	4_peaks_stitched	chr15	74059530	74073741	4	14211	13883.85	2384.9	1758		ENSG00000205363	1758	0	protein_coding	-	C15orf59	chr15:74032141-74045088	12947	4904
ENSG00000140332	9_peaks_stitched	chr15	70383671	70414324	9	30653	15727.88	4232.59	1759	ENSG00000140332	ENSG00000140332	1759	0	protein_coding	-	TLE3	chr15:70340129-70390515	50386	32931
ENSG00000163814	8_peaks_stitched	chr3	45207164	45227091	8	19927	13493.44	1999.25	1760		ENSG00000163814,ENSG00000249992	1760	0	protein_coding	-	CDCP1	chr3:45123770-45187914	64144	6973
ENSG00000105717	12_peaks_stitched	chr19	19701074	19730187	12	29113	14059.17	2570.03	1761	ENSG00000105717	ENSG00000105717,ENSG00000089639,ENSG00000064547,ENSG00000160161,ENSG00000181896,ENSG00000105726	1761	0	protein_coding	-	PBX4	chr19:19672522-19729725	57203	3934
ENSG00000110768	5_peaks_stitched	chr11	18342705	18353990	5	11285	13357.26	1870.45	1762	ENSG00000110768,ENSG00000110756	ENSG00000110768,ENSG00000110756	1762	0	protein_coding	+	GTF2H1	chr11:18343842-18388591	44749	12718
ENSG00000149527	2_peaks_stitched	chr1	2359192	2364874	2	5682	12365.85	881.5	1763	ENSG00000149527	ENSG00000157916,ENSG00000149527,ENSG00000157911,ENSG00000116151	1763	0	protein_coding	+	PLCH2	chr1:2357419-2436969	79550	23880
ENSG00000113810	2_peaks_stitched	chr3	160116237	160125336	2	9099	12731.62	1248.74	1764	ENSG00000113810,ENSG00000068885	ENSG00000213186,ENSG00000068885,ENSG00000113810	1764	0	protein_coding	+	SMC4	chr3:160117062-160152750	35688	19575
ENSG00000166233	2_peaks_stitched	chr15	72765331	72768944	2	3613	12208.82	727.61	1765	ENSG00000166233		1765	0	protein_coding	+	ARIH1	chr15:72766667-72879692	113025	13097
ENSG00000174669	4_peaks_stitched	chr11	66128969	66154069	4	25100	14596.75	3116.11	1766	ENSG00000174669	ENSG00000174791,ENSG00000174744,ENSG00000174576,ENSG00000174807,ENSG00000174684,ENSG00000174669	1766	0	protein_coding	-	SLC29A2	chr11:66129992-66139685	9693	5360
ENSG00000088298	8_peaks_stitched	chr20	33850971	33873532	8	22561	14487.68	3011.47	1767	ENSG00000242372,ENSG00000088298,ENSG00000125966	ENSG00000101019,ENSG00000125998	1767	0	protein_coding	-	EDEM2	chr20:33703167-33865928	162761	5010
ENSG00000215908	4_peaks_stitched	chr1	16969498	16994184	4	24686	17803.55	6336.28	1768	ENSG00000215908	ENSG00000237847,ENSG00000219481,ENSG00000215908	1768	0	lincRNA	-	CROCCP2	chr1:16944751-16971178	26427	5834
ENSG00000198752	13_peaks_stitched	chr14	103440145	103488415	13	48270	17620.49	6155.12	1769	ENSG00000198752	ENSG00000166126,ENSG00000198752	1769	0	protein_coding	-	CDC42BPB	chr14:103398716-103523799	125083	10505
ENSG00000197077	12_peaks_stitched	chr22	25348090	25392743	12	44653	16816.91	5364.68	1770	ENSG00000197077	ENSG00000206069,ENSG00000197077	1770	0	protein_coding	+	KIAA1671	chr22:25348697-25593415	244718	26314
ENSG00000163513	11_peaks_stitched	chr3	30637366	30655230	11	17864	13127.2	1679.78	1771	ENSG00000163513		1771	0	protein_coding	+	TGFBR2	chr3:30647994-30735634	87640	7786
ENSG00000071564	6_peaks_stitched	chr19	1632934	1655872	6	22938	14655.75	3208.58	1772	ENSG00000071564	ENSG00000127540,ENSG00000267059,ENSG00000071564,ENSG00000071655	1772	0	protein_coding	-	TCF3	chr19:1609291-1652604	43313	13286
ENSG00000069188	10_peaks_stitched	chr17	71608438	71625322	10	16884	13129.5	1682.38	1773	ENSG00000069188		1773	0	protein_coding	-	SDK2	chr17:71330523-71640228	309705	17998
ENSG00000173080	13_peaks_stitched	chr1	155900550	155916329	13	15779	13296.87	1853.48	1774	ENSG00000132680,ENSG00000173080	ENSG00000116584,ENSG00000143622,ENSG00000132680	1774	0	protein_coding	+	RXFP4	chr1:155911480-155912625	1145	1145
ENSG00000165782	6_peaks_stitched	chr14	20922357	20939866	6	17509	13411.93	1969.39	1775	ENSG00000092094,ENSG00000100823,ENSG00000198805,ENSG00000165782	ENSG00000129566,ENSG00000092094,ENSG00000198805,ENSG00000182545,ENSG00000185271	1775	0	protein_coding	-	TMEM55B	chr14:20925878-20929771	3893	8645
[truncated: 21,796 more rows]
