# Supplementary material for: Co-activation of super-enhancer-driven CCAT1 by TP63 and SOX2 promotes squamous cancer progression
Source: Nat Commun. 2018 Sep 6;9:3619. doi: 10.1038/s41467-018-06081-9 (PMC6127298; doi:10.1038/s41467-018-06081-9)
Supplement: Supplementary file 4 — Supplementary Data 2 [file 41467_2018_6081_MOESM4_ESM.xls]

CLOSEST_GENE	peakID	Chromosome	Start	End	PeaksStitched	Length	ChIPSignal	InputSignal	Rank	OVERLAP_GENES	PROXIMAL_GENES	enhancerRank	isSuper	Biotype	Strand	Hugo_Symbol	Locus	length	exonLen
ENSG00000184995	12_peaks_stitched	chr9	21545443	21592376	12	46933	76021.08	16357.67	1			1	1	protein_coding	-	IFNE	chr9:21480841-21482312	1471	1471
ENSG00000107338	30_peaks_stitched	chr9	37998863	38069621	30	70758	65305.98	14227.04	2	ENSG00000107338		2	1	protein_coding	-	SHB	chr9:37919131-38069210	150079	4116
ENSG00000081277	35_peaks_stitched	chr1	201223779	201328315	35	104536	59798.18	14278.3	3	ENSG00000118194,ENSG00000081277	ENSG00000159166,ENSG00000163395,ENSG00000118194	3	1	protein_coding	+	PKP1	chr1:201252580-201302121	49541	6734
ENSG00000214944	22_peaks_stitched	chr5	73480620	73557067	22	76447	57467.57	21760.54	4			4	1	protein_coding	+	ARHGEF28	chr5:72921983-73237818	315835	20332
ENSG00000181449	3_peaks_stitched	chr3	181417243	181435680	3	18437	46143.96	12221.45	5	ENSG00000181449		5	1	protein_coding	+	SOX2	chr3:181429714-181432221	2507	3815
ENSG00000167767	14_peaks_stitched	chr12	52536927	52592985	14	56058	42993.1	10304.38	6	ENSG00000167767	ENSG00000135480,ENSG00000258279,ENSG00000257137	6	1	protein_coding	-	KRT80	chr12:52562780-52585784	23004	9230
ENSG00000108219	24_peaks_stitched	chr10	82212907	82267297	24	54390	40121.18	8307.8	7	ENSG00000108219	ENSG00000122378,ENSG00000108219,ENSG00000178217	7	1	protein_coding	+	TSPAN14	chr10:82213922-82292879	78957	25929
ENSG00000214944	17_peaks_stitched	chr5	72913289	72971257	17	57968	47853.79	16621.16	8	ENSG00000214944	ENSG00000214944,ENSG00000164338,ENSG00000268217	8	1	protein_coding	+	ARHGEF28	chr5:72921983-73237818	315835	20332
ENSG00000128422	26_peaks_stitched	chr17	39768746	39846695	26	77949	41110.61	10142.82	9	ENSG00000173812,ENSG00000128422,ENSG00000186832,ENSG00000173801	ENSG00000186847,ENSG00000173805,ENSG00000184502,ENSG00000171403	9	1	protein_coding	-	KRT17	chr17:39775689-39781094	5405	4858
ENSG00000118946	48_peaks_stitched	chr13	58202334	58296063	48	93729	40132.76	10227.28	10	ENSG00000118946		10	1	protein_coding	+	PCDH17	chr13:58205944-58303445	97501	11949
ENSG00000182095	6_peaks_stitched	chr7	5458471	5488714	6	30243	36893.55	7152.41	11	ENSG00000182095,ENSG00000155034	ENSG00000182095	11	1	protein_coding	-	TNRC18	chr7:5346421-5465045	118624	18018
ENSG00000105855	13_peaks_stitched	chr7	20368194	20395844	13	27650	35720.7	6895.98	12	ENSG00000105855	ENSG00000105855	12	1	protein_coding	+	ITGB8	chr7:20370325-20455377	85052	17740
ENSG00000230937	32_peaks_stitched	chr1	209528076	209618339	32	90263	38482.34	11279.39	13	ENSG00000230937		13	1	lincRNA	+	MIR205HG	chr1:209602165-209606183	4018	8143
ENSG00000105738	35_peaks_stitched	chr19	38396505	38496931	35	100426	40569.51	13580.92	14	ENSG00000105738,ENSG00000171804		14	1	protein_coding	+	SIPA1L3	chr19:38397868-38699012	301144	12869
ENSG00000171223	10_peaks_stitched	chr19	12876965	12918128	10	41163	33780.96	7263.45	15	ENSG00000095066,ENSG00000167815,ENSG00000104889,ENSG00000171223	ENSG00000123144,ENSG00000132026,ENSG00000198356,ENSG00000039987,ENSG00000105576,ENSG00000105613,ENSG00000095066	15	1	protein_coding	+	JUNB	chr19:12902310-12904124	1814	1814
ENSG00000185963	28_peaks_stitched	chr9	95468805	95544929	28	76124	38609.67	12216.12	16	ENSG00000185963	ENSG00000185963,ENSG00000127080	16	1	protein_coding	-	BICD2	chr9:95473645-95527094	53449	8728
ENSG00000127603	43_peaks_stitched	chr1	39568688	39661384	43	92696	36090.01	9950.41	17	ENSG00000127603	ENSG00000127603	17	1	protein_coding	+	MACF1	chr1:39546988-39952849	405861	57307
ENSG00000145934	20_peaks_stitched	chr5	167544350	167606505	20	62155	39395.92	13319.96	18	ENSG00000145934	ENSG00000145934	18	1	protein_coding	+	TENM2	chr5:166711804-167691162	979358	15495
ENSG00000130402	28_peaks_stitched	chr19	39127754	39190236	28	62482	35117.52	9653.88	19	ENSG00000130402	ENSG00000130402,ENSG00000178982,ENSG00000182472,ENSG00000104814	19	1	protein_coding	+	ACTN4	chr19:39138289-39222223	83934	8479
ENSG00000125266	23_peaks_stitched	chr13	107148821	107189022	23	40201	33606.56	8150.86	20	ENSG00000125266	ENSG00000134884	20	1	protein_coding	-	EFNB2	chr13:107142079-107187462	45383	4456
ENSG00000122592	10_peaks_stitched	chr7	27169532	27224458	10	54926	40546.11	15419.02	21	ENSG00000122592,ENSG00000005073,ENSG00000078399,ENSG00000253293,ENSG00000105997,ENSG00000106004,ENSG00000197576,ENSG00000106006	ENSG00000106031,ENSG00000105996,ENSG00000105991,ENSG00000105997	21	1	protein_coding	-	HOXA7	chr7:27193335-27197555	4220	3070
ENSG00000181449	7_peaks_stitched	chr3	181621787	181637622	7	15835	34638.58	10299.35	22			22	1	protein_coding	+	SOX2	chr3:181429714-181432221	2507	3815
ENSG00000145832	19_peaks_stitched	chr5	135028557	135075280	19	46723	29138.63	5684.23	23			23	1	protein_coding	+	SLC25A48	chr5:135170338-135224326	53988	6674
ENSG00000183558	5_peaks_stitched	chr1	149802455	149834490	5	32035	28397.4	5200.82	24	ENSG00000203852,ENSG00000203811,ENSG00000182217,ENSG00000203812,ENSG00000183558,ENSG00000183941	ENSG00000150337,ENSG00000178096,ENSG00000203814,ENSG00000183598,ENSG00000184260,ENSG00000184678,ENSG00000184270	24	1	protein_coding	-	HIST2H2AA3	chr1:149813505-149814478	973	973
ENSG00000180806	15_peaks_stitched	chr12	54366852	54415943	15	49091	31113.64	7970.93	25	ENSG00000123388,ENSG00000037965,ENSG00000180806,ENSG00000180818,ENSG00000197757,ENSG00000198353	ENSG00000123364,ENSG00000172789,ENSG00000123407,ENSG00000273266,ENSG00000197757,ENSG00000198353	25	1	protein_coding	+	HOXC9	chr12:54388679-54397121	8442	3595
ENSG00000079432	10_peaks_stitched	chr19	42745722	42789121	10	43399	30005.98	7108.42	26	ENSG00000105722,ENSG00000105723,ENSG00000204957,ENSG00000079432,ENSG00000268643	ENSG00000105429,ENSG00000188368,ENSG00000028277,ENSG00000160570,ENSG00000167619,ENSG00000167625,ENSG00000079462,ENSG00000079432,ENSG00000105723	26	1	protein_coding	+	CIC	chr19:42772689-42799949	27260	14272
ENSG00000187556	15_peaks_stitched	chr19	13946708	13977172	15	30464	27831.58	4994.88	27	ENSG00000187556	ENSG00000132003,ENSG00000132024,ENSG00000132016,ENSG00000187556,ENSG00000214109	27	1	protein_coding	+	NANOS3	chr19:13972877-13991571	18694	1913
ENSG00000178209	4_peaks_stitched	chr8	145007621	145027547	4	19926	27371.31	4923.57	28	ENSG00000178209	ENSG00000178685,ENSG00000178719,ENSG00000178209	28	1	protein_coding	-	PLEC	chr8:144989321-145050902	61581	24206
ENSG00000146648	16_peaks_stitched	chr7	55173984	55212195	16	38211	31725.81	9447.39	29	ENSG00000146648	ENSG00000146648	29	1	protein_coding	+	EGFR	chr7:55086714-55324313	237599	16060
ENSG00000183696	9_peaks_stitched	chr7	48121596	48144439	9	22843	27471.7	5737.43	30	ENSG00000183696	ENSG00000164746	30	1	protein_coding	+	UPP1	chr7:48128225-48148330	20105	8142
ENSG00000099810	2_peaks_stitched	chr9	21677053	21689739	2	12686	26289.29	4693.11	31			31	1	protein_coding	+	MTAP	chr9:21802542-21931646	129104	12444
ENSG00000099810	10_peaks_stitched	chr9	21801113	21838132	10	37019	36205.24	14938.53	32	ENSG00000099810	ENSG00000099810	32	1	protein_coding	+	MTAP	chr9:21802542-21931646	129104	12444
ENSG00000146648	19_peaks_stitched	chr7	55107733	55154591	19	46858	31935.19	10998.3	33	ENSG00000146648	ENSG00000146648	33	1	protein_coding	+	EGFR	chr7:55086714-55324313	237599	16060
ENSG00000262152	12_peaks_stitched	chr16	3011629	3087035	12	75406	30838.29	10025.33	34	ENSG00000184697,ENSG00000162073,ENSG00000103145,ENSG00000131652,ENSG00000262152,ENSG00000131650,ENSG00000006327,ENSG00000127564,ENSG00000162069,ENSG00000213937	ENSG00000008517,ENSG00000059122,ENSG00000008516	34	1	lincRNA	+	LINC00514	chr16:3038962-3044510	5548	5756
ENSG00000136231	2_peaks_stitched	chr7	23506808	23516617	2	9809	23404.39	2846.9	35	ENSG00000136231	ENSG00000164548,ENSG00000136231	35	1	protein_coding	-	IGF2BP3	chr7:23349828-23510086	160258	12615
ENSG00000119669	18_peaks_stitched	chr14	77379782	77431850	18	52068	29535.34	9087.32	36			36	1	protein_coding	-	IRF2BPL	chr14:77490888-77495034	4146	4146
ENSG00000156113	26_peaks_stitched	chr10	79236972	79310407	26	73435	32830.9	12543.62	37	ENSG00000156113		37	1	protein_coding	-	KCNMA1	chr10:78629359-79398353	768994	25680
ENSG00000100906	16_peaks_stitched	chr14	35830353	35877333	16	46980	33309.3	13330.19	38	ENSG00000100906	ENSG00000100902	38	1	protein_coding	-	NFKBIA	chr14:35870717-35873955	3238	6956
ENSG00000164331	8_peaks_stitched	chr5	72826709	72871385	8	44676	32987.27	13347.96	39	ENSG00000164338,ENSG00000164331	ENSG00000145741,ENSG00000268217,ENSG00000164338	39	1	protein_coding	-	ANKRA2	chr5:72848160-72861511	13351	5232
ENSG00000043143	21_peaks_stitched	chr5	133838115	133898079	21	59964	26517.89	7149.55	40	ENSG00000043143	ENSG00000043143	40	1	protein_coding	+	JADE2	chr5:133860003-133918918	58915	14511
ENSG00000225760	13_peaks_stitched	chr13	111594555	111627577	13	33022	26300.4	7642.8	41		ENSG00000088448,ENSG00000225760	41	1	lincRNA	+	LINC00431	chr13:111635654-111642911	7257	682
ENSG00000138119	30_peaks_stitched	chr10	95191967	95242390	30	50423	23620.2	5237.12	42	ENSG00000138119	ENSG00000138180	42	1	protein_coding	-	MYOF	chr10:95066186-95242074	175888	9740
ENSG00000166888	10_peaks_stitched	chr12	57471943	57506531	10	34588	24426.97	6084.72	43	ENSG00000166888,ENSG00000166886,ENSG00000166881	ENSG00000123384,ENSG00000166866,ENSG00000166863	43	1	protein_coding	-	STAT6	chr12:57489191-57525922	36731	16270
ENSG00000142453	19_peaks_stitched	chr19	10974947	11010851	19	35904	23682.06	5578.81	44	ENSG00000142453,ENSG00000214212	ENSG00000214212,ENSG00000079805,ENSG00000099203,ENSG00000130733,ENSG00000142453,ENSG00000142444	44	1	protein_coding	+	CARM1	chr19:10982189-11033453	51264	9080
ENSG00000158169	15_peaks_stitched	chr9	97850831	97888863	15	38032	23908.03	5961.4	45	ENSG00000158169	ENSG00000148120,ENSG00000158169	45	1	protein_coding	-	FANCC	chr9:97861336-98079991	218655	11010
ENSG00000254166	18_peaks_stitched	chr8	128201166	128238340	18	37174	22943.8	5454.24	46	ENSG00000254166,ENSG00000247844		46	1	lincRNA	-	CASC19	chr8:128197880-128215467	17587	363
ENSG00000073282	26_peaks_stitched	chr3	189507565	189570619	26	63054	24980.66	7491.47	47	ENSG00000073282		47	1	protein_coding	+	TP63	chr3:189349205-189615068	265863	12414
ENSG00000197409	21_peaks_stitched	chr6	26155482	26234297	21	78815	24789.56	7354.35	48	ENSG00000188987,ENSG00000158373,ENSG00000197409,ENSG00000168298,ENSG00000197697,ENSG00000197846,ENSG00000187990,ENSG00000196866,ENSG00000198518,ENSG00000196966,ENSG00000168274	ENSG00000187475,ENSG00000124575,ENSG00000256316,ENSG00000180573,ENSG00000124578,ENSG00000197459,ENSG00000180596,ENSG00000198327,ENSG00000168242,ENSG00000256018	48	1	protein_coding	-	HIST1H3D	chr6:26197068-26199521	2453	1273
ENSG00000072110	25_peaks_stitched	chr14	69399466	69446966	25	47500	26126.76	8729.8	49	ENSG00000072110	ENSG00000072110	49	1	protein_coding	-	ACTN1	chr14:69340860-69446157	105297	15833
ENSG00000087494	12_peaks_stitched	chr12	28117897	28153026	12	35129	21601.38	4452.69	50	ENSG00000087494		50	1	protein_coding	-	PTHLH	chr12:28111017-28125638	14621	8506
ENSG00000086062	8_peaks_stitched	chr9	33136144	33168299	8	32155	22834.08	5764.52	51	ENSG00000086062	ENSG00000086062	51	1	protein_coding	-	B4GALT1	chr9:33104080-33167354	63274	5275
ENSG00000171617	27_peaks_stitched	chr5	73611636	73691902	27	80266	40509.37	23457.13	52			52	1	protein_coding	-	ENC1	chr5:73923234-73937249	14015	8833
ENSG00000119866	22_peaks_stitched	chr2	60726599	60782968	22	56369	23311.62	6395.15	53	ENSG00000119866	ENSG00000119866	53	1	protein_coding	-	BCL11A	chr2:60678302-60780702	102400	21537
ENSG00000010278	23_peaks_stitched	chr12	6304956	6342052	23	37096	21679.69	4948.22	54	ENSG00000010278		54	1	protein_coding	+	CD9	chr12:6308881-6347425	38544	5734
ENSG00000188342	35_peaks_stitched	chr13	45774837	45832643	35	57806	22368.78	5784.81	55	ENSG00000188342,ENSG00000180332	ENSG00000180332	55	1	protein_coding	+	GTF2F2	chr13:45694650-45858237	163587	3113
ENSG00000110092	1_peaks_stitched	chr11	69452828	69458327	1	5499	18822.08	2268.83	56	ENSG00000110092	ENSG00000149716,ENSG00000110092	56	1	protein_coding	+	CCND1	chr11:69455855-69469242	13387	7023
ENSG00000099622	18_peaks_stitched	chr19	1237000	1276587	18	39587	22159.58	6081.65	57	ENSG00000099622,ENSG00000167470,ENSG00000228300,ENSG00000099624,ENSG00000099625	ENSG00000160953,ENSG00000118046,ENSG00000099617,ENSG00000099625,ENSG00000228300	57	1	protein_coding	+	CIRBP	chr19:1259384-1274879	15495	27541
ENSG00000170296	13_peaks_stitched	chr17	7122884	7166989	13	44105	21156.23	5275.27	58	ENSG00000181885,ENSG00000040633,ENSG00000072778,ENSG00000170296,ENSG00000175826,ENSG00000170291,ENSG00000004975,ENSG00000132535,ENSG00000262526	ENSG00000132535,ENSG00000132507,ENSG00000181856,ENSG00000141505,ENSG00000006047,ENSG00000132522	58	1	protein_coding	-	GABARAP	chr17:7143333-7146089	2756	4133
ENSG00000196154	14_peaks_stitched	chr1	153486476	153550003	14	63527	23265.38	7402.19	59	ENSG00000196420,ENSG00000196754,ENSG00000197956,ENSG00000196154,ENSG00000188015	ENSG00000189171,ENSG00000196420,ENSG00000189334,ENSG00000188643	59	1	protein_coding	-	S100A4	chr1:153516089-153522612	6523	1994
ENSG00000223617	21_peaks_stitched	chr13	109887201	109925068	21	37867	21991.18	6260.46	60		ENSG00000223617,ENSG00000236053	60	1	lincRNA	+	LINC00370	chr13:109934321-109940081	5760	696
ENSG00000128016	7_peaks_stitched	chr19	39880929	39904622	7	23693	19659.64	4007.68	61	ENSG00000128016,ENSG00000063322,ENSG00000090924,ENSG00000006712	ENSG00000090924,ENSG00000196235,ENSG00000179134,ENSG00000105193,ENSG00000213922,ENSG00000006712,ENSG00000130755	61	1	protein_coding	+	ZFP36	chr19:39897453-39900052	2599	6354
ENSG00000127585	19_peaks_stitched	chr16	718050	791639	19	73589	26024.2	10462.66	62	ENSG00000127585,ENSG00000140983,ENSG00000161999,ENSG00000103245,ENSG00000103254,ENSG00000103253,ENSG00000162004,ENSG00000103260,ENSG00000103266,ENSG00000103269,ENSG00000127580	ENSG00000130731,ENSG00000102854,ENSG00000127586,ENSG00000172366,ENSG00000161996,ENSG00000162006,ENSG00000007376,ENSG00000127578,ENSG00000161999,ENSG00000197562	62	1	protein_coding	-	FBXL16	chr16:742500-755829	13329	8365
ENSG00000183657	7_peaks_stitched	chr3	171506662	171530298	7	23636	21254.62	5861.53	63	ENSG00000075651,ENSG00000183657	ENSG00000186329,ENSG00000075651	63	1	protein_coding	-	PP13439	chr3:171509580-171527714	18134	2904
ENSG00000196683	5_peaks_stitched	chr7	22881579	22903702	5	22123	20969.21	5646.43	64		ENSG00000196683	64	1	protein_coding	-	TOMM7	chr7:22852251-22862470	10219	2666
ENSG00000100345	25_peaks_stitched	chr22	36724009	36807033	25	83024	24074.9	8815.88	65	ENSG00000100345	ENSG00000100345	65	1	protein_coding	-	MYH9	chr22:36677327-36784063	106736	11168
ENSG00000160789	19_peaks_stitched	chr1	156066605	156100690	19	34085	19273.03	4081.24	66	ENSG00000160789	ENSG00000116586,ENSG00000196189,ENSG00000132698,ENSG00000160789,ENSG00000254726,ENSG00000160803	66	1	protein_coding	+	LMNA	chr1:156052364-156109880	57516	16696
ENSG00000137203	14_peaks_stitched	chr6	10399566	10427908	14	28342	18777.46	3612.96	67	ENSG00000137203	ENSG00000183674	67	1	protein_coding	-	TFAP2A	chr6:10393419-10419892	26473	18318
ENSG00000196544	19_peaks_stitched	chr17	8056465	8130728	19	74263	23244.12	8116.71	68	ENSG00000178999,ENSG00000179029,ENSG00000220205,ENSG00000179094,ENSG00000178977,ENSG00000178971,ENSG00000196544	ENSG00000178971,ENSG00000179094,ENSG00000179148,ENSG00000178921,ENSG00000179111,ENSG00000178999	68	1	protein_coding	-	C17orf59	chr17:8091652-8093564	1912	1912
ENSG00000106211	14_peaks_stitched	chr7	75911077	75948583	14	37506	20685.67	5646.31	69	ENSG00000106211,ENSG00000177679	ENSG00000177679,ENSG00000170027	69	1	protein_coding	+	HSPB1	chr7:75931861-75933612	1751	2509
ENSG00000214944	10_peaks_stitched	chr5	73358579	73374431	10	15852	19707.3	4689.54	70			70	1	protein_coding	+	ARHGEF28	chr5:72921983-73237818	315835	20332
ENSG00000148120	21_peaks_stitched	chr9	97758195	97828030	21	69835	24321.42	9319.83	71	ENSG00000148120		71	1	protein_coding	+	C9orf3	chr9:97488983-97849441	360458	18963
ENSG00000231298	29_peaks_stitched	chr10	4703905	4776539	29	72634	24155.6	9174.15	72	ENSG00000231298,ENSG00000225269	ENSG00000231298	72	1	lincRNA	-	LINC00704	chr10:4692377-4720346	27969	2236
ENSG00000126822	11_peaks_stitched	chr14	65169537	65204012	11	34475	21139.43	6208.83	73	ENSG00000126822	ENSG00000126822,ENSG00000070182	73	1	protein_coding	+	PLEKHG3	chr14:65170820-65213610	42790	15261
ENSG00000179066	14_peaks_stitched	chr19	35586896	35616358	14	29462	19612.2	4756.47	74	ENSG00000179066,ENSG00000089356,ENSG00000153902	ENSG00000089327,ENSG00000266964,ENSG00000221946,ENSG00000105707,ENSG00000153902	74	1	protein_coding	+	AC020907.1	chr19:35596873-35598141	1268	1268
ENSG00000136235	9_peaks_stitched	chr7	23273893	23288782	9	14889	18761.23	3994.98	75	ENSG00000136235	ENSG00000136243,ENSG00000136235,ENSG00000156928	75	1	protein_coding	+	GPNMB	chr7:23275586-23314727	39141	12053
ENSG00000197238	19_peaks_stitched	chr6	27774718	27808181	19	33463	18033.07	3274.41	76	ENSG00000233822,ENSG00000196747,ENSG00000196374,ENSG00000197238,ENSG00000182611,ENSG00000197914,ENSG00000185130,ENSG00000203813,ENSG00000184348	ENSG00000182572,ENSG00000198374,ENSG00000198558,ENSG00000184357	76	1	protein_coding	+	HIST1H4J	chr6:27791884-27792257	373	373
ENSG00000127080	11_peaks_stitched	chr9	95403097	95444779	11	41682	21565.98	6940.8	77	ENSG00000127080	ENSG00000127080,ENSG00000188312	77	1	protein_coding	-	IPPK	chr9:95375466-95432547	57081	7429
ENSG00000188001	33_peaks_stitched	chr3	188988027	189055597	33	67570	22423.31	7916.6	78	ENSG00000188001		78	1	protein_coding	+	TPRG1	chr3:188665003-189043093	378090	12404
ENSG00000119669	8_peaks_stitched	chr14	77488150	77512033	8	23883	18704.37	4218.08	79	ENSG00000119669		79	1	protein_coding	-	IRF2BPL	chr14:77490888-77495034	4146	4146
ENSG00000131711	13_peaks_stitched	chr5	71402831	71447365	13	44534	27227.94	12786.43	80	ENSG00000131711	ENSG00000131711	80	1	protein_coding	+	MAP1B	chr5:71403061-71505395	102334	18239
ENSG00000137259	18_peaks_stitched	chr6	26019742	26057677	18	37935	17842.88	3424.45	81	ENSG00000196226,ENSG00000124529,ENSG00000124693,ENSG00000137259,ENSG00000198366,ENSG00000196532,ENSG00000196176,ENSG00000187837	ENSG00000010704,ENSG00000272462,ENSG00000124610,ENSG00000272065,ENSG00000197061,ENSG00000272810	81	1	protein_coding	-	HIST1H2AB	chr6:26033320-26033796	476	476
ENSG00000172893	2_peaks_stitched	chr11	71158486	71165189	2	6703	19875.8	5525.94	82	ENSG00000172893,ENSG00000172890	ENSG00000172890,ENSG00000172893	82	1	protein_coding	-	DHCR7	chr11:71139239-71163914	24675	7522
ENSG00000268427	13_peaks_stitched	chr22	50682939	50746074	13	63135	22082.09	7819.11	83	ENSG00000196576,ENSG00000188130,ENSG00000100429,ENSG00000128159,ENSG00000185386,ENSG00000268427	ENSG00000170638,ENSG00000128159,ENSG00000073169,ENSG00000205593,ENSG00000100239	83	1	protein_coding	+	AL022328.1	chr22:50714103-50714350	247	166
ENSG00000114019	12_peaks_stitched	chr3	134069155	134101543	12	32388	20051.7	5824.58	84	ENSG00000114019		84	1	protein_coding	-	AMOTL2	chr3:134074716-134094321	19605	14583
ENSG00000173801	13_peaks_stitched	chr17	39927738	39969819	13	42081	19326.05	5138.39	85	ENSG00000141696,ENSG00000173801,ENSG00000141756	ENSG00000161594,ENSG00000141698,ENSG00000141756,ENSG00000173805,ENSG00000173801	85	1	protein_coding	-	JUP	chr17:39775692-39943183	167491	8740
ENSG00000124942	14_peaks_stitched	chr11	62306505	62328084	14	21579	17083.29	2944.21	86	ENSG00000124942,ENSG00000254772,ENSG00000255508	ENSG00000255508,ENSG00000149016,ENSG00000149480,ENSG00000149499,ENSG00000124942,ENSG00000254772	86	1	protein_coding	-	AHNAK	chr11:62201016-62323707	122691	21288
ENSG00000179862	17_peaks_stitched	chr1	41322937	41373415	17	50478	19954.32	5822.43	87	ENSG00000179862	ENSG00000117013	87	1	protein_coding	-	CITED4	chr1:41326729-41328018	1289	1289
ENSG00000100902	4_peaks_stitched	chr14	35800666	35811849	4	11183	18157.97	4059.36	88		ENSG00000100902	88	1	protein_coding	+	PSMA6	chr14:35747839-35786699	38860	9988
ENSG00000107957	24_peaks_stitched	chr10	105498941	105561139	24	62198	22309.57	8458.14	89	ENSG00000107957	ENSG00000107957	89	1	protein_coding	-	SH3PXD2A	chr10:105348285-105615301	267016	32831
ENSG00000051596	15_peaks_stitched	chr5	175376199	175407651	15	31452	20236.82	6422.41	90	ENSG00000051596		90	1	protein_coding	-	THOC3	chr5:175344876-175461683	116807	5688
ENSG00000148120	18_peaks_stitched	chr9	97671959	97700605	18	28646	18395.69	4664.47	91	ENSG00000148120	ENSG00000148120	91	1	protein_coding	+	C9orf3	chr9:97488983-97849441	360458	18963
ENSG00000136238	13_peaks_stitched	chr7	6413690	6445018	13	31328	21292.93	7581.17	92	ENSG00000136238	ENSG00000164535,ENSG00000178397	92	1	protein_coding	+	RAC1	chr7:6414154-6443608	29454	4368
ENSG00000156113	16_peaks_stitched	chr10	79136983	79176526	16	39543	19754.64	6168.53	93	ENSG00000156113		93	1	protein_coding	-	KCNMA1	chr10:78629359-79398353	768994	25680
ENSG00000148335	7_peaks_stitched	chr9	132243569	132263460	7	19891	16222.62	2652.95	94			94	1	protein_coding	+	NTMT1	chr9:132371163-132398209	27046	4165
ENSG00000075618	6_peaks_stitched	chr7	5632061	5648704	6	16643	17655.27	4170.59	95	ENSG00000075618	ENSG00000075624,ENSG00000011275	95	1	protein_coding	+	FSCN1	chr7:5632439-5646286	13847	7967
ENSG00000170074	13_peaks_stitched	chr5	177290141	177321601	13	31460	19714.11	6283.08	96			96	1	protein_coding	-	FAM153A	chr5:177134982-177210399	75417	12364
ENSG00000175793	9_peaks_stitched	chr1	27174961	27195425	9	20464	16030.47	2670.05	97	ENSG00000175793,ENSG00000204160	ENSG00000198746,ENSG00000142751,ENSG00000090273,ENSG00000131910	97	1	protein_coding	+	SFN	chr1:27189633-27190947	1314	1314
ENSG00000177565	11_peaks_stitched	chr3	176890185	176917338	11	27153	17673.47	4487.28	98	ENSG00000177565		98	1	protein_coding	-	TBL1XR1	chr3:176737143-176915261	178118	19754
ENSG00000129422	17_peaks_stitched	chr8	17578797	17621449	17	42652	17687.99	4592.7	99	ENSG00000129422	ENSG00000129422	99	1	protein_coding	-	MTUS1	chr8:17501304-17658426	157122	25259
ENSG00000085552	13_peaks_stitched	chr1	159883911	159916569	13	32658	16839.14	3746.23	100	ENSG00000158710,ENSG00000085552	ENSG00000213085,ENSG00000224259,ENSG00000162723,ENSG00000269620	100	1	protein_coding	-	IGSF9	chr1:159896829-159915386	18557	8505
ENSG00000147403	14_peaks_stitched	chrX	153596126	153640889	14	44763	18250.33	5216.08	101	ENSG00000013563,ENSG00000196924,ENSG00000102119,ENSG00000102125,ENSG00000147403	ENSG00000196924,ENSG00000203879,ENSG00000007350,ENSG00000071859,ENSG00000130827,ENSG00000102125,ENSG00000071553,ENSG00000013563	101	1	protein_coding	+	RPL10	chrX:153618315-153637504	19189	11830
ENSG00000228022	12_peaks_stitched	chr6	30709056	30738385	12	29329	16403.78	3390.49	102	ENSG00000137312,ENSG00000228022,ENSG00000137331	ENSG00000196230,ENSG00000137337,ENSG00000137312,ENSG00000228022,ENSG00000137404	102	1	lincRNA	+	HCG20	chr6:30734602-30760027	25425	1366
ENSG00000170423	5_peaks_stitched	chr12	53259275	53273847	5	14572	15607.27	2684.64	103		ENSG00000170421,ENSG00000170423,ENSG00000185640	103	1	protein_coding	-	KRT78	chr12:53231588-53242876	11288	4449
ENSG00000074054	32_peaks_stitched	chr2	122236290	122289757	32	53467	18429.18	5528.84	104	ENSG00000074054	ENSG00000074054	104	1	protein_coding	-	CLASP1	chr2:122095352-122407163	311811	16681
ENSG00000140022	17_peaks_stitched	chr14	81777225	81809083	17	31858	18742.74	5871.78	105	ENSG00000140022	ENSG00000140022	105	1	protein_coding	-	STON2	chr14:81727000-81902809	175809	10197
ENSG00000143669	17_peaks_stitched	chr1	236066347	236099360	17	33013	16828.14	3990.56	106		ENSG00000143669	106	1	protein_coding	-	LYST	chr1:235824341-236046940	222599	27046
ENSG00000161960	7_peaks_stitched	chr17	7464499	7494027	7	29528	16963.24	4161.96	107	ENSG00000161956,ENSG00000129255,ENSG00000161960,ENSG00000129194,ENSG00000161955,ENSG00000248871,ENSG00000239697,ENSG00000129226	ENSG00000129214,ENSG00000129245,ENSG00000141504,ENSG00000239697,ENSG00000181222,ENSG00000268503,ENSG00000161955	107	1	protein_coding	+	EIF4A1	chr17:7476024-7482323	6299	17019
ENSG00000120705	6_peaks_stitched	chr5	137858567	137880611	6	22044	17730.55	5022.92	108	ENSG00000120705	ENSG00000113013,ENSG00000120705	108	1	protein_coding	-	ETF1	chr5:137841784-137878989	37205	9104
ENSG00000063660	11_peaks_stitched	chr2	241372728	241397278	11	24550	15610.11	2908.66	109	ENSG00000218416,ENSG00000063660	ENSG00000144504,ENSG00000063660	109	1	protein_coding	+	GPC1	chr2:241375088-241407493	32405	9434
ENSG00000197153	11_peaks_stitched	chr6	27830328	27871187	11	40859	16581.36	3902.28	110	ENSG00000197153,ENSG00000198558,ENSG00000184357,ENSG00000182572,ENSG00000198374,ENSG00000196331,ENSG00000233224	ENSG00000233822,ENSG00000196374,ENSG00000197914,ENSG00000182611,ENSG00000197238,ENSG00000168131,ENSG00000184348	110	1	protein_coding	-	HIST1H3J	chr6:27858093-27860884	2791	997
ENSG00000176597	5_peaks_stitched	chr3	182971047	182986378	5	15331	22566.81	10007.35	111	ENSG00000176597,ENSG00000053524	ENSG00000053524,ENSG00000176597	111	1	protein_coding	+	B3GNT5	chr3:182971032-183016292	45260	16584
ENSG00000172819	6_peaks_stitched	chr12	53614354	53630339	6	15985	15340.9	2821.95	112	ENSG00000172819	ENSG00000135476,ENSG00000139626,ENSG00000139631,ENSG00000172819,ENSG00000139651,ENSG00000182544	112	1	protein_coding	-	RARG	chr12:53604354-53626764	22410	13164
ENSG00000161526	12_peaks_stitched	chr17	73662898	73697817	12	34919	16591.97	4084.4	113	ENSG00000161526,ENSG00000108469	ENSG00000266714,ENSG00000132470,ENSG00000204323,ENSG00000108469,ENSG00000161526,ENSG00000259120	113	1	protein_coding	+	SAP30BP	chr17:73663196-73704142	40946	19232
ENSG00000227702	19_peaks_stitched	chr21	43033061	43106263	19	73202	19146.58	6709.13	114	ENSG00000227702	ENSG00000236384	114	1	lincRNA	+	LINC00111	chr21:43099341-43117496	18155	572
ENSG00000136830	13_peaks_stitched	chr9	130297462	130337385	13	39923	17648.53	5416.13	115	ENSG00000136830	ENSG00000136854,ENSG00000148356,ENSG00000136830	115	1	protein_coding	-	FAM129B	chr9:130267618-130341268	73650	8215
ENSG00000181449	6_peaks_stitched	chr3	181658396	181674677	6	16281	22878.96	10688.77	116			116	1	protein_coding	+	SOX2	chr3:181429714-181432221	2507	3815
ENSG00000099797	11_peaks_stitched	chr19	14605418	14641222	11	35804	17859.88	5678.6	117	ENSG00000099797,ENSG00000132002,ENSG00000123159	ENSG00000099797,ENSG00000123143,ENSG00000123159,ENSG00000099795,ENSG00000160951	117	1	protein_coding	+	TECR	chr19:14627897-14676792	48895	12318
ENSG00000072310	13_peaks_stitched	chr17	17722610	17746687	13	24077	15476.14	3305.5	118	ENSG00000072310	ENSG00000108557,ENSG00000175662,ENSG00000072310	118	1	protein_coding	-	SREBF1	chr17:17713713-17740325	26612	16064
ENSG00000177311	11_peaks_stitched	chr3	141099398	141131977	11	32579	16976.18	4811.43	119	ENSG00000177311	ENSG00000177311	119	1	protein_coding	+	ZBTB38	chr3:141043055-141168634	125579	30352
ENSG00000108669	14_peaks_stitched	chr17	76744266	76779320	14	35054	15653.87	3507.21	120	ENSG00000108669	ENSG00000108669,ENSG00000055483	120	1	protein_coding	-	CYTH1	chr17:76670130-76778379	108249	14975
ENSG00000146054	15_peaks_stitched	chr5	180587125	180651632	15	64507	20622.78	8492.28	121	ENSG00000146054,ENSG00000146063	ENSG00000204628,ENSG00000146063,ENSG00000183718,ENSG00000146054,ENSG00000185372,ENSG00000182613,ENSG00000268397	121	1	protein_coding	-	TRIM7	chr5:180620924-180632293	11369	13460
ENSG00000251562	14_peaks_stitched	chr11	65239300	65270805	14	31505	16138.41	4009.28	122	ENSG00000251562	ENSG00000168056,ENSG00000142186,ENSG00000173727,ENSG00000245532	122	1	lincRNA	+	MALAT1	chr11:65265233-65273940	8707	14320
ENSG00000214944	8_peaks_stitched	chr5	73308460	73336200	8	27740	20040.89	7933.82	123			123	1	protein_coding	+	ARHGEF28	chr5:72921983-73237818	315835	20332
ENSG00000169429	24_peaks_stitched	chr4	74530820	74575822	24	45002	16797.48	4698.95	124		ENSG00000169429,ENSG00000169435	124	1	protein_coding	+	IL8	chr4:74606223-74609433	3210	2860
ENSG00000178919	9_peaks_stitched	chr9	100614582	100652223	9	37641	17517.74	5483.4	125	ENSG00000178919	ENSG00000136932	125	1	protein_coding	+	FOXE1	chr9:100615536-100618986	3450	3450
ENSG00000183484	5_peaks_stitched	chr14	105552913	105564459	5	11546	14364.05	2428.68	126		ENSG00000183484,ENSG00000184916	126	1	protein_coding	-	GPR132	chr14:105515728-105531782	16054	13179
ENSG00000114315	9_peaks_stitched	chr3	193848541	193860515	9	11974	14405.25	2521.46	127	ENSG00000114315		127	1	protein_coding	+	HES1	chr3:193853934-193856521	2587	2581
ENSG00000138061	19_peaks_stitched	chr2	38302977	38337864	19	34887	15649.35	3778.33	128	ENSG00000138061	ENSG00000138061	128	1	protein_coding	-	CYP1B1	chr2:38294116-38337044	42928	10011
ENSG00000163545	15_peaks_stitched	chr1	205245128	205290895	15	45767	17802.06	5983.72	129	ENSG00000163545	ENSG00000133069,ENSG00000162873	129	1	protein_coding	-	NUAK2	chr1:205271187-205290883	19696	3398
ENSG00000173511	12_peaks_stitched	chr11	63993008	64020077	12	27069	15600.66	3837.43	130	ENSG00000173457,ENSG00000173486,ENSG00000149761,ENSG00000110011,ENSG00000173511,ENSG00000149743,ENSG00000149782	ENSG00000182450,ENSG00000173264,ENSG00000149781,ENSG00000002330,ENSG00000168439,ENSG00000149743,ENSG00000219435,ENSG00000149782	130	1	protein_coding	+	VEGFB	chr11:64002010-64006259	4249	2311
ENSG00000197461	5_peaks_stitched	chr7	551020	562501	5	11481	15998.97	4237.6	131	ENSG00000197461		131	1	protein_coding	-	PDGFA	chr7:536895-559933	23038	5658
ENSG00000268457	7_peaks_stitched	chr20	30292060	30312004	7	19944	15196.24	3471.77	132	ENSG00000171552,ENSG00000268457	ENSG00000088325	132	1	protein_coding	+	AL160175.1	chr20:30309001-30309134	133	49
ENSG00000146648	4_peaks_stitched	chr7	55086106	55095254	4	9148	13969.02	2257.73	133	ENSG00000146648		133	1	protein_coding	+	EGFR	chr7:55086714-55324313	237599	16060
ENSG00000161267	23_peaks_stitched	chr3	197202569	197244489	23	41920	19387.69	7713.21	134	ENSG00000161267	ENSG00000161267	134	1	protein_coding	-	BDH1	chr3:197236654-197300194	63540	13236
ENSG00000086570	9_peaks_stitched	chr5	150947442	150971292	9	23850	14633.26	3013.55	135	ENSG00000086570	ENSG00000086570	135	1	protein_coding	-	FAT2	chr5:150883654-150948505	64851	17083
ENSG00000186174	9_peaks_stitched	chr11	118778501	118801012	9	22511	14021.58	2441.57	136	ENSG00000110375,ENSG00000186174	ENSG00000176302,ENSG00000110375,ENSG00000160683	136	1	protein_coding	-	BCL9L	chr11:118764584-118796317	31733	13645
ENSG00000100647	19_peaks_stitched	chr14	70100707	70138387	19	37680	17656.37	6119.23	137	ENSG00000100647	ENSG00000100647	137	1	protein_coding	+	KIAA0247	chr14:70078313-70181859	103546	6410
ENSG00000125968	8_peaks_stitched	chr20	30176719	30200809	8	24090	15257.81	3747.13	138	ENSG00000125968	ENSG00000101294,ENSG00000131055	138	1	protein_coding	+	ID1	chr20:30193086-30194318	1232	2213
ENSG00000160888	5_peaks_stitched	chr19	13250727	13275408	5	24681	15409.95	3957.53	139	ENSG00000104915,ENSG00000160877,ENSG00000160888	ENSG00000104907,ENSG00000104903,ENSG00000160877	139	1	protein_coding	+	IER2	chr19:13261229-13265722	4493	6305
ENSG00000091073	10_peaks_stitched	chr7	76090895	76116928	10	26033	18143.65	6739.22	140	ENSG00000091073	ENSG00000243566,ENSG00000091073,ENSG00000188372	140	1	protein_coding	+	DTX2	chr7:76090993-76135312	44319	11238
ENSG00000088386	8_peaks_stitched	chr13	99328770	99344971	8	16201	14525.68	3164.71	141	ENSG00000088386	ENSG00000088386	141	1	protein_coding	-	SLC15A1	chr13:99336055-99404908	68853	4340
ENSG00000125740	15_peaks_stitched	chr19	45942832	46012143	15	69311	19296.59	7936.74	142	ENSG00000125744,ENSG00000125753,ENSG00000213889,ENSG00000125740,ENSG00000012061	ENSG00000117877,ENSG00000125753,ENSG00000012061,ENSG00000104881,ENSG00000125740	142	1	protein_coding	+	FOSB	chr19:45971253-45978437	7184	16322
ENSG00000179151	21_peaks_stitched	chr15	74927784	74950232	21	22448	13908.58	2605.73	143	ENSG00000179151,ENSG00000179335	ENSG00000179335,ENSG00000179361,ENSG00000179151	143	1	protein_coding	-	EDC3	chr15:74922899-74988633	65734	11079
ENSG00000145934	12_peaks_stitched	chr5	167400952	167433788	12	32836	17746.36	6470.79	144	ENSG00000145934		144	1	protein_coding	+	TENM2	chr5:166711804-167691162	979358	15495
ENSG00000100316	15_peaks_stitched	chr22	39675777	39716429	15	40652	18683.28	7436.99	145	ENSG00000100316	ENSG00000100321,ENSG00000100311,ENSG00000214854	145	1	protein_coding	-	RPL3	chr22:39708887-39716394	7507	9660
ENSG00000170579	14_peaks_stitched	chr18	3590220	3626294	14	36074	15992.33	4755.33	146	ENSG00000170579		146	1	protein_coding	-	DLGAP1	chr18:3496030-4455335	959305	18736
ENSG00000247844	15_peaks_stitched	chr8	128250805	128281247	15	30442	15582.3	4422.72	147		ENSG00000247844,ENSG00000254166	147	1	lincRNA	-	CCAT1	chr8:128220111-128231333	11222	2129
ENSG00000166166	7_peaks_stitched	chr14	103978789	104009939	7	31150	17575.57	6425.34	148	ENSG00000166166,ENSG00000166165	ENSG00000256053,ENSG00000126214,ENSG00000075413,ENSG00000166170	148	1	protein_coding	+	TRMT61A	chr14:103995521-104003410	7889	3260
ENSG00000104824	14_peaks_stitched	chr19	39321810	39347644	14	25834	15498.27	4406.48	149	ENSG00000104823,ENSG00000104824,ENSG00000268083	ENSG00000187994,ENSG00000268083,ENSG00000104825,ENSG00000171747,ENSG00000068903,ENSG00000178934,ENSG00000104823	149	1	protein_coding	-	HNRNPL	chr19:39327028-39342987	15959	11095
ENSG00000115884	7_peaks_stitched	chr2	20411653	20436916	7	25263	14432.52	3346.41	150	ENSG00000115884		150	1	protein_coding	-	SDC1	chr2:20400558-20425194	24636	9254
ENSG00000062716	16_peaks_stitched	chr17	57831162	57869681	16	38519	14763.72	3680.77	151	ENSG00000062716	ENSG00000062716,ENSG00000141378	151	1	protein_coding	+	VMP1	chr17:57784553-57919616	135063	14229
ENSG00000145824	9_peaks_stitched	chr5	134901237	134916388	9	15151	13113.17	2050.2	152	ENSG00000145824	ENSG00000181965	152	1	protein_coding	-	CXCL14	chr5:134906373-134914969	8596	3498
ENSG00000139800	5_peaks_stitched	chr13	100612041	100635382	5	23341	15906.81	4878.73	153	ENSG00000043355,ENSG00000139800	ENSG00000043355	153	1	protein_coding	-	ZIC5	chr13:100615218-100624163	8945	4637
ENSG00000129474	4_peaks_stitched	chr14	23445867	23452592	4	6725	12469.13	1463.35	154	ENSG00000129474	ENSG00000100802,ENSG00000100462,ENSG00000092036,ENSG00000129474	154	1	protein_coding	-	AJUBA	chr14:23440383-23451851	11468	10590
ENSG00000185442	16_peaks_stitched	chr15	93340643	93383602	16	42959	15697.37	4713.95	155	ENSG00000185442	ENSG00000185442,ENSG00000173575	155	1	protein_coding	-	FAM174B	chr15:93160673-93353114	192441	7516
ENSG00000135205	10_peaks_stitched	chr7	76589008	76615022	10	26014	17679.02	6716.41	156	ENSG00000243566		156	1	protein_coding	+	CCDC146	chr7:76751751-76958850	207099	7574
ENSG00000130311	11_peaks_stitched	chr19	17402937	17449134	11	46197	18522.19	7561.31	157	ENSG00000130312,ENSG00000130299,ENSG00000130311,ENSG00000074855,ENSG00000127220	ENSG00000130300,ENSG00000130307,ENSG00000160117,ENSG00000105393,ENSG00000160113,ENSG00000130299,ENSG00000269095,ENSG00000269307	157	1	protein_coding	+	DDA1	chr19:17420327-17434110	13783	5630
ENSG00000114796	1_peaks_stitched	chr3	183352802	183355338	1	2536	13543.24	2662.19	158	ENSG00000114796	ENSG00000114796	158	1	protein_coding	+	KLHL24	chr3:183353356-183402265	48909	14528
ENSG00000162522	14_peaks_stitched	chr1	33181296	33232637	14	51341	17193.55	6331.14	159	ENSG00000162522	ENSG00000134684,ENSG00000162521,ENSG00000162520,ENSG00000116497	159	1	protein_coding	+	KIAA1522	chr1:33207486-33240571	33085	6730
ENSG00000131981	10_peaks_stitched	chr14	55568429	55596897	10	28468	15409.8	4579.74	160	ENSG00000131981	ENSG00000126787,ENSG00000168175,ENSG00000131981	160	1	protein_coding	+	LGALS3	chr14:55590828-55612126	21298	4107
ENSG00000169908	9_peaks_stitched	chr3	149083013	149104886	9	21873	13971.7	3215.23	161	ENSG00000169908	ENSG00000163762	161	1	protein_coding	-	TM4SF1	chr3:149086809-149095652	8843	6281
ENSG00000085733	2_peaks_stitched	chr11	70243524	70248814	2	5290	14503.96	3757.07	162	ENSG00000085733	ENSG00000085733,ENSG00000131626	162	1	protein_coding	+	CTTN	chr11:70244510-70282690	38180	12745
ENSG00000165637	13_peaks_stitched	chr10	76964043	76995783	13	31740	14671.69	3925.39	163	ENSG00000165637,ENSG00000165644		163	1	protein_coding	+	VDAC2	chr10:76969912-76991206	21294	6812
ENSG00000204390	15_peaks_stitched	chr6	31762338	31804774	15	42436	16347.06	5609.12	164	ENSG00000204387,ENSG00000204394,ENSG00000204389,ENSG00000204392,ENSG00000204388,ENSG00000204390	ENSG00000204396,ENSG00000204385,ENSG00000228727,ENSG00000204371,ENSG00000204386,ENSG00000204410,ENSG00000204394,ENSG00000255152	164	1	protein_coding	-	HSPA1L	chr6:31777396-31783437	6041	4559
ENSG00000236700	19_peaks_stitched	chr6	134756601	134799660	19	43059	15506.05	4770.09	165	ENSG00000236700		165	1	lincRNA	+	LINC01010	chr6:134758854-134825719	66865	3808
ENSG00000204421	12_peaks_stitched	chr6	31670188	31708613	12	38425	15584.78	4936.09	166	ENSG00000204410,ENSG00000204421,ENSG00000244355,ENSG00000204422,ENSG00000204427,ENSG00000213722,ENSG00000204420,ENSG00000255552,ENSG00000255152,ENSG00000204424,ENSG00000213719,ENSG00000250641	ENSG00000204439,ENSG00000204410,ENSG00000204394,ENSG00000204396,ENSG00000204427,ENSG00000255152,ENSG00000240053,ENSG00000204438,ENSG00000204463,ENSG00000228727,ENSG00000204444,ENSG00000204435,ENSG00000204428,ENSG00000204420,ENSG00000263020	166	1	protein_coding	-	LY6G6C	chr6:31686425-31689622	3197	1150
ENSG00000063180	16_peaks_stitched	chr19	49117639	49164915	16	47276	16358.44	5744.39	167	ENSG00000063177,ENSG00000063176,ENSG00000063180,ENSG00000105516,ENSG00000105523,ENSG00000142233	ENSG00000176920,ENSG00000088002,ENSG00000105523,ENSG00000142233,ENSG00000177202	167	1	protein_coding	-	CA11	chr19:49141199-49149569	8370	2662
ENSG00000181788	23_peaks_stitched	chr3	150445551	150481804	23	36253	15402.67	4923.08	168	ENSG00000181788	ENSG00000163645	168	1	protein_coding	-	SIAH2	chr3:150458914-150481264	22350	3389
ENSG00000197858	6_peaks_stitched	chr8	145129063	145160210	6	31147	15909.75	5453.31	169	ENSG00000179526,ENSG00000197858,ENSG00000179632,ENSG00000179091,ENSG00000178896	ENSG00000179832,ENSG00000178814,ENSG00000186583,ENSG00000235173,ENSG00000179698,ENSG00000178685,ENSG00000179632	169	1	protein_coding	+	GPAA1	chr8:145137493-145141119	3626	11264
ENSG00000166183	6_peaks_stitched	chr14	104560814	104584945	6	24131	15154.33	4711.94	170	ENSG00000166183	ENSG00000066735,ENSG00000156414	170	1	protein_coding	+	ASPG	chr14:104552016-104579098	27082	4882
ENSG00000158055	11_peaks_stitched	chr1	24611356	24657345	11	45989	16572.13	6152.98	171	ENSG00000158055	ENSG00000158055,ENSG00000001460	171	1	protein_coding	+	GRHL3	chr1:24645812-24690972	45160	6267
ENSG00000180921	4_peaks_stitched	chr8	144814546	144822944	4	8398	12278.84	1871.55	172	ENSG00000180921	ENSG00000181135,ENSG00000255181,ENSG00000181085,ENSG00000180921	172	1	protein_coding	-	FAM83H	chr8:144806103-144815971	9868	9258
ENSG00000132510	8_peaks_stitched	chr17	7737055	7761798	8	24743	13552.17	3224.06	173	ENSG00000132510,ENSG00000183011,ENSG00000183914,ENSG00000167874,ENSG00000182224	ENSG00000170004,ENSG00000183914	173	1	protein_coding	+	KDM6B	chr17:7743222-7758114	14892	8001
ENSG00000168517	13_peaks_stitched	chr17	43201564	43261889	13	60325	17304.87	6993.02	174	ENSG00000161714,ENSG00000181513,ENSG00000168517,ENSG00000186834	ENSG00000161714,ENSG00000184922,ENSG00000136448	174	1	protein_coding	+	HEXIM2	chr17:43238067-43247407	9340	5282
ENSG00000144824	17_peaks_stitched	chr3	111436012	111482991	17	46979	16746.37	6448.24	175	ENSG00000240891,ENSG00000144824	ENSG00000240891	175	1	protein_coding	+	PHLDB2	chr3:111451344-111695364	244020	28306
ENSG00000136275	4_peaks_stitched	chr7	47816023	47827701	4	11678	12762.41	2509.17	176	ENSG00000136273,ENSG00000158683	ENSG00000136275,ENSG00000158683	176	1	protein_coding	+	C7orf69	chr7:47834889-47859445	24556	1146
ENSG00000075426	9_peaks_stitched	chr2	28599827	28624537	9	24710	13410.52	3158.8	177	ENSG00000075426		177	1	protein_coding	+	FOSL2	chr2:28615315-28640179	24864	13458
ENSG00000100129	11_peaks_stitched	chr22	38276418	38307597	11	31179	15148.54	4935.35	178	ENSG00000100139,ENSG00000100129	ENSG00000100124,ENSG00000100142,ENSG00000100139,ENSG00000100129,ENSG00000128346	178	1	protein_coding	+	EIF3L	chr22:38244875-38285414	40539	6130
ENSG00000004864	12_peaks_stitched	chr7	95696376	95721979	12	25603	13424.27	3217.96	179	ENSG00000158560	ENSG00000158560,ENSG00000004864	179	1	protein_coding	-	SLC25A13	chr7:95749532-95951459	201927	6987
ENSG00000261052	7_peaks_stitched	chr16	30203556	30221628	7	18072	16165.64	5964.72	180	ENSG00000261052,ENSG00000169627,ENSG00000132207	ENSG00000102879	180	1	protein_coding	+	SULT1A3	chr16:30205754-30215631	9877	9799
ENSG00000005243	12_peaks_stitched	chr17	46100866	46134510	12	33644	14502.48	4324.29	181	ENSG00000082641,ENSG00000005243	ENSG00000108465,ENSG00000108468,ENSG00000082641,ENSG00000002919	181	1	protein_coding	-	COPZ2	chr17:46103533-46115392	11859	3690
ENSG00000161011	6_peaks_stitched	chr5	179221843	179248834	6	26991	14390.15	4215.07	182	ENSG00000161013,ENSG00000161011,ENSG00000213316,ENSG00000161021	ENSG00000197226,ENSG00000161011,ENSG00000161021,ENSG00000161010,ENSG00000245317	182	1	protein_coding	+	SQSTM1	chr5:179233388-179265078	31690	16537
ENSG00000185215	9_peaks_stitched	chr14	103577659	103604414	9	26755	15272.3	5129.45	183	ENSG00000185215,ENSG00000259717	ENSG00000205436,ENSG00000185215	183	1	protein_coding	+	TNFAIP2	chr14:103589779-103603776	13997	10095
ENSG00000213648	8_peaks_stitched	chr16	29464214	29482284	8	18070	16062.38	5947.13	184	ENSG00000181625,ENSG00000213648,ENSG00000198106,ENSG00000183336	ENSG00000254206	184	1	protein_coding	+	SULT1A4	chr16:29467127-29476300	9173	5599
ENSG00000020577	20_peaks_stitched	chr14	55109337	55144773	20	35436	15882.75	5789.91	185	ENSG00000020577	ENSG00000020577	185	1	protein_coding	+	SAMD4A	chr14:55033815-55260033	226218	21444
ENSG00000005884	9_peaks_stitched	chr17	48114616	48142386	9	27770	14097.03	4027.93	186	ENSG00000005884	ENSG00000005882,ENSG00000005884,ENSG00000064195	186	1	protein_coding	+	ITGA3	chr17:48133332-48167845	34513	16707
ENSG00000104731	13_peaks_stitched	chr16	87799152	87842394	13	43242	14797.42	4730.81	187	ENSG00000104731	ENSG00000104731,ENSG00000103257	187	1	protein_coding	-	KLHDC4	chr16:87730091-87799598	69507	15955
ENSG00000185650	2_peaks_stitched	chr14	69257571	69263171	2	5600	11152.55	1105.1	188	ENSG00000185650		188	1	protein_coding	-	ZFP36L1	chr14:69254377-69263190	8813	12959
ENSG00000100033	11_peaks_stitched	chr22	18891947	18935894	11	43947	17860.05	7815.68	189	ENSG00000100033,ENSG00000183628		189	1	protein_coding	-	PRODH	chr22:18900294-18924066	23772	17687
ENSG00000129518	5_peaks_stitched	chr14	35008246	35026412	5	18166	16471.38	6532.77	190	ENSG00000129518	ENSG00000129515,ENSG00000129518	190	1	protein_coding	-	EAPP	chr14:34985135-35008916	23781	2883
ENSG00000100908	3_peaks_stitched	chr14	24604713	24617388	3	12675	13339.24	3413.8	191	ENSG00000100911,ENSG00000100908,ENSG00000092098,ENSG00000092010	ENSG00000100897,ENSG00000100926,ENSG00000100889,ENSG00000092098,ENSG00000100918,ENSG00000129535,ENSG00000196497,ENSG00000213928,ENSG00000139914	191	1	protein_coding	-	EMC9	chr14:24608174-24610797	2623	3691
ENSG00000267849	9_peaks_stitched	chr6	44623063	44649207	9	26144	13068.68	3156.6	192			192	1	protein_coding	-	AL133262.1	chr6:44400472-44400720	248	248
ENSG00000228221	7_peaks_stitched	chr3	177307267	177322233	7	14966	12658.48	2827.71	193	ENSG00000228221	ENSG00000228221	193	1	lincRNA	+	LINC00578	chr3:177159709-177470093	310384	1778
ENSG00000165655	3_peaks_stitched	chr10	77159845	77171089	3	11244	11308.02	1481.68	194	ENSG00000165655		194	1	protein_coding	-	ZNF503	chr10:77157588-77161664	4076	5704
ENSG00000117394	13_peaks_stitched	chr1	43390070	43434557	13	44487	15716.66	5915.92	195	ENSG00000117394		195	1	protein_coding	-	SLC2A1	chr1:43391052-43424530	33478	5507
ENSG00000186081	1_peaks_stitched	chr12	52912402	52920256	1	7854	11411.8	1636.61	196	ENSG00000186081	ENSG00000205420,ENSG00000170484,ENSG00000170465,ENSG00000186081,ENSG00000268716,ENSG00000139648	196	1	protein_coding	-	KRT5	chr12:52908359-52914471	6112	8083
ENSG00000182541	7_peaks_stitched	chr22	31628600	31651522	7	22922	12863.15	3148.98	197	ENSG00000182541	ENSG00000182541,ENSG00000100100	197	1	protein_coding	+	LIMK2	chr22:31608225-31676066	67841	11533
ENSG00000160685	5_peaks_stitched	chr1	154971515	154990872	5	19357	12144.77	2436.1	198	ENSG00000160685	ENSG00000160688,ENSG00000143537,ENSG00000163346,ENSG00000243364,ENSG00000163348,ENSG00000173207,ENSG00000160691,ENSG00000163354,ENSG00000163352,ENSG00000163357,ENSG00000143590	198	1	protein_coding	+	ZBTB7B	chr1:154975127-154990998	15871	8900
ENSG00000107984	13_peaks_stitched	chr10	54195521	54215753	13	20232	12361.45	2671.79	199			199	1	protein_coding	+	DKK1	chr10:54074056-54077802	3746	2913
ENSG00000198561	16_peaks_stitched	chr11	57528748	57567144	16	38396	13388.39	3716.81	200	ENSG00000198561,ENSG00000254462	ENSG00000233436,ENSG00000156603,ENSG00000213593,ENSG00000198561,ENSG00000211450	200	1	protein_coding	+	CTNND1	chr11:57520715-57587018	66303	22519
ENSG00000269089	5_peaks_stitched	chr11	61732681	61750008	5	17327	11870.65	2224.38	201	ENSG00000167996,ENSG00000167995,ENSG00000269089	ENSG00000167995,ENSG00000167994	201	1	protein_coding	+	AP003733.1	chr11:61735453-61736755	1302	1302
ENSG00000137221	15_peaks_stitched	chr6	43422495	43465158	15	42663	14525.78	4884.87	202	ENSG00000137221,ENSG00000171462	ENSG00000124574,ENSG00000137221,ENSG00000171453,ENSG00000137207,ENSG00000171462,ENSG00000124571,ENSG00000204052	202	1	protein_coding	+	TJAP1	chr6:43445261-43474294	29033	10545
ENSG00000108523	7_peaks_stitched	chr17	4842240	4854781	7	12541	11237.13	1633.98	203	ENSG00000108523,ENSG00000108528,ENSG00000108518,ENSG00000108515	ENSG00000129250,ENSG00000091640,ENSG00000108509,ENSG00000185245,ENSG00000141503,ENSG00000108515,ENSG00000205710,ENSG00000108556,ENSG00000196388,ENSG00000108528	203	1	protein_coding	+	RNF167	chr17:4843303-4848517	5214	8647
ENSG00000188191	7_peaks_stitched	chr7	653152	676733	7	23581	16686.19	7085.76	204	ENSG00000188191	ENSG00000188191	204	1	protein_coding	-	PRKAR1B	chr7:588834-767287	178453	8159
ENSG00000122566	5_peaks_stitched	chr7	26238151	26242918	5	4767	10922.97	1322.65	205	ENSG00000122565,ENSG00000122566	ENSG00000122565,ENSG00000050344,ENSG00000122566	205	1	protein_coding	-	HNRNPA2B1	chr7:26229547-26241149	11602	15962
ENSG00000136802	12_peaks_stitched	chr9	131643634	131676225	12	32591	13806.68	4221.84	206	ENSG00000136802,ENSG00000171097	ENSG00000095319,ENSG00000175287,ENSG00000171097,ENSG00000175283	206	1	protein_coding	+	LRRC8A	chr9:131644391-131680318	35927	9873
ENSG00000111276	7_peaks_stitched	chr12	12868912	12879820	7	10908	10934.74	1361.14	207	ENSG00000111276,ENSG00000178878	ENSG00000183150	207	1	protein_coding	+	CDKN1B	chr12:12867992-12875305	7313	4314
ENSG00000160959	6_peaks_stitched	chr8	145732612	145754908	6	22296	13748.4	4198.8	208	ENSG00000254402,ENSG00000160957,ENSG00000213563,ENSG00000160959,ENSG00000167700,ENSG00000147799	ENSG00000187954,ENSG00000167701,ENSG00000160973,ENSG00000160972,ENSG00000167702,ENSG00000147799	208	1	protein_coding	+	LRRC14	chr8:145743376-145750557	7181	12256
ENSG00000227143	16_peaks_stitched	chr10	123061972	123092990	16	31018	13054.28	3513.3	209			209	1	lincRNA	+	LINC01153	chr10:122938214-122945480	7266	2862
ENSG00000168264	11_peaks_stitched	chr1	234724173	234749268	11	25095	12925.95	3389.75	210	ENSG00000168264	ENSG00000224939,ENSG00000168264	210	1	protein_coding	-	IRF2BP2	chr1:234740015-234745271	5256	6372
ENSG00000126749	8_peaks_stitched	chr12	7070135	7096903	8	26768	12977.15	3446.93	211	ENSG00000111684,ENSG00000215021,ENSG00000111679,ENSG00000272201,ENSG00000126749,ENSG00000257084,ENSG00000182326	ENSG00000111679,ENSG00000111674,ENSG00000111678,ENSG00000111676,ENSG00000010626	211	1	protein_coding	+	EMG1	chr12:7072408-7105520	33112	6052
ENSG00000149212	10_peaks_stitched	chr11	94961999	94988492	10	26493	14117.19	4655.69	212	ENSG00000149212		212	1	protein_coding	-	SESN3	chr11:94898704-94965705	67001	12145
ENSG00000177426	5_peaks_stitched	chr18	3446604	3456023	5	9419	10657.4	1202.77	213	ENSG00000177426	ENSG00000177426	213	1	protein_coding	+	TGIF1	chr18:3411606-3458409	46803	17044
ENSG00000203645	5_peaks_stitched	chr3	177063205	177080016	5	16811	12956.45	3513.92	214			214	1	lincRNA	+	LINC00501	chr3:177012230-177041206	28976	2044
ENSG00000142627	16_peaks_stitched	chr1	16478750	16514403	16	35653	14206.57	4795.91	215	ENSG00000142627	ENSG00000142632,ENSG00000142627,ENSG00000204377,ENSG00000132881	215	1	protein_coding	-	EPHA2	chr1:16450832-16482582	31750	4621
ENSG00000134107	11_peaks_stitched	chr3	5019015	5046921	11	27906	13136.08	3745.15	216	ENSG00000134107		216	1	protein_coding	+	BHLHE40	chr3:5020801-5027008	6207	5101
ENSG00000130702	11_peaks_stitched	chr20	60924869	60962840	11	37971	13493.13	4124.83	217	ENSG00000171858,ENSG00000130702	ENSG00000149679,ENSG00000130702,ENSG00000130706,ENSG00000130701	217	1	protein_coding	-	LAMA5	chr20:60883011-60942368	59357	18515
ENSG00000113712	13_peaks_stitched	chr5	148895165	148945349	13	50184	14550.12	5198.58	218	ENSG00000113712,ENSG00000183111	ENSG00000113712,ENSG00000183111	218	1	protein_coding	-	CSNK1A1	chr5:148871760-148931007	59247	12591
ENSG00000113140	14_peaks_stitched	chr5	150992655	151028534	14	35879	13852.07	4567.6	219		ENSG00000113140,ENSG00000086570	219	1	protein_coding	-	SPARC	chr5:151040657-151066726	26069	7297
ENSG00000233532	7_peaks_stitched	chr13	106999658	107026595	7	26937	14795.83	5548.58	220		ENSG00000233532	220	1	lincRNA	+	LINC00460	chr13:107028911-107030565	1654	1540
ENSG00000062716	16_peaks_stitched	chr17	57905475	57935242	16	29767	12408.27	3204.08	221	ENSG00000062716	ENSG00000108423,ENSG00000108443	221	1	protein_coding	+	VMP1	chr17:57784553-57919616	135063	14229
ENSG00000134905	6_peaks_stitched	chr13	111357430	111368728	6	11298	11823.47	2644.9	222	ENSG00000134905,ENSG00000153487	ENSG00000134905	222	1	protein_coding	-	CARS2	chr13:111293759-111365950	72191	22534
ENSG00000110090	3_peaks_stitched	chr11	68593269	68609179	3	15910	14061.37	4913.87	223	ENSG00000110090	ENSG00000110090	223	1	protein_coding	-	CPT1A	chr11:68522088-68611878	89790	7561
ENSG00000170473	4_peaks_stitched	chr12	56308041	56327721	4	19680	11851.54	2733	224	ENSG00000065357,ENSG00000170473	ENSG00000065357,ENSG00000185664,ENSG00000111540,ENSG00000123374	224	1	protein_coding	-	WIBG	chr12:56295197-56326402	31205	5607
ENSG00000162105	4_peaks_stitched	chr11	70362850	70372007	4	9157	17024.59	7919.68	225	ENSG00000162105	ENSG00000162105	225	1	protein_coding	-	SHANK2	chr11:70313961-70963623	649662	27895
ENSG00000148719	11_peaks_stitched	chr10	74057025	74093553	11	36528	13844.56	4787.07	226	ENSG00000148719	ENSG00000168209,ENSG00000148719	226	1	protein_coding	-	DNAJB12	chr10:74092588-74114988	22400	12346
ENSG00000167106	15_peaks_stitched	chr9	130716907	130744061	15	27154	13014.72	3960.49	227	ENSG00000167106	ENSG00000136840,ENSG00000136908,ENSG00000167103,ENSG00000160408,ENSG00000167106	227	1	protein_coding	-	FAM102A	chr9:130702858-130742792	39934	14037
ENSG00000105810	5_peaks_stitched	chr7	92459774	92467037	5	7263	10218.62	1167.77	228	ENSG00000105810		228	1	protein_coding	-	CDK6	chr7:92234235-92465908	231673	13583
ENSG00000131435	12_peaks_stitched	chr5	131588204	131610451	12	22247	12028.25	2994.87	229	ENSG00000072682,ENSG00000131435	ENSG00000197208,ENSG00000072682	229	1	protein_coding	+	PDLIM4	chr5:131593364-131609147	15783	5210
ENSG00000178934	5_peaks_stitched	chr19	39278765	39290888	5	12123	11632.06	2645.45	230	ENSG00000178934	ENSG00000182472,ENSG00000104824,ENSG00000268083,ENSG00000205076,ENSG00000171747,ENSG00000104823	230	1	protein_coding	+	LGALS7B	chr19:39279851-39282389	2538	1009
ENSG00000227036	9_peaks_stitched	chr17	70556957	70588956	9	31999	12766.65	3781.22	231	ENSG00000227036	ENSG00000227036	231	1	lincRNA	-	LINC00511	chr17:70319264-70636611	317347	11823
ENSG00000099875	10_peaks_stitched	chr19	2031840	2062412	10	30572	13023.56	4067.13	232	ENSG00000099875,ENSG00000133243	ENSG00000133243,ENSG00000172081,ENSG00000099840,ENSG00000065000,ENSG00000099875	232	1	protein_coding	-	MKNK2	chr19:2037470-2051243	13773	14399
ENSG00000155130	13_peaks_stitched	chr6	113950199	113975963	13	25764	11658	2744.62	233			233	1	protein_coding	+	MARCKS	chr6:114178541-114184648	6107	4271
ENSG00000088448	4_peaks_stitched	chr13	111560151	111575344	4	15193	12046.16	3165.91	234	ENSG00000088448	ENSG00000255874,ENSG00000088448	234	1	protein_coding	-	ANKRD10	chr13:111530887-111567416	36529	8880
ENSG00000164951	22_peaks_stitched	chr8	94915465	94956316	22	40851	12985.97	4109.77	235	ENSG00000164951,ENSG00000264448		235	1	protein_coding	+	PDP1	chr8:94870035-94938294	68259	16816
ENSG00000204580	9_peaks_stitched	chr6	30843261	30858836	9	15575	10847.72	1992.53	236	ENSG00000204580	ENSG00000137411,ENSG00000204580,ENSG00000213780,ENSG00000196260,ENSG00000168631	236	1	protein_coding	+	DDR1	chr6:30844198-30867933	23735	23500
ENSG00000198242	7_peaks_stitched	chr17	27037876	27056183	7	18307	11241.13	2410.59	237	ENSG00000198242,ENSG00000160602,ENSG00000167525,ENSG00000109113,ENSG00000160606	ENSG00000076604,ENSG00000132581,ENSG00000109111,ENSG00000167525,ENSG00000160602,ENSG00000173065	237	1	protein_coding	+	RPL23A	chr17:27046411-27051377	4966	3984
ENSG00000198873	8_peaks_stitched	chr10	121061974	121089844	8	27870	12687	3890.89	238	ENSG00000198873	ENSG00000198873	238	1	protein_coding	+	GRK5	chr10:120967101-121215131	248030	3312
ENSG00000161016	7_peaks_stitched	chr8	146011725	146024982	7	13257	11472.75	2697.94	239	ENSG00000161016,ENSG00000197363,ENSG00000196378	ENSG00000198169,ENSG00000147789,ENSG00000197363,ENSG00000196378	239	1	protein_coding	-	RPL8	chr8:146015150-146017972	2822	6125
ENSG00000164171	19_peaks_stitched	chr5	52280935	52307371	19	26436	11339.98	2615.97	240	ENSG00000164171	ENSG00000164171	240	1	protein_coding	+	ITGA2	chr5:52285156-52390609	105453	9014
ENSG00000165527	4_peaks_stitched	chr14	50358628	50379228	4	20600	12078.27	3361.87	241	ENSG00000165527	ENSG00000197502,ENSG00000165525	241	1	protein_coding	+	ARF6	chr14:50359810-50361490	1680	1581
ENSG00000235194	6_peaks_stitched	chr14	23754008	23776768	6	22760	12470.61	3767.38	242	ENSG00000215271,ENSG00000235194,ENSG00000258643,ENSG00000129473	ENSG00000092096,ENSG00000100836,ENSG00000215277,ENSG00000215271,ENSG00000129473,ENSG00000268702	242	1	protein_coding	-	PPP1R3E	chr14:23764852-23772057	7205	14352
ENSG00000163872	4_peaks_stitched	chr3	183415044	183420138	4	5094	11868	3180.11	243	ENSG00000163872	ENSG00000114796	243	1	protein_coding	+	YEATS2	chr3:183415606-183530413	114807	13660
ENSG00000156515	13_peaks_stitched	chr10	71077415	71109997	13	32582	12915.04	4251.27	244	ENSG00000156515	ENSG00000156515	244	1	protein_coding	+	HK1	chr10:71029740-71161638	131898	9202
ENSG00000142230	8_peaks_stitched	chr19	47598301	47634961	8	36660	12552.23	3911.18	245	ENSG00000142230,ENSG00000130749	ENSG00000130748,ENSG00000130749	245	1	protein_coding	+	SAE1	chr19:47616531-47713886	97355	8124
ENSG00000139725	8_peaks_stitched	chr12	122219333	122243748	8	24415	11074.01	2452.41	246	ENSG00000139725,ENSG00000188735,ENSG00000139718	ENSG00000188735,ENSG00000158104	246	1	protein_coding	-	RHOF	chr12:122215664-122241309	25645	7571
ENSG00000228221	4_peaks_stitched	chr3	177149640	177171365	4	21725	12797.68	4196.1	247	ENSG00000228221		247	1	lincRNA	+	LINC00578	chr3:177159709-177470093	310384	1778
ENSG00000159216	13_peaks_stitched	chr21	36236545	36262879	13	26334	10823.49	2233.3	248	ENSG00000159216	ENSG00000159216	248	1	protein_coding	-	RUNX1	chr21:36160098-37376965	1216867	19325
ENSG00000188001	10_peaks_stitched	chr3	189101666	189123089	10	21423	10999.67	2414.56	249			249	1	protein_coding	+	TPRG1	chr3:188665003-189043093	378090	12404
ENSG00000169372	9_peaks_stitched	chr12	94070528	94096170	9	25642	11158.43	2573.8	250	ENSG00000169372	ENSG00000169372	250	1	protein_coding	+	CRADD	chr12:94071151-94288616	217465	7952
ENSG00000153406	14_peaks_stitched	chr16	4523881	4555816	14	31935	12248.16	3674.59	251	ENSG00000103415,ENSG00000153406	ENSG00000153406,ENSG00000089486,ENSG00000103423,ENSG00000262246,ENSG00000103415	251	1	protein_coding	-	NMRAL1	chr16:4511681-4545764	34083	9169
ENSG00000163803	7_peaks_stitched	chr2	28855169	28873101	7	17932	10865.4	2331.1	252	ENSG00000163803	ENSG00000163803	252	1	protein_coding	+	PLB1	chr2:28680012-28866654	186642	13383
ENSG00000042753	20_peaks_stitched	chr19	47324823	47380113	20	55290	14832.26	6301.83	253	ENSG00000042753	ENSG00000105281,ENSG00000160007	253	1	protein_coding	-	AP2S1	chr19:47341393-47354249	12856	3824
ENSG00000131446	6_peaks_stitched	chr5	180229275	180259430	6	30155	12723.82	4228.66	254	ENSG00000131446,ENSG00000245060	ENSG00000196670	254	1	protein_coding	-	MGAT1	chr5:180217541-180242652	25111	22219
ENSG00000197182	4_peaks_stitched	chr22	46464237	46481844	4	17607	11172.76	2683.66	255	ENSG00000197182	ENSG00000197182,ENSG00000182257	255	1	protein_coding	+	FLJ27365	chr22:46449749-46509808	60059	7587
ENSG00000214900	10_peaks_stitched	chr14	50414893	50442169	10	27276	13087.13	4599.14	256		ENSG00000214900	256	1	protein_coding	-	C14orf182	chr14:50448430-50474238	25808	11399
ENSG00000179580	10_peaks_stitched	chr16	1992303	2040918	10	48615	14735.34	6259.24	257	ENSG00000183751,ENSG00000255198,ENSG00000198736,ENSG00000140990,ENSG00000179580,ENSG00000140988,ENSG00000127561,ENSG00000127554,ENSG00000269205,ENSG00000196408,ENSG00000140986	ENSG00000065054,ENSG00000167962,ENSG00000183971,ENSG00000196408,ENSG00000162040,ENSG00000198736,ENSG00000065057,ENSG00000140988,ENSG00000127561	257	1	protein_coding	+	RNF151	chr16:2016824-2018976	2152	1496
ENSG00000075624	3_peaks_stitched	chr7	5594949	5610317	3	15368	11900.69	3447.6	258	ENSG00000075624	ENSG00000075618,ENSG00000155034,ENSG00000075624	258	1	protein_coding	-	ACTB	chr7:5566782-5603415	36633	8801
ENSG00000065618	13_peaks_stitched	chr10	105841167	105882560	13	41393	13341.34	4890.47	259	ENSG00000156384,ENSG00000065618	ENSG00000065618,ENSG00000197748	259	1	protein_coding	-	COL17A1	chr10:105791044-105845760	54716	7399
ENSG00000196139	8_peaks_stitched	chr10	5110890	5124131	8	13241	10165.15	1718.39	260	ENSG00000196139	ENSG00000196139	260	1	protein_coding	+	AKR1C3	chr10:5077546-5149878	72332	6728
ENSG00000233532	8_peaks_stitched	chr13	106751734	106773654	8	21920	13125.01	4682.96	261			261	1	lincRNA	+	LINC00460	chr13:107028911-107030565	1654	1540
ENSG00000145901	9_peaks_stitched	chr5	150451147	150467102	9	15955	10249.18	1808.12	262	ENSG00000145901	ENSG00000145901,ENSG00000197043,ENSG00000211445	262	1	protein_coding	-	TNIP1	chr5:150409506-150473138	63632	10757
ENSG00000076108	7_peaks_stitched	chr12	57022897	57040580	7	17683	11321.58	2881.31	263	ENSG00000076108,ENSG00000110955	ENSG00000076108,ENSG00000110958	263	1	protein_coding	-	BAZ2A	chr12:56989380-57030600	41220	19811
ENSG00000185567	5_peaks_stitched	chr14	105433217	105452879	5	19662	12606.14	4168.42	264	ENSG00000140104,ENSG00000185567	ENSG00000166428,ENSG00000140104,ENSG00000170779,ENSG00000185567	264	1	protein_coding	-	AHNAK2	chr14:105403581-105444694	41113	41309
ENSG00000112378	7_peaks_stitched	chr6	138407786	138430579	7	22793	10897.32	2474.39	265	ENSG00000112378		265	1	protein_coding	-	PERP	chr6:138409642-138428648	19006	4287
ENSG00000010256	5_peaks_stitched	chr3	48631203	48648893	5	17690	10258.92	1851.09	266	ENSG00000010256,ENSG00000114270	ENSG00000114268,ENSG00000114270,ENSG00000225697,ENSG00000008300,ENSG00000183396,ENSG00000145040	266	1	protein_coding	-	UQCRC1	chr3:48636435-48648409	11974	5987
ENSG00000131653	10_peaks_stitched	chr16	2200243	2216363	10	16120	10651.98	2264.3	267	ENSG00000131653,ENSG00000167964	ENSG00000008710,ENSG00000167965,ENSG00000167971,ENSG00000184207,ENSG00000131653,ENSG00000182685	267	1	protein_coding	+	TRAF7	chr16:2205699-2228130	22431	5600
ENSG00000198728	4_peaks_stitched	chr10	103872230	103894378	4	22148	11012.38	2625.72	268	ENSG00000198728,ENSG00000148840	ENSG00000148840,ENSG00000166197,ENSG00000166189,ENSG00000198728	268	1	protein_coding	-	LDB1	chr10:103867317-103880210	12893	4187
ENSG00000103653	14_peaks_stitched	chr15	75052838	75076408	14	23570	11480.88	3108.35	269	ENSG00000103653	ENSG00000140506,ENSG00000140505,ENSG00000103653,ENSG00000140465,ENSG00000213578	269	1	protein_coding	+	CSK	chr15:75074398-75095539	21141	10415
ENSG00000066084	10_peaks_stitched	chr12	50991703	51017211	10	25508	11675.78	3307.45	270	ENSG00000066084	ENSG00000066084	270	1	protein_coding	+	DIP2B	chr12:50898768-51142450	243682	11494
ENSG00000196975	19_peaks_stitched	chr2	69967533	70009341	19	41808	12932.24	4570.54	271	ENSG00000196975	ENSG00000087338,ENSG00000196975	271	1	protein_coding	+	ANXA4	chr2:69871557-70053596	182039	13086
ENSG00000107957	9_peaks_stitched	chr10	105614063	105644423	9	30360	12150.83	3803.54	272	ENSG00000107960,ENSG00000107957		272	1	protein_coding	-	SH3PXD2A	chr10:105348285-105615301	267016	32831
ENSG00000108375	14_peaks_stitched	chr17	56429074	56494909	14	65835	15661.67	7315.02	273	ENSG00000213246,ENSG00000108375	ENSG00000005379,ENSG00000213246	273	1	protein_coding	-	RNF43	chr17:56429861-56494956	65095	13303
ENSG00000067182	5_peaks_stitched	chr12	6419358	6451682	5	32324	12860.6	4534.61	274	ENSG00000067182,ENSG00000008323	ENSG00000111321,ENSG00000111319,ENSG00000067182	274	1	protein_coding	-	TNFRSF1A	chr12:6437923-6451280	13357	9013
ENSG00000164828	6_peaks_stitched	chr7	855294	873846	6	18552	13796.38	5504.38	275	ENSG00000164828	ENSG00000164828,ENSG00000164818,ENSG00000239857	275	1	protein_coding	+	SUN1	chr7:855528-936072	80544	24211
ENSG00000197321	15_peaks_stitched	chr10	29865033	29925444	15	60411	16301.29	8032.12	276	ENSG00000197321		276	1	protein_coding	-	SVIL	chr10:29746267-30025710	279443	13476
ENSG00000214097	9_peaks_stitched	chr3	196226779	196256248	9	29469	13095.16	4841.86	277	ENSG00000214097,ENSG00000163961	ENSG00000185798,ENSG00000174013	277	1	protein_coding	-	SMCO1	chr3:196233748-196242237	8489	3503
ENSG00000105810	11_peaks_stitched	chr7	92323798	92341421	11	17623	10519.14	2298.52	278	ENSG00000105810		278	1	protein_coding	-	CDK6	chr7:92234235-92465908	231673	13583
ENSG00000100852	2_peaks_stitched	chr14	32544207	32548089	2	3882	9226.85	1040.71	279	ENSG00000100852	ENSG00000100852	279	1	protein_coding	+	ARHGAP5	chr14:32545320-32628934	83614	22323
ENSG00000108557	5_peaks_stitched	chr17	17585030	17598780	5	13750	9728.53	1583.43	280	ENSG00000108557	ENSG00000223979	280	1	protein_coding	+	RAI1	chr17:17584787-17714767	129980	18868
ENSG00000139926	6_peaks_stitched	chr14	51928573	51958262	6	29689	13156.18	5034.61	281	ENSG00000139926		281	1	protein_coding	+	FRMD6	chr14:51955818-52197445	241627	22408
ENSG00000106003	7_peaks_stitched	chr7	2549473	2570805	7	21332	13597.42	5494.82	282	ENSG00000106003	ENSG00000106009,ENSG00000106012	282	1	protein_coding	+	LFNG	chr7:2552163-2568811	16648	5402
ENSG00000159685	9_peaks_stitched	chr3	126470930	126503448	9	32518	13069.61	4974.22	283	ENSG00000159685		283	1	protein_coding	+	CHCHD6	chr3:126423063-126679249	256186	4494
ENSG00000151914	14_peaks_stitched	chr6	56594880	56626317	14	31437	11425.94	3360.54	284	ENSG00000151914	ENSG00000151914	284	1	protein_coding	-	DST	chr6:56322785-56819426	496641	53943
ENSG00000143314	6_peaks_stitched	chr1	156697718	156722284	6	24566	11233.22	3169.15	285	ENSG00000143294,ENSG00000143319,ENSG00000143321,ENSG00000143303,ENSG00000143314	ENSG00000143294,ENSG00000143320,ENSG00000143319	285	1	protein_coding	-	MRPL24	chr1:156707095-156711382	4287	2170
ENSG00000007866	6_peaks_stitched	chr6	35452371	35466666	6	14295	9842.73	1780.95	286	ENSG00000007866,ENSG00000112041	ENSG00000112041,ENSG00000198755,ENSG00000112039,ENSG00000007866	286	1	protein_coding	-	TEAD3	chr6:35441374-35464853	23479	3107
ENSG00000196792	1_peaks_stitched	chr14	31494018	31497118	1	3100	8848.57	792.13	287	ENSG00000100478,ENSG00000196792	ENSG00000100478	287	1	protein_coding	-	STRN3	chr14:31363005-31495607	132602	7158
ENSG00000164466	14_peaks_stitched	chr5	174892665	174922615	14	29950	11737.04	3718.37	288	ENSG00000164466	ENSG00000164466,ENSG00000184845	288	1	protein_coding	+	SFXN1	chr5:174904065-174956745	52680	9493
ENSG00000182718	11_peaks_stitched	chr15	60662719	60701334	11	38615	11574.5	3557.25	289	ENSG00000182718	ENSG00000128915,ENSG00000182718	289	1	protein_coding	-	ANXA2	chr15:60639333-60695082	55749	13479
ENSG00000123106	17_peaks_stitched	chr12	28274935	28308134	17	33199	11417.32	3401.06	290	ENSG00000123106	ENSG00000123106	290	1	protein_coding	+	CCDC91	chr12:28286182-28732883	446701	9673
ENSG00000179869	6_peaks_stitched	chr7	48209991	48229736	6	19745	12294.72	4280.05	291	ENSG00000179869		291	1	protein_coding	+	ABCA13	chr7:48211055-48687092	476037	22864
ENSG00000179262	6_peaks_stitched	chr19	13043817	13076680	6	32863	13354.08	5367.78	292	ENSG00000179218,ENSG00000179262,ENSG00000179115,ENSG00000179284,ENSG00000179271	ENSG00000105607,ENSG00000008441,ENSG00000161860,ENSG00000179115,ENSG00000179284,ENSG00000105610	292	1	protein_coding	+	RAD23A	chr19:13056669-13064456	7787	7544
ENSG00000144893	8_peaks_stitched	chr3	151011229	151038371	8	27142	11256.82	3279.93	293	ENSG00000144893,ENSG00000138271	ENSG00000169313,ENSG00000174944,ENSG00000181631	293	1	protein_coding	+	MED12L	chr3:150803484-151154860	351376	14554
ENSG00000188293	11_peaks_stitched	chr19	46696272	46712449	11	16177	9951.73	1981.96	294		ENSG00000188293,ENSG00000204866	294	1	protein_coding	+	IGFL1	chr19:46733009-46734500	1491	765
ENSG00000117713	5_peaks_stitched	chr1	27018623	27028844	5	10221	9394.58	1426.35	295	ENSG00000117713	ENSG00000117713	295	1	protein_coding	+	ARID1A	chr1:27022524-27108595	86071	23976
ENSG00000133316	9_peaks_stitched	chr11	62598439	62627273	9	28834	11603.01	3639.81	296	ENSG00000162236,ENSG00000133316,ENSG00000168003	ENSG00000168003,ENSG00000162231,ENSG00000168569,ENSG00000162227,ENSG00000185475,ENSG00000162236	296	1	protein_coding	-	WDR74	chr11:62599814-62609281	9467	8255
ENSG00000137309	11_peaks_stitched	chr6	34191195	34217454	11	26259	11268.76	3317.21	297	ENSG00000137309,ENSG00000186577	ENSG00000137309	297	1	protein_coding	+	HMGA1	chr6:34204650-34214008	9358	5818
ENSG00000188522	8_peaks_stitched	chr17	18885136	18908845	8	23709	11298.05	3348.61	298	ENSG00000188522,ENSG00000154025	ENSG00000154025,ENSG00000188522,ENSG00000154016	298	1	protein_coding	-	FAM83G	chr17:18872102-18908117	36015	11280
ENSG00000168040	1_peaks_stitched	chr11	70048753	70050847	1	2094	9507.88	1584.5	299	ENSG00000168040	ENSG00000131620	299	1	protein_coding	+	FADD	chr11:70049269-70053496	4227	1839
ENSG00000165171	7_peaks_stitched	chr7	73244010	73266639	7	22629	11028.06	3105.5	300	ENSG00000165171,ENSG00000189143	ENSG00000175877,ENSG00000189143	300	1	protein_coding	-	WBSCR27	chr7:73248920-73256865	7945	1665
ENSG00000105974	9_peaks_stitched	chr7	116139053	116168416	9	29363	12458.83	4544.11	301	ENSG00000105971,ENSG00000105974		301	1	protein_coding	+	CAV1	chr7:116164839-116201233	36394	9095
ENSG00000213015	7_peaks_stitched	chr19	56135574	56167520	7	31946	11992.46	4082.34	302	ENSG00000173581,ENSG00000213015,ENSG00000179922,ENSG00000063244,ENSG00000171425	ENSG00000063244,ENSG00000063245,ENSG00000179943,ENSG00000171443,ENSG00000261221,ENSG00000218891,ENSG00000173581	302	1	protein_coding	+	ZNF580	chr19:56146382-56154835	8453	4401
ENSG00000180592	7_peaks_stitched	chr10	21805387	21824328	7	18941	10455.33	2553.63	303	ENSG00000078403,ENSG00000180592	ENSG00000078403,ENSG00000204682	303	1	protein_coding	-	SKIDA1	chr10:21802407-21814611	12204	9621
ENSG00000099968	5_peaks_stitched	chr22	18110789	18128750	5	17961	9818.85	1980.98	304	ENSG00000131100,ENSG00000099968	ENSG00000131100,ENSG00000099968	304	1	protein_coding	+	BCL2L13	chr22:18111621-18213388	101767	19370
ENSG00000182704	7_peaks_stitched	chr11	76492539	76517875	7	25336	12013.51	4184.37	305	ENSG00000182704		305	1	protein_coding	+	TSKU	chr11:76493295-76509198	15903	7443
ENSG00000189334	8_peaks_stitched	chr1	153579685	153607836	8	28151	10927.64	3108.83	306	ENSG00000189334,ENSG00000160678,ENSG00000189171,ENSG00000160679,ENSG00000188643	ENSG00000160679,ENSG00000196754,ENSG00000143621,ENSG00000143553,ENSG00000169418	306	1	protein_coding	-	S100A14	chr1:153586731-153589462	2731	2660
ENSG00000198756	14_peaks_stitched	chr1	183989774	184032720	14	42946	11684.89	3891.06	307	ENSG00000198860,ENSG00000198756		307	1	protein_coding	-	COLGALT2	chr1:183898796-184006863	108067	9616
ENSG00000058063	2_peaks_stitched	chr3	182510513	182513590	2	3077	9705.88	1932.5	308	ENSG00000058063	ENSG00000058063	308	1	protein_coding	+	ATP11B	chr3:182511288-182639423	128135	12325
ENSG00000175662	17_peaks_stitched	chr17	17816649	17862500	17	45851	13029.17	5257.8	309	ENSG00000175662	ENSG00000171962,ENSG00000175662	309	1	protein_coding	-	TOM1L2	chr17:17746828-17875736	128908	13147
ENSG00000197019	5_peaks_stitched	chr19	40926633	40951138	5	24505	11405.18	3646.92	310	ENSG00000197019,ENSG00000167565	ENSG00000105223,ENSG00000090013,ENSG00000160460,ENSG00000105227,ENSG00000160396	310	1	protein_coding	-	SERTAD1	chr19:40927499-40931932	4433	2112
ENSG00000126432	8_peaks_stitched	chr11	64071388	64110151	8	38763	12904.75	5152.77	311	ENSG00000173153,ENSG00000126432,ENSG00000173113,ENSG00000219435,ENSG00000168071	ENSG00000182450,ENSG00000173264,ENSG00000002330,ENSG00000168071,ENSG00000149782,ENSG00000162302	311	1	protein_coding	+	PRDX5	chr11:64085560-64089283	3723	1401
ENSG00000029153	9_peaks_stitched	chr12	27483632	27500029	9	16397	9635.69	1884.17	312	ENSG00000029153	ENSG00000211455,ENSG00000029153	312	1	protein_coding	+	ARNTL2	chr12:27485787-27576241	90454	6876
ENSG00000197747	6_peaks_stitched	chr1	151960292	151974304	6	14012	9262.71	1542.32	313	ENSG00000197747	ENSG00000163191	313	1	protein_coding	-	S100A10	chr1:151955391-151966866	11475	2184
ENSG00000122378	10_peaks_stitched	chr10	82167303	82189822	10	22519	11323.74	3610.92	314	ENSG00000122378	ENSG00000108219	314	1	protein_coding	+	FAM213A	chr10:82167585-82192753	25168	2942
ENSG00000102572	9_peaks_stitched	chr13	99222852	99237596	9	14744	10781.67	3106.88	315	ENSG00000102572	ENSG00000102572	315	1	protein_coding	-	STK24	chr13:99102455-99230194	127739	9173
ENSG00000167165	8_peaks_stitched	chr2	234599473	234620132	8	20659	9581.61	1912.79	316	ENSG00000167165,ENSG00000244122,ENSG00000242515,ENSG00000241119,ENSG00000241635	ENSG00000243135,ENSG00000241635,ENSG00000244474,ENSG00000242366	316	1	protein_coding	+	UGT1A6	chr2:234600253-234681946	81693	7503
ENSG00000162910	10_peaks_stitched	chr1	228269128	228328752	10	59624	15245.19	7577.41	317	ENSG00000162910,ENSG00000143774,ENSG00000143793,ENSG00000143761	ENSG00000143774,ENSG00000198835,ENSG00000162910,ENSG00000181873	317	1	protein_coding	-	MRPL55	chr1:228294380-228297013	2633	10606
ENSG00000136243	10_peaks_stitched	chr7	23221203	23247533	10	26330	13968.28	6303.94	318	ENSG00000136243,ENSG00000214871	ENSG00000136235,ENSG00000122550	318	1	protein_coding	+	NUPL2	chr7:23221446-23240630	19184	10219
ENSG00000085377	10_peaks_stitched	chr6	106033942	106050199	10	16257	9305.62	1665.67	319			319	1	protein_coding	-	PREP	chr6:105725440-105850959	125519	3746
ENSG00000111676	10_peaks_stitched	chr12	7013594	7054832	10	41238	13218.26	5586.61	320	ENSG00000111674,ENSG00000111678,ENSG00000111676,ENSG00000010626	ENSG00000111679,ENSG00000111667,ENSG00000215021,ENSG00000126749,ENSG00000111669,ENSG00000111684,ENSG00000111671,ENSG00000257084,ENSG00000182326,ENSG00000272201	320	1	protein_coding	+	ATN1	chr12:7033626-7051484	17858	6534
ENSG00000149212	11_peaks_stitched	chr11	95060186	95097584	11	37398	14331.55	6754	321			321	1	protein_coding	-	SESN3	chr11:94898704-94965705	67001	12145
ENSG00000161642	6_peaks_stitched	chr12	54752405	54785712	6	33307	12885.48	5310.86	322	ENSG00000161642,ENSG00000139572	ENSG00000111481,ENSG00000257477,ENSG00000161638	322	1	protein_coding	-	ZNF385A	chr12:54762917-54785082	22165	11415
ENSG00000164849	5_peaks_stitched	chr7	1067071	1086447	5	19376	13250.89	5695.83	323	ENSG00000164849,ENSG00000146540	ENSG00000164849,ENSG00000073067,ENSG00000164850	323	1	protein_coding	+	GPR146	chr7:1084212-1098897	14685	6266
ENSG00000179111	12_peaks_stitched	chr17	8009262	8043147	12	33885	11750.58	4206.66	324	ENSG00000179148,ENSG00000179111	ENSG00000179029,ENSG00000179094,ENSG00000179477,ENSG00000214999,ENSG00000220205,ENSG00000179148	324	1	protein_coding	-	HES7	chr17:8023908-8027410	3502	2588
ENSG00000149483	9_peaks_stitched	chr11	61128576	61147444	9	18868	9643.3	2101.59	325	ENSG00000149483,ENSG00000162144	ENSG00000149476,ENSG00000162144,ENSG00000167986,ENSG00000149532,ENSG00000187049	325	1	protein_coding	+	TMEM138	chr11:61129473-61136981	7508	11552
ENSG00000145741	2_peaks_stitched	chr5	72792483	72796590	2	4107	8874	1350.2	326	ENSG00000145741	ENSG00000251493,ENSG00000145741	326	1	protein_coding	+	BTF3	chr5:72794233-72801460	7227	5145
ENSG00000044115	6_peaks_stitched	chr5	138040704	138074846	6	34142	15363.84	7858.94	327	ENSG00000044115	ENSG00000044115	327	1	protein_coding	+	CTNNA1	chr5:137946656-138270723	324067	20935
ENSG00000115297	7_peaks_stitched	chr2	74729877	74757975	7	28098	11144.71	3644.34	328	ENSG00000115307,ENSG00000115289,ENSG00000115317,ENSG00000144045,ENSG00000115297,ENSG00000179528	ENSG00000135637,ENSG00000115318,ENSG00000115274,ENSG00000239779,ENSG00000115275,ENSG00000115325,ENSG00000204822,ENSG00000159374,ENSG00000115282,ENSG00000179528	328	1	protein_coding	+	TLX2	chr2:74740590-74744274	3684	3348
ENSG00000149212	11_peaks_stitched	chr11	95176772	95196888	11	20116	11289.6	3816.1	329			329	1	protein_coding	-	SESN3	chr11:94898704-94965705	67001	12145
ENSG00000093010	6_peaks_stitched	chr22	19928733	19951348	6	22615	10655.05	3194.58	330	ENSG00000093010,ENSG00000184470	ENSG00000184470,ENSG00000099889	330	1	protein_coding	+	COMT	chr22:19929130-19957498	28368	8473
ENSG00000103257	8_peaks_stitched	chr16	87877261	87905266	8	28005	11067.05	3615.35	331	ENSG00000103257	ENSG00000174990,ENSG00000103257	331	1	protein_coding	-	SLC7A5	chr16:87863629-87903094	39465	5176
ENSG00000168502	11_peaks_stitched	chr18	8854861	8871827	11	16966	9435.08	1987.2	332		ENSG00000168502	332	1	protein_coding	+	SOGA2	chr18:8705659-8832776	127117	17822
ENSG00000186007	6_peaks_stitched	chr1	205409817	205426178	6	16361	9788.51	2346.97	333	ENSG00000186007	ENSG00000117266,ENSG00000186007	333	1	protein_coding	-	LEMD1	chr1:205350506-205425082	74576	1630
ENSG00000187840	7_peaks_stitched	chr8	37887322	37899885	7	12563	9408.46	1978.58	334	ENSG00000187840	ENSG00000187840	334	1	protein_coding	+	EIF4EBP1	chr8:37887859-37917883	30024	1069
ENSG00000105254	7_peaks_stitched	chr19	36604919	36632863	7	27944	11549.17	4119.78	335	ENSG00000105254,ENSG00000126247,ENSG00000105258	ENSG00000161281,ENSG00000105261,ENSG00000075702,ENSG00000126247	335	1	protein_coding	+	TBCB	chr19:36605191-36616849	11658	6653
ENSG00000130734	8_peaks_stitched	chr19	10645735	10680690	8	34955	12999.53	5573.58	336	ENSG00000129347,ENSG00000130734,ENSG00000129355	ENSG00000079999,ENSG00000129354,ENSG00000129353,ENSG00000180739	336	1	protein_coding	+	ATG4D	chr19:10654571-10664094	9523	7272
ENSG00000228022	10_peaks_stitched	chr6	30776838	30797072	10	20234	9773.16	2348.47	337		ENSG00000204580,ENSG00000228022	337	1	lincRNA	+	HCG20	chr6:30734602-30760027	25425	1366
ENSG00000177200	8_peaks_stitched	chr16	53112594	53134315	8	21721	9777.9	2366.51	338	ENSG00000177200	ENSG00000177200	338	1	protein_coding	+	CHD9	chr16:53088945-53363062	274117	29219
ENSG00000169242	6_peaks_stitched	chr1	155096916	155113040	6	16124	9333.12	1929.01	339	ENSG00000179085,ENSG00000169242,ENSG00000169241	ENSG00000163463,ENSG00000163462,ENSG00000143590,ENSG00000185499	339	1	protein_coding	+	EFNA1	chr1:155099936-155107333	7397	4371
ENSG00000180233	13_peaks_stitched	chr7	30341010	30362877	13	21867	11356.01	3952.66	340	ENSG00000180233	ENSG00000180233	340	1	protein_coding	+	ZNRF2	chr7:30323923-30452118	128195	4831
ENSG00000245526	12_peaks_stitched	chr5	87956246	87976509	12	20263	9423.95	2021.51	341	ENSG00000245526	ENSG00000245526,ENSG00000081189	341	1	lincRNA	-	LINC00461	chr5:87803363-87986858	183495	15443
ENSG00000176472	8_peaks_stitched	chr19	44021632	44038049	8	16417	9621.37	2222.02	342	ENSG00000105755,ENSG00000176472	ENSG00000234465,ENSG00000176531,ENSG00000073050	342	1	protein_coding	+	ZNF575	chr19:44029649-44040282	10633	5310
ENSG00000129911	10_peaks_stitched	chr19	1847670	1885320	10	37650	12139.41	4753.26	343	ENSG00000129968,ENSG00000079313,ENSG00000129911	ENSG00000227500,ENSG00000079313,ENSG00000213638,ENSG00000130270,ENSG00000129968	343	1	protein_coding	-	KLF16	chr19:1852399-1863567	11168	4522
ENSG00000131746	9_peaks_stitched	chr17	38642033	38658393	9	16360	9590.55	2209.83	344	ENSG00000131746	ENSG00000141753,ENSG00000131746	344	1	protein_coding	-	TNS4	chr17:38632080-38657849	25769	5197
ENSG00000198435	7_peaks_stitched	chr9	140195346	140211563	7	16217	9899.01	2528.49	345	ENSG00000198435,ENSG00000187609	ENSG00000197768,ENSG00000188986,ENSG00000187609,ENSG00000198113	345	1	protein_coding	-	NRARP	chr9:140194083-140196703	2620	2620
ENSG00000090006	6_peaks_stitched	chr19	41104217	41120962	6	16745	10400	3038.4	346	ENSG00000090006	ENSG00000160410,ENSG00000160460,ENSG00000090006	346	1	protein_coding	+	LTBP4	chr19:41098789-41135725	36936	17418
ENSG00000164855	6_peaks_stitched	chr7	1595451	1610543	6	15092	10903.32	3553.46	347	ENSG00000164855,ENSG00000157778	ENSG00000164880,ENSG00000198517,ENSG00000164855	347	1	protein_coding	-	TMEM184A	chr7:1581871-1600457	18586	16506
ENSG00000143578	8_peaks_stitched	chr1	153918042	153963957	8	45915	12262.56	4917.24	348	ENSG00000160741,ENSG00000143570,ENSG00000143578,ENSG00000143545,ENSG00000177954,ENSG00000143543,ENSG00000198837	ENSG00000198837,ENSG00000143614	348	1	protein_coding	+	CREB3L4	chr1:153940010-153946839	6829	8270
ENSG00000069399	7_peaks_stitched	chr19	45242072	45252925	7	10853	9070.32	1739.65	349	ENSG00000069399	ENSG00000069399,ENSG00000213892,ENSG00000142273	349	1	protein_coding	+	BCL3	chr19:45250962-45263301	12339	6092
ENSG00000169564	8_peaks_stitched	chr2	70296201	70316704	8	20503	9590.78	2261.51	350	ENSG00000169564		350	1	protein_coding	+	PCBP1	chr2:70314585-70316332	1747	1747
ENSG00000117399	8_peaks_stitched	chr1	43814072	43839755	8	25683	10367.18	3042.82	351	ENSG00000117400,ENSG00000066322,ENSG00000117399	ENSG00000198198,ENSG00000066056,ENSG00000159479	351	1	protein_coding	+	CDC20	chr1:43824626-43828874	4248	2810
ENSG00000171680	6_peaks_stitched	chr1	6535926	6557890	6	21964	10246.33	2928.2	352	ENSG00000171680	ENSG00000187017,ENSG00000215788,ENSG00000162408,ENSG00000171680	352	1	protein_coding	-	PLEKHG5	chr1:6526152-6580121	53969	9903
ENSG00000140443	11_peaks_stitched	chr15	99433304	99448633	11	15329	9231.22	1916.52	353	ENSG00000140443	ENSG00000140443	353	1	protein_coding	+	IGF1R	chr15:99192200-99507759	315559	24560
ENSG00000163191	7_peaks_stitched	chr1	151995657	152024365	7	28708	10248.31	2951.5	354	ENSG00000163191	ENSG00000197747,ENSG00000182898	354	1	protein_coding	-	S100A11	chr1:152004982-152020383	15401	676
ENSG00000245532	2_peaks_stitched	chr11	65185128	65192478	2	7350	8418.25	1146.39	355	ENSG00000245532	ENSG00000162241,ENSG00000126391,ENSG00000173727,ENSG00000245532	355	1	lincRNA	+	NEAT1	chr11:65190245-65213011	22766	26040
ENSG00000149499	8_peaks_stitched	chr11	62358402	62389581	8	31179	11297.37	4027.41	356	ENSG00000149541,ENSG00000149480,ENSG00000149499,ENSG00000149489,ENSG00000149016,ENSG00000255508	ENSG00000089597,ENSG00000254772,ENSG00000214756,ENSG00000162194,ENSG00000149016,ENSG00000124942,ENSG00000185085,ENSG00000255508,ENSG00000204922	356	1	protein_coding	-	EML3	chr11:62369690-62380237	10547	10924
ENSG00000092068	8_peaks_stitched	chr14	23622590	23653065	8	30475	12119.44	4866.9	357	ENSG00000092068	ENSG00000215277,ENSG00000092068,ENSG00000092067	357	1	protein_coding	-	SLC7A8	chr14:23594504-23652883	58379	15051
ENSG00000198604	3_peaks_stitched	chr14	35341601	35345145	3	3544	8122.32	874.54	358	ENSG00000198604	ENSG00000198604	358	1	protein_coding	-	BAZ1A	chr14:35221937-35344853	122916	12007
ENSG00000120549	16_peaks_stitched	chr10	24527371	24562253	16	34882	11991.4	4749.99	359	ENSG00000120549		359	1	protein_coding	+	KIAA1217	chr10:23983675-24836772	853097	19183
ENSG00000215549	16_peaks_stitched	chr13	26410223	26441900	16	31677	10545.33	3304.01	360	ENSG00000132932	ENSG00000215549,ENSG00000268344	360	1	protein_coding	+	AL138815.1	chr13:26442061-26455095	13034	100
ENSG00000070731	8_peaks_stitched	chr17	74576845	74607952	8	31107	10845.6	3605.77	361	ENSG00000070731	ENSG00000214140,ENSG00000070526,ENSG00000161544,ENSG00000070731	361	1	protein_coding	-	ST6GALNAC2	chr17:74559792-74583038	23246	10688
ENSG00000117318	5_peaks_stitched	chr1	23880385	23890940	5	10555	8427.28	1187.8	362	ENSG00000117318	ENSG00000197880,ENSG00000007968	362	1	protein_coding	-	ID3	chr1:23884409-23886285	1876	2759
ENSG00000204256	3_peaks_stitched	chr6	32935690	32942442	3	6752	8195.11	958.41	363	ENSG00000204257,ENSG00000204256	ENSG00000242574,ENSG00000204256,ENSG00000204257,ENSG00000204252	363	1	protein_coding	+	BRD2	chr6:32936437-32949282	12845	17186
ENSG00000053524	12_peaks_stitched	chr3	183187334	183211207	12	23873	23386.61	16153.06	364	ENSG00000172578	ENSG00000053524	364	1	protein_coding	-	MCF2L2	chr3:182895831-183146566	250735	25428
ENSG00000149256	1_peaks_stitched	chr11	79147777	79152282	1	4505	8023.09	801.03	365	ENSG00000149256		365	1	protein_coding	-	TENM4	chr11:78363876-79151992	788116	17930
ENSG00000177565	14_peaks_stitched	chr3	176813844	176836931	14	23087	11183.96	3964.38	366	ENSG00000177565		366	1	protein_coding	-	TBL1XR1	chr3:176737143-176915261	178118	19754
ENSG00000250337	8_peaks_stitched	chr5	28396384	28408886	8	12502	9664.8	2455.57	367			367	1	lincRNA	+	LINC01021	chr5:27472399-27496508	24109	3401
ENSG00000142949	13_peaks_stitched	chr1	43996100	44017092	13	20992	10253.69	3044.57	368	ENSG00000142949	ENSG00000142949	368	1	protein_coding	+	PTPRF	chr1:43990858-44089343	98485	21550
ENSG00000125247	8_peaks_stitched	chr13	101441850	101469216	8	27366	12219.96	5024.01	369			369	1	protein_coding	-	TMTC4	chr13:101256181-101327347	71166	9733
ENSG00000168453	12_peaks_stitched	chr8	21946962	21999905	12	52943	14627.03	7438.1	370	ENSG00000168453,ENSG00000158863,ENSG00000168476,ENSG00000173566	ENSG00000168487,ENSG00000158815,ENSG00000158856,ENSG00000168484,ENSG00000168481	370	1	protein_coding	-	HR	chr8:21971928-21990897	18969	14014
ENSG00000172578	3_peaks_stitched	chr3	183256483	183267291	3	10808	14714.86	7534.24	371	ENSG00000172578		371	1	protein_coding	-	KLHL6	chr3:183205319-183273477	68158	16654
ENSG00000149925	5_peaks_stitched	chr16	30064136	30088116	5	23980	10238.11	3064.24	372	ENSG00000149925,ENSG00000149923,ENSG00000149926	ENSG00000149927,ENSG00000102882,ENSG00000149922,ENSG00000090238,ENSG00000149926,ENSG00000102886,ENSG00000167194	372	1	protein_coding	+	ALDOA	chr16:30064411-30081778	17367	14285
ENSG00000101224	17_peaks_stitched	chr20	3763501	3802001	17	38500	10834.4	3662.48	373	ENSG00000125843,ENSG00000101224,ENSG00000125817	ENSG00000088888,ENSG00000101220,ENSG00000101222	373	1	protein_coding	+	CDC25B	chr20:3767578-3786762	19184	7278
ENSG00000163803	7_peaks_stitched	chr2	28832953	28842655	7	9702	8451.06	1284.14	374	ENSG00000163803	ENSG00000163803	374	1	protein_coding	+	PLB1	chr2:28680012-28866654	186642	13383
ENSG00000168282	2_peaks_stitched	chr14	50086477	50102371	2	15894	10311.13	3157.67	375	ENSG00000165502,ENSG00000168282,ENSG00000165506	ENSG00000213741,ENSG00000165501,ENSG00000100479,ENSG00000253459,ENSG00000165506	375	1	protein_coding	+	MGAT2	chr14:50087489-50090198	2709	2709
ENSG00000198339	9_peaks_stitched	chr6	27098231	27115581	9	17350	8741.35	1613.89	376	ENSG00000184825,ENSG00000198339,ENSG00000124635,ENSG00000197903,ENSG00000196787		376	1	protein_coding	+	HIST1H4I	chr6:27107076-27108418	1342	1342
ENSG00000159714	10_peaks_stitched	chr16	67429117	67450816	10	21699	9783.68	2676.59	377	ENSG00000159714	ENSG00000176387,ENSG00000159713,ENSG00000159708,ENSG00000159720	377	1	protein_coding	-	ZDHHC1	chr16:67428322-67450736	22414	4960
ENSG00000148339	12_peaks_stitched	chr9	130828612	130861714	12	33102	10453.89	3393.46	378	ENSG00000148339,ENSG00000171169	ENSG00000148334,ENSG00000148339,ENSG00000171169,ENSG00000232850,ENSG00000148346	378	1	protein_coding	+	SLC25A25	chr9:130830480-130871524	41044	8577
ENSG00000134504	15_peaks_stitched	chr18	24108434	24131157	15	22723	9013.4	1953.78	379	ENSG00000134504		379	1	protein_coding	-	KCTD1	chr18:24034874-24237365	202491	12974
ENSG00000148400	11_peaks_stitched	chr9	139422530	139446412	11	23882	10877.83	3825.5	380	ENSG00000148400	ENSG00000196366,ENSG00000148400	380	1	protein_coding	-	NOTCH1	chr9:139388896-139440314	51418	10579
ENSG00000111319	5_peaks_stitched	chr12	6472582	6494568	5	21986	10251.95	3209.96	381	ENSG00000111319,ENSG00000111321	ENSG00000111321,ENSG00000067182,ENSG00000008323,ENSG00000111319	381	1	protein_coding	-	SCNN1A	chr12:6456009-6486896	30887	16884
ENSG00000197355	10_peaks_stitched	chr9	139962432	139982054	10	19622	9959.54	2923.62	382	ENSG00000177239,ENSG00000268996,ENSG00000197355,ENSG00000186193	ENSG00000107331,ENSG00000176978,ENSG00000177239,ENSG00000054179,ENSG00000107281,ENSG00000180549,ENSG00000180539	382	1	protein_coding	+	UAP1L1	chr9:139971953-139978991	7038	10325
ENSG00000100941	3_peaks_stitched	chr14	39638708	39645441	3	6733	9132.6	2097.48	383	ENSG00000182400,ENSG00000100941	ENSG00000092208,ENSG00000100941	383	1	protein_coding	+	PNN	chr14:39644387-39652422	8035	6068
ENSG00000142444	7_peaks_stitched	chr19	11038432	11074288	7	35856	11454.49	4423.98	384	ENSG00000130733,ENSG00000127616,ENSG00000142444	ENSG00000130733,ENSG00000142453,ENSG00000127616	384	1	protein_coding	+	C19orf52	chr19:11039409-11044211	4802	2646
ENSG00000065526	7_peaks_stitched	chr1	16157143	16177198	7	20055	9304.97	2310.75	385	ENSG00000065526	ENSG00000065526	385	1	protein_coding	+	SPEN	chr1:16174359-16266955	92596	14455
ENSG00000127989	11_peaks_stitched	chr7	91460002	91482019	11	22017	9861.22	2868.53	386	ENSG00000127989	ENSG00000127989	386	1	protein_coding	-	MTERF	chr7:91321323-91510034	188711	9965
ENSG00000116871	9_peaks_stitched	chr1	36614553	36628453	9	13900	8960.03	1971.88	387	ENSG00000054116,ENSG00000116871	ENSG00000116871,ENSG00000171812,ENSG00000054116	387	1	protein_coding	+	MAP7D1	chr1:36621180-36646450	25270	9608
ENSG00000169246	5_peaks_stitched	chr16	21512506	21533023	5	20517	10344.78	3370.79	388			388	1	protein_coding	-	NPIPB3	chr16:21413558-21459888	46330	12357
ENSG00000122696	13_peaks_stitched	chr9	37943295	37972773	13	29478	13026.12	6054.73	389	ENSG00000107338	ENSG00000122696	389	1	protein_coding	-	SLC25A51	chr9:37879400-37904350	24950	5973
ENSG00000110108	7_peaks_stitched	chr11	60673150	60692949	7	19799	9665.89	2697.99	390	ENSG00000006118,ENSG00000110108,ENSG00000110107	ENSG00000149506,ENSG00000110446,ENSG00000006118,ENSG00000013725,ENSG00000183134,ENSG00000110107	390	1	protein_coding	+	TMEM109	chr11:60681346-60690915	9569	4985
ENSG00000268991	2_peaks_stitched	chr1	17026708	17034808	2	8100	10394.22	3428.81	391		ENSG00000268991,ENSG00000237847,ENSG00000058453	391	1	protein_coding	-	FAM231C	chr1:17060447-17060956	509	509
ENSG00000117597	12_peaks_stitched	chr1	209978369	210013311	12	34942	10999.51	4036.7	392	ENSG00000117595,ENSG00000117597	ENSG00000009790,ENSG00000162757,ENSG00000117595	392	1	protein_coding	+	DIEXF	chr1:210001352-210030910	29558	11124
ENSG00000005483	4_peaks_stitched	chr7	104644084	104656270	4	12186	8544	1590	393	ENSG00000005483	ENSG00000005483	393	1	protein_coding	+	KMT2E	chr7:104654626-104754808	100182	18398
ENSG00000229117	8_peaks_stitched	chr12	56497504	56523315	8	25811	11515.67	4566.35	394	ENSG00000229117,ENSG00000170515,ENSG00000139641,ENSG00000135482	ENSG00000065361,ENSG00000196465,ENSG00000139641,ENSG00000092841,ENSG00000139613	394	1	protein_coding	+	RPL41	chr12:56510370-56511727	1357	2802
ENSG00000183032	6_peaks_stitched	chr14	37228076	37241391	6	13315	10226.56	3314.39	395	ENSG00000183032	ENSG00000183032	395	1	protein_coding	-	SLC25A21	chr14:37147636-37642071	494435	4224
ENSG00000087903	10_peaks_stitched	chr19	6088235	6111142	10	22907	9248.51	2346.22	396	ENSG00000087903	ENSG00000130377,ENSG00000087903	396	1	protein_coding	-	RFX2	chr19:5993175-6199583	206408	14820
ENSG00000171346	11_peaks_stitched	chr17	39659955	39685953	11	25998	10739.13	3840.21	397	ENSG00000171346,ENSG00000171401,ENSG00000171345	ENSG00000108759,ENSG00000197079,ENSG00000171401,ENSG00000226629,ENSG00000126337,ENSG00000171403	397	1	protein_coding	-	KRT15	chr17:39669995-39678781	8786	14284
ENSG00000126368	5_peaks_stitched	chr17	38254678	38280192	5	25514	9903.49	3025.43	398	ENSG00000126368,ENSG00000188895	ENSG00000126351,ENSG00000008838,ENSG00000108349,ENSG00000188895	398	1	protein_coding	-	NR1D1	chr17:38249040-38256978	7938	2764
ENSG00000140350	3_peaks_stitched	chr15	69105262	69114142	3	8880	8002.02	1136.02	399	ENSG00000140350,ENSG00000258484	ENSG00000140350	399	1	protein_coding	-	ANP32A	chr15:69070874-69113236	42362	11840
ENSG00000104722	6_peaks_stitched	chr8	24851739	24868454	6	16715	8609.5	1743.74	400			400	1	protein_coding	+	NEFM	chr8:24770525-24776607	6082	13024
ENSG00000056661	3_peaks_stitched	chr17	36902983	36909596	3	6613	7769.17	911.5	401	ENSG00000108294,ENSG00000056661,ENSG00000227450	ENSG00000056661,ENSG00000108292,ENSG00000230055,ENSG00000141720,ENSG00000108294,ENSG00000269094	401	1	protein_coding	-	PCGF2	chr17:36890150-36906070	15920	9090
ENSG00000087494	10_peaks_stitched	chr12	28169413	28188901	10	19488	9058.55	2205.29	402		ENSG00000087494	402	1	protein_coding	-	PTHLH	chr12:28111017-28125638	14621	8506
ENSG00000180739	6_peaks_stitched	chr19	10612308	10631841	6	19533	10080.58	3248.33	403	ENSG00000180739,ENSG00000079999	ENSG00000130734,ENSG00000129347,ENSG00000079999,ENSG00000065989,ENSG00000129355	403	1	protein_coding	-	S1PR5	chr19:10623623-10628607	4984	2804
ENSG00000175866	5_peaks_stitched	chr17	79060680	79071882	5	11202	8508.7	1687.43	404	ENSG00000175866	ENSG00000181409,ENSG00000175866	404	1	protein_coding	+	BAIAP2	chr17:79008948-79091232	82284	16364
ENSG00000168137	9_peaks_stitched	chr3	9424567	9441823	9	17256	9040.18	2234.58	405	ENSG00000168137,ENSG00000134077	ENSG00000196220,ENSG00000168137,ENSG00000134077	405	1	protein_coding	+	SETD5	chr3:9439299-9520924	81625	20119
ENSG00000144560	15_peaks_stitched	chr3	11738380	11762995	15	24615	9877.13	3077.4	406	ENSG00000144560		406	1	protein_coding	-	VGLL4	chr3:11597544-11762220	164676	10949
ENSG00000126091	12_peaks_stitched	chr1	44301498	44332007	12	30509	10367.99	3568.76	407	ENSG00000126091	ENSG00000126091	407	1	protein_coding	+	ST3GAL3	chr1:44171495-44396831	225336	8196
ENSG00000213145	5_peaks_stitched	chr14	105940185	105958110	5	17925	10636.07	3838.94	408	ENSG00000185347,ENSG00000213145,ENSG00000182809,ENSG00000257341	ENSG00000182979,ENSG00000184986,ENSG00000185347,ENSG00000257341	408	1	protein_coding	+	CRIP1	chr14:105952654-105955284	2630	5980
ENSG00000134294	2_peaks_stitched	chr12	46764841	46778510	2	13669	8800.37	2030.1	409	ENSG00000134294	ENSG00000134294	409	1	protein_coding	-	SLC38A2	chr12:46751972-46766650	14678	13912
ENSG00000188157	3_peaks_stitched	chr1	955537	962027	3	6490	7730.45	964.59	410	ENSG00000188157	ENSG00000188290,ENSG00000187642,ENSG00000187583,ENSG00000187608,ENSG00000188157,ENSG00000237330	410	1	protein_coding	+	AGRN	chr1:955503-991496	35993	13595
ENSG00000187514	6_peaks_stitched	chr2	232566259	232579896	6	13637	8240.38	1474.61	411	ENSG00000187514,ENSG00000269363		411	1	protein_coding	+	PTMA	chr2:232571605-232578251	6646	8522
ENSG00000100311	6_peaks_stitched	chr22	39630850	39649938	6	19088	10329.23	3563.53	412	ENSG00000100311	ENSG00000214854	412	1	protein_coding	-	PDGFB	chr22:39619364-39640756	21392	4242
ENSG00000006210	9_peaks_stitched	chr16	57406005	57422586	9	16581	8950.51	2204.16	413	ENSG00000006210	ENSG00000102970,ENSG00000102962,ENSG00000005194	413	1	protein_coding	+	CX3CL1	chr16:57406370-57418960	12590	12983
ENSG00000180104	7_peaks_stitched	chr5	442277	474235	7	31958	12629.05	5896.14	414	ENSG00000066230,ENSG00000180104,ENSG00000221990,ENSG00000188242	ENSG00000063438,ENSG00000066230	414	1	protein_coding	+	EXOC3	chr5:443273-472052	28779	13641
ENSG00000113048	4_peaks_stitched	chr5	71603127	71622693	4	19566	11511.21	4784.04	415	ENSG00000049883,ENSG00000113048	ENSG00000049883,ENSG00000113048	415	1	protein_coding	-	MRPS27	chr5:71515236-71616473	101237	12696
ENSG00000172992	12_peaks_stitched	chr17	43118282	43149226	12	30944	9851.31	3129.25	416	ENSG00000136448,ENSG00000172992	ENSG00000172992,ENSG00000161714,ENSG00000136448	416	1	protein_coding	-	DCAKD	chr17:43100708-43138473	37765	5619
ENSG00000140332	9_peaks_stitched	chr15	70383888	70404240	9	20352	9392.16	2681.58	417	ENSG00000140332	ENSG00000140332	417	1	protein_coding	-	TLE3	chr15:70340129-70390515	50386	32931
ENSG00000092148	1_peaks_stitched	chr14	31675578	31678175	1	2597	7562.14	853.63	418	ENSG00000092148	ENSG00000092148	418	1	protein_coding	-	HECTD1	chr14:31569318-31677010	107692	18245
ENSG00000113389	2_peaks_stitched	chr5	32709875	32715085	2	5210	7727.48	1021.9	419	ENSG00000113389		419	1	protein_coding	+	NPR3	chr5:32689176-32791819	102643	12608
ENSG00000115998	7_peaks_stitched	chr2	70350674	70374725	7	24051	9591	2906.1	420		ENSG00000115998,ENSG00000169564	420	1	protein_coding	-	C2orf42	chr2:70377012-70475747	98735	9455
ENSG00000126003	4_peaks_stitched	chr20	30781667	30796375	4	14708	9234.24	2555.58	421	ENSG00000101346,ENSG00000126003	ENSG00000101337,ENSG00000101346	421	1	protein_coding	-	PLAGL2	chr20:30780306-30795594	15288	5702
ENSG00000067225	4_peaks_stitched	chr15	72518952	72530683	4	11731	8125.19	1449.19	422	ENSG00000067225	ENSG00000137817,ENSG00000067225,ENSG00000175318	422	1	protein_coding	-	PKM	chr15:72491370-72524164	32794	16353
ENSG00000134294	12_peaks_stitched	chr12	46941445	46957542	12	16097	9176.68	2505.3	423			423	1	protein_coding	-	SLC38A2	chr12:46751972-46766650	14678	13912
ENSG00000136158	3_peaks_stitched	chr13	80911188	80917372	3	6184	7508.74	848.6	424	ENSG00000136158		424	1	protein_coding	-	SPRY2	chr13:80910111-80915086	4975	4283
ENSG00000116141	11_peaks_stitched	chr1	220684571	220703380	11	18809	8441.64	1787.72	425	ENSG00000116141		425	1	protein_coding	+	MARK1	chr1:220701568-220837803	136235	9135
ENSG00000087077	2_peaks_stitched	chr7	100464261	100473530	2	9269	8133	1508.74	426	ENSG00000087077,ENSG00000087087,ENSG00000146828	ENSG00000087087,ENSG00000087085,ENSG00000146828,ENSG00000196411,ENSG00000176125	426	1	protein_coding	+	TRIP6	chr7:100464760-100471076	6316	4916
ENSG00000111859	12_peaks_stitched	chr6	11207067	11234688	12	27621	9775.29	3151.73	427	ENSG00000111859	ENSG00000111859	427	1	protein_coding	-	NEDD9	chr6:11183531-11382581	199050	16697
ENSG00000039068	11_peaks_stitched	chr16	68758957	68791431	11	32474	9919.62	3301.7	428	ENSG00000039068	ENSG00000062038,ENSG00000039068	428	1	protein_coding	+	CDH1	chr16:68771128-68869451	98323	10069
ENSG00000197343	6_peaks_stitched	chr7	99149235	99162130	6	12895	8607.66	2003.42	429	ENSG00000197343,ENSG00000272647,ENSG00000221909	ENSG00000196652,ENSG00000197343	429	1	protein_coding	+	ZNF655	chr7:99156029-99174076	18047	31959
ENSG00000095383	6_peaks_stitched	chr9	101010301	101019491	6	9190	8147.07	1553.99	430	ENSG00000095383	ENSG00000095383	430	1	protein_coding	-	TBC1D2	chr9:100961311-101017915	56604	6559
ENSG00000114812	10_peaks_stitched	chr3	42530861	42561777	10	30916	10015.95	3429.12	431	ENSG00000114812	ENSG00000093183,ENSG00000114812	431	1	protein_coding	+	VIPR1	chr3:42530791-42579059	48268	10562
ENSG00000070614	9_peaks_stitched	chr5	149864942	149898004	9	33062	10513.2	3931.58	432	ENSG00000070614	ENSG00000164587,ENSG00000070614	432	1	protein_coding	+	NDST1	chr5:149865381-149937773	72392	12327
ENSG00000111087	3_peaks_stitched	chr12	57848385	57856653	3	8268	8044.03	1487.32	433	ENSG00000139269,ENSG00000111087	ENSG00000111087,ENSG00000166986,ENSG00000123329,ENSG00000179912,ENSG00000268367,ENSG00000175189	433	1	protein_coding	+	GLI1	chr12:57853918-57866045	12127	9057
ENSG00000185432	9_peaks_stitched	chr12	51316186	51329926	9	13740	8306.25	1764.29	434	ENSG00000185432	ENSG00000214511	434	1	protein_coding	+	METTL7A	chr12:51317255-51326300	9045	14161
ENSG00000110400	11_peaks_stitched	chr11	119552197	119569880	11	17683	8297.92	1759.23	435	ENSG00000110400	ENSG00000110400	435	1	protein_coding	-	PVRL1	chr11:119494120-119599794	105674	8325
ENSG00000067221	13_peaks_stitched	chr15	74257400	74300760	13	43360	11235.81	4697.88	436	ENSG00000140464,ENSG00000067221	ENSG00000129038,ENSG00000140464	436	1	protein_coding	-	STOML1	chr15:74275547-74286963	11416	11162
ENSG00000172889	7_peaks_stitched	chr9	139512095	139522160	7	10065	8287.79	1764.64	437		ENSG00000172889,ENSG00000169692	437	1	protein_coding	+	EGFL7	chr9:139553308-139567130	13822	3734
ENSG00000183048	8_peaks_stitched	chr17	79669570	79700820	8	31250	10482.28	3966.31	438	ENSG00000183048,ENSG00000185359,ENSG00000262814,ENSG00000262660	ENSG00000185359,ENSG00000185527,ENSG00000204237,ENSG00000185298,ENSG00000214087	438	1	protein_coding	+	SLC25A10	chr17:79670404-79688042	17638	5870
ENSG00000204304	5_peaks_stitched	chr6	32143314	32164533	5	21219	9669.61	3153.72	439	ENSG00000204310,ENSG00000204308,ENSG00000204304,ENSG00000204301,ENSG00000204305,ENSG00000213654	ENSG00000258388,ENSG00000221988,ENSG00000204314,ENSG00000241404,ENSG00000213676,ENSG00000204315,ENSG00000204301,ENSG00000204305,ENSG00000204310	439	1	protein_coding	-	PBX2	chr6:32152512-32157963	5451	6088
ENSG00000139514	10_peaks_stitched	chr13	30249729	30269083	10	19354	8670.52	2158.55	440			440	1	protein_coding	-	SLC7A1	chr13:30083547-30169825	86278	8285
ENSG00000135452	7_peaks_stitched	chr12	58119351	58149930	7	30579	11442.25	4946.29	441	ENSG00000135452,ENSG00000135446,ENSG00000135439,ENSG00000139266	ENSG00000135506,ENSG00000111012,ENSG00000037897,ENSG00000123297,ENSG00000123427,ENSG00000139266,ENSG00000135407,ENSG00000135446	441	1	protein_coding	+	TSPAN31	chr12:58131796-58143994	12198	12656
ENSG00000237190	13_peaks_stitched	chr5	133784486	133821189	13	36703	10330.24	3843.12	442		ENSG00000043143,ENSG00000237190	442	1	protein_coding	-	CDKN2AIPNL	chr5:133737778-133747589	9811	2018
ENSG00000118898	12_peaks_stitched	chr16	4967252	4995485	12	28233	10015.94	3530.84	443	ENSG00000118898	ENSG00000118900,ENSG00000118898,ENSG00000103184	443	1	protein_coding	-	PPL	chr16:4932508-5010742	78234	14505
ENSG00000123106	11_peaks_stitched	chr12	28203500	28219566	11	16066	8351.84	1866.93	444			444	1	protein_coding	+	CCDC91	chr12:28286182-28732883	446701	9673
ENSG00000175592	10_peaks_stitched	chr11	65655081	65687936	10	32855	10734.42	4252.27	445	ENSG00000175550,ENSG00000172500,ENSG00000175592,ENSG00000175573,ENSG00000175602	ENSG00000172732,ENSG00000172757,ENSG00000172638,ENSG00000175550,ENSG00000172543,ENSG00000175467,ENSG00000172500	445	1	protein_coding	-	FOSL1	chr11:65659520-65668044	8524	5139
ENSG00000171492	12_peaks_stitched	chr1	90307908	90332370	12	24462	8945.8	2477.87	446	ENSG00000171492		446	1	protein_coding	+	LRRC8D	chr1:90286573-90402170	115597	10377
ENSG00000105953	13_peaks_stitched	chr7	44646100	44680451	13	34351	11177.36	4712.06	447	ENSG00000105953	ENSG00000136271,ENSG00000158604,ENSG00000105953	447	1	protein_coding	+	OGDH	chr7:44646171-44748665	102494	7531
ENSG00000113645	12_peaks_stitched	chr5	167769151	167793443	12	24292	9874.35	3424.79	448	ENSG00000113645	ENSG00000113645	448	1	protein_coding	+	WWC1	chr5:167718656-167899308	180652	13392
ENSG00000143786	8_peaks_stitched	chr1	224913412	224936244	8	22832	9003.05	2574.55	449	ENSG00000143786		449	1	protein_coding	+	CNIH3	chr1:224622362-224928251	305889	9509
ENSG00000198807	2_peaks_stitched	chr14	37130644	37136649	2	6005	8137.06	1717.22	450	ENSG00000198807		450	1	protein_coding	+	PAX9	chr14:37126773-37148920	22147	9980
ENSG00000185033	6_peaks_stitched	chr15	90727765	90756814	6	29049	9675.37	3262.47	451	ENSG00000185033	ENSG00000185033,ENSG00000183208,ENSG00000213471,ENSG00000185043	451	1	protein_coding	+	SEMA4B	chr15:90703836-90772911	69075	17193
ENSG00000130164	5_peaks_stitched	chr19	11194669	11207009	5	12340	8109.15	1701.75	452	ENSG00000130164	ENSG00000127616,ENSG00000130164	452	1	protein_coding	+	LDLR	chr19:11200038-11244492	44454	12376
ENSG00000188566	9_peaks_stitched	chr9	140082596	140118815	9	36219	11224.96	4833.52	453	ENSG00000176248,ENSG00000176101,ENSG00000176058,ENSG00000188566,ENSG00000212864,ENSG00000187713	ENSG00000176884,ENSG00000197768,ENSG00000185863,ENSG00000233198,ENSG00000198569,ENSG00000188163,ENSG00000197191,ENSG00000188229,ENSG00000176248,ENSG00000188566,ENSG00000184709,ENSG00000188986	453	1	protein_coding	+	NDOR1	chr9:140100147-140111461	11314	3999
ENSG00000258479	3_peaks_stitched	chr14	51848318	51864299	3	15981	9201.36	2813.94	454		ENSG00000258479	454	1	lincRNA	+	LINC00640	chr14:51800111-51832275	32164	2033
ENSG00000144579	5_peaks_stitched	chr2	219248768	219271927	5	23159	8910.11	2526.06	455	ENSG00000018280,ENSG00000144579	ENSG00000127838,ENSG00000127831,ENSG00000158428	455	1	protein_coding	+	CTDSP1	chr2:219262979-219270664	7685	8217
ENSG00000167491	8_peaks_stitched	chr19	19475456	19517751	8	42295	11989.65	5616.93	456	ENSG00000167491	ENSG00000129933,ENSG00000167491,ENSG00000105705	456	1	protein_coding	+	GATAD2A	chr19:19496635-19619740	123105	15853
ENSG00000164051	5_peaks_stitched	chr3	48469911	48488742	5	18831	8150.77	1793.42	457	ENSG00000164051,ENSG00000164050,ENSG00000232112,ENSG00000164053	ENSG00000164050,ENSG00000164053,ENSG00000213689,ENSG00000164054,ENSG00000164049	457	1	protein_coding	-	CCDC51	chr3:48473574-48481866	8292	5125
ENSG00000141140	2_peaks_stitched	chr17	34888697	34902341	2	13644	7840.03	1491.63	458	ENSG00000141140,ENSG00000005955,ENSG00000184886	ENSG00000108272,ENSG00000141140,ENSG00000005955,ENSG00000108278	458	1	protein_coding	-	MYO19	chr17:34851477-34899284	47807	23776
ENSG00000184574	10_peaks_stitched	chr12	6714048	6745813	10	31765	10089.42	3745.39	459	ENSG00000111642,ENSG00000184574	ENSG00000111641,ENSG00000111644,ENSG00000111653,ENSG00000111642,ENSG00000010295,ENSG00000126746	459	1	protein_coding	-	LPAR5	chr12:6728001-6745613	17612	4403
ENSG00000123144	5_peaks_stitched	chr19	12832412	12848915	5	16503	8786.01	2454.61	460	ENSG00000105576,ENSG00000123144,ENSG00000198356	ENSG00000095066,ENSG00000095059,ENSG00000039987,ENSG00000105576,ENSG00000132004,ENSG00000123154	460	1	protein_coding	-	C19orf43	chr19:12841454-12845589	4135	3566
ENSG00000181744	4_peaks_stitched	chr3	143689485	143695097	4	5612	7154.37	839.98	461	ENSG00000181744		461	1	protein_coding	+	C3orf58	chr3:143690640-143767561	76921	10961
ENSG00000130723	11_peaks_stitched	chr9	134268830	134309067	11	40237	10832.72	4524.39	462	ENSG00000130723	ENSG00000130723	462	1	protein_coding	+	PRRC2B	chr9:134269480-134375584	106104	19273
ENSG00000185332	6_peaks_stitched	chr17	79360084	79373894	6	13810	8137.48	1829.71	463			463	1	protein_coding	-	TMEM105	chr17:79285074-79304474	19400	5194
ENSG00000148143	1_peaks_stitched	chr9	109622358	109627565	1	5207	7033.56	730.89	464	ENSG00000148143		464	1	protein_coding	+	ZNF462	chr9:109625378-109775915	150537	21599
ENSG00000162194	6_peaks_stitched	chr11	62413181	62447008	6	33827	10026.4	3741.43	465	ENSG00000162191,ENSG00000162194,ENSG00000089597,ENSG00000214756,ENSG00000185085,ENSG00000204922	ENSG00000168000,ENSG00000162222,ENSG00000177363,ENSG00000149541,ENSG00000089597,ENSG00000149480,ENSG00000149499,ENSG00000214753,ENSG00000149489,ENSG00000162188,ENSG00000234857	465	1	protein_coding	-	C11orf48	chr11:62430287-62439727	9440	8641
ENSG00000153113	13_peaks_stitched	chr5	95984507	95999184	13	14677	7795.76	1516.81	466	ENSG00000153113	ENSG00000153113	466	1	protein_coding	+	CAST	chr5:95860971-96115299	254328	20603
ENSG00000105889	3_peaks_stitched	chr7	22534673	22539977	3	5304	7872.72	1601.78	467	ENSG00000105889		467	1	protein_coding	-	STEAP1B	chr7:22459063-22672544	213481	3220
ENSG00000187514	10_peaks_stitched	chr2	232522213	232552590	10	30377	9156.83	2898.98	468		ENSG00000187514,ENSG00000269363	468	1	protein_coding	+	PTMA	chr2:232571605-232578251	6646	8522
ENSG00000205076	3_peaks_stitched	chr19	39260298	39265947	3	5649	7900.15	1654.78	469	ENSG00000205076,ENSG00000182472	ENSG00000182472,ENSG00000171747,ENSG00000130402,ENSG00000178934,ENSG00000104823	469	1	protein_coding	-	LGALS7	chr19:39261611-39264132	2521	1025
ENSG00000177570	5_peaks_stitched	chr8	119621990	119634897	5	12907	8277.91	2047.1	470	ENSG00000177570	ENSG00000177570	470	1	protein_coding	-	SAMD12	chr8:119201698-119634234	432536	13366
ENSG00000247844	3_peaks_stitched	chr8	128303686	128313186	3	9500	7707.9	1508.49	471			471	1	lincRNA	-	CCAT1	chr8:128220111-128231333	11222	2129
ENSG00000104881	2_peaks_stitched	chr19	45903379	45910542	2	7163	7159.98	967.63	472	ENSG00000104881,ENSG00000117877	ENSG00000104884,ENSG00000012061,ENSG00000104881	472	1	protein_coding	-	PPP1R13L	chr19:45882892-45909607	26715	7741
ENSG00000117407	7_peaks_stitched	chr1	44395382	44413559	7	18177	8696.14	2509.32	473	ENSG00000117407,ENSG00000126091,ENSG00000117408	ENSG00000132768,ENSG00000117411,ENSG00000117410,ENSG00000159214,ENSG00000117408	473	1	protein_coding	+	ARTN	chr1:44398992-44402913	3921	7124
ENSG00000126804	1_peaks_stitched	chr14	64969076	64972411	1	3335	6731.65	546.48	474	ENSG00000089775,ENSG00000126804	ENSG00000179841,ENSG00000126803,ENSG00000089775,ENSG00000165807,ENSG00000100714	474	1	protein_coding	+	ZBTB1	chr14:64970430-65000408	29978	12425
ENSG00000117411	8_peaks_stitched	chr1	44435695	44460926	8	25231	9481.48	3301.87	475	ENSG00000117410,ENSG00000196517,ENSG00000132768,ENSG00000117411,ENSG00000159214	ENSG00000117408,ENSG00000126091,ENSG00000196517,ENSG00000117407,ENSG00000159214	475	1	protein_coding	+	B4GALT2	chr1:44444615-44456840	12225	6123
ENSG00000070159	8_peaks_stitched	chr9	112202667	112231932	8	29265	10398.36	4233.99	476	ENSG00000070159	ENSG00000070159	476	1	protein_coding	-	PTPN3	chr9:112137746-112260590	122844	15491
ENSG00000100938	2_peaks_stitched	chr14	24700592	24712939	2	12347	9497.94	3337.8	477	ENSG00000100938,ENSG00000129559,ENSG00000092330,ENSG00000255526	ENSG00000092295,ENSG00000100949,ENSG00000157379,ENSG00000254505,ENSG00000213920,ENSG00000100926,ENSG00000196497,ENSG00000129559,ENSG00000139908	477	1	protein_coding	+	GMPR2	chr14:24701628-24708448	6820	15308
ENSG00000169902	14_peaks_stitched	chr7	65746915	65778742	14	31827	10081.03	3929.55	478	ENSG00000169902	ENSG00000169902	478	1	protein_coding	+	TPST1	chr7:65670186-65885530	215344	4051
ENSG00000180263	9_peaks_stitched	chr12	95592465	95612926	9	20461	8226.45	2075.56	479	ENSG00000028203,ENSG00000180263	ENSG00000028203	479	1	protein_coding	-	FGD6	chr12:95470525-95611258	140733	11295
ENSG00000106603	13_peaks_stitched	chr7	43675007	43699734	13	24727	9421.47	3275.75	480	ENSG00000106603	ENSG00000164543	480	1	protein_coding	-	COA1	chr7:43648055-43769316	121261	17645
ENSG00000149115	6_peaks_stitched	chr11	57075801	57103793	6	27992	9931.04	3786.62	481	ENSG00000149136,ENSG00000149115	ENSG00000109991,ENSG00000149115,ENSG00000156575	481	1	protein_coding	-	TNKS1BP1	chr11:57067112-57092426	25314	12336
ENSG00000120738	4_peaks_stitched	chr5	137799122	137813559	4	14437	10311.19	4184.98	482	ENSG00000120738	ENSG00000132563,ENSG00000120733,ENSG00000120705	482	1	protein_coding	+	EGR1	chr5:137801179-137805004	3825	3136
ENSG00000205336	3_peaks_stitched	chr16	57652666	57658712	3	6046	6956.08	834.33	483	ENSG00000205336	ENSG00000205336,ENSG00000182885,ENSG00000159618	483	1	protein_coding	+	GPR56	chr16:57644564-57698944	54380	39316
ENSG00000146834	3_peaks_stitched	chr7	100025840	100034632	3	8792	7495.02	1390.6	484	ENSG00000146834,ENSG00000160813,ENSG00000078487	ENSG00000078487,ENSG00000166924,ENSG00000185955,ENSG00000166925	484	1	protein_coding	+	MEPCE	chr7:100026413-100031741	5328	6184
ENSG00000168672	5_peaks_stitched	chr8	127548748	127575091	5	26343	9949.86	3846.27	485	ENSG00000168672		485	1	protein_coding	-	FAM84B	chr8:127564687-127570638	5951	6244
ENSG00000122863	7_peaks_stitched	chr10	73750422	73770266	7	19844	8516.28	2420.79	486	ENSG00000122863		486	1	protein_coding	+	CHST3	chr10:73724123-73773322	49199	6967
ENSG00000204869	12_peaks_stitched	chr19	46552327	46580858	12	28531	9347.57	3256.54	487	ENSG00000204869	ENSG00000204869,ENSG00000008438,ENSG00000104983,ENSG00000188624	487	1	protein_coding	-	IGFL4	chr19:46543006-46580376	37370	4154
ENSG00000064666	5_peaks_stitched	chr19	1019863	1040475	5	20612	8250.33	2167.9	488	ENSG00000064666,ENSG00000064687,ENSG00000182087	ENSG00000065268,ENSG00000182087,ENSG00000099817,ENSG00000180448,ENSG00000064687,ENSG00000116032,ENSG00000269169	488	1	protein_coding	+	CNN2	chr19:1026298-1039068	12770	11511
ENSG00000198894	7_peaks_stitched	chr14	77554044	77588612	7	34568	11692.21	5616.87	489	ENSG00000198894,ENSG00000165548	ENSG00000269883,ENSG00000177108	489	1	protein_coding	+	CIPC	chr14:77564440-77583630	19190	6757
ENSG00000131149	1_peaks_stitched	chr16	85643709	85648843	1	5134	6729.36	656.3	490	ENSG00000131149	ENSG00000131149	490	1	protein_coding	+	GSE1	chr16:85645015-85709810	64795	14230
ENSG00000146826	9_peaks_stitched	chr7	99745864	99774959	9	29095	10978.6	4909.31	491	ENSG00000146826,ENSG00000188186,ENSG00000213420,ENSG00000197093	ENSG00000066923,ENSG00000221838,ENSG00000166997,ENSG00000106290,ENSG00000214309,ENSG00000166508,ENSG00000197093,ENSG00000213413	491	1	protein_coding	-	C7orf43	chr7:99752043-99756338	4295	7540
ENSG00000197077	8_peaks_stitched	chr22	25362439	25391015	8	28576	9469.67	3403.97	492	ENSG00000197077	ENSG00000206069,ENSG00000197077	492	1	protein_coding	+	KIAA1671	chr22:25348697-25593415	244718	26314
ENSG00000197321	6_peaks_stitched	chr10	30016224	30025913	6	9689	7357.33	1292.18	493	ENSG00000197321	ENSG00000197321	493	1	protein_coding	-	SVIL	chr10:29746267-30025710	279443	13476
ENSG00000147883	7_peaks_stitched	chr9	22083457	22118891	7	35434	18565.59	12512.81	494			494	1	protein_coding	-	CDKN2B	chr9:22002902-22009362	6460	6070
ENSG00000166987	3_peaks_stitched	chr12	57913071	57918015	3	4944	6900.38	850.05	495	ENSG00000166987,ENSG00000175197	ENSG00000175203,ENSG00000166986,ENSG00000166987,ENSG00000123329,ENSG00000155980	495	1	protein_coding	+	MBD6	chr12:57914493-57923931	9438	10030
ENSG00000180448	10_peaks_stitched	chr19	1064693	1105206	10	40513	11325.16	5275	496	ENSG00000064687,ENSG00000167468,ENSG00000180448,ENSG00000099817	ENSG00000064666,ENSG00000182087,ENSG00000064687,ENSG00000064932,ENSG00000167468,ENSG00000180448	496	1	protein_coding	+	HMHA1	chr19:1065922-1086627	20705	13132
ENSG00000151320	4_peaks_stitched	chr14	32940444	32951411	4	10967	8432.71	2384.84	497	ENSG00000151320	ENSG00000151320	497	1	protein_coding	+	AKAP6	chr14:32798479-33300567	502088	18462
ENSG00000133943	8_peaks_stitched	chr14	91575867	91593953	8	18086	8589.34	2546.83	498	ENSG00000133943	ENSG00000133943,ENSG00000100784	498	1	protein_coding	+	C14orf159	chr14:91526677-91691976	165299	16045
ENSG00000147324	13_peaks_stitched	chr8	8729237	8751480	13	22243	8206.99	2170.22	499	ENSG00000147324	ENSG00000147324	499	1	protein_coding	-	MFHAS1	chr8:8640864-8751155	110291	7518
ENSG00000068028	9_peaks_stitched	chr3	50353961	50396997	9	43036	11457.71	5428.58	500	ENSG00000068028,ENSG00000114388,ENSG00000068001,ENSG00000114383,ENSG00000114395,ENSG00000004838,ENSG00000272104,ENSG00000126062	ENSG00000243477,ENSG00000214706,ENSG00000114378,ENSG00000186792,ENSG00000007402,ENSG00000068028,ENSG00000114388,ENSG00000179564	500	1	protein_coding	-	RASSF1	chr3:50367219-50378411	11192	7391
ENSG00000180198	5_peaks_stitched	chr1	28831733	28847018	5	15285	7609.28	1583.41	501	ENSG00000180198	ENSG00000180098,ENSG00000180198	501	1	protein_coding	+	RCC1	chr1:28832455-28865812	33357	7993
ENSG00000164300	8_peaks_stitched	chr5	79540814	79552808	8	11994	7368.43	1354.76	502	ENSG00000164300		502	1	protein_coding	-	SERINC5	chr5:79407050-79551898	144848	5835
ENSG00000185838	3_peaks_stitched	chr22	19836454	19843893	3	7439	7210.9	1207.48	503	ENSG00000185838,ENSG00000215012	ENSG00000184470	503	1	protein_coding	-	GNB1L	chr22:19770747-19842462	71715	9326
ENSG00000164086	4_peaks_stitched	chr3	52078989	52092030	4	13041	7319.06	1322.47	504	ENSG00000164086	ENSG00000162244,ENSG00000256097	504	1	protein_coding	-	DUSP7	chr3:52082935-52090566	7631	9188
ENSG00000204673	5_peaks_stitched	chr19	50369737	50382022	5	12285	7871.5	1876.73	505	ENSG00000039650,ENSG00000204673,ENSG00000104946	ENSG00000104973,ENSG00000104960,ENSG00000039650,ENSG00000104946,ENSG00000169136,ENSG00000213024,ENSG00000010361,ENSG00000104951	505	1	protein_coding	-	AKT1S1	chr19:50372295-50381716	9421	11330
ENSG00000243566	5_peaks_stitched	chr7	76139198	76150439	5	11241	8367.55	2373.42	506	ENSG00000243566	ENSG00000091073	506	1	protein_coding	+	UPK3B	chr7:76139745-76648340	508595	3744
ENSG00000173264	5_peaks_stitched	chr11	64036588	64054091	5	17503	8349.07	2354.97	507	ENSG00000173264,ENSG00000002330,ENSG00000149782	ENSG00000182450,ENSG00000173264,ENSG00000149761,ENSG00000173486,ENSG00000149781,ENSG00000149743,ENSG00000110011,ENSG00000173153,ENSG00000173113,ENSG00000149782,ENSG00000126432,ENSG00000173457,ENSG00000173511,ENSG00000219435	507	1	protein_coding	+	GPR137	chr11:64037534-64056972	19438	10198
ENSG00000139318	3_peaks_stitched	chr12	89742653	89748785	3	6132	6787.35	802.55	508	ENSG00000139318		508	1	protein_coding	-	DUSP6	chr12:89741009-89747048	6039	8155
ENSG00000136938	3_peaks_stitched	chr9	100744554	100753320	3	8766	7216.16	1240.36	509	ENSG00000136938	ENSG00000136929,ENSG00000136938	509	1	protein_coding	+	ANP32B	chr9:100745643-100778225	32582	2265
ENSG00000150893	14_peaks_stitched	chr13	39376420	39397765	14	21345	7980.86	2006.09	510	ENSG00000150893		510	1	protein_coding	+	FREM2	chr13:39261266-39460074	198808	15004
ENSG00000167553	2_peaks_stitched	chr12	49657987	49663801	2	5814	6896.45	928.04	511	ENSG00000167553	ENSG00000135406	511	1	protein_coding	+	TUBA1C	chr12:49582519-49667114	84595	7815
ENSG00000067082	4_peaks_stitched	chr10	3818209	3829199	4	10990	7339.39	1385.69	512	ENSG00000067082		512	1	protein_coding	-	KLF6	chr10:3818188-3827473	9285	13511
ENSG00000205922	3_peaks_stitched	chr19	1745353	1755102	3	9749	7296.74	1346.39	513	ENSG00000205922	ENSG00000130270	513	1	protein_coding	+	ONECUT3	chr19:1752372-1780987	28615	8316
ENSG00000127152	4_peaks_stitched	chr14	99735189	99740883	4	5694	6904.48	954.83	514	ENSG00000127152		514	1	protein_coding	-	BCL11B	chr14:99635624-99737861	102237	10476
ENSG00000163491	8_peaks_stitched	chr3	27117918	27138279	8	20361	8392.76	2453.45	515			515	1	protein_coding	-	NEK10	chr3:27151576-27410951	259375	12119
ENSG00000116273	6_peaks_stitched	chr1	6660473	6685859	6	25386	8666.81	2741.39	516	ENSG00000041988,ENSG00000162413,ENSG00000116273	ENSG00000162408,ENSG00000041988,ENSG00000173662,ENSG00000204859,ENSG00000007923,ENSG00000162413	516	1	protein_coding	+	PHF13	chr1:6673745-6684093	10348	4473
ENSG00000167371	6_peaks_stitched	chr16	29815982	29832596	6	16614	8188.44	2265.59	517	ENSG00000103495,ENSG00000013364,ENSG00000079616,ENSG00000167371,ENSG00000263136,ENSG00000185928	ENSG00000013364,ENSG00000079616,ENSG00000103502,ENSG00000174992	517	1	protein_coding	+	PRRT2	chr16:29823177-29827201	4024	7719
ENSG00000188483	7_peaks_stitched	chr9	131929039	131940958	7	11919	7378.15	1455.82	518	ENSG00000188483	ENSG00000119383	518	1	protein_coding	-	IER5L	chr9:131937835-131940540	2705	2705
ENSG00000136754	7_peaks_stitched	chr10	27066421	27075068	7	8647	7091.99	1172.9	519	ENSG00000136754	ENSG00000148459	519	1	protein_coding	-	ABI1	chr10:27035522-27150016	114494	8468
ENSG00000100842	3_peaks_stitched	chr14	23821551	23840072	3	18521	9285.42	3367.84	520	ENSG00000092096,ENSG00000100842	ENSG00000166091,ENSG00000197616,ENSG00000100836,ENSG00000129473,ENSG00000166090,ENSG00000092096,ENSG00000235194,ENSG00000258643,ENSG00000268702	520	1	protein_coding	-	EFS	chr14:23825611-23834961	9350	6331
ENSG00000134882	4_peaks_stitched	chr13	99845663	99867215	4	21552	10346.89	4436.14	521	ENSG00000134882	ENSG00000134882,ENSG00000125245	521	1	protein_coding	+	UBAC2	chr13:99853028-100038688	185660	7273
ENSG00000058453	11_peaks_stitched	chr1	17215168	17257258	11	42090	14274.8	8367.3	522	ENSG00000058453	ENSG00000117122,ENSG00000058453,ENSG00000228549	522	1	protein_coding	+	CROCC	chr1:17066768-17299474	232706	11127
ENSG00000141068	11_peaks_stitched	chr17	25821455	25858668	11	37213	10674.79	4769.46	523	ENSG00000141068	ENSG00000141068	523	1	protein_coding	+	KSR1	chr17:25783670-25953461	169791	17764
ENSG00000140450	13_peaks_stitched	chr15	98520489	98548373	13	27884	8984.07	3092.34	524		ENSG00000140450	524	1	protein_coding	+	ARRDC4	chr15:98462784-98517068	54284	5053
ENSG00000148204	7_peaks_stitched	chr9	126089136	126108851	7	19715	8580.88	2697.56	525		ENSG00000148204	525	1	protein_coding	+	CRB2	chr9:126118449-126142603	24154	8108
ENSG00000111640	3_peaks_stitched	chr12	6641137	6650387	3	9250	7476.6	1594.7	526	ENSG00000111640,ENSG00000010295	ENSG00000010292,ENSG00000111641,ENSG00000111639,ENSG00000111642	526	1	protein_coding	+	GAPDH	chr12:6643093-6647537	4444	6605
ENSG00000086544	2_peaks_stitched	chr19	41220157	41225744	2	5587	6955.53	1075.37	527	ENSG00000123815,ENSG00000086544	ENSG00000077312,ENSG00000123815,ENSG00000105245,ENSG00000188493,ENSG00000086544	527	1	protein_coding	+	ITPKC	chr19:41223008-41246765	23757	3784
ENSG00000103222	11_peaks_stitched	chr16	16039004	16060966	11	21962	8177.3	2304.86	528	ENSG00000103222	ENSG00000103222	528	1	protein_coding	+	ABCC1	chr16:16043434-16236931	193497	11009
ENSG00000184009	4_peaks_stitched	chr17	79478884	79486537	4	7653	7156.85	1295.79	529	ENSG00000184009	ENSG00000182446,ENSG00000185504,ENSG00000186765,ENSG00000184009	529	1	protein_coding	-	ACTG1	chr17:79476997-79490873	13876	13375
ENSG00000073803	16_peaks_stitched	chr3	185016913	185060994	16	44081	10570.6	4723.82	530	ENSG00000073803	ENSG00000073803,ENSG00000113790	530	1	protein_coding	+	MAP3K13	chr3:185000729-185206885	206156	17061
ENSG00000132470	3_peaks_stitched	chr17	73716690	73721008	3	4318	6535.59	693.77	531	ENSG00000132470	ENSG00000108479,ENSG00000161526,ENSG00000132470	531	1	protein_coding	+	ITGB4	chr17:73717408-73753899	36491	10408
ENSG00000147804	7_peaks_stitched	chr8	145634192	145654821	7	20629	9984.87	4143.92	532	ENSG00000160948,ENSG00000147804,ENSG00000160949,ENSG00000071894	ENSG00000173137,ENSG00000160973,ENSG00000160972,ENSG00000187954,ENSG00000071894,ENSG00000167702,ENSG00000160948	532	1	protein_coding	-	SLC39A4	chr8:145635126-145642279	7153	6984
ENSG00000075711	4_peaks_stitched	chr3	197023961	197035677	4	11716	7949.97	2111.3	533	ENSG00000075711	ENSG00000075711	533	1	protein_coding	-	DLG1	chr3:196769431-197026171	256740	18209
ENSG00000071189	6_peaks_stitched	chr7	17701091	17721140	6	20049	11100.57	5262.9	534			534	1	protein_coding	-	SNX13	chr7:17830385-17980124	149739	21864
ENSG00000221926	7_peaks_stitched	chr17	15545618	15561500	7	15882	8079.92	2245.29	535	ENSG00000221926	ENSG00000187607,ENSG00000221926,ENSG00000241322,ENSG00000255104	535	1	protein_coding	-	TRIM16	chr17:15531274-15587625	56351	12684
ENSG00000174307	11_peaks_stitched	chr1	201429697	201450460	11	20763	8421.83	2588.94	536	ENSG00000174307	ENSG00000159173,ENSG00000159176	536	1	protein_coding	-	PHLDA3	chr1:201434620-201438365	3745	3660
ENSG00000137699	14_peaks_stitched	chr11	119991750	120009480	14	17730	7589.05	1757.78	537	ENSG00000137699	ENSG00000176984,ENSG00000137699	537	1	protein_coding	-	TRIM29	chr11:119981983-120056237	74254	16001
ENSG00000168575	17_peaks_stitched	chr8	42342175	42367074	17	24899	8555.04	2729.91	538	ENSG00000168575	ENSG00000176209,ENSG00000168575	538	1	protein_coding	-	SLC20A2	chr8:42273993-42397069	123076	10793
ENSG00000125285	3_peaks_stitched	chr13	95359488	95366163	3	6675	7032.39	1221.95	539	ENSG00000125285	ENSG00000238230	539	1	protein_coding	-	SOX21	chr13:95361886-95364389	2503	2503
ENSG00000173334	2_peaks_stitched	chr8	126441077	126445220	2	4143	6665.86	855.92	540	ENSG00000173334	ENSG00000173334	540	1	protein_coding	+	TRIB1	chr8:126442563-126450647	8084	6567
ENSG00000101294	7_peaks_stitched	chr20	30148020	30162318	7	14298	8199.28	2389.66	541	ENSG00000101294	ENSG00000101294,ENSG00000125968	541	1	protein_coding	+	HM13	chr20:30102231-30157370	55139	12316
ENSG00000185920	6_peaks_stitched	chr9	98256296	98279274	6	22978	8917.41	3113.29	542	ENSG00000185920	ENSG00000185920	542	1	protein_coding	-	PTCH1	chr9:98205262-98279339	74077	32961
ENSG00000197461	2_peaks_stitched	chr7	577246	580190	2	2944	7136.23	1337.34	543		ENSG00000197461	543	1	protein_coding	-	PDGFA	chr7:536895-559933	23038	5658
ENSG00000125458	7_peaks_stitched	chr17	73119972	73132539	7	12567	7488.93	1698.7	544	ENSG00000125458,ENSG00000189159,ENSG00000125449	ENSG00000170190,ENSG00000189159,ENSG00000188612,ENSG00000125449	544	1	protein_coding	-	NT5C	chr17:73126320-73127890	1570	7856
ENSG00000197070	5_peaks_stitched	chr9	140499077	140514211	5	15134	7901.28	2122.66	545	ENSG00000181090,ENSG00000197070,ENSG00000203993	ENSG00000181090,ENSG00000148399,ENSG00000165724	545	1	protein_coding	+	ARRDC1	chr9:140500106-140509812	9706	8505
ENSG00000241852	4_peaks_stitched	chr8	22453911	22463022	4	9111	7074.95	1297.15	546	ENSG00000248235,ENSG00000158941,ENSG00000241852,ENSG00000120913	ENSG00000120896,ENSG00000120913,ENSG00000147439,ENSG00000158941	546	1	protein_coding	+	C8orf58	chr8:22457114-22461663	4549	5389
ENSG00000146083	5_peaks_stitched	chr5	175961682	175971361	5	9679	7531.33	1754.72	547	ENSG00000074276,ENSG00000146083	ENSG00000074276,ENSG00000113194,ENSG00000146083	547	1	protein_coding	-	RNF44	chr5:175953698-175965026	11328	8180
ENSG00000100227	9_peaks_stitched	chr22	42994662	43017417	9	22755	9236.83	3469.66	548	ENSG00000270022,ENSG00000100227,ENSG00000100243	ENSG00000183569,ENSG00000100243,ENSG00000249222	548	1	protein_coding	-	POLDIP3	chr22:42979727-43010968	31241	5991
ENSG00000107816	4_peaks_stitched	chr10	102746552	102760612	4	14060	7587.24	1830.53	549	ENSG00000055950,ENSG00000107816,ENSG00000107815	ENSG00000186862,ENSG00000095539,ENSG00000107819,ENSG00000055950,ENSG00000119906	549	1	protein_coding	+	LZTS2	chr10:102756375-102767593	11218	8407
ENSG00000179051	6_peaks_stitched	chr1	17763811	17771036	6	7225	6485.32	732.44	550	ENSG00000179051	ENSG00000179051	550	1	protein_coding	-	RCC2	chr1:17733256-17766220	32964	5704
ENSG00000135926	14_peaks_stitched	chr2	219134195	219160626	14	26431	8702.76	2957.04	551	ENSG00000135926,ENSG00000127838,ENSG00000127837	ENSG00000127838,ENSG00000127837,ENSG00000163466,ENSG00000179921	551	1	protein_coding	-	TMBIM1	chr2:219138915-219157309	18394	9717
ENSG00000171532	3_peaks_stitched	chr17	37758929	37774939	3	16010	7907.37	2163.69	552	ENSG00000171532	ENSG00000131748,ENSG00000131771,ENSG00000141744,ENSG00000173991	552	1	protein_coding	-	NEUROD2	chr17:37759789-37766030	6241	8280
ENSG00000148156	9_peaks_stitched	chr9	111304214	111328142	9	23928	9311.11	3567.86	553			553	1	protein_coding	-	ACTL7B	chr9:111616871-111619239	2368	2368
ENSG00000007341	7_peaks_stitched	chr1	113146755	113163174	7	16419	7337.91	1595.93	554	ENSG00000116489,ENSG00000007341	ENSG00000007341,ENSG00000116489	554	1	protein_coding	-	ST7L	chr1:113066140-113163447	97307	17090
ENSG00000163975	4_peaks_stitched	chr3	196722923	196731437	4	8514	7659.2	1920.46	555	ENSG00000163975	ENSG00000119227,ENSG00000163975	555	1	protein_coding	-	MFI2	chr3:196715492-196756687	41195	9549
ENSG00000070882	6_peaks_stitched	chr7	24860054	24869332	6	9278	7669.4	1931.85	556	ENSG00000070882	ENSG00000070882	556	1	protein_coding	-	OSBPL3	chr7:24836158-25021253	185095	15349
ENSG00000108557	10_peaks_stitched	chr17	17640638	17657040	10	16402	7819.74	2090.93	557	ENSG00000108557	ENSG00000108557	557	1	protein_coding	+	RAI1	chr17:17584787-17714767	129980	18868
ENSG00000122557	3_peaks_stitched	chr7	35733718	35741331	3	7613	7598.83	1873.78	558	ENSG00000122557	ENSG00000122557	558	1	protein_coding	-	HERPUD2	chr7:35672269-35735181	62912	6761
ENSG00000143842	8_peaks_stitched	chr1	204042211	204053907	8	11696	7229.29	1507.89	559	ENSG00000143842	ENSG00000143842,ENSG00000176754	559	1	protein_coding	+	SOX13	chr1:204042243-204096863	54620	9914
ENSG00000139946	4_peaks_stitched	chr14	56734264	56740913	4	6649	6677.12	965.72	560	ENSG00000139946		560	1	protein_coding	+	PELI2	chr14:56584532-56768244	183712	6371
ENSG00000270141	6_peaks_stitched	chr3	169466817	169491725	6	24908	10550.24	4839.92	561	ENSG00000085274,ENSG00000270141,ENSG00000184378	ENSG00000171757,ENSG00000085274,ENSG00000188306	561	1	lincRNA	-	TERC	chr3:169482308-169482848	540	977
ENSG00000139926	3_peaks_stitched	chr14	52116602	52120123	3	3521	6325.14	620.75	562	ENSG00000139926	ENSG00000139926	562	1	protein_coding	+	FRMD6	chr14:51955818-52197445	241627	22408
ENSG00000213741	4_peaks_stitched	chr14	50051878	50066956	4	15078	8394.27	2692.8	563	ENSG00000165501,ENSG00000213741,ENSG00000253459	ENSG00000168282,ENSG00000165501,ENSG00000165502,ENSG00000165506,ENSG00000100479	563	1	protein_coding	-	RPS29	chr14:50043390-50065408	22018	3847
ENSG00000070444	10_peaks_stitched	chr17	2295530	2310833	10	15303	8078.21	2381.32	564	ENSG00000070444,ENSG00000127804,ENSG00000205821	ENSG00000141258,ENSG00000070444,ENSG00000127804	564	1	protein_coding	-	MNT	chr17:2287354-2304412	17058	11451
ENSG00000204439	4_peaks_stitched	chr6	31619348	31634529	4	15181	7557.56	1871.88	565	ENSG00000204463,ENSG00000204438,ENSG00000204435,ENSG00000204444,ENSG00000263020,ENSG00000204439	ENSG00000204469,ENSG00000204463,ENSG00000204472,ENSG00000204427,ENSG00000204424,ENSG00000240053,ENSG00000255552,ENSG00000250641,ENSG00000204422,ENSG00000244355,ENSG00000204428,ENSG00000263020	565	1	protein_coding	-	C6orf47	chr6:31626075-31628549	2474	2474
ENSG00000115183	15_peaks_stitched	chr2	159974910	160013932	15	39022	9368.67	3696.66	566	ENSG00000115183	ENSG00000115183	566	1	protein_coding	+	TANC1	chr2:159825146-160089170	264024	19708
ENSG00000173020	6_peaks_stitched	chr11	67034205	67060344	6	26139	9537.46	3867.55	567	ENSG00000173020,ENSG00000172932	ENSG00000173120,ENSG00000172830,ENSG00000172932	567	1	protein_coding	+	ADRBK1	chr11:67033881-67054027	20146	13394
ENSG00000007080	6_peaks_stitched	chr19	18043041	18062162	6	19121	8522.47	2856.87	568	ENSG00000007080,ENSG00000105642	ENSG00000105642,ENSG00000105643	568	1	protein_coding	+	CCDC124	chr19:18043825-18054800	10975	2506
ENSG00000181038	5_peaks_stitched	chr17	74722015	74734904	5	12889	7112.55	1451.64	569	ENSG00000181038,ENSG00000161547,ENSG00000092931,ENSG00000070495	ENSG00000092931,ENSG00000182534,ENSG00000070495	569	1	protein_coding	+	METTL23	chr17:74722912-74730018	7106	7527
ENSG00000204628	2_peaks_stitched	chr5	180668892	180674459	2	5567	6500.26	845.46	570	ENSG00000204628	ENSG00000204628,ENSG00000146063,ENSG00000146054,ENSG00000183718,ENSG00000268397	570	1	protein_coding	-	GNB2L1	chr5:180663909-180675096	11187	16141
ENSG00000065883	2_peaks_stitched	chr7	39988365	39991939	2	3574	6298.26	644.96	571	ENSG00000065883	ENSG00000065883	571	1	protein_coding	+	CDK13	chr7:39989636-40136733	147097	14407
ENSG00000178149	5_peaks_stitched	chr3	49043980	49066913	5	22933	8224.79	2573.25	572	ENSG00000178035,ENSG00000178252,ENSG00000178149,ENSG00000178057,ENSG00000178467	ENSG00000178467,ENSG00000177479,ENSG00000198218	572	1	protein_coding	-	DALRD3	chr3:49052921-49059726	6805	11884
ENSG00000044115	1_peaks_stitched	chr5	138087978	138090871	1	2893	6469.19	823.93	573	ENSG00000044115	ENSG00000044115	573	1	protein_coding	+	CTNNA1	chr5:137946656-138270723	324067	20935
ENSG00000108468	9_peaks_stitched	chr17	46167857	46186305	9	18448	7650.65	2006.07	574	ENSG00000002919,ENSG00000108468	ENSG00000082641,ENSG00000141293,ENSG00000002919	574	1	protein_coding	-	CBX1	chr17:46147414-46178883	31469	3711
ENSG00000122545	1_peaks_stitched	chr7	35839384	35842169	1	2785	6301.33	663	575	ENSG00000122545	ENSG00000122545	575	1	protein_coding	+	SEPT7	chr7:35840542-35944917	104375	11668
ENSG00000101384	8_peaks_stitched	chr20	10638735	10656381	8	17646	7305.64	1669.55	576	ENSG00000101384		576	1	protein_coding	-	JAG1	chr20:10618332-10654694	36362	6956
ENSG00000078070	1_peaks_stitched	chr3	182816043	182817958	1	1915	6883.8	1259.61	577	ENSG00000078070	ENSG00000078070	577	1	protein_coding	-	MCCC1	chr3:182733006-182833863	100857	6811
ENSG00000136997	1_peaks_stitched	chr8	128746497	128751811	1	5314	6592.26	971.26	578	ENSG00000136997	ENSG00000249375	578	1	protein_coding	+	MYC	chr8:128747680-128753674	5994	7352
ENSG00000137177	10_peaks_stitched	chr6	17971087	17994654	10	23567	8070.69	2454.03	579	ENSG00000137177		579	1	protein_coding	-	KIF13A	chr6:17759414-17987854	228440	17875
ENSG00000169955	4_peaks_stitched	chr16	30537220	30547468	4	10248	7030.17	1414.43	580	ENSG00000169955,ENSG00000260869,ENSG00000169957	ENSG00000229809,ENSG00000005844,ENSG00000197162,ENSG00000169951	580	1	protein_coding	-	ZNF747	chr16:30537244-30546668	9424	10342
ENSG00000205420	4_peaks_stitched	chr12	52883898	52891297	4	7399	6779.6	1169.75	581	ENSG00000205420	ENSG00000170465,ENSG00000268716,ENSG00000185479,ENSG00000186081	581	1	protein_coding	-	KRT6A	chr12:52880958-52887041	6083	3949
ENSG00000166689	16_peaks_stitched	chr11	16881076	16903521	16	22445	7597.83	1994.37	582	ENSG00000166689	ENSG00000166689	582	1	protein_coding	-	PLEKHA7	chr11:16799842-17035990	236148	18491
ENSG00000158195	8_peaks_stitched	chr1	27830491	27853221	8	22730	8533.09	2933.41	583		ENSG00000158195,ENSG00000126705	583	1	protein_coding	-	WASF2	chr1:27730730-27816669	85939	5871
ENSG00000221829	4_peaks_stitched	chr9	35070834	35080276	4	9442	7513.22	1917.98	584	ENSG00000165280,ENSG00000221829	ENSG00000005238,ENSG00000165282,ENSG00000269510,ENSG00000174038,ENSG00000165283,ENSG00000165280	584	1	protein_coding	-	FANCG	chr9:35073832-35080013	6181	6368
ENSG00000083307	2_peaks_stitched	chr8	102503518	102517424	2	13906	7180.5	1597.63	585	ENSG00000083307		585	1	protein_coding	+	GRHL2	chr8:102504660-102681954	177294	7289
ENSG00000143382	7_peaks_stitched	chr1	150521370	150552990	7	31620	8832.92	3250.46	586	ENSG00000143382,ENSG00000143384,ENSG00000225996	ENSG00000143420,ENSG00000143369,ENSG00000143374,ENSG00000228126	586	1	protein_coding	+	ADAMTSL4	chr1:150521884-150533413	11529	8590
ENSG00000044115	7_peaks_stitched	chr5	138166035	138185377	7	19342	9633.05	4057.04	587	ENSG00000044115	ENSG00000044115,ENSG00000146006	587	1	protein_coding	+	CTNNA1	chr5:137946656-138270723	324067	20935
ENSG00000173728	10_peaks_stitched	chr1	244522006	244536493	10	14487	7308.45	1745.29	588	ENSG00000173728	ENSG00000173728,ENSG00000035687	588	1	protein_coding	+	C1orf100	chr1:244515937-244552965	37028	1574
ENSG00000168685	7_peaks_stitched	chr5	35852854	35863767	7	10913	7026.23	1463.56	589	ENSG00000168685	ENSG00000168685	589	1	protein_coding	+	IL7R	chr5:35852797-35879705	26908	10374
ENSG00000076604	1_peaks_stitched	chr17	27070202	27074988	1	4786	6300.17	738.15	590	ENSG00000076604,ENSG00000160602	ENSG00000109113,ENSG00000076604,ENSG00000160602,ENSG00000198242,ENSG00000109111,ENSG00000167525,ENSG00000160606,ENSG00000173065	590	1	protein_coding	+	TRAF4	chr17:27071002-27077974	6972	9783
ENSG00000145780	9_peaks_stitched	chr5	114749488	114773105	9	23617	8214.28	2654.86	591			591	1	protein_coding	-	FEM1C	chr5:114856608-114880591	23983	5810
ENSG00000196428	2_peaks_stitched	chr3	150125137	150128904	2	3767	6238.47	682.72	592	ENSG00000196428	ENSG00000196428	592	1	protein_coding	+	TSC22D2	chr3:150126122-150184218	58096	17289
ENSG00000171848	1_peaks_stitched	chr2	10259690	10263957	1	4267	6188.58	636.56	593	ENSG00000171848	ENSG00000233502,ENSG00000163009,ENSG00000171848,ENSG00000205795	593	1	protein_coding	+	RRM2	chr2:10262455-10271545	9090	7103
ENSG00000118707	11_peaks_stitched	chr20	35202083	35235364	11	33281	8594.21	3043.41	594	ENSG00000118707,ENSG00000101084,ENSG00000259399	ENSG00000080845,ENSG00000101335,ENSG00000101082,ENSG00000101084	594	1	protein_coding	+	TGIF2	chr20:35201891-35222353	20462	6906
ENSG00000162227	9_peaks_stitched	chr11	62520977	62559553	9	38576	9896.8	4353.59	595	ENSG00000185475,ENSG00000162227,ENSG00000168569,ENSG00000168002,ENSG00000185670	ENSG00000168000,ENSG00000162222,ENSG00000133316,ENSG00000185670,ENSG00000234857,ENSG00000162231,ENSG00000214753,ENSG00000162236,ENSG00000162188	595	1	protein_coding	+	TAF6L	chr11:62538775-62554814	16039	4423
ENSG00000100023	7_peaks_stitched	chr22	21982770	22021206	7	38436	11229.32	5689.3	596	ENSG00000128228,ENSG00000100023,ENSG00000161180,ENSG00000161179	ENSG00000100023,ENSG00000161179	596	1	protein_coding	+	PPIL2	chr22:22006559-22054304	47745	18444
ENSG00000135205	9_peaks_stitched	chr7	76628218	76640635	9	12417	8943.96	3406.95	597	ENSG00000243566		597	1	protein_coding	+	CCDC146	chr7:76751751-76958850	207099	7574
ENSG00000038532	13_peaks_stitched	chr16	11111141	11152316	13	41175	10217.36	4681.06	598	ENSG00000038532		598	1	protein_coding	+	CLEC16A	chr16:11038345-11276046	237701	21821
ENSG00000170484	3_peaks_stitched	chr12	52971357	52976686	3	5329	6453.96	919.45	599		ENSG00000170484,ENSG00000170486,ENSG00000268716,ENSG00000139648,ENSG00000186049	599	1	protein_coding	-	KRT74	chr12:52959566-52967609	8043	5225
ENSG00000034239	9_peaks_stitched	chr8	49608744	49626907	9	18163	10077.87	4548.12	600	ENSG00000034239	ENSG00000034239	600	1	protein_coding	-	EFCAB1	chr8:49623348-49647870	24522	7817
ENSG00000140443	12_peaks_stitched	chr15	99307065	99345706	12	38641	10147.01	4620.27	601	ENSG00000140443	ENSG00000140443	601	1	protein_coding	+	IGF1R	chr15:99192200-99507759	315559	24560
ENSG00000137177	9_peaks_stitched	chr6	18014647	18029627	9	14980	7166.53	1652.82	602		ENSG00000137177	602	1	protein_coding	-	KIF13A	chr6:17759414-17987854	228440	17875
ENSG00000164924	5_peaks_stitched	chr8	101872807	101881715	5	8908	6825.56	1312.34	603			603	1	protein_coding	-	YWHAZ	chr8:101928753-101965616	36863	21020
ENSG00000124766	3_peaks_stitched	chr6	21587784	21598221	3	10437	6708.97	1197.31	604	ENSG00000124766		604	1	protein_coding	+	SOX4	chr6:21593972-21598847	4875	6955
ENSG00000104413	2_peaks_stitched	chr8	95650986	95655187	2	4201	6021.75	511.52	605	ENSG00000104413	ENSG00000104413	605	1	protein_coding	+	ESRP1	chr8:95653302-95719694	66392	10632
ENSG00000113013	1_peaks_stitched	chr5	137909401	137912270	1	2869	6164.45	661.44	606	ENSG00000113013	ENSG00000113013,ENSG00000120705,ENSG00000044115	606	1	protein_coding	-	HSPA9	chr5:137890571-137911133	20562	7399
ENSG00000105771	4_peaks_stitched	chr19	44257923	44269971	4	12048	7322.55	1826.37	607	ENSG00000105771	ENSG00000159871,ENSG00000124449,ENSG00000105771,ENSG00000104783	607	1	protein_coding	-	SMG9	chr19:44235301-44259142	23841	8205
ENSG00000150527	2_peaks_stitched	chr14	39735114	39737653	2	2539	6307.46	811.94	608	ENSG00000150527	ENSG00000150527,ENSG00000150526	608	1	protein_coding	+	CTAGE5	chr14:39734488-39856156	121668	11140
ENSG00000082701	6_peaks_stitched	chr3	119811968	119818947	6	6979	6516.62	1026.5	609	ENSG00000082701		609	1	protein_coding	-	GSK3B	chr3:119540170-119813264	273094	8896
ENSG00000186594	7_peaks_stitched	chr17	1613286	1628694	7	15408	7273.37	1785.88	610	ENSG00000186594,ENSG00000167716,ENSG00000185561	ENSG00000174231,ENSG00000132386,ENSG00000167711,ENSG00000167716	610	1	lincRNA	-	MIR22HG	chr17:1614805-1620468	5663	9652
ENSG00000061938	7_peaks_stitched	chr3	195621751	195642055	7	20304	8970.07	3483.49	611	ENSG00000061938	ENSG00000061938	611	1	protein_coding	-	TNK2	chr3:195590235-195638816	48581	23191
ENSG00000268632	18_peaks_stitched	chr15	42066170	42098421	18	32251	8219.19	2732.85	612	ENSG00000137802,ENSG00000268632	ENSG00000243789,ENSG00000243708,ENSG00000168970,ENSG00000137802,ENSG00000174197,ENSG00000137877	612	1	protein_coding	-	AC073657.1	chr15:42073346-42076229	2883	181
ENSG00000167702	8_peaks_stitched	chr8	145687322	145704938	8	17616	9100.11	3616.14	613	ENSG00000187954,ENSG00000160972,ENSG00000167702,ENSG00000160973	ENSG00000160959,ENSG00000160957,ENSG00000167701,ENSG00000160972,ENSG00000213563,ENSG00000167700,ENSG00000160948,ENSG00000254402,ENSG00000160949,ENSG00000147804,ENSG00000187954	613	1	protein_coding	+	KIFC2	chr8:145691426-145699585	8159	7867
ENSG00000087157	12_peaks_stitched	chr17	76348076	76398233	12	50157	11653.62	6171.31	614	ENSG00000087157,ENSG00000184557	ENSG00000268965,ENSG00000087157,ENSG00000187775	614	1	protein_coding	+	PGS1	chr17:76374721-76421195	46474	9472
ENSG00000171940	13_peaks_stitched	chr20	52196353	52213609	13	17256	7278.02	1797.37	615	ENSG00000171940	ENSG00000171940	615	1	protein_coding	-	ZNF217	chr20:52183604-52226446	42842	11611
ENSG00000268798	5_peaks_stitched	chr19	1438284	1446178	5	7894	6422.78	961.74	616	ENSG00000115268,ENSG00000268798	ENSG00000115266,ENSG00000119559,ENSG00000115255,ENSG00000115257,ENSG00000130005,ENSG00000071626,ENSG00000115286	616	1	protein_coding	+	AC027307.3	chr19:1440838-1441937	1099	1099
ENSG00000105325	7_peaks_stitched	chr19	3500104	3521952	7	21848	8352.58	2891.76	617	ENSG00000105325,ENSG00000129932	ENSG00000105325,ENSG00000161091,ENSG00000095932,ENSG00000183397,ENSG00000129932,ENSG00000141905	617	1	protein_coding	+	FZR1	chr19:3506271-3538328	32057	7467
ENSG00000120705	5_peaks_stitched	chr5	137827183	137845269	5	18086	9834.24	4385.42	618	ENSG00000120705	ENSG00000132563,ENSG00000120705,ENSG00000120738,ENSG00000113013	618	1	protein_coding	-	ETF1	chr5:137841784-137878989	37205	9104
ENSG00000130731	6_peaks_stitched	chr16	672618	700347	6	27729	9465.25	4018.71	619	ENSG00000197562,ENSG00000130731,ENSG00000172366,ENSG00000127578,ENSG00000161996	ENSG00000161999,ENSG00000140983,ENSG00000161996,ENSG00000127585,ENSG00000103269,ENSG00000127580,ENSG00000103266,ENSG00000007541,ENSG00000130731	619	1	protein_coding	-	C16orf13	chr16:684429-686358	1929	6370
ENSG00000175866	8_peaks_stitched	chr17	79008015	79032240	8	24225	8864.94	3420.58	620	ENSG00000175866	ENSG00000176108,ENSG00000175866,ENSG00000175911	620	1	protein_coding	+	BAIAP2	chr17:79008948-79091232	82284	16364
ENSG00000114416	1_peaks_stitched	chr3	180629847	180631547	1	1700	6648.37	1204.36	621	ENSG00000114416	ENSG00000114416,ENSG00000145075	621	1	protein_coding	+	FXR1	chr3:180585929-180700541	114612	18052
ENSG00000140465	7_peaks_stitched	chr15	75010552	75019564	7	9012	6682.57	1241.94	622	ENSG00000140465	ENSG00000140505,ENSG00000179151,ENSG00000140465	622	1	protein_coding	-	CYP1A1	chr15:75011883-75017951	6068	6675
ENSG00000140945	7_peaks_stitched	chr16	82660528	82672047	7	11519	6877.67	1438.6	623	ENSG00000140945		623	1	protein_coding	+	CDH13	chr16:82660408-83830204	1169796	9732
ENSG00000141556	8_peaks_stitched	chr17	80793005	80834656	8	41651	10566.24	5135.72	624	ENSG00000141556,ENSG00000141579	ENSG00000141556	624	1	protein_coding	+	TBCD	chr17:80709940-80900724	190784	15551
ENSG00000144355	6_peaks_stitched	chr2	172949245	172967678	6	18433	7334.94	1908.82	625	ENSG00000144355,ENSG00000115844	ENSG00000172878	625	1	protein_coding	+	DLX1	chr2:172949468-172954405	4937	8052
ENSG00000141568	7_peaks_stitched	chr17	80476916	80495906	7	18990	7512.51	2094.13	626	ENSG00000141568	ENSG00000141568,ENSG00000141562	626	1	protein_coding	+	FOXK2	chr17:80477589-80602538	124949	12726
ENSG00000139926	9_peaks_stitched	chr14	51999101	52015172	9	16071	8104.93	2687.8	627	ENSG00000139926	ENSG00000139926	627	1	protein_coding	+	FRMD6	chr14:51955818-52197445	241627	22408
ENSG00000139625	8_peaks_stitched	chr12	53874161	53896010	8	21849	8819.7	3414.91	628	ENSG00000139546,ENSG00000139625,ENSG00000197111	ENSG00000197111,ENSG00000205352,ENSG00000139546,ENSG00000170653,ENSG00000139574	628	1	protein_coding	-	MAP3K12	chr12:53874274-53893847	19573	13376
ENSG00000107821	2_peaks_stitched	chr10	102819930	102827799	2	7869	6722.56	1318.42	629	ENSG00000107821	ENSG00000107819,ENSG00000186862	629	1	protein_coding	+	KAZALD1	chr10:102821598-102827888	6290	5389
ENSG00000170178	3_peaks_stitched	chr2	176957832	176972252	3	14420	6840.01	1435.91	630	ENSG00000128713,ENSG00000128714,ENSG00000170178	ENSG00000175879,ENSG00000128652,ENSG00000128710,ENSG00000174279,ENSG00000170166,ENSG00000128709	630	1	protein_coding	+	HOXD12	chr2:176964458-176966408	1950	2642
ENSG00000197461	3_peaks_stitched	chr7	529533	536816	3	7283	8129.38	2725.77	631		ENSG00000197461	631	1	protein_coding	-	PDGFA	chr7:536895-559933	23038	5658
ENSG00000111859	10_peaks_stitched	chr6	11159916	11188023	10	28107	8334.06	2948.78	632	ENSG00000111859	ENSG00000111859,ENSG00000244476	632	1	protein_coding	-	NEDD9	chr6:11183531-11382581	199050	16697
ENSG00000075223	11_peaks_stitched	chr7	80451231	80472472	11	21241	8090.41	2713.05	633	ENSG00000075223	ENSG00000075223	633	1	protein_coding	-	SEMA3C	chr7:80371854-80551675	179821	7739
ENSG00000148180	11_peaks_stitched	chr9	124030027	124062595	11	32568	9477.42	4102.29	634	ENSG00000148180	ENSG00000148180,ENSG00000267987,ENSG00000119396	634	1	protein_coding	+	GSN	chr9:123970072-124095121	125049	15532
ENSG00000198792	8_peaks_stitched	chr22	38614002	38639559	8	25557	8100.44	2726.65	635	ENSG00000198792	ENSG00000185022,ENSG00000184381,ENSG00000198792	635	1	protein_coding	-	TMEM184B	chr22:38615298-38669040	53742	11802
ENSG00000165078	14_peaks_stitched	chr8	68603444	68641246	14	37802	8613.27	3244.01	636	ENSG00000165078		636	1	protein_coding	-	CPA6	chr8:68334360-68658620	324260	4213
ENSG00000069011	4_peaks_stitched	chr5	134367469	134384312	4	16843	7697.41	2336.52	637	ENSG00000224186,ENSG00000069011		637	1	protein_coding	-	PITX1	chr5:134363425-134370503	7078	5404
ENSG00000183853	10_peaks_stitched	chr1	157978005	157999577	10	21572	7347.75	1990.09	638	ENSG00000183853	ENSG00000183853	638	1	protein_coding	+	KIRREL	chr1:157963063-158070052	106989	13101
ENSG00000134245	8_peaks_stitched	chr1	113050440	113074801	8	24361	7928.42	2574.02	639	ENSG00000007341,ENSG00000134245		639	1	protein_coding	+	WNT2B	chr1:113009163-113072787	63624	16320
ENSG00000189079	4_peaks_stitched	chr12	46120403	46125377	4	4974	6092.81	750.57	640	ENSG00000189079,ENSG00000273015		640	1	protein_coding	+	ARID2	chr12:46123448-46301823	178375	13913
ENSG00000160691	7_peaks_stitched	chr1	154933683	154956729	7	23046	8157.42	2823.03	641	ENSG00000160688,ENSG00000173207,ENSG00000160691,ENSG00000163348	ENSG00000160688,ENSG00000163346,ENSG00000160685,ENSG00000160691,ENSG00000163354,ENSG00000163352,ENSG00000163357,ENSG00000163344	641	1	protein_coding	-	SHC1	chr1:154934774-154946871	12097	9339
ENSG00000186350	8_peaks_stitched	chr9	137236037	137273014	8	36977	11756.33	6423.28	642	ENSG00000186350	ENSG00000186350	642	1	protein_coding	+	RXRA	chr9:137208944-137332431	123487	13058
ENSG00000136068	16_peaks_stitched	chr3	57994184	58038598	16	44414	9388.46	4057.78	643	ENSG00000136068	ENSG00000136068	643	1	protein_coding	+	FLNB	chr3:57994127-58157982	163855	18190
ENSG00000115738	6_peaks_stitched	chr2	8817326	8833862	6	16536	7877.76	2552.83	644	ENSG00000115738	ENSG00000134313	644	1	protein_coding	+	ID2	chr2:8818975-8824583	5608	4425
ENSG00000100263	1_peaks_stitched	chr22	29662513	29665715	1	3202	5872.93	550.02	645	ENSG00000182944,ENSG00000100263	ENSG00000185340,ENSG00000186998,ENSG00000100276,ENSG00000182944,ENSG00000100263	645	1	protein_coding	-	RHBDD3	chr22:29655841-29664198	8357	5605
ENSG00000065621	7_peaks_stitched	chr10	106014395	106035393	7	20998	7588.63	2267.06	646	ENSG00000148834,ENSG00000065621	ENSG00000197748,ENSG00000065621	646	1	protein_coding	+	GSTO2	chr10:106028631-106064703	36072	12869
ENSG00000120063	8_peaks_stitched	chr17	63051809	63061589	8	9780	6414.88	1096.26	647	ENSG00000120063		647	1	protein_coding	-	GNA13	chr17:63006833-63052957	46124	6140
ENSG00000106546	4_peaks_stitched	chr7	17337676	17344556	4	6880	7017.58	1703.07	648	ENSG00000106546	ENSG00000106546	648	1	protein_coding	+	AHR	chr7:17338246-17385776	47530	10056
ENSG00000168672	9_peaks_stitched	chr8	127500689	127517816	9	17127	7529.2	2216.18	649			649	1	protein_coding	-	FAM84B	chr8:127564687-127570638	5951	6244
ENSG00000057657	2_peaks_stitched	chr6	106439681	106446275	2	6594	5998.23	685.28	650			650	1	protein_coding	+	PRDM1	chr6:106534195-106557814	23619	10974
ENSG00000184207	7_peaks_stitched	chr16	2254823	2281338	7	26515	8651.67	3341.64	651	ENSG00000167965,ENSG00000182685,ENSG00000167967,ENSG00000184207	ENSG00000131653,ENSG00000205937,ENSG00000167971,ENSG00000167968,ENSG00000260778,ENSG00000167967,ENSG00000167969,ENSG00000167970	651	1	protein_coding	-	PGP	chr16:2261998-2264808	2810	3628
ENSG00000130816	8_peaks_stitched	chr19	10294593	10306266	8	11673	6918.49	1610.9	652	ENSG00000130816	ENSG00000130816,ENSG00000267534	652	1	protein_coding	-	DNMT1	chr19:10244021-10341962	97941	16929
ENSG00000096696	9_peaks_stitched	chr6	7532245	7559747	9	27502	8294.63	2987.07	653	ENSG00000096696	ENSG00000168566	653	1	protein_coding	+	DSP	chr6:7541808-7586950	45142	15239
ENSG00000175262	3_peaks_stitched	chr1	10950371	10962837	3	12466	6971.06	1667.66	654		ENSG00000175262	654	1	protein_coding	-	C1orf127	chr1:11006528-11042094	35566	5884
ENSG00000109062	2_peaks_stitched	chr17	72744780	72757576	2	12796	7003.67	1701.01	655	ENSG00000109062	ENSG00000172794,ENSG00000109062,ENSG00000109065,ENSG00000186074,ENSG00000109066	655	1	protein_coding	+	SLC9A3R1	chr17:72744791-72765492	20701	4083
ENSG00000115295	9_peaks_stitched	chr2	29320186	29354803	9	34617	8904.44	3611.78	656	ENSG00000115295	ENSG00000179270,ENSG00000115295	656	1	protein_coding	+	CLIP4	chr2:29320571-29412509	91938	10446
ENSG00000108788	6_peaks_stitched	chr17	40706284	40740189	6	33905	9976.76	4684.14	657	ENSG00000068120,ENSG00000108786,ENSG00000108788,ENSG00000141699,ENSG00000131470	ENSG00000131462,ENSG00000033627,ENSG00000108784,ENSG00000108788,ENSG00000108786,ENSG00000141699	657	1	protein_coding	+	MLX	chr17:40719086-40725257	6171	8641
ENSG00000088387	2_peaks_stitched	chr13	99738006	99740880	2	2874	6040.5	752.14	658	ENSG00000088387		658	1	protein_coding	-	DOCK9	chr13:99445741-99738879	293138	12705
ENSG00000078900	13_peaks_stitched	chr1	3591081	3633956	13	42875	11070.24	5782.61	659	ENSG00000078900	ENSG00000116213,ENSG00000162592,ENSG00000078900,ENSG00000158109	659	1	protein_coding	+	TP73	chr1:3569084-3652765	83681	10719
ENSG00000091622	10_peaks_stitched	chr17	6452655	6471769	10	19114	7527.26	2239.93	660	ENSG00000091622	ENSG00000198920	660	1	protein_coding	-	PITPNM3	chr17:6354584-6459814	105230	15896
ENSG00000100441	2_peaks_stitched	chr14	24898601	24912682	2	14081	8932.38	3647.62	661	ENSG00000100441,ENSG00000100445,ENSG00000139899	ENSG00000205978	661	1	protein_coding	+	KHNYN	chr14:24898492-24910540	12048	10596
ENSG00000179943	5_peaks_stitched	chr19	56091472	56117954	5	26482	8658.06	3379.85	662	ENSG00000218891,ENSG00000171443,ENSG00000179943,ENSG00000261221	ENSG00000187550,ENSG00000213015,ENSG00000063244,ENSG00000171425,ENSG00000231274,ENSG00000173581,ENSG00000179922	662	1	protein_coding	-	FIZ1	chr19:56102746-56113336	10590	8875
ENSG00000124762	4_peaks_stitched	chr6	36644233	36651550	4	7317	6175.58	898.45	663	ENSG00000124762	ENSG00000255587	663	1	protein_coding	+	CDKN1A	chr6:36644305-36655116	10811	6797
ENSG00000145979	10_peaks_stitched	chr6	13348547	13371727	10	23180	7656.36	2390.01	664	ENSG00000145990	ENSG00000145979	664	1	protein_coding	-	TBC1D7	chr6:13266774-13328815	62041	11747
ENSG00000172927	4_peaks_stitched	chr11	69191128	69197812	4	6684	7965.43	2702.71	665		ENSG00000172927	665	1	protein_coding	+	MYEOV	chr11:69061605-69182494	120889	12531
ENSG00000241878	6_peaks_stitched	chr22	32031671	32058924	6	27253	8668.46	3411.07	666	ENSG00000241878	ENSG00000241878,ENSG00000198089,ENSG00000183530	666	1	protein_coding	-	PISD	chr22:32014477-32058418	43941	15664
ENSG00000197622	5_peaks_stitched	chr1	151019839	151043908	5	24069	7888.79	2632.14	667	ENSG00000163141,ENSG00000143443,ENSG00000213190,ENSG00000143458,ENSG00000197622	ENSG00000143409,ENSG00000143363,ENSG00000163141,ENSG00000143458,ENSG00000197622	667	1	protein_coding	-	CDC42SE1	chr1:151023447-151042801	19354	9575
ENSG00000167642	8_peaks_stitched	chr19	38742521	38771906	8	29385	9528.41	4272.45	668	ENSG00000167642,ENSG00000167641	ENSG00000167642,ENSG00000167644,ENSG00000099337,ENSG00000167645,ENSG00000011332,ENSG00000267748,ENSG00000105738	668	1	protein_coding	+	SPINT2	chr19:38734675-38783254	48579	9750
ENSG00000173402	6_peaks_stitched	chr3	49496422	49508870	6	12448	6505.71	1251	669	ENSG00000173402	ENSG00000145020,ENSG00000145022,ENSG00000145029,ENSG00000173402,ENSG00000067560	669	1	protein_coding	+	DAG1	chr3:49506146-49573048	66902	18145
ENSG00000183011	4_peaks_stitched	chr17	7787371	7792892	4	5521	6133.57	879.72	670	ENSG00000170004,ENSG00000183011	ENSG00000182224,ENSG00000170004,ENSG00000132510,ENSG00000170037,ENSG00000183011,ENSG00000170043,ENSG00000170049,ENSG00000167874	670	1	protein_coding	-	LSMD1	chr17:7760003-7788556	28553	3925
ENSG00000148926	3_peaks_stitched	chr11	10315089	10329992	3	14903	6688.62	1437.82	671	ENSG00000148926,ENSG00000133805,ENSG00000133812	ENSG00000133805	671	1	protein_coding	+	ADM	chr11:10326227-10328944	2717	8963
ENSG00000149792	5_peaks_stitched	chr11	64879324	64903083	5	23759	8507.44	3258.08	672	ENSG00000174276,ENSG00000149809,ENSG00000162298,ENSG00000149806,ENSG00000149792,ENSG00000149823	ENSG00000162300,ENSG00000187066,ENSG00000014216,ENSG00000149823,ENSG00000146670,ENSG00000254614,ENSG00000149809,ENSG00000204710	672	1	protein_coding	+	MRPL49	chr11:64889655-64894843	5188	10214
ENSG00000198931	5_peaks_stitched	chr16	88869262	88880004	5	10742	6751.11	1510.92	673	ENSG00000198931,ENSG00000167513	ENSG00000167515,ENSG00000141012,ENSG00000269422,ENSG00000103335	673	1	protein_coding	-	APRT	chr16:88875747-88878352	2605	4802
ENSG00000173467	6_peaks_stitched	chr7	16939814	16958024	6	18210	9637.08	4398.79	674		ENSG00000173467	674	1	protein_coding	-	AGR3	chr7:16899029-16921611	22582	1364
ENSG00000240849	13_peaks_stitched	chr20	48757406	48783460	13	26054	7614.45	2377.87	675	ENSG00000240849,ENSG00000124208	ENSG00000244687,ENSG00000240849,ENSG00000172216	675	1	protein_coding	-	TMEM189	chr20:48697663-48770335	72672	7741
ENSG00000130522	5_peaks_stitched	chr19	18390048	18404022	5	13974	7348.14	2112.86	676	ENSG00000130522	ENSG00000130518,ENSG00000130520,ENSG00000105650,ENSG00000130517	676	1	protein_coding	-	JUND	chr19:18390563-18392432	1869	2367
ENSG00000134247	7_peaks_stitched	chr1	117449091	117466695	7	17604	7413.48	2181.05	677	ENSG00000134247	ENSG00000134247	677	1	protein_coding	+	PTGFRN	chr1:117452679-117532980	80301	7175
ENSG00000171813	6_peaks_stitched	chr10	134210729	134235517	6	24788	8554.13	3339.64	678	ENSG00000171813	ENSG00000180066,ENSG00000148814	678	1	protein_coding	+	PWWP2B	chr10:134210672-134231367	20695	4930
ENSG00000182827	8_peaks_stitched	chr1	226297820	226316564	8	18744	7438.23	2223.9	679		ENSG00000163041,ENSG00000182827	679	1	protein_coding	-	ACBD3	chr1:226332380-226374431	42051	3857
ENSG00000130638	8_peaks_stitched	chr22	46170022	46182570	8	12548	6747.18	1535.17	680	ENSG00000130638	ENSG00000130638	680	1	protein_coding	+	ATXN10	chr22:46067678-46241187	173509	7893
ENSG00000155130	4_peaks_stitched	chr6	114176450	114181988	4	5538	5849.9	640.74	681	ENSG00000155130		681	1	protein_coding	+	MARCKS	chr6:114178541-114184648	6107	4271
ENSG00000043093	2_peaks_stitched	chr3	182697096	182698961	2	1865	6390.1	1181.12	682	ENSG00000043093	ENSG00000078070	682	1	protein_coding	-	DCUN1D1	chr3:182655862-182703741	47879	9338
ENSG00000184384	10_peaks_stitched	chr11	95960949	95993479	10	32530	9506.98	4300.52	683	ENSG00000184384		683	1	protein_coding	-	MAML2	chr11:95709762-96076344	366582	7101
ENSG00000162981	2_peaks_stitched	chr2	14772192	14776907	2	4715	5978.64	776.65	684	ENSG00000162981		684	1	protein_coding	+	FAM84A	chr2:14772810-14790933	18123	12832
ENSG00000162068	5_peaks_stitched	chr16	2509359	2525764	5	16405	7373.08	2191	685	ENSG00000162062,ENSG00000162068,ENSG00000162065	ENSG00000162066,ENSG00000162063,ENSG00000185883,ENSG00000162065,ENSG00000259784	685	1	protein_coding	+	NTN3	chr16:2521500-2524146	2646	1980
ENSG00000143217	4_peaks_stitched	chr1	161044383	161060030	4	15647	7026.27	1845.15	686	ENSG00000143217	ENSG00000158793,ENSG00000215845,ENSG00000158773,ENSG00000162755,ENSG00000268154,ENSG00000158796,ENSG00000186517,ENSG00000143217,ENSG00000143256	686	1	protein_coding	-	PVRL4	chr1:161040785-161059389	18604	4884
ENSG00000177733	1_peaks_stitched	chr5	137088317	137091309	1	2992	5675.9	498.35	687	ENSG00000177733	ENSG00000146021	687	1	protein_coding	-	HNRNPA0	chr5:137087075-137090039	2964	2964
ENSG00000167600	2_peaks_stitched	chr19	41698514	41702750	2	4236	5981.42	808.9	688	ENSG00000167600	ENSG00000167601,ENSG00000167600	688	1	protein_coding	+	CYP2S1	chr19:41698954-41713444	14490	4607
ENSG00000174136	6_peaks_stitched	chr5	98104307	98123833	6	19526	7082.96	1911.22	689	ENSG00000174136		689	1	protein_coding	+	RGMB	chr5:98104354-98134347	29993	9933
ENSG00000173575	13_peaks_stitched	chr15	93443478	93469440	13	25962	7991.35	2839.09	690	ENSG00000173575	ENSG00000173575	690	1	protein_coding	+	CHD2	chr15:93426526-93571237	144711	23497
ENSG00000110880	10_peaks_stitched	chr12	109115334	109128462	10	13128	6817.13	1668.48	691	ENSG00000110880	ENSG00000110880,ENSG00000264043	691	1	protein_coding	-	CORO1C	chr12:109038885-109125372	86487	10533
ENSG00000196975	7_peaks_stitched	chr2	69869661	69880712	7	11051	6258.28	1117.8	692	ENSG00000115977,ENSG00000196975		692	1	protein_coding	+	ANXA4	chr2:69871557-70053596	182039	13086
ENSG00000141522	4_peaks_stitched	chr17	79817351	79830406	4	13055	6992.06	1861.24	693	ENSG00000185624,ENSG00000141522	ENSG00000185813,ENSG00000187531,ENSG00000182676,ENSG00000225663,ENSG00000183979,ENSG00000185624,ENSG00000141552,ENSG00000183684,ENSG00000215621,ENSG00000215644	693	1	protein_coding	-	ARHGDIA	chr17:79825597-79829282	3685	9592
ENSG00000134871	9_peaks_stitched	chr13	111062287	111083411	9	21124	9463.16	4333.44	694	ENSG00000134871	ENSG00000134871	694	1	protein_coding	+	COL4A2	chr13:110958159-111165374	207215	8897
ENSG00000168242	7_peaks_stitched	chr6	26270107	26286741	7	16634	6706.03	1579.7	695	ENSG00000256018,ENSG00000158406,ENSG00000168242	ENSG00000198327,ENSG00000124575,ENSG00000256316,ENSG00000197459,ENSG00000196966,ENSG00000124578	695	1	protein_coding	+	HIST1H2BI	chr6:26273144-26273622	478	478
ENSG00000198142	7_peaks_stitched	chr2	110433330	110461973	7	28643	8676.17	3567.77	696			696	1	protein_coding	+	SOWAHC	chr2:110371911-110376563	4652	4652
ENSG00000233532	13_peaks_stitched	chr13	106796911	106809159	13	12248	7697.22	2592.7	697			697	1	lincRNA	+	LINC00460	chr13:107028911-107030565	1654	1540
ENSG00000135540	6_peaks_stitched	chr6	139003747	139014963	6	11216	6183.2	1087.09	698	ENSG00000135540		698	1	protein_coding	-	NHSL1	chr6:138743180-139013708	270528	12458
ENSG00000115183	13_peaks_stitched	chr2	159920760	159953831	13	33071	8195.85	3102.17	699	ENSG00000115183	ENSG00000115183	699	1	protein_coding	+	TANC1	chr2:159825146-160089170	264024	19708
ENSG00000104524	5_peaks_stitched	chr8	144678527	144700441	5	21914	9240.51	4157.1	700	ENSG00000104522,ENSG00000104529,ENSG00000104524,ENSG00000179886	ENSG00000204839,ENSG00000104518,ENSG00000104529,ENSG00000147813,ENSG00000183309,ENSG00000179886,ENSG00000104524	700	1	protein_coding	-	PYCRL	chr8:144686083-144691943	5860	5304
ENSG00000196730	9_peaks_stitched	chr9	90127056	90147082	9	20026	8022.39	2945.04	701	ENSG00000196730	ENSG00000196730	701	1	protein_coding	+	DAPK1	chr9:90112143-90323548	211405	21413
ENSG00000047056	3_peaks_stitched	chr10	1093869	1106732	3	12863	6892.35	1819.52	702	ENSG00000067064,ENSG00000047056	ENSG00000107937,ENSG00000047056,ENSG00000148377	702	1	protein_coding	+	WDR37	chr10:1095478-1178237	82759	8710
ENSG00000075420	1_peaks_stitched	chr3	171756663	171759080	1	2417	5633.15	563.22	703	ENSG00000075420	ENSG00000075420	703	1	protein_coding	+	FNDC3B	chr3:171757418-172119455	362037	17118
ENSG00000071575	15_peaks_stitched	chr2	12689379	12714972	15	25593	8175.14	3106.59	704			704	1	protein_coding	+	TRIB2	chr2:12857015-12882860	25845	5596
ENSG00000133250	5_peaks_stitched	chr19	8570597	8591899	5	21302	7626.81	2561.53	705	ENSG00000133250,ENSG00000142347	ENSG00000099783,ENSG00000142347,ENSG00000133246	705	1	protein_coding	-	ZNF414	chr19:8575462-8579048	3586	3880
ENSG00000152518	3_peaks_stitched	chr2	43446350	43455223	3	8873	6183.13	1121.87	706	ENSG00000152518,ENSG00000115970	ENSG00000115970	706	1	protein_coding	-	ZFP36L2	chr2:43449541-43453748	4207	3694
ENSG00000198911	13_peaks_stitched	chr22	42228280	42253559	13	25279	7563.18	2504.13	707	ENSG00000198911	ENSG00000167077,ENSG00000198911,ENSG00000100147	707	1	protein_coding	+	SREBF2	chr22:42229109-42303312	74203	10973
ENSG00000074800	6_peaks_stitched	chr1	8933100	8940577	6	7477	5961.7	903.9	708	ENSG00000074800	ENSG00000074800	708	1	protein_coding	-	ENO1	chr1:8921061-8939308	18247	5036
ENSG00000249087	3_peaks_stitched	chr1	23693502	23703879	3	10377	6418.3	1371.47	709	ENSG00000249087,ENSG00000125945	ENSG00000125944,ENSG00000204219	709	1	protein_coding	+	C1orf213	chr1:23695490-23698332	2842	5009
ENSG00000164877	10_peaks_stitched	chr7	1487606	1514494	10	26888	11947.3	6901.59	710	ENSG00000164880,ENSG00000164877	ENSG00000164877,ENSG00000164880	710	1	protein_coding	-	MICALL2	chr7:1468101-1499138	31037	17229
ENSG00000188825	3_peaks_stitched	chr17	41436910	41447748	3	10838	6311.37	1273.67	711	ENSG00000188825	ENSG00000188825,ENSG00000175906	711	1	lincRNA	-	LINC00910	chr17:41447213-41466567	19354	8754
ENSG00000162571	2_peaks_stitched	chr1	1092949	1101008	2	8059	6230.01	1195.53	712		ENSG00000131591,ENSG00000162571,ENSG00000186827,ENSG00000186891	712	0	protein_coding	+	TTLL10	chr1:1109264-1133315	24051	5236
ENSG00000106077	4_peaks_stitched	chr7	73152357	73158302	4	5945	5909.2	875.92	713	ENSG00000106077	ENSG00000106089,ENSG00000106077,ENSG00000165215,ENSG00000071462	713	0	protein_coding	-	ABHD11	chr7:73150424-73153197	2773	6930
ENSG00000136205	5_peaks_stitched	chr7	47366479	47376615	5	10136	7490.6	2457.98	714	ENSG00000136205	ENSG00000136205	714	0	protein_coding	-	TNS3	chr7:47314752-47622156	307404	20174
ENSG00000137693	3_peaks_stitched	chr11	101980442	101991386	3	10944	6676.9	1644.85	715	ENSG00000137693	ENSG00000137693,ENSG00000137691	715	0	protein_coding	+	YAP1	chr11:101981192-102104154	122962	10917
ENSG00000105281	2_peaks_stitched	chr19	47287363	47291800	2	4437	5821.82	790.94	716	ENSG00000105281	ENSG00000090372,ENSG00000181027	716	0	protein_coding	-	SLC1A5	chr19:47278140-47291851	13711	5548
ENSG00000100897	1_peaks_stitched	chr14	24582646	24585114	1	2468	5640.64	622.5	717	ENSG00000100897,ENSG00000129535	ENSG00000092098,ENSG00000100884,ENSG00000092010,ENSG00000100897,ENSG00000100889,ENSG00000100911,ENSG00000129535,ENSG00000213928,ENSG00000100908,ENSG00000139914	717	0	protein_coding	+	DCAF11	chr14:24583404-24594451	11047	20769
ENSG00000170525	5_peaks_stitched	chr10	6186395	6206577	5	20182	7554.68	2538.52	718	ENSG00000170525	ENSG00000134453,ENSG00000170525	718	0	protein_coding	+	PFKFB3	chr10:6186881-6277495	90614	11276
ENSG00000151914	12_peaks_stitched	chr6	56505170	56535105	12	29935	7979.92	2965.13	719	ENSG00000151914	ENSG00000151914	719	0	protein_coding	-	DST	chr6:56322785-56819426	496641	53943
ENSG00000257923	5_peaks_stitched	chr7	101453360	101462387	5	9027	6257.51	1246.4	720	ENSG00000257923	ENSG00000257923	720	0	protein_coding	+	CUX1	chr7:101458959-101927249	468290	22773
ENSG00000093167	6_peaks_stitched	chr3	37216982	37227067	6	10085	5936.21	925.85	721	ENSG00000093167	ENSG00000093167	721	0	protein_coding	-	LRRFIP2	chr3:37094117-37225180	131063	17655
ENSG00000151379	5_peaks_stitched	chr2	17993715	18010466	5	16751	6784.22	1778.11	722	ENSG00000151379	ENSG00000170745,ENSG00000163029,ENSG00000178295	722	0	protein_coding	+	MSGN1	chr2:17997763-17998368	605	605
ENSG00000131149	2_peaks_stitched	chr16	85611588	85618056	2	6468	5787.68	785.38	723		ENSG00000131149	723	0	protein_coding	+	GSE1	chr16:85645015-85709810	64795	14230
ENSG00000165283	5_peaks_stitched	chr9	35095643	35115949	5	20306	9056.65	4055	724	ENSG00000165283,ENSG00000165282,ENSG00000005238	ENSG00000198722,ENSG00000165280,ENSG00000221829,ENSG00000165282	724	0	protein_coding	-	STOML2	chr9:35099888-35103154	3266	2617
ENSG00000165417	2_peaks_stitched	chr14	81685350	81689293	2	3943	5717.18	717.6	725	ENSG00000165417		725	0	protein_coding	-	GTF2A1	chr14:81641796-81687721	45925	7672
ENSG00000196465	2_peaks_stitched	chr12	56545322	56553578	2	8256	6436.21	1439.89	726	ENSG00000092841,ENSG00000196465	ENSG00000139641,ENSG00000139613,ENSG00000135482,ENSG00000229117,ENSG00000170515,ENSG00000181852,ENSG00000092841	726	0	protein_coding	+	MYL6B	chr12:56546040-56553431	7391	5919
ENSG00000093000	2_peaks_stitched	chr22	45557115	45561338	2	4223	5488.36	500.91	727	ENSG00000093000	ENSG00000100364,ENSG00000093000	727	0	protein_coding	+	NUP50	chr22:45559722-45583896	24174	15451
ENSG00000152601	4_peaks_stitched	chr3	151984631	151989696	4	5065	5777.55	790.69	728	ENSG00000152601	ENSG00000152601	728	0	protein_coding	+	MBNL1	chr3:151961617-152183569	221952	27861
ENSG00000172663	4_peaks_stitched	chr11	67227522	67237250	4	9728	6072.06	1086.76	729	ENSG00000172663	ENSG00000175634,ENSG00000175544,ENSG00000172508,ENSG00000110697,ENSG00000172725,ENSG00000110711,ENSG00000167797,ENSG00000213402,ENSG00000175514,ENSG00000172531	729	0	protein_coding	-	TMEM134	chr11:67231824-67236743	4919	9192
ENSG00000066084	13_peaks_stitched	chr12	50925238	50947785	13	22547	7643.88	2661.95	730	ENSG00000066084		730	0	protein_coding	+	DIP2B	chr12:50898768-51142450	243682	11494
ENSG00000078401	1_peaks_stitched	chr6	12287349	12293334	1	5985	5672.52	693.38	731	ENSG00000078401		731	0	protein_coding	+	EDN1	chr6:12290596-12297427	6831	2028
ENSG00000211584	4_peaks_stitched	chr12	48167043	48177335	4	10292	6875.96	1899.77	732	ENSG00000061273,ENSG00000211584	ENSG00000211584,ENSG00000061273,ENSG00000079337,ENSG00000268069,ENSG00000111405	732	0	protein_coding	+	SLC48A1	chr12:48147699-48176536	28837	7791
ENSG00000135404	4_peaks_stitched	chr12	56109745	56132699	4	22954	8570.59	3596.67	733	ENSG00000135404,ENSG00000135424,ENSG00000135437,ENSG00000135441	ENSG00000170439,ENSG00000135424,ENSG00000135414,ENSG00000205323	733	0	protein_coding	-	CD63	chr12:56119107-56123491	4384	5105
ENSG00000176155	7_peaks_stitched	chr17	80163238	80193486	7	30248	9075.97	4108.89	734	ENSG00000141526,ENSG00000176155	ENSG00000176155,ENSG00000141551,ENSG00000141526,ENSG00000268852	734	0	protein_coding	-	CCDC57	chr17:80059336-80170706	111370	17272
ENSG00000146112	4_peaks_stitched	chr6	30640148	30658852	4	18704	7352.91	2389.71	735	ENSG00000137404,ENSG00000204560,ENSG00000146112	ENSG00000204560,ENSG00000204564,ENSG00000137337,ENSG00000196230,ENSG00000137343,ENSG00000137312	735	0	protein_coding	-	PPP1R18	chr6:30644166-30655672	11506	6595
ENSG00000137073	4_peaks_stitched	chr9	34034114	34050415	4	16301	7378.99	2415.9	736	ENSG00000137073	ENSG00000137073,ENSG00000198876	736	0	protein_coding	-	UBAP2	chr9:33921691-34048947	127256	16898
ENSG00000092020	1_peaks_stitched	chr14	35590305	35592901	1	2596	5648.9	687.03	737	ENSG00000258790,ENSG00000100890,ENSG00000092020	ENSG00000092020,ENSG00000151327	737	0	protein_coding	-	PPP2R3C	chr14:35554673-35591723	37050	9209
ENSG00000243708	7_peaks_stitched	chr15	42120285	42142136	7	21851	7443.43	2489.96	738	ENSG00000243789,ENSG00000243708,ENSG00000168970,ENSG00000137877	ENSG00000268632,ENSG00000137802	738	0	protein_coding	+	PLA2G4B	chr15:42120283-42140345	20062	6686
ENSG00000115963	7_peaks_stitched	chr2	151330374	151343957	7	13583	6395.97	1443.66	739	ENSG00000115963	ENSG00000115963	739	0	protein_coding	-	RND3	chr2:151324709-151395525	70816	7008
ENSG00000112655	8_peaks_stitched	chr6	43044130	43065700	8	21570	7263.88	2313.22	740	ENSG00000112655	ENSG00000137171,ENSG00000112655,ENSG00000112651,ENSG00000044090,ENSG00000124541	740	0	protein_coding	+	PTK7	chr6:43044006-43129457	85451	18001
ENSG00000182472	5_peaks_stitched	chr19	39219381	39231143	5	11762	7012.23	2062.31	741	ENSG00000130402,ENSG00000182472	ENSG00000130402,ENSG00000205076,ENSG00000178934,ENSG00000182472	741	0	protein_coding	-	CAPN12	chr19:39220827-39260544	39717	11234
ENSG00000184381	9_peaks_stitched	chr22	38516316	38550320	9	34004	8709.17	3760.31	742	ENSG00000184381	ENSG00000185022,ENSG00000100156,ENSG00000128298,ENSG00000184381	742	0	protein_coding	-	PLA2G6	chr22:38507502-38601697	94195	12950
ENSG00000116731	10_peaks_stitched	chr1	14075072	14094259	10	19187	6913.62	1965.51	743	ENSG00000116731	ENSG00000116731	743	0	protein_coding	+	PRDM2	chr1:14026693-14151574	124881	17938
ENSG00000122687	2_peaks_stitched	chr7	2271765	2282748	2	10983	7088.83	2143.4	744	ENSG00000106268,ENSG00000002822,ENSG00000122687	ENSG00000106268,ENSG00000002822,ENSG00000106266	744	0	protein_coding	-	FTSJ2	chr7:2273866-2281840	7974	7258
ENSG00000168090	3_peaks_stitched	chr7	99678624	99700024	3	21400	8250.87	3307.66	745	ENSG00000168090,ENSG00000221838,ENSG00000166526,ENSG00000166508	ENSG00000188186,ENSG00000166997,ENSG00000106290,ENSG00000214309,ENSG00000221838,ENSG00000166526,ENSG00000166529,ENSG00000166508	745	0	protein_coding	+	COPS6	chr7:99686577-99689823	3246	5951
ENSG00000087085	3_peaks_stitched	chr7	100486543	100493155	3	6612	5978.87	1046.54	746	ENSG00000087085,ENSG00000176125	ENSG00000087077,ENSG00000087087,ENSG00000087085,ENSG00000146828	746	0	protein_coding	-	ACHE	chr7:100487615-100494594	6979	10655
ENSG00000183828	9_peaks_stitched	chr14	105627636	105648248	9	20612	9163.94	4244.93	747	ENSG00000183828,ENSG00000184916	ENSG00000184916,ENSG00000185024	747	0	protein_coding	-	NUDT14	chr14:105639275-105647660	8385	3161
ENSG00000259224	5_peaks_stitched	chr17	7379304	7388626	5	9322	5980.97	1068.14	748	ENSG00000174282,ENSG00000181222,ENSG00000259224	ENSG00000170175,ENSG00000161958,ENSG00000181222,ENSG00000181284	748	0	protein_coding	+	SLC35G6	chr17:7384721-7386383	1662	1193
ENSG00000169375	5_peaks_stitched	chr15	75742707	75748486	5	5779	5696.14	790.22	749	ENSG00000169375	ENSG00000169410	749	0	protein_coding	-	SIN3A	chr15:75661720-75748183	86463	17551
ENSG00000160213	11_peaks_stitched	chr21	45184241	45210043	11	25802	7272.95	2371.56	750	ENSG00000160214,ENSG00000160213	ENSG00000160209,ENSG00000160214	750	0	protein_coding	-	CSTB	chr21:45192393-45196326	3933	2831
ENSG00000175832	8_peaks_stitched	chr17	41607592	41627012	8	19420	7315.77	2418.16	751	ENSG00000175832,ENSG00000067596	ENSG00000067596	751	0	protein_coding	-	ETV4	chr17:41605212-41656988	51776	7927
ENSG00000034239	3_peaks_stitched	chr8	49426366	49436352	3	9986	7046.53	2152.46	752			752	0	protein_coding	-	EFCAB1	chr8:49623348-49647870	24522	7817
ENSG00000250571	5_peaks_stitched	chr8	144348926	144374347	5	25421	9764.15	4874.41	753	ENSG00000250571,ENSG00000264668,ENSG00000185730	ENSG00000184428,ENSG00000181638	753	0	protein_coding	+	GLI4	chr8:144349603-144359101	9498	9374
ENSG00000103067	5_peaks_stitched	chr16	68267702	68279612	5	11910	6515.36	1625.81	754	ENSG00000103066,ENSG00000103067	ENSG00000103064,ENSG00000103066,ENSG00000103067	754	0	protein_coding	-	ESRP2	chr16:68263014-68272005	8991	11627
ENSG00000050405	7_peaks_stitched	chr12	50613411	50653285	7	39874	9608.84	4721.26	755	ENSG00000050405	ENSG00000269529,ENSG00000050405	755	0	protein_coding	-	LIMA1	chr12:50569571-50677329	107758	14652
ENSG00000116014	5_peaks_stitched	chr19	908984	927672	5	18688	6969.31	2081.8	756	ENSG00000198858,ENSG00000116014,ENSG00000116017	ENSG00000116017,ENSG00000175221,ENSG00000197766,ENSG00000198858	756	0	protein_coding	+	KISS1R	chr19:917287-921015	3728	2780
ENSG00000163032	15_peaks_stitched	chr2	17755310	17774139	15	18829	6906.91	2019.58	757	ENSG00000163032	ENSG00000163032	757	0	protein_coding	+	VSNL1	chr2:17720393-17838285	117892	6722
ENSG00000196850	10_peaks_stitched	chr12	111003493	111021735	10	18242	6680.09	1793.06	758	ENSG00000196850	ENSG00000204852,ENSG00000196850	758	0	protein_coding	-	PPTC7	chr12:110969120-111021125	52005	8135
ENSG00000236104	3_peaks_stitched	chr6	33280241	33291843	3	11602	6451.02	1564.54	759	ENSG00000231925,ENSG00000204209,ENSG00000236104	ENSG00000231500,ENSG00000235863,ENSG00000223501,ENSG00000237441,ENSG00000227057,ENSG00000204220	759	0	protein_coding	-	ZBTB22	chr6:33282183-33285719	3536	5871
ENSG00000180066	3_peaks_stitched	chr10	134257878	134266631	3	8753	5915.08	1035.78	760	ENSG00000180066	ENSG00000171813	760	0	protein_coding	+	C10orf91	chr10:134257831-134262912	5081	3300
ENSG00000140564	3_peaks_stitched	chr15	91412103	91417348	3	5245	5592.3	713.47	761	ENSG00000140564	ENSG00000196547,ENSG00000182511,ENSG00000140564	761	0	protein_coding	+	FURIN	chr15:91411822-91426688	14866	5668
ENSG00000139433	9_peaks_stitched	chr12	110301260	110318858	9	17598	6863.99	1990.56	762	ENSG00000139433	ENSG00000139437,ENSG00000111199	762	0	protein_coding	-	GLTP	chr12:110288748-110318293	29545	4247
ENSG00000112715	3_peaks_stitched	chr6	43737414	43742391	3	4977	5481.1	609.43	763	ENSG00000112715	ENSG00000112715	763	0	protein_coding	+	VEGFA	chr6:43737921-43754224	16303	24680
ENSG00000136950	3_peaks_stitched	chr9	127623361	127632965	3	9604	5984.42	1114.42	764	ENSG00000136942,ENSG00000136950	ENSG00000136950,ENSG00000136935,ENSG00000136918	764	0	protein_coding	+	ARPC5L	chr9:127624409-127640003	15594	5263
ENSG00000204228	5_peaks_stitched	chr6	33167432	33176625	5	9193	6145.37	1275.95	765	ENSG00000204228,ENSG00000112473,ENSG00000204231,ENSG00000204227	ENSG00000204231,ENSG00000204248,ENSG00000204227	765	0	protein_coding	+	HSD17B8	chr6:33172419-33174608	2189	1414
ENSG00000140443	5_peaks_stitched	chr15	99190245	99195239	5	4994	5472.26	603.57	766	ENSG00000140443		766	0	protein_coding	+	IGF1R	chr15:99192200-99507759	315559	24560
ENSG00000071575	3_peaks_stitched	chr2	12854930	12862317	3	7387	6010.98	1142.62	767	ENSG00000071575		767	0	protein_coding	+	TRIB2	chr2:12857015-12882860	25845	5596
ENSG00000119335	5_peaks_stitched	chr9	131445300	131465845	5	20545	7192.39	2325.07	768	ENSG00000119335,ENSG00000160447	ENSG00000160446,ENSG00000160447,ENSG00000119333	768	0	protein_coding	+	SET	chr9:131445703-131458679	12976	8132
ENSG00000148120	10_peaks_stitched	chr9	97550868	97582127	10	31259	9425.47	4559.48	769	ENSG00000148120	ENSG00000148120	769	0	protein_coding	+	C9orf3	chr9:97488983-97849441	360458	18963
ENSG00000141503	12_peaks_stitched	chr17	4751035	4762736	12	11701	6105.56	1248.89	770	ENSG00000141503	ENSG00000141503,ENSG00000129219,ENSG00000205710,ENSG00000108556	770	0	protein_coding	+	MINK1	chr17:4736683-4801356	64673	16094
ENSG00000133812	8_peaks_stitched	chr11	9775244	9784360	8	9116	5760.81	905.55	771		ENSG00000133812,ENSG00000133789	771	0	protein_coding	-	SBF2	chr11:9800214-10315754	515540	20372
ENSG00000165525	5_peaks_stitched	chr14	50318921	50335502	5	16581	8307.86	3462.46	772	ENSG00000165525	ENSG00000165525,ENSG00000197502,ENSG00000165527,ENSG00000269832	772	0	protein_coding	-	NEMF	chr14:50249997-50319921	69924	15094
ENSG00000162493	8_peaks_stitched	chr1	13910157	13927909	8	17752	6578.19	1734.96	773	ENSG00000162493		773	0	protein_coding	+	PDPN	chr1:13909960-13944452	34492	7471
ENSG00000172732	5_peaks_stitched	chr11	65624285	65640997	5	16712	7382.34	2543.34	774	ENSG00000172732,ENSG00000172638,ENSG00000172757,ENSG00000172803	ENSG00000175573,ENSG00000172757,ENSG00000175602,ENSG00000175550,ENSG00000172803,ENSG00000175592,ENSG00000172500,ENSG00000172543	774	0	protein_coding	+	MUS81	chr11:65624597-65635124	10527	12629
ENSG00000105889	3_peaks_stitched	chr7	22468676	22474306	3	5630	6415.3	1577.9	775	ENSG00000105889		775	0	protein_coding	-	STEAP1B	chr7:22459063-22672544	213481	3220
ENSG00000120709	3_peaks_stitched	chr5	137666998	137675315	3	8317	6920.42	2084.74	776	ENSG00000120709,ENSG00000158402	ENSG00000120733,ENSG00000120709,ENSG00000158402	776	0	protein_coding	+	FAM53C	chr5:137667624-137685416	17792	11517
ENSG00000177673	7_peaks_stitched	chr2	232468882	232487656	7	18774	6603.71	1773.11	777		ENSG00000177673	777	0	protein_coding	+	C2orf57	chr2:232457575-232458994	1419	1419
ENSG00000113580	2_peaks_stitched	chr5	142781986	142785648	2	3662	5326.18	497.42	778	ENSG00000113580	ENSG00000113580	778	0	protein_coding	-	NR3C1	chr5:142657496-142815077	157581	20188
ENSG00000169813	4_peaks_stitched	chr10	43901916	43916848	4	14932	6601.88	1775	779	ENSG00000169813	ENSG00000243660,ENSG00000150201,ENSG00000169813	779	0	protein_coding	-	HNRNPF	chr10:43881065-43904614	23549	6388
ENSG00000125304	5_peaks_stitched	chr13	100148143	100154680	5	6537	6256.09	1431.32	780	ENSG00000125304	ENSG00000125304	780	0	protein_coding	+	TM9SF2	chr13:100153671-100216260	62589	4176
ENSG00000159335	7_peaks_stitched	chr12	6861347	6877420	7	16073	6765.12	1942.17	781	ENSG00000159335,ENSG00000089693	ENSG00000111652,ENSG00000089692,ENSG00000010610,ENSG00000089693,ENSG00000159335	781	0	protein_coding	+	PTMS	chr12:6874682-6880116	5434	3913
ENSG00000163032	6_peaks_stitched	chr2	17719149	17727233	6	8084	5830.63	1010.49	782	ENSG00000163032	ENSG00000214842	782	0	protein_coding	+	VSNL1	chr2:17720393-17838285	117892	6722
ENSG00000107897	2_peaks_stitched	chr10	27528595	27542390	2	13795	6835.24	2019.25	783	ENSG00000107897		783	0	protein_coding	-	ACBD5	chr10:27484146-27531059	46913	6266
ENSG00000197283	7_peaks_stitched	chr6	33377681	33396381	7	18700	7451.88	2647.64	784	ENSG00000112511,ENSG00000112514,ENSG00000197283,ENSG00000237649	ENSG00000197283,ENSG00000237649,ENSG00000213588	784	0	protein_coding	+	SYNGAP1	chr6:33387847-33421466	33619	9160
ENSG00000140443	11_peaks_stitched	chr15	99394408	99418117	11	23709	7686.6	2882.9	785	ENSG00000140443	ENSG00000140443	785	0	protein_coding	+	IGF1R	chr15:99192200-99507759	315559	24560
ENSG00000183864	2_peaks_stitched	chr22	41840066	41844416	2	4350	5424.15	621.62	786	ENSG00000183864	ENSG00000100410,ENSG00000100412	786	0	protein_coding	-	TOB2	chr22:41829496-41843027	13531	5334
ENSG00000020426	3_peaks_stitched	chr14	61188471	61212081	3	23610	8221.15	3419.09	787	ENSG00000020426,ENSG00000100625		787	0	protein_coding	+	MNAT1	chr14:61201460-61436671	235211	5910
ENSG00000100647	11_peaks_stitched	chr14	70077529	70086848	11	9319	6396.87	1598	788	ENSG00000100647	ENSG00000100647,ENSG00000267909,ENSG00000255994	788	0	protein_coding	+	KIAA0247	chr14:70078313-70181859	103546	6410
ENSG00000149212	3_peaks_stitched	chr11	95217101	95222159	3	5058	5743.54	950.43	789			789	0	protein_coding	-	SESN3	chr11:94898704-94965705	67001	12145
ENSG00000204822	8_peaks_stitched	chr2	74681807	74710871	8	29064	8220.45	3432.11	790	ENSG00000115274,ENSG00000115275,ENSG00000239779,ENSG00000135637,ENSG00000204822,ENSG00000115282	ENSG00000115297,ENSG00000114993,ENSG00000115307,ENSG00000005448,ENSG00000115317,ENSG00000144045,ENSG00000115289,ENSG00000179528,ENSG00000159239,ENSG00000115282	790	0	protein_coding	-	MRPL53	chr2:74699085-74700449	1364	2564
ENSG00000164924	2_peaks_stitched	chr8	101962349	101966095	2	3746	5415.7	628.26	791	ENSG00000164924	ENSG00000164924	791	0	protein_coding	-	YWHAZ	chr8:101928753-101965616	36863	21020
ENSG00000149948	5_peaks_stitched	chr12	66216374	66222836	5	6462	5354.16	572.37	792	ENSG00000149948		792	0	protein_coding	+	HMGA2	chr12:66217911-66360075	142164	18354
ENSG00000168003	1_peaks_stitched	chr11	62646826	62651835	1	5009	5517.95	739.25	793	ENSG00000168003	ENSG00000133316,ENSG00000168539,ENSG00000162236,ENSG00000168003	793	0	protein_coding	+	SLC3A2	chr11:62623518-62656352	32834	15522
ENSG00000087152	4_peaks_stitched	chr17	42263374	42278345	4	14971	6802.97	2024.93	794	ENSG00000087152,ENSG00000168591	ENSG00000214921,ENSG00000161664,ENSG00000125319,ENSG00000108312	794	0	protein_coding	-	ATXN7L3	chr17:42269173-42277481	8308	6829
ENSG00000163874	5_peaks_stitched	chr1	37937099	37946139	5	9040	6067.26	1295.76	795	ENSG00000163874	ENSG00000163875,ENSG00000163874	795	0	protein_coding	+	ZC3H12A	chr1:37940153-37949980	9827	3662
ENSG00000171206	5_peaks_stitched	chr10	104394267	104406511	5	12244	6178.61	1408.15	796	ENSG00000171206	ENSG00000171206,ENSG00000107882	796	0	protein_coding	+	TRIM8	chr10:104404253-104418164	13911	4125
ENSG00000187051	4_peaks_stitched	chr22	39915221	39931261	4	16040	6796.74	2026.33	797	ENSG00000187051,ENSG00000128272	ENSG00000100335,ENSG00000100346,ENSG00000128268	797	0	protein_coding	-	RPS19BP1	chr22:39925098-39928860	3762	6488
ENSG00000161243	2_peaks_stitched	chr19	39521513	39525428	2	3915	5403.11	633.18	798	ENSG00000161243	ENSG00000183760,ENSG00000161243	798	0	protein_coding	-	FBXO27	chr19:39481354-39523425	42071	5922
ENSG00000129535	3_peaks_stitched	chr14	24549974	24564814	3	14840	8442.97	3675.94	799	ENSG00000100889,ENSG00000129535	ENSG00000100884,ENSG00000100897,ENSG00000092010,ENSG00000186648,ENSG00000100889,ENSG00000100911,ENSG00000100908,ENSG00000139914	799	0	protein_coding	-	NRL	chr14:24549316-24584223	34907	7100
ENSG00000168502	10_peaks_stitched	chr18	8810258	8839156	10	28898	8214.84	3447.97	800	ENSG00000168502	ENSG00000168502	800	0	protein_coding	+	SOGA2	chr18:8705659-8832776	127117	17822
ENSG00000134287	6_peaks_stitched	chr12	49337393	49365849	6	28456	8831.8	4068.14	801	ENSG00000134287,ENSG00000169884	ENSG00000181929,ENSG00000134285,ENSG00000255863,ENSG00000139537,ENSG00000181418,ENSG00000125084	801	0	protein_coding	-	ARF3	chr12:49329506-49351334	21828	8215
ENSG00000167535	2_peaks_stitched	chr12	49207802	49213022	2	5220	5668.39	909.85	802	ENSG00000167535	ENSG00000174233,ENSG00000172602,ENSG00000174243,ENSG00000167535	802	0	protein_coding	+	CACNB3	chr12:49207577-49222724	15147	14289
ENSG00000139651	4_peaks_stitched	chr12	53573579	53584255	4	10676	6477.57	1719.91	803	ENSG00000139631,ENSG00000139651	ENSG00000139631,ENSG00000172819,ENSG00000139626	803	0	protein_coding	+	ZNF740	chr12:53574484-53584596	10112	5834
ENSG00000035403	6_peaks_stitched	chr10	75757156	75772677	6	15521	6597.87	1845.68	804	ENSG00000035403	ENSG00000035403	804	0	protein_coding	+	VCL	chr10:75757872-75879918	122046	9466
ENSG00000256655	9_peaks_stitched	chr8	128861116	128891343	9	30227	9207.88	4457.38	805			805	0	protein_coding	-	TMEM75	chr8:128959126-128960591	1465	1465
ENSG00000178951	6_peaks_stitched	chr19	4051461	4067835	6	16374	6935.11	2185	806	ENSG00000178951	ENSG00000105229,ENSG00000205147,ENSG00000126934	806	0	protein_coding	-	ZBTB7A	chr19:4044362-4066943	22581	6223
ENSG00000139209	10_peaks_stitched	chr12	47053219	47072222	10	19003	7395.74	2651.09	807			807	0	protein_coding	-	SLC38A4	chr12:47158546-47226191	67645	5540
ENSG00000134760	13_peaks_stitched	chr18	28805796	28836531	13	30735	7379.8	2636.29	808			808	0	protein_coding	+	DSG1	chr18:28898052-28936992	38940	6606
ENSG00000148671	7_peaks_stitched	chr10	88718860	88734544	7	15684	6897.42	2159.63	809	ENSG00000148671,ENSG00000173267,ENSG00000173269	ENSG00000173269,ENSG00000188100	809	0	protein_coding	+	ADIRF	chr10:88727949-88743691	15742	1336
ENSG00000104687	13_peaks_stitched	chr8	30559954	30585855	13	25901	6962.31	2228.65	810	ENSG00000104687	ENSG00000197265,ENSG00000104687	810	0	protein_coding	-	GSR	chr8:30535583-30585443	49860	6212
ENSG00000120833	2_peaks_stitched	chr12	93963226	93967690	2	4464	5361.9	634.36	811	ENSG00000120833	ENSG00000120833	811	0	protein_coding	+	SOCS2	chr12:93963590-93977263	13673	15445
ENSG00000142546	3_peaks_stitched	chr19	50083366	50096711	3	13345	6662.89	1936.3	812	ENSG00000142546,ENSG00000126460,ENSG00000126464	ENSG00000142546,ENSG00000142552,ENSG00000126458,ENSG00000126461,ENSG00000126464	812	0	protein_coding	-	NOSIP	chr19:50058968-50093519	34551	10709
ENSG00000196230	7_peaks_stitched	chr6	30684166	30695800	7	11634	6461.57	1735.66	813	ENSG00000137337,ENSG00000196230,ENSG00000137312	ENSG00000137404,ENSG00000137337,ENSG00000137312,ENSG00000228022,ENSG00000146112,ENSG00000204560,ENSG00000137331	813	0	protein_coding	+	TUBB	chr6:30687978-30693203	5225	4759
ENSG00000144959	6_peaks_stitched	chr3	172330988	172341705	6	10717	7396.83	2676.2	814		ENSG00000269496,ENSG00000144959	814	0	protein_coding	-	NCEH1	chr3:172348039-172429008	80969	9748
ENSG00000083857	2_peaks_stitched	chr4	187644215	187648613	2	4398	5156	437.36	815	ENSG00000083857		815	0	protein_coding	-	FAT1	chr4:187508937-187647876	138939	22723
ENSG00000188290	1_peaks_stitched	chr1	934350	937472	1	3122	5176.97	459.17	816	ENSG00000188290	ENSG00000187608,ENSG00000188157,ENSG00000188976,ENSG00000187583,ENSG00000187642,ENSG00000187961	816	0	protein_coding	-	HES4	chr1:934342-935552	1210	3458
ENSG00000162981	5_peaks_stitched	chr2	14889009	14897913	5	8904	5921.11	1203.5	817			817	0	protein_coding	+	FAM84A	chr2:14772810-14790933	18123	12832
ENSG00000135740	6_peaks_stitched	chr16	67273892	67282786	6	8894	5841.99	1124.98	818	ENSG00000135723,ENSG00000135740	ENSG00000135740,ENSG00000196155,ENSG00000205250,ENSG00000168701,ENSG00000125122,ENSG00000102890,ENSG00000179044,ENSG00000237102,ENSG00000135723,ENSG00000168676	818	0	protein_coding	+	SLC9A5	chr16:67271586-67306093	34507	9004
ENSG00000150991	7_peaks_stitched	chr12	125398495	125425065	7	26570	7020.14	2307.86	819	ENSG00000150991	ENSG00000150990,ENSG00000073060	819	0	protein_coding	-	UBC	chr12:125396150-125401914	5764	15193
ENSG00000120802	4_peaks_stitched	chr12	98885081	98911157	4	26076	7401.06	2690.67	820	ENSG00000120802	ENSG00000120802	820	0	protein_coding	+	TMPO	chr12:98909290-98944157	34867	15656
ENSG00000166435	4_peaks_stitched	chr11	74643513	74661178	4	17665	7096.7	2390.13	821	ENSG00000166435,ENSG00000118363	ENSG00000162139,ENSG00000166435	821	0	protein_coding	-	XRRA1	chr11:74518784-74660245	141461	19932
ENSG00000164746	3_peaks_stitched	chr7	48074739	48083278	3	8539	6898.9	2197.72	822	ENSG00000164746	ENSG00000183696,ENSG00000164744,ENSG00000164746	822	0	protein_coding	+	C7orf57	chr7:48075108-48100901	25793	6083
ENSG00000177469	8_peaks_stitched	chr17	40560210	40582802	8	22592	7296.12	2598.91	823	ENSG00000177469	ENSG00000168610,ENSG00000033627	823	0	protein_coding	-	PTRF	chr17:40554470-40575535	21065	3826
ENSG00000196182	7_peaks_stitched	chr1	36838682	36864078	7	25396	7966.85	3273.23	824	ENSG00000196182,ENSG00000181817	ENSG00000142694,ENSG00000196182,ENSG00000116885	824	0	protein_coding	-	STK40	chr1:36805225-36851497	46272	9742
ENSG00000106105	1_peaks_stitched	chr7	30633344	30636005	1	2661	5305.6	612.3	825	ENSG00000106105	ENSG00000006625,ENSG00000106105	825	0	protein_coding	+	GARS	chr7:30634297-30673649	39352	6123
ENSG00000180758	8_peaks_stitched	chr1	9172758	9189963	8	17205	6563.31	1872.74	826	ENSG00000180758	ENSG00000142583,ENSG00000180758	826	0	protein_coding	-	GPR157	chr1:9160364-9189229	28865	6695
ENSG00000027075	7_peaks_stitched	chr14	61886343	61907151	7	20808	7896.92	3208.3	827	ENSG00000027075	ENSG00000027075	827	0	protein_coding	+	PRKCH	chr14:61654277-62017694	363417	12750
ENSG00000112378	7_peaks_stitched	chr6	138328398	138357985	7	29587	8106.8	3423.89	828			828	0	protein_coding	-	PERP	chr6:138409642-138428648	19006	4287
ENSG00000214860	1_peaks_stitched	chr17	18313935	18317726	1	3791	5425.05	743.58	829		ENSG00000176974,ENSG00000214860	829	0	protein_coding	+	EVPLL	chr17:18280976-18292961	11985	2664
ENSG00000008513	2_peaks_stitched	chr8	134582020	134585209	2	3189	5257.13	577.29	830	ENSG00000008513		830	0	protein_coding	-	ST3GAL1	chr8:134467091-134584183	117092	20914
ENSG00000070882	5_peaks_stitched	chr7	25004942	25020517	5	15575	7926.19	3260.4	831	ENSG00000070882	ENSG00000070882	831	0	protein_coding	-	OSBPL3	chr7:24836158-25021253	185095	15349
ENSG00000123975	5_peaks_stitched	chr9	91925034	91934193	5	9159	6054.99	1390.15	832	ENSG00000187742,ENSG00000123975	ENSG00000187742,ENSG00000187764	832	0	protein_coding	+	CKS2	chr9:91926113-91931618	5505	610
ENSG00000116729	6_peaks_stitched	chr1	68684014	68698993	6	14979	6314.33	1652.49	833	ENSG00000116729	ENSG00000116729	833	0	protein_coding	-	WLS	chr1:68564142-68698803	134661	9185
ENSG00000075914	11_peaks_stitched	chr3	44994991	45035319	11	40328	8453.39	3793.37	834	ENSG00000075914,ENSG00000163812	ENSG00000163812,ENSG00000163810,ENSG00000163815,ENSG00000075914	834	0	protein_coding	+	EXOSC7	chr3:45016733-45077558	60825	6349
ENSG00000171843	7_peaks_stitched	chr9	20312152	20322389	7	10237	8954.29	4295.24	835		ENSG00000171843	835	0	protein_coding	-	MLLT3	chr9:20341663-20622542	280879	13283
ENSG00000171843	1_peaks_stitched	chr9	20621192	20623316	1	2124	5519.24	860.27	836	ENSG00000171843	ENSG00000188352	836	0	protein_coding	-	MLLT3	chr9:20341663-20622542	280879	13283
ENSG00000131400	8_peaks_stitched	chr19	50852954	50888510	8	35556	8700.01	4042.43	837	ENSG00000131408,ENSG00000131400,ENSG00000062822	ENSG00000062822,ENSG00000142539,ENSG00000269404,ENSG00000131398,ENSG00000086967,ENSG00000105357	837	0	protein_coding	-	NAPSA	chr19:50861734-50869087	7353	7323
ENSG00000171161	6_peaks_stitched	chr1	249119402	249137797	6	18395	6788.45	2138.41	838	ENSG00000171161,ENSG00000175137	ENSG00000171163,ENSG00000175137	838	0	protein_coding	+	ZNF672	chr1:249132409-249143716	11307	5629
ENSG00000241978	10_peaks_stitched	chr9	112828308	112862879	10	34571	8752.42	4103.52	839	ENSG00000241978,ENSG00000157654	ENSG00000241978	839	0	protein_coding	+	AKAP2	chr9:112542769-112934792	392023	14369
ENSG00000139044	9_peaks_stitched	chr12	633528	650840	9	17312	6794.23	2146.91	840	ENSG00000139044	ENSG00000139044	840	0	protein_coding	+	B4GALNT3	chr12:569530-672675	103145	10535
ENSG00000136146	8_peaks_stitched	chr13	48727903	48736193	8	8290	5679.9	1033.44	841			841	0	protein_coding	-	MED4	chr13:48627459-48669267	41808	3148
ENSG00000184743	5_peaks_stitched	chr11	63434604	63449712	5	15108	6137.99	1499.66	842	ENSG00000133318,ENSG00000184743		842	0	protein_coding	-	ATL3	chr11:63391559-63439393	47834	14188
ENSG00000113430	3_peaks_stitched	chr5	1882433	1887961	3	5528	5636.18	998.9	843	ENSG00000113430	ENSG00000113430	843	0	protein_coding	-	IRX4	chr5:1877541-1887350	9809	6202
ENSG00000136002	6_peaks_stitched	chr2	131581304	131595616	6	14312	6802.68	2167.38	844	ENSG00000136002		844	0	protein_coding	+	ARHGEF4	chr2:131594489-131804836	210347	18493
ENSG00000065989	6_peaks_stitched	chr19	10513034	10531763	6	18729	7708.48	3075.11	845	ENSG00000065989,ENSG00000105401	ENSG00000105397,ENSG00000065989,ENSG00000105401	845	0	protein_coding	+	PDE4A	chr19:10527449-10580305	52856	13143
ENSG00000112242	2_peaks_stitched	chr6	20401148	20404937	2	3789	5094.43	465.65	846	ENSG00000112242		846	0	protein_coding	+	E2F3	chr6:20402398-20493941	91543	8357
ENSG00000089902	3_peaks_stitched	chr14	103051494	103060401	3	8907	6021.27	1393.43	847	ENSG00000089902		847	0	protein_coding	+	RCOR1	chr14:103058998-103196913	137915	11008
ENSG00000135924	7_peaks_stitched	chr2	220137808	220159669	7	21861	6853.95	2226.38	848	ENSG00000135924,ENSG00000054356,ENSG00000127824	ENSG00000163516,ENSG00000182698,ENSG00000115661,ENSG00000054356,ENSG00000163521,ENSG00000127824,ENSG00000198925	848	0	protein_coding	+	DNAJB2	chr2:220143989-220151622	7633	16128
ENSG00000100926	2_peaks_stitched	chr14	24657393	24665714	2	8321	6694.42	2067.75	849	ENSG00000196497,ENSG00000100926	ENSG00000100938,ENSG00000092098,ENSG00000254505,ENSG00000100911,ENSG00000129559,ENSG00000100918,ENSG00000213920,ENSG00000213928,ENSG00000092330,ENSG00000255526,ENSG00000196497,ENSG00000139908,ENSG00000100908	849	0	protein_coding	-	TM9SF1	chr14:24658349-24682679	24330	12888
ENSG00000175215	3_peaks_stitched	chr12	58230009	58240868	3	10859	6601.49	1976.48	850	ENSG00000175215	ENSG00000135407,ENSG00000175215	850	0	protein_coding	-	CTDSP2	chr12:58213710-58240522	26812	9404
ENSG00000198355	7_peaks_stitched	chr22	50342434	50364404	7	21970	7537.29	2918.11	851	ENSG00000198355	ENSG00000184164,ENSG00000182858	851	0	protein_coding	+	PIM3	chr22:50354161-50357728	3567	3033
ENSG00000148498	10_peaks_stitched	chr10	35036775	35061559	10	24784	7840.78	3221.72	852	ENSG00000148498	ENSG00000148498	852	0	protein_coding	-	PARD3	chr10:34398488-35104253	705765	9721
ENSG00000153391	12_peaks_stitched	chr18	33033368	33058748	12	25380	6669.7	2051.82	853	ENSG00000153391	ENSG00000153391	853	0	protein_coding	-	INO80C	chr18:33032194-33077955	45761	8403
ENSG00000005486	6_peaks_stitched	chr7	75507866	75523475	6	15609	6879.35	2269.43	854	ENSG00000005486	ENSG00000127948	854	0	protein_coding	+	RHBDD2	chr7:75471920-75518244	46324	6819
ENSG00000179833	8_peaks_stitched	chr2	64867720	64881911	8	14191	6429.14	1824.03	855	ENSG00000179833		855	0	protein_coding	-	SERTAD2	chr2:64858755-64978139	119384	6930
ENSG00000126453	4_peaks_stitched	chr19	50167414	50181923	4	14509	6527.24	1922.79	856	ENSG00000126456,ENSG00000126457,ENSG00000126453	ENSG00000169169,ENSG00000126456,ENSG00000126457,ENSG00000126461,ENSG00000126464,ENSG00000126458,ENSG00000224420	856	0	protein_coding	+	BCL2L12	chr19:50168823-50177173	8350	3037
ENSG00000048052	3_peaks_stitched	chr7	18547083	18551589	3	4506	5386.46	782.29	857	ENSG00000048052	ENSG00000048052	857	0	protein_coding	+	HDAC9	chr7:18126572-19042039	915467	25206
ENSG00000105323	3_peaks_stitched	chr19	41767945	41771755	3	3810	5335.32	735.76	858	ENSG00000105323	ENSG00000142039,ENSG00000167601,ENSG00000105323	858	0	protein_coding	+	HNRNPUL1	chr19:41768401-41813503	45102	13845
ENSG00000177595	6_peaks_stitched	chr11	795233	820125	6	24892	7321.87	2722.69	859	ENSG00000177542,ENSG00000177595,ENSG00000177600,ENSG00000177666	ENSG00000177225,ENSG00000177666,ENSG00000177685,ENSG00000177697,ENSG00000177156,ENSG00000214063,ENSG00000177700,ENSG00000177542,ENSG00000184524,ENSG00000255284	859	0	protein_coding	-	PIDD	chr11:799179-809753	10574	14160
ENSG00000196821	9_peaks_stitched	chr6	34663026	34688625	9	25599	7109.65	2511.2	860	ENSG00000196821	ENSG00000124562,ENSG00000196821	860	0	protein_coding	-	C6orf106	chr6:34555065-34664636	109571	5037
ENSG00000197471	5_peaks_stitched	chr16	29606101	29625877	5	19776	7538.33	2940.04	861		ENSG00000197471,ENSG00000103485	861	0	protein_coding	+	SPN	chr16:29674300-29682187	7887	13896
ENSG00000227143	7_peaks_stitched	chr10	122996369	123007582	7	11213	5656.61	1059.41	862			862	0	lincRNA	+	LINC01153	chr10:122938214-122945480	7266	2862
ENSG00000106009	2_peaks_stitched	chr7	2593772	2599546	2	5774	5905.2	1309.76	863	ENSG00000106012,ENSG00000106009	ENSG00000106003,ENSG00000106009,ENSG00000106012	863	0	protein_coding	-	BRAT1	chr7:2577511-2595361	17850	14435
ENSG00000173465	6_peaks_stitched	chr11	65324790	65344218	6	19428	7201.7	2612.95	864	ENSG00000168056,ENSG00000173465,ENSG00000173442,ENSG00000176973	ENSG00000197136,ENSG00000168056,ENSG00000173442,ENSG00000142186,ENSG00000173338,ENSG00000269018,ENSG00000173327	864	0	protein_coding	+	SSSCA1	chr11:65337901-65341413	3512	4552
ENSG00000007047	4_peaks_stitched	chr19	45578318	45597168	4	18850	7292.44	2706.04	865	ENSG00000142252,ENSG00000007047,ENSG00000104866,ENSG00000170684	ENSG00000104856,ENSG00000104866,ENSG00000104859	865	0	protein_coding	+	MARK4	chr19:45582546-45808541	225995	9715
ENSG00000122188	11_peaks_stitched	chr1	203718849	203730045	11	11196	5648.87	1062.63	866		ENSG00000058668,ENSG00000058673,ENSG00000122188,ENSG00000257315	866	0	protein_coding	+	LAX1	chr1:203734304-203745361	11057	6487
ENSG00000188372	9_peaks_stitched	chr7	76051380	76075651	9	24271	9398.98	4821.74	867	ENSG00000188372	ENSG00000091073,ENSG00000146700	867	0	protein_coding	+	ZP3	chr7:76026835-76071388	44553	3862
ENSG00000116044	5_peaks_stitched	chr2	178126440	178131995	5	5555	5210.63	635.67	868	ENSG00000116044	ENSG00000170144,ENSG00000116044	868	0	protein_coding	-	NFE2L2	chr2:178092323-178257425	165102	11770
ENSG00000048828	3_peaks_stitched	chr9	96213092	96216959	3	3867	5136.03	561.4	869	ENSG00000048828,ENSG00000188938	ENSG00000188938,ENSG00000048828	869	0	protein_coding	+	FAM120A	chr9:96214004-96328397	114393	11154
ENSG00000159216	7_peaks_stitched	chr21	36179499	36192579	7	13080	5800.46	1226.65	870	ENSG00000159216	ENSG00000159216	870	0	protein_coding	-	RUNX1	chr21:36160098-37376965	1216867	19325
ENSG00000185186	9_peaks_stitched	chr21	44930166	44942653	9	12487	5754.32	1191	871		ENSG00000185186	871	0	lincRNA	-	LINC00313	chr21:44881974-44899414	17440	2717
ENSG00000148660	8_peaks_stitched	chr10	75633567	75653396	8	19829	6989.51	2427.57	872	ENSG00000148660	ENSG00000148660,ENSG00000122861,ENSG00000222047	872	0	protein_coding	-	CAMK2G	chr10:75572259-75634343	62084	9091
ENSG00000159217	2_peaks_stitched	chr17	47072827	47077353	2	4526	5072.78	510.91	873	ENSG00000159217	ENSG00000159224,ENSG00000159217	873	0	protein_coding	+	IGF2BP1	chr17:47074774-47133012	58238	10552
ENSG00000105357	4_peaks_stitched	chr19	50706333	50719649	4	13316	6074.32	1514.2	874	ENSG00000105357	ENSG00000161652,ENSG00000105357	874	0	protein_coding	+	MYH14	chr19:50691443-50813802	122359	14169
ENSG00000113048	11_peaks_stitched	chr5	71524731	71545156	11	20425	10254.95	5694.86	875	ENSG00000113048	ENSG00000113048,ENSG00000131711	875	0	protein_coding	-	MRPS27	chr5:71515236-71616473	101237	12696
ENSG00000141867	7_peaks_stitched	chr19	15407651	15425811	7	18160	7163.92	2606.07	876	ENSG00000141867	ENSG00000141867	876	0	protein_coding	-	BRD4	chr19:15347647-15443356	95709	12193
ENSG00000075624	2_peaks_stitched	chr7	5568626	5571401	2	2775	5378.88	822.77	877	ENSG00000075624	ENSG00000075624,ENSG00000155034	877	0	protein_coding	-	ACTB	chr7:5566782-5603415	36633	8801
ENSG00000136261	2_peaks_stitched	chr7	16684257	16693187	2	8930	6727.56	2187.85	878	ENSG00000106524,ENSG00000136261	ENSG00000136261	878	0	protein_coding	+	BZW2	chr7:16685756-16746148	60392	6627
ENSG00000213983	3_peaks_stitched	chr14	24020003	24037646	3	17643	7455.46	2919.48	879	ENSG00000213983,ENSG00000136367,ENSG00000259431,ENSG00000092051	ENSG00000136367,ENSG00000092051	879	0	protein_coding	-	AP1G2	chr14:24028774-24037279	8505	18610
ENSG00000100075	3_peaks_stitched	chr22	19158496	19166927	3	8431	5874.49	1339.59	880	ENSG00000100075	ENSG00000206203,ENSG00000070413,ENSG00000100056,ENSG00000070371,ENSG00000063515	880	0	protein_coding	-	SLC25A1	chr22:19163095-19166343	3248	4202
ENSG00000116745	12_peaks_stitched	chr1	68840127	68858193	12	18066	6299.01	1765.51	881			881	0	protein_coding	-	RPE65	chr1:68894505-68915642	21137	2596
ENSG00000187098	9_peaks_stitched	chr3	69819878	69841348	9	21470	6402.2	1872.7	882	ENSG00000187098	ENSG00000187098	882	0	protein_coding	+	MITF	chr3:69788586-70017488	228902	21030
ENSG00000145934	6_peaks_stitched	chr5	167375030	167387929	6	12899	6494.75	1966.26	883	ENSG00000145934		883	0	protein_coding	+	TENM2	chr5:166711804-167691162	979358	15495
ENSG00000090661	6_peaks_stitched	chr19	8268108	8289569	6	21461	6959.31	2432.39	884	ENSG00000090661	ENSG00000090661	884	0	protein_coding	+	CERS4	chr19:8271620-8327305	55685	8599
ENSG00000196531	7_peaks_stitched	chr12	57111393	57119832	7	8439	5940.31	1414.27	885	ENSG00000196531	ENSG00000025423,ENSG00000198056,ENSG00000110958,ENSG00000196531	885	0	protein_coding	-	NACA	chr12:57106212-57125412	19200	16719
ENSG00000197562	3_peaks_stitched	chr16	637998	644229	3	6231	5268.49	745.72	886	ENSG00000197562	ENSG00000103326,ENSG00000007541,ENSG00000172366,ENSG00000127578,ENSG00000130731,ENSG00000257108,ENSG00000197562,ENSG00000161992	886	0	protein_coding	+	RAB40C	chr16:639357-679272	39915	8156
ENSG00000181467	2_peaks_stitched	chr3	152877961	152881372	2	3411	5128.19	606.12	887	ENSG00000181467		887	0	protein_coding	+	RAP2B	chr3:152880029-152886265	6236	6236
ENSG00000170027	2_peaks_stitched	chr7	75986940	75994329	2	7389	5639.83	1118.3	888	ENSG00000170027	ENSG00000146700,ENSG00000188372	888	0	protein_coding	-	YWHAG	chr7:75956116-75988348	32232	3743
ENSG00000148700	7_peaks_stitched	chr10	111746586	111773374	7	26788	7410.46	2892.15	889	ENSG00000148700	ENSG00000148700	889	0	protein_coding	+	ADD3	chr10:111756126-111895323	139197	11222
ENSG00000163435	11_peaks_stitched	chr1	201976341	202026541	11	50200	10004.85	5489.62	890	ENSG00000163435	ENSG00000176393,ENSG00000134375	890	0	protein_coding	+	ELF3	chr1:201977073-201986316	9243	11523
ENSG00000100796	1_peaks_stitched	chr14	91975240	91977716	1	2476	4964.81	450.82	891	ENSG00000100796	ENSG00000100796	891	0	protein_coding	-	SMEK1	chr14:91923955-91976898	52943	12672
ENSG00000143811	5_peaks_stitched	chr1	226103355	226112606	5	9251	5807.34	1294.55	892	ENSG00000143811	ENSG00000196187,ENSG00000243709,ENSG00000143768	892	0	protein_coding	-	PYCR2	chr1:226107578-226111978	4400	6728
ENSG00000103043	8_peaks_stitched	chr16	70718999	70741618	8	22619	8121.71	3611.64	893	ENSG00000103043,ENSG00000132613	ENSG00000132613,ENSG00000157368,ENSG00000268927,ENSG00000103043	893	0	protein_coding	-	VAC14	chr16:70721342-70835064	113722	12253
ENSG00000174579	2_peaks_stitched	chr3	135913136	135916569	2	3433	5108.28	603.92	894	ENSG00000174579		894	0	protein_coding	-	MSL2	chr3:135867764-135916083	48319	8632
ENSG00000117298	7_peaks_stitched	chr1	21650515	21688336	7	37821	9145.09	4643.06	895	ENSG00000117298	ENSG00000117298	895	0	protein_coding	-	ECE1	chr1:21543740-21671997	128257	11126
ENSG00000136810	2_peaks_stitched	chr9	113016937	113020455	2	3518	5189.98	692.26	896	ENSG00000136810	ENSG00000188959,ENSG00000136810	896	0	protein_coding	-	TXN	chr9:113006091-113018920	12829	1456
ENSG00000185736	4_peaks_stitched	chr10	1504308	1508961	4	4653	5102.53	614.34	897	ENSG00000185736		897	0	protein_coding	-	ADARB2	chr10:1228073-1779670	551597	8838
ENSG00000148053	2_peaks_stitched	chr9	87283396	87287375	2	3979	5045.81	563.3	898	ENSG00000148053	ENSG00000148053	898	0	protein_coding	+	NTRK2	chr9:87283466-87638505	355039	26089
ENSG00000255275	9_peaks_stitched	chr1	19248641	19268775	9	20134	7065.25	2583.28	899	ENSG00000169991	ENSG00000159423,ENSG00000169991,ENSG00000255275	899	0	protein_coding	-	RP13-279N23.2	chr1:19175767-19247615	71848	4342
ENSG00000104365	6_peaks_stitched	chr8	42122742	42148691	6	25949	7511.42	3031.03	900	ENSG00000104365	ENSG00000104365,ENSG00000070501	900	0	protein_coding	+	IKBKB	chr8:42128820-42189973	61153	22421
ENSG00000168795	4_peaks_stitched	chr9	37456461	37472915	4	16454	7239.98	2760.94	901	ENSG00000168795	ENSG00000137106,ENSG00000137054	901	0	protein_coding	-	ZBTB5	chr9:37438111-37465396	27285	4625
ENSG00000148841	4_peaks_stitched	chr10	106087318	106110862	4	23544	7578.02	3099.59	902	ENSG00000148841	ENSG00000120051,ENSG00000065621	902	0	protein_coding	-	ITPRIP	chr10:106071894-106098162	26268	12779
ENSG00000206053	7_peaks_stitched	chr16	1728227	1757141	7	28914	7958	3480.35	903	ENSG00000206053,ENSG00000138834,ENSG00000261732	ENSG00000007545,ENSG00000138834	903	0	protein_coding	+	HN1L	chr16:1728257-1752281	24024	11770
ENSG00000167548	4_peaks_stitched	chr12	49452769	49464344	4	11575	6208.14	1732.46	904	ENSG00000167550,ENSG00000167548	ENSG00000139636,ENSG00000181929,ENSG00000167548,ENSG00000139549	904	0	protein_coding	-	KMT2D	chr12:49412758-49453557	40799	22335
ENSG00000142273	4_peaks_stitched	chr19	45274253	45282406	4	8153	5571.94	1098.19	905	ENSG00000142273	ENSG00000187244,ENSG00000069399	905	0	protein_coding	+	CBLC	chr19:45281126-45303891	22765	1568
ENSG00000164548	1_peaks_stitched	chr7	23569982	23572167	1	2185	5065.62	594.4	906	ENSG00000164548	ENSG00000164548	906	0	protein_coding	-	TRA2A	chr7:23544399-23571660	27261	7681
ENSG00000056097	4_peaks_stitched	chr5	32437182	32447164	4	9982	5936.18	1472.55	907	ENSG00000056097	ENSG00000056097	907	0	protein_coding	-	ZFR	chr5:32354456-32444867	90411	12137
ENSG00000118257	4_peaks_stitched	chr2	206547198	206571499	4	24301	6715.17	2251.95	908	ENSG00000118257	ENSG00000118257	908	0	protein_coding	+	NRP2	chr2:206546714-206662857	116143	20832
ENSG00000173175	10_peaks_stitched	chr3	123092168	123116468	10	24300	8262.3	3805.88	909	ENSG00000173175		909	0	protein_coding	-	ADCY5	chr3:123001143-123168605	167462	10894
ENSG00000258735	5_peaks_stitched	chr14	104313993	104339260	5	25267	8982.91	4526.61	910	ENSG00000258735	ENSG00000088808,ENSG00000156411	910	0	lincRNA	+	LINC00637	chr14:104314058-104324386	10328	2053
ENSG00000185100	3_peaks_stitched	chr14	105190012	105196661	3	6649	5793.52	1340.64	911	ENSG00000185100	ENSG00000185100,ENSG00000203485,ENSG00000184990,ENSG00000142208	911	0	protein_coding	+	ADSSL1	chr14:105190523-105213662	23139	8876
ENSG00000180233	4_peaks_stitched	chr7	30323485	30327701	4	4216	5375.84	929.25	912	ENSG00000180233		912	0	protein_coding	+	ZNRF2	chr7:30323923-30452118	128195	4831
ENSG00000188312	5_peaks_stitched	chr9	95352534	95374645	5	22111	7749.72	3303.78	913	ENSG00000188312	ENSG00000127080	913	0	protein_coding	+	CENPP	chr9:95087766-95382815	295049	12003
ENSG00000139722	10_peaks_stitched	chr12	123356196	123380804	10	24608	6500.75	2056.84	914	ENSG00000139722	ENSG00000130787,ENSG00000150967	914	0	protein_coding	-	VPS37B	chr12:123349882-123380991	31109	7096
ENSG00000176907	8_peaks_stitched	chr8	39961563	39983448	8	21885	6615.43	2177.9	915		ENSG00000176907	915	0	protein_coding	+	C8orf4	chr8:40010989-40012821	1832	1832
ENSG00000130193	4_peaks_stitched	chr8	143799195	143821116	4	21921	8045.23	3610	916	ENSG00000130193	ENSG00000160886,ENSG00000180155,ENSG00000167656,ENSG00000167653,ENSG00000126233,ENSG00000197353	916	0	protein_coding	+	THEM6	chr8:143808621-143818345	9724	5082
ENSG00000225485	7_peaks_stitched	chr17	36603938	36622141	7	18203	6911.23	2478.47	917	ENSG00000225485	ENSG00000225485	917	0	protein_coding	+	ARHGAP23	chr17:36584662-36668628	83966	9497
ENSG00000165782	5_peaks_stitched	chr14	20922341	20939099	5	16758	6857.83	2427.19	918	ENSG00000092094,ENSG00000100823,ENSG00000198805,ENSG00000165782	ENSG00000129566,ENSG00000092094,ENSG00000198805,ENSG00000182545,ENSG00000185271	918	0	protein_coding	-	TMEM55B	chr14:20925878-20929771	3893	8645
ENSG00000054277	11_peaks_stitched	chr1	241746419	241772797	11	26378	7102.29	2672.45	919	ENSG00000054277,ENSG00000117009	ENSG00000203668,ENSG00000117009,ENSG00000162843	919	0	protein_coding	-	OPN3	chr1:241753404-241840678	87274	8569
ENSG00000188910	3_peaks_stitched	chr1	35245551	35249857	3	4306	5021.12	597.28	920	ENSG00000188910,ENSG00000163866	ENSG00000187513,ENSG00000189280,ENSG00000189433	920	0	protein_coding	+	GJB3	chr1:35246790-35251970	5180	4010
ENSG00000099194	5_peaks_stitched	chr10	102122344	102135596	5	13252	6020.76	1599.7	921	ENSG00000099194	ENSG00000107593	921	0	protein_coding	+	SCD	chr10:102106881-102124591	17710	5356
ENSG00000232790	5_peaks_stitched	chr7	21036888	21054631	5	17743	8209.74	3789.6	922	ENSG00000232790		922	0	lincRNA	+	LINC01162	chr7:20875050-21062767	187717	441
ENSG00000232070	3_peaks_stitched	chr14	21565826	21572928	3	7102	5565.45	1154.78	923	ENSG00000165804,ENSG00000232070	ENSG00000165804,ENSG00000165801,ENSG00000165795,ENSG00000173431	923	0	protein_coding	+	TMEM253	chr14:21567096-21571883	4787	3763
ENSG00000163931	9_peaks_stitched	chr3	53269871	53305010	9	35139	7611.03	3200.71	924	ENSG00000163931	ENSG00000162290,ENSG00000163931	924	0	protein_coding	-	TKT	chr3:53258723-53290068	31345	18097
ENSG00000144824	2_peaks_stitched	chr3	111577583	111580962	2	3379	5021.99	613.77	925	ENSG00000144824	ENSG00000144824	925	0	protein_coding	+	PHLDB2	chr3:111451344-111695364	244020	28306
ENSG00000108604	7_peaks_stitched	chr17	61903859	61927021	7	23162	7326.84	2919.39	926	ENSG00000108604,ENSG00000108592,ENSG00000087191	ENSG00000198231,ENSG00000108592,ENSG00000213218,ENSG00000136487,ENSG00000136488	926	0	protein_coding	-	SMARCD2	chr17:61909444-61920425	10981	6881
ENSG00000007968	7_peaks_stitched	chr1	23851872	23860955	7	9083	5611.08	1203.86	927	ENSG00000007968	ENSG00000197880,ENSG00000088280,ENSG00000007968,ENSG00000117318	927	0	protein_coding	-	E2F2	chr1:23832922-23857712	24790	5732
ENSG00000008323	5_peaks_stitched	chr12	6380490	6389710	5	9220	5679.68	1273.32	928		ENSG00000008323,ENSG00000010278	928	0	protein_coding	+	PLEKHG6	chr12:6419602-6437672	18070	6004
ENSG00000120688	2_peaks_stitched	chr13	41633627	41637671	2	4044	4833.48	431.09	929	ENSG00000120688,ENSG00000120690	ENSG00000120690	929	0	protein_coding	+	WBP4	chr13:41635410-41658137	22727	3215
ENSG00000164651	3_peaks_stitched	chr7	20824103	20838260	3	14157	7631.94	3235.14	930	ENSG00000164651	ENSG00000232790	930	0	protein_coding	-	SP8	chr7:20823906-20826505	2599	1711
ENSG00000130939	13_peaks_stitched	chr1	10111715	10130021	13	18306	6114.53	1725.53	931	ENSG00000130939	ENSG00000130939	931	0	protein_coding	+	UBE4B	chr1:10092890-10241297	148407	13419
ENSG00000198001	6_peaks_stitched	chr12	44151982	44161323	6	9341	5788.75	1406.64	932	ENSG00000198001,ENSG00000129317	ENSG00000151239,ENSG00000198001	932	0	protein_coding	+	IRAK4	chr12:44152747-44183346	30599	8715
ENSG00000147862	5_peaks_stitched	chr9	14312368	14323701	5	11333	5397.1	1015.42	933	ENSG00000147862	ENSG00000147862	933	0	protein_coding	-	NFIB	chr9:14081842-14398982	317140	24371
ENSG00000009830	4_peaks_stitched	chr14	77769160	77788500	4	19340	7713.68	3332.58	934	ENSG00000100577,ENSG00000009830	ENSG00000100577,ENSG00000009830,ENSG00000165553	934	0	protein_coding	-	POMT2	chr14:77741299-77787227	45928	18252
ENSG00000177721	4_peaks_stitched	chr5	43007590	43020834	4	13244	6330.43	1955.46	935		ENSG00000172262,ENSG00000177721	935	0	protein_coding	-	ANXA2R	chr5:43039335-43043272	3937	2232
ENSG00000225190	6_peaks_stitched	chr17	43535483	43547125	6	11642	6452.95	2080.4	936	ENSG00000225190	ENSG00000159314,ENSG00000225190	936	0	protein_coding	-	PLEKHM1	chr17:43513266-43568115	54849	19687
ENSG00000134363	8_peaks_stitched	chr5	52614749	52631894	8	17145	6098.91	1729.69	937			937	0	protein_coding	+	FST	chr5:52776239-52782964	6725	5560
ENSG00000176619	5_peaks_stitched	chr19	2455485	2476809	5	21324	6724.4	2357.36	938	ENSG00000176619,ENSG00000099860	ENSG00000178297,ENSG00000099800,ENSG00000176619,ENSG00000099860	938	0	protein_coding	-	LMNB2	chr19:2427636-2456994	29358	10039
ENSG00000138829	4_peaks_stitched	chr5	127871033	127883267	4	12234	5632.41	1276.1	939	ENSG00000138829,ENSG00000113396		939	0	protein_coding	-	FBN2	chr5:127593601-127994878	401277	17047
ENSG00000156858	5_peaks_stitched	chr16	30661384	30671987	5	10603	5617.98	1264.19	940	ENSG00000156858,ENSG00000156860	ENSG00000080603,ENSG00000156860,ENSG00000156853	940	0	protein_coding	+	PRR14	chr16:30662038-30667761	5723	7658
ENSG00000121741	3_peaks_stitched	chr13	20531531	20534351	3	2820	4730	376.25	941	ENSG00000121741	ENSG00000121741	941	0	protein_coding	+	ZMYM2	chr13:20532810-20665968	133158	18590
ENSG00000132950	3_peaks_stitched	chr13	20435374	20439401	3	4027	4914.28	560.7	942	ENSG00000132950	ENSG00000132950	942	0	protein_coding	-	ZMYM5	chr13:20397622-20437776	40154	9150
ENSG00000128564	6_peaks_stitched	chr7	100797749	100826345	6	28596	8896.01	4542.56	943	ENSG00000167011,ENSG00000128564,ENSG00000106367	ENSG00000106366,ENSG00000106397,ENSG00000106400,ENSG00000106384	943	0	protein_coding	-	VGF	chr7:100805790-100808874	3084	5048
ENSG00000175906	6_peaks_stitched	chr17	41465461	41480292	6	14831	6845.91	2493.17	944	ENSG00000188825,ENSG00000175906	ENSG00000188825,ENSG00000267151	944	0	protein_coding	+	ARL4D	chr17:41476327-41478505	2178	1610
ENSG00000100596	8_peaks_stitched	chr14	78056597	78083049	8	26452	7810.12	3461.14	945	ENSG00000100596	ENSG00000100596	945	0	protein_coding	-	SPTLC2	chr14:77972340-78083116	110776	10176
ENSG00000029725	11_peaks_stitched	chr17	5254710	5270535	11	15825	5935.57	1587.73	946	ENSG00000029725,ENSG00000108559	ENSG00000108559,ENSG00000029725	946	0	protein_coding	+	RABEP1	chr17:5185558-5289129	103571	10472
ENSG00000105991	1_peaks_stitched	chr7	27135066	27137184	1	2118	4982.24	637.71	947	ENSG00000105991	ENSG00000197576,ENSG00000105997,ENSG00000105996,ENSG00000106004	947	0	protein_coding	-	HOXA1	chr7:27132612-27135615	3003	4528
ENSG00000148672	7_peaks_stitched	chr10	88839227	88856326	7	17099	5964.51	1621.47	948	ENSG00000122376,ENSG00000148672	ENSG00000148672	948	0	protein_coding	-	GLUD1	chr10:88810243-88854623	44380	6175
ENSG00000230453	6_peaks_stitched	chr9	33510827	33525008	6	14181	6852.44	2513.65	949	ENSG00000230453	ENSG00000165271,ENSG00000230453	949	0	protein_coding	+	ANKRD18B	chr9:33524392-33573007	48615	7768
ENSG00000130513	4_peaks_stitched	chr19	18474329	18485954	4	11625	6203.43	1868.48	950	ENSG00000130517,ENSG00000130513	ENSG00000130513,ENSG00000130520,ENSG00000175489,ENSG00000130511,ENSG00000130517	950	0	protein_coding	+	GDF15	chr19:18485541-18499986	14445	3440
ENSG00000136527	11_peaks_stitched	chr3	185653651	185679572	11	25921	7771.18	3436.68	951	ENSG00000136527	ENSG00000136527	951	0	protein_coding	-	TRA2B	chr3:185633694-185655924	22230	19814
ENSG00000171492	10_peaks_stitched	chr1	90347262	90356989	10	9727	5311.15	977.88	952	ENSG00000171492		952	0	protein_coding	+	LRRC8D	chr1:90286573-90402170	115597	10377
ENSG00000071626	6_peaks_stitched	chr19	1400415	1416187	6	15772	6423.37	2092.03	953	ENSG00000071626,ENSG00000130005	ENSG00000115286,ENSG00000160953,ENSG00000115268,ENSG00000268798,ENSG00000071626,ENSG00000115266,ENSG00000130005	953	0	protein_coding	+	DAZAP1	chr19:1407568-1435719	28151	15534
ENSG00000062038	4_peaks_stitched	chr16	68678375	68702806	4	24431	6851.86	2527.17	954	ENSG00000062038	ENSG00000062038	954	0	protein_coding	+	CDH3	chr16:68670092-68756519	86427	8145
ENSG00000100664	2_peaks_stitched	chr14	103799440	103802155	2	2715	4823.22	502.32	955	ENSG00000100664	ENSG00000100664,ENSG00000075413	955	0	protein_coding	+	EIF5	chr14:103799881-103811362	11481	17716
ENSG00000165152	8_peaks_stitched	chr9	104235096	104249993	8	14897	6480.12	2162.65	956	ENSG00000165152	ENSG00000155827,ENSG00000136872,ENSG00000165152	956	0	protein_coding	-	TMEM246	chr9:104235453-104295819	60366	5940
ENSG00000151693	10_peaks_stitched	chr2	9439500	9459768	10	20268	7070.44	2753.21	957	ENSG00000151693	ENSG00000151693	957	0	protein_coding	+	ASAP2	chr2:9346894-9545812	198918	12356
ENSG00000269396	2_peaks_stitched	chr7	407238	410349	2	3111	5483.78	1176.67	958			958	0	protein_coding	+	AC187652.1	chr7:302918-304070	1152	494
ENSG00000153815	7_peaks_stitched	chr16	81555932	81566298	7	10366	5464.36	1160.04	959	ENSG00000153815		959	0	protein_coding	+	CMIP	chr16:81478775-81745367	266592	12045
ENSG00000176809	5_peaks_stitched	chr17	62803213	62812667	5	9454	5956.19	1660.2	960		ENSG00000176809	960	0	protein_coding	-	LRRC37A3	chr17:62850430-62915598	65168	13890
ENSG00000267796	6_peaks_stitched	chr19	36231681	36249806	6	18125	7184.83	2890.09	961	ENSG00000167595,ENSG00000161265,ENSG00000267796,ENSG00000126246,ENSG00000205155,ENSG00000004776,ENSG00000267120,ENSG00000188223	ENSG00000167595,ENSG00000004777,ENSG00000126246,ENSG00000011590,ENSG00000272333,ENSG00000250799	961	0	protein_coding	+	LIN37	chr19:36239262-36245420	6158	6307
ENSG00000089159	6_peaks_stitched	chr12	120664173	120676274	6	12101	5600.04	1306.22	962	ENSG00000089159	ENSG00000089159,ENSG00000089154,ENSG00000089157	962	0	protein_coding	-	PXN	chr12:120648250-120703574	55324	15673
ENSG00000164951	7_peaks_stitched	chr8	94849791	94860509	7	10718	5285.11	991.51	963		ENSG00000164953,ENSG00000164951	963	0	protein_coding	+	PDP1	chr8:94870035-94938294	68259	16816
ENSG00000169714	3_peaks_stitched	chr3	128901305	128915219	3	13914	6326.37	2033.74	964	ENSG00000169714	ENSG00000240682,ENSG00000169714,ENSG00000261796	964	0	protein_coding	-	CNBP	chr3:128888327-128902765	14438	6964
ENSG00000132478	2_peaks_stitched	chr17	73774825	73782106	2	7281	5263.91	972.45	965	ENSG00000132475,ENSG00000132478	ENSG00000108479,ENSG00000132478,ENSG00000092929,ENSG00000132470	965	0	protein_coding	+	UNK	chr17:73780681-73821886	41205	9918
ENSG00000128185	5_peaks_stitched	chr22	20286688	20308625	5	21937	9171	4882.72	966	ENSG00000128185	ENSG00000040608	966	0	protein_coding	-	DGCR6L	chr22:20301799-20307603	5804	2397
ENSG00000168906	2_peaks_stitched	chr2	85764376	85767828	2	3452	4707.67	419.43	967	ENSG00000168906	ENSG00000115486,ENSG00000118640,ENSG00000168899,ENSG00000168906	967	0	protein_coding	+	MAT2A	chr2:85766288-85772403	6115	6397
ENSG00000011347	7_peaks_stitched	chr11	61347677	61376474	7	28797	8028.16	3740.94	968	ENSG00000011347	ENSG00000011347	968	0	protein_coding	-	SYT7	chr11:61282785-61348620	65835	7322
ENSG00000155096	4_peaks_stitched	chr8	103817470	103823019	4	5549	5092.88	808.43	969		ENSG00000155096	969	0	protein_coding	-	AZIN1	chr8:103838585-103906092	67507	9085
ENSG00000154978	4_peaks_stitched	chr7	55636736	55640876	4	4140	5125.93	844.09	970	ENSG00000154978	ENSG00000154978	970	0	protein_coding	-	VOPP1	chr7:55503749-55640681	136932	12198
ENSG00000250588	3_peaks_stitched	chr3	159480305	159484089	3	3784	4989.82	713.81	971	ENSG00000250588		971	0	protein_coding	+	IQCJ-SCHIP1	chr3:158680024-159615155	935131	8975
ENSG00000014216	1_peaks_stitched	chr11	64948179	64951992	1	3813	4845.1	571.46	972	ENSG00000014216,ENSG00000254614	ENSG00000014216,ENSG00000162298,ENSG00000204710	972	0	protein_coding	+	CAPN1	chr11:64948037-64979477	31440	15758
ENSG00000122783	5_peaks_stitched	chr7	134853974	134863686	5	9712	5216.41	950.05	973	ENSG00000122783	ENSG00000122783,ENSG00000229974,ENSG00000105875,ENSG00000146859	973	0	protein_coding	-	C7orf49	chr7:134777115-134855547	78432	10975
ENSG00000090530	10_peaks_stitched	chr3	189617631	189633415	10	15784	6127.5	1861.72	974		ENSG00000090530	974	0	protein_coding	-	LEPREL1	chr3:189674517-189840226	165709	8382
ENSG00000126091	8_peaks_stitched	chr1	44230050	44251167	8	21117	6409.59	2147.76	975	ENSG00000126091	ENSG00000126091	975	0	protein_coding	+	ST3GAL3	chr1:44171495-44396831	225336	8196
ENSG00000187678	3_peaks_stitched	chr5	141703557	141707528	3	3971	4896.27	641.45	976	ENSG00000187678		976	0	protein_coding	-	SPRY4	chr5:141689992-141706020	16028	8979
ENSG00000145934	5_peaks_stitched	chr5	167632731	167646752	5	14021	6085.78	1832.16	977	ENSG00000145934	ENSG00000145934	977	0	protein_coding	+	TENM2	chr5:166711804-167691162	979358	15495
ENSG00000145934	5_peaks_stitched	chr5	167499460	167514037	5	14577	6556.6	2304.59	978	ENSG00000145934		978	0	protein_coding	+	TENM2	chr5:166711804-167691162	979358	15495
ENSG00000198836	3_peaks_stitched	chr3	193546747	193562499	3	15752	7687.95	3436.05	979			979	0	protein_coding	+	OPA1	chr3:193310933-193415612	104679	19772
ENSG00000187997	5_peaks_stitched	chr17	76153337	76166101	5	12764	5776.65	1529.47	980	ENSG00000187997,ENSG00000108639	ENSG00000141524,ENSG00000167895,ENSG00000167900,ENSG00000089685,ENSG00000183077	980	0	protein_coding	+	C17orf99	chr17:76142434-76162258	19824	4751
ENSG00000132434	2_peaks_stitched	chr7	55432838	55434900	2	2062	4871.88	628.28	981	ENSG00000132434	ENSG00000132434	981	0	protein_coding	+	LANCL2	chr7:55433141-55501435	68294	6137
ENSG00000236700	10_peaks_stitched	chr6	134962402	134998664	10	36262	8234.39	3994.55	982			982	0	lincRNA	+	LINC01010	chr6:134758854-134825719	66865	3808
ENSG00000214819	2_peaks_stitched	chr17	20433393	20437025	2	3632	4964.94	725.32	983		ENSG00000214819	983	0	protein_coding	+	CDRT15L2	chr17:20483037-20484224	1187	1046
ENSG00000072864	5_peaks_stitched	chr16	15736040	15745174	5	9134	5348.55	1110.03	984	ENSG00000072864,ENSG00000166783	ENSG00000166783,ENSG00000072864	984	0	protein_coding	+	NDE1	chr16:15737124-15820210	83086	10860
ENSG00000054611	4_peaks_stitched	chr22	47157639	47171317	4	13678	6935.82	2698.43	985	ENSG00000054611	ENSG00000100422	985	0	protein_coding	+	TBC1D22A	chr22:47158518-47571336	412818	9838
ENSG00000148335	3_peaks_stitched	chr9	132319423	132333756	3	14333	6316.78	2085.71	986		ENSG00000148335,ENSG00000179058	986	0	protein_coding	+	NTMT1	chr9:132371163-132398209	27046	4165
ENSG00000100504	3_peaks_stitched	chr14	51410006	51424458	3	14452	6232.24	2006.39	987	ENSG00000100504	ENSG00000100504,ENSG00000100505,ENSG00000131969	987	0	protein_coding	-	PYGL	chr14:51324609-51411454	86845	6715
ENSG00000110047	4_peaks_stitched	chr11	64609377	64632427	4	23050	7446.97	3222.92	988	ENSG00000110047,ENSG00000171219	ENSG00000168067,ENSG00000133895,ENSG00000110047,ENSG00000171219,ENSG00000110046	988	0	protein_coding	-	EHD1	chr11:64619114-64655768	36654	13331
ENSG00000116521	8_peaks_stitched	chr1	155213191	155247978	8	34787	7956.92	3734.38	989	ENSG00000143630,ENSG00000116521,ENSG00000160767,ENSG00000177628,ENSG00000176444	ENSG00000160752,ENSG00000177628,ENSG00000160753,ENSG00000173171,ENSG00000169231,ENSG00000143630,ENSG00000143627	989	0	protein_coding	-	SCAMP3	chr1:155225770-155232221	6451	5070
ENSG00000069188	9_peaks_stitched	chr17	71609439	71623101	9	13662	5847.51	1625.55	990	ENSG00000069188		990	0	protein_coding	-	SDK2	chr17:71330523-71640228	309705	17998
ENSG00000176809	6_peaks_stitched	chr17	62961401	62988076	6	26675	7503.23	3282.59	991		ENSG00000176809	991	0	protein_coding	-	LRRC37A3	chr17:62850430-62915598	65168	13890
ENSG00000184470	10_peaks_stitched	chr22	19856110	19879635	10	23525	8575.27	4358.11	992	ENSG00000184470	ENSG00000184470,ENSG00000215012,ENSG00000185838,ENSG00000093010	992	0	protein_coding	-	TXNRD2	chr22:19863040-19929341	66301	14085
ENSG00000099953	4_peaks_stitched	chr22	24107524	24115517	4	7993	5414.6	1197.48	993	ENSG00000169314,ENSG00000099953,ENSG00000250479	ENSG00000099956,ENSG00000267954,ENSG00000099953,ENSG00000169314,ENSG00000128218,ENSG00000187792	993	0	protein_coding	+	MMP11	chr22:24110413-24126503	16090	9478
ENSG00000101972	2_peaks_stitched	chrX	123093384	123097036	2	3652	4732.74	515.89	994	ENSG00000101972	ENSG00000101966	994	0	protein_coding	+	STAG2	chrX:123094062-123556514	462452	11312
ENSG00000251493	5_peaks_stitched	chr5	72742180	72747627	5	5447	5930.02	1717.11	995	ENSG00000251493	ENSG00000145741	995	0	protein_coding	-	FOXD1	chr5:72740654-72744352	3698	2673
ENSG00000177606	2_peaks_stitched	chr1	59247499	59251567	2	4068	4719.03	508.52	996	ENSG00000234807,ENSG00000177606		996	0	protein_coding	-	JUN	chr1:59246465-59249785	3320	3320
ENSG00000115977	9_peaks_stitched	chr2	69794200	69817442	9	23242	6664.19	2454.12	997	ENSG00000115977	ENSG00000115977	997	0	protein_coding	-	AAK1	chr2:69688532-69901481	212949	17468
ENSG00000214900	2_peaks_stitched	chr14	50465954	50470035	2	4081	4997.43	791.19	998	ENSG00000214900	ENSG00000214900	998	0	protein_coding	-	C14orf182	chr14:50448430-50474238	25808	11399
ENSG00000131626	2_peaks_stitched	chr11	70115974	70117742	2	1768	5465.61	1261.14	999	ENSG00000131626	ENSG00000131626	999	0	protein_coding	+	PPFIA1	chr11:70116806-70230509	113703	19179
ENSG00000188342	4_peaks_stitched	chr13	45675312	45696145	4	20833	6482.93	2280.4	1000	ENSG00000188342		1000	0	protein_coding	+	GTF2F2	chr13:45694650-45858237	163587	3113
ENSG00000174871	6_peaks_stitched	chr11	66024993	66057234	6	32241	8841.63	4646.25	1001	ENSG00000174996,ENSG00000174851,ENSG00000174871,ENSG00000174903	ENSG00000174791,ENSG00000175115,ENSG00000179292,ENSG00000174807	1001	0	protein_coding	+	CNIH2	chr11:66045661-66052772	7111	4615
ENSG00000136240	1_peaks_stitched	chr7	6542824	6544884	1	2060	4889.53	698.05	1002	ENSG00000215045	ENSG00000136240,ENSG00000269781,ENSG00000164535	1002	0	protein_coding	-	KDELR2	chr7:6485584-6523873	38289	6728
ENSG00000143367	11_peaks_stitched	chr1	151536714	151558751	11	22037	6484.1	2295.58	1003	ENSG00000143367	ENSG00000143375,ENSG00000143376	1003	0	protein_coding	+	TUFT1	chr1:151512781-151556059	43278	7112
ENSG00000120963	7_peaks_stitched	chr8	102091352	102110448	7	19096	6525.98	2340.33	1004			1004	0	protein_coding	-	ZNF706	chr8:102190106-102218421	28315	12120
ENSG00000105810	9_peaks_stitched	chr7	92360271	92393891	9	33620	8429.9	4244.49	1005	ENSG00000105810	ENSG00000105810	1005	0	protein_coding	-	CDK6	chr7:92234235-92465908	231673	13583
ENSG00000159166	4_peaks_stitched	chr1	201365668	201376742	4	11074	5696.78	1513.83	1006	ENSG00000159173,ENSG00000159166	ENSG00000159166,ENSG00000118194,ENSG00000159173	1006	0	protein_coding	-	LAD1	chr1:201342372-201368736	26364	4519
ENSG00000106263	2_peaks_stitched	chr7	2393061	2395525	2	2464	4699.37	517	1007	ENSG00000106266,ENSG00000106263	ENSG00000106263,ENSG00000106266,ENSG00000136213	1007	0	protein_coding	+	EIF3B	chr7:2393721-2420380	26659	14705
ENSG00000118197	5_peaks_stitched	chr1	200628674	200644718	5	16044	5885.07	1703.54	1008	ENSG00000118197	ENSG00000118197,ENSG00000118193	1008	0	protein_coding	-	DDX59	chr1:200593024-200639097	46073	7115
ENSG00000143507	13_peaks_stitched	chr1	221974269	222019530	13	45261	8767.78	4587.26	1009			1009	0	protein_coding	-	DUSP10	chr1:221874766-221915518	40752	5742
ENSG00000125629	8_peaks_stitched	chr2	119217505	119237488	8	19983	6347.83	2167.46	1010			1010	0	protein_coding	+	INSIG2	chr2:118846028-118868573	22545	8105
ENSG00000162909	9_peaks_stitched	chr1	223887786	223926613	9	38827	8667.09	4486.91	1011	ENSG00000162909	ENSG00000162909,ENSG00000203697	1011	0	protein_coding	+	CAPN2	chr1:223889295-223963720	74425	12899
ENSG00000142046	4_peaks_stitched	chr19	41857030	41870758	4	13728	6328.04	2150.24	1012	ENSG00000255730,ENSG00000123810,ENSG00000105329,ENSG00000142046	ENSG00000142046,ENSG00000142039,ENSG00000248098,ENSG00000077348,ENSG00000105329,ENSG00000255730,ENSG00000105323	1012	0	protein_coding	+	TMEM91	chr19:41856816-41889988	33172	7332
ENSG00000125967	5_peaks_stitched	chr20	32250928	32273758	5	22830	7859.48	3683.62	1013	ENSG00000125967,ENSG00000149609,ENSG00000182584,ENSG00000101412	ENSG00000131061,ENSG00000078699,ENSG00000101417,ENSG00000125967	1013	0	protein_coding	-	NECAB3	chr20:32244893-32262269	17376	10618
ENSG00000140459	7_peaks_stitched	chr15	74666180	74693839	7	27659	8237.74	4062.78	1014		ENSG00000140459,ENSG00000138629,ENSG00000138623	1014	0	protein_coding	-	CYP11A1	chr15:74630100-74660081	29981	7096
ENSG00000258818	1_peaks_stitched	chr14	21149208	21152783	1	3575	4766.91	593.15	1015	ENSG00000259171,ENSG00000258818,ENSG00000214274	ENSG00000258818,ENSG00000214274,ENSG00000181803	1015	0	protein_coding	+	RNASE4	chr14:21152259-21168761	16502	4246
ENSG00000131149	2_peaks_stitched	chr16	85586894	85592055	2	5161	4827.12	658.08	1016			1016	0	protein_coding	+	GSE1	chr16:85645015-85709810	64795	14230
ENSG00000066468	11_peaks_stitched	chr10	123273158	123314325	11	41167	9237.77	5068.81	1017	ENSG00000066468	ENSG00000066468	1017	0	protein_coding	-	FGFR2	chr10:123237848-123357972	120124	20305
ENSG00000227143	10_peaks_stitched	chr10	122913550	122943817	10	30267	7604.9	3440.8	1018	ENSG00000227143		1018	0	lincRNA	+	LINC01153	chr10:122938214-122945480	7266	2862
ENSG00000064419	3_peaks_stitched	chr7	128693917	128708658	3	14741	5721.95	1558.66	1019	ENSG00000064419		1019	0	protein_coding	-	TNPO3	chr7:128594948-128695198	100250	5373
ENSG00000163513	12_peaks_stitched	chr3	30372392	30399605	12	27213	7139.72	2980.68	1020			1020	0	protein_coding	+	TGFBR2	chr3:30647994-30735634	87640	7786
ENSG00000136205	5_peaks_stitched	chr7	47615757	47622085	5	6328	5935.95	1777.93	1021	ENSG00000136205	ENSG00000136205	1021	0	protein_coding	-	TNS3	chr7:47314752-47622156	307404	20174
ENSG00000149256	10_peaks_stitched	chr11	79642670	79658980	10	16310	6280.03	2123.68	1022			1022	0	protein_coding	-	TENM4	chr11:78363876-79151992	788116	17930
ENSG00000196275	3_peaks_stitched	chr7	74264214	74268237	3	4023	5075.82	921.01	1023	ENSG00000196275	ENSG00000196275	1023	0	protein_coding	-	GTF2IRD2	chr7:74210483-74267847	57364	10802
ENSG00000035664	7_peaks_stitched	chr15	64297113	64321863	7	24750	7295.44	3141.1	1024	ENSG00000035664	ENSG00000166797	1024	0	protein_coding	-	DAPK2	chr15:64199235-64364232	164997	11231
ENSG00000085377	10_peaks_stitched	chr6	105931726	105949506	10	17780	6258	2104.19	1025			1025	0	protein_coding	-	PREP	chr6:105725440-105850959	125519	3746
ENSG00000134363	3_peaks_stitched	chr5	52774310	52779077	3	4767	4692.5	542.15	1026	ENSG00000134363	ENSG00000134363	1026	0	protein_coding	+	FST	chr5:52776239-52782964	6725	5560
ENSG00000011426	5_peaks_stitched	chr7	36427117	36433734	5	6617	5461.58	1312.78	1027	ENSG00000011426,ENSG00000164542	ENSG00000164542,ENSG00000011426	1027	0	protein_coding	+	ANLN	chr7:36429415-36493400	63985	9445
ENSG00000145494	3_peaks_stitched	chr5	1799052	1808697	3	9645	5804.72	1661.39	1028	ENSG00000171421,ENSG00000145494		1028	0	protein_coding	+	NDUFS6	chr5:1801514-1816719	15205	1830
ENSG00000134871	2_peaks_stitched	chr13	110958698	110961312	2	2614	4783.05	639.81	1029	ENSG00000134871,ENSG00000187498		1029	0	protein_coding	+	COL4A2	chr13:110958159-111165374	207215	8897
ENSG00000172262	2_peaks_stitched	chr5	43064351	43067949	2	3598	4856.81	722.31	1030	ENSG00000172262	ENSG00000172262,ENSG00000177721	1030	0	protein_coding	+	ZNF131	chr5:43065278-43192123	126845	18951
ENSG00000155090	3_peaks_stitched	chr8	103665765	103669936	3	4171	4723.54	589.28	1031	ENSG00000155090		1031	0	protein_coding	-	KLF10	chr8:103661007-103668130	7123	5603
ENSG00000164733	6_peaks_stitched	chr8	11710619	11735559	6	24940	6961.5	2828.03	1032	ENSG00000164733	ENSG00000079459,ENSG00000164733	1032	0	protein_coding	-	CTSB	chr8:11700033-11726957	26924	19648
ENSG00000106771	8_peaks_stitched	chr9	111859891	111883074	8	23183	6925.49	2799.9	1033	ENSG00000106771	ENSG00000106771,ENSG00000260230	1033	0	protein_coding	-	TMEM245	chr9:111777432-111882225	104793	12767
ENSG00000166949	4_peaks_stitched	chr15	67393341	67401149	4	7808	5261.65	1136.06	1034	ENSG00000166949	ENSG00000166949	1034	0	protein_coding	+	SMAD3	chr15:67356101-67487533	131432	13098
ENSG00000146648	6_peaks_stitched	chr7	55028510	55036119	6	7609	5951.44	1826.2	1035			1035	0	protein_coding	+	EGFR	chr7:55086714-55324313	237599	16060
ENSG00000174428	3_peaks_stitched	chr7	74507981	74511878	3	3897	5071.91	947.18	1036	ENSG00000174428	ENSG00000174374,ENSG00000174428	1036	0	protein_coding	+	GTF2IRD2B	chr7:74508364-74565623	57259	12763
ENSG00000131711	5_peaks_stitched	chr5	71461188	71483517	5	22329	10485.96	6369.55	1037	ENSG00000131711	ENSG00000113048	1037	0	protein_coding	+	MAP1B	chr5:71403061-71505395	102334	18239
ENSG00000182580	5_peaks_stitched	chr3	184279577	184287512	5	7935	5405.47	1290.99	1038	ENSG00000182580,ENSG00000145191	ENSG00000182580	1038	0	protein_coding	+	EPHB3	chr3:184279572-184300197	20625	5184
ENSG00000168502	10_peaks_stitched	chr18	8756866	8797958	10	41092	8750.36	4644.15	1039	ENSG00000168502	ENSG00000168502	1039	0	protein_coding	+	SOGA2	chr18:8705659-8832776	127117	17822
ENSG00000249375	6_peaks_stitched	chr8	128671707	128681645	6	9938	5578.13	1475.92	1040			1040	0	lincRNA	-	CASC11	chr8:128698588-128746213	47625	4671
ENSG00000166483	6_peaks_stitched	chr11	9587911	9597616	6	9705	4984.79	888.09	1041	ENSG00000166483	ENSG00000166483,ENSG00000166478	1041	0	protein_coding	+	WEE1	chr11:9595228-9615004	19776	11836
ENSG00000157570	3_peaks_stitched	chr11	44748731	44753827	3	5096	4800.02	706.02	1042	ENSG00000157570	ENSG00000157570	1042	0	protein_coding	+	TSPAN18	chr11:44748015-44953972	205957	11711
ENSG00000196262	1_peaks_stitched	chr7	44835122	44837841	1	2719	4497.76	405.25	1043	ENSG00000196262	ENSG00000105968,ENSG00000122515,ENSG00000196262	1043	0	protein_coding	+	PPIA	chr7:44836279-44864163	27884	7226
ENSG00000116717	4_peaks_stitched	chr1	68148680	68153131	4	4451	4647.16	555.61	1044	ENSG00000116717		1044	0	protein_coding	+	GADD45A	chr1:68150744-68154021	3277	3613
ENSG00000232956	5_peaks_stitched	chr7	45017248	45040756	5	23508	7448.78	3357.9	1045	ENSG00000136286,ENSG00000232956,ENSG00000136280	ENSG00000136280,ENSG00000136286	1045	0	lincRNA	-	SNHG15	chr7:45022622-45026560	3938	8044
ENSG00000188095	9_peaks_stitched	chr15	90315704	90326987	9	11283	5406.15	1316.02	1046	ENSG00000188095	ENSG00000166823,ENSG00000166825	1046	0	protein_coding	+	MESP2	chr15:90303822-90321982	18160	3049
ENSG00000143353	7_peaks_stitched	chr1	219333484	219350751	7	17267	5830.48	1743.65	1047	ENSG00000143353	ENSG00000143353	1047	0	protein_coding	+	LYPLAL1	chr1:219347186-219386207	39021	4649
ENSG00000157107	1_peaks_stitched	chr5	72251019	72253027	1	2008	4784.92	699.81	1048	ENSG00000157107		1048	0	protein_coding	+	FCHO2	chr5:72251808-72386349	134541	9983
ENSG00000196683	1_peaks_stitched	chr7	22860440	22863223	1	2783	4809.6	725.12	1049	ENSG00000196683	ENSG00000196683	1049	0	protein_coding	-	TOMM7	chr7:22852251-22862470	10219	2666
ENSG00000164647	4_peaks_stitched	chr7	89783666	89788289	4	4623	5160.58	1077.14	1050	ENSG00000164647	ENSG00000164647,ENSG00000157214	1050	0	protein_coding	+	STEAP1	chr7:89783689-89794143	10454	2271
ENSG00000213639	2_peaks_stitched	chr2	28973165	28978263	2	5098	4672.72	590.34	1051	ENSG00000213639	ENSG00000163806,ENSG00000213639	1051	0	protein_coding	+	PPP1CB	chr2:28974506-29025806	51300	13231
ENSG00000166046	7_peaks_stitched	chr12	106669155	106697423	7	28268	7085.35	3003.71	1052	ENSG00000166046,ENSG00000136026	ENSG00000166046,ENSG00000136026	1052	0	protein_coding	+	TCP11L2	chr12:106695707-106740793	45086	8115
ENSG00000073282	7_peaks_stitched	chr3	189280373	189307175	7	26802	7436.43	3360.02	1053		ENSG00000073282	1053	0	protein_coding	+	TP63	chr3:189349205-189615068	265863	12414
ENSG00000272168	11_peaks_stitched	chr6	21730906	21755325	11	24419	6284.48	2208.95	1054	ENSG00000272168		1054	0	lincRNA	+	CASC15	chr6:21665003-22214734	549731	12269
ENSG00000108590	3_peaks_stitched	chr17	6542912	6558706	3	15794	5758	1688.75	1055	ENSG00000129235,ENSG00000108590,ENSG00000198920,ENSG00000212734	ENSG00000198920,ENSG00000141485	1055	0	protein_coding	-	MED31	chr17:6546635-6554954	8319	3090
ENSG00000155506	3_peaks_stitched	chr5	154133647	154137134	3	3487	4456.65	390.05	1056	ENSG00000155506	ENSG00000155506	1056	0	protein_coding	+	LARP1	chr5:154092462-154197167	104705	10589
ENSG00000025770	4_peaks_stitched	chr22	50945138	50965510	4	20372	6350.57	2284.61	1057	ENSG00000025708,ENSG00000130489,ENSG00000025770,ENSG00000100258	ENSG00000177989,ENSG00000100253,ENSG00000100258,ENSG00000128165,ENSG00000100241,ENSG00000217442,ENSG00000130487,ENSG00000205560,ENSG00000025708	1057	0	protein_coding	+	NCAPH2	chr22:50946645-50961901	15256	5746
ENSG00000198431	4_peaks_stitched	chr12	104673876	104683446	4	9570	5060.23	995.15	1058	ENSG00000198431	ENSG00000198431,ENSG00000255150	1058	0	protein_coding	+	TXNRD1	chr12:104609557-104744061	134504	16143
ENSG00000126351	5_peaks_stitched	chr17	38210366	38228724	5	18358	6554.14	2493.95	1059	ENSG00000008838,ENSG00000126351	ENSG00000008838,ENSG00000126368,ENSG00000188895,ENSG00000108342,ENSG00000126351	1059	0	protein_coding	+	THRA	chr17:38214543-38250120	35577	9938
ENSG00000128594	9_peaks_stitched	chr7	127661060	127672265	9	11205	5351.35	1291.51	1060	ENSG00000197157,ENSG00000128594	ENSG00000197157	1060	0	protein_coding	-	LRRC4	chr7:127667124-127672160	5036	5304
ENSG00000163171	7_peaks_stitched	chr2	37897874	37920765	7	22891	6672.05	2619.39	1061	ENSG00000163171	ENSG00000163171	1061	0	protein_coding	-	CDC42EP3	chr2:37869032-37965611	96579	11906
ENSG00000110880	7_peaks_stitched	chr12	109083213	109097558	7	14345	5747.73	1695.08	1062	ENSG00000110880	ENSG00000110880	1062	0	protein_coding	-	CORO1C	chr12:109038885-109125372	86487	10533
ENSG00000102780	4_peaks_stitched	chr13	42614015	42623943	4	9928	5224.22	1173.24	1063	ENSG00000102780		1063	0	protein_coding	+	DGKH	chr13:42614176-42830714	216538	21007
ENSG00000100105	4_peaks_stitched	chr22	31738963	31744059	4	5096	4898.95	848.25	1064	ENSG00000100105,ENSG00000213888		1064	0	protein_coding	-	PATZ1	chr22:31721790-31742218	20428	9325
ENSG00000155366	6_peaks_stitched	chr1	113242844	113257854	6	15010	5490.24	1440.46	1065	ENSG00000155363,ENSG00000155366,ENSG00000155367	ENSG00000155363,ENSG00000184599,ENSG00000116489	1065	0	protein_coding	-	RHOC	chr1:113243728-113250056	6328	10900
ENSG00000120068	5_peaks_stitched	chr17	46687209	46704382	5	17173	6266.02	2217.44	1066	ENSG00000260027,ENSG00000170689,ENSG00000120068	ENSG00000108511,ENSG00000182742,ENSG00000120093,ENSG00000120075,ENSG00000260027	1066	0	protein_coding	-	HOXB8	chr17:46688739-46692478	3739	3267
ENSG00000115112	11_peaks_stitched	chr2	121930055	121944001	11	13946	5660.68	1614.49	1067		ENSG00000115112	1067	0	protein_coding	-	TFCP2L1	chr2:121974163-122042783	68620	9683
ENSG00000141738	2_peaks_stitched	chr17	37886156	37897469	2	11313	5525.38	1483.78	1068	ENSG00000141741,ENSG00000141738,ENSG00000141736	ENSG00000141736,ENSG00000141738,ENSG00000161405,ENSG00000161395	1068	0	protein_coding	+	GRB7	chr17:37894180-37903544	9364	8408
ENSG00000100221	5_peaks_stitched	chr22	39092831	39102782	5	9951	5104.67	1064.25	1069	ENSG00000100221,ENSG00000100226	ENSG00000100216,ENSG00000184949,ENSG00000100242,ENSG00000100211,ENSG00000100226,ENSG00000100221	1069	0	protein_coding	-	JOSD1	chr22:39081548-39097561	16013	8042
ENSG00000164818	3_peaks_stitched	chr7	764919	767843	3	2924	4881.01	845.15	1070	ENSG00000164818,ENSG00000188191	ENSG00000188191,ENSG00000164818	1070	0	protein_coding	+	HEATR2	chr7:766338-829190	62852	9105
ENSG00000135540	8_peaks_stitched	chr6	138805679	138821084	8	15405	5549.9	1514.95	1071	ENSG00000135540		1071	0	protein_coding	-	NHSL1	chr6:138743180-139013708	270528	12458
ENSG00000099917	4_peaks_stitched	chr22	20849078	20864400	4	15322	5677.56	1643.39	1072	ENSG00000099917,ENSG00000099910	ENSG00000099910,ENSG00000099917	1072	0	protein_coding	+	MED15	chr22:20850200-20941919	91719	23590
ENSG00000238227	3_peaks_stitched	chr9	139000575	139011808	3	11233	5692.78	1660.46	1073	ENSG00000238227	ENSG00000148411	1073	0	protein_coding	-	C9orf69	chr9:139006427-139010731	4304	8873
ENSG00000107902	9_peaks_stitched	chr10	126307164	126321739	9	14575	5987.68	1956.02	1074	ENSG00000189319	ENSG00000107902	1074	0	protein_coding	+	LHPP	chr10:126150403-126306457	156054	5295
ENSG00000164488	5_peaks_stitched	chr6	168713501	168722231	5	8730	4917.28	886.41	1075	ENSG00000164488	ENSG00000164488	1075	0	protein_coding	-	DACT2	chr6:168693510-168720434	26924	8253
ENSG00000115211	7_peaks_stitched	chr2	27576284	27594406	7	18122	6021.89	1991.37	1076	ENSG00000115234,ENSG00000115211,ENSG00000115207	ENSG00000115204,ENSG00000163794,ENSG00000163795,ENSG00000138100,ENSG00000115241,ENSG00000115207,ENSG00000115234	1076	0	protein_coding	-	EIF2B4	chr2:27587219-27593353	6134	9797
ENSG00000269900	5_peaks_stitched	chr9	35646320	35665729	5	19409	7984.4	3955.76	1077	ENSG00000159884,ENSG00000137078,ENSG00000137135,ENSG00000137101,ENSG00000269900	ENSG00000198467,ENSG00000107159,ENSG00000107140,ENSG00000137101,ENSG00000137076	1077	0	lincRNA	-	RMRP	chr9:35657748-35658015	267	530
ENSG00000213995	3_peaks_stitched	chr13	111267375	111270453	3	3078	4830.77	806.99	1078	ENSG00000213995	ENSG00000134905	1078	0	protein_coding	+	CARKD	chr13:111267881-111292340	24459	7096
ENSG00000099282	8_peaks_stitched	chr10	71197059	71211860	8	14801	5806.69	1784.67	1079	ENSG00000099282	ENSG00000156515,ENSG00000099282,ENSG00000075073	1079	0	protein_coding	+	TSPAN15	chr10:71211229-71267425	56196	4459
ENSG00000176407	4_peaks_stitched	chr2	85172847	85199613	4	26766	6811.36	2791.92	1080	ENSG00000176407	ENSG00000034510,ENSG00000186854	1080	0	protein_coding	+	KCMF1	chr2:85198216-85286595	88379	8107
ENSG00000188352	2_peaks_stitched	chr9	20678897	20684964	2	6067	6238.21	2223.45	1081	ENSG00000188352	ENSG00000188352	1081	0	protein_coding	+	FOCAD	chr9:20658308-20995954	337646	12666
ENSG00000170852	3_peaks_stitched	chr7	32929951	32932838	3	2887	4595.44	581.99	1082	ENSG00000170852,ENSG00000105778	ENSG00000170852	1082	0	protein_coding	-	KBTBD2	chr7:32907784-32933743	25959	7149
ENSG00000095787	2_peaks_stitched	chr10	28820923	28823557	2	2634	4506.02	492.63	1083	ENSG00000095787	ENSG00000095787	1083	0	protein_coding	+	WAC	chr10:28821422-28912041	90619	20841
ENSG00000133195	9_peaks_stitched	chr17	70698504	70722309	9	23805	7071.15	3061.12	1084	ENSG00000133195		1084	0	protein_coding	-	SLC39A11	chr17:70642088-71088851	446763	10276
ENSG00000148297	4_peaks_stitched	chr9	136202290	136224150	4	21860	6930.36	2921.05	1085	ENSG00000148297,ENSG00000148303,ENSG00000148291,ENSG00000148296,ENSG00000148290	ENSG00000148248,ENSG00000198870,ENSG00000148296	1085	0	protein_coding	-	MED22	chr9:136205160-136214986	9826	15260
ENSG00000168209	5_peaks_stitched	chr10	74019949	74035241	5	15292	6025.08	2016.63	1086	ENSG00000168209	ENSG00000138303,ENSG00000166295	1086	0	protein_coding	+	DDIT4	chr10:74033678-74035794	2116	3015
ENSG00000187017	5_peaks_stitched	chr1	6500095	6508743	5	8648	6168.61	2160.32	1087	ENSG00000187017	ENSG00000215788,ENSG00000187017,ENSG00000171680,ENSG00000069812,ENSG00000097021	1087	0	protein_coding	+	ESPN	chr1:6484848-6521430	36582	7321
ENSG00000149257	1_peaks_stitched	chr11	75272620	75275649	1	3029	4468.62	464.71	1088	ENSG00000149257	ENSG00000158555,ENSG00000171533,ENSG00000149257	1088	0	protein_coding	+	SERPINH1	chr11:75273101-75283828	10727	11180
ENSG00000001460	6_peaks_stitched	chr1	24737387	24746397	6	9010	5114.57	1116.92	1089	ENSG00000001461,ENSG00000001460	ENSG00000001460,ENSG00000001461	1089	0	protein_coding	-	STPG1	chr1:24683489-24743424	59935	16036
ENSG00000257242	6_peaks_stitched	chr12	92530394	92541587	6	11193	5259.45	1263.8	1090	ENSG00000257242,ENSG00000133639	ENSG00000257242	1090	0	protein_coding	-	C12orf79	chr12:92378756-92536690	157934	7046
ENSG00000188032	6_peaks_stitched	chr19	14184564	14208709	6	24145	7608.83	3613.28	1091	ENSG00000141858,ENSG00000141854,ENSG00000072062,ENSG00000188032	ENSG00000105011,ENSG00000171136,ENSG00000187867,ENSG00000104998,ENSG00000072062	1091	0	protein_coding	-	C19orf67	chr19:14192431-14196687	4256	2257
ENSG00000107341	2_peaks_stitched	chr9	33813968	33818812	2	4844	4898.15	904.45	1092	ENSG00000107341	ENSG00000010438	1092	0	protein_coding	+	UBE2R2	chr9:33817565-33920402	102837	4070
ENSG00000146535	6_peaks_stitched	chr7	2794230	2800222	6	5992	5255.9	1262.66	1093	ENSG00000146535,ENSG00000174945	ENSG00000174945,ENSG00000146535	1093	0	protein_coding	-	GNA12	chr7:2767746-2883958	116212	17600
ENSG00000179889	1_peaks_stitched	chr16	15067804	15069852	1	2048	4588.95	596.58	1094	ENSG00000179889	ENSG00000183426,ENSG00000179889	1094	0	protein_coding	+	PDXDC1	chr16:15068448-15233196	164748	15731
ENSG00000138081	7_peaks_stitched	chr2	48117999	48134794	7	16795	5558.03	1567.12	1095	ENSG00000138081	ENSG00000138081	1095	0	protein_coding	-	FBXO11	chr2:48016455-48132932	116477	12093
ENSG00000077092	7_peaks_stitched	chr3	25496534	25516209	7	19675	5975.25	1987.9	1096	ENSG00000077092	ENSG00000077092	1096	0	protein_coding	+	RARB	chr3:25215823-25639423	423600	4968
ENSG00000110958	3_peaks_stitched	chr12	57080262	57083689	3	3427	4585.82	599.94	1097	ENSG00000110958	ENSG00000196531,ENSG00000110955,ENSG00000076108	1097	0	protein_coding	-	PTGES3	chr12:57057127-57082159	25032	7469
ENSG00000165905	6_peaks_stitched	chr11	45938685	45956093	6	17408	6149.28	2167.29	1098	ENSG00000121680,ENSG00000135365,ENSG00000165905	ENSG00000135365,ENSG00000121671,ENSG00000121680,ENSG00000121653,ENSG00000165905,ENSG00000234776	1098	0	protein_coding	+	GYLTL1B	chr11:45943172-45950647	7475	6043
ENSG00000245848	7_peaks_stitched	chr19	33783928	33794534	7	10606	5932.73	1951.55	1099	ENSG00000245848		1099	0	protein_coding	-	CEBPA	chr19:33790840-33793470	2630	2630
ENSG00000183779	2_peaks_stitched	chr8	37549066	37554548	2	5482	5038.51	1062.59	1100	ENSG00000183779	ENSG00000147475	1100	0	protein_coding	+	ZNF703	chr8:37553269-37557537	4268	3345
ENSG00000240230	2_peaks_stitched	chr7	1013995	1022871	2	8876	6980.25	3006.86	1101	ENSG00000240230,ENSG00000073067	ENSG00000105963,ENSG00000073067,ENSG00000146540	1101	0	protein_coding	-	COX19	chr7:938415-1015235	76820	6110
ENSG00000072080	13_peaks_stitched	chr2	235149458	235168753	13	19295	5672.23	1700.42	1102			1102	0	protein_coding	+	SPP2	chr2:234959323-234985778	26455	1733
ENSG00000178363	2_peaks_stitched	chr10	5587593	5594389	2	6796	5305.6	1340.19	1103		ENSG00000178372,ENSG00000178363	1103	0	protein_coding	+	CALML3	chr10:5566924-5568225	1301	1301
ENSG00000115255	9_peaks_stitched	chr19	1478641	1514145	9	35504	8494.21	4528.9	1104	ENSG00000115257,ENSG00000185761,ENSG00000119559,ENSG00000115255	ENSG00000115266,ENSG00000119559,ENSG00000268798,ENSG00000071626,ENSG00000185988,ENSG00000115268,ENSG00000185761	1104	0	protein_coding	+	REEP6	chr19:1491165-1497926	6761	2931
ENSG00000137831	10_peaks_stitched	chr15	70784524	70801951	10	17427	6186.87	2222.02	1105			1105	0	protein_coding	-	UACA	chr15:70946893-71055932	109039	14575
ENSG00000171603	10_peaks_stitched	chr1	9815174	9829336	10	14162	5339.38	1379.49	1106	ENSG00000171603	ENSG00000171603,ENSG00000171608	1106	0	protein_coding	-	CLSTN1	chr1:9789084-9884584	95500	8242
ENSG00000108588	8_peaks_stitched	chr17	61850065	61864677	8	14612	5551.86	1593.54	1107	ENSG00000198231,ENSG00000108588	ENSG00000198231,ENSG00000266173,ENSG00000108592,ENSG00000087191,ENSG00000108604,ENSG00000108588	1107	0	protein_coding	-	CCDC47	chr17:61822610-61853711	31101	6053
ENSG00000042088	5_peaks_stitched	chr14	90420630	90427149	5	6519	5161.91	1204.73	1108	ENSG00000042088,ENSG00000140025	ENSG00000140025,ENSG00000042088	1108	0	protein_coding	+	TDP1	chr14:90421283-90511106	89823	12351
ENSG00000150756	2_peaks_stitched	chr5	10246917	10251533	2	4616	4760.49	806.46	1109	ENSG00000150756,ENSG00000150753	ENSG00000150753,ENSG00000164237	1109	0	protein_coding	-	FAM173B	chr5:10226442-10250009	23567	4895
ENSG00000163660	1_peaks_stitched	chr3	156876638	156879020	1	2382	4459.52	505.66	1110	ENSG00000163660	ENSG00000163660,ENSG00000243629	1110	0	protein_coding	-	CCNL1	chr3:156864297-156878549	14252	25440
ENSG00000177721	3_peaks_stitched	chr5	43039534	43043610	3	4076	4696.76	743.4	1111	ENSG00000177721	ENSG00000172262	1111	0	protein_coding	-	ANXA2R	chr5:43039335-43043272	3937	2232
ENSG00000087510	5_peaks_stitched	chr20	55204302	55213192	5	8890	4727.45	779.88	1112	ENSG00000087510		1112	0	protein_coding	+	TFAP2C	chr20:55204358-55214339	9981	3992
ENSG00000167863	6_peaks_stitched	chr17	73022462	73044001	6	21539	6287	2339.55	1113	ENSG00000180901,ENSG00000167863	ENSG00000167862,ENSG00000170190,ENSG00000180901,ENSG00000109089	1113	0	protein_coding	-	ATP5H	chr17:73034958-73043080	8122	3862
ENSG00000167733	5_peaks_stitched	chr19	5679747	5692268	5	12521	5715.82	1770.69	1114	ENSG00000174917,ENSG00000167733,ENSG00000196365,ENSG00000130255	ENSG00000160633,ENSG00000167733,ENSG00000196365,ENSG00000174898	1114	0	protein_coding	+	HSD11B1L	chr19:5680615-5688533	7918	11701
ENSG00000105997	1_peaks_stitched	chr7	27152376	27154168	1	1792	4447.78	507.99	1115	ENSG00000105997	ENSG00000197576,ENSG00000122592,ENSG00000105996,ENSG00000106006,ENSG00000106004,ENSG00000105997,ENSG00000105991	1115	0	protein_coding	-	HOXA3	chr7:27145803-27192200	46397	7521
ENSG00000178764	3_peaks_stitched	chr8	123792392	123805352	3	12960	5828.31	1895	1116	ENSG00000178764		1116	0	protein_coding	+	ZHX2	chr8:123793633-123986750	193117	5489
ENSG00000108669	7_peaks_stitched	chr17	76700466	76726215	7	25749	6859.38	2928.12	1117	ENSG00000108669	ENSG00000108669	1117	0	protein_coding	-	CYTH1	chr17:76670130-76778379	108249	14975
ENSG00000269103	2_peaks_stitched	chr22	21355052	21368554	2	13502	6059.92	2129.25	1118	ENSG00000184436,ENSG00000099957,ENSG00000269103	ENSG00000183773,ENSG00000099949,ENSG00000187905,ENSG00000099957,ENSG00000099960	1118	0	protein_coding	-	AC002472.1	chr22:21358030-21360736	2706	190
ENSG00000092208	3_peaks_stitched	chr14	39571815	39594837	3	23022	9254.54	5325.81	1119	ENSG00000100934,ENSG00000092208	ENSG00000100941,ENSG00000100934,ENSG00000182400,ENSG00000092208	1119	0	protein_coding	+	GEMIN2	chr14:39583427-39606177	22750	5231
ENSG00000139154	6_peaks_stitched	chr12	19584598	19597600	6	13002	5137.31	1214.85	1120	ENSG00000139154		1120	0	protein_coding	+	AEBP2	chr12:19556979-19873735	316756	7865
ENSG00000184009	2_peaks_stitched	chr17	79392878	79398076	2	5198	4690.63	771.22	1121			1121	0	protein_coding	-	ACTG1	chr17:79476997-79490873	13876	13375
ENSG00000064490	3_peaks_stitched	chr19	19302402	19314463	3	12061	5664.87	1747.53	1122	ENSG00000064489,ENSG00000064490,ENSG00000254901,ENSG00000184162,ENSG00000213999	ENSG00000254901,ENSG00000130287,ENSG00000213999,ENSG00000064489	1122	0	protein_coding	+	RFXANK	chr19:19303008-19312678	9670	6872
ENSG00000129657	8_peaks_stitched	chr17	75117917	75138227	8	20310	6139.95	2223.26	1123	ENSG00000129657	ENSG00000129657	1123	0	protein_coding	+	SEC14L1	chr17:75082798-75213179	130381	24044
ENSG00000177706	1_peaks_stitched	chr7	148642	150737	1	2095	4579.98	667.8	1124		ENSG00000177706	1124	0	protein_coding	+	FAM20C	chr7:192969-300711	107742	5006
ENSG00000163064	7_peaks_stitched	chr2	119601608	119620844	7	19236	6270.73	2360.28	1125	ENSG00000163064		1125	0	protein_coding	-	EN1	chr2:119599747-119605254	5507	2902
ENSG00000115457	8_peaks_stitched	chr2	217497763	217525600	8	27837	6344.63	2439.94	1126	ENSG00000115457	ENSG00000115461	1126	0	protein_coding	+	IGFBP2	chr2:217497551-217529159	31608	7313
ENSG00000175324	1_peaks_stitched	chr8	38033203	38035372	1	2169	4375.72	472.64	1127	ENSG00000175324,ENSG00000156735	ENSG00000147465,ENSG00000129691,ENSG00000156735,ENSG00000085788	1127	0	protein_coding	-	LSM1	chr8:38020839-38034248	13409	4529
ENSG00000095383	9_peaks_stitched	chr9	100968397	100987384	9	18987	6978.03	3075.48	1128	ENSG00000095383	ENSG00000106789	1128	0	protein_coding	-	TBC1D2	chr9:100961311-101017915	56604	6559
ENSG00000102901	4_peaks_stitched	chr16	67867031	67882167	4	15136	5628.51	1726.29	1129	ENSG00000102901,ENSG00000102898,ENSG00000168286	ENSG00000038358,ENSG00000102904,ENSG00000141084,ENSG00000188038,ENSG00000102901,ENSG00000159792,ENSG00000102898	1129	0	protein_coding	-	CENPT	chr16:67862060-67881714	19654	20119
ENSG00000122359	1_peaks_stitched	chr10	81962980	81965891	1	2911	4371.69	469.83	1130	ENSG00000122359	ENSG00000122359,ENSG00000204038,ENSG00000237523	1130	0	protein_coding	-	ANXA11	chr10:81910645-81965328	54683	12707
ENSG00000143153	4_peaks_stitched	chr1	169071882	169078886	4	7004	4683.24	782.5	1131	ENSG00000143153	ENSG00000143153	1131	0	protein_coding	+	ATP1B1	chr1:169074935-169101960	27025	6376
ENSG00000175985	9_peaks_stitched	chr14	69972447	70004794	9	32347	9018.4	5119.02	1132	ENSG00000175985	ENSG00000175985,ENSG00000255994,ENSG00000267909	1132	0	protein_coding	+	PLEKHD1	chr14:69951409-69995215	43806	5796
ENSG00000214944	5_peaks_stitched	chr5	72987583	72999528	5	11945	7273.76	3376.08	1133	ENSG00000214944		1133	0	protein_coding	+	ARHGEF28	chr5:72921983-73237818	315835	20332
ENSG00000196878	6_peaks_stitched	chr1	209816696	209827364	6	10668	5196.4	1298.82	1134	ENSG00000196878	ENSG00000008118,ENSG00000117594,ENSG00000123689,ENSG00000196878	1134	0	protein_coding	-	LAMB3	chr1:209788215-209825811	37596	6186
ENSG00000188486	8_peaks_stitched	chr11	118955246	118978873	8	23627	6166.13	2269.08	1135	ENSG00000256269,ENSG00000172269,ENSG00000172375,ENSG00000188486	ENSG00000160695,ENSG00000149428,ENSG00000172273,ENSG00000172350,ENSG00000172375,ENSG00000268192	1135	0	protein_coding	-	H2AFX	chr11:118964564-118966177	1613	2984
ENSG00000165388	8_peaks_stitched	chr10	48331663	48355337	8	23674	7471.85	3576.43	1136	ENSG00000165388	ENSG00000165388,ENSG00000107618	1136	0	protein_coding	+	ZNF488	chr10:48355024-48373866	18842	13448
ENSG00000063046	4_peaks_stitched	chr12	53386066	53401187	4	15121	5913.27	2018.37	1137	ENSG00000063046	ENSG00000111077,ENSG00000170421,ENSG00000063046,ENSG00000111057	1137	0	protein_coding	+	EIF4B	chr12:53399942-53435993	36051	8720
ENSG00000072134	1_peaks_stitched	chr17	19139585	19141741	1	2156	4506.57	612.96	1138	ENSG00000072134	ENSG00000263934,ENSG00000072134,ENSG00000230493,ENSG00000264940	1138	0	protein_coding	+	EPN2	chr17:19118928-19240028	121100	22132
ENSG00000108262	4_peaks_stitched	chr17	27911601	27921345	4	9744	5214.41	1321.31	1139	ENSG00000108262,ENSG00000198720	ENSG00000198720,ENSG00000167543,ENSG00000108262,ENSG00000168792,ENSG00000167549,ENSG00000141298	1139	0	protein_coding	-	GIT1	chr17:27900487-27921072	20585	11802
ENSG00000151914	9_peaks_stitched	chr6	56698822	56709004	9	10182	4950.94	1058.32	1140	ENSG00000151914	ENSG00000151914	1140	0	protein_coding	-	DST	chr6:56322785-56819426	496641	53943
ENSG00000186847	7_peaks_stitched	chr17	39735660	39749927	7	14267	5780.1	1891.72	1141	ENSG00000186847	ENSG00000128422,ENSG00000171403,ENSG00000186832,ENSG00000226629	1141	0	protein_coding	-	KRT14	chr17:39738531-39743173	4642	2905
ENSG00000106392	4_peaks_stitched	chr7	7215573	7223264	4	7691	5700.69	1818.5	1142	ENSG00000106392		1142	0	protein_coding	+	C1GALT1	chr7:7196565-7288282	91717	15093
ENSG00000008283	1_peaks_stitched	chr17	61522828	61525584	1	2756	4318.54	440.05	1143	ENSG00000008283	ENSG00000159640,ENSG00000008283,ENSG00000170921	1143	0	protein_coding	-	CYB561	chr17:61509665-61523739	14074	17969
ENSG00000170892	3_peaks_stitched	chr19	54692517	54705557	3	13040	5395.98	1517.97	1144	ENSG00000170889,ENSG00000170892,ENSG00000125505	ENSG00000167608,ENSG00000105617,ENSG00000204577,ENSG00000125505,ENSG00000170889,ENSG00000088038,ENSG00000244482	1144	0	protein_coding	+	TSEN34	chr19:54693789-54697585	3796	4601
ENSG00000160179	9_peaks_stitched	chr21	43638472	43655389	9	16917	5448.68	1575.87	1145	ENSG00000160179	ENSG00000160179	1145	0	protein_coding	+	ABCG1	chr21:43619799-43717354	97555	8979
ENSG00000102554	8_peaks_stitched	chr13	73630439	73641011	8	10572	4919.89	1050.7	1146	ENSG00000102554	ENSG00000102554	1146	0	protein_coding	+	KLF5	chr13:73629114-73651676	22562	5716
ENSG00000096093	8_peaks_stitched	chr6	52367874	52383356	8	15482	5725.57	1857.61	1147	ENSG00000096093,ENSG00000065308	ENSG00000096093	1147	0	protein_coding	+	EFHC1	chr6:52285106-52387892	102786	12459
ENSG00000108106	5_peaks_stitched	chr19	55911462	55920515	5	9053	5034.06	1168.13	1148	ENSG00000108106,ENSG00000108107	ENSG00000180043,ENSG00000160471,ENSG00000108107,ENSG00000160472,ENSG00000095752,ENSG00000267706,ENSG00000187902,ENSG00000063241,ENSG00000233493	1148	0	protein_coding	-	UBE2S	chr19:55912652-55919145	6493	1987
ENSG00000007384	5_peaks_stitched	chr16	120720	128879	5	8159	4966.84	1101.65	1149	ENSG00000103152,ENSG00000007384	ENSG00000007384,ENSG00000161980,ENSG00000161981,ENSG00000103148	1149	0	protein_coding	-	RHBDF1	chr16:108058-126354	18296	10294
ENSG00000117868	6_peaks_stitched	chr7	158609064	158623077	6	14013	5264.97	1403.28	1150	ENSG00000117868	ENSG00000126870	1150	0	protein_coding	-	ESYT2	chr7:158523686-158622944	99258	8962
ENSG00000115919	6_peaks_stitched	chr2	143728833	143738275	6	9442	4780.98	919.83	1151	ENSG00000115919		1151	0	protein_coding	+	KYNU	chr2:143635067-143799890	164823	3572
ENSG00000059378	8_peaks_stitched	chr7	139733093	139763237	8	30144	6884.54	3024.92	1152	ENSG00000059378	ENSG00000059378,ENSG00000006459	1152	0	protein_coding	-	PARP12	chr7:139723544-139763521	39977	11009
ENSG00000166979	7_peaks_stitched	chr21	33783433	33801060	7	17627	5429.25	1570.76	1153	ENSG00000166979	ENSG00000142207,ENSG00000166979,ENSG00000256073	1153	0	protein_coding	+	EVA1C	chr21:33784314-33887707	103393	8392
ENSG00000132471	4_peaks_stitched	chr17	73839453	73852518	4	13065	5696.59	1840.77	1154	ENSG00000132471,ENSG00000092929	ENSG00000141569,ENSG00000132481,ENSG00000092929,ENSG00000132478,ENSG00000204316	1154	0	protein_coding	-	WBP2	chr17:73841780-73852588	10808	14520
ENSG00000184897	3_peaks_stitched	chr3	129028563	129035898	3	7335	5102.37	1250.77	1155	ENSG00000184897	ENSG00000183624,ENSG00000181789	1155	0	protein_coding	-	H1FX	chr3:129033615-129035120	1505	1505
ENSG00000139218	2_peaks_stitched	chr12	46383363	46386247	2	2884	4276.73	427.24	1156	ENSG00000139218	ENSG00000139218	1156	0	protein_coding	-	SCAF11	chr12:46312914-46385903	72989	19631
ENSG00000115310	4_peaks_stitched	chr2	55274841	55278979	4	4138	4364.08	514.95	1157	ENSG00000115310	ENSG00000115310	1157	0	protein_coding	-	RTN4	chr2:55199325-55339757	140432	12229
ENSG00000167460	1_peaks_stitched	chr19	16187238	16190788	1	3550	4346.81	498.72	1158	ENSG00000167460	ENSG00000167461,ENSG00000167460	1158	0	protein_coding	+	TPM4	chr19:16177831-16213813	35982	11655
ENSG00000135392	4_peaks_stitched	chr12	56210651	56224967	4	14316	6004.81	2157.36	1159	ENSG00000205323,ENSG00000123353,ENSG00000135392	ENSG00000123342	1159	0	protein_coding	-	DNAJC14	chr12:56214744-56224608	9864	5616
ENSG00000161217	3_peaks_stitched	chr3	195995417	196015387	3	19970	7023.42	3177.74	1160	ENSG00000161217	ENSG00000163959,ENSG00000161217,ENSG00000213123,ENSG00000273331,ENSG00000145107	1160	0	protein_coding	-	PCYT1A	chr3:195941093-196014828	73735	11110
ENSG00000166833	10_peaks_stitched	chr11	20068915	20087388	10	18473	5619.34	1773.73	1161	ENSG00000166833	ENSG00000166833	1161	0	protein_coding	+	NAV2	chr11:19372271-20143144	770873	18469
ENSG00000178381	4_peaks_stitched	chr7	1198837	1215974	4	17137	8730.61	4885.12	1162	ENSG00000178381	ENSG00000146540,ENSG00000178381	1162	0	protein_coding	-	ZFAND2A	chr7:1191707-1200395	8688	4178
ENSG00000069020	7_peaks_stitched	chr5	66299423	66312675	7	13252	5302.82	1458.41	1163	ENSG00000069020	ENSG00000069020	1163	0	protein_coding	+	MAST4	chr5:65892176-66465423	573247	31051
ENSG00000161326	9_peaks_stitched	chr17	35836380	35851239	9	14859	5430.54	1587.08	1164	ENSG00000108264,ENSG00000161326	ENSG00000161326,ENSG00000108264,ENSG00000006114	1164	0	protein_coding	+	DUSP14	chr17:35849937-35873603	23666	3888
ENSG00000084090	5_peaks_stitched	chr2	96867717	96875548	5	7831	4808.05	967.6	1165	ENSG00000084090	ENSG00000084090	1165	0	protein_coding	-	STARD7	chr2:96850597-96874563	23966	7845
ENSG00000126214	1_peaks_stitched	chr14	104094468	104096629	1	2161	4323	483.71	1166	ENSG00000126214	ENSG00000126214,ENSG00000256053	1166	0	protein_coding	+	KLC1	chr14:104028233-104167888	139655	15137
ENSG00000215162	14_peaks_stitched	chrX	68518769	68540440	14	21671	5536.29	1701.04	1167			1167	0	lincRNA	+	LINC00269	chrX:68399400-68429767	30367	2168
ENSG00000176124	1_peaks_stitched	chr13	50697781	50700883	1	3102	4302.77	468.08	1168	ENSG00000176124	ENSG00000176124	1168	0	protein_coding	+	DLEU1	chr13:50656307-51297372	641065	11400
ENSG00000154764	8_peaks_stitched	chr3	13891625	13905847	8	14222	5805.17	1973.3	1169	ENSG00000154764	ENSG00000154764	1169	0	protein_coding	-	WNT7A	chr3:13857755-13921618	63863	4964
ENSG00000205622	11_peaks_stitched	chr21	40274790	40293977	11	19187	5554.03	1724.49	1170	ENSG00000205622		1170	0	lincRNA	-	AF064858.6	chr21:40249215-40328392	79177	4158
ENSG00000102934	5_peaks_stitched	chr16	57278993	57297930	5	18937	6004.66	2177.55	1171	ENSG00000102934,ENSG00000102931	ENSG00000159579	1171	0	protein_coding	-	PLLP	chr16:57290004-57318599	28595	2203
ENSG00000134109	7_peaks_stitched	chr3	5228831	5240185	7	11354	5059.45	1233.71	1172	ENSG00000134109,ENSG00000268509	ENSG00000134108	1172	0	protein_coding	+	EDEM1	chr3:5229331-5261642	32311	9063
ENSG00000197102	6_peaks_stitched	chr14	102428487	102446877	6	18390	6327.66	2502.67	1173	ENSG00000197102	ENSG00000078304,ENSG00000197102	1173	0	protein_coding	+	DYNC1H1	chr14:102430865-102517129	86264	18324
ENSG00000145780	8_peaks_stitched	chr5	114785982	114798972	8	12990	5327.34	1508.48	1174			1174	0	protein_coding	-	FEM1C	chr5:114856608-114880591	23983	5810
ENSG00000142227	6_peaks_stitched	chr19	48823699	48837674	6	13975	5449.65	1634.58	1175	ENSG00000161558,ENSG00000105479,ENSG00000142227	ENSG00000105479,ENSG00000178150,ENSG00000105467,ENSG00000161558	1175	0	protein_coding	+	EMP3	chr19:48824766-48833810	9044	3341
ENSG00000015133	6_peaks_stitched	chr14	91849112	91863083	6	13971	6439.08	2624.67	1176	ENSG00000015133	ENSG00000015133	1176	0	protein_coding	-	CCDC88C	chr14:91737667-91884188	146521	19534
ENSG00000117625	3_peaks_stitched	chr1	211430518	211434629	3	4111	4330.58	517	1177	ENSG00000117625	ENSG00000117625	1177	0	protein_coding	+	RCOR3	chr1:211431719-211489727	58008	16008
ENSG00000105379	3_peaks_stitched	chr19	51857423	51871846	3	14423	5552.06	1741.81	1178	ENSG00000160318,ENSG00000105379,ENSG00000269403	ENSG00000142512,ENSG00000186806,ENSG00000262874,ENSG00000105374,ENSG00000105370,ENSG00000105379,ENSG00000142549	1178	0	protein_coding	-	ETFB	chr19:51848423-51869672	21249	7379
ENSG00000108175	4_peaks_stitched	chr10	80909122	80918354	4	9232	5577.97	1768.62	1179	ENSG00000108175		1179	0	protein_coding	+	ZMIZ1	chr10:80828792-81076276	247484	11667
ENSG00000171951	9_peaks_stitched	chr2	224390681	224428812	9	38131	7136.56	3328.01	1180		ENSG00000171951	1180	0	protein_coding	-	SCG2	chr2:224461658-224467221	5563	3702
ENSG00000185189	4_peaks_stitched	chr8	144910269	144923072	4	12803	6263.45	2457.67	1181	ENSG00000179950,ENSG00000185189	ENSG00000180900,ENSG00000179950,ENSG00000227184	1181	0	protein_coding	-	NRBP2	chr8:144915764-144924200	8436	18807
ENSG00000069849	4_peaks_stitched	chr3	141593430	141598125	4	4695	4350.39	546.59	1182	ENSG00000069849	ENSG00000069849	1182	0	protein_coding	+	ATP1B3	chr3:141594966-141645356	50390	6894
ENSG00000096384	6_peaks_stitched	chr6	44205143	44233398	6	28255	7681.37	3878.01	1183	ENSG00000157593,ENSG00000146232,ENSG00000096384	ENSG00000112759,ENSG00000146221,ENSG00000157593,ENSG00000178233,ENSG00000124608	1183	0	protein_coding	+	HSP90AB1	chr6:44214824-44221620	6796	2929
ENSG00000198964	2_peaks_stitched	chr10	52382083	52385373	2	3290	4297.54	495.1	1184	ENSG00000198964		1184	0	protein_coding	-	SGMS1	chr10:52065360-52384923	319563	7853
ENSG00000168488	1_peaks_stitched	chr16	28833454	28836301	1	2847	4184.44	383.74	1185	ENSG00000168488	ENSG00000178188,ENSG00000178952,ENSG00000168488	1185	0	protein_coding	+	ATXN2L	chr16:28834356-28848558	14202	18170
ENSG00000111669	2_peaks_stitched	chr12	6976159	6982488	2	6329	4781.3	982.95	1186	ENSG00000111669,ENSG00000111671	ENSG00000111667,ENSG00000111674,ENSG00000010626,ENSG00000250510,ENSG00000111664,ENSG00000111665,ENSG00000111671	1186	0	protein_coding	+	TPI1	chr12:6976283-6980112	3829	5060
ENSG00000147548	2_peaks_stitched	chr8	38238603	38244447	2	5844	4464.07	666.98	1187	ENSG00000165046,ENSG00000147548	ENSG00000077782,ENSG00000147548,ENSG00000165046	1187	0	protein_coding	-	WHSC1L1	chr8:38127215-38239790	112575	20126
ENSG00000180190	3_peaks_stitched	chr8	484735	496226	3	11491	4953.45	1157.09	1188	ENSG00000180190	ENSG00000180190	1188	0	protein_coding	-	TDRP	chr8:439803-495781	55978	7972
ENSG00000185630	9_peaks_stitched	chr1	164738774	164757591	9	18817	5758.51	1963.03	1189	ENSG00000185630	ENSG00000185630	1189	0	protein_coding	+	PBX1	chr1:164524821-164868533	343712	28893
ENSG00000113810	3_peaks_stitched	chr3	160116454	160119607	3	3153	4392.47	598.46	1190	ENSG00000113810,ENSG00000068885	ENSG00000213186,ENSG00000068885,ENSG00000113810	1190	0	protein_coding	+	SMC4	chr3:160117062-160152750	35688	19575
ENSG00000243477	6_peaks_stitched	chr3	50328863	50341440	6	12577	5324.92	1533.72	1191	ENSG00000186792,ENSG00000114378,ENSG00000214706,ENSG00000243477	ENSG00000004838,ENSG00000068001,ENSG00000068028,ENSG00000114388,ENSG00000114353,ENSG00000230454,ENSG00000114395,ENSG00000214706,ENSG00000114383,ENSG00000272104,ENSG00000114378,ENSG00000186792,ENSG00000179564	1191	0	protein_coding	-	NAT6	chr3:50333833-50336852	3019	7902
ENSG00000031003	1_peaks_stitched	chr5	137367726	137369476	1	1750	4272.66	485.1	1192	ENSG00000031003		1192	0	protein_coding	-	FAM13B	chr5:137273649-137387650	114001	8902
ENSG00000240972	3_peaks_stitched	chr22	24230779	24238263	3	7484	5046.07	1262.65	1193	ENSG00000251357,ENSG00000218537,ENSG00000240972	ENSG00000133460,ENSG00000099958	1193	0	protein_coding	+	MIF	chr22:24236191-24237414	1223	1956
ENSG00000146700	5_peaks_stitched	chr7	76008809	76027562	5	18753	6609.75	2828.83	1194	ENSG00000146700,ENSG00000188372	ENSG00000188372,ENSG00000170027	1194	0	protein_coding	-	SRCRB4D	chr7:76018651-76039012	20361	2893
ENSG00000175567	3_peaks_stitched	chr11	73683923	73695062	3	11139	5866.35	2086.11	1195	ENSG00000175567	ENSG00000187726,ENSG00000175564,ENSG00000168014	1195	0	protein_coding	-	UCP2	chr11:73685712-73694352	8640	5541
ENSG00000149218	2_peaks_stitched	chr11	94882242	94885272	2	3030	4360.3	581.15	1196			1196	0	protein_coding	+	ENDOD1	chr11:94822974-94865809	42835	4685
ENSG00000167895	7_peaks_stitched	chr17	76123297	76138655	7	15358	5898.36	2119.35	1197	ENSG00000141524,ENSG00000167895	ENSG00000187997,ENSG00000141524,ENSG00000167900,ENSG00000108639,ENSG00000183077,ENSG00000078687	1197	0	protein_coding	+	TMC8	chr17:76126851-76139049	12198	10030
ENSG00000229214	5_peaks_stitched	chr6	170332293	170343201	5	10908	5134.16	1359.9	1198			1198	0	lincRNA	-	LINC00242	chr6:170188886-170198921	10035	2416
ENSG00000185829	5_peaks_stitched	chr17	44655575	44668685	5	13110	6081.87	2307.62	1199	ENSG00000073969,ENSG00000185829	ENSG00000073969,ENSG00000238083	1199	0	protein_coding	-	ARL17A	chr17:44594068-44657088	63020	5882
ENSG00000113456	6_peaks_stitched	chr5	34914833	34931077	6	16244	5873.42	2099.65	1200	ENSG00000168724,ENSG00000113460,ENSG00000113456	ENSG00000168724	1200	0	protein_coding	-	RAD1	chr5:34905369-34919094	13725	9611
ENSG00000156030	3_peaks_stitched	chr14	74224595	74238971	3	14376	6387	2613.92	1201	ENSG00000156030	ENSG00000156030,ENSG00000176903	1201	0	protein_coding	-	ELMSAN1	chr14:74181825-74256988	75163	25488
ENSG00000188042	9_peaks_stitched	chr2	235583636	235603712	9	20076	5576	1804.43	1202			1202	0	protein_coding	-	ARL4C	chr2:235401685-235405697	4012	7395
ENSG00000169136	4_peaks_stitched	chr19	50421790	50433706	4	11916	5267.94	1501.07	1203	ENSG00000213024,ENSG00000169136,ENSG00000269179,ENSG00000104951	ENSG00000104946,ENSG00000204673,ENSG00000161640,ENSG00000213024,ENSG00000104951	1203	0	protein_coding	+	ATF5	chr19:50431959-50437192	5233	5034
ENSG00000165912	5_peaks_stitched	chr11	47197672	47215709	5	18037	6094.58	2333.78	1204	ENSG00000165912,ENSG00000149182	ENSG00000149182,ENSG00000134574,ENSG00000149179	1204	0	protein_coding	-	PACSIN3	chr11:47199076-47207994	8918	5712
ENSG00000095059	5_peaks_stitched	chr19	12777109	12793128	5	16019	6110.69	2350.21	1205	ENSG00000105583,ENSG00000095059,ENSG00000269590,ENSG00000104774,ENSG00000123154	ENSG00000188033,ENSG00000104774,ENSG00000269242,ENSG00000105576,ENSG00000132004,ENSG00000123144	1205	0	protein_coding	-	DHPS	chr19:12786531-12792716	6185	9350
ENSG00000146872	6_peaks_stitched	chr17	60548463	60557861	6	9398	5167.81	1409.75	1206	ENSG00000146872	ENSG00000146872,ENSG00000087995	1206	0	protein_coding	+	TLK2	chr17:60536019-60692842	156823	14342
ENSG00000136697	10_peaks_stitched	chr2	113816363	113837182	10	20819	6098.62	2341.25	1207	ENSG00000136695,ENSG00000136697	ENSG00000136689,ENSG00000136696	1207	0	protein_coding	+	IL1F10	chr2:113825547-113833427	7880	3965
ENSG00000152894	5_peaks_stitched	chr6	128829399	128842446	5	13047	5150.93	1401.59	1208	ENSG00000152894	ENSG00000152894	1208	0	protein_coding	-	PTPRK	chr6:128289924-128841870	551946	18316
ENSG00000171094	3_peaks_stitched	chr2	30208522	30214472	3	5950	4497.12	750	1209			1209	0	protein_coding	-	ALK	chr2:29415640-30144432	728792	8245
ENSG00000228696	5_peaks_stitched	chr17	44437650	44450764	5	13114	6036.7	2290.33	1210	ENSG00000228696	ENSG00000228696	1210	0	protein_coding	-	ARL17B	chr17:44352150-44439130	86980	4788
ENSG00000105127	1_peaks_stitched	chr19	15488963	15491695	1	2732	4177.98	432	1211	ENSG00000105127,ENSG00000011243	ENSG00000011243,ENSG00000141867,ENSG00000011451,ENSG00000105127	1211	0	protein_coding	-	AKAP8	chr19:15464196-15490609	26413	6981
ENSG00000198517	4_peaks_stitched	chr7	1569900	1577794	4	7894	5551.22	1806.48	1212	ENSG00000198517	ENSG00000164880,ENSG00000157778,ENSG00000164855,ENSG00000198517	1212	0	protein_coding	+	MAFK	chr7:1570350-1582679	12329	6605
ENSG00000100401	6_peaks_stitched	chr22	41668874	41698849	6	29975	7239.43	3496.88	1213	ENSG00000100401,ENSG00000269104,ENSG00000100403	ENSG00000100403,ENSG00000100399	1213	0	protein_coding	-	RANGAP1	chr22:41641615-41682255	40640	8022
ENSG00000073282	11_peaks_stitched	chr3	189403824	189429181	11	25357	6461.09	2719.71	1214	ENSG00000073282		1214	0	protein_coding	+	TP63	chr3:189349205-189615068	265863	12414
ENSG00000176919	3_peaks_stitched	chr9	139837992	139845302	3	7310	4841.9	1102.07	1215	ENSG00000176919,ENSG00000159069,ENSG00000184925	ENSG00000159069,ENSG00000148362,ENSG00000184925,ENSG00000107317,ENSG00000214402,ENSG00000127191,ENSG00000169583,ENSG00000198454	1215	0	protein_coding	+	C8G	chr9:139839698-139841426	1728	1940
ENSG00000176165	4_peaks_stitched	chr14	29121638	29131405	4	9767	5696.2	1956.81	1216			1216	0	protein_coding	+	FOXG1	chr14:29235050-29238870	3820	2752
ENSG00000136250	7_peaks_stitched	chr7	36536127	36567997	7	31870	9927.05	6188.79	1217	ENSG00000136250	ENSG00000136250,ENSG00000011426	1217	0	protein_coding	-	AOAH	chr7:36552456-36764154	211698	7650
ENSG00000176485	9_peaks_stitched	chr11	63370615	63382163	9	11548	4855.01	1119.96	1218	ENSG00000176485	ENSG00000133328	1218	0	protein_coding	-	PLA2G16	chr11:63340667-63384355	43688	4286
ENSG00000114738	3_peaks_stitched	chr3	50637721	50655370	3	17649	5738.31	2005.41	1219	ENSG00000114738,ENSG00000114737	ENSG00000088543,ENSG00000114735,ENSG00000114738	1219	0	protein_coding	+	MAPKAPK3	chr3:50648951-50686720	37769	6951
ENSG00000258479	5_peaks_stitched	chr14	51793901	51809560	5	15659	6487.84	2755.08	1220	ENSG00000258479,ENSG00000258955	ENSG00000258479	1220	0	lincRNA	+	LINC00640	chr14:51800111-51832275	32164	2033
ENSG00000130147	8_peaks_stitched	chr2	235859020	235879101	8	20081	5556.61	1824.96	1221	ENSG00000130147	ENSG00000130147	1221	0	protein_coding	+	SH3BP4	chr2:235860617-235964358	103741	10999
ENSG00000141551	4_peaks_stitched	chr17	80230478	80251738	4	21260	6361.71	2636.5	1222	ENSG00000141551	ENSG00000141551,ENSG00000141526,ENSG00000141574,ENSG00000173762,ENSG00000268852	1222	0	protein_coding	-	CSNK1D	chr17:80196899-80231607	34708	21435
ENSG00000086065	5_peaks_stitched	chr9	33263337	33274399	5	11062	5508.79	1785.02	1223	ENSG00000086065,ENSG00000107262	ENSG00000122711,ENSG00000086065,ENSG00000107262,ENSG00000086102	1223	0	protein_coding	+	CHMP5	chr9:33264940-33281977	17037	3321
ENSG00000111371	2_peaks_stitched	chr12	46654628	46663148	2	8520	5029.48	1306.46	1224	ENSG00000111371		1224	0	protein_coding	-	SLC38A1	chr12:46576846-46663800	86954	14124
ENSG00000065361	2_peaks_stitched	chr12	56470549	56474961	2	4412	4561.59	840.83	1225	ENSG00000065361	ENSG00000065361,ENSG00000135482,ENSG00000229117,ENSG00000139641,ENSG00000170515,ENSG00000197728,ENSG00000123411	1225	0	protein_coding	+	ERBB3	chr12:56473641-56497289	23648	20280
ENSG00000103047	11_peaks_stitched	chr16	69020009	69030903	11	10894	4700.73	980.48	1226	ENSG00000103047	ENSG00000103047	1226	0	protein_coding	+	TANGO6	chr16:68877507-69119083	241576	8992
ENSG00000196588	1_peaks_stitched	chr22	41047241	41049661	1	2420	4313.28	593.33	1227		ENSG00000128285,ENSG00000196588	1227	0	protein_coding	-	MKL1	chr22:40806285-41032706	226421	11785
ENSG00000164188	7_peaks_stitched	chr5	36442852	36463302	7	20450	6703	2983.48	1228			1228	0	protein_coding	-	RANBP3L	chr5:36248536-36302216	53680	4769
ENSG00000215908	4_peaks_stitched	chr1	16970418	16993773	4	23355	10845.56	7127.71	1229	ENSG00000215908	ENSG00000237847,ENSG00000219481,ENSG00000215908	1229	0	lincRNA	-	CROCCP2	chr1:16944751-16971178	26427	5834
ENSG00000122863	1_peaks_stitched	chr10	73723616	73726179	1	2563	4091.86	375.59	1230	ENSG00000122863		1230	0	protein_coding	+	CHST3	chr10:73724123-73773322	49199	6967
ENSG00000069849	4_peaks_stitched	chr3	141546421	141560816	4	14395	5934.76	2222.33	1231		ENSG00000069849,ENSG00000114124	1231	0	protein_coding	+	ATP1B3	chr3:141594966-141645356	50390	6894
ENSG00000125457	3_peaks_stitched	chr17	73257219	73268278	3	11059	5212.37	1503.34	1232	ENSG00000125447,ENSG00000125457,ENSG00000125445	ENSG00000125447,ENSG00000125450,ENSG00000125454,ENSG00000177885	1232	0	protein_coding	-	MIF4GD	chr17:73262309-73267308	4999	7929
ENSG00000187244	4_peaks_stitched	chr19	45309533	45314424	4	4891	4586.28	877.82	1233	ENSG00000187244	ENSG00000069399,ENSG00000187244,ENSG00000142273,ENSG00000130202	1233	0	protein_coding	+	BCAM	chr19:45312328-45324673	12345	8207
ENSG00000180573	4_peaks_stitched	chr6	26122324	26127995	4	5671	4309.06	601	1234	ENSG00000180596,ENSG00000180573	ENSG00000010704,ENSG00000158373,ENSG00000197061,ENSG00000187475,ENSG00000168298	1234	0	protein_coding	+	HIST1H2AC	chr6:26124373-26139344	14971	3671
ENSG00000073792	2_peaks_stitched	chr3	185531154	185543131	2	11977	5128.25	1421.37	1235	ENSG00000073792		1235	0	protein_coding	-	IGF2BP2	chr3:185361527-185542844	181317	9744
ENSG00000139289	2_peaks_stitched	chr12	76422188	76426823	2	4635	4141.75	442.91	1236	ENSG00000139289	ENSG00000187109	1236	0	protein_coding	-	PHLDA1	chr12:76419227-76427712	8485	9161
ENSG00000109046	8_peaks_stitched	chr17	25659105	25681519	8	22414	6231.82	2534.06	1237		ENSG00000109046	1237	0	protein_coding	+	WSB1	chr17:25621102-25640657	19555	14327
ENSG00000153560	8_peaks_stitched	chr3	33467069	33483205	8	16136	5142.29	1445.9	1238	ENSG00000153560	ENSG00000153560,ENSG00000153558	1238	0	protein_coding	-	UBP1	chr3:33429828-33482863	53035	17687
ENSG00000157445	7_peaks_stitched	chr3	54590499	54600781	7	10282	4588.18	893.38	1239	ENSG00000157445		1239	0	protein_coding	+	CACNA2D3	chr3:54156574-55108584	952010	7055
ENSG00000176406	1_peaks_stitched	chr8	104510674	104514083	1	3409	4152.4	458.13	1240	ENSG00000176406		1240	0	protein_coding	+	RIMS2	chr8:104512976-105268322	755346	15390
ENSG00000129351	3_peaks_stitched	chr19	10763743	10767030	3	3287	4232.91	542.16	1241	ENSG00000129351	ENSG00000129351,ENSG00000129353,ENSG00000213339,ENSG00000226104	1241	0	protein_coding	+	ILF3	chr19:10764937-10803093	38156	23341
ENSG00000182185	4_peaks_stitched	chr14	68603807	68610388	4	6581	4957.91	1267.99	1242	ENSG00000182185		1242	0	protein_coding	+	RAD51B	chr14:68286496-69196935	910439	11383
ENSG00000077458	1_peaks_stitched	chr11	95522113	95524835	1	2722	4147.72	458.95	1243	ENSG00000077458,ENSG00000166037	ENSG00000166037,ENSG00000077458	1243	0	protein_coding	-	FAM76B	chr11:95502106-95523573	21467	14085
ENSG00000096746	1_peaks_stitched	chr10	70090620	70093462	1	2842	4094.51	406.52	1244	ENSG00000096746,ENSG00000108187	ENSG00000096746,ENSG00000108187,ENSG00000204130	1244	0	protein_coding	+	HNRNPH3	chr10:70090931-70102948	12017	12412
ENSG00000127445	5_peaks_stitched	chr19	9928910	9957830	5	28920	7963.75	4277.64	1245	ENSG00000127445,ENSG00000198258,ENSG00000127452	ENSG00000196605,ENSG00000105088,ENSG00000127452	1245	0	protein_coding	+	PIN1	chr19:9945933-9960358	14425	8418
ENSG00000039139	3_peaks_stitched	chr5	14034877	14038769	3	3892	4318.77	635.26	1246			1246	0	protein_coding	-	DNAH5	chr5:13690440-13944652	254212	17095
ENSG00000112759	3_peaks_stitched	chr6	44168466	44175410	3	6944	4580.34	899.85	1247		ENSG00000137225,ENSG00000112759,ENSG00000157593,ENSG00000096384	1247	0	protein_coding	+	SLC29A1	chr6:44187242-44201888	14646	5915
ENSG00000145860	5_peaks_stitched	chr5	158633575	158638817	5	5242	4226.13	546.06	1248	ENSG00000145860	ENSG00000145860	1248	0	protein_coding	-	RNF145	chr5:158584417-158637061	52644	10270
ENSG00000187790	8_peaks_stitched	chr14	45603021	45620991	8	17970	6067.03	2389.77	1249	ENSG00000100442,ENSG00000187790	ENSG00000185246,ENSG00000100442,ENSG00000187790	1249	0	protein_coding	+	FANCM	chr14:45605143-45670093	64950	13651
ENSG00000170421	3_peaks_stitched	chr12	53296956	53302005	3	5049	4623.09	946.59	1250	ENSG00000170421	ENSG00000111057,ENSG00000170421	1250	0	protein_coding	-	KRT8	chr12:53290977-53343738	52761	12620
ENSG00000049759	6_peaks_stitched	chr18	55710915	55725130	6	14215	4930.28	1256.94	1251	ENSG00000049759	ENSG00000049759	1251	0	protein_coding	+	NEDD4L	chr18:55711599-56068772	357173	30765
ENSG00000161542	2_peaks_stitched	chr17	74378790	74382060	2	3270	4166.85	495.01	1252	ENSG00000176170,ENSG00000161542	ENSG00000175931,ENSG00000161542,ENSG00000176170	1252	0	protein_coding	-	PRPSAP1	chr17:74305567-74380602	75035	10297
ENSG00000168615	5_peaks_stitched	chr8	38853203	38858238	5	5035	4264.85	594.84	1253	ENSG00000168615,ENSG00000169490	ENSG00000168615,ENSG00000169495,ENSG00000169490,ENSG00000169499	1253	0	protein_coding	+	ADAM9	chr8:38854388-38962663	108275	12232
ENSG00000178718	1_peaks_stitched	chr15	75247214	75250333	1	3119	4043.85	376.14	1254	ENSG00000178718,ENSG00000198794	ENSG00000198794,ENSG00000178761,ENSG00000178741	1254	0	protein_coding	-	RPP25	chr15:75246757-75249805	3048	4230
ENSG00000134884	2_peaks_stitched	chr13	107219037	107221052	2	2015	4193.83	526.34	1255	ENSG00000134884	ENSG00000134884,ENSG00000125266,ENSG00000272274	1255	0	protein_coding	-	ARGLU1	chr13:107194021-107220512	26491	5303
ENSG00000136925	1_peaks_stitched	chr9	100394168	100396972	1	2804	4161.79	494.31	1256	ENSG00000136937,ENSG00000136925	ENSG00000136937,ENSG00000136925,ENSG00000136936	1256	0	protein_coding	-	TSTD2	chr9:100362362-100395962	33600	11045
ENSG00000228223	6_peaks_stitched	chr6	26520589	26539375	6	18786	5442.39	1781.65	1257	ENSG00000228223,ENSG00000182952	ENSG00000124557	1257	0	lincRNA	+	HCG11	chr6:26522076-26526807	4731	4731
ENSG00000169398	8_peaks_stitched	chr8	141731816	141744859	8	13043	5408.08	1747.43	1258	ENSG00000169398	ENSG00000169398	1258	0	protein_coding	-	PTK2	chr8:141667999-142012315	344316	30942
ENSG00000163870	4_peaks_stitched	chr3	127308531	127318292	4	9761	5270.75	1610.16	1259	ENSG00000073111,ENSG00000163870	ENSG00000163870,ENSG00000073111,ENSG00000114631	1259	0	protein_coding	-	TPRA1	chr3:127291912-127317094	25182	8384
ENSG00000113384	2_peaks_stitched	chr5	32172209	32175100	2	2891	4096.22	435.66	1260	ENSG00000113384		1260	0	protein_coding	-	GOLPH3	chr5:32124810-32174456	49646	4090
ENSG00000148498	6_peaks_stitched	chr10	34505840	34516442	6	10602	4998.37	1339.48	1261	ENSG00000148498		1261	0	protein_coding	-	PARD3	chr10:34398488-35104253	705765	9721
ENSG00000197324	1_peaks_stitched	chr14	23339993	23342486	1	2493	4097.99	441.78	1262	ENSG00000197324	ENSG00000172590,ENSG00000100461,ENSG00000197324,ENSG00000155465,ENSG00000157227,ENSG00000100462,ENSG00000215306,ENSG00000139890	1262	0	protein_coding	+	LRP10	chr14:23340822-23350789	9967	9679
ENSG00000130558	6_peaks_stitched	chr9	138018622	138029516	6	10894	5036.03	1381.69	1263		ENSG00000130558	1263	0	protein_coding	+	OLFM1	chr9:137967268-138013025	45757	12911
ENSG00000084207	5_peaks_stitched	chr11	67347358	67352942	5	5584	4323.32	671.15	1264	ENSG00000084207	ENSG00000167792,ENSG00000167799,ENSG00000184224,ENSG00000084207	1264	0	protein_coding	+	GSTP1	chr11:67351066-67354131	3065	5370
ENSG00000119383	3_peaks_stitched	chr9	131901651	131906114	3	4463	4346.94	696.33	1265	ENSG00000119383	ENSG00000095321,ENSG00000119383,ENSG00000188483	1265	0	protein_coding	+	PPP2R4	chr9:131873229-131911225	37996	17949
ENSG00000099256	2_peaks_stitched	chr10	25240640	25248094	2	7454	4719.96	1072.23	1266	ENSG00000099256		1266	0	protein_coding	-	PRTFDC1	chr10:25137536-25241533	103997	2623
ENSG00000168389	7_peaks_stitched	chr1	40408604	40426967	7	18363	5971.51	2325.96	1267	ENSG00000168389	ENSG00000168389,ENSG00000116990	1267	0	protein_coding	+	MFSD2A	chr1:40420802-40435638	14836	6476
ENSG00000152082	1_peaks_stitched	chr2	130938195	130940992	1	2797	4124.32	479.8	1268	ENSG00000136699,ENSG00000152082	ENSG00000152076,ENSG00000152086,ENSG00000136699	1268	0	protein_coding	+	MZT2B	chr2:130939310-130948302	8992	3567
ENSG00000108448	3_peaks_stitched	chr17	18621502	18625991	3	4489	4585.4	942.58	1269	ENSG00000108448	ENSG00000249459,ENSG00000171931,ENSG00000108448	1269	0	protein_coding	+	TRIM16L	chr17:18601311-18639431	38120	9979
ENSG00000159596	2_peaks_stitched	chr1	46151023	46154903	2	3880	4124.65	484.28	1270	ENSG00000159592,ENSG00000159596	ENSG00000159592,ENSG00000197429	1270	0	protein_coding	+	TMEM69	chr1:46152886-46160115	7229	3156
ENSG00000183779	5_peaks_stitched	chr8	37404915	37412452	5	7537	4980.3	1341.36	1271			1271	0	protein_coding	+	ZNF703	chr8:37553269-37557537	4268	3345
ENSG00000122705	3_peaks_stitched	chr9	36190068	36205341	3	15273	6114.2	2475.28	1272	ENSG00000122705	ENSG00000122694,ENSG00000159921,ENSG00000122705,ENSG00000185972	1272	0	protein_coding	+	CLTA	chr9:36190853-36304778	113925	6782
ENSG00000164951	7_peaks_stitched	chr8	94884752	94893169	7	8417	4600.96	962.58	1273	ENSG00000164951	ENSG00000164951,ENSG00000264448	1273	0	protein_coding	+	PDP1	chr8:94870035-94938294	68259	16816
ENSG00000136250	6_peaks_stitched	chr7	36640486	36647765	6	7279	5344	1705.68	1274	ENSG00000136250	ENSG00000136250	1274	0	protein_coding	-	AOAH	chr7:36552456-36764154	211698	7650
ENSG00000114209	1_peaks_stitched	chr3	167451330	167453821	1	2491	4274.31	636.68	1275	ENSG00000163536,ENSG00000114209	ENSG00000114209	1275	0	protein_coding	-	PDCD10	chr3:167401086-167452727	51641	7033
ENSG00000164897	5_peaks_stitched	chr7	150777129	150785138	5	8009	4765.14	1128.08	1276	ENSG00000133612,ENSG00000164897,ENSG00000164896	ENSG00000197150,ENSG00000164889,ENSG00000133612,ENSG00000213199,ENSG00000164896,ENSG00000164885	1276	0	protein_coding	-	TMUB1	chr7:150778167-150780633	2466	5270
ENSG00000213240	1_peaks_stitched	chr1	145208657	145210312	1	1655	4402.22	765.68	1277	ENSG00000213240	ENSG00000213240	1277	0	protein_coding	+	NOTCH2NL	chr1:145209119-145291972	82853	7454
ENSG00000204682	1_peaks_stitched	chr10	21784416	21786434	1	2018	3989.22	357.31	1278	ENSG00000204682	ENSG00000180592,ENSG00000078403	1278	0	protein_coding	-	CASC10	chr10:21781587-21786191	4604	3799
ENSG00000111846	6_peaks_stitched	chr6	10518236	10524939	6	6703	4295.31	664.59	1279	ENSG00000111846	ENSG00000111846	1279	0	protein_coding	+	GCNT2	chr6:10492456-10629601	137145	20319
ENSG00000237441	3_peaks_stitched	chr6	33256397	33267950	3	11553	5248.42	1617.92	1280	ENSG00000231925,ENSG00000227057,ENSG00000237441,ENSG00000204220	ENSG00000231500,ENSG00000235863,ENSG00000223501,ENSG00000231925,ENSG00000236104,ENSG00000227057,ENSG00000204209	1280	0	protein_coding	-	RGL2	chr6:33259431-33267101	7670	8307
ENSG00000177565	6_peaks_stitched	chr3	176861928	176875173	6	13245	5875.9	2246.73	1281	ENSG00000177565	ENSG00000177565	1281	0	protein_coding	-	TBL1XR1	chr3:176737143-176915261	178118	19754
ENSG00000185885	5_peaks_stitched	chr11	310033	319550	5	9517	5000.7	1374.03	1282	ENSG00000185885,ENSG00000185201	ENSG00000185201,ENSG00000206013,ENSG00000174885,ENSG00000142102,ENSG00000142089	1282	0	protein_coding	+	IFITM1	chr11:313506-315272	1766	2149
ENSG00000118946	8_peaks_stitched	chr13	58367093	58377672	8	10579	4558.69	932.77	1283			1283	0	protein_coding	+	PCDH17	chr13:58205944-58303445	97501	11949
ENSG00000100478	4_peaks_stitched	chr14	31526633	31530793	4	4160	4600.47	977.12	1284	ENSG00000100478	ENSG00000092148,ENSG00000196792,ENSG00000100478	1284	0	protein_coding	+	AP4S1	chr14:31494312-31562818	68506	7795
ENSG00000101665	6_peaks_stitched	chr18	46474947	46487076	6	12129	4675.44	1052.85	1285	ENSG00000101665	ENSG00000101665	1285	0	protein_coding	-	SMAD7	chr18:46446223-46477081	30858	9463
ENSG00000159921	4_peaks_stitched	chr9	36308538	36320826	4	12288	5437.93	1819.64	1286		ENSG00000159921	1286	0	protein_coding	-	GNE	chr9:36214438-36277053	62615	9555
ENSG00000196700	8_peaks_stitched	chr20	62586792	62613045	8	26253	6128.95	2511.59	1287	ENSG00000101161,ENSG00000196700,ENSG00000198276,ENSG00000130590	ENSG00000198276,ENSG00000267848	1287	0	protein_coding	-	ZNF512B	chr20:62588055-62680113	92058	6246
ENSG00000102921	7_peaks_stitched	chr16	48639958	48652215	7	12257	4964.88	1348.35	1288	ENSG00000102921	ENSG00000102921	1288	0	protein_coding	-	N4BP1	chr16:48572637-48654059	81422	9252
ENSG00000198369	9_peaks_stitched	chr2	65608968	65618585	9	9617	4683.4	1067.24	1289	ENSG00000198369	ENSG00000198369	1289	0	protein_coding	-	SPRED2	chr2:65537985-65659771	121786	7921
ENSG00000214046	5_peaks_stitched	chr19	16766600	16772424	5	5824	4517.51	903.06	1290	ENSG00000214046,ENSG00000072954,ENSG00000268790	ENSG00000141979,ENSG00000214046,ENSG00000105085	1290	0	protein_coding	-	SMIM7	chr19:16741562-16771253	29691	16455
ENSG00000136720	7_peaks_stitched	chr2	129126086	129133454	7	7368	4627.68	1014.74	1291		ENSG00000136720	1291	0	protein_coding	-	HS6ST1	chr2:128994290-129076151	81861	5651
ENSG00000100647	7_peaks_stitched	chr14	70150537	70163702	7	13165	5721.79	2109.09	1292	ENSG00000100647	ENSG00000100650	1292	0	protein_coding	+	KIAA0247	chr14:70078313-70181859	103546	6410
ENSG00000229809	5_peaks_stitched	chr16	30568785	30584040	5	15255	5290.75	1679.66	1293	ENSG00000229809,ENSG00000169951,ENSG00000260869	ENSG00000005844,ENSG00000156853,ENSG00000169955,ENSG00000197162,ENSG00000169957	1293	0	protein_coding	-	ZNF688	chr16:30580667-30584055	3388	7182
ENSG00000153187	2_peaks_stitched	chr1	245025819	245028738	2	2919	4051.59	440.57	1294	ENSG00000153187	ENSG00000203667,ENSG00000153187	1294	0	protein_coding	-	HNRNPU	chr1:245014468-245027844	13376	12914
ENSG00000175746	11_peaks_stitched	chr15	39464577	39506313	11	41736	7116.07	3505.54	1295		ENSG00000175746	1295	0	protein_coding	+	C15orf54	chr15:39542885-39547046	4161	4027
ENSG00000099942	5_peaks_stitched	chr22	21267091	21274038	5	6947	4318.58	713.49	1296	ENSG00000099942	ENSG00000183773	1296	0	protein_coding	+	CRKL	chr22:21271714-21308037	36323	6890
ENSG00000118503	6_peaks_stitched	chr6	138187477	138195773	6	8296	4524.71	921.94	1297	ENSG00000118503	ENSG00000118503	1297	0	protein_coding	+	TNFAIP3	chr6:138188351-138204449	16098	5613
ENSG00000110799	11_peaks_stitched	chr12	6179485	6207007	11	27522	6982.44	3380.53	1298	ENSG00000110799	ENSG00000110799	1298	0	protein_coding	-	VWF	chr12:6058040-6233936	175896	11837
ENSG00000174437	4_peaks_stitched	chr12	110707467	110720461	4	12994	5036.45	1434.91	1299	ENSG00000174437	ENSG00000174437	1299	0	protein_coding	+	ATP2A2	chr12:110718561-110788898	70337	26493
ENSG00000087074	4_peaks_stitched	chr19	49375007	49379371	4	4364	4310.32	708.99	1300	ENSG00000087074	ENSG00000104805,ENSG00000105559,ENSG00000104804,ENSG00000087076	1300	0	protein_coding	+	PPP1R15A	chr19:49375649-49379314	3665	4099
ENSG00000184270	3_peaks_stitched	chr1	149856302	149871974	3	15672	5027.26	1427.31	1301	ENSG00000184678,ENSG00000178096,ENSG00000184260,ENSG00000184270	ENSG00000182217,ENSG00000014914,ENSG00000143368,ENSG00000183558,ENSG00000159164,ENSG00000203811,ENSG00000203812,ENSG00000203852	1301	0	protein_coding	-	HIST2H2AB	chr1:149859019-149859466	447	447
ENSG00000151208	7_peaks_stitched	chr10	79647562	79668179	7	20617	6708.1	3109.23	1302	ENSG00000151208	ENSG00000204049,ENSG00000151208	1302	0	protein_coding	-	DLG5	chr10:79550549-79686378	135829	16926
ENSG00000175215	3_peaks_stitched	chr12	58281513	58292397	3	10884	5446.03	1847.37	1303		ENSG00000175215,ENSG00000166896	1303	0	protein_coding	-	CTDSP2	chr12:58213710-58240522	26812	9404
ENSG00000018236	5_peaks_stitched	chr12	41085580	41093879	5	8299	4502.31	905.36	1304	ENSG00000018236	ENSG00000018236	1304	0	protein_coding	+	CNTN1	chr12:41086244-41466220	379976	9585
ENSG00000132849	10_peaks_stitched	chr1	62190218	62220778	10	30560	6407.13	2813.61	1305	ENSG00000162604,ENSG00000132849	ENSG00000162604	1305	0	protein_coding	+	INADL	chr1:62208149-62629592	421443	15907
ENSG00000197249	5_peaks_stitched	chr14	94856781	94875318	5	18537	6582.2	2993.05	1306	ENSG00000197249	ENSG00000197249,ENSG00000186910	1306	0	protein_coding	-	SERPINA1	chr14:94843084-94857030	13946	11778
ENSG00000184154	3_peaks_stitched	chr11	71813405	71824522	3	11117	5490.88	1901.82	1307	ENSG00000110200,ENSG00000149357,ENSG00000184154	ENSG00000149357,ENSG00000184154,ENSG00000137497,ENSG00000110203	1307	0	protein_coding	+	LRTOMT	chr11:71791382-71821828	30446	15204
ENSG00000107902	2_peaks_stitched	chr10	126336287	126344554	2	8267	4630.71	1046.38	1308	ENSG00000189319	ENSG00000107902	1308	0	protein_coding	+	LHPP	chr10:126150403-126306457	156054	5295
ENSG00000157107	4_peaks_stitched	chr5	72323844	72328778	4	4934	4929.06	1345.24	1309	ENSG00000157107	ENSG00000157107	1309	0	protein_coding	+	FCHO2	chr5:72251808-72386349	134541	9983
ENSG00000103335	6_peaks_stitched	chr16	88831531	88852187	6	20656	6299.13	2717.8	1310	ENSG00000103335	ENSG00000198931,ENSG00000103335,ENSG00000141012,ENSG00000269422,ENSG00000167513	1310	0	protein_coding	-	PIEZO1	chr16:88781751-88851619	69868	15033
ENSG00000146731	7_peaks_stitched	chr7	56113608	56144477	7	30869	7152.27	3571.03	1311	ENSG00000146733,ENSG00000129103,ENSG00000146731	ENSG00000164776,ENSG00000146733,ENSG00000106153,ENSG00000185290	1311	0	protein_coding	+	CCT6A	chr7:56119323-56131682	12359	6556
ENSG00000144746	6_peaks_stitched	chr3	69128833	69151714	6	22881	5532.95	1952.4	1312	ENSG00000144746,ENSG00000144744	ENSG00000144747,ENSG00000163380,ENSG00000144744	1312	0	protein_coding	+	ARL6IP5	chr3:69134095-69155217	21122	4836
ENSG00000010818	3_peaks_stitched	chr6	143265609	143268692	3	3083	3945.75	368.8	1313	ENSG00000010818		1313	0	protein_coding	-	HIVEP2	chr6:143072604-143266338	193734	14688
ENSG00000153561	2_peaks_stitched	chr2	86946149	86948716	2	2567	4190.6	616.85	1314	ENSG00000153561,ENSG00000115561	ENSG00000153561	1314	0	protein_coding	+	RMND5A	chr2:86947296-87005164	57868	7205
ENSG00000183347	4_peaks_stitched	chr1	89827649	89833605	4	5956	4170.43	597.77	1315	ENSG00000183347		1315	0	protein_coding	+	GBP6	chr1:89829617-89852020	22403	3700
ENSG00000168502	9_peaks_stitched	chr18	8936559	8949719	9	13160	5041.03	1468.54	1316			1316	0	protein_coding	+	SOGA2	chr18:8705659-8832776	127117	17822
ENSG00000169710	3_peaks_stitched	chr17	80054418	80057864	3	3446	4043.01	474.58	1317	ENSG00000169710	ENSG00000169718,ENSG00000169727,ENSG00000169733,ENSG00000176155,ENSG00000169710	1317	0	protein_coding	-	FASN	chr17:80036214-80056208	19994	11203
ENSG00000163882	3_peaks_stitched	chr3	184078992	184081628	3	2636	4060.01	491.66	1318	ENSG00000163882,ENSG00000114859,ENSG00000145191	ENSG00000175182,ENSG00000114867,ENSG00000163882,ENSG00000114859,ENSG00000090539,ENSG00000090534	1318	0	protein_coding	+	POLR2H	chr3:184079506-184086384	6878	9939
ENSG00000118263	5_peaks_stitched	chr2	208027702	208032779	5	5077	4050.49	483.28	1319	ENSG00000118263	ENSG00000118263	1319	0	protein_coding	-	KLF7	chr2:207938861-208031991	93130	15043
ENSG00000163399	5_peaks_stitched	chr1	116915025	116920431	5	5406	4132.74	569.3	1320	ENSG00000163399,ENSG00000269279	ENSG00000163399	1320	0	protein_coding	+	ATP1A1	chr1:116915290-116952883	37593	8737
ENSG00000006652	4_peaks_stitched	chr7	112088296	112092695	4	4399	4264.59	702.96	1321	ENSG00000006652	ENSG00000006652,ENSG00000181016	1321	0	protein_coding	+	IFRD1	chr7:112063023-112121072	58049	11018
ENSG00000122877	2_peaks_stitched	chr10	64563938	64578618	2	14680	5384.75	1824.9	1322	ENSG00000122877,ENSG00000181915		1322	0	protein_coding	-	EGR2	chr10:64571756-64679660	107904	6780
ENSG00000090020	7_peaks_stitched	chr1	27479164	27492894	7	13730	4914.34	1354.71	1323	ENSG00000090020	ENSG00000090020	1323	0	protein_coding	-	SLC9A1	chr1:27425306-27493472	68166	9380
ENSG00000113916	4_peaks_stitched	chr3	187455274	187468866	4	13592	5140.58	1581.24	1324	ENSG00000113916	ENSG00000113916,ENSG00000198471	1324	0	protein_coding	-	BCL6	chr3:187439165-187463515	24350	9995
ENSG00000114346	3_peaks_stitched	chr3	172466437	172469681	3	3244	4286.21	728.58	1325	ENSG00000114346	ENSG00000114346,ENSG00000144959	1325	0	protein_coding	+	ECT2	chr3:172468472-172539264	70792	10472
ENSG00000159063	6_peaks_stitched	chr11	77849958	77860194	6	10236	4827.61	1271.4	1326	ENSG00000159063	ENSG00000118369,ENSG00000159063,ENSG00000188997	1326	0	protein_coding	-	ALG8	chr11:77811982-77850706	38724	7673
ENSG00000116786	5_peaks_stitched	chr1	16006477	16011863	5	5386	4277.15	721.31	1327	ENSG00000116786	ENSG00000197312,ENSG00000215695,ENSG00000116786	1327	0	protein_coding	+	PLEKHM2	chr1:16010827-16061264	50437	5042
ENSG00000162341	4_peaks_stitched	chr11	68807521	68817308	4	9787	6433.04	2880.05	1328	ENSG00000162341	ENSG00000172935,ENSG00000162341	1328	0	protein_coding	+	TPCN2	chr11:68816365-68858072	41707	7858
ENSG00000139083	5_peaks_stitched	chr12	11801514	11813116	5	11602	4813.38	1261.49	1329	ENSG00000139083		1329	0	protein_coding	+	ETV6	chr12:11802788-12048336	245548	7793
ENSG00000105699	1_peaks_stitched	chr19	35738443	35740944	1	2501	3968.69	420.16	1330	ENSG00000105699	ENSG00000105697,ENSG00000105698,ENSG00000177558,ENSG00000105695,ENSG00000105699	1330	0	protein_coding	+	LSR	chr19:35739233-35758867	19634	6360
ENSG00000075399	5_peaks_stitched	chr16	89766774	89789132	5	22358	6475.34	2927.77	1331	ENSG00000075399,ENSG00000158805,ENSG00000158792	ENSG00000185324,ENSG00000167523,ENSG00000187741,ENSG00000158805,ENSG00000131165	1331	0	protein_coding	-	VPS9D1	chr16:89773542-89787394	13852	4750
ENSG00000167693	7_peaks_stitched	chr17	806831	836795	7	29964	6621.69	3076.21	1332	ENSG00000167693	ENSG00000167693	1332	0	protein_coding	-	NXN	chr17:702553-883010	180457	9036
ENSG00000144036	9_peaks_stitched	chr2	73040317	73056182	9	15865	5048.84	1504.24	1333	ENSG00000144036		1333	0	protein_coding	-	EXOC6B	chr2:72403113-73053170	650057	11716
ENSG00000132740	1_peaks_stitched	chr11	68670622	68672243	1	1621	4183.18	639.43	1334	ENSG00000132740,ENSG00000197345	ENSG00000132740	1334	0	protein_coding	+	IGHMBP2	chr11:68671310-68708070	36760	11996
ENSG00000115956	4_peaks_stitched	chr2	68643095	68655711	4	12616	4874.01	1330.43	1335		ENSG00000169621,ENSG00000115956,ENSG00000204923	1335	0	protein_coding	+	PLEK	chr2:68592305-68624585	32280	3446
ENSG00000132522	3_peaks_stitched	chr17	7209760	7219145	3	9385	4726.06	1186.47	1336	ENSG00000132507,ENSG00000215041,ENSG00000132522	ENSG00000182896,ENSG00000072818,ENSG00000181885,ENSG00000181856,ENSG00000215041,ENSG00000006047,ENSG00000213859	1336	0	protein_coding	-	GPS2	chr17:7214643-7218883	4240	8729
ENSG00000172270	2_peaks_stitched	chr19	570846	573817	2	2971	3931.62	392.09	1337	ENSG00000172270	ENSG00000099804,ENSG00000099821,ENSG00000172270,ENSG00000099822,ENSG00000197540	1337	0	protein_coding	+	BSG	chr19:571297-583493	12196	7288
ENSG00000151929	5_peaks_stitched	chr10	121410344	121425918	5	15574	5517.83	1978.42	1338	ENSG00000151929		1338	0	protein_coding	+	BAG3	chr10:121410882-121437331	26449	2981
ENSG00000143669	8_peaks_stitched	chr1	235978596	235986506	8	7910	4366.66	827.61	1339	ENSG00000143669	ENSG00000143669	1339	0	protein_coding	-	LYST	chr1:235824341-236046940	222599	27046
ENSG00000152127	10_peaks_stitched	chr2	134897722	134909670	10	11948	4722.13	1186.56	1340	ENSG00000152127		1340	0	protein_coding	+	MGAT5	chr2:134877554-135212192	334638	10003
ENSG00000104517	3_peaks_stitched	chr8	103415442	103425725	3	10283	4621.28	1086.11	1341	ENSG00000104517	ENSG00000104517	1341	0	protein_coding	-	UBR5	chr8:103265240-103425069	159829	18385
ENSG00000269781	3_peaks_stitched	chr7	6511869	6524578	3	12709	6680.97	3147.17	1342	ENSG00000136240,ENSG00000269781,ENSG00000164535	ENSG00000164535,ENSG00000136240,ENSG00000215045	1342	0	protein_coding	+	FLJ20306	chr7:6522922-6524873	1951	1951
ENSG00000185332	3_peaks_stitched	chr17	79317688	79324025	3	6337	4331.71	797.93	1343		ENSG00000157637,ENSG00000185332,ENSG00000185168	1343	0	protein_coding	-	TMEM105	chr17:79285074-79304474	19400	5194
ENSG00000213347	4_peaks_stitched	chr5	176728252	176740170	4	11918	5670.84	2137.38	1344	ENSG00000169228,ENSG00000169230,ENSG00000213347	ENSG00000165671,ENSG00000169223,ENSG00000169220	1344	0	protein_coding	-	MXD3	chr5:176728462-176739758	11296	8612
ENSG00000131236	8_peaks_stitched	chr1	40505250	40519403	8	14153	5020.41	1488.05	1345	ENSG00000131236	ENSG00000131238,ENSG00000131236	1345	0	protein_coding	+	CAP1	chr1:40505905-40538321	32416	10327
ENSG00000106246	4_peaks_stitched	chr7	99029011	99037991	4	8980	4891.17	1359.59	1346	ENSG00000160917,ENSG00000106246,ENSG00000248919	ENSG00000130429,ENSG00000241468,ENSG00000160917,ENSG00000106245,ENSG00000198556,ENSG00000106244,ENSG00000214314	1346	0	protein_coding	-	PTCD1	chr7:99014362-99063787	49425	7649
ENSG00000189433	4_peaks_stitched	chr1	35219626	35229793	4	10167	4908.34	1377.51	1347	ENSG00000189280,ENSG00000163866,ENSG00000189433	ENSG00000188910,ENSG00000187513	1347	0	protein_coding	+	GJB4	chr1:35225342-35229325	3983	2838
ENSG00000172845	2_peaks_stitched	chr2	174827523	174831098	2	3575	3866.18	336.21	1348	ENSG00000172845	ENSG00000172845	1348	0	protein_coding	-	SP3	chr2:174771187-174830430	59243	15307
ENSG00000168936	5_peaks_stitched	chr4	1712966	1724367	5	11401	4612.99	1083.96	1349	ENSG00000168936,ENSG00000013810,ENSG00000163950	ENSG00000174137,ENSG00000013810	1349	0	protein_coding	-	TMEM129	chr4:1717679-1723085	5406	9351
ENSG00000103044	4_peaks_stitched	chr16	69128342	69141977	4	13635	4974.72	1446.56	1350	ENSG00000103044	ENSG00000168802,ENSG00000141076,ENSG00000263203	1350	0	protein_coding	+	HAS3	chr16:69139467-69152622	13155	6707
ENSG00000162066	5_peaks_stitched	chr16	2563120	2588865	5	25745	7195.32	3669.17	1351	ENSG00000162066,ENSG00000205923,ENSG00000185883,ENSG00000259784,ENSG00000140992	ENSG00000162065,ENSG00000140992,ENSG00000162068	1351	0	protein_coding	+	AMDHD2	chr16:2570358-2581423	11065	12227
ENSG00000107290	10_peaks_stitched	chr9	135229368	135249617	10	20249	5628.15	2102.49	1352	ENSG00000107290	ENSG00000125482,ENSG00000188523,ENSG00000107290	1352	0	protein_coding	-	SETX	chr9:135136743-135230372	93629	16206
ENSG00000173272	1_peaks_stitched	chr2	132248746	132251459	1	2713	4107.51	584.63	1353	ENSG00000173272	ENSG00000163040,ENSG00000075886	1353	0	protein_coding	-	MZT2A	chr2:132222473-132250316	27843	5296
ENSG00000166997	3_peaks_stitched	chr7	99716400	99725446	3	9046	5106.5	1586.39	1354	ENSG00000106290,ENSG00000214309,ENSG00000166997	ENSG00000188186,ENSG00000166526,ENSG00000197093,ENSG00000146826,ENSG00000221838,ENSG00000213420,ENSG00000106290,ENSG00000168090,ENSG00000166508,ENSG00000066923	1354	0	protein_coding	+	CNPY4	chr7:99717236-99723134	5898	3889
ENSG00000092295	3_peaks_stitched	chr14	24728108	24741428	3	13320	7081.38	3563.23	1355	ENSG00000092295,ENSG00000100949	ENSG00000100938,ENSG00000157379,ENSG00000213903,ENSG00000254505,ENSG00000213920,ENSG00000129559,ENSG00000196943,ENSG00000213906,ENSG00000272658,ENSG00000092295,ENSG00000136305,ENSG00000092330,ENSG00000255526,ENSG00000100926,ENSG00000129467	1355	0	protein_coding	-	TGM1	chr14:24718320-24733638	15318	6303
ENSG00000109654	9_peaks_stitched	chr4	154125132	154145090	9	19958	5351.78	1834.44	1356	ENSG00000109654	ENSG00000109654	1356	0	protein_coding	+	TRIM2	chr4:154073494-154260472	186978	12788
ENSG00000054654	4_peaks_stitched	chr14	64319354	64337701	4	18347	6332.34	2817.82	1357	ENSG00000054654	ENSG00000054654	1357	0	protein_coding	+	SYNE2	chr14:64319683-64693165	373482	41059
ENSG00000175029	7_peaks_stitched	chr10	126837676	126850347	7	12671	5122.77	1610.49	1358	ENSG00000175029	ENSG00000175029	1358	0	protein_coding	-	CTBP2	chr10:126676421-126849739	173318	10815
ENSG00000100902	3_peaks_stitched	chr14	35761031	35763952	3	2921	4335.32	824.84	1359	ENSG00000258790,ENSG00000100902	ENSG00000100902	1359	0	protein_coding	+	PSMA6	chr14:35747839-35786699	38860	9988
ENSG00000052795	8_peaks_stitched	chr4	159727304	159736856	8	9552	4713.93	1203.77	1360	ENSG00000052795	ENSG00000052795	1360	0	protein_coding	+	FNIP2	chr4:159690290-159829201	138911	14526
ENSG00000162585	8_peaks_stitched	chr1	2125442	2144731	8	19289	6092.97	2586.88	1361	ENSG00000162585,ENSG00000203301	ENSG00000157933,ENSG00000269554,ENSG00000067606,ENSG00000162585	1361	0	protein_coding	-	C1orf86	chr1:2115903-2144159	28256	17475
ENSG00000183281	1_peaks_stitched	chr2	87302327	87304828	1	2501	4153.07	648.4	1362			1362	0	protein_coding	-	PLGLB1	chr2:87229682-87248975	19293	4964
ENSG00000125864	5_peaks_stitched	chr20	17537619	17551566	5	13947	4748.49	1244.78	1363	ENSG00000125864,ENSG00000125868	ENSG00000125844,ENSG00000125864	1363	0	protein_coding	-	BFSP1	chr20:17474550-17549865	75315	4715
ENSG00000163930	4_peaks_stitched	chr3	52438875	52445282	4	6407	4196.9	693.45	1364	ENSG00000163930,ENSG00000010318	ENSG00000114854,ENSG00000010319,ENSG00000114841,ENSG00000010318,ENSG00000163930,ENSG00000010322	1364	0	protein_coding	-	BAP1	chr3:52435029-52444366	9337	11414
ENSG00000198774	8_peaks_stitched	chr12	86224449	86241329	8	16880	4922.58	1420.74	1365	ENSG00000198774	ENSG00000133636	1365	0	protein_coding	-	RASSF9	chr12:86198331-86230348	32017	1824
ENSG00000113645	5_peaks_stitched	chr5	167715024	167723365	5	8341	4642	1141.4	1366	ENSG00000113645	ENSG00000113645	1366	0	protein_coding	+	WWC1	chr5:167718656-167899308	180652	13392
ENSG00000105639	7_peaks_stitched	chr19	17940721	17972273	7	31552	8202.63	4702.66	1367	ENSG00000105640,ENSG00000105639	ENSG00000179913,ENSG00000105641,ENSG00000248099	1367	0	protein_coding	-	JAK3	chr19:17935589-17958880	23291	9711
ENSG00000153885	2_peaks_stitched	chr19	34285960	34288640	2	2680	3875.41	378	1368	ENSG00000153885	ENSG00000153885	1368	0	protein_coding	+	KCTD15	chr19:34286838-34306668	19830	10698
ENSG00000106366	5_peaks_stitched	chr7	100769663	100785059	5	15396	5808.17	2310.84	1369	ENSG00000106366	ENSG00000169871,ENSG00000106367,ENSG00000167011,ENSG00000128564	1369	0	protein_coding	+	SERPINE1	chr7:100770370-100782547	12177	5412
ENSG00000086102	1_peaks_stitched	chr9	33288561	33291239	1	2678	4093.28	597.24	1370	ENSG00000086102	ENSG00000122711,ENSG00000086065,ENSG00000107262,ENSG00000086102	1370	0	protein_coding	+	NFX1	chr9:33290509-33371155	80646	7846
ENSG00000112039	7_peaks_stitched	chr6	35410903	35438033	7	27130	6524.34	3028.68	1371	ENSG00000112039,ENSG00000198755	ENSG00000112041,ENSG00000007866	1371	0	protein_coding	+	FANCE	chr6:35420138-35434880	14742	2544
ENSG00000110075	2_peaks_stitched	chr11	68227247	68229369	2	2122	4428.51	934.48	1372	ENSG00000110075	ENSG00000162337,ENSG00000110075	1372	0	protein_coding	+	PPP6R3	chr11:68228186-68382802	154616	25751
ENSG00000176390	3_peaks_stitched	chr17	29025161	29037755	3	12594	5312.02	1820.29	1373			1373	0	protein_coding	-	CRLF3	chr17:29096406-29151794	55388	5608
ENSG00000164251	4_peaks_stitched	chr5	76102892	76108955	4	6063	4133	641.29	1374		ENSG00000164251,ENSG00000171643	1374	0	protein_coding	+	F2RL1	chr5:76114758-76131140	16382	3517
ENSG00000099814	2_peaks_stitched	chr14	105330021	105332743	2	2722	3945.11	455.15	1375	ENSG00000099814	ENSG00000258701,ENSG00000099814	1375	0	protein_coding	+	CEP170B	chr14:105331617-105363107	31490	14861
ENSG00000198106	2_peaks_stitched	chr16	29296295	29303612	2	7317	4866.81	1380.19	1376	ENSG00000198106		1376	0	lincRNA	+	SNX29P2	chr16:29262829-29519817	256988	9910
ENSG00000136603	3_peaks_stitched	chr3	170074301	170076621	3	2320	3989.41	504.94	1377	ENSG00000136603	ENSG00000136603	1377	0	protein_coding	+	SKIL	chr3:170075466-170114623	39157	14832
ENSG00000232434	2_peaks_stitched	chr9	139737116	139744453	2	7337	4432.9	951.59	1378	ENSG00000054148,ENSG00000232434	ENSG00000127191,ENSG00000213213,ENSG00000196642,ENSG00000177943,ENSG00000107223	1378	0	protein_coding	+	C9orf172	chr9:139738867-139741797	2930	2930
ENSG00000005020	1_peaks_stitched	chr7	26903190	26905229	1	2039	3932.94	451.92	1379	ENSG00000005020	ENSG00000005020	1379	0	protein_coding	-	SKAP2	chr7:26706681-27034858	328177	6781
ENSG00000105647	4_peaks_stitched	chr19	18263195	18269186	4	5991	4627.48	1149.06	1380	ENSG00000105647,ENSG00000268173	ENSG00000216490,ENSG00000105649,ENSG00000105647,ENSG00000099308,ENSG00000254858	1380	0	protein_coding	+	PIK3R2	chr19:18263928-18281350	17422	7177
ENSG00000118007	3_peaks_stitched	chr3	136469009	136472895	3	3886	4076.63	600.03	1381	ENSG00000118007		1381	0	protein_coding	-	STAG1	chr3:136055077-136471220	416143	13146
ENSG00000219481	2_peaks_stitched	chr1	16939272	16947339	2	8067	6609.62	3133.26	1382	ENSG00000219481,ENSG00000215908	ENSG00000219481,ENSG00000215908	1382	0	protein_coding	-	NBPF1	chr1:16888814-16940057	51243	15677
ENSG00000159202	6_peaks_stitched	chr17	46968864	46993186	6	24322	5943.28	2469.26	1383	ENSG00000159199,ENSG00000159202	ENSG00000136436,ENSG00000159210,ENSG00000159202	1383	0	protein_coding	+	UBE2Z	chr17:46985731-47006418	20687	9605
ENSG00000148426	4_peaks_stitched	chr10	11916314	11929406	4	13092	5623.66	2150.73	1384		ENSG00000148426	1384	0	protein_coding	+	PROSER2	chr10:11865338-11914276	48938	5321
ENSG00000181938	5_peaks_stitched	chr16	58425836	58445635	5	19799	5337.12	1865.5	1385	ENSG00000181938	ENSG00000181938	1385	0	protein_coding	+	GINS3	chr16:58328984-58440048	111064	10796
ENSG00000130202	4_peaks_stitched	chr19	45347692	45351252	4	3560	4227.9	757.3	1386	ENSG00000130202	ENSG00000187244,ENSG00000130204,ENSG00000130202	1386	0	protein_coding	+	PVRL2	chr19:45349432-45392485	43053	5906
ENSG00000108292	5_peaks_stitched	chr17	36857840	36862849	5	5009	4010.03	543.28	1387	ENSG00000108292	ENSG00000056661,ENSG00000108294,ENSG00000108292,ENSG00000227450,ENSG00000230055,ENSG00000269094,ENSG00000179294	1387	0	protein_coding	+	MLLT6	chr17:36861795-36886056	24261	18667
ENSG00000078328	6_peaks_stitched	chr16	5949215	5956804	6	7589	4288.47	823.27	1388			1388	0	protein_coding	+	RBFOX1	chr16:6069095-7763340	1694245	14804
ENSG00000005175	5_peaks_stitched	chr12	47945428	47953199	5	7771	4566.95	1104.79	1389			1389	0	protein_coding	-	RPAP3	chr12:48057070-48099844	42774	4873
ENSG00000212993	4_peaks_stitched	chr8	128410294	128415763	4	5469	4328.68	867.42	1390		ENSG00000212993	1390	0	protein_coding	+	POU5F1B	chr8:128426535-128432311	5776	6937
ENSG00000155130	10_peaks_stitched	chr6	114011161	114028542	10	17381	5191.79	1737.16	1391			1391	0	protein_coding	+	MARCKS	chr6:114178541-114184648	6107	4271
ENSG00000171792	2_peaks_stitched	chr12	2985330	3000933	2	15603	5089.01	1636.38	1392	ENSG00000171792,ENSG00000078246,ENSG00000111206	ENSG00000111206,ENSG00000206044,ENSG00000053702,ENSG00000111203,ENSG00000078246	1392	0	protein_coding	+	RHNO1	chr12:2985424-2998626	13202	7142
ENSG00000083307	10_peaks_stitched	chr8	102436128	102458288	10	22160	5523.93	2072.96	1393		ENSG00000083307	1393	0	protein_coding	+	GRHL2	chr8:102504660-102681954	177294	7289
ENSG00000180209	5_peaks_stitched	chr16	30379881	30390681	5	10800	4839.51	1389.48	1394	ENSG00000180209,ENSG00000180096,ENSG00000270466,ENSG00000180035,ENSG00000169221	ENSG00000169221,ENSG00000180096,ENSG00000179965,ENSG00000180035,ENSG00000169217,ENSG00000179958	1394	0	protein_coding	+	MYLPF	chr16:30382255-30389312	7057	1352
ENSG00000188269	9_peaks_stitched	chr19	14931630	14951052	9	19422	5862.25	2414.41	1395	ENSG00000188269	ENSG00000127507,ENSG00000127515,ENSG00000185385,ENSG00000127530	1395	0	protein_coding	-	OR7A5	chr19:14903302-14946188	42886	3395
ENSG00000124688	4_peaks_stitched	chr6	43596180	43604525	4	8345	4341.33	895.14	1396	ENSG00000172432,ENSG00000124688	ENSG00000172432,ENSG00000172426	1396	0	protein_coding	+	MAD2L1BP	chr6:43597277-43608689	11412	3100
ENSG00000117450	1_peaks_stitched	chr1	45986378	45988510	1	2132	3822.49	376.33	1397	ENSG00000117450	ENSG00000132763,ENSG00000117448,ENSG00000070759,ENSG00000236624	1397	0	protein_coding	-	PRDX1	chr1:45976708-45988719	12011	2802
ENSG00000213922	4_peaks_stitched	chr19	39925123	39936851	4	11728	5087.88	1644.79	1398	ENSG00000196235,ENSG00000105193,ENSG00000213922	ENSG00000105197,ENSG00000090924,ENSG00000006712,ENSG00000063322,ENSG00000179134,ENSG00000196235,ENSG00000128016,ENSG00000105193	1398	0	protein_coding	+	AC011500.1	chr19:39930212-39932082	1870	465
ENSG00000135480	4_peaks_stitched	chr12	52635342	52642014	4	6672	4659.1	1216.72	1399	ENSG00000135480	ENSG00000135480,ENSG00000167767,ENSG00000258279,ENSG00000257137,ENSG00000170442,ENSG00000205426	1399	0	protein_coding	+	KRT7	chr12:52626304-52645970	19666	6797
ENSG00000165055	2_peaks_stitched	chr7	128165728	128172781	2	7053	4471.18	1031.02	1400		ENSG00000165055	1400	0	protein_coding	+	METTL2B	chr7:128116783-128146656	29873	9210
ENSG00000184708	3_peaks_stitched	chr22	31884713	31893129	3	8416	4515.9	1079.82	1401	ENSG00000184708,ENSG00000198089,ENSG00000185721	ENSG00000198089,ENSG00000184708	1401	0	protein_coding	-	EIF4ENIF1	chr22:31832963-31892094	59131	11486
ENSG00000166949	4_peaks_stitched	chr15	67357955	67369381	4	11426	4824.15	1388.61	1402	ENSG00000166949	ENSG00000166949	1402	0	protein_coding	+	SMAD3	chr15:67356101-67487533	131432	13098
ENSG00000066468	2_peaks_stitched	chr10	123355146	123358624	2	3478	3972.08	537.15	1403	ENSG00000066468	ENSG00000066468	1403	0	protein_coding	-	FGFR2	chr10:123237848-123357972	120124	20305
ENSG00000163528	3_peaks_stitched	chr3	14164580	14168027	3	3447	4094.89	660	1404	ENSG00000170876,ENSG00000163528	ENSG00000154767	1404	0	protein_coding	-	CHCHD4	chr3:14153580-14166370	12790	3212
ENSG00000161544	6_peaks_stitched	chr17	74536403	74555196	6	18793	5928.14	2493.27	1405	ENSG00000161544,ENSG00000214140	ENSG00000070731,ENSG00000129667,ENSG00000161544	1405	0	protein_coding	-	CYGB	chr17:74523438-74547257	23819	4397
ENSG00000145675	8_peaks_stitched	chr5	67828148	67845080	8	16932	5209.7	1780.12	1406			1406	0	protein_coding	+	PIK3R1	chr5:67511548-67597649	86101	23327
ENSG00000173846	5_peaks_stitched	chr1	45255816	45274240	5	18424	5608.27	2178.89	1407	ENSG00000222009,ENSG00000188396,ENSG00000173846	ENSG00000142945,ENSG00000117425,ENSG00000142937,ENSG00000222009,ENSG00000142959	1407	0	protein_coding	+	PLK3	chr1:45265897-45271662	5765	6126
ENSG00000168256	4_peaks_stitched	chr17	40155221	40172711	4	17490	5598.53	2169.32	1408	ENSG00000168256,ENSG00000168259	ENSG00000168259,ENSG00000173786,ENSG00000187595	1408	0	protein_coding	+	NKIRAS2	chr17:40163400-40177659	14259	16021
ENSG00000198369	3_peaks_stitched	chr2	65657663	65664388	3	6725	4181.73	754.26	1409	ENSG00000198369		1409	0	protein_coding	-	SPRED2	chr2:65537985-65659771	121786	7921
ENSG00000212993	4_peaks_stitched	chr8	128489489	128493628	4	4139	4085.73	660.03	1410			1410	0	protein_coding	+	POU5F1B	chr8:128426535-128432311	5776	6937
ENSG00000138085	2_peaks_stitched	chr2	27434201	27441348	2	7147	4163.82	739.9	1411	ENSG00000138085,ENSG00000138074,ENSG00000084774	ENSG00000084774,ENSG00000138074,ENSG00000115194	1411	0	protein_coding	+	ATRAID	chr2:27434895-27440046	5151	3727
ENSG00000182676	3_peaks_stitched	chr17	79789671	79800113	3	10442	4746.65	1323.77	1412	ENSG00000225663,ENSG00000182676	ENSG00000225663,ENSG00000185624,ENSG00000141552,ENSG00000215644,ENSG00000141522,ENSG00000215621,ENSG00000183684	1412	0	protein_coding	-	PPP1R27	chr17:79791368-79792926	1558	2638
ENSG00000139842	4_peaks_stitched	chr13	113862404	113871417	4	9013	4766.85	1346.5	1413	ENSG00000139842,ENSG00000126226	ENSG00000126226,ENSG00000126231,ENSG00000139842	1413	0	protein_coding	+	CUL4A	chr13:113862552-113919399	56847	8977
ENSG00000183401	5_peaks_stitched	chr19	11449617	11466580	5	16963	5964.02	2544.78	1414	ENSG00000183401,ENSG00000105518,ENSG00000105514,ENSG00000105520	ENSG00000105520,ENSG00000130167,ENSG00000187266,ENSG00000173928,ENSG00000205517	1414	0	protein_coding	+	CCDC159	chr19:11455360-11465620	10260	8400
ENSG00000100614	3_peaks_stitched	chr14	60714394	60717309	3	2915	3834.17	419.84	1415	ENSG00000100614	ENSG00000100614	1415	0	protein_coding	+	PPM1A	chr14:60712470-60765805	53335	15586
ENSG00000185875	7_peaks_stitched	chr10	25335859	25358059	7	22200	6467.77	3054.12	1416		ENSG00000151023,ENSG00000185875	1416	0	protein_coding	+	THNSL1	chr10:25305587-25315593	10006	3819
ENSG00000155254	4_peaks_stitched	chr10	99472845	99479082	4	6237	4237.23	823.66	1417	ENSG00000155254	ENSG00000155256,ENSG00000119986	1417	0	protein_coding	+	MARVELD1	chr10:99472930-99477907	4977	5086
ENSG00000169398	2_peaks_stitched	chr8	142010153	142012489	2	2336	3860.69	450.25	1418	ENSG00000169398	ENSG00000169398	1418	0	protein_coding	-	PTK2	chr8:141667999-142012315	344316	30942
ENSG00000125733	3_peaks_stitched	chr19	6735929	6740760	3	4831	4059.04	650.51	1419	ENSG00000125734,ENSG00000125733	ENSG00000125733,ENSG00000141968,ENSG00000125734,ENSG00000125730,ENSG00000125731	1419	0	protein_coding	+	TRIP10	chr19:6737936-6751537	13601	8061
ENSG00000179044	4_peaks_stitched	chr16	67212205	67233761	4	21556	6307.53	2899.11	1420	ENSG00000196123,ENSG00000205250,ENSG00000179044,ENSG00000102890	ENSG00000102878,ENSG00000135722,ENSG00000237102,ENSG00000168701,ENSG00000125122,ENSG00000135740,ENSG00000135723,ENSG00000140939,ENSG00000102871,ENSG00000102890,ENSG00000196123,ENSG00000125149,ENSG00000237172	1420	0	protein_coding	-	EXOC3L1	chr16:67218269-67224107	5838	5627
ENSG00000223617	7_peaks_stitched	chr13	109800829	109814943	7	14114	6523.08	3115.62	1421	ENSG00000041515		1421	0	lincRNA	+	LINC00370	chr13:109934321-109940081	5760	696
ENSG00000145934	11_peaks_stitched	chr5	167125200	167150855	11	25655	6080.07	2673.95	1422	ENSG00000145934	ENSG00000145934	1422	0	protein_coding	+	TENM2	chr5:166711804-167691162	979358	15495
ENSG00000184588	7_peaks_stitched	chr1	66721556	66738370	7	16814	5101.66	1695.63	1423	ENSG00000184588		1423	0	protein_coding	+	PDE4B	chr1:66258197-66840259	582062	18197
ENSG00000116473	8_peaks_stitched	chr1	112084238	112100981	8	16743	4959.17	1553.89	1424	ENSG00000121933,ENSG00000116473	ENSG00000231346,ENSG00000121933	1424	0	protein_coding	+	RAP1A	chr1:112084840-112259313	174473	8074
ENSG00000110628	7_peaks_stitched	chr11	2906540	2934690	7	28150	6289.64	2884.83	1425	ENSG00000129757,ENSG00000110628,ENSG00000254827	ENSG00000110628,ENSG00000129757,ENSG00000205531,ENSG00000181649	1425	0	protein_coding	+	SLC22A18	chr11:2920951-2946476	25525	7851
ENSG00000150347	1_peaks_stitched	chr10	63659972	63664380	1	4408	3984.18	579.45	1426	ENSG00000150347		1426	0	protein_coding	+	ARID5B	chr10:63661059-63856703	195644	10355
ENSG00000187838	4_peaks_stitched	chr17	7284226	7308791	4	24565	6320.42	2915.97	1427	ENSG00000169992,ENSG00000187838,ENSG00000174292,ENSG00000205544,ENSG00000262481	ENSG00000182896,ENSG00000072818,ENSG00000181323,ENSG00000170175,ENSG00000169992,ENSG00000161958,ENSG00000184560,ENSG00000181284,ENSG00000213859	1427	0	protein_coding	-	TMEM256-PLSCR3	chr17:7293046-7307416	14370	11822
ENSG00000125247	5_peaks_stitched	chr13	101319972	101328082	5	8110	5205.66	1801.79	1428	ENSG00000125247	ENSG00000125247	1428	0	protein_coding	-	TMTC4	chr13:101256181-101327347	71166	9733
ENSG00000117139	3_peaks_stitched	chr1	202776010	202781799	3	5789	4207.74	804.14	1429	ENSG00000117139	ENSG00000117139	1429	0	protein_coding	-	KDM5B	chr1:202696526-202778598	82072	12666
ENSG00000167123	6_peaks_stitched	chr9	131176954	131184036	6	7082	4279.05	875.63	1430	ENSG00000167123	ENSG00000167123,ENSG00000136811,ENSG00000167118	1430	0	protein_coding	+	CERCAM	chr9:131174030-131199626	25596	9693
ENSG00000151208	6_peaks_stitched	chr10	79699221	79709839	6	10618	5115.44	1715.13	1431		ENSG00000151208	1431	0	protein_coding	-	DLG5	chr10:79550549-79686378	135829	16926
ENSG00000116698	2_peaks_stitched	chr1	183439546	183444480	2	4934	3897.86	501.51	1432	ENSG00000116698	ENSG00000116698	1432	0	protein_coding	+	SMG7	chr1:183441351-183567381	126030	17446
ENSG00000244405	6_peaks_stitched	chr3	185814645	185827471	6	12826	5118.02	1722.56	1433	ENSG00000244405,ENSG00000058866	ENSG00000244405	1433	0	protein_coding	-	ETV5	chr3:185764097-185828107	64010	8396
ENSG00000197063	7_peaks_stitched	chr17	79868785	79895611	7	26826	7498.95	4104.08	1434	ENSG00000183010,ENSG00000185813,ENSG00000187531,ENSG00000197063	ENSG00000185813,ENSG00000141522,ENSG00000169696,ENSG00000141552,ENSG00000183684,ENSG00000185269,ENSG00000185105,ENSG00000183979	1434	0	protein_coding	-	MAFG	chr17:79876146-79885590	9444	7215
ENSG00000110536	3_peaks_stitched	chr11	47573739	47601513	3	27774	6335.9	2941.07	1435	ENSG00000213619,ENSG00000123444,ENSG00000110536,ENSG00000149187,ENSG00000231880	ENSG00000196666,ENSG00000149187,ENSG00000213619,ENSG00000109919,ENSG00000172247	1435	0	protein_coding	+	PTPMT1	chr11:47586982-47595013	8031	6116
ENSG00000108654	2_peaks_stitched	chr17	62492635	62503747	2	11112	4735.09	1341.18	1436	ENSG00000108654,ENSG00000256525,ENSG00000258890	ENSG00000271605,ENSG00000258890,ENSG00000256525	1436	0	protein_coding	-	DDX5	chr17:62495734-62504317	8583	18927
ENSG00000157680	6_peaks_stitched	chr7	137562918	137570383	6	7465	4197.02	804.69	1437	ENSG00000182158	ENSG00000182158,ENSG00000157680	1437	0	protein_coding	-	DGKI	chr7:137065783-137531838	466055	20336
ENSG00000153234	3_peaks_stitched	chr2	157189552	157199722	3	10170	4244.52	852.94	1438	ENSG00000153234	ENSG00000153234	1438	0	protein_coding	-	NR4A2	chr2:157180944-157198860	17916	10953
ENSG00000167770	3_peaks_stitched	chr11	63741928	63754674	3	12746	4849	1457.85	1439	ENSG00000167770,ENSG00000176340,ENSG00000256100	ENSG00000110583,ENSG00000167770,ENSG00000133315	1439	0	protein_coding	+	OTUB1	chr11:63753325-63769283	15958	12353
ENSG00000188483	5_peaks_stitched	chr9	132093716	132098263	5	4547	3892.77	501.82	1440			1440	0	protein_coding	-	IER5L	chr9:131937835-131940540	2705	2705
ENSG00000230448	7_peaks_stitched	chr2	13697814	13714068	7	16254	5463.16	2073.4	1441			1441	0	lincRNA	-	LINC00276	chr2:13850656-14541087	690431	3956
ENSG00000090857	1_peaks_stitched	chr16	70098889	70100852	1	1963	3909.32	520.19	1442		ENSG00000090857	1442	0	protein_coding	+	PDPR	chr16:70147529-70195203	47674	21099
ENSG00000137177	5_peaks_stitched	chr6	17862646	17869905	5	7259	4245.14	857.75	1443	ENSG00000137177	ENSG00000137177	1443	0	protein_coding	-	KIF13A	chr6:17759414-17987854	228440	17875
ENSG00000129422	3_peaks_stitched	chr8	17657623	17661900	3	4277	3873.54	487.35	1444	ENSG00000129422	ENSG00000129422	1444	0	protein_coding	-	MTUS1	chr8:17501304-17658426	157122	25259
ENSG00000027075	1_peaks_stitched	chr14	61788028	61790555	1	2527	3780.34	395.65	1445	ENSG00000027075	ENSG00000027075,ENSG00000182107	1445	0	protein_coding	+	PRKCH	chr14:61654277-62017694	363417	12750
ENSG00000241685	3_peaks_stitched	chr7	98922648	98929077	3	6429	4255.59	871.94	1446	ENSG00000241685	ENSG00000241685,ENSG00000130429	1446	0	protein_coding	+	ARPC1A	chr7:98923521-98985787	62266	4267
ENSG00000156639	2_peaks_stitched	chr6	37776707	37788622	2	11915	4716.87	1333.45	1447	ENSG00000156639		1447	0	protein_coding	+	ZFAND3	chr6:37787275-38122400	335125	5954
ENSG00000057608	2_peaks_stitched	chr10	5843633	5856642	2	13009	4962.26	1579.2	1448	ENSG00000057608	ENSG00000057608,ENSG00000108021	1448	0	protein_coding	-	GDI2	chr10:5807186-5884095	76909	7427
ENSG00000134250	1_peaks_stitched	chr1	120611096	120612729	1	1633	4089.05	708.6	1449	ENSG00000134250	ENSG00000134250	1449	0	protein_coding	-	NOTCH2	chr1:120454176-120612240	158064	17918
ENSG00000100644	2_peaks_stitched	chr14	62161496	62163671	2	2175	3773.73	393.68	1450	ENSG00000100644	ENSG00000100644	1450	0	protein_coding	+	HIF1A	chr14:62162231-62214976	52745	8381
ENSG00000187605	3_peaks_stitched	chr2	74208058	74213359	3	5301	3952.17	574.03	1451		ENSG00000187605	1451	0	protein_coding	+	TET3	chr2:74229840-74335303	105463	14857
ENSG00000185262	7_peaks_stitched	chr17	74258730	74265668	7	6938	4197.99	820.23	1452	ENSG00000185262	ENSG00000129646,ENSG00000161542,ENSG00000141576	1452	0	protein_coding	+	UBALD2	chr17:74261283-74267375	6092	2464
ENSG00000257103	2_peaks_stitched	chr19	34662386	34664815	2	2429	3721.91	346.23	1453	ENSG00000257103	ENSG00000257103	1453	0	protein_coding	+	LSM14A	chr19:34663409-34720420	57011	10907
ENSG00000071189	1_peaks_stitched	chr7	17979125	17980818	1	1693	3852.82	477.4	1454	ENSG00000071189	ENSG00000071189	1454	0	protein_coding	-	SNX13	chr7:17830385-17980124	149739	21864
ENSG00000197024	4_peaks_stitched	chr7	148840846	148845698	4	4852	3963.69	589.22	1455	ENSG00000197024	ENSG00000170265,ENSG00000204947,ENSG00000197024	1455	0	protein_coding	+	ZNF398	chr7:148823508-148880116	56608	15719
ENSG00000160293	7_peaks_stitched	chr9	136738354	136748609	7	10255	4773.91	1399.49	1456	ENSG00000160293		1456	0	protein_coding	-	VAV2	chr9:136627016-136857726	230710	6448
ENSG00000163453	6_peaks_stitched	chr4	57939830	57949543	6	9713	4358.94	985.39	1457	ENSG00000163453	ENSG00000163453	1457	0	protein_coding	-	IGFBP7	chr4:57896939-57976551	79612	2161
ENSG00000144771	11_peaks_stitched	chr3	54665261	54688717	11	23456	5362.59	1989.97	1458	ENSG00000157445		1458	0	protein_coding	-	LRTM1	chr3:54952264-55001115	48851	2139
ENSG00000198142	3_peaks_stitched	chr2	110370212	110374216	3	4004	3862.95	492.13	1459	ENSG00000186522,ENSG00000198142	ENSG00000186522	1459	0	protein_coding	+	SOWAHC	chr2:110371911-110376563	4652	4652
ENSG00000118971	1_peaks_stitched	chr12	4381329	4384958	1	3629	3728.39	359.02	1460	ENSG00000118971	ENSG00000078237,ENSG00000118971	1460	0	protein_coding	+	CCND2	chr12:4382938-4414516	31578	7732
ENSG00000127947	2_peaks_stitched	chr7	77165782	77168483	2	2701	3828.3	460.11	1461	ENSG00000127947	ENSG00000127947	1461	0	protein_coding	+	PTPN12	chr7:77166592-77269388	102796	8205
ENSG00000108179	4_peaks_stitched	chr10	81106420	81110370	4	3950	4126.78	758.89	1462	ENSG00000108179	ENSG00000108175	1462	0	protein_coding	+	PPIF	chr10:81107225-81115093	7868	5046
ENSG00000189339	1_peaks_stitched	chr1	1622974	1625275	1	2301	3818.97	451.85	1463	ENSG00000189339	ENSG00000008128,ENSG00000248333,ENSG00000215790,ENSG00000189339	1463	0	protein_coding	-	SLC35E2B	chr1:1592939-1624167	31228	15224
ENSG00000114993	1_peaks_stitched	chr2	74667128	74669748	1	2620	3819.81	457.19	1464	ENSG00000114993	ENSG00000115282,ENSG00000135637,ENSG00000115274,ENSG00000115275,ENSG00000204843,ENSG00000239779,ENSG00000005448,ENSG00000159239,ENSG00000114993,ENSG00000204822	1464	0	protein_coding	-	RTKN	chr2:74652963-74669549	16586	9374
ENSG00000123358	4_peaks_stitched	chr12	52444025	52464572	4	20547	6803.61	3441.3	1465	ENSG00000123395,ENSG00000123358	ENSG00000161835,ENSG00000123358	1465	0	protein_coding	+	NR4A1	chr12:52416616-52453291	36675	20497
ENSG00000008282	7_peaks_stitched	chr7	105698443	105706640	7	8197	4568.46	1207.59	1466		ENSG00000128536,ENSG00000008282	1466	0	protein_coding	-	SYPL1	chr7:105730949-105753022	22073	6163
ENSG00000171492	3_peaks_stitched	chr1	90272971	90288003	3	15032	5061.17	1700.9	1467	ENSG00000171492	ENSG00000171492,ENSG00000171488	1467	0	protein_coding	+	LRRC8D	chr1:90286573-90402170	115597	10377
ENSG00000069020	8_peaks_stitched	chr5	66178642	66194109	8	15467	4883.66	1524.76	1468	ENSG00000069020		1468	0	protein_coding	+	MAST4	chr5:65892176-66465423	573247	31051
ENSG00000132128	1_peaks_stitched	chr1	46767410	46770041	1	2631	3692.67	334.24	1469	ENSG00000132128,ENSG00000173660	ENSG00000085999,ENSG00000117481,ENSG00000132128,ENSG00000173660	1469	0	protein_coding	-	LRRC41	chr1:46726868-46769280	42412	11618
ENSG00000232855	4_peaks_stitched	chr21	30003612	30011277	4	7665	3974.41	617.98	1470	ENSG00000232855	ENSG00000232855	1470	0	lincRNA	-	AF131217.1	chr21:29811667-30047170	235503	7035
ENSG00000102893	5_peaks_stitched	chr16	47494266	47500021	5	5755	3970.34	615.16	1471	ENSG00000102893,ENSG00000129636	ENSG00000129636,ENSG00000102893	1471	0	protein_coding	+	PHKB	chr16:47495034-47735434	240400	17709
ENSG00000143641	6_peaks_stitched	chr1	230202377	230223319	6	20942	5948.92	2597.08	1472	ENSG00000143641		1472	0	protein_coding	+	GALNT2	chr1:230193536-230417870	224334	12603
ENSG00000133247	3_peaks_stitched	chr19	55848095	55852981	3	4886	3989.25	637.94	1473	ENSG00000133247	ENSG00000180061,ENSG00000180043,ENSG00000160471,ENSG00000133247,ENSG00000108107,ENSG00000160469,ENSG00000160472,ENSG00000095752,ENSG00000267706,ENSG00000233493,ENSG00000267531	1473	0	protein_coding	+	SUV420H2	chr19:55851221-55859488	8267	8853
ENSG00000198729	6_peaks_stitched	chr6	150455183	150475774	6	20591	5897.2	2546.17	1474	ENSG00000198729		1474	0	protein_coding	+	PPP1R14C	chr6:150464212-150571493	107281	2148
ENSG00000135945	11_peaks_stitched	chr2	100087603	100107204	11	19601	5235.55	1884.57	1475	ENSG00000135945	ENSG00000135945	1475	0	protein_coding	-	REV1	chr2:100016938-100106497	89559	12721
ENSG00000181495	4_peaks_stitched	chr5	32949291	32971765	4	22474	6959.63	3608.96	1476			1476	0	protein_coding	+	AC026703.1	chr5:32788945-32791819	2874	2874
ENSG00000101040	4_peaks_stitched	chr20	45984476	45989532	4	5056	3776.35	425.73	1477	ENSG00000101040	ENSG00000101040,ENSG00000267882	1477	0	protein_coding	-	ZMYND8	chr20:45837859-45985567	147708	11854
ENSG00000164300	6_peaks_stitched	chr5	79476722	79483697	6	6975	3975.73	625.2	1478	ENSG00000164300	ENSG00000164300	1478	0	protein_coding	-	SERINC5	chr5:79407050-79551898	144848	5835
ENSG00000103121	4_peaks_stitched	chr16	81026403	81041737	4	15334	4837.58	1489.22	1479	ENSG00000103121,ENSG00000166451	ENSG00000166454,ENSG00000103121,ENSG00000166451	1479	0	protein_coding	-	CMC2	chr16:81009698-81053875	44177	9515
ENSG00000106355	3_peaks_stitched	chr7	32529300	32536034	3	6734	4612.02	1263.82	1480	ENSG00000106355,ENSG00000105778	ENSG00000105778,ENSG00000106355	1480	0	protein_coding	-	LSM5	chr7:32524951-32534895	9944	7513
ENSG00000215790	1_peaks_stitched	chr1	1676551	1678535	1	1984	3716.55	368.86	1481	ENSG00000215790	ENSG00000008130,ENSG00000078369,ENSG00000008128,ENSG00000215790	1481	0	protein_coding	-	SLC35E2	chr1:1656277-1677431	21154	2963
ENSG00000197442	6_peaks_stitched	chr6	137103446	137114426	6	10980	4413.67	1068.54	1482	ENSG00000197442	ENSG00000112357	1482	0	protein_coding	-	MAP3K5	chr6:136878185-137113656	235471	6091
ENSG00000058453	1_peaks_stitched	chr1	17122506	17124585	1	2079	4111.32	766.45	1483	ENSG00000058453		1483	0	protein_coding	+	CROCC	chr1:17066768-17299474	232706	11127
ENSG00000026508	8_peaks_stitched	chr11	35160211	35181735	8	21524	5247.91	1903.4	1484	ENSG00000026508	ENSG00000026508,ENSG00000269766	1484	0	protein_coding	+	CD44	chr11:35160417-35253949	93532	21300
ENSG00000066044	8_peaks_stitched	chr19	8052282	8071325	8	19043	5548.09	2204.08	1485	ENSG00000066044	ENSG00000104980,ENSG00000131142,ENSG00000066044	1485	0	protein_coding	-	ELAVL1	chr19:8023463-8070543	47080	8736
ENSG00000114126	6_peaks_stitched	chr3	141671332	141680126	6	8794	4464.5	1124.35	1486	ENSG00000114126	ENSG00000069849,ENSG00000114126	1486	0	protein_coding	-	TFDP2	chr3:141663277-141868386	205109	20494
ENSG00000006282	3_peaks_stitched	chr17	48609569	48625233	3	15664	5377.45	2038.15	1487	ENSG00000006282,ENSG00000049283	ENSG00000006282,ENSG00000136449,ENSG00000136444,ENSG00000006283	1487	0	protein_coding	+	SPATA20	chr17:48620419-48633213	12794	14026
ENSG00000204569	4_peaks_stitched	chr6	30582281	30595240	4	12959	4769.72	1431.34	1488	ENSG00000204568,ENSG00000137343,ENSG00000204569	ENSG00000204560,ENSG00000204564,ENSG00000204569,ENSG00000204574,ENSG00000137343	1488	0	protein_coding	-	PPP1R10	chr6:30568177-30586389	18212	6636
ENSG00000198742	5_peaks_stitched	chr7	98695776	98710401	5	14625	5233.93	1897.01	1489	ENSG00000198742	ENSG00000198742	1489	0	protein_coding	-	SMURF1	chr7:98625061-98741723	116662	10023
ENSG00000135486	2_peaks_stitched	chr12	54672261	54675726	2	3465	3930.33	595.41	1490	ENSG00000135486,ENSG00000094916	ENSG00000111481,ENSG00000094916,ENSG00000123405,ENSG00000135486	1490	0	protein_coding	+	HNRNPA1	chr12:54673977-54680872	6895	10005
ENSG00000116586	4_peaks_stitched	chr1	156022833	156032233	4	9400	4252.82	919.58	1491	ENSG00000116586,ENSG00000160803,ENSG00000132698	ENSG00000163479,ENSG00000160789,ENSG00000254726,ENSG00000116584,ENSG00000160803,ENSG00000132698	1491	0	protein_coding	+	LAMTOR2	chr1:156024543-156028301	3758	2724
ENSG00000136826	3_peaks_stitched	chr9	110242674	110252819	3	10145	4691.85	1362.49	1492	ENSG00000136826		1492	0	protein_coding	-	KLF4	chr9:110247133-110252763	5630	7085
ENSG00000072274	1_peaks_stitched	chr3	195807362	195809432	1	2070	3714.97	385.98	1493	ENSG00000072274	ENSG00000072274	1493	0	protein_coding	-	TFRC	chr3:195754054-195809060	55006	16011
ENSG00000170469	6_peaks_stitched	chr5	138726955	138755618	6	28663	7001.64	3673.28	1494	ENSG00000170469,ENSG00000170464,ENSG00000228672	ENSG00000170476,ENSG00000170464,ENSG00000170482,ENSG00000120727,ENSG00000249751	1494	0	protein_coding	-	SPATA24	chr5:138732252-138739777	7525	2979
ENSG00000089199	8_peaks_stitched	chr20	5890895	5907528	8	16633	4682.37	1355.36	1495	ENSG00000089199	ENSG00000089195,ENSG00000125885	1495	0	protein_coding	+	CHGB	chr20:5892076-5906007	13931	5558
ENSG00000119953	5_peaks_stitched	chr10	112085028	112097018	5	11990	4636.13	1310.72	1496		ENSG00000119953	1496	0	protein_coding	-	SMNDC1	chr10:112050488-112064709	14221	6826
ENSG00000163655	2_peaks_stitched	chr3	155587746	155589772	2	2026	3760.6	438.28	1497	ENSG00000163655	ENSG00000169359,ENSG00000163655	1497	0	protein_coding	+	GMPS	chr3:155588325-155661815	73490	9352
ENSG00000099204	8_peaks_stitched	chr10	116436955	116447976	8	11021	4446.62	1125.99	1498	ENSG00000099204	ENSG00000099204	1498	0	protein_coding	-	ABLIM1	chr10:116190872-116444762	253890	13475
ENSG00000127824	4_peaks_stitched	chr2	220110078	220119053	4	8975	4347.72	1027.19	1499	ENSG00000115661,ENSG00000127824,ENSG00000163521	ENSG00000115657,ENSG00000135924,ENSG00000158552,ENSG00000163516,ENSG00000163521,ENSG00000054356,ENSG00000198925	1499	0	protein_coding	-	TUBA4A	chr2:220114433-220142892	28459	6672
ENSG00000070214	5_peaks_stitched	chr9	108042812	108060303	5	17491	5520.18	2200.31	1500	ENSG00000070214		1500	0	protein_coding	+	SLC44A1	chr9:108006903-108201452	194549	29666
ENSG00000169184	3_peaks_stitched	chr22	27869181	27873440	3	4259	4030.49	710.9	1501			1501	0	protein_coding	-	MN1	chr22:28144265-28197486	53221	8725
ENSG00000153048	5_peaks_stitched	chr16	8958467	8966152	5	7685	4307.09	991.82	1502	ENSG00000153048	ENSG00000187555,ENSG00000153048,ENSG00000140650	1502	0	protein_coding	-	CARHSP1	chr16:8946799-8962866	16067	9610
ENSG00000164916	2_peaks_stitched	chr7	4721206	4723836	2	2630	3882.51	569.02	1503	ENSG00000164916		1503	0	protein_coding	+	FOXK1	chr7:4683388-4811074	127686	14520
ENSG00000104886	2_peaks_stitched	chr19	2225070	2237631	2	12561	5091.85	1778.51	1504	ENSG00000104897,ENSG00000104886,ENSG00000104885	ENSG00000104904,ENSG00000104885,ENSG00000104897,ENSG00000104899,ENSG00000188305,ENSG00000167476	1504	0	protein_coding	-	PLEKHJ1	chr19:2230002-2237703	7701	12607
ENSG00000122642	1_peaks_stitched	chr7	32996598	32998553	1	1955	3906.55	594.28	1505	ENSG00000122642,ENSG00000105778	ENSG00000122642	1505	0	protein_coding	+	FKBP9	chr7:32997017-33046543	49526	10485
ENSG00000154102	3_peaks_stitched	chr16	85779357	85785671	3	6314	3979.12	666.95	1506	ENSG00000154102	ENSG00000131143,ENSG00000131148,ENSG00000154102	1506	0	protein_coding	-	C16orf74	chr16:85723690-85784735	61045	4695
ENSG00000100364	5_peaks_stitched	chr22	45635545	45643875	5	8330	4584.7	1273.3	1507	ENSG00000100364	ENSG00000100364,ENSG00000100373	1507	0	protein_coding	-	KIAA0930	chr22:45586219-45636650	50431	16277
ENSG00000175874	4_peaks_stitched	chr2	102002519	102013865	4	11346	4444.49	1133.76	1508	ENSG00000196460,ENSG00000175874	ENSG00000196460	1508	0	protein_coding	-	CREG2	chr2:101962013-102004057	42044	7716
ENSG00000204682	7_peaks_stitched	chr10	21643973	21662236	7	18263	5605.11	2295.06	1509			1509	0	protein_coding	-	CASC10	chr10:21781587-21786191	4604	3799
ENSG00000163798	7_peaks_stitched	chr2	27902824	27912700	7	9876	4420.77	1111.7	1510	ENSG00000163798	ENSG00000119760,ENSG00000163798,ENSG00000205334	1510	0	protein_coding	+	SLC4A1AP	chr2:27886338-27917840	31502	5703
ENSG00000100852	2_peaks_stitched	chr14	32670532	32673610	2	3078	4200.12	891.27	1511		ENSG00000100852	1511	0	protein_coding	+	ARHGAP5	chr14:32545320-32628934	83614	22323
ENSG00000081923	9_peaks_stitched	chr18	55379761	55412508	9	32747	5957.52	2650.32	1512	ENSG00000081923	ENSG00000081923	1512	0	protein_coding	-	ATP8B1	chr18:55313658-55470333	156675	9547
ENSG00000203667	2_peaks_stitched	chr1	244996475	245000073	2	3598	3885.73	578.99	1513	ENSG00000203667	ENSG00000153187,ENSG00000203667	1513	0	protein_coding	+	COX20	chr1:244998624-245008359	9735	6658
ENSG00000103044	5_peaks_stitched	chr16	69102972	69111613	5	8641	4196.83	890.31	1514	ENSG00000103047	ENSG00000103044,ENSG00000168802,ENSG00000263203	1514	0	protein_coding	+	HAS3	chr16:69139467-69152622	13155	6707
ENSG00000152990	8_peaks_stitched	chr4	22500730	22525154	8	24424	5791.62	2486.59	1515	ENSG00000152990	ENSG00000152990	1515	0	protein_coding	-	GPR125	chr4:22346694-22517677	170983	14213
ENSG00000225783	6_peaks_stitched	chr22	27054435	27070040	6	15605	5499.91	2194.93	1516	ENSG00000225783	ENSG00000100122,ENSG00000196431	1516	0	lincRNA	+	MIAT	chr22:27042392-27072438	30046	21381
ENSG00000145545	2_peaks_stitched	chr5	6632407	6636817	2	4410	4006.67	704.09	1517	ENSG00000145545,ENSG00000037474	ENSG00000037474,ENSG00000250056	1517	0	protein_coding	+	SRD5A1	chr5:6633456-6669675	36219	5836
ENSG00000156650	4_peaks_stitched	chr10	76584363	76594509	4	10146	4321.16	1020.8	1518	ENSG00000156650	ENSG00000156650	1518	0	protein_coding	+	KAT6B	chr10:76585340-76792380	207040	25519
ENSG00000213923	7_peaks_stitched	chr22	38784472	38795384	7	10912	4488.44	1189.74	1519	ENSG00000213923		1519	0	protein_coding	-	CSNK1E	chr22:38686697-38794527	107830	11133
ENSG00000101665	5_peaks_stitched	chr18	46524877	46548303	5	23426	5546.58	2249.59	1520		ENSG00000101665	1520	0	protein_coding	-	SMAD7	chr18:46446223-46477081	30858	9463
ENSG00000197889	2_peaks_stitched	chr10	14995398	15002596	2	7198	4243.91	947.74	1521	ENSG00000152457,ENSG00000197889	ENSG00000152457,ENSG00000197889	1521	0	protein_coding	+	MEIG1	chr10:15001438-15030049	28611	1847
ENSG00000198873	10_peaks_stitched	chr10	120994611	121013347	10	18736	5099.6	1806.26	1522	ENSG00000198873		1522	0	protein_coding	+	GRK5	chr10:120967101-121215131	248030	3312
ENSG00000267952	10_peaks_stitched	chr19	7548235	7601005	10	52770	9768.58	6476.7	1523	ENSG00000090674,ENSG00000032444,ENSG00000198816,ENSG00000267952,ENSG00000198723,ENSG00000104883,ENSG00000268614	ENSG00000032444,ENSG00000104880,ENSG00000104883	1523	0	protein_coding	+	CTD-2207O23.12	chr19:7571938-7584508	12570	1011
ENSG00000145934	3_peaks_stitched	chr5	167343464	167348469	3	5005	4217.09	925.83	1524	ENSG00000145934	ENSG00000145934	1524	0	protein_coding	+	TENM2	chr5:166711804-167691162	979358	15495
ENSG00000225968	3_peaks_stitched	chr7	1704605	1710635	3	6030	4587.73	1297.54	1525		ENSG00000225968,ENSG00000205971	1525	0	protein_coding	+	ELFN1	chr7:1727755-1787590	59835	6351
ENSG00000131473	2_peaks_stitched	chr17	40074208	40086774	2	12566	4719.61	1430.17	1526	ENSG00000131473	ENSG00000168259,ENSG00000131473,ENSG00000173786	1526	0	protein_coding	-	ACLY	chr17:40023161-40086795	63634	9061
ENSG00000148143	5_peaks_stitched	chr9	109668133	109684641	5	16508	5285.88	1996.74	1527	ENSG00000148143	ENSG00000148143	1527	0	protein_coding	+	ZNF462	chr9:109625378-109775915	150537	21599
ENSG00000183172	7_peaks_stitched	chr22	42466500	42487539	7	21039	5514.79	2227.24	1528	ENSG00000177096,ENSG00000198951,ENSG00000183172,ENSG00000184983	ENSG00000100197,ENSG00000183066	1528	0	protein_coding	+	SMDT1	chr22:42475695-42480288	4593	2566
ENSG00000188542	7_peaks_stitched	chr2	241496501	241508736	7	12235	4523.19	1236.23	1529	ENSG00000188542,ENSG00000144504,ENSG00000142327	ENSG00000142330,ENSG00000144504,ENSG00000142327,ENSG00000178623	1529	0	protein_coding	+	DUSP28	chr2:241499471-241503431	3960	5891
ENSG00000162407	8_peaks_stitched	chr1	56971820	56983542	8	11722	4590.89	1305.03	1530	ENSG00000162407		1530	0	protein_coding	-	PPAP2B	chr1:56960419-57110974	150555	6919
ENSG00000151414	4_peaks_stitched	chr1	198125403	198131852	4	6449	4069.4	784.34	1531	ENSG00000151414	ENSG00000151414	1531	0	protein_coding	+	NEK7	chr1:198126093-198291550	165457	6885
ENSG00000113369	4_peaks_stitched	chr5	90675201	90680437	4	5236	3848.59	564.34	1532	ENSG00000113369	ENSG00000113369	1532	0	protein_coding	-	ARRDC3	chr5:90664541-90679176	14635	6774
ENSG00000177119	1_peaks_stitched	chr12	45609339	45611476	1	2137	3614.19	331.01	1533	ENSG00000177119		1533	0	protein_coding	+	ANO6	chr12:45609770-45834187	224417	12304
ENSG00000005448	4_peaks_stitched	chr2	74648456	74654063	4	5607	3973.6	691.79	1534	ENSG00000114993,ENSG00000005448,ENSG00000159239	ENSG00000239779,ENSG00000204843,ENSG00000115274,ENSG00000114993,ENSG00000115275,ENSG00000135637,ENSG00000204822,ENSG00000159239	1534	0	protein_coding	+	WDR54	chr2:74648805-74652882	4077	7708
ENSG00000108107	2_peaks_stitched	chr19	55894583	55898155	2	3572	3738.17	456.42	1535	ENSG00000108107,ENSG00000233493	ENSG00000267531,ENSG00000180043,ENSG00000160471,ENSG00000133247,ENSG00000160472,ENSG00000095752,ENSG00000108106,ENSG00000267706,ENSG00000180061	1535	0	protein_coding	+	RPL28	chr19:55896713-55914612	17899	15834
ENSG00000168143	3_peaks_stitched	chr6	54710526	54714349	3	3823	3698.38	416.77	1536	ENSG00000168143		1536	0	protein_coding	+	FAM83B	chr6:54711569-54806820	95251	3162
ENSG00000133056	6_peaks_stitched	chr1	204462844	204486377	6	23533	5622.28	2341.92	1537	ENSG00000198625,ENSG00000133056	ENSG00000133056,ENSG00000198625	1537	0	protein_coding	-	PIK3C2B	chr1:204391756-204463852	72096	13992
ENSG00000148156	4_peaks_stitched	chr9	111201814	111208282	4	6468	4158.4	883.79	1538			1538	0	protein_coding	-	ACTL7B	chr9:111616871-111619239	2368	2368
ENSG00000164190	1_peaks_stitched	chr5	36875475	36877783	1	2308	3724.26	450.56	1539	ENSG00000164190		1539	0	protein_coding	+	NIPBL	chr5:36876861-37066515	189654	15196
ENSG00000180730	1_peaks_stitched	chr13	26622848	26626119	1	3271	3730.52	457.85	1540	ENSG00000180730	ENSG00000231983	1540	0	protein_coding	-	SHISA2	chr13:26618735-26625169	6434	2858
ENSG00000162241	3_peaks_stitched	chr11	65148567	65154710	3	6143	4169.95	897.55	1541	ENSG00000126391,ENSG00000162241	ENSG00000126391,ENSG00000245532,ENSG00000133884,ENSG00000162241,ENSG00000173825	1541	0	protein_coding	-	SLC25A45	chr11:65142663-65151172	8509	17791
ENSG00000198642	1_peaks_stitched	chr9	21334583	21335845	1	1262	3693.96	421.75	1542	ENSG00000198642	ENSG00000147873,ENSG00000120235,ENSG00000188379,ENSG00000233816	1542	0	protein_coding	-	KLHL9	chr9:21329670-21335379	5709	8966
ENSG00000114503	1_peaks_stitched	chr3	196668323	196670362	1	2039	3721.55	451.02	1543	ENSG00000114503	ENSG00000119231,ENSG00000114503,ENSG00000119227	1543	0	protein_coding	-	NCBP2	chr3:196662273-196669468	7195	16587
ENSG00000074181	2_peaks_stitched	chr19	15305775	15311692	2	5917	4247.81	978.14	1544	ENSG00000074181	ENSG00000074181,ENSG00000105131,ENSG00000141867	1544	0	protein_coding	-	NOTCH3	chr19:15270444-15311792	41348	9937
ENSG00000116957	6_peaks_stitched	chr1	235562170	235575409	6	13239	4562.95	1295.16	1545	ENSG00000116957	ENSG00000116957	1545	0	protein_coding	+	TBCE	chr1:235530675-235612283	81608	4170
ENSG00000177694	5_peaks_stitched	chr3	174576579	174583500	5	6921	4416.74	1151.58	1546	ENSG00000177694		1546	0	protein_coding	+	NAALADL2	chr3:174156363-175523428	1367065	9534
ENSG00000232837	8_peaks_stitched	chr21	40345602	40366556	8	20954	5213.02	1954.41	1547	ENSG00000232837,ENSG00000235888	ENSG00000205622,ENSG00000237721,ENSG00000237609	1547	0	lincRNA	-	AF064858.7	chr21:40346355-40349700	3345	1595
ENSG00000149922	5_peaks_stitched	chr16	30100825	30108082	5	7257	4160.47	901.86	1548	ENSG00000090238,ENSG00000149922	ENSG00000149925,ENSG00000149926,ENSG00000102882,ENSG00000102886,ENSG00000149923	1548	0	protein_coding	-	TBX6	chr16:30097114-30103208	6094	4825
ENSG00000169902	8_peaks_stitched	chr7	65821565	65832117	8	10552	4693.05	1436.45	1549	ENSG00000169902	ENSG00000179406	1549	0	protein_coding	+	TPST1	chr7:65670186-65885530	215344	4051
ENSG00000139263	3_peaks_stitched	chr12	59309435	59314682	3	5247	4020.65	766.09	1550	ENSG00000139263	ENSG00000139263	1550	0	protein_coding	-	LRIG3	chr12:59265931-59314303	48372	8444
ENSG00000143367	7_peaks_stitched	chr1	151511698	151523986	7	12288	4546.14	1291.65	1551	ENSG00000143367	ENSG00000143375,ENSG00000143367	1551	0	protein_coding	+	TUFT1	chr1:151512781-151556059	43278	7112
ENSG00000121864	3_peaks_stitched	chr3	179040331	179043322	3	2991	3835.75	583.06	1552	ENSG00000121864	ENSG00000121864,ENSG00000171109	1552	0	protein_coding	+	ZNF639	chr3:179040779-179053323	12544	8636
ENSG00000119042	3_peaks_stitched	chr2	200320491	200328366	3	7875	3982.93	731.18	1553	ENSG00000119042	ENSG00000119042	1553	0	protein_coding	-	SATB2	chr2:200134223-200335989	201766	17783
ENSG00000146373	3_peaks_stitched	chr6	125282773	125286071	3	3298	3645.62	394.42	1554	ENSG00000146373	ENSG00000146373	1554	0	protein_coding	+	RNF217	chr6:125283691-125413779	130088	17759
ENSG00000176463	10_peaks_stitched	chr15	92490688	92509841	10	19153	5555.45	2304.74	1555	ENSG00000176463		1555	0	protein_coding	+	SLCO3A1	chr15:92396925-92715665	318740	14234
ENSG00000118200	6_peaks_stitched	chr1	200703470	200710241	6	6771	3969.37	721.08	1556	ENSG00000118200		1556	0	protein_coding	+	CAMSAP2	chr1:200708686-200829832	121146	11979
ENSG00000117676	1_peaks_stitched	chr1	26945823	26948691	1	2868	3571.25	323.78	1557		ENSG00000117676	1557	0	protein_coding	+	RPS6KA1	chr1:26856252-26901521	45269	11381
ENSG00000167645	5_peaks_stitched	chr19	38791298	38810867	5	19569	6502.03	3254.68	1558	ENSG00000167645,ENSG00000167644,ENSG00000267748,ENSG00000099337	ENSG00000167642,ENSG00000099337,ENSG00000099338,ENSG00000167641	1558	0	protein_coding	-	YIF1B	chr19:38795753-38807913	12160	8190
ENSG00000068078	6_peaks_stitched	chr4	1768819	1796363	6	27544	6150.31	2905.92	1559	ENSG00000068078	ENSG00000013810,ENSG00000068078,ENSG00000168936,ENSG00000168924	1559	0	protein_coding	+	FGFR3	chr4:1795034-1810599	15565	9523
ENSG00000151090	2_peaks_stitched	chr3	24535565	24538115	2	2550	3614.36	372	1560	ENSG00000151090		1560	0	protein_coding	-	THRB	chr3:24158651-24536773	378122	16497
ENSG00000107874	2_peaks_stitched	chr10	104179629	104192448	2	12819	4900.21	1658.38	1561	ENSG00000107874,ENSG00000059915,ENSG00000107872	ENSG00000059915,ENSG00000077150,ENSG00000138111,ENSG00000120055	1561	0	protein_coding	-	CUEDC2	chr10:104183002-104192418	9416	2320
ENSG00000124201	6_peaks_stitched	chr20	47893792	47907846	6	14054	4433.77	1192.43	1562	ENSG00000124201	ENSG00000124201,ENSG00000124228	1562	0	protein_coding	-	ZNFX1	chr20:47854483-47894963	40480	15148
ENSG00000254709	2_peaks_stitched	chr22	23266837	23271538	2	4701	3953.66	714.83	1563		ENSG00000254709	1563	0	protein_coding	+	IGLL5	chr22:23229960-23238287	8327	2330
ENSG00000102007	11_peaks_stitched	chrX	49012281	49048405	11	36124	6101.18	2862.86	1564	ENSG00000012211,ENSG00000017621,ENSG00000102007,ENSG00000102003	ENSG00000102001,ENSG00000102003,ENSG00000101997,ENSG00000068394	1564	0	protein_coding	+	PLP2	chrX:49028273-49031588	3315	1369
ENSG00000130724	6_peaks_stitched	chr19	59055077	59071432	6	16355	4913.89	1679.32	1565	ENSG00000130726,ENSG00000130724,ENSG00000130725	ENSG00000083807,ENSG00000099326,ENSG00000119574	1565	0	protein_coding	-	CHMP2A	chr19:59062933-59066491	3558	3809
ENSG00000104472	2_peaks_stitched	chr8	141520522	141522797	2	2275	3665.08	432.8	1566	ENSG00000104472	ENSG00000123908,ENSG00000104472,ENSG00000259758	1566	0	protein_coding	+	CHRAC1	chr8:141521397-141527236	5839	6382
ENSG00000169045	4_peaks_stitched	chr5	179049283	179061500	4	12217	4678.98	1448.2	1567	ENSG00000169045	ENSG00000169045,ENSG00000204659,ENSG00000176783,ENSG00000228259,ENSG00000204661,ENSG00000127022	1567	0	protein_coding	-	HNRNPH1	chr5:179041179-179061785	20606	31196
ENSG00000145495	2_peaks_stitched	chr5	10352858	10355380	2	2522	3622.88	395.48	1568	ENSG00000145495	ENSG00000145495,ENSG00000164237	1568	0	protein_coding	+	MARCH6	chr5:10353815-10440500	86685	17109
ENSG00000158092	3_peaks_stitched	chr3	136580134	136593437	3	13303	4803.44	1576.54	1569	ENSG00000158092	ENSG00000168917,ENSG00000158092	1569	0	protein_coding	+	NCK1	chr3:136581050-136668665	87615	7639
ENSG00000100129	2_peaks_stitched	chr22	38239607	38246213	2	6606	4069.53	843.56	1570	ENSG00000100124,ENSG00000100129	ENSG00000100116,ENSG00000100124,ENSG00000100129,ENSG00000189060,ENSG00000128310	1570	0	protein_coding	+	EIF3L	chr22:38244875-38285414	40539	6130
ENSG00000163739	3_peaks_stitched	chr4	74733700	74738136	3	4436	3736.65	511.08	1571	ENSG00000163739	ENSG00000124875,ENSG00000109272	1571	0	protein_coding	+	CXCL1	chr4:74735110-74736959	1849	1541
ENSG00000203666	3_peaks_stitched	chr1	245127333	245135518	3	8185	4278.08	1054.4	1572	ENSG00000203666	ENSG00000203666	1572	0	protein_coding	+	EFCAB2	chr1:245133007-245290466	157459	13483
ENSG00000099810	2_peaks_stitched	chr9	21708428	21712287	2	3859	4727.09	1504.25	1573			1573	0	protein_coding	+	MTAP	chr9:21802542-21931646	129104	12444
ENSG00000129515	1_peaks_stitched	chr14	35098292	35099862	1	1570	3694.9	472.48	1574	ENSG00000129515	ENSG00000129515	1574	0	protein_coding	-	SNX6	chr14:35030300-35099389	69089	7896
ENSG00000116497	1_peaks_stitched	chr1	33281733	33284492	1	2759	3651.4	429.41	1575	ENSG00000116497,ENSG00000134684	ENSG00000134684,ENSG00000116497,ENSG00000160097	1575	0	protein_coding	+	S100PBP	chr1:33282368-33324476	42108	15285
ENSG00000165355	1_peaks_stitched	chr14	39900566	39902659	1	2093	3931.94	710.61	1576	ENSG00000165355		1576	0	protein_coding	-	FBXO33	chr14:39866873-39901704	34831	4784
ENSG00000196504	1_peaks_stitched	chr2	153573200	153576049	1	2849	3496.93	278.05	1577	ENSG00000177917,ENSG00000196504	ENSG00000196504,ENSG00000177917	1577	0	protein_coding	-	PRPF40A	chr2:153508107-153574511	66404	12068
ENSG00000011009	5_peaks_stitched	chr1	24104334	24127890	5	23556	6236.44	3019.39	1578	ENSG00000011009,ENSG00000117308,ENSG00000057757	ENSG00000117305,ENSG00000011007	1578	0	protein_coding	+	LYPLA2	chr1:24117460-24122029	4569	6522
ENSG00000165244	3_peaks_stitched	chr9	99179462	99183305	3	3843	3849.04	632.03	1579	ENSG00000165244	ENSG00000130956,ENSG00000130958	1579	0	protein_coding	-	ZNF367	chr9:99148223-99180611	32388	3641
ENSG00000162664	10_peaks_stitched	chr1	90403527	90422960	10	19433	5410.43	2193.64	1580		ENSG00000162664	1580	0	protein_coding	+	ZNF326	chr1:90460671-90501090	40419	14312
ENSG00000242485	2_peaks_stitched	chr1	1333964	1343343	2	9379	4512.7	1296.2	1581	ENSG00000221978,ENSG00000242485	ENSG00000179403,ENSG00000235098,ENSG00000162576,ENSG00000221978,ENSG00000175756,ENSG00000107404,ENSG00000215915,ENSG00000205116	1581	0	protein_coding	-	MRPL20	chr1:1337288-1342693	5405	4133
ENSG00000134882	4_peaks_stitched	chr13	99958511	99975163	4	16652	6233.21	3016.76	1582	ENSG00000134882,ENSG00000169508	ENSG00000125245,ENSG00000134882	1582	0	protein_coding	+	UBAC2	chr13:99853028-100038688	185660	7273
ENSG00000099977	4_peaks_stitched	chr22	24308394	24317311	4	8917	4467.33	1253.36	1583	ENSG00000099974,ENSG00000099977	ENSG00000099984,ENSG00000133433	1583	0	protein_coding	-	DDT	chr22:24313554-24322660	9106	3448
ENSG00000164924	5_peaks_stitched	chr8	101911735	101922894	5	11159	4630.03	1416.12	1584		ENSG00000164924	1584	0	protein_coding	-	YWHAZ	chr8:101928753-101965616	36863	21020
ENSG00000227630	6_peaks_stitched	chr1	234858844	234867863	6	9019	4569.4	1361.27	1585	ENSG00000227630		1585	0	lincRNA	+	LINC01132	chr1:234859789-234867390	7601	3790
ENSG00000181472	2_peaks_stitched	chr6	151709983	151713064	2	3081	3561.47	362.35	1586	ENSG00000181472	ENSG00000131016	1586	0	protein_coding	-	ZBTB2	chr6:151685252-151712683	27431	3087
ENSG00000110031	3_peaks_stitched	chr11	58344212	58347866	3	3654	3543.85	344.91	1587	ENSG00000186660,ENSG00000255073,ENSG00000110031	ENSG00000242689,ENSG00000269570,ENSG00000110031,ENSG00000255073	1587	0	protein_coding	-	LPXN	chr11:58294344-58345693	51349	3563
ENSG00000175220	2_peaks_stitched	chr11	46708216	46723331	2	15115	5039.12	1843.08	1588	ENSG00000175220,ENSG00000175213	ENSG00000175224,ENSG00000180210,ENSG00000175216,ENSG00000175220,ENSG00000175213	1588	0	protein_coding	-	ARHGAP1	chr11:46698630-46722165	23535	8126
ENSG00000172742	4_peaks_stitched	chr11	59316496	59329427	4	12931	4478.83	1282.95	1589		ENSG00000176200,ENSG00000172742,ENSG00000110048	1589	0	protein_coding	+	OR4D9	chr11:59282386-59283330	944	944
ENSG00000187630	4_peaks_stitched	chr14	24455888	24476580	4	20692	9274.07	6081.06	1590	ENSG00000187630	ENSG00000157326,ENSG00000186648	1590	0	protein_coding	+	DHRS4L2	chr14:24439148-24475617	36469	5441
ENSG00000186184	2_peaks_stitched	chr13	28193983	28196856	2	2873	3584.28	391.78	1591	ENSG00000186184,ENSG00000139517	ENSG00000186184	1591	0	protein_coding	+	POLR1D	chr13:28194903-28241548	46645	7481
ENSG00000131584	6_peaks_stitched	chr1	1238421	1244812	6	6391	4216.42	1029.11	1592	ENSG00000169972,ENSG00000131584	ENSG00000127054,ENSG00000169962,ENSG00000162576,ENSG00000160087,ENSG00000162572,ENSG00000131584,ENSG00000107404,ENSG00000224051	1592	0	protein_coding	-	ACAP3	chr1:1227756-1244989	17233	15386
ENSG00000107438	3_peaks_stitched	chr10	97049065	97055691	3	6626	3992.12	805.62	1593	ENSG00000107438	ENSG00000107438	1593	0	protein_coding	-	PDLIM1	chr10:96997329-97050781	53452	3201
ENSG00000102572	6_peaks_stitched	chr13	99128825	99138283	6	9458	5235.22	2050.79	1594	ENSG00000102572	ENSG00000152767,ENSG00000102572	1594	0	protein_coding	-	STK24	chr13:99102455-99230194	127739	9173
ENSG00000133321	5_peaks_stitched	chr11	63294824	63300923	5	6099	3832.36	648.55	1595		ENSG00000168004,ENSG00000133317,ENSG00000133321,ENSG00000133328	1595	0	protein_coding	+	RARRES3	chr11:63304281-63313934	9653	2561
ENSG00000184508	4_peaks_stitched	chr15	91472860	91479287	4	6427	4041.43	858	1596	ENSG00000140553,ENSG00000184508	ENSG00000196547,ENSG00000182511,ENSG00000166965,ENSG00000140553,ENSG00000198901	1596	0	protein_coding	-	HDDC3	chr15:91474148-91475799	1651	4845
ENSG00000134717	2_peaks_stitched	chr1	52520206	52524820	2	4614	3733.56	551.51	1597	ENSG00000134717,ENSG00000117862	ENSG00000198841,ENSG00000117862	1597	0	protein_coding	+	BTF3L4	chr1:52521797-52556388	34591	9344
ENSG00000204520	3_peaks_stitched	chr6	31367380	31372396	3	5016	3867.24	685.31	1598	ENSG00000204520	ENSG00000234745,ENSG00000230174	1598	0	protein_coding	+	MICA	chr6:31371356-31383092	11736	1410
ENSG00000105202	4_peaks_stitched	chr19	40323571	40337602	4	14031	5069.29	1887.4	1599	ENSG00000105204,ENSG00000105202	ENSG00000105204,ENSG00000090920	1599	0	protein_coding	-	FBL	chr19:40325098-40337054	11956	4240
ENSG00000130669	4_peaks_stitched	chr19	39644561	39658963	4	14402	5856.57	2677	1600	ENSG00000130669	ENSG00000188505,ENSG00000130669,ENSG00000179751	1600	0	protein_coding	+	PAK4	chr19:39616410-39673456	57046	12904
ENSG00000197930	2_peaks_stitched	chr14	53161455	53174677	2	13222	4933.96	1754.44	1601	ENSG00000197930,ENSG00000100519	ENSG00000100519,ENSG00000197930,ENSG00000198252	1601	0	protein_coding	-	ERO1L	chr14:53106634-53162618	55984	10559
ENSG00000204954	2_peaks_stitched	chr12	104349469	104360705	2	11236	4413.61	1235.5	1602	ENSG00000204954,ENSG00000139372	ENSG00000139372,ENSG00000166598,ENSG00000120820	1602	0	protein_coding	-	C12orf73	chr12:104343980-104359486	15506	9103
ENSG00000077312	2_peaks_stitched	chr19	41255178	41257940	2	2762	3677.41	503.17	1603	ENSG00000188493,ENSG00000077312	ENSG00000261857,ENSG00000167578,ENSG00000123815,ENSG00000077312,ENSG00000268797,ENSG00000269858,ENSG00000171570,ENSG00000086544,ENSG00000268975,ENSG00000188493	1603	0	protein_coding	+	SNRPA	chr19:41256542-41271294	14752	5519
ENSG00000148488	5_peaks_stitched	chr10	17485552	17497014	5	11462	4495.24	1321.75	1604	ENSG00000148488		1604	0	protein_coding	-	ST8SIA6	chr10:17360382-17496329	135947	2869
ENSG00000166619	4_peaks_stitched	chr20	36152203	36156977	4	4774	3623.49	452.85	1605	ENSG00000166619	ENSG00000053438,ENSG00000166619	1605	0	protein_coding	-	BLCAP	chr20:36120874-36156333	35459	9957
ENSG00000116539	1_peaks_stitched	chr1	155531545	155533881	1	2336	3456.4	286.09	1606	ENSG00000116539	ENSG00000125459	1606	0	protein_coding	-	ASH1L	chr1:155305059-155532598	227539	17283
ENSG00000197024	3_peaks_stitched	chr7	148822486	148825696	3	3210	3567.12	398.11	1607	ENSG00000197024,ENSG00000204947	ENSG00000197024,ENSG00000204947,ENSG00000197362	1607	0	protein_coding	+	ZNF398	chr7:148823508-148880116	56608	15719
ENSG00000027075	3_peaks_stitched	chr14	62028864	62041487	3	12623	5614.53	2447.46	1608		ENSG00000027075	1608	0	protein_coding	+	PRKCH	chr14:61654277-62017694	363417	12750
ENSG00000130770	8_peaks_stitched	chr1	28558821	28587011	8	28190	6255.1	3090.2	1609	ENSG00000130770,ENSG00000126698,ENSG00000130766	ENSG00000169403,ENSG00000215902,ENSG00000126698,ENSG00000269804	1609	0	protein_coding	+	ATPIF1	chr1:28562620-28573417	10797	3294
ENSG00000186432	2_peaks_stitched	chr3	160282128	160284531	2	2403	3570.89	406.49	1610	ENSG00000186432	ENSG00000186432	1610	0	protein_coding	-	KPNA4	chr3:160212783-160283376	70593	9769
ENSG00000198873	4_peaks_stitched	chr10	121025369	121031839	4	6470	3947.27	784.6	1611	ENSG00000198873		1611	0	protein_coding	+	GRK5	chr10:120967101-121215131	248030	3312
ENSG00000134107	6_peaks_stitched	chr3	5062212	5068744	6	6532	3990.09	829.62	1612		ENSG00000134107	1612	0	protein_coding	+	BHLHE40	chr3:5020801-5027008	6207	5101
ENSG00000181577	5_peaks_stitched	chr6	44006929	44012005	5	5076	3882.83	722.51	1613		ENSG00000181577	1613	0	protein_coding	+	C6orf223	chr6:43968317-43973695	5378	10080
ENSG00000100241	7_peaks_stitched	chr22	50898623	50920751	7	22128	6006.84	2848.15	1614	ENSG00000128165,ENSG00000100241	ENSG00000025770,ENSG00000100258,ENSG00000177989,ENSG00000130489,ENSG00000100253,ENSG00000025708,ENSG00000100239,ENSG00000100241	1614	0	protein_coding	-	SBF1	chr22:50883429-50913454	30025	12912
ENSG00000268635	3_peaks_stitched	chr11	77182433	77185405	3	2972	3588.06	429.64	1615	ENSG00000149269,ENSG00000268635		1615	0	protein_coding	+	DKFZP434E1119	chr11:77184416-77188074	3658	3658
ENSG00000230567	4_peaks_stitched	chr8	145437136	145448934	4	11798	5344.03	2188.07	1616	ENSG00000230567	ENSG00000170727,ENSG00000188686	1616	0	protein_coding	+	FAM203B	chr8:145437880-145440835	2955	8860
ENSG00000140836	8_peaks_stitched	chr16	73062978	73091748	8	28770	6706.23	3550.35	1617	ENSG00000140836	ENSG00000140836,ENSG00000260880	1617	0	protein_coding	-	ZFHX3	chr16:72816784-73093597	276813	17913
ENSG00000166025	4_peaks_stitched	chr11	94500585	94514610	4	14025	5360.22	2205.78	1618	ENSG00000166025	ENSG00000166025	1618	0	protein_coding	+	AMOTL1	chr11:94439597-94609918	170321	16897
ENSG00000170017	7_peaks_stitched	chr3	104155491	104165681	7	10190	4013.26	860.45	1619			1619	0	protein_coding	+	ALCAM	chr3:105085753-105295744	209991	12533
ENSG00000182149	4_peaks_stitched	chr16	71917226	71930722	4	13496	4532.84	1381.95	1620	ENSG00000102984,ENSG00000182149,ENSG00000224470	ENSG00000182149,ENSG00000102984,ENSG00000224470	1620	0	protein_coding	+	IST1	chr16:71879899-71962913	83014	15201
ENSG00000228146	8_peaks_stitched	chr16	3199384	3224407	8	25023	5954.61	2803.9	1621	ENSG00000228146	ENSG00000122386,ENSG00000085644,ENSG00000228146,ENSG00000168124,ENSG00000262521	1621	0	protein_coding	+	CASP16	chr16:3194220-3199964	5744	4297
ENSG00000154001	2_peaks_stitched	chr14	64008848	64011025	2	2177	3561.08	410.39	1622	ENSG00000154001	ENSG00000154001	1622	0	protein_coding	-	PPP2R5E	chr14:63838075-64010092	172017	12142
ENSG00000213977	4_peaks_stitched	chr17	3562632	3572663	4	10031	4388.66	1238.78	1623	ENSG00000040531,ENSG00000127774,ENSG00000257950,ENSG00000213977	ENSG00000197417,ENSG00000262304,ENSG00000040531,ENSG00000083454,ENSG00000083457	1623	0	protein_coding	-	TAX1BP3	chr17:3566196-3571976	5780	1373
ENSG00000135111	4_peaks_stitched	chr12	115110986	115123361	4	12375	4261.98	1114.29	1624	ENSG00000135111		1624	0	protein_coding	-	TBX3	chr12:115108059-115121969	13910	9904
ENSG00000136856	6_peaks_stitched	chr9	130150108	130160456	6	10348	4427.03	1279.61	1625	ENSG00000136895,ENSG00000136856	ENSG00000136856,ENSG00000136895,ENSG00000196152	1625	0	protein_coding	+	SLC2A8	chr9:130159421-130170703	11282	6419
ENSG00000162607	2_peaks_stitched	chr1	62900967	62903914	2	2947	3484.96	337.75	1626	ENSG00000162607	ENSG00000116641	1626	0	protein_coding	+	USP1	chr1:62901968-62917475	15507	6488
ENSG00000179219	3_peaks_stitched	chr16	85417629	85431070	3	13441	4840	1692.8	1627			1627	0	lincRNA	+	LINC00311	chr16:85316564-85319569	3005	1564
ENSG00000185650	5_peaks_stitched	chr14	69142483	69150329	5	7846	4598.21	1451.31	1628	ENSG00000182185		1628	0	protein_coding	-	ZFP36L1	chr14:69254377-69263190	8813	12959
ENSG00000204060	4_peaks_stitched	chr1	41823829	41836681	4	12852	4698.08	1553.03	1629	ENSG00000204060		1629	0	protein_coding	+	FOXO6	chr1:41827594-41849262	21668	2396
ENSG00000086061	1_peaks_stitched	chr9	33024494	33026179	1	1685	3517.13	374.3	1630	ENSG00000137074,ENSG00000086061	ENSG00000137074,ENSG00000086061	1630	0	protein_coding	+	DNAJA1	chr9:33025209-33039905	14696	3673
ENSG00000001630	2_peaks_stitched	chr7	91762597	91764972	2	2375	3536.95	394.54	1631	ENSG00000240720,ENSG00000001630	ENSG00000240720,ENSG00000127914,ENSG00000001630	1631	0	protein_coding	-	CYP51A1	chr7:91741465-91772266	30801	5326
ENSG00000141542	8_peaks_stitched	chr17	80636495	80660988	8	24493	6094.26	2952.26	1632	ENSG00000141542	ENSG00000141560,ENSG00000167363,ENSG00000141580,ENSG00000141556,ENSG00000141542	1632	0	protein_coding	-	RAB40B	chr17:80612849-80656604	43755	12686
ENSG00000143013	6_peaks_stitched	chr1	87793655	87801385	6	7730	4014.58	873.43	1633	ENSG00000143013		1633	0	protein_coding	+	LMO4	chr1:87794151-87814606	20455	7090
ENSG00000082996	3_peaks_stitched	chr3	149528952	149532386	3	3434	3600.61	459.66	1634	ENSG00000082996,ENSG00000206199	ENSG00000206199,ENSG00000082996	1634	0	protein_coding	+	RNF13	chr3:149530495-149679926	149431	10481
ENSG00000107263	10_peaks_stitched	chr9	134508229	134518189	10	9960	4417.38	1276.44	1635	ENSG00000107263	ENSG00000107263	1635	0	protein_coding	-	RAPGEF1	chr9:134452157-134615461	163304	10836
ENSG00000106665	7_peaks_stitched	chr7	73682693	73707556	7	24863	6688.06	3548.27	1636	ENSG00000106665	ENSG00000049541,ENSG00000086730,ENSG00000106665	1636	0	protein_coding	+	CLIP2	chr7:73703805-73820273	116468	11783
ENSG00000146574	1_peaks_stitched	chr7	6864997	6866401	1	1404	3707.81	569.14	1637	ENSG00000146574	ENSG00000146574	1637	0	protein_coding	-	CCZ1B	chr7:6833765-6866401	32636	11017
ENSG00000100348	8_peaks_stitched	chr22	36850782	36878193	8	27411	5997.94	2860.39	1638	ENSG00000100348	ENSG00000100353,ENSG00000100350	1638	0	protein_coding	-	TXN2	chr22:36863083-36878077	14994	4197
ENSG00000205476	3_peaks_stitched	chr14	100069910	100079495	3	9585	4763.72	1626.44	1639	ENSG00000205476	ENSG00000205476,ENSG00000182218	1639	0	protein_coding	-	CCDC85C	chr14:99977603-100070363	92760	10468
ENSG00000105176	9_peaks_stitched	chr19	30520940	30542979	9	22039	6007.53	2870.93	1640		ENSG00000105176	1640	0	protein_coding	+	URI1	chr19:30414551-30506611	92060	7921
ENSG00000140941	6_peaks_stitched	chr16	87409185	87426804	6	17619	5014.25	1877.96	1641	ENSG00000140941,ENSG00000103264	ENSG00000140948,ENSG00000103264	1641	0	protein_coding	+	MAP1LC3B	chr16:87417601-87438385	20784	9781
ENSG00000174004	2_peaks_stitched	chr3	196358332	196360664	2	2332	3468.25	332.25	1642		ENSG00000174004,ENSG00000163964	1642	0	protein_coding	+	NRROS	chr3:196366557-196388875	22318	3145
ENSG00000151327	1_peaks_stitched	chr14	35514954	35516537	1	1583	3555.6	420.2	1643	ENSG00000151327	ENSG00000151327,ENSG00000092020,ENSG00000100883	1643	0	protein_coding	+	FAM177A1	chr14:35514113-35582336	68223	13041
ENSG00000109089	6_peaks_stitched	chr17	72964160	72990422	6	26262	6235.56	3100.52	1644	ENSG00000167861,ENSG00000109089	ENSG00000167862,ENSG00000180901,ENSG00000183034,ENSG00000167861,ENSG00000167863,ENSG00000182938,ENSG00000182040	1644	0	protein_coding	+	CDR2L	chr17:72983727-73001895	18168	3531
ENSG00000138119	5_peaks_stitched	chr10	95158523	95175383	5	16860	5098.6	1966.02	1645	ENSG00000138119	ENSG00000138119	1645	0	protein_coding	-	MYOF	chr10:95066186-95242074	175888	9740
ENSG00000162959	7_peaks_stitched	chr2	32227765	32236669	7	8904	4010.93	878.76	1646	ENSG00000162959,ENSG00000162961	ENSG00000162961,ENSG00000162959	1646	0	protein_coding	-	MEMO1	chr2:32090129-32236299	146170	8117
ENSG00000102178	5_peaks_stitched	chrX	153706540	153719741	5	13201	4406.87	1275.97	1647	ENSG00000102178,ENSG00000126903,ENSG00000196976	ENSG00000130827,ENSG00000203879,ENSG00000071889,ENSG00000071553,ENSG00000071859,ENSG00000073009,ENSG00000160211	1647	0	protein_coding	-	UBL4A	chrX:153712056-153715009	2953	5811
ENSG00000139146	3_peaks_stitched	chr12	31476432	31479567	3	3135	3605.13	474.69	1648	ENSG00000177340,ENSG00000139146	ENSG00000139146	1648	0	protein_coding	-	FAM60A	chr12:31433518-31479992	46474	8474
ENSG00000108312	5_peaks_stitched	chr17	42295065	42298918	5	3853	3653.24	523.17	1649	ENSG00000108312	ENSG00000268413,ENSG00000168591,ENSG00000214921,ENSG00000161664,ENSG00000087152,ENSG00000004939,ENSG00000108312	1649	0	protein_coding	-	UBTF	chr17:42282401-42298994	16593	11060
ENSG00000178226	4_peaks_stitched	chr16	31146235	31153626	4	7391	4124.9	996.02	1650	ENSG00000052344,ENSG00000178226	ENSG00000103507,ENSG00000089280,ENSG00000103510,ENSG00000167397,ENSG00000151006,ENSG00000178226	1650	0	protein_coding	-	PRSS36	chr16:31150246-31161415	11169	7437
ENSG00000257365	5_peaks_stitched	chr14	65453513	65466094	5	12581	4935.54	1808.23	1651	ENSG00000257365,ENSG00000125954	ENSG00000257365,ENSG00000139998,ENSG00000176153	1651	0	protein_coding	+	FNTB	chr14:65381203-65529368	148165	7571
ENSG00000058668	4_peaks_stitched	chr1	203595348	203600785	4	5437	3909.87	783.2	1652	ENSG00000058668	ENSG00000058668	1652	0	protein_coding	+	ATP2B4	chr1:203595689-203713209	117520	21024
ENSG00000131759	6_peaks_stitched	chr17	38463246	38475270	6	12024	4747.97	1621.74	1653	ENSG00000131759	ENSG00000171475,ENSG00000094804,ENSG00000183153,ENSG00000131759,ENSG00000266208	1653	0	protein_coding	+	RARA	chr17:38465444-38513094	47650	7118
ENSG00000106278	3_peaks_stitched	chr7	121434999	121439018	3	4019	3664.99	538.94	1654			1654	0	protein_coding	+	PTPRZ1	chr7:121513143-121702090	188947	13896
ENSG00000171163	1_peaks_stitched	chr1	249151446	249153798	1	2352	3532.23	406.49	1655	ENSG00000171163	ENSG00000175137,ENSG00000185220,ENSG00000171163,ENSG00000171161	1655	0	protein_coding	-	ZNF692	chr1:249144205-249153343	9138	19513
ENSG00000070526	7_peaks_stitched	chr17	74655644	74668731	7	13087	4637.58	1512.51	1656	ENSG00000182534	ENSG00000070526,ENSG00000182534,ENSG00000070495	1656	0	protein_coding	-	ST6GALNAC1	chr17:74620843-74639920	19077	7065
ENSG00000235173	4_peaks_stitched	chr8	145191928	145203726	4	11798	5311.76	2187.89	1657	ENSG00000179832,ENSG00000235173	ENSG00000179526,ENSG00000179698,ENSG00000179632,ENSG00000179832,ENSG00000179091	1657	0	protein_coding	+	FAM203A	chr8:145192672-145195746	3074	7569
ENSG00000161267	1_peaks_stitched	chr3	197281438	197283256	1	1818	3556.92	433.1	1658	ENSG00000161267	ENSG00000161267	1658	0	protein_coding	-	BDH1	chr3:197236654-197300194	63540	13236
ENSG00000123505	2_peaks_stitched	chr6	111195155	111197779	2	2624	3480.8	357.05	1659	ENSG00000123505	ENSG00000123505	1659	0	protein_coding	+	AMD1	chr6:111195973-111216916	20943	5976
ENSG00000156599	5_peaks_stitched	chr11	57424688	57447665	5	22977	5486.85	2363.63	1660	ENSG00000156599,ENSG00000172409	ENSG00000213593,ENSG00000166793,ENSG00000156603,ENSG00000254462,ENSG00000149131,ENSG00000156599	1660	0	protein_coding	+	ZDHHC5	chr11:57435219-57468659	33440	9109
ENSG00000131187	1_peaks_stitched	chr5	176829366	176831715	1	2349	3585.9	463.98	1661	ENSG00000131187,ENSG00000198055	ENSG00000131188,ENSG00000169220,ENSG00000131183,ENSG00000198055,ENSG00000196570	1661	0	protein_coding	-	F12	chr5:176829141-176836577	7436	5868
ENSG00000148156	6_peaks_stitched	chr9	111426257	111445482	6	19225	5726.69	2604.81	1662			1662	0	protein_coding	-	ACTL7B	chr9:111616871-111619239	2368	2368
ENSG00000204138	4_peaks_stitched	chr1	28695661	28702260	4	6599	3769.66	651.89	1663	ENSG00000204138	ENSG00000130772	1663	0	protein_coding	+	PHACTR4	chr1:28696114-28826881	130767	12096
ENSG00000129691	1_peaks_stitched	chr8	37961798	37963919	1	2121	3565.08	447.38	1664	ENSG00000129691	ENSG00000147465,ENSG00000129691	1664	0	protein_coding	+	ASH2L	chr8:37962760-38001594	38834	10444
ENSG00000137693	4_peaks_stitched	chr11	102094098	102099087	4	4989	3696.22	579.98	1665	ENSG00000137693		1665	0	protein_coding	+	YAP1	chr11:101981192-102104154	122962	10917
ENSG00000171067	1_peaks_stitched	chr11	68038641	68040209	1	1568	3549.89	434.5	1666	ENSG00000171067	ENSG00000162337,ENSG00000171067	1666	0	protein_coding	-	C11orf24	chr11:68028803-68039469	10666	5991
ENSG00000112739	4_peaks_stitched	chr6	4017972	4024032	4	6060	3762.28	647.03	1667	ENSG00000112739	ENSG00000145975,ENSG00000112739,ENSG00000145965	1667	0	protein_coding	+	PRPF4B	chr6:4021501-4065217	43716	14784
ENSG00000128585	4_peaks_stitched	chr7	130790964	130795446	4	4482	3678.34	563.28	1668	ENSG00000128585		1668	0	protein_coding	+	MKLN1	chr7:130794855-131181395	386540	18059
ENSG00000182782	7_peaks_stitched	chr12	123180812	123206390	7	25578	6166.67	3051.67	1669	ENSG00000182782,ENSG00000196917,ENSG00000255398	ENSG00000139726,ENSG00000196917	1669	0	protein_coding	-	HCAR2	chr12:123185840-123187890	2050	2050
ENSG00000173950	5_peaks_stitched	chr3	194839090	194853024	5	13934	5384.59	2270.77	1670	ENSG00000173950	ENSG00000173950	1670	0	protein_coding	-	XXYLT1	chr3:194789008-194991896	202888	10169
ENSG00000128283	4_peaks_stitched	chr22	37955937	37960162	4	4225	3552.72	441.58	1671	ENSG00000128283	ENSG00000100083,ENSG00000100065,ENSG00000100079,ENSG00000128283	1671	0	protein_coding	+	CDC42EP1	chr22:37956454-37965412	8958	4043
ENSG00000146457	5_peaks_stitched	chr6	160137072	160149532	5	12460	4279.82	1170.11	1672	ENSG00000146457,ENSG00000112096	ENSG00000146457,ENSG00000112096,ENSG00000120437	1672	0	protein_coding	+	WTAP	chr6:160146617-160177351	30734	6202
ENSG00000124788	3_peaks_stitched	chr6	16752179	16763197	3	11018	4173.17	1065.81	1673	ENSG00000124788	ENSG00000124788	1673	0	protein_coding	-	ATXN1	chr6:16299343-16761722	462379	19603
ENSG00000204576	1_peaks_stitched	chr6	30523316	30525944	1	2628	3509.49	403.25	1674	ENSG00000204576,ENSG00000204590	ENSG00000204590,ENSG00000204569,ENSG00000204574,ENSG00000204576	1674	0	protein_coding	+	PRR3	chr6:30524663-30531500	6837	5352
ENSG00000077809	3_peaks_stitched	chr7	74070837	74073387	3	2550	3505.26	401.34	1675	ENSG00000077809	ENSG00000077809	1675	0	protein_coding	+	GTF2I	chr7:74071994-74175026	103032	18053
ENSG00000113712	4_peaks_stitched	chr5	148853713	148874512	4	20799	5029.44	1925.84	1676	ENSG00000113712	ENSG00000269936,ENSG00000113712	1676	0	protein_coding	-	CSNK1A1	chr5:148871760-148931007	59247	12591
ENSG00000141905	3_peaks_stitched	chr19	3358922	3367805	3	8883	4317.7	1214.93	1677	ENSG00000141905	ENSG00000141905	1677	0	protein_coding	+	NFIC	chr19:3359561-3469215	109654	12347
ENSG00000129991	6_peaks_stitched	chr19	55657625	55678911	6	21286	5658.06	2557.12	1678	ENSG00000105048,ENSG00000167646,ENSG00000129991,ENSG00000267110	ENSG00000105048,ENSG00000125503,ENSG00000080031,ENSG00000129990	1678	0	protein_coding	-	TNNI3	chr19:55663137-55669141	6004	3881
ENSG00000183421	5_peaks_stitched	chr21	43183872	43198583	5	14711	4422.19	1322.27	1679	ENSG00000183421	ENSG00000141956,ENSG00000236384	1679	0	protein_coding	-	RIPK4	chr21:43159529-43187266	27737	8365
ENSG00000138758	2_peaks_stitched	chr4	77869445	77872810	2	3365	3418.88	319.67	1680	ENSG00000138758	ENSG00000138758	1680	0	protein_coding	+	SEPT11	chr4:77870856-77961537	90681	13308
ENSG00000152661	3_peaks_stitched	chr6	121757001	121761294	3	4293	3543.5	444.59	1681	ENSG00000152661		1681	0	protein_coding	+	GJA1	chr6:121756838-121770873	14035	3035
ENSG00000227630	1_peaks_stitched	chr1	234920209	234922306	1	2097	3847.75	749	1682			1682	0	lincRNA	+	LINC01132	chr1:234859789-234867390	7601	3790
ENSG00000197536	6_peaks_stitched	chr5	131746005	131762516	6	16511	4979.78	1885.51	1683	ENSG00000197536	ENSG00000197375,ENSG00000197536	1683	0	protein_coding	+	C5orf56	chr5:131746328-131811736	65408	5338
ENSG00000006625	1_peaks_stitched	chr7	30543495	30545304	1	1809	3557.11	462.92	1684	ENSG00000006625	ENSG00000106100,ENSG00000006625	1684	0	protein_coding	-	GGCT	chr7:30536237-30591095	54858	5713
ENSG00000118922	2_peaks_stitched	chr13	74707564	74710702	2	3138	3458.66	366.5	1685	ENSG00000118922		1685	0	protein_coding	-	KLF12	chr13:74260226-74708394	448168	11730
ENSG00000213859	2_peaks_stitched	chr17	7253734	7258929	2	5195	3826.84	734.97	1686	ENSG00000182896,ENSG00000213859,ENSG00000072818	ENSG00000132522,ENSG00000132507,ENSG00000169992,ENSG00000072818,ENSG00000187838,ENSG00000215041,ENSG00000174292,ENSG00000205544,ENSG00000262481	1686	0	protein_coding	+	KCTD11	chr17:7255208-7258258	3050	3757
ENSG00000267151	5_peaks_stitched	chr17	41535626	41547418	5	11792	4389.12	1299.73	1687		ENSG00000067596,ENSG00000267151	1687	0	lincRNA	+	MIR2117	chr17:41522075-41528568	6493	583
ENSG00000267882	3_peaks_stitched	chr20	45944521	45950440	3	5919	3654.6	568.37	1688	ENSG00000101040,ENSG00000267882	ENSG00000101040	1688	0	protein_coding	+	AL031666.2	chr20:45947246-45949467	2221	2221
ENSG00000178473	2_peaks_stitched	chr10	5332920	5336284	2	3364	3668.47	582.67	1689			1689	0	protein_coding	+	UCN3	chr10:5406972-5416169	9197	712
ENSG00000136758	2_peaks_stitched	chr10	27442597	27445412	2	2815	3548.95	467.05	1690	ENSG00000136758,ENSG00000120539	ENSG00000136758,ENSG00000120539	1690	0	protein_coding	-	YME1L1	chr10:27399383-27444195	44812	8671
ENSG00000105371	5_peaks_stitched	chr19	10394026	10401233	5	7207	4289.89	1208.88	1691	ENSG00000090339,ENSG00000105376,ENSG00000105371	ENSG00000267673,ENSG00000076662,ENSG00000105364,ENSG00000167807,ENSG00000220201,ENSG00000161847,ENSG00000105376,ENSG00000267303	1691	0	protein_coding	+	ICAM4	chr19:10397643-10399198	1555	3769
ENSG00000105866	3_peaks_stitched	chr7	21466256	21468714	3	2458	3856.3	775.57	1692	ENSG00000105866		1692	0	protein_coding	+	SP4	chr7:21467652-21554440	86788	10527
ENSG00000042493	2_peaks_stitched	chr2	85640149	85646634	2	6485	3897.93	818.83	1693	ENSG00000152292,ENSG00000042493	ENSG00000042493,ENSG00000152292,ENSG00000115459	1693	0	protein_coding	-	CAPG	chr2:85621871-85645555	23684	5249
ENSG00000170779	2_peaks_stitched	chr14	105486250	105488534	2	2284	3590.32	511.63	1694	ENSG00000170779	ENSG00000140104,ENSG00000183484,ENSG00000185567	1694	0	protein_coding	-	CDCA4	chr14:105475910-105487485	11575	4044
ENSG00000131398	6_peaks_stitched	chr19	50815743	50837766	6	22023	5627.54	2550.75	1695	ENSG00000131408,ENSG00000131398	ENSG00000062822,ENSG00000131408,ENSG00000131400,ENSG00000105357	1695	0	protein_coding	-	KCNC3	chr19:50815194-50836772	21578	10409
ENSG00000125977	1_peaks_stitched	chr20	32698801	32700794	1	1993	3362.47	291.05	1696	ENSG00000125977	ENSG00000125970	1696	0	protein_coding	-	EIF2S2	chr20:32676104-32700138	24034	2647
ENSG00000198752	7_peaks_stitched	chr14	103522721	103542617	7	19896	6486.55	3415.58	1697	ENSG00000198752	ENSG00000205436,ENSG00000185215,ENSG00000259717	1697	0	protein_coding	-	CDC42BPB	chr14:103398716-103523799	125083	10505
ENSG00000239857	2_peaks_stitched	chr7	915128	917855	2	2727	3858.82	789.54	1698	ENSG00000164828,ENSG00000239857	ENSG00000164828,ENSG00000105963,ENSG00000239857	1698	0	protein_coding	+	GET4	chr7:916189-936073	19884	7818
ENSG00000125266	2_peaks_stitched	chr13	107123749	107126068	2	2319	3622.23	553.37	1699			1699	0	protein_coding	-	EFNB2	chr13:107142079-107187462	45383	4456
ENSG00000181449	3_peaks_stitched	chr3	181769498	181782107	3	12609	11500.41	8431.7	1700			1700	0	protein_coding	+	SOX2	chr3:181429714-181432221	2507	3815
ENSG00000082898	2_peaks_stitched	chr2	61763798	61766941	2	3143	3441.4	372.77	1701	ENSG00000082898	ENSG00000082898	1701	0	protein_coding	-	XPO1	chr2:61704984-61765761	60777	21418
ENSG00000110697	2_peaks_stitched	chr11	67271956	67276772	2	4816	3725.55	657.63	1702	ENSG00000110697,ENSG00000167797	ENSG00000172663,ENSG00000175544,ENSG00000110711,ENSG00000110697,ENSG00000167791	1702	0	protein_coding	-	PITPNM1	chr11:67259239-67273734	14495	11041
ENSG00000095951	4_peaks_stitched	chr6	12008133	12013493	4	5360	3625.75	558.31	1703	ENSG00000095951	ENSG00000095951	1703	0	protein_coding	+	HIVEP1	chr6:12008995-12165232	156237	13918
ENSG00000139514	4_peaks_stitched	chr13	30161943	30170336	4	8393	4068.98	1002.29	1704	ENSG00000139514	ENSG00000139514	1704	0	protein_coding	-	SLC7A1	chr13:30083547-30169825	86278	8285
ENSG00000105464	3_peaks_stitched	chr19	48893363	48902991	3	9628	4452.77	1386.37	1705	ENSG00000105438,ENSG00000105464	ENSG00000105447,ENSG00000105467,ENSG00000161558	1705	0	protein_coding	+	GRIN2D	chr19:48898132-48948188	50056	5080
ENSG00000112984	1_peaks_stitched	chr5	137513313	137515651	1	2338	3783.44	717.09	1706	ENSG00000112983,ENSG00000112984	ENSG00000094880,ENSG00000112984,ENSG00000112983,ENSG00000112981	1706	0	protein_coding	+	KIF20A	chr5:137514408-137523404	8996	5690
ENSG00000075651	4_peaks_stitched	chr3	171466939	171472464	4	5525	4338.91	1272.78	1707	ENSG00000075651	ENSG00000075651	1707	0	protein_coding	-	PLD1	chr3:171318195-171528740	210545	18035
ENSG00000100605	3_peaks_stitched	chr14	93499781	93511680	3	11899	5191.53	2126.31	1708	ENSG00000100605	ENSG00000100605	1708	0	protein_coding	-	ITPK1	chr14:93403259-93582665	179406	14055
ENSG00000171793	6_peaks_stitched	chr1	41431962	41446744	6	14782	4731.97	1666.93	1709	ENSG00000171793	ENSG00000171793,ENSG00000171790	1709	0	protein_coding	+	CTPS1	chr1:41445007-41478235	33228	7985
ENSG00000141367	1_peaks_stitched	chr17	57695601	57698540	1	2939	3541.53	476.7	1710	ENSG00000141367	ENSG00000141367,ENSG00000108406	1710	0	protein_coding	+	CLTC	chr17:57697219-57773671	76452	15730
ENSG00000034510	2_peaks_stitched	chr2	85132038	85134822	2	2784	3413.87	349.63	1711	ENSG00000186854,ENSG00000034510	ENSG00000186854,ENSG00000269417	1711	0	protein_coding	+	TMSB10	chr2:85132749-85133795	1046	489
ENSG00000140022	3_peaks_stitched	chr14	81898370	81903491	3	5121	4075.89	1012.03	1712	ENSG00000140022	ENSG00000140022,ENSG00000071537	1712	0	protein_coding	-	STON2	chr14:81727000-81902809	175809	10197
ENSG00000004864	2_peaks_stitched	chr7	95944064	95952090	2	8026	4150.07	1087.61	1713	ENSG00000004864	ENSG00000004864	1713	0	protein_coding	-	SLC25A13	chr7:95749532-95951459	201927	6987
ENSG00000108963	6_peaks_stitched	chr17	1927821	1953197	6	25376	6129.46	3067.02	1714	ENSG00000108963,ENSG00000185924,ENSG00000262664	ENSG00000070366,ENSG00000177374,ENSG00000108963	1714	0	protein_coding	+	DPH1	chr17:1933404-1946724	13320	13061
ENSG00000153029	6_peaks_stitched	chr1	180991120	181015084	6	23964	5369.53	2308.58	1715	ENSG00000153029,ENSG00000135823	ENSG00000135823,ENSG00000162783,ENSG00000234237	1715	0	protein_coding	+	MR1	chr1:181003067-181031074	28007	12270
ENSG00000164066	5_peaks_stitched	chr4	128543337	128554526	5	11189	4032.55	972.96	1716	ENSG00000164066	ENSG00000164066	1716	0	protein_coding	+	INTU	chr4:128544426-128647892	103466	19386
ENSG00000174437	1_peaks_stitched	chr12	110683951	110687806	1	3855	3609.52	550.88	1717		ENSG00000174437,ENSG00000122970	1717	0	protein_coding	+	ATP2A2	chr12:110718561-110788898	70337	26493
ENSG00000140455	6_peaks_stitched	chr15	63793232	63798393	6	5161	3768.31	710.28	1718	ENSG00000140455	ENSG00000140455	1718	0	protein_coding	+	USP3	chr15:63796793-63886839	90046	16249
ENSG00000156113	5_peaks_stitched	chr10	79388488	79398795	5	10307	4616.57	1562.03	1719	ENSG00000156113		1719	0	protein_coding	-	KCNMA1	chr10:78629359-79398353	768994	25680
ENSG00000089327	10_peaks_stitched	chr19	35633334	35660885	10	27551	7442.13	4388.06	1720	ENSG00000089327,ENSG00000221946,ENSG00000153902,ENSG00000266964	ENSG00000089356,ENSG00000153902,ENSG00000266964,ENSG00000179066	1720	0	protein_coding	+	FXYD5	chr19:35645633-35660786	15153	5990
ENSG00000163558	1_peaks_stitched	chr3	169939365	169941145	1	1780	3510.42	457.01	1721	ENSG00000163558	ENSG00000173889	1721	0	protein_coding	+	PRKCI	chr3:169940153-170023769	83616	9876
ENSG00000137216	5_peaks_stitched	chr6	44040738	44059132	5	18394	5363.97	2311.01	1722		ENSG00000137216,ENSG00000180992	1722	0	protein_coding	+	TMEM63B	chr6:44094651-44123256	28605	6231
ENSG00000164649	1_peaks_stitched	chr7	21984625	21986102	1	1477	3505.45	452.53	1723	ENSG00000164649	ENSG00000164649	1723	0	protein_coding	-	CDCA7L	chr7:21940518-21985702	45184	7782
ENSG00000122674	1_peaks_stitched	chr7	5937843	5939287	1	1444	3559.73	508.86	1724	ENSG00000122674	ENSG00000122543,ENSG00000122674	1724	0	protein_coding	+	CCZ1	chr7:5938356-5965605	27249	7717
ENSG00000130226	3_peaks_stitched	chr7	153151773	153157081	3	5308	3613.71	563.45	1725			1725	0	protein_coding	+	DPP6	chr7:153584182-154685995	1101813	16950
ENSG00000121579	1_peaks_stitched	chr3	113464140	113466664	1	2524	3461.53	411.37	1726	ENSG00000114573,ENSG00000121579	ENSG00000121579,ENSG00000114573,ENSG00000176542	1726	0	protein_coding	-	NAA50	chr3:113435307-113465147	29840	12002
ENSG00000135925	4_peaks_stitched	chr2	219745258	219760855	4	15597	4715.35	1665.44	1727	ENSG00000135925	ENSG00000115592,ENSG00000115596	1727	0	protein_coding	+	WNT10A	chr2:219745085-219764303	19218	3939
ENSG00000166394	5_peaks_stitched	chr11	7689327	7696046	5	6719	3597.06	550.11	1728	ENSG00000166394	ENSG00000166387,ENSG00000166394	1728	0	protein_coding	-	CYB5R2	chr11:7686331-7698453	12122	13217
ENSG00000214063	6_peaks_stitched	chr11	832279	860119	6	27840	5752.38	2705.86	1729	ENSG00000214063,ENSG00000177697,ENSG00000177700	ENSG00000177542,ENSG00000177666,ENSG00000177600,ENSG00000177685,ENSG00000177595,ENSG00000177830,ENSG00000214063,ENSG00000184524	1729	0	protein_coding	+	TSPAN4	chr11:842808-867116	24308	11493
ENSG00000165516	1_peaks_stitched	chr14	50233698	50236008	1	2310	3449.82	404.08	1730	ENSG00000165516	ENSG00000165516,ENSG00000165525,ENSG00000197776	1730	0	protein_coding	+	KLHDC2	chr14:50234326-50249909	15583	7258
ENSG00000142961	4_peaks_stitched	chr1	47069411	47082579	4	13168	4726.32	1683.26	1731	ENSG00000079277,ENSG00000142961	ENSG00000123472,ENSG00000079277	1731	0	protein_coding	-	MOB3C	chr1:47073387-47082563	9176	10638
ENSG00000161203	3_peaks_stitched	chr3	183892599	183904795	3	12196	4830.28	1792.09	1732	ENSG00000161203,ENSG00000161204,ENSG00000145191	ENSG00000161202,ENSG00000145191,ENSG00000161204,ENSG00000145198	1732	0	protein_coding	+	AP2M1	chr3:183892477-183901879	9402	10136
ENSG00000141985	5_peaks_stitched	chr19	4368372	4376964	5	8592	4449.56	1412.73	1733	ENSG00000141985	ENSG00000008382,ENSG00000178078,ENSG00000105255,ENSG00000167670	1733	0	protein_coding	-	SH3GL1	chr19:4360367-4400544	40177	6107
ENSG00000055917	4_peaks_stitched	chr2	20549583	20556551	4	6968	3868.31	832.46	1734	ENSG00000055917	ENSG00000055917	1734	0	protein_coding	-	PUM2	chr2:20448452-20551995	103543	12962
ENSG00000155846	1_peaks_stitched	chr5	149109472	149111913	1	2441	3355.08	320.05	1735	ENSG00000155846	ENSG00000155846	1735	0	protein_coding	+	PPARGC1B	chr5:149109861-149234585	124724	15534
ENSG00000126458	4_peaks_stitched	chr19	50141492	50146282	4	4790	3704.16	669.58	1736	ENSG00000126461,ENSG00000126458	ENSG00000169169,ENSG00000126453,ENSG00000126456,ENSG00000126457,ENSG00000142546,ENSG00000126464,ENSG00000224420,ENSG00000126461	1736	0	protein_coding	-	RRAS	chr19:50138549-50143458	4909	1560
ENSG00000128610	1_peaks_stitched	chr7	121943485	121946432	1	2947	3545.66	511.85	1737	ENSG00000128610		1737	0	protein_coding	-	FEZF1	chr7:121941448-121950745	9297	4666
ENSG00000164535	2_peaks_stitched	chr7	6486346	6488775	2	2429	3587.61	554.38	1738	ENSG00000164535,ENSG00000136240	ENSG00000136238,ENSG00000136240,ENSG00000164535,ENSG00000269781	1738	0	protein_coding	-	DAGLB	chr7:6448757-6523821	75064	9931
ENSG00000165476	1_peaks_stitched	chr10	65388605	65391140	1	2535	3447.56	415.74	1739			1739	0	protein_coding	+	REEP3	chr10:65281123-65384883	103760	9505
ENSG00000173567	4_peaks_stitched	chr2	26567833	26579007	4	11174	4411.38	1379.93	1740	ENSG00000173567,ENSG00000138018	ENSG00000173567,ENSG00000157856	1740	0	protein_coding	-	GPR113	chr2:26531041-26569685	38644	9578
ENSG00000143590	4_peaks_stitched	chr1	155051400	155058677	4	7277	3991.7	961.01	1741	ENSG00000143590,ENSG00000251246	ENSG00000143537,ENSG00000243364,ENSG00000169242,ENSG00000163357,ENSG00000169241,ENSG00000163354	1741	0	protein_coding	+	EFNA3	chr1:155036224-155060014	23790	4332
ENSG00000114353	5_peaks_stitched	chr3	50263784	50284150	5	20366	5570.9	2543.07	1742	ENSG00000114353	ENSG00000214706,ENSG00000230454,ENSG00000001617,ENSG00000114353,ENSG00000186792,ENSG00000114349,ENSG00000179564	1742	0	protein_coding	+	GNAI2	chr3:50263724-50296787	33063	14015
ENSG00000103121	6_peaks_stitched	chr16	80970220	80989749	6	19529	4943.13	1917.89	1743		ENSG00000103121	1743	0	protein_coding	-	CMC2	chr16:81009698-81053875	44177	9515
ENSG00000107554	5_peaks_stitched	chr10	101764263	101770378	5	6115	3657.47	632.57	1744	ENSG00000107554	ENSG00000107554	1744	0	protein_coding	-	DNMBP	chr10:101635334-101769676	134342	10102
ENSG00000102606	1_peaks_stitched	chr13	111805428	111806845	1	1417	3338.85	315.32	1745	ENSG00000102606	ENSG00000102606	1745	0	protein_coding	+	ARHGEF7	chr13:111766906-111958084	191178	22629
ENSG00000173889	2_peaks_stitched	chr3	169898011	169899866	2	1855	3419.59	398.06	1746	ENSG00000173889	ENSG00000173889,ENSG00000163558	1746	0	protein_coding	-	PHC3	chr3:169804520-169899537	95017	23147
ENSG00000172239	1_peaks_stitched	chr5	43555893	43557823	1	1930	3344.76	324.88	1747	ENSG00000172239	ENSG00000172244,ENSG00000112992,ENSG00000172239	1747	0	protein_coding	-	PAIP1	chr5:43526369-43557860	31491	6641
ENSG00000068137	3_peaks_stitched	chr17	40827818	40832008	3	4190	3614.84	595.01	1748	ENSG00000068137,ENSG00000184451	ENSG00000108799,ENSG00000108797,ENSG00000068137,ENSG00000037042	1748	0	protein_coding	-	PLEKHH3	chr17:40819932-40829048	9116	11008
ENSG00000073921	2_peaks_stitched	chr11	85777861	85780831	2	2970	3484.51	468.79	1749	ENSG00000073921	ENSG00000073921	1749	0	protein_coding	-	PICALM	chr11:85668727-85780924	112197	11944
ENSG00000108091	1_peaks_stitched	chr10	61665107	61668514	1	3407	3396.03	380.38	1750	ENSG00000108091	ENSG00000235931	1750	0	protein_coding	-	CCDC6	chr10:61548521-61666414	117893	9044
ENSG00000090060	1_peaks_stitched	chr14	96967670	96969680	1	2010	3295.81	280.71	1751	ENSG00000090060	ENSG00000090060,ENSG00000140057	1751	0	protein_coding	+	PAPOLA	chr14:96967770-97033448	65678	19629
ENSG00000214645	3_peaks_stitched	chr9	110836945	110841077	3	4132	3635.17	620.37	1752			1752	0	protein_coding	-	AL162389.1	chr9:110539471-110540419	948	770
ENSG00000120616	3_peaks_stitched	chr10	32626269	32636842	3	10573	4562.91	1548.19	1753	ENSG00000120616	ENSG00000120616	1753	0	protein_coding	-	EPC1	chr10:32556679-32667726	111047	14043
ENSG00000183337	10_peaks_stitched	chrX	39956141	39969174	10	13033	4023.13	1010.12	1754	ENSG00000183337	ENSG00000183337	1754	0	protein_coding	-	BCOR	chrX:39909068-40036582	127514	15849
ENSG00000126777	6_peaks_stitched	chr14	56068488	56080145	6	11657	4546	1534.42	1755	ENSG00000126777	ENSG00000126777	1755	0	protein_coding	+	KTN1	chr14:56025790-56168244	142454	25027
ENSG00000173467	1_peaks_stitched	chr7	17107500	17110633	1	3133	3969.31	958.65	1756			1756	0	protein_coding	-	AGR3	chr7:16899029-16921611	22582	1364
ENSG00000168010	2_peaks_stitched	chr11	72524316	72533223	2	8907	4444.23	1433.6	1757	ENSG00000168010	ENSG00000214530,ENSG00000168010,ENSG00000186635,ENSG00000137478	1757	0	protein_coding	+	ATG16L2	chr11:72525353-72554719	29366	19329
ENSG00000267855	2_peaks_stitched	chr19	8372345	8387224	2	14879	4691.02	1680.75	1758	ENSG00000167775,ENSG00000267855,ENSG00000233927,ENSG00000167774	ENSG00000167772,ENSG00000186994,ENSG00000090661	1758	0	protein_coding	-	NDUFA7	chr19:8373490-8386280	12790	2411
ENSG00000019549	3_peaks_stitched	chr8	49833230	49837079	3	3849	3940.39	931.91	1759	ENSG00000019549		1759	0	protein_coding	-	SNAI2	chr8:49830249-49834299	4050	3740
ENSG00000107263	8_peaks_stitched	chr9	134602202	134614924	8	12722	4653.39	1644.98	1760	ENSG00000107263	ENSG00000107263	1760	0	protein_coding	-	RAPGEF1	chr9:134452157-134615461	163304	10836
ENSG00000077092	7_peaks_stitched	chr3	25332041	25345437	7	13396	4604.15	1595.74	1761	ENSG00000077092		1761	0	protein_coding	+	RARB	chr3:25215823-25639423	423600	4968
ENSG00000151239	2_peaks_stitched	chr12	44198865	44206990	2	8125	4205.41	1197.01	1762	ENSG00000151239	ENSG00000129317,ENSG00000198001,ENSG00000139173,ENSG00000151239	1762	0	protein_coding	-	TWF1	chr12:44187526-44200178	12652	7848
ENSG00000141232	2_peaks_stitched	chr17	48942440	48945890	2	3450	3422.81	414.44	1763	ENSG00000141232	ENSG00000173714	1763	0	protein_coding	-	TOB1	chr17:48939584-48945339	5755	4578
ENSG00000197081	5_peaks_stitched	chr6	160389432	160411011	5	21579	5119.43	2111.71	1764	ENSG00000197081	ENSG00000197081	1764	0	protein_coding	+	IGF2R	chr6:160390131-160534539	144408	10833
ENSG00000099385	3_peaks_stitched	chr16	30904582	30908441	3	3859	3597.19	589.99	1765	ENSG00000099385,ENSG00000150281	ENSG00000099364	1765	0	protein_coding	-	BCL7C	chr16:30844947-30906281	61334	6458
ENSG00000137055	4_peaks_stitched	chr9	26946237	26957005	4	10768	4679.4	1673.95	1766	ENSG00000096872,ENSG00000137055	ENSG00000137055,ENSG00000096872,ENSG00000184434	1766	0	protein_coding	-	PLAA	chr9:26904081-26947461	43380	6643
ENSG00000064932	6_peaks_stitched	chr19	1172154	1184120	6	11966	4332.1	1328.31	1767	ENSG00000064932	ENSG00000118046,ENSG00000064932	1767	0	protein_coding	-	SBNO2	chr19:1107636-1174282	66646	10144
ENSG00000182831	2_peaks_stitched	chr16	9184249	9187398	2	3149	3338.34	334.64	1768	ENSG00000182831		1768	0	protein_coding	+	C16orf72	chr16:9185505-9215497	29992	5949
ENSG00000135473	3_peaks_stitched	chr12	56726698	56733178	3	6480	4027.26	1023.56	1769	ENSG00000135473,ENSG00000110944	ENSG00000062485,ENSG00000170581,ENSG00000135473,ENSG00000257727,ENSG00000175336	1769	0	protein_coding	-	PAN2	chr12:56710007-56727837	17830	16889
ENSG00000237896	9_peaks_stitched	chr7	80855505	80870900	9	15395	4608.28	1604.75	1770		ENSG00000237896	1770	0	protein_coding	+	AC005008.2	chr7:80804824-80828431	23607	1075
ENSG00000116604	4_peaks_stitched	chr1	156469556	156475422	4	5866	3662.47	659.57	1771	ENSG00000116604	ENSG00000116604,ENSG00000183856	1771	0	protein_coding	-	MEF2D	chr1:156433519-156470620	37101	13328
ENSG00000162458	7_peaks_stitched	chr1	16115200	16126946	7	11746	4482.37	1479.74	1772		ENSG00000162460,ENSG00000162458,ENSG00000065526,ENSG00000162461	1772	0	protein_coding	+	FBLIM1	chr1:16083102-16113089	29987	10807
ENSG00000151929	2_peaks_stitched	chr10	121439494	121447309	2	7815	3861.37	860.56	1773		ENSG00000198825,ENSG00000151929	1773	0	protein_coding	+	BAG3	chr10:121410882-121437331	26449	2981
ENSG00000141570	6_peaks_stitched	chr17	77770332	77787950	6	17618	5198.85	2200.67	1774	ENSG00000141570	ENSG00000141582,ENSG00000173894	1774	0	protein_coding	-	CBX8	chr17:77765931-77775482	9551	5316
ENSG00000106244	1_peaks_stitched	chr7	99005293	99007598	1	2305	3420.94	423.88	1775	ENSG00000106244,ENSG00000106245	ENSG00000241685,ENSG00000130429,ENSG00000106246,ENSG00000160917,ENSG00000106245,ENSG00000106244,ENSG00000214314	1775	0	protein_coding	-	PDAP1	chr7:98989671-99006452	16781	3509
ENSG00000197579	2_peaks_stitched	chr9	32550498	32553152	2	2654	3520.91	525.2	1776	ENSG00000197579,ENSG00000165264	ENSG00000107201,ENSG00000241043,ENSG00000165264	1776	0	protein_coding	-	TOPORS	chr9:32540542-32552551	12009	7595
ENSG00000133812	5_peaks_stitched	chr11	9822580	9843313	5	20733	4843.03	1847.41	1777	ENSG00000133812	ENSG00000133812	1777	0	protein_coding	-	SBF2	chr11:9800214-10315754	515540	20372
ENSG00000156976	1_peaks_stitched	chr3	186500427	186502617	1	2190	3359.95	364.55	1778	ENSG00000156976	ENSG00000163918,ENSG00000156976	1778	0	protein_coding	+	EIF4A2	chr3:186500994-186507689	6695	20353
ENSG00000151461	2_peaks_stitched	chr10	12083887	12085880	2	1993	3311.94	318.75	1779	ENSG00000151461	ENSG00000181192,ENSG00000151461	1779	0	protein_coding	-	UPF2	chr10:11962021-12085169	123148	7659
ENSG00000108298	2_peaks_stitched	chr17	37352885	37357676	2	4791	3685.61	694.51	1780	ENSG00000067191,ENSG00000108298	ENSG00000108298,ENSG00000161381,ENSG00000141748,ENSG00000067191,ENSG00000141750	1780	0	protein_coding	+	RPL19	chr17:37356536-37360980	4444	4269
ENSG00000197774	2_peaks_stitched	chr16	1822141	1833578	2	11437	4492.47	1502.14	1781	ENSG00000095906,ENSG00000162032,ENSG00000197774,ENSG00000074071	ENSG00000138834,ENSG00000063854,ENSG00000103024,ENSG00000095906,ENSG00000099769,ENSG00000180185	1781	0	protein_coding	+	EME2	chr16:1823208-1831709	8501	12252
ENSG00000241468	2_peaks_stitched	chr7	99062910	99071302	2	8392	4108.64	1118.7	1782	ENSG00000106246,ENSG00000198556,ENSG00000248919,ENSG00000241468	ENSG00000160917,ENSG00000196652,ENSG00000106246,ENSG00000241468,ENSG00000160908,ENSG00000214314,ENSG00000198556,ENSG00000106245	1782	0	protein_coding	-	ATP5J2	chr7:99046098-99063954	17856	4926
ENSG00000070214	3_peaks_stitched	chr9	108006279	108016845	3	10566	4436.26	1446.84	1783	ENSG00000070214	ENSG00000070214	1783	0	protein_coding	+	SLC44A1	chr9:108006903-108201452	194549	29666
ENSG00000174669	2_peaks_stitched	chr11	66137329	66140282	2	2953	3387	398.16	1784	ENSG00000174669	ENSG00000174791,ENSG00000174744,ENSG00000174576,ENSG00000174669,ENSG00000174684	1784	0	protein_coding	-	SLC29A2	chr11:66129992-66139685	9693	5360
ENSG00000085276	1_peaks_stitched	chr3	169379912	169381417	1	1505	3285.29	296.7	1785	ENSG00000085276		1785	0	protein_coding	-	MECOM	chr3:168801287-169381406	580119	15653
ENSG00000160014	5_peaks_stitched	chr19	47103587	47109865	5	6278	3933.62	946.55	1786	ENSG00000160014,ENSG00000230510,ENSG00000268423	ENSG00000160013,ENSG00000167414,ENSG00000197380,ENSG00000160014,ENSG00000268423	1786	0	protein_coding	+	CALM3	chr19:47104331-47114050	9719	9575
ENSG00000184363	4_peaks_stitched	chr11	392300	417348	4	25048	5425.92	2439.67	1787	ENSG00000185187,ENSG00000184363	ENSG00000182272,ENSG00000174915,ENSG00000185101	1787	0	protein_coding	+	PKP3	chr11:392614-404908	12294	7580
ENSG00000125375	3_peaks_stitched	chr14	50778118	50788559	3	10441	4580.37	1594.94	1788	ENSG00000087299,ENSG00000125375	ENSG00000125375,ENSG00000100490	1788	0	protein_coding	+	ATP5S	chr14:50779044-50802276	23232	7551
ENSG00000121552	8_peaks_stitched	chr3	122036916	122045077	8	8161	3920.94	936.3	1789	ENSG00000121552	ENSG00000160124	1789	0	protein_coding	+	CSTA	chr3:122044091-122060819	16728	1567
ENSG00000063169	6_peaks_stitched	chr19	48101937	48113722	6	11785	4151.85	1169.69	1790	ENSG00000063169	ENSG00000118156	1790	0	protein_coding	+	GLTSCR1	chr19:48111453-48206533	95080	9253
ENSG00000126217	4_peaks_stitched	chr13	113667320	113677394	4	10074	4666.85	1685.76	1791	ENSG00000126217	ENSG00000126217	1791	0	protein_coding	+	MCF2L	chr13:113548692-113754053	205361	37677
ENSG00000174059	10_peaks_stitched	chr1	208115130	208137503	10	22373	5297.95	2317.92	1792		ENSG00000174059	1792	0	protein_coding	-	CD34	chr1:208057594-208084747	27153	6205
ENSG00000004660	4_peaks_stitched	chr17	3791353	3796984	4	5631	3726.71	747.36	1793	ENSG00000004660	ENSG00000108405,ENSG00000074356,ENSG00000074370	1793	0	protein_coding	-	CAMKK1	chr17:3763609-3798185	34576	9824
ENSG00000106799	9_peaks_stitched	chr9	101866784	101892033	9	25249	6296.71	3317.47	1794	ENSG00000106799		1794	0	protein_coding	+	TGFBR1	chr9:101866320-101916474	50154	18053
ENSG00000257923	7_peaks_stitched	chr7	101601133	101611169	7	10036	4260.14	1281.16	1795	ENSG00000257923		1795	0	protein_coding	+	CUX1	chr7:101458959-101927249	468290	22773
ENSG00000074047	8_peaks_stitched	chr2	121684036	121701664	8	17628	5197.08	2218.65	1796	ENSG00000074047		1796	0	protein_coding	+	GLI2	chr2:121493199-121750229	257030	18479
ENSG00000206527	1_peaks_stitched	chr3	123303112	123305732	1	2620	3521.88	543.46	1797	ENSG00000206527	ENSG00000065534	1797	0	protein_coding	-	PTPLB	chr3:123209667-123304032	94365	5721
ENSG00000013306	2_peaks_stitched	chr17	42401348	42404171	2	2823	3375.31	397.08	1798	ENSG00000013306	ENSG00000030582,ENSG00000108309,ENSG00000013306,ENSG00000161682,ENSG00000005961	1798	0	protein_coding	-	SLC25A39	chr17:42396993-42402238	5245	10844
ENSG00000112658	5_peaks_stitched	chr6	43137989	43150507	5	12518	4295.02	1316.92	1799	ENSG00000112659,ENSG00000112658	ENSG00000112659,ENSG00000112655,ENSG00000112667	1799	0	protein_coding	+	SRF	chr6:43139037-43149243	10206	4585
ENSG00000172830	3_peaks_stitched	chr11	67077959	67085971	3	8012	4226.39	1249.43	1800	ENSG00000172830	ENSG00000175482,ENSG00000173020,ENSG00000172830,ENSG00000175505,ENSG00000172932	1800	0	protein_coding	+	SSH3	chr11:67070919-67080078	9159	9305
ENSG00000133393	9_peaks_stitched	chr16	15972337	15995369	9	23032	5416.31	2439.39	1801	ENSG00000133393	ENSG00000133392,ENSG00000103222	1801	0	protein_coding	-	FOPNL	chr16:15959577-15982482	22905	6409
ENSG00000156381	9_peaks_stitched	chr14	102975186	103006925	9	31739	8360.56	5386.01	1802	ENSG00000156381	ENSG00000196663,ENSG00000156381	1802	0	protein_coding	-	ANKRD9	chr14:102973179-102976136	2957	5287
ENSG00000168758	3_peaks_stitched	chr2	97523119	97536068	3	12949	4603.76	1630.17	1803	ENSG00000168758,ENSG00000213337,ENSG00000163126	ENSG00000168763,ENSG00000168754,ENSG00000163126	1803	0	protein_coding	-	SEMA4C	chr2:97525453-97536494	11041	12693
ENSG00000064300	7_peaks_stitched	chr17	47572831	47602209	7	29378	7297.09	4324.06	1804	ENSG00000064300		1804	0	protein_coding	+	NGFR	chr17:47572655-47592379	19724	4892
ENSG00000100813	4_peaks_stitched	chr14	23525810	23541538	4	15728	5461.68	2489.19	1805	ENSG00000100813,ENSG00000139880	ENSG00000100802,ENSG00000100804,ENSG00000100813,ENSG00000179933,ENSG00000222028,ENSG00000139880,ENSG00000092067	1805	0	protein_coding	-	ACIN1	chr14:23527773-23564823	37050	17011
ENSG00000170522	2_peaks_stitched	chr4	111115912	111119831	2	3919	3309.17	337.14	1806	ENSG00000170522		1806	0	protein_coding	-	ELOVL6	chr4:110967002-111120355	153353	10976
ENSG00000103351	6_peaks_stitched	chr16	3543599	3559740	6	16141	4926.64	1955.23	1807	ENSG00000103351,ENSG00000215131	ENSG00000122390,ENSG00000103351,ENSG00000262621	1807	0	protein_coding	+	CLUAP1	chr16:3550924-3589048	38124	13478
ENSG00000084733	1_peaks_stitched	chr2	26255918	26257970	1	2052	3286.67	317.24	1808	ENSG00000084733	ENSG00000268412	1808	0	protein_coding	+	RAB10	chr2:26256976-26360323	103347	4975
ENSG00000118680	1_peaks_stitched	chr18	3260836	3263202	1	2366	3359.7	392.85	1809	ENSG00000118680	ENSG00000101608,ENSG00000101605	1809	0	protein_coding	+	MYL12B	chr18:3261907-3278282	16375	1898
ENSG00000172262	1_peaks_stitched	chr5	43120447	43122627	1	2180	3307.23	342.03	1810	ENSG00000172262	ENSG00000172262	1810	0	protein_coding	+	ZNF131	chr5:43065278-43192123	126845	18951
ENSG00000164185	3_peaks_stitched	chr5	121496856	121501859	3	5003	3407.71	443	1811	ENSG00000164185	ENSG00000164185	1811	0	protein_coding	+	ZNF474	chr5:121465208-121515312	50104	3471
ENSG00000170561	2_peaks_stitched	chr5	2750233	2752985	2	2752	3468.73	505.72	1812	ENSG00000170561,ENSG00000186493	ENSG00000186493	1812	0	protein_coding	-	IRX2	chr5:2745959-2752969	7010	4402
ENSG00000184990	4_peaks_stitched	chr14	105213230	105220347	4	7117	4217.58	1254.75	1813	ENSG00000184990,ENSG00000185100	ENSG00000185100,ENSG00000142208,ENSG00000203485,ENSG00000179627	1813	0	protein_coding	+	SIVA1	chr14:105219437-105234831	15394	7851
ENSG00000148053	8_peaks_stitched	chr9	87170758	87186357	8	15599	4505.22	1542.72	1814			1814	0	protein_coding	+	NTRK2	chr9:87283466-87638505	355039	26089
ENSG00000172534	2_peaks_stitched	chrX	153235458	153239185	2	3727	3284.96	322.96	1815	ENSG00000172534,ENSG00000177854	ENSG00000184216,ENSG00000089820,ENSG00000172534,ENSG00000102030,ENSG00000102032,ENSG00000177854	1815	0	protein_coding	-	HCFC1	chrX:153213004-153237258	24254	16877
ENSG00000173905	1_peaks_stitched	chr3	167966530	167968164	1	1634	3320.78	359.15	1816			1816	0	protein_coding	-	GOLIM4	chr3:167726465-167813763	87298	5141
ENSG00000163374	1_peaks_stitched	chr1	155657463	155659396	1	1933	3246.18	289.41	1817	ENSG00000132676,ENSG00000163374,ENSG00000125459	ENSG00000132676,ENSG00000163374	1817	0	protein_coding	-	YY1AP1	chr1:155629237-155658791	29554	12221
ENSG00000173599	3_peaks_stitched	chr11	66609845	66625318	3	15473	5097.69	2141.24	1818	ENSG00000173715,ENSG00000173599,ENSG00000173653,ENSG00000173621	ENSG00000173715,ENSG00000173599	1818	0	protein_coding	-	PC	chr11:66615704-66725847	110143	9812
ENSG00000059122	5_peaks_stitched	chr16	2954050	2966585	5	12535	4214.13	1257.86	1819	ENSG00000059122	ENSG00000005001,ENSG00000162076,ENSG00000131650,ENSG00000059122	1819	0	protein_coding	+	FLYWCH1	chr16:2961938-3001209	39271	21595
ENSG00000183248	6_peaks_stitched	chr19	7931495	7939823	6	8328	4058.69	1103.95	1820	ENSG00000183248	ENSG00000076984,ENSG00000104976,ENSG00000142459,ENSG00000171017,ENSG00000260001,ENSG00000214248	1820	0	protein_coding	-	CTD-3193O13.9	chr19:7933605-7939326	5721	8114
ENSG00000119314	2_peaks_stitched	chr9	115094536	115097203	2	2667	3317.81	364.08	1821	ENSG00000119314	ENSG00000119471	1821	0	protein_coding	-	PTBP3	chr9:114980715-115095947	115232	11572
ENSG00000125618	3_peaks_stitched	chr2	113992494	113999526	3	7032	3798.25	850.59	1822	ENSG00000125618	ENSG00000125637,ENSG00000125618	1822	0	protein_coding	-	PAX8	chr2:113973574-114036527	62953	9838
ENSG00000106443	2_peaks_stitched	chr7	11012321	11014870	2	2549	3296.74	349.51	1823	ENSG00000106443	ENSG00000189043,ENSG00000106443	1823	0	protein_coding	+	PHF14	chr7:11013499-11209250	195751	12166
ENSG00000143368	5_peaks_stitched	chr1	149889076	149911565	5	22489	5178.23	2233.28	1824	ENSG00000014914,ENSG00000163113,ENSG00000159164,ENSG00000143368	ENSG00000184678,ENSG00000184270,ENSG00000178096,ENSG00000163113,ENSG00000014914,ENSG00000184260	1824	0	protein_coding	-	SF3B4	chr1:149895209-149900236	5027	2774
ENSG00000009413	2_peaks_stitched	chr6	111803267	111806001	2	2734	3370.99	427.87	1825	ENSG00000009413	ENSG00000009413	1825	0	protein_coding	-	REV3L	chr6:111620234-111804918	184684	15905
ENSG00000066084	5_peaks_stitched	chr12	50898349	50903140	5	4791	3675.38	733.03	1826	ENSG00000066084		1826	0	protein_coding	+	DIP2B	chr12:50898768-51142450	243682	11494
ENSG00000112308	1_peaks_stitched	chr6	24719552	24722416	1	2864	3317.2	374.94	1827	ENSG00000112308	ENSG00000112304	1827	0	protein_coding	-	C6orf62	chr6:24705089-24721064	15975	4945
ENSG00000166441	5_peaks_stitched	chr11	8703360	8722225	5	18865	4785.66	1847.36	1828	ENSG00000166444,ENSG00000166441	ENSG00000166444,ENSG00000166436	1828	0	protein_coding	+	RPL27A	chr11:8703958-8736306	32348	9316
ENSG00000114867	2_peaks_stitched	chr3	184032610	184038580	2	5970	3865.53	927.34	1829	ENSG00000114867,ENSG00000145191	ENSG00000175182,ENSG00000114867,ENSG00000163882,ENSG00000175166,ENSG00000145194,ENSG00000114859	1829	0	protein_coding	+	EIF4G1	chr3:184032283-184053146	20863	20488
ENSG00000184674	5_peaks_stitched	chr22	24371389	24384792	5	13403	4803.53	1865.5	1830	ENSG00000184674	ENSG00000099984,ENSG00000099991,ENSG00000099977	1830	0	protein_coding	-	GSTT1	chr22:24376133-24384680	8547	6504
ENSG00000139668	4_peaks_stitched	chr13	52150534	52165997	4	15463	4590.95	1654.73	1831	ENSG00000139668		1831	0	protein_coding	+	WDFY2	chr13:52158644-52336171	177527	3924
ENSG00000006704	4_peaks_stitched	chr7	73867160	73879597	4	12437	4899.15	1963.12	1832	ENSG00000006704	ENSG00000006704	1832	0	protein_coding	+	GTF2IRD1	chr7:73868120-74016931	148811	8269
ENSG00000127022	3_peaks_stitched	chr5	179124566	179127221	3	2655	3339.82	404.17	1833	ENSG00000127022	ENSG00000204659,ENSG00000127022,ENSG00000228259,ENSG00000161021	1833	0	protein_coding	+	CANX	chr5:179105629-179157926	52297	10422
ENSG00000172354	3_peaks_stitched	chr7	100270760	100273132	3	2372	3272.83	337.71	1834	ENSG00000172354	ENSG00000077080,ENSG00000172336,ENSG00000106327,ENSG00000172354,ENSG00000130427,ENSG00000146830	1834	0	protein_coding	+	GNB2	chr7:100271154-100276797	5643	7521
ENSG00000134882	3_peaks_stitched	chr13	99801955	99805515	3	3560	3695.09	760.14	1835		ENSG00000134882	1835	0	protein_coding	+	UBAC2	chr13:99853028-100038688	185660	7273
ENSG00000178585	3_peaks_stitched	chr1	9949189	9954489	3	5300	3508.45	573.69	1836	ENSG00000178585	ENSG00000162441,ENSG00000178585,ENSG00000173614	1836	0	protein_coding	-	CTNNBIP1	chr1:9908334-9970394	62060	5927
ENSG00000020577	1_peaks_stitched	chr14	55032064	55035132	1	3068	3448.43	513.81	1837	ENSG00000020577	ENSG00000100532	1837	0	protein_coding	+	SAMD4A	chr14:55033815-55260033	226218	21444
ENSG00000182759	4_peaks_stitched	chr8	144489648	144511921	4	22273	6827.69	3893.48	1838	ENSG00000182759	ENSG00000158106,ENSG00000184428	1838	0	protein_coding	-	MAFA	chr8:144501352-144512576	11224	2890
ENSG00000170606	4_peaks_stitched	chr5	132376393	132388840	4	12447	4544.01	1615.5	1839	ENSG00000170606	ENSG00000155329,ENSG00000170606	1839	0	protein_coding	+	HSPA4	chr5:132387654-132442141	54487	5560
ENSG00000236609	2_peaks_stitched	chr7	6676090	6677934	2	1844	3473.41	549.79	1840		ENSG00000146576,ENSG00000198580,ENSG00000236609	1840	0	protein_coding	+	ZNF853	chr7:6655248-6663921	8673	3854
ENSG00000236287	3_peaks_stitched	chr11	10951787	10956845	3	5058	3403.26	480.05	1841			1841	0	protein_coding	-	ZBED5	chr11:10833621-10880343	46722	15700
ENSG00000105085	6_peaks_stitched	chr19	16682361	16698861	6	16500	5797.3	2875.43	1842	ENSG00000127526,ENSG00000105085,ENSG00000268790,ENSG00000141979	ENSG00000127526,ENSG00000085872,ENSG00000214046	1842	0	protein_coding	-	MED26	chr19:16685718-16739873	54155	9125
ENSG00000100280	5_peaks_stitched	chr22	29765033	29785237	5	20204	5495.49	2575.91	1843	ENSG00000100280	ENSG00000100280,ENSG00000100276,ENSG00000128250	1843	0	protein_coding	-	AP1B1	chr22:29723669-29819168	95499	10611
ENSG00000125970	2_peaks_stitched	chr20	32580289	32582974	2	2685	3459.7	540.44	1844	ENSG00000125970	ENSG00000125970	1844	0	protein_coding	+	RALY	chr20:32581452-32696114	114662	5294
ENSG00000167653	6_peaks_stitched	chr8	143750620	143761730	6	11110	4866.13	1948.16	1845	ENSG00000167653	ENSG00000160886,ENSG00000167653,ENSG00000130193	1845	0	protein_coding	+	PSCA	chr8:143751726-143764142	12416	3040
ENSG00000118515	3_peaks_stitched	chr6	134493482	134497315	3	3833	3389.16	471.25	1846	ENSG00000118515	ENSG00000118515	1846	0	protein_coding	-	SGK1	chr6:134490384-134639250	148866	26311
ENSG00000143079	4_peaks_stitched	chr1	112933722	112945289	4	11567	3970.79	1055.15	1847	ENSG00000143079	ENSG00000143079	1847	0	protein_coding	+	CTTNBP2NL	chr1:112938803-113006078	67275	8433
ENSG00000105085	2_peaks_stitched	chr19	16737832	16740380	2	2548	3282.48	369.39	1848	ENSG00000105085,ENSG00000268790,ENSG00000141979	ENSG00000214046,ENSG00000072954,ENSG00000105085	1848	0	protein_coding	-	MED26	chr19:16685718-16739873	54155	9125
ENSG00000141068	8_peaks_stitched	chr17	25798106	25808748	8	10642	4132.46	1219.72	1849	ENSG00000141068		1849	0	protein_coding	+	KSR1	chr17:25783670-25953461	169791	17764
ENSG00000184349	3_peaks_stitched	chr5	107005237	107009515	3	4278	3390.64	478.52	1850	ENSG00000184349		1850	0	protein_coding	-	EFNA5	chr5:106712590-107006596	294006	7047
ENSG00000104904	2_peaks_stitched	chr19	2268848	2271558	2	2710	3402.61	492.31	1851	ENSG00000104904,ENSG00000167476	ENSG00000104885,ENSG00000104886,ENSG00000104904,ENSG00000104899,ENSG00000104897,ENSG00000188305,ENSG00000220008,ENSG00000167476	1851	0	protein_coding	+	OAZ1	chr19:2269485-2273487	4002	10191
ENSG00000100028	1_peaks_stitched	chr22	24950207	24952643	1	2436	3258.34	348.93	1852	ENSG00000138867,ENSG00000100028	ENSG00000138867,ENSG00000100031,ENSG00000178026,ENSG00000100024	1852	0	protein_coding	+	SNRPD3	chr22:24951471-25005947	54476	3153
ENSG00000109118	4_peaks_stitched	chr17	27276064	27279457	4	3393	3399.1	491.42	1853	ENSG00000109118,ENSG00000179761	ENSG00000063015,ENSG00000167536,ENSG00000109118	1853	0	protein_coding	-	PHF12	chr17:27232268-27278789	46521	21548
ENSG00000166949	6_peaks_stitched	chr15	67437875	67443655	6	5780	3638.56	731.92	1854	ENSG00000166949	ENSG00000166949	1854	0	protein_coding	+	SMAD3	chr15:67356101-67487533	131432	13098
ENSG00000198742	5_peaks_stitched	chr7	98731009	98742421	5	11412	4298.25	1391.74	1855	ENSG00000198742		1855	0	protein_coding	-	SMURF1	chr7:98625061-98741723	116662	10023
ENSG00000130313	1_peaks_stitched	chr19	17621213	17623455	1	2242	3352.02	445.63	1856	ENSG00000130313	ENSG00000130304,ENSG00000167483,ENSG00000269035,ENSG00000130309,ENSG00000171773,ENSG00000130313	1856	0	protein_coding	+	PGLS	chr19:17622438-17632097	9659	4306
ENSG00000213930	2_peaks_stitched	chr9	34636883	34647346	2	10463	4702.93	1797.59	1857	ENSG00000213930,ENSG00000147955,ENSG00000258728	ENSG00000164967,ENSG00000137070,ENSG00000137100,ENSG00000122756,ENSG00000213930,ENSG00000172724,ENSG00000213927,ENSG00000205143	1857	0	protein_coding	+	GALT	chr9:34638130-34651032	12902	19222
ENSG00000178761	3_peaks_stitched	chr15	75198110	75206599	3	8489	3990.57	1085.24	1858	ENSG00000178761	ENSG00000140497,ENSG00000178802,ENSG00000178741,ENSG00000178718,ENSG00000178761,ENSG00000198794	1858	0	protein_coding	-	FAM219B	chr15:75192328-75199462	7134	21591
ENSG00000156110	5_peaks_stitched	chr10	75935775	75953900	5	18125	4812.15	1907.28	1859	ENSG00000156110	ENSG00000185009	1859	0	protein_coding	+	ADK	chr10:75910960-76469061	558101	4165
ENSG00000163689	10_peaks_stitched	chr3	59429391	59449544	10	20153	4663.07	1758.77	1860			1860	0	protein_coding	-	C3orf67	chr3:58703092-59035810	332718	13232
[truncated: 15,786 more rows]
