# Supplementary material for: Co-activation of super-enhancer-driven CCAT1 by TP63 and SOX2 promotes squamous cancer progression
Source: Nat Commun. 2018 Sep 6;9:3619. doi: 10.1038/s41467-018-06081-9 (PMC6127298; doi:10.1038/s41467-018-06081-9)
Supplement: Supplementary file 5 — Supplementary Data 3 [file 41467_2018_6081_MOESM5_ESM.xls]

CLOSEST_GENE	peakID	Chromosome	Start	End	PeaksStitched	Length	ChIPSignal	InputSignal	Rank	OVERLAP_GENES	PROXIMAL_GENES	enhancerRank	isSuper	Biotype	Strand	Hugo_Symbol	Locus	length	exonLen
ENSG00000170579	27_peaks_stitched	chr18	3582940	3689690	27	106750	238149.07	38957.97	1	ENSG00000170579	ENSG00000170579	1	1	protein_coding	-	DLGAP1	chr18:3496030-4455335	959305	18736
ENSG00000072310	136_peaks_stitched	chr17	17565940	17887104	136	321164	234134.07	43304.5	2	ENSG00000171962,ENSG00000072310,ENSG00000108557,ENSG00000175662,ENSG00000223979,ENSG00000171953	ENSG00000171962,ENSG00000171953	2	1	protein_coding	-	SREBF1	chr17:17713713-17740325	26612	16064
ENSG00000186350	35_peaks_stitched	chr9	137214758	137336473	35	121715	191876.43	22722.54	3	ENSG00000186350		3	1	protein_coding	+	RXRA	chr9:137208944-137332431	123487	13058
ENSG00000151632	49_peaks_stitched	chr10	4973957	5150373	49	176416	189108.11	26111.81	4	ENSG00000196139,ENSG00000151632,ENSG00000187134		4	1	protein_coding	-	AKR1C2	chr10:5029967-5060223	30256	9305
ENSG00000188372	95_peaks_stitched	chr7	75908151	76152322	95	244171	180294.2	34126.47	5	ENSG00000106211,ENSG00000091073,ENSG00000188372,ENSG00000170027,ENSG00000243566,ENSG00000177679,ENSG00000146700	ENSG00000177679	5	1	protein_coding	+	ZP3	chr7:76026835-76071388	44553	3862
ENSG00000178209	33_peaks_stitched	chr8	144947319	145080307	33	132988	158652.78	24783.85	6	ENSG00000178209,ENSG00000178685,ENSG00000178719,ENSG00000227184	ENSG00000186583,ENSG00000185189,ENSG00000179950,ENSG00000178814,ENSG00000180900	6	1	protein_coding	-	PLEC	chr8:144989321-145050902	61581	24206
ENSG00000108602	20_peaks_stitched	chr17	19603652	19672091	20	68439	123384.6	14877.94	7	ENSG00000108602,ENSG00000180638	ENSG00000072210,ENSG00000083290,ENSG00000108602	7	1	protein_coding	-	ALDH3A1	chr17:19641297-19652256	10959	7897
ENSG00000168487	57_peaks_stitched	chr8	21940963	22113684	57	172721	140036.39	36154.93	8	ENSG00000168487,ENSG00000168484,ENSG00000158863,ENSG00000168453,ENSG00000168476,ENSG00000168495,ENSG00000173566,ENSG00000168481,ENSG00000168490	ENSG00000158856,ENSG00000158806,ENSG00000197181,ENSG00000158815,ENSG00000168487	8	1	protein_coding	+	BMP1	chr8:22022249-22069839	47590	13145
ENSG00000182095	44_peaks_stitched	chr7	5406426	5572711	44	166285	137283.8	34511	9	ENSG00000075624,ENSG00000182095,ENSG00000155034	ENSG00000182095,ENSG00000075624	9	1	protein_coding	-	TNRC18	chr7:5346421-5465045	118624	18018
ENSG00000146648	89_peaks_stitched	chr7	55085403	55222297	89	136894	116262.63	21661.53	10	ENSG00000146648	ENSG00000146648	10	1	protein_coding	+	EGFR	chr7:55086714-55324313	237599	16060
ENSG00000067182	50_peaks_stitched	chr12	6371395	6504890	50	133495	109973.6	16776.26	11	ENSG00000111319,ENSG00000111321,ENSG00000067182,ENSG00000008323	ENSG00000067182,ENSG00000139193,ENSG00000010278	11	1	protein_coding	-	TNFRSF1A	chr12:6437923-6451280	13357	9013
ENSG00000197182	22_peaks_stitched	chr22	46446841	46522873	22	76032	102999.86	11381.14	12	ENSG00000197182,ENSG00000182257	ENSG00000186951	12	1	protein_coding	+	FLJ27365	chr22:46449749-46509808	60059	7587
ENSG00000177225	61_peaks_stitched	chr11	688880	862415	61	173535	112983.55	21582.24	13	ENSG00000177106,ENSG00000177697,ENSG00000177225,ENSG00000177700,ENSG00000177030,ENSG00000177542,ENSG00000177156,ENSG00000177685,ENSG00000177042,ENSG00000214063,ENSG00000177595,ENSG00000177600,ENSG00000177666,ENSG00000255284,ENSG00000184524	ENSG00000177225,ENSG00000177830,ENSG00000214063,ENSG00000069696,ENSG00000177030	13	1	protein_coding	-	PDDC1	chr11:767220-777488	10268	13368
ENSG00000107263	54_peaks_stitched	chr9	134458162	134619101	54	160939	115745.62	24911.86	14	ENSG00000107263		14	1	protein_coding	-	RAPGEF1	chr9:134452157-134615461	163304	10836
ENSG00000005243	64_peaks_stitched	chr17	46047723	46187743	64	140020	108657.89	17921.2	15	ENSG00000108465,ENSG00000082641,ENSG00000002919,ENSG00000108468,ENSG00000005243	ENSG00000108439,ENSG00000141293,ENSG00000167183,ENSG00000002919	15	1	protein_coding	-	COPZ2	chr17:46103533-46115392	11859	3690
ENSG00000161714	56_peaks_stitched	chr17	43099114	43275637	56	176523	109051.91	20120.38	16	ENSG00000172992,ENSG00000161714,ENSG00000181513,ENSG00000168517,ENSG00000186834,ENSG00000136448	ENSG00000184922	16	1	protein_coding	-	PLCD3	chr17:43186335-43210721	24386	11890
ENSG00000138119	89_peaks_stitched	chr10	95073647	95259176	89	185529	109652.25	21241.72	17	ENSG00000138119,ENSG00000138180	ENSG00000138180	17	1	protein_coding	-	MYOF	chr10:95066186-95242074	175888	9740
ENSG00000156515	42_peaks_stitched	chr10	71075441	71169226	42	93785	97974.05	12114.76	18	ENSG00000156515,ENSG00000075073	ENSG00000099282,ENSG00000156515	18	1	protein_coding	+	HK1	chr10:71029740-71161638	131898	9202
ENSG00000073282	65_peaks_stitched	chr3	189506856	189679957	65	173101	115018.7	30367.72	19	ENSG00000073282,ENSG00000090530	ENSG00000090530	19	1	protein_coding	+	TP63	chr3:189349205-189615068	265863	12414
ENSG00000148335	38_peaks_stitched	chr9	132144681	132267096	38	122415	104157.05	20448.96	20			20	1	protein_coding	+	NTMT1	chr9:132371163-132398209	27046	4165
ENSG00000185022	73_peaks_stitched	chr22	38503864	38717149	73	213285	110101.32	26417.84	21	ENSG00000184381,ENSG00000213923,ENSG00000185022,ENSG00000198792,ENSG00000128298	ENSG00000100156,ENSG00000100151,ENSG00000128298,ENSG00000185022	21	1	protein_coding	+	MAFF	chr22:38597889-38612518	14629	8650
ENSG00000256655	112_peaks_stitched	chr8	128799982	129008539	112	208557	115023.22	33084.08	22	ENSG00000256655		22	1	protein_coding	-	TMEM75	chr8:128959126-128960591	1465	1465
ENSG00000118046	56_peaks_stitched	chr19	1148190	1286694	56	138504	99049.5	19379.39	23	ENSG00000118046,ENSG00000099622,ENSG00000167470,ENSG00000099625,ENSG00000228300,ENSG00000064932,ENSG00000099624,ENSG00000099617,ENSG00000160953	ENSG00000167468,ENSG00000064932	23	1	protein_coding	+	STK11	chr19:1189406-1228428	39022	12803
ENSG00000136908	34_peaks_stitched	chr9	130659104	130746547	34	87443	94432.98	15398.94	24	ENSG00000167106,ENSG00000136840,ENSG00000160408,ENSG00000167103,ENSG00000136908	ENSG00000106992,ENSG00000106991	24	1	protein_coding	-	DPM2	chr9:130697378-130700763	3385	4727
ENSG00000075275	70_peaks_stitched	chr22	46816583	46978095	70	161512	97030.04	19906.69	25	ENSG00000075275,ENSG00000075240	ENSG00000075240,ENSG00000075275	25	1	protein_coding	-	CELSR1	chr22:46756731-46933067	176336	17431
ENSG00000188001	29_peaks_stitched	chr3	188984289	189081994	29	97705	95272.17	18669.8	26	ENSG00000188001		26	1	protein_coding	+	TPRG1	chr3:188665003-189043093	378090	12404
ENSG00000101255	58_peaks_stitched	chr20	304389	426345	58	121956	91374.62	14785.33	27	ENSG00000101255,ENSG00000125875,ENSG00000125841,ENSG00000177732,ENSG00000125826	ENSG00000196476,ENSG00000177764	27	1	protein_coding	+	TRIB3	chr20:361261-378203	16942	4084
ENSG00000255508	27_peaks_stitched	chr11	62303320	62394831	27	91511	87130.83	11756.06	28	ENSG00000149541,ENSG00000124942,ENSG00000254772,ENSG00000149499,ENSG00000149489,ENSG00000149016,ENSG00000149480,ENSG00000089597,ENSG00000255508	ENSG00000089597,ENSG00000214756,ENSG00000162194,ENSG00000124942,ENSG00000204922,ENSG00000185085	28	1	protein_coding	-	MIR3654	chr11:62327075-62359003	31928	5887
ENSG00000158104	69_peaks_stitched	chr12	122210867	122401022	69	190155	95681.05	20959.06	29	ENSG00000110801,ENSG00000139725,ENSG00000188735,ENSG00000158023,ENSG00000139718,ENSG00000158104	ENSG00000158023	29	1	protein_coding	-	HPD	chr12:122277433-122301502	24069	3418
ENSG00000136527	27_peaks_stitched	chr3	185642259	185702131	27	59872	88731.05	14446.38	30	ENSG00000136527	ENSG00000136527	30	1	protein_coding	-	TRA2B	chr3:185633694-185655924	22230	19814
ENSG00000065526	74_peaks_stitched	chr1	16084145	16281014	74	196869	95304.85	21691.83	31	ENSG00000065526,ENSG00000162458,ENSG00000116809	ENSG00000162460,ENSG00000116786,ENSG00000183888,ENSG00000162461	31	1	protein_coding	+	SPEN	chr1:16174359-16266955	92596	14455
ENSG00000186591	79_peaks_stitched	chr7	129464180	129630843	79	166663	92509.09	19141.3	32	ENSG00000186591	ENSG00000091732	32	1	protein_coding	-	UBE2H	chr7:129470572-129592789	122217	8572
ENSG00000111674	34_peaks_stitched	chr12	6959289	7089085	34	129796	90048.98	16852.88	33	ENSG00000111678,ENSG00000215021,ENSG00000010626,ENSG00000111679,ENSG00000111669,ENSG00000111684,ENSG00000111674,ENSG00000111676,ENSG00000111667,ENSG00000111665,ENSG00000272201,ENSG00000126749,ENSG00000111671,ENSG00000257084	ENSG00000250510,ENSG00000111664,ENSG00000111684,ENSG00000182326,ENSG00000010610,ENSG00000111665	33	1	protein_coding	+	ENO2	chr12:7022909-7032861	9952	8981
ENSG00000130558	32_peaks_stitched	chr9	137966896	138046718	32	79822	84777.98	13708.88	34	ENSG00000130558		34	1	protein_coding	+	OLFM1	chr9:137967268-138013025	45757	12911
ENSG00000043143	66_peaks_stitched	chr5	133770879	133928896	66	158017	89817.56	19908.41	35	ENSG00000043143	ENSG00000152700,ENSG00000237190,ENSG00000119048	35	1	protein_coding	+	JADE2	chr5:133860003-133918918	58915	14511
ENSG00000117394	14_peaks_stitched	chr1	43388444	43441018	14	52574	79048.35	9356.71	36	ENSG00000117394		36	1	protein_coding	-	SLC2A1	chr1:43391052-43424530	33478	5507
ENSG00000160691	35_peaks_stitched	chr1	154897674	154990971	35	93297	80893.72	11704.89	37	ENSG00000160688,ENSG00000160685,ENSG00000163352,ENSG00000163346,ENSG00000173207,ENSG00000160691,ENSG00000163348,ENSG00000163344	ENSG00000143537,ENSG00000243364,ENSG00000160691,ENSG00000163354,ENSG00000163357,ENSG00000143590	37	1	protein_coding	-	SHC1	chr1:154934774-154946871	12097	9339
ENSG00000103222	93_peaks_stitched	chr16	15967198	16171267	93	204069	86815.2	17813.1	38	ENSG00000103222,ENSG00000133393	ENSG00000103222,ENSG00000133392	38	1	protein_coding	+	ABCC1	chr16:16043434-16236931	193497	11009
ENSG00000167767	44_peaks_stitched	chr12	52533109	52654079	44	120970	86136.68	17542.97	39	ENSG00000135480,ENSG00000257137,ENSG00000167767,ENSG00000258279,ENSG00000170442	ENSG00000205426,ENSG00000170442	39	1	protein_coding	-	KRT80	chr12:52562780-52585784	23004	9230
ENSG00000196187	52_peaks_stitched	chr1	225997194	226132701	52	135507	84412.03	17177.65	40	ENSG00000143811,ENSG00000196187,ENSG00000143768,ENSG00000143819,ENSG00000243709	ENSG00000143742	40	1	protein_coding	-	TMEM63A	chr1:226033237-226070069	36832	12967
ENSG00000179094	37_peaks_stitched	chr17	7976722	8127696	37	150974	83799.94	17793.78	41	ENSG00000179094,ENSG00000178999,ENSG00000179029,ENSG00000179111,ENSG00000179477,ENSG00000179148,ENSG00000220205,ENSG00000178977,ENSG00000214999,ENSG00000196544	ENSG00000178971,ENSG00000179593,ENSG00000178921,ENSG00000178999	41	1	protein_coding	-	PER1	chr17:8043790-8059824	16034	14911
ENSG00000124208	49_peaks_stitched	chr20	48701580	48817375	49	115795	78024.74	13587.15	42	ENSG00000244687,ENSG00000240849,ENSG00000124208,ENSG00000172216	ENSG00000231265	42	1	protein_coding	-	TMEM189-UBE2V1	chr20:48697661-48770174	72513	2749
ENSG00000078369	62_peaks_stitched	chr1	1675577	1851917	62	176340	85730.42	21317.21	43	ENSG00000215790,ENSG00000008130,ENSG00000178821,ENSG00000169885,ENSG00000078369	ENSG00000008128,ENSG00000215790,ENSG00000142609	43	1	protein_coding	-	GNB1	chr1:1716729-1822495	105766	7725
ENSG00000197461	25_peaks_stitched	chr7	510820	580788	25	69968	78063.84	15054.32	44	ENSG00000197461		44	1	protein_coding	-	PDGFA	chr7:536895-559933	23038	5658
ENSG00000103257	31_peaks_stitched	chr16	87799003	87905927	31	106924	72711.56	10027.84	45	ENSG00000104731,ENSG00000103257	ENSG00000104731,ENSG00000174990	45	1	protein_coding	-	SLC7A5	chr16:87863629-87903094	39465	5176
ENSG00000205363	43_peaks_stitched	chr15	73969764	74074181	43	104417	80542.62	17921.05	46	ENSG00000205363,ENSG00000103855	ENSG00000156642	46	1	protein_coding	-	C15orf59	chr15:74032141-74045088	12947	4904
ENSG00000196154	29_peaks_stitched	chr1	153483115	153551108	29	67993	70769.33	8206.19	47	ENSG00000196420,ENSG00000196754,ENSG00000197956,ENSG00000196154,ENSG00000188015	ENSG00000189171,ENSG00000160678,ENSG00000189334,ENSG00000196420,ENSG00000188643,ENSG00000143556	47	1	protein_coding	-	S100A4	chr1:153516089-153522612	6523	1994
ENSG00000014919	63_peaks_stitched	chr10	101413074	101548890	63	135816	76531.75	14725.54	48	ENSG00000014919,ENSG00000023839,ENSG00000198018,ENSG00000119929	ENSG00000155287,ENSG00000023839	48	1	protein_coding	-	COX15	chr10:101471601-101491857	20256	4346
ENSG00000160789	19_peaks_stitched	chr1	156051792	156111556	19	59764	68853.28	7394.15	49	ENSG00000160789	ENSG00000116586,ENSG00000196189,ENSG00000132698,ENSG00000254726,ENSG00000160803	49	1	protein_coding	+	LMNA	chr1:156052364-156109880	57516	16696
ENSG00000100345	64_peaks_stitched	chr22	36712346	36816627	64	104281	73555.6	12213.84	50	ENSG00000100345	ENSG00000100345	50	1	protein_coding	-	MYH9	chr22:36677327-36784063	106736	11168
ENSG00000011275	27_peaks_stitched	chr7	5631837	5705144	27	73307	76454.97	15421.38	51	ENSG00000011275,ENSG00000075618	ENSG00000075624	51	1	protein_coding	-	RNF216	chr7:5659678-5821370	161692	10540
ENSG00000148120	80_peaks_stitched	chr9	97757327	97889992	80	132665	76850.91	15919.7	52	ENSG00000148120,ENSG00000158169	ENSG00000158169	52	1	protein_coding	+	C9orf3	chr9:97488983-97849441	360458	18963
ENSG00000196576	30_peaks_stitched	chr22	50675168	50766328	30	91160	73042.21	12518.04	53	ENSG00000196576,ENSG00000188130,ENSG00000205593,ENSG00000100429,ENSG00000128159,ENSG00000185386,ENSG00000268427	ENSG00000170638,ENSG00000100239,ENSG00000073169,ENSG00000128159	53	1	protein_coding	-	PLXNB2	chr22:50713408-50746056	32648	10715
ENSG00000118680	19_peaks_stitched	chr18	3230070	3307801	19	77731	91714.63	31464.59	54	ENSG00000101608,ENSG00000118680	ENSG00000101605	54	1	protein_coding	+	MYL12B	chr18:3261907-3278282	16375	1898
ENSG00000204365	10_peaks_stitched	chr10	29224760	29283504	10	58744	82769.1	22849.62	55			55	1	protein_coding	+	C10orf126	chr10:29135337-29170827	35490	2144
ENSG00000130702	30_peaks_stitched	chr20	60876821	60963352	30	86531	68575.22	8909.67	56	ENSG00000130702,ENSG00000171858,ENSG00000130706	ENSG00000130701,ENSG00000149679,ENSG00000130703	56	1	protein_coding	-	LAMA5	chr20:60883011-60942368	59357	18515
ENSG00000126705	56_peaks_stitched	chr1	27777675	27934077	56	156402	73808.26	14439.25	57	ENSG00000126705,ENSG00000158195	ENSG00000000938	57	1	protein_coding	-	AHDC1	chr1:27860546-27930942	70396	8756
ENSG00000126091	40_peaks_stitched	chr1	44302278	44419427	40	117149	78008.8	19218.28	58	ENSG00000126091,ENSG00000117407,ENSG00000117408	ENSG00000132768,ENSG00000117411,ENSG00000117410,ENSG00000159214,ENSG00000117408	58	1	protein_coding	+	ST3GAL3	chr1:44171495-44396831	225336	8196
ENSG00000010278	18_peaks_stitched	chr12	6289609	6351341	18	61732	66516.17	7800.36	59	ENSG00000010278		59	1	protein_coding	+	CD9	chr12:6308881-6347425	38544	5734
ENSG00000169714	39_peaks_stitched	chr3	128878376	128969714	39	91338	70808.88	12141.36	60	ENSG00000181789,ENSG00000169714,ENSG00000240682,ENSG00000261796	ENSG00000172780,ENSG00000240682,ENSG00000183624,ENSG00000181789,ENSG00000169714	60	1	protein_coding	-	CNBP	chr3:128888327-128902765	14438	6964
ENSG00000063660	35_peaks_stitched	chr2	241305571	241408740	35	103169	69346.98	10753.09	61	ENSG00000218416,ENSG00000063660	ENSG00000144504	61	1	protein_coding	+	GPC1	chr2:241375088-241407493	32405	9434
ENSG00000230937	27_peaks_stitched	chr1	209527330	209617691	27	90361	69147.46	10859.66	62	ENSG00000230937		62	1	lincRNA	+	MIR205HG	chr1:209602165-209606183	4018	8143
ENSG00000108175	56_peaks_stitched	chr10	80826488	80967140	56	140652	76585.63	19208.99	63	ENSG00000108175	ENSG00000108175	63	1	protein_coding	+	ZMIZ1	chr10:80828792-81076276	247484	11667
ENSG00000161267	26_peaks_stitched	chr3	197183364	197249902	26	66538	70873.88	13868.33	64	ENSG00000161267	ENSG00000161267	64	1	protein_coding	-	BDH1	chr3:197236654-197300194	63540	13236
ENSG00000251562	16_peaks_stitched	chr11	65236317	65279053	16	42736	62004.25	5077.62	65	ENSG00000251562	ENSG00000168056,ENSG00000142186,ENSG00000173727,ENSG00000245532	65	1	lincRNA	+	MALAT1	chr11:65265233-65273940	8707	14320
ENSG00000081277	27_peaks_stitched	chr1	201223395	201330849	27	107454	71348.61	14440.46	66	ENSG00000118194,ENSG00000081277	ENSG00000159166,ENSG00000163395,ENSG00000118194	66	1	protein_coding	+	PKP1	chr1:201252580-201302121	49541	6734
ENSG00000237864	59_peaks_stitched	chr21	44720555	44870966	59	150411	77005.63	20382.27	67	ENSG00000188660,ENSG00000142178,ENSG00000237864	ENSG00000185186	67	1	lincRNA	-	LINC00322	chr21:44742297-44751919	9622	696
ENSG00000180448	44_peaks_stitched	chr19	1014649	1134132	44	119483	72164.87	15701.18	68	ENSG00000064687,ENSG00000064666,ENSG00000167468,ENSG00000180448,ENSG00000099817,ENSG00000064932,ENSG00000182087	ENSG00000065268,ENSG00000182087,ENSG00000116017,ENSG00000180448,ENSG00000269169,ENSG00000116032	68	1	protein_coding	+	HMHA1	chr19:1065922-1086627	20705	13132
ENSG00000099875	35_peaks_stitched	chr19	2011228	2098574	35	87346	67404.22	11006.33	69	ENSG00000099875,ENSG00000172081,ENSG00000099840,ENSG00000133243	ENSG00000133275,ENSG00000133243,ENSG00000099840,ENSG00000065000,ENSG00000099875	69	1	protein_coding	-	MKNK2	chr19:2037470-2051243	13773	14399
ENSG00000214854	42_peaks_stitched	chr22	39594940	39716949	42	122009	72367.97	16046.42	70	ENSG00000100316,ENSG00000214854,ENSG00000100311	ENSG00000100307,ENSG00000100321	70	1	protein_coding	-	AL031590.1	chr22:39656865-39657063	198	37
ENSG00000164877	25_peaks_stitched	chr7	1452272	1520517	25	68245	71656.74	15388.32	71	ENSG00000164877,ENSG00000164880	ENSG00000164880,ENSG00000198517	71	1	protein_coding	-	MICALL2	chr7:1468101-1499138	31037	17229
ENSG00000177426	4_peaks_stitched	chr18	3444840	3459549	4	14709	61979.25	5957.32	72	ENSG00000177426	ENSG00000177426	72	1	protein_coding	+	TGIF1	chr18:3411606-3458409	46803	17044
ENSG00000095787	41_peaks_stitched	chr10	28820197	28904639	41	84442	87279.09	31497.63	73	ENSG00000095787		73	1	protein_coding	+	WAC	chr10:28821422-28912041	90619	20841
ENSG00000151208	80_peaks_stitched	chr10	79567771	79738213	80	170442	74988.51	19644.06	74	ENSG00000204049,ENSG00000151208,ENSG00000148606	ENSG00000148606,ENSG00000151208	74	1	protein_coding	-	DLG5	chr10:79550549-79686378	135829	16926
ENSG00000126391	37_peaks_stitched	chr11	65121435	65223326	37	101891	67917.7	12987.45	75	ENSG00000126391,ENSG00000245532,ENSG00000162241,ENSG00000173825,ENSG00000173727	ENSG00000133884,ENSG00000251562,ENSG00000162241,ENSG00000149798	75	1	protein_coding	+	FRMD8	chr11:65154070-65180996	26926	8365
ENSG00000198848	52_peaks_stitched	chr16	55746433	55876880	52	130447	68757.58	14139.35	76	ENSG00000198848	ENSG00000159398,ENSG00000103546	76	1	protein_coding	-	CES1	chr16:55836763-55867249	30486	5665
ENSG00000212864	36_peaks_stitched	chr9	140062749	140171056	36	108307	72554.72	18445.8	77	ENSG00000176101,ENSG00000198569,ENSG00000176248,ENSG00000176884,ENSG00000188566,ENSG00000185863,ENSG00000176058,ENSG00000197191,ENSG00000188229,ENSG00000188986,ENSG00000197768,ENSG00000188163,ENSG00000212864,ENSG00000233198,ENSG00000187713,ENSG00000184709	ENSG00000176884,ENSG00000198435,ENSG00000198113,ENSG00000188566	77	1	protein_coding	-	RNF208	chr9:140114707-140116033	1326	2193
ENSG00000103269	43_peaks_stitched	chr16	660131	791645	43	131514	67072.57	13424.47	78	ENSG00000127585,ENSG00000140983,ENSG00000161999,ENSG00000103245,ENSG00000103254,ENSG00000197562,ENSG00000172366,ENSG00000103253,ENSG00000161996,ENSG00000127578,ENSG00000162004,ENSG00000103266,ENSG00000103260,ENSG00000130731,ENSG00000127580,ENSG00000103269	ENSG00000102854,ENSG00000127586,ENSG00000162006,ENSG00000007541,ENSG00000257108,ENSG00000007376,ENSG00000161992,ENSG00000161999,ENSG00000161996,ENSG00000130731	78	1	protein_coding	+	RHBDL1	chr16:725666-728268	2602	3000
ENSG00000183558	7_peaks_stitched	chr1	149801854	149835091	7	33237	60352.41	6909.03	79	ENSG00000203852,ENSG00000203811,ENSG00000182217,ENSG00000203812,ENSG00000183558,ENSG00000183941	ENSG00000150337,ENSG00000178096,ENSG00000203814,ENSG00000183598,ENSG00000184260,ENSG00000184678,ENSG00000184270	79	1	protein_coding	-	HIST2H2AA3	chr1:149813505-149814478	973	973
ENSG00000107438	36_peaks_stitched	chr10	96968883	97080032	36	111149	66164.81	12817.26	80	ENSG00000173124,ENSG00000107438,ENSG00000095637	ENSG00000095637,ENSG00000173124	80	1	protein_coding	-	PDLIM1	chr10:96997329-97050781	53452	3201
ENSG00000136830	24_peaks_stitched	chr9	130281749	130348804	24	67055	63828.59	10558.66	81	ENSG00000136830	ENSG00000148356,ENSG00000136854,ENSG00000136830	81	1	protein_coding	-	FAM129B	chr9:130267618-130341268	73650	8215
ENSG00000197747	28_peaks_stitched	chr1	151941493	152025202	28	83709	64044.88	10955.24	82	ENSG00000197747,ENSG00000163191	ENSG00000182898	82	1	protein_coding	-	S100A10	chr1:151955391-151966866	11475	2184
ENSG00000148335	28_peaks_stitched	chr9	132311697	132413918	28	102221	69978.44	16939.79	83	ENSG00000148335,ENSG00000148331,ENSG00000179058	ENSG00000167157	83	1	protein_coding	+	NTMT1	chr9:132371163-132398209	27046	4165
ENSG00000186174	7_peaks_stitched	chr11	118767563	118801497	7	33934	57946.86	4938.68	84	ENSG00000110375,ENSG00000186174,ENSG00000160683	ENSG00000176302,ENSG00000110375	84	1	protein_coding	-	BCL9L	chr11:118764584-118796317	31733	13645
ENSG00000108219	42_peaks_stitched	chr10	82153929	82284338	42	130409	68862.77	16008.41	85	ENSG00000108219,ENSG00000122378	ENSG00000133665,ENSG00000170788,ENSG00000178217	85	1	protein_coding	+	TSPAN14	chr10:82213922-82292879	78957	25929
ENSG00000187556	14_peaks_stitched	chr19	13928332	13977297	14	48965	58535.24	6354.94	86	ENSG00000187556,ENSG00000132003	ENSG00000132024,ENSG00000104979,ENSG00000132016,ENSG00000187556,ENSG00000132003,ENSG00000214109	86	1	protein_coding	+	NANOS3	chr19:13972877-13991571	18694	1913
ENSG00000101040	45_peaks_stitched	chr20	45933309	46047215	45	113906	64817.6	12925.98	87	ENSG00000101040,ENSG00000267882	ENSG00000101040	87	1	protein_coding	-	ZMYND8	chr20:45837859-45985567	147708	11854
ENSG00000142627	22_peaks_stitched	chr1	16445327	16515768	22	70441	61741.95	10013.43	88	ENSG00000142627	ENSG00000142632,ENSG00000204377,ENSG00000185519,ENSG00000132881	88	1	protein_coding	-	EPHA2	chr1:16450832-16482582	31750	4621
ENSG00000070614	32_peaks_stitched	chr5	149810910	149924901	32	113991	65649.49	14191.47	89	ENSG00000070614,ENSG00000164587	ENSG00000019582,ENSG00000070614,ENSG00000070814	89	1	protein_coding	+	NDST1	chr5:149865381-149937773	72392	12327
ENSG00000089159	37_peaks_stitched	chr12	120631453	120704011	37	72558	60443.53	9016.4	90	ENSG00000089159,ENSG00000089157,ENSG00000089154	ENSG00000089154,ENSG00000089163	90	1	protein_coding	-	PXN	chr12:120648250-120703574	55324	15673
ENSG00000196498	57_peaks_stitched	chr12	124964198	125063969	57	99771	64832.69	13462.45	91	ENSG00000196498	ENSG00000196498	91	1	protein_coding	-	NCOR2	chr12:124808961-125052135	243174	22210
ENSG00000166888	18_peaks_stitched	chr12	57458935	57523767	18	64832	59380.29	8053.22	92	ENSG00000166888,ENSG00000123384,ENSG00000166886,ENSG00000166881	ENSG00000166863,ENSG00000123384,ENSG00000166866	92	1	protein_coding	-	STAT6	chr12:57489191-57525922	36731	16270
ENSG00000132002	49_peaks_stitched	chr19	14582891	14685569	49	102678	63754	12489.19	93	ENSG00000099797,ENSG00000132002,ENSG00000123159,ENSG00000099795,ENSG00000160951	ENSG00000123143,ENSG00000187912,ENSG00000099795	93	1	protein_coding	-	DNAJB1	chr19:14625582-14640582	15000	7701
ENSG00000110400	31_peaks_stitched	chr11	119533261	119601052	31	67791	59689.37	8782.49	94	ENSG00000110400	ENSG00000110400	94	1	protein_coding	-	PVRL1	chr11:119494120-119599794	105674	8325
ENSG00000130723	49_peaks_stitched	chr9	134222773	134361695	49	138922	69968.89	19335.84	95	ENSG00000130723	ENSG00000130714,ENSG00000130717,ENSG00000130723	95	1	protein_coding	+	PRRC2B	chr9:134269480-134375584	106104	19273
ENSG00000120963	55_peaks_stitched	chr8	102054660	102201484	55	146824	64071.85	14069.24	96	ENSG00000120963	ENSG00000120963	96	1	protein_coding	-	ZNF706	chr8:102190106-102218421	28315	12120
ENSG00000107957	48_peaks_stitched	chr10	105435445	105549934	48	114489	64571.88	14633.73	97	ENSG00000107957	ENSG00000107957	97	1	protein_coding	-	SH3PXD2A	chr10:105348285-105615301	267016	32831
ENSG00000105722	35_peaks_stitched	chr19	42701355	42830555	35	129200	61754.71	12096.79	98	ENSG00000079432,ENSG00000167625,ENSG00000188368,ENSG00000160570,ENSG00000105722,ENSG00000079462,ENSG00000167619,ENSG00000268643,ENSG00000105429,ENSG00000105723,ENSG00000204957	ENSG00000028277,ENSG00000105429	98	1	protein_coding	-	ERF	chr19:42751724-42759309	7585	6064
ENSG00000135205	23_peaks_stitched	chr7	76585130	76640974	23	55844	60863.57	11234.58	99	ENSG00000243566		99	1	protein_coding	+	CCDC146	chr7:76751751-76958850	207099	7574
ENSG00000255150	46_peaks_stitched	chr12	104642660	104755134	46	112474	61735.17	12227.24	100	ENSG00000198431,ENSG00000255150	ENSG00000198431	100	1	protein_coding	+	EID3	chr12:104697517-104698980	1463	1463
ENSG00000086570	43_peaks_stitched	chr5	150872172	150977053	43	104881	62917.16	13605.18	101	ENSG00000086570	ENSG00000123643	101	1	protein_coding	-	FAT2	chr5:150883654-150948505	64851	17083
ENSG00000149782	18_peaks_stitched	chr11	63992941	64054455	18	61514	57377.3	8178.08	102	ENSG00000173457,ENSG00000173486,ENSG00000173264,ENSG00000173511,ENSG00000110011,ENSG00000002330,ENSG00000149761,ENSG00000149743,ENSG00000149782	ENSG00000182450,ENSG00000173264,ENSG00000149781,ENSG00000173153,ENSG00000168439,ENSG00000173113,ENSG00000149743,ENSG00000126432,ENSG00000219435	102	1	protein_coding	+	PLCB3	chr11:64018995-64036622	17627	6331
ENSG00000175866	40_peaks_stitched	chr17	78994317	79093525	40	99208	59362.64	10189.75	103	ENSG00000175866,ENSG00000181409	ENSG00000181409,ENSG00000176108,ENSG00000175911	103	1	protein_coding	+	BAIAP2	chr17:79008948-79091232	82284	16364
ENSG00000162390	48_peaks_stitched	chr1	54972081	55082838	48	110757	73869.06	24828.36	104	ENSG00000162390,ENSG00000162391	ENSG00000271723,ENSG00000184313,ENSG00000162391	104	1	protein_coding	+	ACOT11	chr1:55007930-55104865	96935	11455
ENSG00000026508	36_peaks_stitched	chr11	35158861	35249252	36	90391	63289.8	14487.7	105	ENSG00000026508	ENSG00000269766,ENSG00000110436	105	1	protein_coding	+	CD44	chr11:35160417-35253949	93532	21300
ENSG00000179151	43_peaks_stitched	chr15	74872632	74989330	43	116698	67632.57	19148.77	106	ENSG00000179151,ENSG00000179335,ENSG00000179361	ENSG00000140465,ENSG00000179361,ENSG00000179335	106	1	protein_coding	-	EDC3	chr15:74922899-74988633	65734	11079
ENSG00000168071	27_peaks_stitched	chr11	64071458	64141384	27	69926	56963.4	8748.25	107	ENSG00000168071,ENSG00000173153,ENSG00000162302,ENSG00000173113,ENSG00000219435,ENSG00000126432	ENSG00000182450,ENSG00000173264,ENSG00000002330,ENSG00000149782	107	1	protein_coding	+	CCDC88B	chr11:64107695-64125006	17311	14560
ENSG00000182718	29_peaks_stitched	chr15	60636037	60717842	29	81805	57090.73	9295.88	108	ENSG00000182718,ENSG00000128915	ENSG00000128915	108	1	protein_coding	-	ANXA2	chr15:60639333-60695082	55749	13479
ENSG00000089250	45_peaks_stitched	chr12	117704819	117814680	45	109861	60215.76	13022.48	109	ENSG00000089250		109	1	protein_coding	-	NOS1	chr12:117645947-117889975	244028	16228
ENSG00000198517	21_peaks_stitched	chr7	1542707	1610987	21	68280	61839.32	14670.14	110	ENSG00000164855,ENSG00000164880,ENSG00000198517,ENSG00000157778	ENSG00000164877,ENSG00000164880	110	1	protein_coding	+	MAFK	chr7:1570350-1582679	12329	6605
ENSG00000180739	33_peaks_stitched	chr19	10593867	10683130	33	89263	57191.72	10052.93	111	ENSG00000079999,ENSG00000129347,ENSG00000130734,ENSG00000180739,ENSG00000129355	ENSG00000065989,ENSG00000129354,ENSG00000129353	111	1	protein_coding	-	S1PR5	chr19:10623623-10628607	4984	2804
ENSG00000114867	20_peaks_stitched	chr3	184016292	184065831	20	49539	59665.78	13670.45	112	ENSG00000114867,ENSG00000175182,ENSG00000175166,ENSG00000114859,ENSG00000145191	ENSG00000214160,ENSG00000163882,ENSG00000145194,ENSG00000090539,ENSG00000114859,ENSG00000090534,ENSG00000163888	112	1	protein_coding	+	EIF4G1	chr3:184032283-184053146	20863	20488
ENSG00000247844	26_peaks_stitched	chr8	128193672	128286703	26	93031	60172.32	14337.14	113	ENSG00000254166,ENSG00000247844		113	1	lincRNA	-	CCAT1	chr8:128220111-128231333	11222	2129
ENSG00000141867	62_peaks_stitched	chr19	15305923	15451943	62	146020	62180.86	16605.7	114	ENSG00000105131,ENSG00000141867,ENSG00000074181	ENSG00000074181,ENSG00000105127	114	1	protein_coding	-	BRD4	chr19:15347647-15443356	95709	12193
ENSG00000169962	20_peaks_stitched	chr1	1229078	1312510	20	83432	57314.55	11739.55	115	ENSG00000127054,ENSG00000131584,ENSG00000169972,ENSG00000224051,ENSG00000175756,ENSG00000162576,ENSG00000169962,ENSG00000107404	ENSG00000235098,ENSG00000160087,ENSG00000221978,ENSG00000162572,ENSG00000205116,ENSG00000184163,ENSG00000242485	115	1	protein_coding	+	TAS1R3	chr1:1266694-1270686	3992	3427
ENSG00000114019	6_peaks_stitched	chr3	134069385	134101354	6	31969	51088.91	5718.88	116	ENSG00000114019		116	1	protein_coding	-	AMOTL2	chr3:134074716-134094321	19605	14583
ENSG00000128274	58_peaks_stitched	chr22	42998072	43176496	58	178424	64591.48	19398.07	117	ENSG00000100227,ENSG00000100243,ENSG00000128274,ENSG00000249222,ENSG00000270022	ENSG00000183569	117	1	protein_coding	-	A4GALT	chr22:43088127-43117304	29177	5500
ENSG00000182704	19_peaks_stitched	chr11	76467381	76519010	19	51629	52306.45	7224.84	118	ENSG00000182704		118	1	protein_coding	+	TSKU	chr11:76493295-76509198	15903	7443
ENSG00000185963	36_peaks_stitched	chr9	95468878	95553190	36	84312	54808.49	10090.87	119	ENSG00000185963	ENSG00000185963,ENSG00000127080	119	1	protein_coding	-	BICD2	chr9:95473645-95527094	53449	8728
ENSG00000074047	51_peaks_stitched	chr2	121583618	121724230	51	140612	58627.58	13985.24	120	ENSG00000074047		120	1	protein_coding	+	GLI2	chr2:121493199-121750229	257030	18479
ENSG00000108846	39_peaks_stitched	chr17	48703482	48813093	39	109611	57792.04	13494.92	121	ENSG00000108846,ENSG00000108848,ENSG00000006283,ENSG00000154945	ENSG00000108848,ENSG00000108846,ENSG00000006283	121	1	protein_coding	+	ABCC3	chr17:48712138-48769613	57475	14523
ENSG00000171940	26_peaks_stitched	chr20	52179912	52281404	26	101492	56143.37	11917.38	122	ENSG00000171940		122	1	protein_coding	-	ZNF217	chr20:52183604-52226446	42842	11611
ENSG00000127603	42_peaks_stitched	chr1	39546850	39663604	42	116754	60372.7	16147.62	123	ENSG00000127603	ENSG00000127603	123	1	protein_coding	+	MACF1	chr1:39546988-39952849	405861	57307
ENSG00000130402	67_peaks_stitched	chr19	39108630	39228468	67	119838	55987.65	11877.56	124	ENSG00000178982,ENSG00000130402,ENSG00000182472,ENSG00000104814	ENSG00000205076,ENSG00000104814,ENSG00000182472	124	1	protein_coding	+	ACTN4	chr19:39138289-39222223	83934	8479
ENSG00000110080	45_peaks_stitched	chr11	126173079	126282355	45	109276	57851.75	13843.76	125	ENSG00000110080,ENSG00000110063	ENSG00000110074,ENSG00000182934,ENSG00000150455,ENSG00000149571,ENSG00000197798	125	1	protein_coding	+	ST3GAL4	chr11:126225535-126310239	84704	10557
ENSG00000186081	16_peaks_stitched	chr12	52881323	52937157	16	55834	51080.11	7287.7	126	ENSG00000205420,ENSG00000186081,ENSG00000268716	ENSG00000170465,ENSG00000170484,ENSG00000185479,ENSG00000139648	126	1	protein_coding	-	KRT5	chr12:52908359-52914471	6112	8083
ENSG00000170423	14_peaks_stitched	chr12	53231979	53302842	14	70863	52689.64	8922.83	127	ENSG00000170423,ENSG00000170421	ENSG00000186442,ENSG00000111057,ENSG00000170477,ENSG00000170421,ENSG00000185640	127	1	protein_coding	-	KRT78	chr12:53231588-53242876	11288	4449
ENSG00000101384	30_peaks_stitched	chr20	10594455	10657088	30	62633	52887.19	9706.91	128	ENSG00000101384,ENSG00000149346		128	1	protein_coding	-	JAG1	chr20:10618332-10654694	36362	6956
ENSG00000061938	15_peaks_stitched	chr3	195590087	195649123	15	59036	54967.53	11789.76	129	ENSG00000061938		129	1	protein_coding	-	TNK2	chr3:195590235-195638816	48581	23191
ENSG00000136238	32_peaks_stitched	chr7	6407223	6489075	32	81852	57314.06	14139.04	130	ENSG00000136238,ENSG00000164535,ENSG00000136240	ENSG00000178397,ENSG00000164535,ENSG00000136240,ENSG00000269781	130	1	protein_coding	+	RAC1	chr7:6414154-6443608	29454	4368
ENSG00000104980	51_peaks_stitched	chr19	7917885	8071709	51	153824	62203.4	19198.36	131	ENSG00000104976,ENSG00000104980,ENSG00000066044,ENSG00000178531,ENSG00000142459,ENSG00000260001,ENSG00000183248,ENSG00000076984,ENSG00000171017,ENSG00000214248	ENSG00000131142	131	1	protein_coding	-	TIMM44	chr19:7991603-8008805	17202	9264
ENSG00000173599	41_peaks_stitched	chr11	66591194	66697264	41	106070	56206.33	13207.79	132	ENSG00000173715,ENSG00000173599,ENSG00000173653,ENSG00000173621	ENSG00000173715,ENSG00000173599,ENSG00000173237	132	1	protein_coding	-	PC	chr11:66615704-66725847	110143	9812
ENSG00000075426	32_peaks_stitched	chr2	28561302	28675600	32	114298	53801.89	11029.37	133	ENSG00000158019,ENSG00000075426	ENSG00000163803	133	1	protein_coding	+	FOSL2	chr2:28615315-28640179	24864	13458
ENSG00000078900	22_peaks_stitched	chr1	3585141	3663981	22	78840	53970.02	11268.57	134	ENSG00000078900	ENSG00000130764,ENSG00000162592,ENSG00000235169,ENSG00000116213,ENSG00000078900,ENSG00000158109	134	1	protein_coding	+	TP73	chr1:3569084-3652765	83681	10719
ENSG00000129911	35_peaks_stitched	chr19	1810667	1912671	35	102004	55751.31	13170.63	135	ENSG00000129968,ENSG00000130270,ENSG00000227500,ENSG00000079313,ENSG00000129911,ENSG00000213638	ENSG00000227500,ENSG00000133275,ENSG00000129968,ENSG00000130270	135	1	protein_coding	-	KLF16	chr19:1852399-1863567	11168	4522
ENSG00000146063	16_peaks_stitched	chr5	180610821	180689980	16	79159	52379.39	9826.42	136	ENSG00000204628,ENSG00000268397,ENSG00000146054,ENSG00000183718,ENSG00000146063	ENSG00000146054,ENSG00000182613	136	1	protein_coding	+	TRIM41	chr5:180649499-180662809	13310	21566
ENSG00000136802	31_peaks_stitched	chr9	131624687	131693818	31	69131	52421.78	9987.2	137	ENSG00000175287,ENSG00000136802,ENSG00000171097	ENSG00000095319,ENSG00000171097,ENSG00000175283,ENSG00000175287,ENSG00000167136,ENSG00000198917	137	1	protein_coding	+	LRRC8A	chr9:131644391-131680318	35927	9873
ENSG00000179051	49_peaks_stitched	chr1	17718258	17820948	49	102690	53360.3	11060.5	138	ENSG00000179051	ENSG00000159339,ENSG00000269468,ENSG00000074964	138	1	protein_coding	-	RCC2	chr1:17733256-17766220	32964	5704
ENSG00000161202	18_peaks_stitched	chr3	183846732	183905254	18	58522	58128.82	15914.47	139	ENSG00000145191,ENSG00000161202,ENSG00000161203,ENSG00000161204	ENSG00000161204,ENSG00000186038,ENSG00000145198	139	1	protein_coding	+	DVL3	chr3:183873176-183891398	18222	9276
ENSG00000105963	32_peaks_stitched	chr7	906800	994673	32	87873	60355.35	18151.76	140	ENSG00000105963,ENSG00000164828,ENSG00000239857,ENSG00000240230	ENSG00000164828,ENSG00000073067,ENSG00000240230	140	1	protein_coding	-	ADAP1	chr7:937540-995043	57503	9465
ENSG00000001084	36_peaks_stitched	chr6	53432521	53517828	36	85307	54178.72	12229.97	141	ENSG00000124743,ENSG00000001084	ENSG00000001084	141	1	protein_coding	-	GCLC	chr6:53362139-53481768	119629	12324
ENSG00000124151	64_peaks_stitched	chr20	46072291	46219780	64	147489	57447.83	15557.61	142	ENSG00000124151	ENSG00000124151	142	1	protein_coding	+	NCOA3	chr20:46130601-46285621	155020	11859
ENSG00000107281	29_peaks_stitched	chr9	139886374	139982226	29	95852	57941.37	16415.21	143	ENSG00000148362,ENSG00000177239,ENSG00000107331,ENSG00000107281,ENSG00000180549,ENSG00000054179,ENSG00000169583,ENSG00000186193,ENSG00000180539,ENSG00000197355,ENSG00000268996	ENSG00000214402,ENSG00000159069,ENSG00000176978,ENSG00000107317,ENSG00000177239,ENSG00000184925,ENSG00000107331,ENSG00000176919,ENSG00000198454	143	1	protein_coding	-	NPDC1	chr9:139933922-139940655	6733	4442
ENSG00000106366	32_peaks_stitched	chr7	100709024	100812911	32	103887	53410.5	12366.45	144	ENSG00000169871,ENSG00000128564,ENSG00000106367,ENSG00000106366	ENSG00000169876,ENSG00000106397,ENSG00000167011,ENSG00000106400,ENSG00000106384,ENSG00000205277	144	1	protein_coding	+	SERPINE1	chr7:100770370-100782547	12177	5412
ENSG00000179862	27_peaks_stitched	chr1	41315340	41384322	27	68982	54018.99	13087.65	145	ENSG00000179862	ENSG00000117013	145	1	protein_coding	-	CITED4	chr1:41326729-41328018	1289	1289
ENSG00000067225	25_peaks_stitched	chr15	72466941	72532409	25	65468	50564.17	9791.08	146	ENSG00000067225,ENSG00000175318	ENSG00000175318,ENSG00000137817,ENSG00000067225	146	1	protein_coding	-	PKM	chr15:72491370-72524164	32794	16353
ENSG00000107338	38_peaks_stitched	chr9	37987252	38070235	38	82983	50949.01	10306.32	147	ENSG00000107338		147	1	protein_coding	-	SHB	chr9:37919131-38069210	150079	4116
ENSG00000113140	14_peaks_stitched	chr5	150990732	151032199	14	41467	45587.92	5309.86	148		ENSG00000113140,ENSG00000086570	148	1	protein_coding	-	SPARC	chr5:151040657-151066726	26069	7297
ENSG00000188522	31_peaks_stitched	chr17	18864422	18939236	31	74814	51800.29	11586.08	149	ENSG00000188522,ENSG00000154025,ENSG00000154016	ENSG00000141127	149	1	protein_coding	-	FAM83G	chr17:18872102-18908117	36015	11280
ENSG00000181215	17_peaks_stitched	chr4	6022253	6097925	17	75672	55880.63	15829.68	150	ENSG00000152969	ENSG00000181215	150	1	protein_coding	-	C4orf50	chr4:5958845-5991545	32700	4642
ENSG00000177363	25_peaks_stitched	chr11	62411076	62500704	25	89628	50245.28	10384.18	151	ENSG00000089597,ENSG00000168000,ENSG00000162191,ENSG00000234857,ENSG00000214753,ENSG00000162194,ENSG00000214756,ENSG00000162222,ENSG00000177363,ENSG00000162188,ENSG00000185085,ENSG00000204922	ENSG00000162222,ENSG00000185670,ENSG00000162227,ENSG00000168002,ENSG00000089597,ENSG00000149480,ENSG00000149499,ENSG00000149489,ENSG00000149541	151	1	protein_coding	-	LRRN4CL	chr11:62453874-62457371	3497	2583
ENSG00000076864	41_peaks_stitched	chr1	21900393	21995739	41	95346	48828.81	9046.51	152	ENSG00000076864,ENSG00000162551	ENSG00000090686	152	1	protein_coding	-	RAP1GAP	chr1:21922708-21995801	73093	9115
ENSG00000119669	27_peaks_stitched	chr14	77379563	77443133	27	63570	45390.43	5890.11	153			153	1	protein_coding	-	IRF2BPL	chr14:77490888-77495034	4146	4146
ENSG00000148719	17_peaks_stitched	chr10	74056976	74125287	17	68311	47781.75	8615.82	154	ENSG00000148719	ENSG00000168209,ENSG00000148719	154	1	protein_coding	-	DNAJB12	chr10:74092588-74114988	22400	12346
ENSG00000205922	27_peaks_stitched	chr19	1720387	1796274	27	75887	48910.46	10002.77	155	ENSG00000130270,ENSG00000205922	ENSG00000079313,ENSG00000130270	155	1	protein_coding	+	ONECUT3	chr19:1752372-1780987	28615	8316
ENSG00000102119	24_peaks_stitched	chrX	153569178	153641761	24	72583	47344.71	8462.62	156	ENSG00000013563,ENSG00000196924,ENSG00000102119,ENSG00000102125,ENSG00000147403	ENSG00000185254,ENSG00000007350,ENSG00000203879,ENSG00000071859,ENSG00000130827,ENSG00000071553,ENSG00000102125,ENSG00000013563	156	1	protein_coding	+	EMD	chrX:153607557-153609883	2326	6398
ENSG00000153310	23_peaks_stitched	chr8	130970554	131029532	23	58978	48007.45	9224.4	157	ENSG00000153310	ENSG00000153310	157	1	protein_coding	-	FAM49B	chr8:130851839-131029375	177536	16444
ENSG00000105379	15_peaks_stitched	chr19	51830840	51872286	15	41446	44072.11	5699.81	158	ENSG00000186806,ENSG00000105379,ENSG00000142549,ENSG00000160318,ENSG00000269403	ENSG00000142512,ENSG00000262874,ENSG00000105374,ENSG00000105370	158	1	protein_coding	-	ETFB	chr19:51848423-51869672	21249	7379
ENSG00000198355	13_peaks_stitched	chr22	50311350	50364888	13	53538	46182.11	7865.64	159	ENSG00000184164,ENSG00000198355,ENSG00000182858	ENSG00000182858	159	1	protein_coding	+	PIM3	chr22:50354161-50357728	3567	3033
ENSG00000178896	17_peaks_stitched	chr8	145108553	145162429	17	53876	47217.41	8993.09	160	ENSG00000179526,ENSG00000197858,ENSG00000179632,ENSG00000178814,ENSG00000179091,ENSG00000178896	ENSG00000179832,ENSG00000235173,ENSG00000178685,ENSG00000179698,ENSG00000178719,ENSG00000186583	160	1	protein_coding	+	EXOSC4	chr8:145133529-145135550	2021	2550
ENSG00000172216	40_peaks_stitched	chr20	48836700	48951922	40	115222	53487.11	15319.77	161		ENSG00000172216	161	1	protein_coding	+	CEBPB	chr20:48807376-48809212	1836	1836
ENSG00000161011	22_peaks_stitched	chr5	179219550	179269038	22	49488	44521.63	6358.44	162	ENSG00000161013,ENSG00000161011,ENSG00000213316,ENSG00000161021,ENSG00000161010	ENSG00000197226,ENSG00000161021,ENSG00000161010,ENSG00000245317	162	1	protein_coding	+	SQSTM1	chr5:179233388-179265078	31690	16537
ENSG00000160213	33_peaks_stitched	chr21	45138220	45235600	33	97380	51252.75	13186.11	163	ENSG00000160209,ENSG00000160214,ENSG00000160213	ENSG00000160216,ENSG00000160208	163	1	protein_coding	-	CSTB	chr21:45192393-45196326	3933	2831
ENSG00000142657	39_peaks_stitched	chr1	10433822	10497362	39	63540	45494.67	7434.98	164	ENSG00000175279,ENSG00000142657,ENSG00000054523,ENSG00000251503	ENSG00000054523,ENSG00000160049,ENSG00000241563,ENSG00000142655,ENSG00000175279	164	1	protein_coding	+	PGD	chr1:10458649-10480201	21552	5270
ENSG00000114770	25_peaks_stitched	chr3	183670943	183736436	25	65493	55246.78	17298.23	165	ENSG00000114770	ENSG00000178084,ENSG00000186090,ENSG00000114770	165	1	protein_coding	-	ABCC5	chr3:183637722-183735803	98081	16214
ENSG00000105516	18_peaks_stitched	chr19	49117086	49165140	18	48054	43298.24	5768.7	166	ENSG00000063177,ENSG00000063176,ENSG00000063180,ENSG00000105516,ENSG00000105523,ENSG00000142233	ENSG00000176920,ENSG00000088002,ENSG00000105523,ENSG00000142233,ENSG00000177202	166	1	protein_coding	-	DBP	chr19:49133287-49140695	7408	10048
ENSG00000168003	24_peaks_stitched	chr11	62597609	62657742	24	60133	44139.62	6799.87	167	ENSG00000168003,ENSG00000162236,ENSG00000133316	ENSG00000162231,ENSG00000168569,ENSG00000168539,ENSG00000162227,ENSG00000185475,ENSG00000162236	167	1	protein_coding	+	SLC3A2	chr11:62623518-62656352	32834	15522
ENSG00000185838	28_peaks_stitched	chr22	19792333	19906257	28	113924	52970.89	15646	168	ENSG00000184470,ENSG00000185838,ENSG00000215012	ENSG00000093010,ENSG00000184058	168	1	protein_coding	-	GNB1L	chr22:19770747-19842462	71715	9326
ENSG00000159214	20_peaks_stitched	chr1	44435646	44503101	20	67455	48149.28	10866.3	169	ENSG00000117410,ENSG00000196517,ENSG00000132768,ENSG00000117411,ENSG00000159214	ENSG00000117408,ENSG00000126091,ENSG00000117407	169	1	protein_coding	+	CCDC24	chr1:44457031-44462200	5169	8544
ENSG00000148120	18_peaks_stitched	chr9	97673291	97718764	18	45473	43064.52	5894.08	170	ENSG00000148120	ENSG00000148120	170	1	protein_coding	+	C9orf3	chr9:97488983-97849441	360458	18963
ENSG00000141985	32_peaks_stitched	chr19	4342069	4425901	32	83832	47477.1	10342.42	171	ENSG00000008382,ENSG00000178078,ENSG00000141985,ENSG00000167670	ENSG00000105255,ENSG00000178078,ENSG00000167671,ENSG00000167664,ENSG00000167674,ENSG00000167670	171	1	protein_coding	-	SH3GL1	chr19:4360367-4400544	40177	6107
ENSG00000119383	14_peaks_stitched	chr9	131893587	131941166	14	47579	44225.99	7395.65	172	ENSG00000119383,ENSG00000188483	ENSG00000095321,ENSG00000167130,ENSG00000119383	172	1	protein_coding	+	PPP2R4	chr9:131873229-131911225	37996	17949
ENSG00000114554	35_peaks_stitched	chr3	126697657	126764815	35	67158	49490.2	12714.18	173	ENSG00000114554	ENSG00000159685,ENSG00000114554	173	1	protein_coding	+	PLXNA1	chr3:126707437-126756235	48798	12971
ENSG00000101224	15_peaks_stitched	chr20	3762243	3802290	15	40047	41662.84	4889.07	174	ENSG00000125843,ENSG00000101224,ENSG00000125817	ENSG00000132622,ENSG00000088888,ENSG00000101220,ENSG00000101222	174	1	protein_coding	+	CDC25B	chr20:3767578-3786762	19184	7278
ENSG00000137177	24_peaks_stitched	chr6	17953777	18044251	24	90474	46858.79	10185.83	175	ENSG00000137177		175	1	protein_coding	-	KIF13A	chr6:17759414-17987854	228440	17875
ENSG00000106868	18_peaks_stitched	chr9	114773522	114837084	18	63562	46119.35	9513.86	176	ENSG00000106868	ENSG00000106868	176	1	protein_coding	-	SUSD1	chr9:114803065-114937688	134623	6348
ENSG00000100401	45_peaks_stitched	chr22	41593054	41747273	45	154219	54678.18	18098.85	177	ENSG00000100403,ENSG00000100401,ENSG00000100395,ENSG00000269104,ENSG00000100399	ENSG00000167074	177	1	protein_coding	-	RANGAP1	chr22:41641615-41682255	40640	8022
ENSG00000160447	25_peaks_stitched	chr9	131444648	131497961	25	53313	44265.14	7720.68	178	ENSG00000119335,ENSG00000160446,ENSG00000160445,ENSG00000160447	ENSG00000119333,ENSG00000160445	178	1	protein_coding	+	PKN3	chr9:131464802-131483197	18395	3776
ENSG00000173548	23_peaks_stitched	chr15	75912383	75976445	23	64062	47020.57	10492.63	179	ENSG00000169371,ENSG00000177971,ENSG00000173548,ENSG00000203392,ENSG00000173546	ENSG00000169371,ENSG00000182950,ENSG00000169410	179	1	protein_coding	+	SNX33	chr15:75940247-75954642	14395	10268
ENSG00000142949	26_peaks_stitched	chr1	43995046	44069148	26	74102	49319.94	12960.26	180	ENSG00000142949	ENSG00000066135,ENSG00000142949	180	1	protein_coding	+	PTPRF	chr1:43990858-44089343	98485	21550
ENSG00000111615	32_peaks_stitched	chr12	76043994	76132533	32	88539	46406.82	10183.78	181			181	1	protein_coding	-	KRR1	chr12:75890684-75905416	14732	5854
ENSG00000084112	44_peaks_stitched	chr12	109180517	109254623	44	74106	45184.52	8993.37	182	ENSG00000084112,ENSG00000110887	ENSG00000110887,ENSG00000264043	182	1	protein_coding	-	SSH1	chr12:109176466-109251366	74900	23620
ENSG00000101294	20_peaks_stitched	chr20	30131830	30200760	20	68930	42411.16	6496.54	183	ENSG00000101294,ENSG00000125968	ENSG00000131055,ENSG00000101294	183	1	protein_coding	+	HM13	chr20:30102231-30157370	55139	12316
ENSG00000162522	40_peaks_stitched	chr1	33166866	33241712	40	74846	42868.4	6995.36	184	ENSG00000162522,ENSG00000134684,ENSG00000162520	ENSG00000134684,ENSG00000116497,ENSG00000162521	184	1	protein_coding	+	KIAA1522	chr1:33207486-33240571	33085	6730
ENSG00000180263	36_peaks_stitched	chr12	95543931	95631695	36	87764	45186.57	9320.98	185	ENSG00000028203,ENSG00000180263	ENSG00000028203,ENSG00000180263	185	1	protein_coding	-	FGD6	chr12:95470525-95611258	140733	11295
ENSG00000175793	22_peaks_stitched	chr1	27152524	27227503	22	74979	42684.54	7078.82	186	ENSG00000198746,ENSG00000142751,ENSG00000175793,ENSG00000204160,ENSG00000090273	ENSG00000131910,ENSG00000060642,ENSG00000090273	186	1	protein_coding	+	SFN	chr1:27189633-27190947	1314	1314
ENSG00000184995	20_peaks_stitched	chr9	21545286	21594021	20	48735	43449.22	7871.6	187			187	1	protein_coding	-	IFNE	chr9:21480841-21482312	1471	1471
ENSG00000132199	12_peaks_stitched	chr18	656878	713179	12	56301	83945.53	48489.27	188	ENSG00000132199,ENSG00000176912,ENSG00000176890	ENSG00000079101	188	1	protein_coding	-	ENOSF1	chr18:670324-712676	42352	20535
ENSG00000173812	12_peaks_stitched	chr17	39801977	39850783	12	48806	40354.92	4958.1	189	ENSG00000173812,ENSG00000173801	ENSG00000128422,ENSG00000173805,ENSG00000184502,ENSG00000186832	189	1	protein_coding	+	EIF1	chr17:39845137-39848920	3783	8580
ENSG00000227471	27_peaks_stitched	chr7	134198909	134262288	27	63379	44211.07	8815.32	190	ENSG00000198074,ENSG00000227471		190	1	protein_coding	+	AKR1B15	chr7:134233888-134264627	30739	3826
ENSG00000120913	18_peaks_stitched	chr8	22418391	22463644	18	45253	41492.38	6154.42	191	ENSG00000120913,ENSG00000120896,ENSG00000248235,ENSG00000241852,ENSG00000158941	ENSG00000120896,ENSG00000120910,ENSG00000147439,ENSG00000158941	191	1	protein_coding	+	PDLIM2	chr8:22435792-22455538	19746	12517
ENSG00000204060	22_peaks_stitched	chr1	41822777	41885834	22	63057	49046.08	13715.35	192	ENSG00000204060		192	1	protein_coding	+	FOXO6	chr1:41827594-41849262	21668	2396
ENSG00000155846	49_peaks_stitched	chr5	149106829	149213466	49	106637	48072.69	12801.54	193	ENSG00000155846	ENSG00000155846,ENSG00000132915	193	1	protein_coding	+	PPARGC1B	chr5:149109861-149234585	124724	15534
ENSG00000157193	36_peaks_stitched	chr1	53723897	53794610	36	70713	47361.34	12131.89	194	ENSG00000157193	ENSG00000162384,ENSG00000162385,ENSG00000157193	194	1	protein_coding	-	LRP8	chr1:53711217-53793742	82525	10050
ENSG00000125449	40_peaks_stitched	chr17	73056501	73153932	40	97431	43878.98	8687.09	195	ENSG00000180901,ENSG00000125458,ENSG00000170190,ENSG00000189159,ENSG00000125449	ENSG00000167862,ENSG00000180901,ENSG00000125450,ENSG00000188612,ENSG00000167863	195	1	protein_coding	+	ARMC7	chr17:73106047-73126360	20313	5599
ENSG00000103653	26_peaks_stitched	chr15	75055034	75114241	26	59207	44753.55	9594.68	196	ENSG00000140506,ENSG00000103653	ENSG00000140505,ENSG00000140474,ENSG00000140497,ENSG00000140465,ENSG00000213578,ENSG00000140506	196	1	protein_coding	+	CSK	chr15:75074398-75095539	21141	10415
ENSG00000162413	17_peaks_stitched	chr1	6638927	6713828	17	74901	44820.94	9700.09	197	ENSG00000162413,ENSG00000007923,ENSG00000116273,ENSG00000173662,ENSG00000204859,ENSG00000041988	ENSG00000162408,ENSG00000007923,ENSG00000173662	197	1	protein_coding	-	KLHL21	chr1:6650784-6674667	23883	11624
ENSG00000173465	19_peaks_stitched	chr11	65306899	65363600	19	56701	42756.02	7716.92	198	ENSG00000173442,ENSG00000168056,ENSG00000173465,ENSG00000176973,ENSG00000269018,ENSG00000173338	ENSG00000142186,ENSG00000173327,ENSG00000213445,ENSG00000251562,ENSG00000197136	198	1	protein_coding	+	SSSCA1	chr11:65337901-65341413	3512	4552
ENSG00000181027	31_peaks_stitched	chr19	47216800	47299771	31	82971	42680.94	7654.33	199	ENSG00000090372,ENSG00000181027,ENSG00000105287,ENSG00000105281	ENSG00000042753,ENSG00000105287	199	1	protein_coding	+	FKRP	chr19:47249303-47280245	30942	14784
ENSG00000197265	37_peaks_stitched	chr8	30505597	30586905	37	81308	43346.89	8430.59	200	ENSG00000197265,ENSG00000104687	ENSG00000253457,ENSG00000104687,ENSG00000197265	200	1	protein_coding	-	GTF2E2	chr8:30435835-30515768	79933	2763
ENSG00000183853	26_peaks_stitched	chr1	157961934	158016123	26	54189	40911.79	6149.06	201	ENSG00000183853	ENSG00000183853	201	1	protein_coding	+	KIRREL	chr1:157963063-158070052	106989	13101
ENSG00000116584	22_peaks_stitched	chr1	155899861	155959790	22	59929	41877.61	7150.48	202	ENSG00000132680,ENSG00000116584,ENSG00000173080	ENSG00000143622,ENSG00000132680,ENSG00000163479,ENSG00000116584	202	1	protein_coding	-	ARHGEF2	chr1:155916630-155976861	60231	15526
ENSG00000100300	32_peaks_stitched	chr22	43506314	43584596	32	78282	44592.71	9891.94	203	ENSG00000100294,ENSG00000100304,ENSG00000100300,ENSG00000100290	ENSG00000100271	203	1	protein_coding	+	TSPO	chr22:43547520-43559248	11728	2864
ENSG00000072210	26_peaks_stitched	chr17	19544596	19587562	26	42966	42521.23	7859.44	204	ENSG00000180638,ENSG00000072210	ENSG00000180638	204	1	protein_coding	+	ALDH3A2	chr17:19551449-19580911	29462	18278
ENSG00000186918	27_peaks_stitched	chr8	28174226	28277044	27	102818	47344.73	12705.38	205	ENSG00000168081,ENSG00000186918,ENSG00000214050	ENSG00000214050	205	1	protein_coding	-	ZNF395	chr8:28203102-28260218	57116	8714
ENSG00000129422	41_peaks_stitched	chr8	17579536	17664079	41	84543	44001.25	9385.33	206	ENSG00000129422	ENSG00000129422	206	1	protein_coding	-	MTUS1	chr8:17501304-17658426	157122	25259
ENSG00000105738	52_peaks_stitched	chr19	38396786	38517065	52	120279	45378.37	10785.88	207	ENSG00000105738,ENSG00000171804		207	1	protein_coding	+	SIPA1L3	chr19:38397868-38699012	301144	12869
ENSG00000226380	41_peaks_stitched	chr7	130526956	130610469	41	83513	44336.4	9959.28	208	ENSG00000226380		208	1	lincRNA	-	MIR29A	chr7:130561495-130598069	36574	7706
ENSG00000136231	14_peaks_stitched	chr7	23457935	23518445	14	60510	42770.36	8481.03	209	ENSG00000136231	ENSG00000164548,ENSG00000136231	209	1	protein_coding	-	IGF2BP3	chr7:23349828-23510086	160258	12615
ENSG00000181449	9_peaks_stitched	chr3	181399350	181436807	9	37457	45398.37	11132.13	210	ENSG00000181449		210	1	protein_coding	+	SOX2	chr3:181429714-181432221	2507	3815
ENSG00000148400	18_peaks_stitched	chr9	139459191	139524987	18	65796	47118.25	12857.23	211		ENSG00000172889,ENSG00000169692,ENSG00000148400	211	1	protein_coding	-	NOTCH1	chr9:139388896-139440314	51418	10579
ENSG00000173020	25_peaks_stitched	chr11	67006049	67086385	25	80336	43576.32	9319.86	212	ENSG00000173120,ENSG00000173020,ENSG00000172830,ENSG00000172932	ENSG00000175482,ENSG00000179038,ENSG00000175505,ENSG00000173120	212	1	protein_coding	+	ADRBK1	chr11:67033881-67054027	20146	13394
ENSG00000171621	41_peaks_stitched	chr1	9330247	9432356	41	102109	47358.39	13275.73	213	ENSG00000171621,ENSG00000049239	ENSG00000049239	213	1	protein_coding	+	SPSB1	chr1:9352939-9429591	76652	5536
ENSG00000268457	36_peaks_stitched	chr20	30249223	30311879	36	62656	40070.16	6024.78	214	ENSG00000171552,ENSG00000268457	ENSG00000088325,ENSG00000131055	214	1	protein_coding	+	AL160175.1	chr20:30309001-30309134	133	49
ENSG00000171357	17_peaks_stitched	chr1	46645213	46689841	17	44628	41142.2	7141.78	215	ENSG00000085998,ENSG00000117472,ENSG00000171357	ENSG00000085999,ENSG00000117461	215	1	protein_coding	+	LURAP1	chr1:46669006-46686933	17927	1852
ENSG00000140988	37_peaks_stitched	chr16	1950598	2077604	37	127006	46375.56	12598.38	216	ENSG00000183751,ENSG00000127561,ENSG00000127554,ENSG00000255198,ENSG00000065054,ENSG00000140990,ENSG00000179580,ENSG00000183971,ENSG00000140988,ENSG00000167962,ENSG00000162040,ENSG00000269205,ENSG00000196408,ENSG00000140986,ENSG00000198736	ENSG00000065057,ENSG00000103197,ENSG00000065054,ENSG00000162039,ENSG00000196408,ENSG00000140988	216	1	protein_coding	-	RPS2	chr16:2012053-2014861	2808	9201
ENSG00000171223	15_peaks_stitched	chr19	12876575	12918394	15	41819	38888.36	5116.18	217	ENSG00000095066,ENSG00000167815,ENSG00000104889,ENSG00000171223	ENSG00000123144,ENSG00000132026,ENSG00000198356,ENSG00000039987,ENSG00000105576,ENSG00000105613,ENSG00000095066	217	1	protein_coding	+	JUNB	chr19:12902310-12904124	1814	1814
ENSG00000140443	51_peaks_stitched	chr15	99258146	99366951	51	108805	43298.63	9683.2	218	ENSG00000140443	ENSG00000140443	218	1	protein_coding	+	IGF1R	chr15:99192200-99507759	315559	24560
ENSG00000160957	9_peaks_stitched	chr8	145721110	145754994	9	33884	39831.24	6292.32	219	ENSG00000167701,ENSG00000160972,ENSG00000254402,ENSG00000160957,ENSG00000213563,ENSG00000160959,ENSG00000167700,ENSG00000147799	ENSG00000187954,ENSG00000160973,ENSG00000167702,ENSG00000147799,ENSG00000160972	219	1	protein_coding	-	RECQL4	chr8:145736667-145743229	6562	7904
ENSG00000197586	21_peaks_stitched	chr20	25175716	25236215	21	60499	40832.92	7413.55	220	ENSG00000197586,ENSG00000268302,ENSG00000100994	ENSG00000100994,ENSG00000100997	220	1	protein_coding	+	ENTPD6	chr20:25176329-25207365	31036	8412
ENSG00000172927	22_peaks_stitched	chr11	69189455	69260059	22	70604	43009.5	9627.04	221		ENSG00000172927	221	1	protein_coding	+	MYEOV	chr11:69061605-69182494	120889	12531
ENSG00000089902	32_peaks_stitched	chr14	102971977	103097492	32	125515	44549.59	11233.47	222	ENSG00000156381,ENSG00000089902	ENSG00000196663	222	1	protein_coding	+	RCOR1	chr14:103058998-103196913	137915	11008
ENSG00000100139	23_peaks_stitched	chr22	38276465	38330594	23	54129	39793.41	6512.61	223	ENSG00000100139,ENSG00000100129	ENSG00000100146,ENSG00000100124,ENSG00000100142,ENSG00000100129,ENSG00000128346	223	1	protein_coding	+	MICALL1	chr22:38301664-38338829	37165	8776
ENSG00000197746	36_peaks_stitched	chr10	73576709	73684145	36	107436	46043.68	12828.64	224	ENSG00000197746	ENSG00000107736,ENSG00000122863,ENSG00000107738	224	1	protein_coding	-	PSAP	chr10:73576055-73611126	35071	5127
ENSG00000107130	24_peaks_stitched	chr9	132933137	132981846	24	48709	41154.56	7945.46	225	ENSG00000107130	ENSG00000148358,ENSG00000196979	225	1	protein_coding	+	NCS1	chr9:132934857-132999583	64726	5206
ENSG00000125910	31_peaks_stitched	chr19	3135982	3211293	31	75311	42614.64	9443.6	226	ENSG00000125912,ENSG00000060558,ENSG00000125910	ENSG00000088256,ENSG00000161082	226	1	protein_coding	+	S1PR4	chr19:3172344-3180329	7985	2004
ENSG00000012061	29_peaks_stitched	chr19	45942655	46030657	29	88002	40950.52	7916.6	227	ENSG00000125744,ENSG00000125753,ENSG00000213889,ENSG00000125740,ENSG00000012061	ENSG00000117877,ENSG00000012061,ENSG00000104881,ENSG00000125740	227	1	protein_coding	-	ERCC1	chr19:45910591-45982086	71495	10694
ENSG00000108840	19_peaks_stitched	chr17	42142369	42202485	19	60116	40924.54	7907.49	228	ENSG00000108840,ENSG00000141349,ENSG00000161654	ENSG00000091947,ENSG00000161664,ENSG00000125319,ENSG00000161654	228	1	protein_coding	-	HDAC5	chr17:42154114-42201070	46956	14387
ENSG00000107968	9_peaks_stitched	chr10	30703178	30737829	9	34651	41192.68	8226.78	229	ENSG00000107968	ENSG00000107951	229	1	protein_coding	+	MAP3K8	chr10:30722866-30750762	27896	6970
ENSG00000167964	22_peaks_stitched	chr16	2171559	2232046	22	60487	39133.18	6281.1	230	ENSG00000008710,ENSG00000131653,ENSG00000167964,ENSG00000167971	ENSG00000167965,ENSG00000008710,ENSG00000103197,ENSG00000167971,ENSG00000167967,ENSG00000182685,ENSG00000184207	230	1	protein_coding	+	RAB26	chr16:2190804-2204166	13362	6467
ENSG00000004975	17_peaks_stitched	chr17	7107585	7166820	17	59235	40414.27	7622.46	231	ENSG00000181885,ENSG00000040633,ENSG00000072778,ENSG00000170296,ENSG00000175826,ENSG00000170291,ENSG00000004975,ENSG00000132535,ENSG00000262526	ENSG00000132535,ENSG00000132507,ENSG00000181856,ENSG00000141505,ENSG00000006047,ENSG00000132522	231	1	protein_coding	-	DVL2	chr17:7128660-7137864	9204	10519
ENSG00000006534	12_peaks_stitched	chr11	67763517	67808239	12	44722	39048.14	6352.3	232	ENSG00000006534,ENSG00000110057,ENSG00000110717,ENSG00000110719	ENSG00000110721,ENSG00000110057,ENSG00000110719	232	1	protein_coding	+	ALDH3B1	chr11:67776048-67796744	20696	14228
ENSG00000005075	29_peaks_stitched	chr7	102065951	102185240	29	119289	48599.89	15952.87	233	ENSG00000128563,ENSG00000160991,ENSG00000170667,ENSG00000161036,ENSG00000160993,ENSG00000168255,ENSG00000005075	ENSG00000105808,ENSG00000168255,ENSG00000205238	233	1	protein_coding	-	POLR2J	chr7:102113565-102119354	5789	1444
ENSG00000174374	44_peaks_stitched	chr7	74399745	74493346	44	93601	43020.87	10574.81	234	ENSG00000174374,ENSG00000183086	ENSG00000174428	234	1	protein_coding	-	WBSCR16	chr7:74441226-74490064	48838	5715
ENSG00000068305	25_peaks_stitched	chr15	99947918	100028624	25	80706	40233.58	7913.16	235	ENSG00000068305	ENSG00000168904,ENSG00000269810	235	1	protein_coding	+	MEF2A	chr15:100017370-100256671	239301	24176
ENSG00000073111	27_peaks_stitched	chr3	127284291	127358500	27	74209	44416.71	12308.52	236	ENSG00000163870,ENSG00000073111,ENSG00000114631	ENSG00000114626	236	1	protein_coding	+	MCM2	chr3:127317066-127341276	24210	6942
ENSG00000131100	40_peaks_stitched	chr22	18028345	18139936	40	111591	43677.52	11577.53	237	ENSG00000099954,ENSG00000131100,ENSG00000182902,ENSG00000099968	ENSG00000099968	237	1	protein_coding	-	ATP6V1E1	chr22:18074902-18111584	36682	5315
ENSG00000075624	9_peaks_stitched	chr7	5588773	5614326	9	25553	37680.45	5602.01	238	ENSG00000075624	ENSG00000075618,ENSG00000075624,ENSG00000155034	238	1	protein_coding	-	ACTB	chr7:5566782-5603415	36633	8801
ENSG00000196123	18_peaks_stitched	chr16	67180863	67247536	18	66673	41466.47	9483.95	239	ENSG00000102878,ENSG00000140939,ENSG00000205250,ENSG00000135722,ENSG00000196123,ENSG00000125122,ENSG00000125149,ENSG00000102871,ENSG00000102890,ENSG00000179044,ENSG00000237172	ENSG00000237102,ENSG00000168701,ENSG00000135740,ENSG00000135723,ENSG00000125149,ENSG00000102890	239	1	protein_coding	-	KIAA0895L	chr16:67209505-67217943	8438	10816
ENSG00000099194	22_peaks_stitched	chr10	102099288	102137944	22	38656	36814.26	4923.63	240	ENSG00000099194	ENSG00000107593	240	1	protein_coding	+	SCD	chr10:102106881-102124591	17710	5356
ENSG00000107863	12_peaks_stitched	chr10	24957147	25014385	12	57238	44247.05	12375.2	241	ENSG00000107863	ENSG00000107863	241	1	protein_coding	-	ARHGAP21	chr10:24872538-25012597	140059	16800
ENSG00000006704	36_peaks_stitched	chr7	73938654	74028232	36	89578	43215.36	11396.22	242	ENSG00000006704	ENSG00000077809	242	1	protein_coding	+	GTF2IRD1	chr7:73868120-74016931	148811	8269
ENSG00000171311	35_peaks_stitched	chr10	99144718	99259916	35	115198	44767.72	12992.68	243	ENSG00000171314,ENSG00000224474,ENSG00000171307,ENSG00000165886,ENSG00000155229,ENSG00000171311,ENSG00000052749	ENSG00000171307,ENSG00000052749	243	1	protein_coding	-	EXOSC1	chr10:99195899-99205774	9875	5540
ENSG00000133069	36_peaks_stitched	chr1	205218700	205294642	36	75942	41232.85	9507.59	244	ENSG00000133069,ENSG00000163545	ENSG00000162873,ENSG00000133059	244	1	protein_coding	+	TMCC2	chr1:205197304-205242471	45167	6606
ENSG00000163931	33_peaks_stitched	chr3	53253955	53307951	33	53996	36614.09	5198.51	245	ENSG00000163931	ENSG00000162290	245	1	protein_coding	-	TKT	chr3:53258723-53290068	31345	18097
ENSG00000221926	14_peaks_stitched	chr17	15525550	15563703	14	38153	37822.03	6407.58	246	ENSG00000221926	ENSG00000187607,ENSG00000221926,ENSG00000241322,ENSG00000255104	246	1	protein_coding	-	TRIM16	chr17:15531274-15587625	56351	12684
ENSG00000112139	30_peaks_stitched	chr6	37591635	37667005	30	75370	38551.61	7372.52	247	ENSG00000112139		247	1	protein_coding	-	MDGA1	chr6:37600284-37667082	66798	22819
ENSG00000151967	33_peaks_stitched	chr3	159475404	159573066	33	97662	42375.81	11198.51	248	ENSG00000250588,ENSG00000151967	ENSG00000151967	248	1	protein_coding	+	SCHIP1	chr3:159557650-159615149	57499	11380
ENSG00000198435	6_peaks_stitched	chr9	140188648	140212072	6	23424	35462.59	4306.24	249	ENSG00000198435,ENSG00000187609	ENSG00000197768,ENSG00000188986,ENSG00000187609,ENSG00000198113,ENSG00000188163	249	1	protein_coding	-	NRARP	chr9:140194083-140196703	2620	2620
ENSG00000171206	16_peaks_stitched	chr10	104377811	104439680	16	61869	38576.58	7429.32	250	ENSG00000107882,ENSG00000171206,ENSG00000138175	ENSG00000156398,ENSG00000107882	250	1	protein_coding	+	TRIM8	chr10:104404253-104418164	13911	4125
ENSG00000243135	28_peaks_stitched	chr2	234597533	234675321	28	77788	38708.87	7581.17	251	ENSG00000167165,ENSG00000242515,ENSG00000243135,ENSG00000241635,ENSG00000240224,ENSG00000242366,ENSG00000244474,ENSG00000244122,ENSG00000241119	ENSG00000185038,ENSG00000241635	251	1	protein_coding	+	UGT1A3	chr2:234637754-234681945	44191	2359
ENSG00000167996	17_peaks_stitched	chr11	61714790	61751166	17	36376	35711.06	4594.19	252	ENSG00000167995,ENSG00000167996,ENSG00000269089	ENSG00000167994	252	1	protein_coding	-	FTH1	chr11:61727190-61735132	7942	5847
ENSG00000063244	17_peaks_stitched	chr19	56133478	56200492	17	67014	39347.39	8251.36	253	ENSG00000173581,ENSG00000063245,ENSG00000063244,ENSG00000213015,ENSG00000179922,ENSG00000171425	ENSG00000185792,ENSG00000063245,ENSG00000179943,ENSG00000171443,ENSG00000261221,ENSG00000218891,ENSG00000173581	253	1	protein_coding	+	U2AF2	chr19:56165512-56186081	20569	6040
ENSG00000095752	25_peaks_stitched	chr19	55849222	55920506	25	71284	40033.26	8972.31	254	ENSG00000108107,ENSG00000095752,ENSG00000108106,ENSG00000160471,ENSG00000160472,ENSG00000267706,ENSG00000133247,ENSG00000180043,ENSG00000233493	ENSG00000180061,ENSG00000160469,ENSG00000187902,ENSG00000063241,ENSG00000267531	254	1	protein_coding	-	IL11	chr19:55875757-55881831	6074	3614
ENSG00000178878	10_peaks_stitched	chr12	12868037	12913347	10	45310	36023.26	5028.17	255	ENSG00000111276,ENSG00000178878	ENSG00000183150,ENSG00000178878	255	1	protein_coding	+	APOLD1	chr12:12878851-12982909	104058	12348
ENSG00000105376	14_peaks_stitched	chr19	10359620	10446257	14	86637	41732.8	10742.49	256	ENSG00000105376,ENSG00000267673,ENSG00000161847,ENSG00000105364,ENSG00000167807,ENSG00000105371,ENSG00000267303,ENSG00000076662,ENSG00000090339,ENSG00000220201	ENSG00000105397,ENSG00000130816,ENSG00000076662,ENSG00000267534	256	1	protein_coding	+	ICAM5	chr19:10400657-10407454	6797	5875
ENSG00000165637	30_peaks_stitched	chr10	76938699	76996293	30	57594	37555.02	6632.83	257	ENSG00000165637,ENSG00000165644,ENSG00000156671		257	1	protein_coding	+	VDAC2	chr10:76969912-76991206	21294	6812
ENSG00000164916	28_peaks_stitched	chr7	4721146	4840066	28	118920	52907.85	22021.2	258	ENSG00000157927,ENSG00000164916,ENSG00000242802	ENSG00000157927	258	1	protein_coding	+	FOXK1	chr7:4683388-4811074	127686	14520
ENSG00000107731	28_peaks_stitched	chr10	72971952	73038962	28	67010	40182.67	9319.27	259	ENSG00000107731	ENSG00000198246	259	1	protein_coding	+	UNC5B	chr10:72972327-73062621	90294	6961
ENSG00000185875	9_peaks_stitched	chr10	25335305	25370025	9	34720	43503	12642.91	260		ENSG00000151023,ENSG00000185875	260	1	protein_coding	+	THNSL1	chr10:25305587-25315593	10006	3819
ENSG00000182759	40_peaks_stitched	chr8	144483157	144595559	40	112402	51149.58	20459.9	261	ENSG00000182759,ENSG00000014164	ENSG00000158106,ENSG00000184428,ENSG00000104518	261	1	protein_coding	-	MAFA	chr8:144501352-144512576	11224	2890
ENSG00000140836	21_peaks_stitched	chr16	73047740	73118187	21	70447	38877.7	8197.64	262	ENSG00000140836	ENSG00000260880	262	1	protein_coding	-	ZFHX3	chr16:72816784-73093597	276813	17913
ENSG00000157168	32_peaks_stitched	chr8	32116079	32200041	32	83962	40220.09	9626.82	263	ENSG00000157168		263	1	protein_coding	+	NRG1	chr8:31496902-32622548	1125646	16069
ENSG00000001084	33_peaks_stitched	chr6	53357927	53414290	33	56363	38823.83	8267.98	264	ENSG00000001084		264	1	protein_coding	-	GCLC	chr6:53362139-53481768	119629	12324
ENSG00000126822	29_peaks_stitched	chr14	65169254	65232166	29	62912	36745.13	6392.9	265	ENSG00000126822,ENSG00000070182	ENSG00000070182	265	1	protein_coding	+	PLEKHG3	chr14:65170820-65213610	42790	15261
ENSG00000116044	39_peaks_stitched	chr2	178075971	178161314	39	85343	37985.58	7722.22	266	ENSG00000116044,ENSG00000170144		266	1	protein_coding	-	NFE2L2	chr2:178092323-178257425	165102	11770
ENSG00000039650	20_peaks_stitched	chr19	50351219	50394628	20	43409	36399.72	6210.86	267	ENSG00000039650,ENSG00000104960,ENSG00000104946,ENSG00000204673,ENSG00000104951	ENSG00000104973,ENSG00000010361,ENSG00000213024,ENSG00000169136,ENSG00000196961,ENSG00000104951	267	1	protein_coding	-	PNKP	chr19:50364461-50371166	6705	7381
ENSG00000204390	19_peaks_stitched	chr6	31759372	31805969	19	46597	34279.14	4346.93	268	ENSG00000204387,ENSG00000204394,ENSG00000204389,ENSG00000204392,ENSG00000204388,ENSG00000204390	ENSG00000204396,ENSG00000204410,ENSG00000204385,ENSG00000228727,ENSG00000204371,ENSG00000204394,ENSG00000204386,ENSG00000255152	268	1	protein_coding	-	HSPA1L	chr6:31777396-31783437	6041	4559
ENSG00000182831	30_peaks_stitched	chr16	9140827	9230015	30	89188	37590.82	7780.58	269	ENSG00000182831		269	1	protein_coding	+	C16orf72	chr16:9185505-9215497	29992	5949
ENSG00000108515	12_peaks_stitched	chr17	4837630	4873120	12	35490	34422.03	4728.35	270	ENSG00000108523,ENSG00000108528,ENSG00000108518,ENSG00000108515,ENSG00000108509,ENSG00000091640,ENSG00000185245	ENSG00000129250,ENSG00000108509,ENSG00000141503,ENSG00000205710,ENSG00000108556,ENSG00000196388	270	1	protein_coding	+	ENO3	chr17:4851387-4860426	9039	7514
ENSG00000148339	19_peaks_stitched	chr9	130828510	130891417	19	62907	39745.98	10110.83	271	ENSG00000148339,ENSG00000148334,ENSG00000232850,ENSG00000171169	ENSG00000171159,ENSG00000148337,ENSG00000148346,ENSG00000171169,ENSG00000148339	271	1	protein_coding	+	SLC25A25	chr9:130830480-130871524	41044	8577
ENSG00000170638	30_peaks_stitched	chr22	50574979	50658626	30	83647	40669.22	11048.6	272	ENSG00000170638,ENSG00000128159,ENSG00000073146,ENSG00000073169,ENSG00000073150	ENSG00000100429,ENSG00000188130,ENSG00000128159,ENSG00000073146	272	1	protein_coding	+	TRABD	chr22:50624344-50638027	13683	8836
ENSG00000167711	18_peaks_stitched	chr17	1612880	1696108	18	83228	39582.97	10053.93	273	ENSG00000186594,ENSG00000167711,ENSG00000132386,ENSG00000167716,ENSG00000186532,ENSG00000185561	ENSG00000132383,ENSG00000174231,ENSG00000186532	273	1	protein_coding	+	SERPINF2	chr17:1646130-1658562	12432	4293
ENSG00000169184	31_peaks_stitched	chr22	28144725	28201327	31	56602	36992.36	7512.41	274	ENSG00000169184		274	1	protein_coding	-	MN1	chr22:28144265-28197486	53221	8725
ENSG00000095383	26_peaks_stitched	chr9	100925894	101019521	26	93627	40756.06	11281.7	275	ENSG00000106789,ENSG00000095383	ENSG00000106785	275	1	protein_coding	-	TBC1D2	chr9:100961311-101017915	56604	6559
ENSG00000189143	30_peaks_stitched	chr7	73188046	73271196	30	83150	38445.6	8995.95	276	ENSG00000165171,ENSG00000189143	ENSG00000106077,ENSG00000175877,ENSG00000165215	276	1	protein_coding	+	CLDN4	chr7:73213872-73247014	33142	11255
ENSG00000058453	19_peaks_stitched	chr1	17221579	17302856	19	81277	43427.95	14035.51	277	ENSG00000117122,ENSG00000058453	ENSG00000117118,ENSG00000228549,ENSG00000159363	277	1	protein_coding	+	CROCC	chr1:17066768-17299474	232706	11127
ENSG00000137699	18_peaks_stitched	chr11	119979225	120010520	18	31295	33560.48	4228.46	278	ENSG00000137699	ENSG00000176984	278	1	protein_coding	-	TRIM29	chr11:119981983-120056237	74254	16001
ENSG00000150991	15_peaks_stitched	chr12	125382725	125445033	15	62308	36145.91	6820.88	279	ENSG00000150991,ENSG00000150990	ENSG00000073060,ENSG00000184992,ENSG00000150990	279	1	protein_coding	-	UBC	chr12:125396150-125401914	5764	15193
ENSG00000168795	32_peaks_stitched	chr9	37414755	37508356	32	93601	39984.95	10709.11	280	ENSG00000137106,ENSG00000168795,ENSG00000137054	ENSG00000147912	280	1	protein_coding	-	ZBTB5	chr9:37438111-37465396	27285	4625
ENSG00000068024	35_peaks_stitched	chr2	240148481	240231524	35	83043	36702.02	7452.25	281	ENSG00000068024	ENSG00000068024	281	1	protein_coding	-	HDAC4	chr2:239969864-240323348	353484	16119
ENSG00000104812	14_peaks_stitched	chr19	49449639	49522161	14	72522	37587.03	8404.71	282	ENSG00000183207,ENSG00000104812,ENSG00000087088,ENSG00000087086,ENSG00000104826	ENSG00000104805,ENSG00000104808,ENSG00000196337,ENSG00000104804,ENSG00000104818,ENSG00000213030,ENSG00000225950,ENSG00000267335,ENSG00000189052,ENSG00000267631,ENSG00000104827	282	1	protein_coding	-	GYS1	chr19:49471382-49496567	25185	8348
ENSG00000100033	20_peaks_stitched	chr22	18891418	18959119	20	67701	40240.2	11106.33	283	ENSG00000100033,ENSG00000183628	ENSG00000273032	283	1	protein_coding	-	PRODH	chr22:18900294-18924066	23772	17687
ENSG00000171793	39_peaks_stitched	chr1	41405194	41492304	39	87110	45161.23	16067.62	284	ENSG00000171790,ENSG00000171793	ENSG00000010803,ENSG00000171790	284	1	protein_coding	+	CTPS1	chr1:41445007-41478235	33228	7985
ENSG00000148411	14_peaks_stitched	chr9	138971396	139011787	14	40391	35991.16	6972.1	285	ENSG00000238227,ENSG00000148411	ENSG00000148411	285	1	protein_coding	-	NACC2	chr9:138898383-138987131	88748	8008
ENSG00000103852	42_peaks_stitched	chr15	99619435	99709875	42	90440	37156.58	8354.53	286	ENSG00000103852,ENSG00000182253	ENSG00000182253	286	1	protein_coding	-	TTC23	chr15:99676528-99791428	114900	14091
ENSG00000197409	20_peaks_stitched	chr6	26153166	26235722	20	82556	35776.88	7034.89	287	ENSG00000188987,ENSG00000158373,ENSG00000197409,ENSG00000124575,ENSG00000168298,ENSG00000197697,ENSG00000197846,ENSG00000187990,ENSG00000196866,ENSG00000198518,ENSG00000196966,ENSG00000168274	ENSG00000187475,ENSG00000256316,ENSG00000180573,ENSG00000124578,ENSG00000197459,ENSG00000197061,ENSG00000180596,ENSG00000198327,ENSG00000168242,ENSG00000256018	287	1	protein_coding	-	HIST1H3D	chr6:26197068-26199521	2453	1273
ENSG00000031823	29_peaks_stitched	chr19	5929261	5992446	29	63185	36791.93	8232.4	288	ENSG00000031823	ENSG00000105519,ENSG00000031823,ENSG00000087903,ENSG00000174886,ENSG00000267314,ENSG00000267740,ENSG00000187650,ENSG00000130383	288	1	protein_coding	-	RANBP3	chr19:5916150-5978153	62003	12200
ENSG00000107957	35_peaks_stitched	chr10	105568962	105679040	35	110078	41688.67	13192.68	289	ENSG00000107960,ENSG00000107957	ENSG00000065613,ENSG00000107957	289	1	protein_coding	-	SH3PXD2A	chr10:105348285-105615301	267016	32831
ENSG00000171940	14_peaks_stitched	chr20	52350645	52390900	14	40255	32992.77	4501.49	290			290	1	protein_coding	-	ZNF217	chr20:52183604-52226446	42842	11611
ENSG00000244405	9_peaks_stitched	chr3	185793338	185828219	9	34881	37587.48	9243.41	291	ENSG00000244405,ENSG00000058866	ENSG00000244405	291	1	protein_coding	-	ETV5	chr3:185764097-185828107	64010	8396
ENSG00000149716	15_peaks_stitched	chr11	69452747	69524215	15	71468	37110.67	8979.49	292	ENSG00000110092,ENSG00000149716,ENSG00000162344		292	1	protein_coding	-	ORAOV1	chr11:69467844-69490184	22340	15654
ENSG00000131746	31_peaks_stitched	chr17	38627534	38716991	31	89457	36982.38	8856.95	293	ENSG00000126353,ENSG00000131746	ENSG00000141753	293	1	protein_coding	-	TNS4	chr17:38632080-38657849	25769	5197
ENSG00000127948	31_peaks_stitched	chr7	75495976	75585063	31	89087	37967.26	9853.7	294	ENSG00000005486,ENSG00000127948	ENSG00000106178,ENSG00000127948	294	1	protein_coding	+	POR	chr7:75528518-75616173	87655	12570
ENSG00000162585	17_peaks_stitched	chr1	2119037	2168808	17	49771	35087.56	7038.74	295	ENSG00000162585,ENSG00000269554,ENSG00000203301,ENSG00000157933	ENSG00000067606,ENSG00000162585,ENSG00000157933	295	1	protein_coding	-	C1orf86	chr1:2115903-2144159	28256	17475
ENSG00000090554	31_peaks_stitched	chr19	49944480	50010295	31	65815	36437.86	8394.15	296	ENSG00000104872,ENSG00000090554,ENSG00000142534,ENSG00000142541,ENSG00000161618,ENSG00000269469,ENSG00000268000,ENSG00000104888,ENSG00000104870	ENSG00000104888,ENSG00000142552,ENSG00000104870,ENSG00000142538,ENSG00000261949,ENSG00000161609,ENSG00000161618	296	1	protein_coding	+	FLT3LG	chr19:49977464-49989488	12024	4588
ENSG00000149115	14_peaks_stitched	chr11	57059790	57113278	14	53488	34913.89	6913.11	297	ENSG00000109991,ENSG00000149136,ENSG00000149115	ENSG00000186652,ENSG00000109991,ENSG00000156575	297	1	protein_coding	-	TNKS1BP1	chr11:57067112-57092426	25314	12336
ENSG00000178802	28_peaks_stitched	chr15	75127624	75231468	28	103844	43261.28	15279.39	298	ENSG00000178802,ENSG00000140474,ENSG00000178741,ENSG00000140497,ENSG00000178761	ENSG00000140506,ENSG00000103653,ENSG00000178718,ENSG00000198794,ENSG00000213578	298	1	protein_coding	+	MPI	chr15:75182346-75191798	9452	17020
ENSG00000161179	31_peaks_stitched	chr22	21909603	22028522	31	118919	41571.44	13596.94	299	ENSG00000128228,ENSG00000100023,ENSG00000161180,ENSG00000161179,ENSG00000185651	ENSG00000183246,ENSG00000100023,ENSG00000161179	299	1	protein_coding	-	YDJC	chr22:21982378-21984353	1975	6617
ENSG00000140481	22_peaks_stitched	chr15	74484925	74543946	22	59021	38281.52	10324.65	300	ENSG00000137868,ENSG00000140481	ENSG00000140481,ENSG00000137868,ENSG00000129009	300	1	protein_coding	+	CCDC33	chr15:74509613-74628813	119200	8407
ENSG00000233903	20_peaks_stitched	chr22	42652822	42725080	20	72258	38382.66	10476.91	301	ENSG00000182057,ENSG00000100207,ENSG00000233903	ENSG00000229891,ENSG00000100207	301	1	lincRNA	+	Z83851.4	chr22:42672361-42673058	697	543
ENSG00000100266	40_peaks_stitched	chr22	43303683	43421942	40	118259	41390.85	13583.74	302	ENSG00000100266	ENSG00000242247,ENSG00000100266	302	1	protein_coding	-	PACSIN2	chr22:43231418-43411151	179733	8069
ENSG00000114383	24_peaks_stitched	chr3	50328145	50403263	24	75118	35246.93	7506.08	303	ENSG00000068001,ENSG00000114388,ENSG00000243477,ENSG00000114383,ENSG00000007402,ENSG00000214706,ENSG00000114378,ENSG00000004838,ENSG00000114395,ENSG00000068028,ENSG00000186792,ENSG00000272104,ENSG00000126062	ENSG00000068028,ENSG00000114353,ENSG00000230454,ENSG00000214706,ENSG00000114378,ENSG00000186792,ENSG00000114388,ENSG00000179564	303	1	protein_coding	-	TUSC2	chr3:50357458-50365682	8224	4528
ENSG00000174307	10_peaks_stitched	chr1	201405026	201452103	10	47077	33710.83	5979.74	304	ENSG00000174307	ENSG00000159173,ENSG00000159176,ENSG00000159166	304	1	protein_coding	-	PHLDA3	chr1:201434620-201438365	3745	3660
ENSG00000074590	14_peaks_stitched	chr12	106500879	106539576	14	38697	32550.87	4854.6	305	ENSG00000074590	ENSG00000074590	305	1	protein_coding	-	NUAK1	chr12:106457118-106533811	76693	7919
ENSG00000102007	14_peaks_stitched	chrX	49011241	49057166	14	45925	32197.9	4540.55	306	ENSG00000012211,ENSG00000017621,ENSG00000102003,ENSG00000102007	ENSG00000102001,ENSG00000101997,ENSG00000068394	306	1	protein_coding	+	PLP2	chrX:49028273-49031588	3315	1369
ENSG00000110799	15_peaks_stitched	chr12	6162510	6203696	15	41186	35740.63	8116.82	307	ENSG00000110799	ENSG00000110799	307	1	protein_coding	-	VWF	chr12:6058040-6233936	175896	11837
ENSG00000173950	22_peaks_stitched	chr3	194794850	194860825	22	65975	40014.33	12401.01	308	ENSG00000173950		308	1	protein_coding	-	XXYLT1	chr3:194789008-194991896	202888	10169
ENSG00000140443	34_peaks_stitched	chr15	99382797	99451191	34	68394	34143.65	6533.93	309	ENSG00000140443	ENSG00000140443	309	1	protein_coding	+	IGF1R	chr15:99192200-99507759	315559	24560
ENSG00000196878	23_peaks_stitched	chr1	209786313	209844701	23	58388	35042.09	7439.06	310	ENSG00000196878,ENSG00000008118	ENSG00000008118,ENSG00000117594,ENSG00000123689	310	1	protein_coding	-	LAMB3	chr1:209788215-209825811	37596	6186
ENSG00000168264	7_peaks_stitched	chr1	234723691	234755025	7	31334	31689.73	4103.77	311	ENSG00000168264	ENSG00000224939,ENSG00000168264	311	1	protein_coding	-	IRF2BP2	chr1:234740015-234745271	5256	6372
ENSG00000148290	20_peaks_stitched	chr9	136200540	136245523	20	44983	35326.36	7864.52	312	ENSG00000148297,ENSG00000148303,ENSG00000148291,ENSG00000148248,ENSG00000198870,ENSG00000148296,ENSG00000148290	ENSG00000148300,ENSG00000198870,ENSG00000160323,ENSG00000148296	312	1	protein_coding	-	SURF1	chr9:136218610-136223552	4942	2291
ENSG00000184925	14_peaks_stitched	chr9	139837397	139873805	14	36408	34388.18	7000.47	313	ENSG00000159069,ENSG00000176919,ENSG00000184925,ENSG00000198454,ENSG00000107317	ENSG00000159069,ENSG00000107331,ENSG00000148362,ENSG00000127191,ENSG00000214402,ENSG00000107317,ENSG00000169583,ENSG00000180539	313	1	protein_coding	+	LCN12	chr9:139844003-139849949	5946	6135
ENSG00000106244	21_peaks_stitched	chr7	98963400	99039223	21	75823	36327.34	8946.43	314	ENSG00000130429,ENSG00000106246,ENSG00000241685,ENSG00000160917,ENSG00000106245,ENSG00000106244,ENSG00000248919	ENSG00000241685,ENSG00000241468,ENSG00000160917,ENSG00000130429,ENSG00000198556,ENSG00000214314	314	1	protein_coding	-	PDAP1	chr7:98989671-99006452	16781	3509
ENSG00000102312	31_peaks_stitched	chrX	48331885	48399190	31	67305	33612.44	6318.22	315	ENSG00000147155,ENSG00000102312,ENSG00000068438,ENSG00000068354	ENSG00000102317,ENSG00000017483,ENSG00000101940,ENSG00000102312,ENSG00000204620	315	1	protein_coding	+	PORCN	chrX:48367350-48379202	11852	7479
ENSG00000148400	17_peaks_stitched	chr9	139392888	139446743	17	53855	37140.34	9850.58	316	ENSG00000148400	ENSG00000148396,ENSG00000196366	316	1	protein_coding	-	NOTCH1	chr9:139388896-139440314	51418	10579
ENSG00000204580	19_peaks_stitched	chr6	30839998	30884965	19	44967	31517.99	4271.56	317	ENSG00000204580,ENSG00000137411,ENSG00000213780	ENSG00000204580,ENSG00000137411,ENSG00000196260,ENSG00000168631	317	1	protein_coding	+	DDR1	chr6:30844198-30867933	23735	23500
ENSG00000138061	15_peaks_stitched	chr2	38291278	38344895	15	53617	32105.91	4869.84	318	ENSG00000115841,ENSG00000138061		318	1	protein_coding	-	CYP1B1	chr2:38294116-38337044	42928	10011
ENSG00000228022	33_peaks_stitched	chr6	30684181	30763707	33	79526	34559.67	7361.85	319	ENSG00000228022,ENSG00000137312,ENSG00000196230,ENSG00000137337,ENSG00000137331	ENSG00000137404,ENSG00000137337,ENSG00000146112,ENSG00000204560	319	1	lincRNA	+	HCG20	chr6:30734602-30760027	25425	1366
ENSG00000108262	9_peaks_stitched	chr17	27893303	27927812	9	34509	30494.56	3301.32	320	ENSG00000108262,ENSG00000198720,ENSG00000167543,ENSG00000168792	ENSG00000160551,ENSG00000167549,ENSG00000198720,ENSG00000141298	320	1	protein_coding	-	GIT1	chr17:27900487-27921072	20585	11802
ENSG00000197921	14_peaks_stitched	chr1	2452749	2483457	14	30708	31835.77	4676.1	321	ENSG00000157881,ENSG00000197921	ENSG00000149527,ENSG00000157873,ENSG00000157870,ENSG00000157881,ENSG00000142606	321	1	protein_coding	-	HES5	chr1:2460184-2461684	1500	1303
ENSG00000010295	16_peaks_stitched	chr12	6632224	6678427	16	46203	33196.52	6064.59	322	ENSG00000111641,ENSG00000010292,ENSG00000111640,ENSG00000010295	ENSG00000111639,ENSG00000010292,ENSG00000111642	322	1	protein_coding	-	IFFO1	chr12:6647541-6665239	17698	11145
ENSG00000105855	17_peaks_stitched	chr7	20368071	20399276	17	31205	31783.05	4696.02	323	ENSG00000105855	ENSG00000105855	323	1	protein_coding	+	ITGB8	chr7:20370325-20455377	85052	17740
ENSG00000163961	10_peaks_stitched	chr3	196213688	196256280	10	42592	34481.4	7670.73	324	ENSG00000214097,ENSG00000163961	ENSG00000185798,ENSG00000174013	324	1	protein_coding	-	RNF168	chr3:196195654-196230639	34985	7157
ENSG00000149485	15_peaks_stitched	chr11	61559031	61603715	15	44684	32607.74	5801.79	325	ENSG00000134824,ENSG00000149485,ENSG00000134825,ENSG00000168496	ENSG00000124920,ENSG00000134824,ENSG00000221968,ENSG00000134825	325	1	protein_coding	-	FADS1	chr11:61567099-61596790	29691	16313
ENSG00000099219	9_peaks_stitched	chr9	5814458	5854262	9	39804	37831.13	11103.54	326	ENSG00000099219	ENSG00000120215,ENSG00000099219,ENSG00000107036	326	1	protein_coding	-	ERMP1	chr9:5765076-5833117	68041	12546
ENSG00000176407	25_peaks_stitched	chr2	85125366	85219171	25	93805	35036.99	8322.63	327	ENSG00000186854,ENSG00000176407,ENSG00000034510	ENSG00000186854,ENSG00000269417	327	1	protein_coding	+	KCMF1	chr2:85198216-85286595	88379	8107
ENSG00000117318	13_peaks_stitched	chr1	23851210	23892974	13	41764	30500.24	3786.48	328	ENSG00000007968,ENSG00000117318	ENSG00000197880,ENSG00000088280,ENSG00000007968	328	1	protein_coding	-	ID3	chr1:23884409-23886285	1876	2759
ENSG00000143314	10_peaks_stitched	chr1	156695300	156723663	10	28363	30496.69	3803.12	329	ENSG00000143294,ENSG00000143319,ENSG00000143321,ENSG00000143303,ENSG00000143314	ENSG00000143294,ENSG00000143320,ENSG00000132688	329	1	protein_coding	-	MRPL24	chr1:156707095-156711382	4287	2170
ENSG00000089356	19_peaks_stitched	chr19	35581659	35632712	19	51053	31832.46	5141.62	330	ENSG00000179066,ENSG00000089356,ENSG00000153902,ENSG00000266964	ENSG00000089327,ENSG00000221946,ENSG00000105707,ENSG00000153902	330	1	protein_coding	+	FXYD3	chr19:35606732-35615228	8496	7439
ENSG00000197077	19_peaks_stitched	chr22	25348103	25398733	19	50630	32260.67	5610.18	331	ENSG00000197077	ENSG00000206069,ENSG00000197077	331	1	protein_coding	+	KIAA1671	chr22:25348697-25593415	244718	26314
ENSG00000054611	18_peaks_stitched	chr22	47116836	47199734	18	82898	37362.13	10753.34	332	ENSG00000054611,ENSG00000100422	ENSG00000075240,ENSG00000100422	332	1	protein_coding	+	TBC1D22A	chr22:47158518-47571336	412818	9838
ENSG00000158055	14_peaks_stitched	chr1	24609981	24657454	14	47473	31131.92	4534.58	333	ENSG00000158055	ENSG00000158055,ENSG00000001460	333	1	protein_coding	+	GRHL3	chr1:24645812-24690972	45160	6267
ENSG00000183111	25_peaks_stitched	chr5	148959773	149016348	25	56575	33182.68	6599.05	334	ENSG00000183111	ENSG00000113712	334	1	protein_coding	+	ARHGEF37	chr5:148931510-149014531	83021	5559
ENSG00000120705	23_peaks_stitched	chr5	137799127	137882300	23	83173	36778.13	10210.48	335	ENSG00000120705,ENSG00000120738	ENSG00000113013,ENSG00000132563,ENSG00000120733	335	1	protein_coding	-	ETF1	chr5:137841784-137878989	37205	9104
ENSG00000133612	13_peaks_stitched	chr7	150773643	150821683	13	48040	33054.39	6501.34	336	ENSG00000133612,ENSG00000164896,ENSG00000164897	ENSG00000213199,ENSG00000164885,ENSG00000164889,ENSG00000197150,ENSG00000133612,ENSG00000164900	336	1	protein_coding	+	AGAP3	chr7:150782918-150841523	58605	17922
ENSG00000075711	19_peaks_stitched	chr3	196980941	197037822	19	56881	36209.54	9714.34	337	ENSG00000075711	ENSG00000075711	337	1	protein_coding	-	DLG1	chr3:196769431-197026171	256740	18209
ENSG00000136205	32_peaks_stitched	chr7	47559141	47645629	32	86488	40082.01	13594.96	338	ENSG00000136205	ENSG00000136205,ENSG00000221845	338	1	protein_coding	-	TNS3	chr7:47314752-47622156	307404	20174
ENSG00000160179	26_peaks_stitched	chr21	43636450	43712696	26	76246	36204.75	9731.56	339	ENSG00000160179	ENSG00000160180	339	1	protein_coding	+	ABCG1	chr21:43619799-43717354	97555	8979
ENSG00000165091	25_peaks_stitched	chr9	75135932	75208319	25	72387	34443.72	7973.54	340	ENSG00000165091	ENSG00000165091	340	1	protein_coding	+	TMC1	chr9:75136717-75451267	314550	5497
ENSG00000146733	22_peaks_stitched	chr7	56072178	56151598	22	79420	36449.33	10003.61	341	ENSG00000146733,ENSG00000129103,ENSG00000146731,ENSG00000164776	ENSG00000146729,ENSG00000164776,ENSG00000106153,ENSG00000185290	341	1	protein_coding	-	PSPH	chr7:56078744-56119297	40553	7200
ENSG00000151715	23_peaks_stitched	chr11	129692884	129746665	23	53781	33057.3	6624.24	342	ENSG00000170322,ENSG00000151715	ENSG00000170322	342	1	protein_coding	+	TMEM45B	chr11:129685714-129729898	44184	4099
ENSG00000173846	13_peaks_stitched	chr1	45240072	45280167	13	40095	33030.83	6647.04	343	ENSG00000222009,ENSG00000173846,ENSG00000142937,ENSG00000188396,ENSG00000142959	ENSG00000142945,ENSG00000117425,ENSG00000198520	343	1	protein_coding	+	PLK3	chr1:45265897-45271662	5765	6126
ENSG00000188157	11_peaks_stitched	chr1	934108	977161	11	43053	31662.52	5332.23	344	ENSG00000187608,ENSG00000188290,ENSG00000188157	ENSG00000188157,ENSG00000188976,ENSG00000187583,ENSG00000187642,ENSG00000237330,ENSG00000187961,ENSG00000131591	344	1	protein_coding	+	AGRN	chr1:955503-991496	35993	13595
ENSG00000097021	26_peaks_stitched	chr1	6398370	6456151	26	57781	33568.6	7273.68	345	ENSG00000097021	ENSG00000069812,ENSG00000187017,ENSG00000097021	345	1	protein_coding	-	ACOT7	chr1:6324329-6454451	130122	6033
ENSG00000092068	35_peaks_stitched	chr14	23588502	23656431	35	67929	32847.78	6649.55	346	ENSG00000092068,ENSG00000215277,ENSG00000092067	ENSG00000100813,ENSG00000179933,ENSG00000092068	346	1	protein_coding	-	SLC7A8	chr14:23594504-23652883	58379	15051
ENSG00000112787	19_peaks_stitched	chr12	133065950	133115121	19	49171	33205.28	7065.68	347	ENSG00000112787	ENSG00000112787,ENSG00000269676	347	1	protein_coding	+	FBRSL1	chr12:133066137-133161774	95637	11411
ENSG00000205336	24_peaks_stitched	chr16	57624741	57683645	24	58904	31744.9	5677.91	348	ENSG00000205336,ENSG00000159618	ENSG00000182885,ENSG00000205336,ENSG00000159618,ENSG00000159625	348	1	protein_coding	+	GPR56	chr16:57644564-57698944	54380	39316
ENSG00000069849	31_peaks_stitched	chr3	141589017	141659642	31	70625	36892.68	10851.46	349	ENSG00000069849	ENSG00000114126	349	1	protein_coding	+	ATP1B3	chr3:141594966-141645356	50390	6894
ENSG00000110880	20_peaks_stitched	chr12	109078978	109129521	20	50543	31705	5731.71	350	ENSG00000110880	ENSG00000110880,ENSG00000264043	350	1	protein_coding	-	CORO1C	chr12:109038885-109125372	86487	10533
ENSG00000130164	29_peaks_stitched	chr19	11194363	11267559	29	73196	34009.37	8072.29	351	ENSG00000130164,ENSG00000161888	ENSG00000127616,ENSG00000197256,ENSG00000130158	351	1	protein_coding	+	LDLR	chr19:11200038-11244492	44454	12376
ENSG00000153714	11_peaks_stitched	chr9	12774726	12819998	11	45272	33944.05	8025.5	352	ENSG00000153714		352	1	protein_coding	+	LURAP1L	chr9:12775020-12822130	47110	2488
ENSG00000172819	8_peaks_stitched	chr12	53606881	53630108	8	23227	29472.6	3565.87	353	ENSG00000172819	ENSG00000139631,ENSG00000135476,ENSG00000139626,ENSG00000139651,ENSG00000182544,ENSG00000172819	353	1	protein_coding	-	RARG	chr12:53604354-53626764	22410	13164
ENSG00000255275	29_peaks_stitched	chr1	19228507	19292759	29	64252	34273.28	8448.03	354	ENSG00000159423,ENSG00000169991,ENSG00000255275	ENSG00000179002,ENSG00000159423	354	1	protein_coding	-	RP13-279N23.2	chr1:19175767-19247615	71848	4342
ENSG00000070444	15_peaks_stitched	chr17	2284004	2327315	15	43311	31546.19	5759.38	355	ENSG00000070444,ENSG00000127804,ENSG00000141258,ENSG00000205821	ENSG00000141258,ENSG00000167721	355	1	protein_coding	-	MNT	chr17:2287354-2304412	17058	11451
ENSG00000160602	15_peaks_stitched	chr17	27037446	27077762	15	40316	29635.87	3850.9	356	ENSG00000076604,ENSG00000198242,ENSG00000160602,ENSG00000167525,ENSG00000109113,ENSG00000160606	ENSG00000132581,ENSG00000109111,ENSG00000167525,ENSG00000173065	356	1	protein_coding	+	NEK8	chr17:27052915-27070473	17558	6904
ENSG00000177380	21_peaks_stitched	chr19	49587866	49662141	21	74275	35219.4	9435.14	357	ENSG00000104863,ENSG00000177380,ENSG00000130529,ENSG00000104852,ENSG00000221916,ENSG00000130528	ENSG00000189052,ENSG00000267631,ENSG00000225950,ENSG00000130529,ENSG00000196337,ENSG00000213030,ENSG00000104848,ENSG00000267335	357	1	protein_coding	+	PPFIA3	chr19:49622646-49654283	31637	10849
ENSG00000106665	28_peaks_stitched	chr7	73682607	73745124	28	62517	32574.94	6891.16	358	ENSG00000106665	ENSG00000106665,ENSG00000049541,ENSG00000086730	358	1	protein_coding	+	CLIP2	chr7:73703805-73820273	116468	11783
ENSG00000185033	21_peaks_stitched	chr15	90726796	90777904	21	51108	30547	4901.51	359	ENSG00000185033,ENSG00000183208,ENSG00000185043	ENSG00000183208,ENSG00000182768,ENSG00000213471	359	1	protein_coding	+	SEMA4B	chr15:90703836-90772911	69075	17193
ENSG00000157168	35_peaks_stitched	chr8	32395033	32453048	35	58015	32169.92	6539.24	360	ENSG00000157168	ENSG00000157168	360	1	protein_coding	+	NRG1	chr8:31496902-32622548	1125646	16069
ENSG00000087494	13_peaks_stitched	chr12	28173860	28220652	13	46792	31171.45	5609.51	361		ENSG00000087494	361	1	protein_coding	-	PTHLH	chr12:28111017-28125638	14621	8506
ENSG00000128322	25_peaks_stitched	chr22	23839289	23881905	25	42616	31666.16	6137.15	362		ENSG00000128322	362	1	protein_coding	-	IGLL1	chr22:23915312-23922495	7183	1803
ENSG00000186710	28_peaks_stitched	chr12	113553355	113632344	28	78989	35002.2	9504.69	363	ENSG00000123064,ENSG00000111344,ENSG00000139405,ENSG00000186710	ENSG00000186815,ENSG00000166578,ENSG00000135144,ENSG00000111344,ENSG00000123064	363	1	protein_coding	+	CCDC42B	chr12:113587663-113597081	9418	2532
ENSG00000099246	14_peaks_stitched	chr10	27789072	27832062	14	42990	36821.96	11402.88	364	ENSG00000099246		364	1	protein_coding	+	RAB18	chr10:27793197-27831143	37946	8973
ENSG00000167874	7_peaks_stitched	chr17	7736886	7771622	7	34736	29984.78	4676.27	365	ENSG00000132510,ENSG00000183011,ENSG00000183914,ENSG00000167874,ENSG00000182224	ENSG00000170004,ENSG00000183914	365	1	protein_coding	+	TMEM88	chr17:7758383-7759417	1034	1381
ENSG00000156030	24_peaks_stitched	chr14	74179186	74273597	24	94411	34012.55	8730.95	366	ENSG00000156030,ENSG00000176903	ENSG00000140043	366	1	protein_coding	-	ELMSAN1	chr14:74181825-74256988	75163	25488
ENSG00000186222	14_peaks_stitched	chr4	6710525	6752636	14	42111	32226.67	6984.82	367	ENSG00000178988,ENSG00000186222	ENSG00000170871,ENSG00000163993,ENSG00000268791	367	1	protein_coding	+	BLOC1S4	chr4:6717842-6719387	1545	1545
ENSG00000069399	22_peaks_stitched	chr19	45221822	45285967	22	64145	31281.78	6076.47	368	ENSG00000069399,ENSG00000142273	ENSG00000187244,ENSG00000186567,ENSG00000213892	368	1	protein_coding	+	BCL3	chr19:45250962-45263301	12339	6092
ENSG00000100605	42_peaks_stitched	chr14	93498876	93583174	42	84298	32660.92	7626.41	369	ENSG00000100605	ENSG00000100605	369	1	protein_coding	-	ITPK1	chr14:93403259-93582665	179406	14055
ENSG00000101144	21_peaks_stitched	chr20	55791334	55852245	21	60911	32664.44	7642.26	370	ENSG00000101144	ENSG00000101144	370	1	protein_coding	-	BMP7	chr20:55743804-55841685	97881	8333
ENSG00000197111	19_peaks_stitched	chr12	53834458	53902888	19	68430	33085.44	8079.61	371	ENSG00000139546,ENSG00000170653,ENSG00000197111,ENSG00000205352,ENSG00000139625,ENSG00000139574	ENSG00000135409,ENSG00000197111,ENSG00000170653	371	1	protein_coding	+	PCBP2	chr12:53835525-53874946	39421	19354
ENSG00000069956	30_peaks_stitched	chr15	52303363	52399096	30	95733	35716.42	10721.33	372	ENSG00000069956	ENSG00000069966,ENSG00000166477,ENSG00000137875	372	1	protein_coding	+	MAPK6	chr15:52244303-52358462	114159	8171
ENSG00000079337	14_peaks_stitched	chr12	48137583	48180123	14	42540	30917.9	5971.98	373	ENSG00000079337,ENSG00000061273,ENSG00000211584,ENSG00000268069	ENSG00000079337,ENSG00000061273,ENSG00000005175,ENSG00000111405	373	1	protein_coding	-	RAPGEF3	chr12:48128455-48164823	36368	19651
ENSG00000215908	10_peaks_stitched	chr1	16938644	16972347	10	33703	36496.14	11624.6	374	ENSG00000215908,ENSG00000219481	ENSG00000237847,ENSG00000219481	374	1	lincRNA	-	CROCCP2	chr1:16944751-16971178	26427	5834
ENSG00000167967	20_peaks_stitched	chr16	2246060	2319654	20	73594	31835.34	7004.43	375	ENSG00000167969,ENSG00000167965,ENSG00000205937,ENSG00000182685,ENSG00000167967,ENSG00000184207,ENSG00000167968,ENSG00000260778,ENSG00000167971,ENSG00000167970	ENSG00000167964,ENSG00000131653,ENSG00000167971,ENSG00000167972,ENSG00000260778	375	1	protein_coding	+	E4F1	chr16:2273567-2285743	12176	11144
ENSG00000184640	36_peaks_stitched	chr17	75403443	75491219	36	87776	33189.07	8399.66	376	ENSG00000184640	ENSG00000184640	376	1	protein_coding	+	SEPT9	chr17:75276651-75496678	220027	30273
ENSG00000148840	8_peaks_stitched	chr10	103871941	103914773	8	42832	29739.16	5010.64	377	ENSG00000166197,ENSG00000148840,ENSG00000198728	ENSG00000166197,ENSG00000166189,ENSG00000198728	377	1	protein_coding	+	PPRC1	chr10:103892787-103910082	17295	8015
ENSG00000226673	32_peaks_stitched	chr6	14710819	14805464	32	94645	33617.83	8909.57	378			378	1	lincRNA	-	LINC01108	chr6:14280358-14285376	5018	3150
ENSG00000168310	27_peaks_stitched	chr4	185297310	185376316	27	79006	34221.24	9542.87	379	ENSG00000168310		379	1	protein_coding	-	IRF2	chr4:185308867-185395734	86867	4013
ENSG00000108175	15_peaks_stitched	chr10	81051856	81089107	15	37251	29952.28	5279.11	380	ENSG00000108175	ENSG00000108179,ENSG00000108175	380	1	protein_coding	+	ZMIZ1	chr10:80828792-81076276	247484	11667
ENSG00000065618	37_peaks_stitched	chr10	105792558	105852669	37	60111	32279.84	7641.47	381	ENSG00000065618	ENSG00000065618,ENSG00000156384,ENSG00000065613,ENSG00000197748	381	1	protein_coding	-	COL17A1	chr10:105791044-105845760	54716	7399
ENSG00000130725	7_peaks_stitched	chr19	59054053	59087959	7	33906	29321.33	4759.8	382	ENSG00000130726,ENSG00000099326,ENSG00000130724,ENSG00000130725	ENSG00000083807,ENSG00000119574,ENSG00000099326	382	1	protein_coding	-	UBE2M	chr19:59067079-59070327	3248	2862
ENSG00000119986	13_peaks_stitched	chr10	99433436	99482466	13	49030	30140.37	5599.3	383	ENSG00000155254,ENSG00000119986,ENSG00000155252	ENSG00000155256,ENSG00000171160,ENSG00000120057	383	1	protein_coding	-	AVPI1	chr10:99437181-99447080	9899	1454
ENSG00000101096	9_peaks_stitched	chr20	49826813	49878064	9	51251	31006.43	6518.92	384			384	1	protein_coding	-	NFATC2	chr20:50003494-50179370	175876	12035
ENSG00000249992	26_peaks_stitched	chr3	45206917	45268254	26	61337	29988.93	5511.17	385	ENSG00000249992	ENSG00000163814	385	1	protein_coding	-	TMEM158	chr3:45265958-45267770	1812	1812
ENSG00000116786	24_peaks_stitched	chr1	16000514	16068417	24	67903	33019.89	8591.87	386	ENSG00000162461,ENSG00000116786	ENSG00000162458,ENSG00000197312,ENSG00000162460,ENSG00000215695	386	1	protein_coding	+	PLEKHM2	chr1:16010827-16061264	50437	5042
ENSG00000162783	32_peaks_stitched	chr1	181042660	181111858	32	69198	32437.01	8039.67	387	ENSG00000162783	ENSG00000153029	387	1	protein_coding	+	IER5	chr1:181057638-181059977	2339	2339
ENSG00000106780	14_peaks_stitched	chr9	123417492	123478053	14	60561	32811.39	8478.32	388	ENSG00000106780		388	1	protein_coding	-	MEGF9	chr9:123363091-123476748	113657	7001
ENSG00000164828	14_peaks_stitched	chr7	849232	884009	14	34777	30911.97	6626.42	389	ENSG00000164828	ENSG00000164828,ENSG00000164818,ENSG00000239857	389	1	protein_coding	+	SUN1	chr7:855528-936072	80544	24211
ENSG00000143578	7_peaks_stitched	chr1	153917444	153964154	7	46710	30034.81	5772.16	390	ENSG00000160741,ENSG00000143570,ENSG00000143578,ENSG00000143545,ENSG00000177954,ENSG00000143543,ENSG00000198837	ENSG00000198837,ENSG00000143614	390	1	protein_coding	+	CREB3L4	chr1:153940010-153946839	6829	8270
ENSG00000131981	25_peaks_stitched	chr14	55535688	55605064	25	69376	30552.23	6330.63	391	ENSG00000131981,ENSG00000168175	ENSG00000180008,ENSG00000126787,ENSG00000198554,ENSG00000168175	391	1	protein_coding	+	LGALS3	chr14:55590828-55612126	21298	4107
ENSG00000186654	26_peaks_stitched	chr22	45064605	45135203	26	70598	33053.05	8885.98	392	ENSG00000186654,ENSG00000241484,ENSG00000248405	ENSG00000241484,ENSG00000248405,ENSG00000234300	392	1	protein_coding	+	PRR5	chr22:45064593-45133561	68968	11475
ENSG00000100412	34_peaks_stitched	chr22	41863345	41940568	34	77223	33322.76	9253.2	393	ENSG00000100410,ENSG00000100412,ENSG00000100413	ENSG00000100417,ENSG00000183864,ENSG00000172346	393	1	protein_coding	+	ACO2	chr22:41865129-41924993	59864	5069
ENSG00000107249	26_peaks_stitched	chr9	3886976	3942739	26	55763	30851.32	6834.76	394	ENSG00000107249		394	1	protein_coding	-	GLIS3	chr9:3824127-4348392	524265	17620
ENSG00000198750	43_peaks_stitched	chr7	74775360	74846652	43	71292	31659.32	7722.32	395	ENSG00000198750		395	1	protein_coding	-	GATSL2	chr7:74807499-74867509	60010	1500
ENSG00000180806	9_peaks_stitched	chr12	54367000	54413449	9	46449	29996.72	6089.03	396	ENSG00000123388,ENSG00000037965,ENSG00000180806,ENSG00000180818,ENSG00000197757,ENSG00000198353	ENSG00000123364,ENSG00000172789,ENSG00000123407,ENSG00000273266,ENSG00000197757,ENSG00000198353	396	1	protein_coding	+	HOXC9	chr12:54388679-54397121	8442	3595
ENSG00000173801	22_peaks_stitched	chr17	39926525	39969835	22	43310	28064.39	4236.73	397	ENSG00000141696,ENSG00000173801,ENSG00000141756	ENSG00000161594,ENSG00000141698,ENSG00000141756,ENSG00000173805,ENSG00000173801	397	1	protein_coding	-	JUP	chr17:39775692-39943183	167491	8740
ENSG00000103044	22_peaks_stitched	chr16	69102047	69184727	22	82680	33385.09	9588.99	398	ENSG00000141076,ENSG00000168802,ENSG00000103044,ENSG00000103047,ENSG00000263203	ENSG00000168807,ENSG00000141076,ENSG00000168802	398	1	protein_coding	+	HAS3	chr16:69139467-69152622	13155	6707
ENSG00000087494	13_peaks_stitched	chr12	28114615	28153825	13	39210	28854.56	5060.76	399	ENSG00000087494		399	1	protein_coding	-	PTHLH	chr12:28111017-28125638	14621	8506
ENSG00000108448	11_peaks_stitched	chr17	18620418	18648445	11	28027	29118.28	5334.52	400	ENSG00000171931,ENSG00000108448	ENSG00000171928,ENSG00000249459,ENSG00000171931,ENSG00000108448	400	1	protein_coding	+	TRIM16L	chr17:18601311-18639431	38120	9979
ENSG00000131389	35_peaks_stitched	chr3	14410882	14502455	35	91573	32652.98	8944.64	401	ENSG00000131389	ENSG00000131389	401	1	protein_coding	+	SLC6A6	chr3:14444076-14530857	86781	15086
ENSG00000151929	23_peaks_stitched	chr10	121410186	121447446	23	37260	27058.98	3374.72	402	ENSG00000151929	ENSG00000198825	402	1	protein_coding	+	BAG3	chr10:121410882-121437331	26449	2981
ENSG00000122512	15_peaks_stitched	chr7	6013702	6071355	15	57653	34081.37	10428.07	403	ENSG00000086232,ENSG00000122512,ENSG00000106305,ENSG00000157999	ENSG00000086232,ENSG00000155026,ENSG00000122674	403	1	protein_coding	-	PMS2	chr7:6012870-6048756	35886	5373
ENSG00000109062	14_peaks_stitched	chr17	72740984	72773488	14	32504	27041.39	3415.26	404	ENSG00000109065,ENSG00000109062,ENSG00000172794,ENSG00000109066	ENSG00000186074,ENSG00000172794	404	1	protein_coding	+	SLC9A3R1	chr17:72744791-72765492	20701	4083
ENSG00000095739	7_peaks_stitched	chr10	28953055	28985252	7	32197	35472.62	11905.34	405	ENSG00000095739	ENSG00000095787	405	1	protein_coding	+	BAMBI	chr10:28966271-28971868	5597	3756
ENSG00000164050	9_peaks_stitched	chr3	48442966	48489061	9	46095	28433.17	4867.72	406	ENSG00000164050,ENSG00000232112,ENSG00000164051,ENSG00000164053	ENSG00000164049,ENSG00000164053,ENSG00000213689,ENSG00000164054	406	1	protein_coding	-	PLXNB1	chr3:48445261-48471594	26333	17689
ENSG00000117394	20_peaks_stitched	chr1	43457693	43539754	20	82061	36618.15	13060.7	407		ENSG00000117394	407	1	protein_coding	-	SLC2A1	chr1:43391052-43424530	33478	5507
ENSG00000183401	19_peaks_stitched	chr19	11428237	11493789	19	65552	31663.05	8108.81	408	ENSG00000183401,ENSG00000105518,ENSG00000105520,ENSG00000105514,ENSG00000187266,ENSG00000173928,ENSG00000130167	ENSG00000205517,ENSG00000130167	408	1	protein_coding	+	CCDC159	chr19:11455360-11465620	10260	8400
ENSG00000182979	14_peaks_stitched	chr14	105914718	105958739	14	44021	27992.31	4462.43	409	ENSG00000185347,ENSG00000182979,ENSG00000213145,ENSG00000182809,ENSG00000257341,ENSG00000226174	ENSG00000226174,ENSG00000184986,ENSG00000185347,ENSG00000257341	409	1	protein_coding	+	MTA1	chr14:105886159-105937066	50907	11177
ENSG00000050820	19_peaks_stitched	chr16	75267287	75302442	19	35155	28282.73	4790.83	410	ENSG00000050820	ENSG00000168925,ENSG00000153774,ENSG00000168928,ENSG00000050820	410	1	protein_coding	-	BCAR1	chr16:75262928-75301951	39023	21421
ENSG00000136754	10_peaks_stitched	chr10	27119020	27160944	10	41924	34056.04	10580.93	411	ENSG00000136754	ENSG00000136754	411	1	protein_coding	-	ABI1	chr10:27035522-27150016	114494	8468
ENSG00000127129	13_peaks_stitched	chr1	41931539	41982443	13	50904	35036.68	11564.68	412	ENSG00000127129,ENSG00000127124	ENSG00000127129	412	1	protein_coding	-	EDN2	chr1:41944446-41950344	5898	2290
ENSG00000087077	17_peaks_stitched	chr7	100449418	100488038	17	38620	28266.44	4836.47	413	ENSG00000087085,ENSG00000087077,ENSG00000146828,ENSG00000087087,ENSG00000176125	ENSG00000087085,ENSG00000196411	413	1	protein_coding	+	TRIP6	chr7:100464760-100471076	6316	4916
ENSG00000117399	10_peaks_stitched	chr1	43813674	43840031	10	26357	28027.68	4627.41	414	ENSG00000117400,ENSG00000066322,ENSG00000117399	ENSG00000198198,ENSG00000066056,ENSG00000159479	414	1	protein_coding	+	CDC20	chr1:43824626-43828874	4248	2810
ENSG00000174437	32_peaks_stitched	chr12	110707670	110787784	32	80114	32303.92	8919.15	415	ENSG00000174437	ENSG00000196510	415	1	protein_coding	+	ATP2A2	chr12:110718561-110788898	70337	26493
ENSG00000235568	31_peaks_stitched	chr22	42756095	42840748	31	84653	34045.93	10758.96	416	ENSG00000235568,ENSG00000229891	ENSG00000100207	416	1	protein_coding	-	NFAM1	chr22:42776416-42828401	51985	5935
ENSG00000159692	32_peaks_stitched	chr4	1185163	1243964	32	58801	28654.85	5427.43	417	ENSG00000159692,ENSG00000159674	ENSG00000159674,ENSG00000090316	417	1	protein_coding	-	CTBP1	chr4:1205236-1243741	38505	13446
ENSG00000106003	7_peaks_stitched	chr7	2547744	2575946	7	28202	30302.24	7076.61	418	ENSG00000106003	ENSG00000106009,ENSG00000106012	418	1	protein_coding	+	LFNG	chr7:2552163-2568811	16648	5402
ENSG00000142655	27_peaks_stitched	chr1	10516305	10598068	27	81763	32243.73	9040.96	419	ENSG00000142655,ENSG00000160049	ENSG00000175279,ENSG00000251503,ENSG00000241563,ENSG00000142657	419	1	protein_coding	+	PEX14	chr1:10532345-10690815	158470	4100
ENSG00000104964	17_peaks_stitched	chr19	3028691	3076092	17	47401	28694.26	5527.79	420	ENSG00000104964,ENSG00000065717	ENSG00000088256,ENSG00000065717,ENSG00000104953	420	1	protein_coding	-	AES	chr19:3052908-3063105	10197	11899
ENSG00000072134	20_peaks_stitched	chr17	19207536	19266822	20	59286	30931.26	7847.77	421	ENSG00000072134,ENSG00000108641	ENSG00000108641,ENSG00000166484,ENSG00000128482,ENSG00000072134,ENSG00000166482	421	1	protein_coding	+	EPN2	chr17:19118928-19240028	121100	22132
ENSG00000267952	18_peaks_stitched	chr19	7539667	7606754	18	67087	31479.84	8429.2	422	ENSG00000090674,ENSG00000032444,ENSG00000198816,ENSG00000267952,ENSG00000198723,ENSG00000104883,ENSG00000268614	ENSG00000032444,ENSG00000104880	422	1	protein_coding	+	CTD-2207O23.12	chr19:7571938-7584508	12570	1011
ENSG00000132470	20_peaks_stitched	chr17	73716333	73782482	20	66149	29480.73	6491.61	423	ENSG00000108479,ENSG00000132470,ENSG00000132475,ENSG00000132478	ENSG00000161526,ENSG00000132478,ENSG00000092929	423	1	protein_coding	+	ITGB4	chr17:73717408-73753899	36491	10408
ENSG00000235098	14_peaks_stitched	chr1	1333581	1376913	14	43332	28109.05	5121.3	424	ENSG00000179403,ENSG00000242485,ENSG00000221978,ENSG00000235098,ENSG00000205116	ENSG00000162576,ENSG00000221978,ENSG00000175756,ENSG00000107404,ENSG00000215915,ENSG00000160072	424	1	protein_coding	-	ANKRD65	chr1:1353800-1357149	3349	6361
ENSG00000149177	23_peaks_stitched	chr11	48001522	48049118	23	47596	28356.4	5387.22	425	ENSG00000149177	ENSG00000149177	425	1	protein_coding	+	PTPRJ	chr11:48002113-48189670	187557	8123
ENSG00000138166	25_peaks_stitched	chr10	112147535	112200569	25	53034	27822.28	4903.66	426			426	1	protein_coding	+	DUSP5	chr10:112257596-112271302	13706	3149
ENSG00000237441	15_peaks_stitched	chr6	33238770	33292030	15	53260	28230.85	5330.48	427	ENSG00000235863,ENSG00000231925,ENSG00000204220,ENSG00000227057,ENSG00000223501,ENSG00000237441,ENSG00000204209,ENSG00000236104,ENSG00000231500	ENSG00000223501	427	1	protein_coding	-	RGL2	chr6:33259431-33267101	7670	8307
ENSG00000188483	16_peaks_stitched	chr9	132079868	132125056	16	45188	30035.15	7139.12	428			428	1	protein_coding	-	IER5L	chr9:131937835-131940540	2705	2705
ENSG00000169246	11_peaks_stitched	chr16	21512347	21533232	11	20885	25947.84	3139.97	429			429	1	protein_coding	-	NPIPB3	chr16:21413558-21459888	46330	12357
ENSG00000182771	12_peaks_stitched	chr10	88076114	88137069	12	60955	30398.06	7661.31	430	ENSG00000182771		430	1	protein_coding	-	GRID1	chr10:87359312-88126250	766938	8318
ENSG00000011304	13_peaks_stitched	chr19	771505	802643	13	31138	26341.55	3645.43	431	ENSG00000011304	ENSG00000129951,ENSG00000196415,ENSG00000011304,ENSG00000197561,ENSG00000099864,ENSG00000172232,ENSG00000099812	431	1	protein_coding	+	PTBP1	chr19:797075-812327	15252	16134
ENSG00000101871	30_peaks_stitched	chrX	10517607	10604545	30	86938	30197.4	7542.15	432	ENSG00000101871		432	1	protein_coding	-	MID1	chrX:10413350-10851773	438423	15023
ENSG00000130779	25_peaks_stitched	chr12	122871539	122917138	25	45599	27371.49	4723.1	433	ENSG00000130779	ENSG00000130779,ENSG00000033030	433	1	protein_coding	-	CLIP1	chr12:122755979-122907179	151200	28092
ENSG00000169564	27_peaks_stitched	chr2	70297543	70374556	27	77013	29549.98	6931.85	434	ENSG00000169564	ENSG00000115998	434	1	protein_coding	+	PCBP1	chr2:70314585-70316332	1747	1747
ENSG00000104722	9_peaks_stitched	chr8	24835390	24880875	9	45485	28000.5	5388.13	435			435	1	protein_coding	+	NEFM	chr8:24770525-24776607	6082	13024
ENSG00000183421	11_peaks_stitched	chr21	43165531	43203761	11	38230	27196.54	4631.44	436	ENSG00000183421	ENSG00000141956,ENSG00000236384	436	1	protein_coding	-	RIPK4	chr21:43159529-43187266	27737	8365
ENSG00000161960	13_peaks_stitched	chr17	7460829	7495103	13	34274	27462.07	4945.72	437	ENSG00000161956,ENSG00000129255,ENSG00000161955,ENSG00000161960,ENSG00000239697,ENSG00000129194,ENSG00000129245,ENSG00000248871,ENSG00000129226	ENSG00000129245,ENSG00000129214,ENSG00000141504,ENSG00000181222,ENSG00000239697,ENSG00000268503	437	1	protein_coding	+	EIF4A1	chr17:7476024-7482323	6299	17019
ENSG00000087842	16_peaks_stitched	chrX	15488910	15531858	16	42948	26392.89	3938.77	438	ENSG00000102010,ENSG00000087842	ENSG00000102010	438	1	protein_coding	-	PIR	chrX:15402921-15511687	108766	2904
ENSG00000102898	21_peaks_stitched	chr16	67867084	67932539	21	65455	30165.97	7756.62	439	ENSG00000102901,ENSG00000188038,ENSG00000038358,ENSG00000102898,ENSG00000168286,ENSG00000159792	ENSG00000102904,ENSG00000261884,ENSG00000213398,ENSG00000102901,ENSG00000141084,ENSG00000124067,ENSG00000141086,ENSG00000205220	439	1	protein_coding	+	NUTF2	chr16:67880635-67906470	25835	7446
ENSG00000130939	29_peaks_stitched	chr1	10092176	10149455	29	57279	28863.17	6496.53	440	ENSG00000130939	ENSG00000130939,ENSG00000162444	440	1	protein_coding	+	UBE4B	chr1:10092890-10241297	148407	13419
ENSG00000084733	34_peaks_stitched	chr2	26204405	26313898	34	109493	31798.41	9434.63	441	ENSG00000268412,ENSG00000084733,ENSG00000084731	ENSG00000084731,ENSG00000084733	441	1	protein_coding	+	RAB10	chr2:26256976-26360323	103347	4975
ENSG00000066084	35_peaks_stitched	chr12	50898252	50975747	35	77495	31017.36	8682.04	442	ENSG00000066084		442	1	protein_coding	+	DIP2B	chr12:50898768-51142450	243682	11494
ENSG00000130821	25_peaks_stitched	chrX	152933585	153010113	25	76528	29250.92	6924.27	443	ENSG00000130822,ENSG00000130821,ENSG00000185825,ENSG00000101986	ENSG00000198753,ENSG00000130829,ENSG00000067829,ENSG00000180879,ENSG00000184343	443	1	protein_coding	+	SLC6A8	chrX:152953554-152962048	8494	8247
ENSG00000182541	27_peaks_stitched	chr22	31607586	31691914	27	84328	32775.24	10453.4	444	ENSG00000182541,ENSG00000100100	ENSG00000100105	444	1	protein_coding	+	LIMK2	chr22:31608225-31676066	67841	11533
ENSG00000130005	18_peaks_stitched	chr19	1383080	1425559	18	42479	28083.71	5837.17	445	ENSG00000115286,ENSG00000071626,ENSG00000130005	ENSG00000160953,ENSG00000115268,ENSG00000268798,ENSG00000071626,ENSG00000115266	445	1	protein_coding	-	GAMT	chr19:1397091-1401569	4478	2300
ENSG00000054148	7_peaks_stitched	chr9	139727848	139761712	7	33864	28411.06	6180.84	446	ENSG00000054148,ENSG00000177943,ENSG00000196642,ENSG00000232434,ENSG00000107223	ENSG00000127191,ENSG00000213213,ENSG00000244187,ENSG00000177943	446	1	protein_coding	+	PHPT1	chr9:139743176-139745488	2312	4874
ENSG00000160271	15_peaks_stitched	chr9	135978474	136025700	15	47226	29983.71	7754.31	447	ENSG00000160271	ENSG00000160271,ENSG00000148288,ENSG00000148308,ENSG00000170835	447	1	protein_coding	-	RALGDS	chr9:135973107-136039301	66194	20094
ENSG00000185122	24_peaks_stitched	chr8	145478814	145556447	24	77633	35554.49	13388.98	448	ENSG00000185000,ENSG00000170727,ENSG00000185122,ENSG00000170616,ENSG00000188686	ENSG00000185803,ENSG00000182325,ENSG00000230567,ENSG00000214597,ENSG00000173137,ENSG00000271698	448	1	protein_coding	+	HSF1	chr8:145515280-145538385	23105	11165
ENSG00000089693	10_peaks_stitched	chr12	6832291	6888807	10	56516	29013.11	6879.83	449	ENSG00000111652,ENSG00000159335,ENSG00000089693,ENSG00000089692	ENSG00000126746,ENSG00000139200,ENSG00000250510,ENSG00000010610	449	1	protein_coding	-	MLF2	chr12:6857170-6876641	19471	6816
ENSG00000233539	7_peaks_stitched	chr7	46920055	46952316	7	32261	26736.92	4705.29	450			450	1	protein_coding	-	AC011294.3	chr7:46713383-46799449	86066	3491
ENSG00000175727	21_peaks_stitched	chr12	122458757	122528235	21	69478	29981.66	7956.65	451	ENSG00000110987,ENSG00000175727	ENSG00000158023	451	1	protein_coding	+	MLXIP	chr12:122516628-122631894	115266	20412
ENSG00000162227	12_peaks_stitched	chr11	62514897	62573534	12	58637	28907.77	6887.61	452	ENSG00000185475,ENSG00000162231,ENSG00000162227,ENSG00000168569,ENSG00000168002,ENSG00000185670	ENSG00000168000,ENSG00000162222,ENSG00000133316,ENSG00000168003,ENSG00000234857,ENSG00000214753,ENSG00000162236,ENSG00000162188	452	1	protein_coding	+	TAF6L	chr11:62538775-62554814	16039	4423
ENSG00000188293	13_peaks_stitched	chr19	46688517	46727218	13	38701	27369.01	5458.94	453		ENSG00000188293,ENSG00000204866	453	1	protein_coding	+	IGFL1	chr19:46733009-46734500	1491	765
ENSG00000171346	28_peaks_stitched	chr17	39650661	39706196	28	55535	27350.37	5473.05	454	ENSG00000171346,ENSG00000171401,ENSG00000226629,ENSG00000171345	ENSG00000108759,ENSG00000197079,ENSG00000171401,ENSG00000186847,ENSG00000126337,ENSG00000171403	454	1	protein_coding	-	KRT15	chr17:39669995-39678781	8786	14284
ENSG00000160877	15_peaks_stitched	chr19	13224714	13275339	15	50625	27886.21	6013.91	455	ENSG00000104915,ENSG00000104907,ENSG00000160877,ENSG00000160888	ENSG00000104907,ENSG00000008441,ENSG00000104903	455	1	protein_coding	+	NACC1	chr19:13228917-13251955	23038	5584
ENSG00000181449	6_peaks_stitched	chr3	181621890	181637682	6	15792	26784.49	4947.24	456			456	1	protein_coding	+	SOX2	chr3:181429714-181432221	2507	3815
ENSG00000158246	28_peaks_stitched	chr1	27319642	27398070	28	78428	28795.13	6976.01	457	ENSG00000253368,ENSG00000158246	ENSG00000175707,ENSG00000090020,ENSG00000090273	457	1	protein_coding	-	FAM46B	chr1:27331511-27339327	7816	2366
ENSG00000187954	11_peaks_stitched	chr8	145668414	145705309	11	36895	28941.38	7123.44	458	ENSG00000187954,ENSG00000160972,ENSG00000167702,ENSG00000160973,ENSG00000160949	ENSG00000160959,ENSG00000160948,ENSG00000160972,ENSG00000071894,ENSG00000160957,ENSG00000147804,ENSG00000167700,ENSG00000167701,ENSG00000213563,ENSG00000254402,ENSG00000160949	458	1	protein_coding	-	CYHR1	chr8:145674965-145691060	16095	18551
ENSG00000136950	10_peaks_stitched	chr9	127615016	127636272	10	21256	25304.18	3511.49	459	ENSG00000136942,ENSG00000136918,ENSG00000136950	ENSG00000136935	459	1	protein_coding	+	ARPC5L	chr9:127624409-127640003	15594	5263
ENSG00000161526	16_peaks_stitched	chr17	73662557	73703583	16	41026	25388.56	3712.45	460	ENSG00000161526,ENSG00000108469	ENSG00000266714,ENSG00000132470,ENSG00000204323,ENSG00000108469,ENSG00000259120	460	1	protein_coding	+	SAP30BP	chr17:73663196-73704142	40946	19232
ENSG00000179820	20_peaks_stitched	chr19	54343861	54404403	20	60542	28265.05	6592.9	461	ENSG00000179820,ENSG00000126583	ENSG00000142405,ENSG00000105605	461	1	protein_coding	+	MYADM	chr19:54369477-54379691	10214	13606
ENSG00000131669	18_peaks_stitched	chr9	95856051	95907106	18	51055	27978.81	6313.7	462	ENSG00000165233,ENSG00000131669	ENSG00000157303,ENSG00000165238	462	1	protein_coding	-	NINJ1	chr9:95883771-95896570	12799	4843
ENSG00000100065	17_peaks_stitched	chr22	37879784	37921875	17	42091	27480.7	5884.34	463	ENSG00000100060,ENSG00000100065	ENSG00000128283,ENSG00000100060	463	1	protein_coding	-	CARD10	chr22:37886400-37915549	29149	9060
ENSG00000099860	19_peaks_stitched	chr19	2491133	2547878	19	56745	27909.77	6328.38	464	ENSG00000176533	ENSG00000099860,ENSG00000176619	464	1	protein_coding	+	GADD45B	chr19:2476120-2478257	2137	5246
ENSG00000126091	18_peaks_stitched	chr1	44215097	44288348	18	73251	32000.93	10426.46	465	ENSG00000126091	ENSG00000126091	465	1	protein_coding	+	ST3GAL3	chr1:44171495-44396831	225336	8196
ENSG00000269766	8_peaks_stitched	chr11	35102232	35138788	8	36556	27545.03	6042.15	466		ENSG00000026508,ENSG00000269766	466	1	protein_coding	-	AL356215.1	chr11:35150091-35150215	124	28
ENSG00000169375	11_peaks_stitched	chr15	75726360	75749159	11	22799	24768.31	3269.87	467	ENSG00000169375	ENSG00000169410,ENSG00000169375	467	1	protein_coding	-	SIN3A	chr15:75661720-75748183	86463	17551
ENSG00000110047	23_peaks_stitched	chr11	64602829	64661950	23	59121	29488.26	8000.16	468	ENSG00000110047,ENSG00000171219	ENSG00000149735,ENSG00000133895,ENSG00000168067,ENSG00000171219,ENSG00000110046,ENSG00000068971,ENSG00000168070	468	1	protein_coding	-	EHD1	chr11:64619114-64655768	36654	13331
ENSG00000103064	19_peaks_stitched	chr16	68270105	68346010	19	75905	29760.72	8276.52	469	ENSG00000103064,ENSG00000132600,ENSG00000103067,ENSG00000103066,ENSG00000103061	ENSG00000103067,ENSG00000132600	469	1	protein_coding	+	SLC7A6	chr16:68298433-68335722	37289	14744
ENSG00000142619	23_peaks_stitched	chr1	17558804	17637020	23	78216	31656.01	10173.62	470	ENSG00000142623,ENSG00000159339,ENSG00000142619	ENSG00000159339,ENSG00000269468,ENSG00000142623	470	1	protein_coding	+	PADI3	chr1:17575593-17610728	35135	3173
ENSG00000114019	9_peaks_stitched	chr3	134027064	134056930	9	29866	26451.23	5006.13	471		ENSG00000114019	471	1	protein_coding	-	AMOTL2	chr3:134074716-134094321	19605	14583
ENSG00000167695	13_peaks_stitched	chr17	617291	656231	13	38940	25978.22	4540	472	ENSG00000167695,ENSG00000141252,ENSG00000179409	ENSG00000141252,ENSG00000167699,ENSG00000171861	472	1	protein_coding	+	FAM57A	chr17:635652-646206	10554	8793
ENSG00000140350	13_peaks_stitched	chr15	69079158	69114909	13	35751	25802.07	4366.18	473	ENSG00000140350,ENSG00000258484	ENSG00000140350	473	1	protein_coding	-	ANP32A	chr15:69070874-69113236	42362	11840
ENSG00000149639	26_peaks_stitched	chr20	35436806	35504863	26	68057	27452.49	6040.85	474	ENSG00000101342,ENSG00000149639	ENSG00000149636,ENSG00000101342,ENSG00000149639,ENSG00000101347	474	1	protein_coding	-	SOGA1	chr20:35405845-35492089	86244	18171
ENSG00000169908	13_peaks_stitched	chr3	149057780	149109129	13	51349	27617.7	6212.2	475	ENSG00000169908	ENSG00000163762	475	1	protein_coding	-	TM4SF1	chr3:149086809-149095652	8843	6281
ENSG00000100418	20_peaks_stitched	chr22	41961486	42039419	20	77933	30376.47	8997.29	476	ENSG00000172346,ENSG00000100417,ENSG00000196419,ENSG00000100418	ENSG00000100138,ENSG00000100413,ENSG00000184208,ENSG00000100412,ENSG00000196419	476	1	protein_coding	-	DESI1	chr22:41994032-42017100	23068	5635
ENSG00000177565	11_peaks_stitched	chr3	176887378	176917061	11	29683	26265.89	4906.85	477	ENSG00000177565		477	1	protein_coding	-	TBL1XR1	chr3:176737143-176915261	178118	19754
ENSG00000146540	16_peaks_stitched	chr7	1032594	1084633	16	52039	31748.18	10392.32	478	ENSG00000164849,ENSG00000146540	ENSG00000073067,ENSG00000164849,ENSG00000240230,ENSG00000164850,ENSG00000105963	478	1	protein_coding	-	C7orf50	chr7:1036622-1177896	141274	8372
ENSG00000066136	11_peaks_stitched	chr1	41156364	41202324	11	45960	29704.17	8359.59	479	ENSG00000066136	ENSG00000117016,ENSG00000066136,ENSG00000117013	479	1	protein_coding	+	NFYC	chr1:41157320-41237275	79955	15578
ENSG00000119669	12_peaks_stitched	chr14	77487485	77512804	12	25319	23695.99	2438.1	480	ENSG00000119669		480	1	protein_coding	-	IRF2BPL	chr14:77490888-77495034	4146	4146
ENSG00000173156	15_peaks_stitched	chr11	66821252	66850205	15	28953	24624.38	3402.25	481	ENSG00000173156	ENSG00000173227,ENSG00000173120	481	1	protein_coding	+	RHOD	chr11:66824289-66839484	15195	1927
ENSG00000152292	20_peaks_stitched	chr2	85636317	85700486	20	64169	27593.16	6383.88	482	ENSG00000152292,ENSG00000042493	ENSG00000042493,ENSG00000115459	482	1	protein_coding	+	SH2D6	chr2:85645844-85664152	18308	5506
ENSG00000185917	30_peaks_stitched	chr21	37381496	37485157	30	103661	32804.13	11597.66	483	ENSG00000185917,ENSG00000159228,ENSG00000268098	ENSG00000159216,ENSG00000159231,ENSG00000142197	483	1	protein_coding	-	SETD4	chr21:37406839-37451687	44848	13415
ENSG00000198911	24_peaks_stitched	chr22	42218319	42259387	24	41068	26001.01	4806.1	484	ENSG00000100147,ENSG00000198911	ENSG00000167077,ENSG00000198911	484	1	protein_coding	+	SREBF2	chr22:42229109-42303312	74203	10973
ENSG00000189067	28_peaks_stitched	chr16	11654449	11735946	28	81497	28447.5	7253.96	485	ENSG00000189067	ENSG00000153066,ENSG00000188897,ENSG00000189067,ENSG00000184602	485	1	protein_coding	-	LITAF	chr16:11641853-11730237	88384	12998
ENSG00000188342	23_peaks_stitched	chr13	45767068	45831488	23	64420	26739.57	5696.13	486	ENSG00000188342,ENSG00000180332		486	1	protein_coding	+	GTF2F2	chr13:45694650-45858237	163587	3113
ENSG00000170044	15_peaks_stitched	chr3	101947784	101983646	15	35862	26304.94	5265.51	487	ENSG00000170044		487	1	protein_coding	+	ZPLD1	chr3:101818088-102198685	380597	5676
ENSG00000090661	38_peaks_stitched	chr19	8246005	8334510	38	88505	30735.8	9745.09	488	ENSG00000090661	ENSG00000167775,ENSG00000267855,ENSG00000142449	488	1	protein_coding	+	CERS4	chr19:8271620-8327305	55685	8599
ENSG00000162909	25_peaks_stitched	chr1	223886095	223933938	25	47843	26633.85	5709.32	489	ENSG00000162909	ENSG00000162909,ENSG00000203697	489	1	protein_coding	+	CAPN2	chr1:223889295-223963720	74425	12899
ENSG00000099942	20_peaks_stitched	chr22	21257999	21318844	20	60845	27702.76	6825.49	490	ENSG00000099942	ENSG00000183773,ENSG00000099957,ENSG00000099949,ENSG00000184436,ENSG00000241973,ENSG00000099940,ENSG00000269103	490	1	protein_coding	+	CRKL	chr22:21271714-21308037	36323	6890
ENSG00000134107	19_peaks_stitched	chr3	5018588	5069287	19	50699	25638.5	4766.88	491	ENSG00000134107		491	1	protein_coding	+	BHLHE40	chr3:5020801-5027008	6207	5101
ENSG00000197622	9_peaks_stitched	chr1	151019685	151044280	9	24595	23766.85	2961.85	492	ENSG00000163141,ENSG00000143443,ENSG00000213190,ENSG00000143458,ENSG00000197622	ENSG00000143409,ENSG00000143363,ENSG00000163141,ENSG00000143458,ENSG00000197622	492	1	protein_coding	-	CDC42SE1	chr1:151023447-151042801	19354	9575
ENSG00000102572	33_peaks_stitched	chr13	99128780	99230487	33	101707	30215.15	9467.98	493	ENSG00000102572	ENSG00000152767,ENSG00000102572	493	1	protein_coding	-	STK24	chr13:99102455-99230194	127739	9173
ENSG00000096433	26_peaks_stitched	chr6	33538741	33620060	26	81319	28702.1	7973.19	494	ENSG00000096433,ENSG00000030110,ENSG00000204188	ENSG00000269490,ENSG00000137288	494	1	protein_coding	+	ITPR3	chr6:33588142-33664351	76209	10975
ENSG00000114353	25_peaks_stitched	chr3	50255182	50308165	25	52983	26324.23	5615	495	ENSG00000114353,ENSG00000230454	ENSG00000243477,ENSG00000214706,ENSG00000114378,ENSG00000186792,ENSG00000001617,ENSG00000114349,ENSG00000179564	495	1	protein_coding	+	GNAI2	chr3:50263724-50296787	33063	14015
ENSG00000174791	10_peaks_stitched	chr11	66078975	66116619	10	37644	25612.09	4902.96	496	ENSG00000174744,ENSG00000174791,ENSG00000174684,ENSG00000174807	ENSG00000174851,ENSG00000174871,ENSG00000179292,ENSG00000174996,ENSG00000174903,ENSG00000174669	496	1	protein_coding	-	RIN1	chr11:66097713-66104311	6598	10185
ENSG00000176871	15_peaks_stitched	chr12	118453011	118503553	15	50542	26316.44	5654.03	497	ENSG00000176871,ENSG00000111445,ENSG00000176834	ENSG00000171435,ENSG00000176834	497	1	protein_coding	-	WSB2	chr12:118470712-118500235	29523	6180
ENSG00000113712	22_peaks_stitched	chr5	148890806	148946219	22	55413	26759.04	6100.45	498	ENSG00000113712,ENSG00000183111	ENSG00000113712,ENSG00000183111	498	1	protein_coding	-	CSNK1A1	chr5:148871760-148931007	59247	12591
ENSG00000139266	10_peaks_stitched	chr12	58119550	58177320	10	57770	28326.54	7668.65	499	ENSG00000135452,ENSG00000123427,ENSG00000111012,ENSG00000135446,ENSG00000123297,ENSG00000037897,ENSG00000135439,ENSG00000139266	ENSG00000135506,ENSG00000135407,ENSG00000175215,ENSG00000135446	499	1	protein_coding	+	MARCH9	chr12:58148881-58154190	5309	5472
ENSG00000185567	4_peaks_stitched	chr14	105428544	105452880	4	24336	23296.7	2673.92	500	ENSG00000140104,ENSG00000185567	ENSG00000166428,ENSG00000140104,ENSG00000170779,ENSG00000185567	500	1	protein_coding	-	AHNAK2	chr14:105403581-105444694	41113	41309
ENSG00000185442	9_peaks_stitched	chr15	93340303	93388863	9	48560	24935.4	4325.11	501	ENSG00000185442	ENSG00000185442,ENSG00000173575	501	1	protein_coding	-	FAM174B	chr15:93160673-93353114	192441	7516
ENSG00000126603	23_peaks_stitched	chr16	4338157	4425288	23	87131	29082.56	8475.88	502	ENSG00000217930,ENSG00000103426,ENSG00000262246,ENSG00000126603,ENSG00000168140	ENSG00000262246,ENSG00000090447,ENSG00000185739	502	1	protein_coding	+	GLIS2	chr16:4364762-4389598	24836	4689
ENSG00000188486	8_peaks_stitched	chr11	118954966	118978987	8	24021	23773.04	3242.51	503	ENSG00000256269,ENSG00000172269,ENSG00000172375,ENSG00000188486	ENSG00000160695,ENSG00000149428,ENSG00000172273,ENSG00000172350,ENSG00000172375,ENSG00000268192	503	1	protein_coding	-	H2AFX	chr11:118964564-118966177	1613	2984
ENSG00000100097	13_peaks_stitched	chr22	38053604	38093805	13	40201	25780.1	5250.89	504	ENSG00000241360,ENSG00000100106,ENSG00000100097,ENSG00000100092,ENSG00000100101	ENSG00000100083,ENSG00000100106,ENSG00000100092	504	1	protein_coding	+	LGALS1	chr22:38071615-38075813	4198	1905
ENSG00000136807	12_peaks_stitched	chr9	130532775	130574486	12	41711	26926.89	6467.97	505	ENSG00000136877,ENSG00000136807,ENSG00000095370	ENSG00000106991,ENSG00000160404,ENSG00000095370,ENSG00000187024	505	1	protein_coding	+	CDK9	chr9:130547958-130553066	5108	6100
ENSG00000187498	14_peaks_stitched	chr13	110745296	110791503	14	46207	24880.29	4468.96	506		ENSG00000187498,ENSG00000231428	506	1	protein_coding	-	COL4A1	chr13:110801318-110959496	158178	8522
ENSG00000205147	8_peaks_stitched	chr19	4034153	4067812	8	33659	24834.26	4429	507	ENSG00000205147,ENSG00000178951,ENSG00000105229	ENSG00000105229,ENSG00000126934,ENSG00000167658	507	1	protein_coding	-	AC016586.1	chr19:4041127-4043154	2027	2027
ENSG00000073792	6_peaks_stitched	chr3	185529883	185544049	6	14166	24029.85	3628.14	508	ENSG00000073792		508	1	protein_coding	-	IGF2BP2	chr3:185361527-185542844	181317	9744
ENSG00000197238	13_peaks_stitched	chr6	27774529	27808327	13	33798	23567.73	3169.29	509	ENSG00000233822,ENSG00000196747,ENSG00000196374,ENSG00000197238,ENSG00000182611,ENSG00000197914,ENSG00000185130,ENSG00000203813,ENSG00000184348	ENSG00000182572,ENSG00000198374,ENSG00000198558,ENSG00000184357	509	1	protein_coding	+	HIST1H4J	chr6:27791884-27792257	373	373
ENSG00000167565	21_peaks_stitched	chr19	40923110	40972419	21	49309	24937.25	4543.04	510	ENSG00000160460,ENSG00000090013,ENSG00000167565,ENSG00000197019	ENSG00000105223,ENSG00000160460,ENSG00000105227,ENSG00000160396	510	1	protein_coding	-	SERTAD3	chr19:40946751-40950612	3861	3676
ENSG00000197063	7_peaks_stitched	chr17	79868183	79895696	7	27513	23192.83	2811.19	511	ENSG00000183010,ENSG00000185813,ENSG00000187531,ENSG00000197063	ENSG00000185813,ENSG00000141522,ENSG00000169696,ENSG00000141552,ENSG00000185624,ENSG00000183684,ENSG00000185269,ENSG00000185105,ENSG00000183979	511	1	protein_coding	-	MAFG	chr17:79876146-79885590	9444	7215
ENSG00000142765	18_peaks_stitched	chr1	27648242	27694401	18	46159	24908.8	4531.48	512	ENSG00000142733,ENSG00000186501,ENSG00000142765	ENSG00000142784,ENSG00000142748,ENSG00000174950,ENSG00000181773	512	1	protein_coding	+	SYTL1	chr1:27668513-27680421	11908	8376
ENSG00000142089	6_peaks_stitched	chr11	307660	329529	6	21869	23773.24	3401.28	513	ENSG00000185885,ENSG00000185201,ENSG00000142089	ENSG00000182272,ENSG00000206013,ENSG00000174885,ENSG00000142102	513	1	protein_coding	-	IFITM3	chr11:319669-327537	7868	2129
ENSG00000148154	29_peaks_stitched	chr9	114653998	114705568	29	51570	27087.78	6723.46	514	ENSG00000148154		514	1	protein_coding	+	UGCG	chr9:114659046-114697649	38603	5519
ENSG00000187514	15_peaks_stitched	chr2	232526448	232552731	15	26283	22857.84	2506.65	515		ENSG00000187514,ENSG00000269363	515	1	protein_coding	+	PTMA	chr2:232571605-232578251	6646	8522
ENSG00000007866	20_peaks_stitched	chr6	35419643	35465899	20	46256	24873.75	4530.99	516	ENSG00000198755,ENSG00000112039,ENSG00000007866,ENSG00000112041	ENSG00000112041	516	1	protein_coding	-	TEAD3	chr6:35441374-35464853	23479	3107
ENSG00000170473	10_peaks_stitched	chr12	56302384	56334144	10	31760	24023.35	3686.86	517	ENSG00000065357,ENSG00000170473	ENSG00000185664,ENSG00000111540,ENSG00000123374,ENSG00000065357	517	1	protein_coding	-	WIBG	chr12:56295197-56326402	31205	5607
ENSG00000146067	13_peaks_stitched	chr5	176920277	177003061	13	82784	30629.01	10293.83	518	ENSG00000183258,ENSG00000146067,ENSG00000146094,ENSG00000196923	ENSG00000184840,ENSG00000146067,ENSG00000113758,ENSG00000196923,ENSG00000027847,ENSG00000131188	518	1	protein_coding	-	FAM193B	chr5:176946789-176981542	34753	15492
ENSG00000145431	25_peaks_stitched	chr4	157850609	157893556	25	42947	25190.15	4863.18	519	ENSG00000145431		519	1	protein_coding	-	PDGFC	chr4:157681606-157892546	210940	10160
ENSG00000175906	10_peaks_stitched	chr17	41464716	41504914	10	40198	24087.86	3766.77	520	ENSG00000188825,ENSG00000175906	ENSG00000267151	520	1	protein_coding	+	ARL4D	chr17:41476327-41478505	2178	1610
ENSG00000119333	23_peaks_stitched	chr9	131389723	131429572	23	39849	25589.7	5275.83	521	ENSG00000119333,ENSG00000197694	ENSG00000119335,ENSG00000197694,ENSG00000160447	521	1	protein_coding	-	WDR34	chr9:131395940-131419066	23126	4183
ENSG00000104524	9_peaks_stitched	chr8	144676351	144700583	9	24232	24741.87	4435.81	522	ENSG00000104522,ENSG00000104529,ENSG00000104524,ENSG00000179886	ENSG00000204839,ENSG00000104518,ENSG00000104529,ENSG00000147813,ENSG00000183309,ENSG00000179886,ENSG00000104524	522	1	protein_coding	-	PYCRL	chr8:144686083-144691943	5860	5304
ENSG00000178252	12_peaks_stitched	chr3	49025859	49067298	12	41439	24363.88	4160.72	523	ENSG00000178035,ENSG00000178252,ENSG00000178149,ENSG00000198218,ENSG00000178467,ENSG00000178057	ENSG00000177479,ENSG00000198218	523	1	protein_coding	+	WDR6	chr3:49044495-49053386	8891	20962
ENSG00000150967	16_peaks_stitched	chr12	123402250	123467328	16	65078	28163.86	7961.63	524	ENSG00000150967,ENSG00000111325,ENSG00000182196	ENSG00000139722,ENSG00000111325,ENSG00000182196,ENSG00000090975	524	1	protein_coding	-	ABCB9	chr12:123405498-123466196	60698	21314
ENSG00000105974	8_peaks_stitched	chr7	116135612	116180028	8	44416	25329.14	5150.64	525	ENSG00000105971,ENSG00000105974		525	1	protein_coding	+	CAV1	chr7:116164839-116201233	36394	9095
ENSG00000141905	24_peaks_stitched	chr19	3358755	3414188	24	55433	27093.44	6947.19	526	ENSG00000141905	ENSG00000141905	526	1	protein_coding	+	NFIC	chr19:3359561-3469215	109654	12347
ENSG00000160712	15_peaks_stitched	chr1	154362700	154407105	15	44405	25364.33	5261.8	527	ENSG00000160712	ENSG00000160712,ENSG00000143515	527	1	protein_coding	+	IL6R	chr1:154377669-154441926	64257	9683
ENSG00000175215	12_peaks_stitched	chr12	58225036	58259741	12	34705	24687.46	4646.94	528	ENSG00000175215	ENSG00000135407,ENSG00000175215,ENSG00000123297	528	1	protein_coding	-	CTDSP2	chr12:58213710-58240522	26812	9404
ENSG00000105538	15_peaks_stitched	chr19	49216109	49261429	15	45320	25995.82	5957.59	529	ENSG00000176909,ENSG00000182264,ENSG00000105538,ENSG00000105550,ENSG00000174951	ENSG00000105552,ENSG00000142233,ENSG00000176920,ENSG00000182264	529	1	protein_coding	-	RASIP1	chr19:49223844-49243978	20134	4604
ENSG00000132207	17_peaks_stitched	chr16	30194393	30221659	17	27266	24967.25	4947.16	530	ENSG00000102879,ENSG00000261052,ENSG00000169627,ENSG00000132207		530	1	protein_coding	+	SLX1A	chr16:30205208-30208882	3674	4488
ENSG00000132763	15_peaks_stitched	chr1	45956142	45997230	15	41088	26114.49	6099.36	531	ENSG00000117450,ENSG00000070759,ENSG00000132763,ENSG00000236624	ENSG00000117448,ENSG00000070759	531	1	protein_coding	+	MMACHC	chr1:45965725-45976739	11014	3582
ENSG00000221838	9_peaks_stitched	chr7	99678515	99725629	9	47114	25822.22	5851.21	532	ENSG00000106290,ENSG00000168090,ENSG00000221838,ENSG00000166526,ENSG00000166508,ENSG00000166997,ENSG00000214309	ENSG00000188186,ENSG00000066923,ENSG00000197093,ENSG00000146826,ENSG00000213420,ENSG00000166526,ENSG00000166529,ENSG00000166508	532	1	protein_coding	+	AP4M1	chr7:99699172-99707968	8796	10097
ENSG00000136720	6_peaks_stitched	chr2	129119491	129142875	6	23384	22395.03	2477.16	533		ENSG00000136720	533	1	protein_coding	-	HS6ST1	chr2:128994290-129076151	81861	5651
ENSG00000179218	15_peaks_stitched	chr19	13029814	13080375	15	50561	25705.95	5794.37	534	ENSG00000179218,ENSG00000179262,ENSG00000161860,ENSG00000179115,ENSG00000179284,ENSG00000179271	ENSG00000105607,ENSG00000095066,ENSG00000105612,ENSG00000008441,ENSG00000105613,ENSG00000161860,ENSG00000105610	534	1	protein_coding	+	CALR	chr19:13049392-13055303	5911	4893
ENSG00000144824	18_peaks_stitched	chr3	111435962	111484094	18	48132	26262.94	6356.92	535	ENSG00000240891,ENSG00000144824	ENSG00000240891	535	1	protein_coding	+	PHLDB2	chr3:111451344-111695364	244020	28306
ENSG00000155506	26_peaks_stitched	chr5	154133023	154209583	26	76560	28699.75	8799.58	536	ENSG00000155506,ENSG00000170271	ENSG00000155508,ENSG00000170271	536	1	protein_coding	+	LARP1	chr5:154092462-154197167	104705	10589
ENSG00000175592	15_peaks_stitched	chr11	65655002	65688785	15	33783	24333.91	4487.08	537	ENSG00000175550,ENSG00000172500,ENSG00000175592,ENSG00000175573,ENSG00000175602	ENSG00000172732,ENSG00000172757,ENSG00000172638,ENSG00000172543,ENSG00000175467,ENSG00000172500	537	1	protein_coding	-	FOSL1	chr11:65659520-65668044	8524	5139
ENSG00000130311	21_peaks_stitched	chr19	17402785	17456820	21	54035	25014.45	5179.88	538	ENSG00000130312,ENSG00000130299,ENSG00000130311,ENSG00000074855,ENSG00000127220	ENSG00000130300,ENSG00000130307,ENSG00000160117,ENSG00000105393,ENSG00000160113,ENSG00000269095,ENSG00000269307	538	1	protein_coding	+	DDA1	chr19:17420327-17434110	13783	5630
ENSG00000126934	29_peaks_stitched	chr19	4081587	4145934	29	64347	27372.42	7594.83	539	ENSG00000126934	ENSG00000060566,ENSG00000178951,ENSG00000077463,ENSG00000205147,ENSG00000089847	539	1	protein_coding	-	MAP2K2	chr19:4090319-4124126	33807	9098
ENSG00000185624	16_peaks_stitched	chr17	79773158	79830472	16	57314	25250.49	5481.47	540	ENSG00000225663,ENSG00000185624,ENSG00000141522,ENSG00000182676,ENSG00000215621	ENSG00000185813,ENSG00000187531,ENSG00000183979,ENSG00000215644,ENSG00000141552,ENSG00000183684	540	1	protein_coding	-	P4HB	chr17:79801035-79818570	17535	14430
ENSG00000196344	10_peaks_stitched	chr4	100354701	100384117	10	29416	23393.18	3637.35	541	ENSG00000196344	ENSG00000138813,ENSG00000196344	541	1	protein_coding	-	ADH7	chr4:100333418-100356894	23476	4189
ENSG00000076108	9_peaks_stitched	chr12	57022478	57040757	9	18279	22091.46	2343.56	542	ENSG00000076108,ENSG00000110955	ENSG00000076108,ENSG00000110958	542	1	protein_coding	-	BAZ2A	chr12:56989380-57030600	41220	19811
ENSG00000241878	23_peaks_stitched	chr22	32008955	32059679	23	50724	25903.21	6160.05	543	ENSG00000241878,ENSG00000198089	ENSG00000198089,ENSG00000183530	543	1	protein_coding	-	PISD	chr22:32014477-32058418	43941	15664
ENSG00000005889	36_peaks_stitched	chrX	24158611	24234656	36	76045	26399.56	6686.53	544	ENSG00000005889		544	1	protein_coding	+	ZFX	chrX:24167290-24234372	67082	21055
ENSG00000164808	21_peaks_stitched	chr8	48254308	48298319	21	44011	24453.83	4776.56	545	ENSG00000164808	ENSG00000164808	545	1	protein_coding	+	SPIDR	chr8:48173167-48648868	475701	14178
ENSG00000184640	20_peaks_stitched	chr17	75275447	75329483	20	54036	25021.8	5351.75	546	ENSG00000184640	ENSG00000184640	546	1	protein_coding	+	SEPT9	chr17:75276651-75496678	220027	30273
ENSG00000104635	21_peaks_stitched	chr8	22209713	22269325	21	59612	30083.53	10453.97	547	ENSG00000197181,ENSG00000104635	ENSG00000104635,ENSG00000120910	547	1	protein_coding	+	SLC39A14	chr8:22224762-22291642	66880	12715
ENSG00000064787	14_peaks_stitched	chr20	52403395	52459443	14	56048	26063.54	6468.64	548			548	1	protein_coding	-	BCAS1	chr20:52553316-52687304	133988	11146
ENSG00000071655	17_peaks_stitched	chr19	1560539	1634065	17	73526	28725.88	9130.98	549	ENSG00000071655,ENSG00000181588,ENSG00000127540,ENSG00000071564,ENSG00000267059	ENSG00000185761,ENSG00000185988	549	1	protein_coding	-	MBD3	chr19:1576639-1592882	16243	12316
ENSG00000120162	33_peaks_stitched	chr9	27353662	27441590	33	87928	29518.8	9933.16	550	ENSG00000120162		550	1	protein_coding	-	MOB3B	chr9:27325207-27529779	204572	7284
ENSG00000242086	20_peaks_stitched	chr3	195404422	195448074	20	43652	32946.2	13375.77	551	ENSG00000242086,ENSG00000176945	ENSG00000242086,ENSG00000176945,ENSG00000145113	551	1	lincRNA	+	LINC00969	chr3:195384933-195460422	75489	29524
ENSG00000161217	14_peaks_stitched	chr3	195980364	196015706	14	35342	25999.47	6434.43	552	ENSG00000161217	ENSG00000163959,ENSG00000163958,ENSG00000161217,ENSG00000213123,ENSG00000273331,ENSG00000145107	552	1	protein_coding	-	PCYT1A	chr3:195941093-196014828	73735	11110
ENSG00000063322	11_peaks_stitched	chr19	39873753	39904525	11	30772	22781.2	3237.41	553	ENSG00000128016,ENSG00000179134,ENSG00000063322,ENSG00000090924,ENSG00000006712	ENSG00000090924,ENSG00000196235,ENSG00000130755,ENSG00000179134,ENSG00000105193,ENSG00000213922	553	1	protein_coding	+	MED29	chr19:39881943-39891277	9334	11146
ENSG00000126522	17_peaks_stitched	chr7	65508838	65584382	17	75544	30085.62	10564.93	554	ENSG00000241258,ENSG00000126522,ENSG00000249319	ENSG00000241258	554	1	protein_coding	+	ASL	chr7:65540785-65558545	17760	5918
ENSG00000145016	12_peaks_stitched	chr3	197431736	197479394	12	47658	27684.51	8215.32	555	ENSG00000145016,ENSG00000122068	ENSG00000186001,ENSG00000145016,ENSG00000122068	555	1	protein_coding	-	KIAA0226	chr3:197398264-197476598	78334	12458
ENSG00000100320	15_peaks_stitched	chr22	36275432	36325022	15	49590	25109.13	5648.9	556	ENSG00000100320	ENSG00000100320	556	1	protein_coding	-	RBFOX2	chr22:36134783-36424473	289690	13232
ENSG00000184361	28_peaks_stitched	chr17	43351798	43399690	28	47892	25186.07	5788.8	557		ENSG00000184922,ENSG00000184361	557	1	protein_coding	-	SPATA32	chr17:43331760-43339479	7719	3073
ENSG00000165388	8_peaks_stitched	chr10	48314823	48356033	8	41210	24752.84	5376.57	558	ENSG00000165388	ENSG00000165388,ENSG00000165390,ENSG00000107618	558	1	protein_coding	+	ZNF488	chr10:48355024-48373866	18842	13448
ENSG00000137834	23_peaks_stitched	chr15	66981001	67023303	23	42302	24187.13	4854.62	559	ENSG00000137834		559	1	protein_coding	+	SMAD6	chr15:66994566-67074338	79772	7923
ENSG00000101189	25_peaks_stitched	chr20	61385036	61464869	25	79833	27661.67	8329.78	560	ENSG00000092758,ENSG00000060491,ENSG00000101189,ENSG00000101188	ENSG00000101190,ENSG00000092758	560	1	protein_coding	+	MRGBP	chr20:61427805-61431945	4140	1631
ENSG00000170606	24_peaks_stitched	chr5	132355709	132417652	24	61943	25706.84	6429.63	561	ENSG00000170606,ENSG00000155329	ENSG00000170606	561	1	protein_coding	+	HSPA4	chr5:132387654-132442141	54487	5560
ENSG00000148841	5_peaks_stitched	chr10	106080490	106099071	5	18581	21831.17	2569.44	562	ENSG00000148841	ENSG00000065621,ENSG00000120051	562	1	protein_coding	-	ITPRIP	chr10:106071894-106098162	26268	12779
ENSG00000180921	10_peaks_stitched	chr8	144798435	144823693	10	25258	23721.61	4473.43	563	ENSG00000181085,ENSG00000180921	ENSG00000181135,ENSG00000255181	563	1	protein_coding	-	FAM83H	chr8:144806103-144815971	9868	9258
ENSG00000074800	13_peaks_stitched	chr1	8918225	8950309	13	32084	23500.13	4263.24	564	ENSG00000074800	ENSG00000142599	564	1	protein_coding	-	ENO1	chr1:8921061-8939308	18247	5036
ENSG00000164086	12_peaks_stitched	chr3	52071213	52101651	12	30438	22477.89	3284.21	565	ENSG00000164086,ENSG00000256097	ENSG00000162244,ENSG00000243989	565	1	protein_coding	-	DUSP7	chr3:52082935-52090566	7631	9188
ENSG00000034152	5_peaks_stitched	chr17	21171503	21201096	5	29593	25296.18	6129.98	566	ENSG00000034152	ENSG00000154035,ENSG00000034152	566	1	protein_coding	+	MAP2K3	chr17:21187984-21218552	30568	7657
ENSG00000071189	13_peaks_stitched	chr7	17672579	17721384	13	48805	26126.68	6967.24	567			567	1	protein_coding	-	SNX13	chr7:17830385-17980124	149739	21864
ENSG00000171680	11_peaks_stitched	chr1	6524183	6558388	11	34205	24016.94	4867.82	568	ENSG00000171680,ENSG00000215788	ENSG00000215788,ENSG00000187017,ENSG00000069812,ENSG00000162408	568	1	protein_coding	-	PLEKHG5	chr1:6526152-6580121	53969	9903
ENSG00000142002	18_peaks_stitched	chr19	4661896	4725072	18	63176	26974.2	7838.13	569	ENSG00000142002,ENSG00000074842	ENSG00000185361	569	1	protein_coding	-	DPP9	chr19:4675236-4724685	49449	16753
ENSG00000142961	5_peaks_stitched	chr1	47069182	47083334	5	14152	21604.16	2488.36	570	ENSG00000079277,ENSG00000142961	ENSG00000123472,ENSG00000079277	570	1	protein_coding	-	MOB3C	chr1:47073387-47082563	9176	10638
ENSG00000121864	5_peaks_stitched	chr3	179033655	179046897	5	13242	27018.09	7912.62	571	ENSG00000121864	ENSG00000171109,ENSG00000171121,ENSG00000121864	571	1	protein_coding	+	ZNF639	chr3:179040779-179053323	12544	8636
ENSG00000213648	14_peaks_stitched	chr16	29460614	29482315	14	21701	23368.09	4278.05	572	ENSG00000181625,ENSG00000213648,ENSG00000198106,ENSG00000183336	ENSG00000254206	572	1	protein_coding	+	SULT1A4	chr16:29467127-29476300	9173	5599
ENSG00000009709	13_peaks_stitched	chr1	18944477	19009004	13	64527	27243.37	8154.86	573	ENSG00000009709		573	1	protein_coding	+	PAX7	chr1:18957500-19075360	117860	7479
ENSG00000182795	11_peaks_stitched	chr1	207175969	207207075	11	31106	23083.47	4003.65	574	ENSG00000182795	ENSG00000123836,ENSG00000162897,ENSG00000180667	574	1	protein_coding	-	C1orf116	chr1:207191866-207206101	14235	8451
ENSG00000173575	24_peaks_stitched	chr15	93406537	93480280	24	73743	25437.66	6371.78	575	ENSG00000173575	ENSG00000173575	575	1	protein_coding	+	CHD2	chr15:93426526-93571237	144711	23497
ENSG00000005884	5_peaks_stitched	chr17	48124261	48142518	5	18257	21769.95	2710.35	576	ENSG00000005884	ENSG00000005882,ENSG00000005884,ENSG00000167100	576	1	protein_coding	+	ITGA3	chr17:48133332-48167845	34513	16707
ENSG00000166165	13_peaks_stitched	chr14	103965635	104011491	13	45856	23487.39	4438.48	577	ENSG00000075413,ENSG00000166165,ENSG00000166166	ENSG00000256053,ENSG00000126214,ENSG00000075413,ENSG00000166170	577	1	protein_coding	-	CKB	chr14:103985996-103989448	3452	9191
ENSG00000169926	20_peaks_stitched	chr15	31617445	31693069	20	75624	25989.15	6949.93	578	ENSG00000169926		578	1	protein_coding	+	KLF13	chr15:31619058-31727868	108810	10185
ENSG00000110651	9_peaks_stitched	chr11	2398495	2423417	9	24922	22450.07	3431.96	579	ENSG00000110651,ENSG00000184281	ENSG00000184281,ENSG00000053918,ENSG00000070985	579	1	protein_coding	+	CD81	chr11:2397407-2418649	21242	12520
ENSG00000126460	15_peaks_stitched	chr19	50050100	50122330	15	72230	27218.9	8314.05	580	ENSG00000142546,ENSG00000126460,ENSG00000142552,ENSG00000126464	ENSG00000126456,ENSG00000142552,ENSG00000104870,ENSG00000268000,ENSG00000126461,ENSG00000126453,ENSG00000126458,ENSG00000126464	580	1	protein_coding	+	PRRG2	chr19:50083903-50094272	10369	3569
ENSG00000227036	36_peaks_stitched	chr17	70551295	70610305	36	59010	24206.52	5308.37	581	ENSG00000227036		581	1	lincRNA	-	LINC00511	chr17:70319264-70636611	317347	11823
ENSG00000179943	9_peaks_stitched	chr19	56090739	56118384	9	27645	22390.1	3501.61	582	ENSG00000218891,ENSG00000171443,ENSG00000179943,ENSG00000261221	ENSG00000187550,ENSG00000213015,ENSG00000063244,ENSG00000171425,ENSG00000231274,ENSG00000173581,ENSG00000179922	582	1	protein_coding	-	FIZ1	chr19:56102746-56113336	10590	8875
ENSG00000171603	24_peaks_stitched	chr1	9842615	9904280	24	61665	25722.12	6888.03	583	ENSG00000171603	ENSG00000171603,ENSG00000178585	583	1	protein_coding	-	CLSTN1	chr1:9789084-9884584	95500	8242
ENSG00000136810	8_peaks_stitched	chr9	113010841	113024406	8	13565	20790.53	1956.76	584	ENSG00000136810	ENSG00000188959,ENSG00000136810	584	1	protein_coding	-	TXN	chr9:113006091-113018920	12829	1456
ENSG00000167522	22_peaks_stitched	chr16	89506434	89576005	22	69571	24799.58	5991.51	585	ENSG00000167522,ENSG00000197912	ENSG00000197912	585	1	protein_coding	-	ANKRD11	chr16:89334038-89556969	222931	19228
ENSG00000174282	15_peaks_stitched	chr17	7353867	7391093	15	37226	23329.86	4562.51	586	ENSG00000181222,ENSG00000170175,ENSG00000174282,ENSG00000259224	ENSG00000169992,ENSG00000161958,ENSG00000205544,ENSG00000170175,ENSG00000181222,ENSG00000262481,ENSG00000181284,ENSG00000181323,ENSG00000184560	586	1	protein_coding	-	ZBTB4	chr17:7362685-7387582	24897	6021
ENSG00000187147	13_peaks_stitched	chr1	44870038	44904363	13	34325	24201.76	5478.1	587	ENSG00000187147	ENSG00000117419	587	1	protein_coding	+	RNF220	chr1:44870866-45117396	246530	15130
ENSG00000173728	9_peaks_stitched	chr1	244503029	244536905	9	33876	22578.37	3866.88	588	ENSG00000173728	ENSG00000173728,ENSG00000035687	588	1	protein_coding	+	C1orf100	chr1:244515937-244552965	37028	1574
ENSG00000116285	23_peaks_stitched	chr1	8040661	8089287	23	48626	24325.28	5645	589	ENSG00000116288,ENSG00000116285	ENSG00000049249,ENSG00000116288	589	1	protein_coding	-	ERRFI1	chr1:8064464-8086368	21904	6717
ENSG00000140961	18_peaks_stitched	chr16	83960561	84007619	18	47058	23148.79	4479.26	590	ENSG00000140961,ENSG00000103154	ENSG00000103154,ENSG00000103150,ENSG00000166558	590	1	protein_coding	+	OSGIN1	chr16:83981887-83999937	18050	5493
ENSG00000146707	13_peaks_stitched	chr7	76227888	76274886	13	46998	25599.38	7015.4	591	ENSG00000146707,ENSG00000243566		591	1	protein_coding	-	POMZP3	chr7:76239303-76256578	17275	3826
ENSG00000130707	16_peaks_stitched	chr9	133301199	133336992	16	35793	24771.77	6209.94	592	ENSG00000148357,ENSG00000130707	ENSG00000130707,ENSG00000148357	592	1	protein_coding	+	ASS1	chr9:133320316-133376661	56345	4458
ENSG00000181090	11_peaks_stitched	chr9	140499035	140535140	11	36105	23640.52	5089.86	593	ENSG00000181090,ENSG00000197070,ENSG00000203993	ENSG00000181090,ENSG00000148399,ENSG00000165724	593	1	protein_coding	+	EHMT1	chr9:140513444-140764468	251024	20537
ENSG00000148498	19_peaks_stitched	chr10	34991334	35062300	19	70966	30826.96	12277.83	594	ENSG00000148498	ENSG00000148498	594	1	protein_coding	-	PARD3	chr10:34398488-35104253	705765	9721
ENSG00000139269	3_peaks_stitched	chr12	57846441	57857052	3	10611	20021.84	1485.73	595	ENSG00000139269,ENSG00000111087	ENSG00000111087,ENSG00000166986,ENSG00000123329,ENSG00000179912,ENSG00000268367,ENSG00000175189	595	1	protein_coding	+	INHBE	chr12:57846106-57853063	6957	5272
ENSG00000153107	19_peaks_stitched	chr2	112209893	112254550	19	44657	25238.41	6703.56	596			596	1	protein_coding	-	ANAPC1	chr2:112523848-112642267	118419	15444
ENSG00000157216	9_peaks_stitched	chr1	54841412	54887300	9	45888	29304.91	10780.63	597	ENSG00000157216	ENSG00000157216	597	1	protein_coding	-	SSBP3	chr1:54691105-54879152	188047	8322
ENSG00000105808	17_peaks_stitched	chr7	102230515	102272941	17	42426	26518.84	8024.31	598	ENSG00000105808	ENSG00000168255,ENSG00000228049,ENSG00000173678,ENSG00000267645,ENSG00000205238,ENSG00000267368	598	1	protein_coding	-	RASA4	chr7:102220093-102257204	37111	12190
ENSG00000157216	24_peaks_stitched	chr1	54712727	54808539	24	95812	40364.79	21893.46	599	ENSG00000157216	ENSG00000116221,ENSG00000215883,ENSG00000157216	599	1	protein_coding	-	SSBP3	chr1:54691105-54879152	188047	8322
ENSG00000100221	6_peaks_stitched	chr22	39077262	39114753	6	37491	23297.03	4871.33	600	ENSG00000100221,ENSG00000100226,ENSG00000100216	ENSG00000184949,ENSG00000100242,ENSG00000100211,ENSG00000100226	600	1	protein_coding	-	JOSD1	chr22:39081548-39097561	16013	8042
ENSG00000086544	16_peaks_stitched	chr19	41219638	41261978	16	42340	22285.24	3867.86	601	ENSG00000123815,ENSG00000077312,ENSG00000086544,ENSG00000188493	ENSG00000261857,ENSG00000167578,ENSG00000171570,ENSG00000077312,ENSG00000123815,ENSG00000268797,ENSG00000105245,ENSG00000269858,ENSG00000268975	601	1	protein_coding	+	ITPKC	chr19:41223008-41246765	23757	3784
ENSG00000148180	5_peaks_stitched	chr9	124029886	124062522	5	32636	24108.38	5709.8	602	ENSG00000148180	ENSG00000148180,ENSG00000267987,ENSG00000119396	602	1	protein_coding	+	GSN	chr9:123970072-124095121	125049	15532
ENSG00000168575	19_peaks_stitched	chr8	42342187	42398556	19	56369	24555.24	6158.49	603	ENSG00000168575,ENSG00000176209	ENSG00000176209,ENSG00000168575	603	1	protein_coding	-	SLC20A2	chr8:42273993-42397069	123076	10793
ENSG00000137642	21_peaks_stitched	chr11	121317032	121366403	21	49371	24107.77	5723.49	604	ENSG00000137642		604	1	protein_coding	+	SORL1	chr11:121322912-121504402	181490	22344
ENSG00000130921	15_peaks_stitched	chr12	123716214	123757606	15	41392	22844.73	4482.92	605	ENSG00000130921,ENSG00000051825,ENSG00000111328	ENSG00000051825	605	1	protein_coding	+	C12orf65	chr12:123717463-123742506	25043	11509
ENSG00000151012	18_peaks_stitched	chr4	139143210	139192122	18	48912	23902.48	5551.53	606	ENSG00000151012	ENSG00000251372,ENSG00000248397	606	1	protein_coding	-	SLC7A11	chr4:139085251-139163503	78252	9851
ENSG00000249375	8_peaks_stitched	chr8	128671460	128701916	8	30456	23724.25	5388.43	607	ENSG00000249375	ENSG00000136997,ENSG00000249375	607	1	lincRNA	-	CASC11	chr8:128698588-128746213	47625	4671
ENSG00000250571	10_peaks_stitched	chr8	144342892	144375136	10	32244	24045.74	5734.43	608	ENSG00000250571,ENSG00000264668,ENSG00000185730,ENSG00000181638	ENSG00000184428,ENSG00000181638,ENSG00000182851	608	1	protein_coding	+	GLI4	chr8:144349603-144359101	9498	9374
ENSG00000165152	10_peaks_stitched	chr9	104224351	104250660	10	26309	22239.26	3932.83	609	ENSG00000165152	ENSG00000155827,ENSG00000136872,ENSG00000165152	609	1	protein_coding	-	TMEM246	chr9:104235453-104295819	60366	5940
ENSG00000185591	16_peaks_stitched	chr12	53738286	53784782	16	46496	23435.15	5140.01	610	ENSG00000185591,ENSG00000170374	ENSG00000094914,ENSG00000139637,ENSG00000123349,ENSG00000135409,ENSG00000170374	610	1	protein_coding	+	SP1	chr12:53773960-53810230	36270	9908
ENSG00000125657	8_peaks_stitched	chr19	6502046	6552328	8	50282	23549.56	5279.29	611	ENSG00000104833,ENSG00000125657	ENSG00000205744,ENSG00000125648,ENSG00000130545,ENSG00000104833,ENSG00000125726	611	1	protein_coding	+	TNFSF9	chr19:6531010-6535931	4921	1654
ENSG00000171603	19_peaks_stitched	chr1	9777076	9829890	19	52814	24695.26	6438.7	612	ENSG00000171608,ENSG00000171603	ENSG00000171608	612	1	protein_coding	-	CLSTN1	chr1:9789084-9884584	95500	8242
ENSG00000152518	13_peaks_stitched	chr2	43424262	43483225	13	58963	23652.66	5425.85	613	ENSG00000115970,ENSG00000152518	ENSG00000115970	613	1	protein_coding	-	ZFP36L2	chr2:43449541-43453748	4207	3694
ENSG00000180233	26_peaks_stitched	chr7	30321577	30370570	26	48993	25108.8	6889.92	614	ENSG00000180233	ENSG00000180233	614	1	protein_coding	+	ZNRF2	chr7:30323923-30452118	128195	4831
ENSG00000117984	12_peaks_stitched	chr11	1768266	1804871	12	36605	23168.91	4959.62	615	ENSG00000244242,ENSG00000117984	ENSG00000149043,ENSG00000205864	615	1	protein_coding	-	CTSD	chr11:1773982-1785222	11240	5359
ENSG00000082014	11_peaks_stitched	chr7	150923173	150949874	11	26701	21536.75	3334.02	616	ENSG00000033050,ENSG00000082014,ENSG00000033100	ENSG00000146926,ENSG00000033050	616	1	protein_coding	-	SMARCD3	chr7:150935850-150974982	39132	10650
ENSG00000127527	20_peaks_stitched	chr19	16531198	16583635	20	52437	24457.88	6287.83	617	ENSG00000127527	ENSG00000085872,ENSG00000105072,ENSG00000269058,ENSG00000127527	617	1	protein_coding	-	EPS15L1	chr19:16466050-16582896	116846	11392
ENSG00000131446	8_peaks_stitched	chr5	180212595	180239254	8	26659	21429.31	3270.25	618	ENSG00000131446	ENSG00000196670,ENSG00000245060,ENSG00000174339	618	1	protein_coding	-	MGAT1	chr5:180217541-180242652	25111	22219
ENSG00000159128	21_peaks_stitched	chr21	34751288	34817708	21	66420	25252.4	7113.99	619	ENSG00000159128,ENSG00000142188	ENSG00000142188,ENSG00000177692	619	1	protein_coding	+	IFNGR2	chr21:34775202-34851655	76453	4545
ENSG00000110090	8_peaks_stitched	chr11	68573612	68609896	8	36284	22437.26	4302.85	620	ENSG00000110090	ENSG00000110090	620	1	protein_coding	-	CPT1A	chr11:68522088-68611878	89790	7561
ENSG00000128309	15_peaks_stitched	chr22	37408128	37448514	15	40386	23144.7	5077.73	621	ENSG00000100379,ENSG00000128311,ENSG00000128309	ENSG00000185264,ENSG00000100379,ENSG00000187045	621	1	protein_coding	+	MPST	chr22:37415676-37425863	10187	11593
ENSG00000179950	13_peaks_stitched	chr8	144896352	144929050	13	32698	23680.45	5668.39	622	ENSG00000179950,ENSG00000180900,ENSG00000185189	ENSG00000180900,ENSG00000227184	622	1	protein_coding	-	PUF60	chr8:144898514-144912029	13515	9444
ENSG00000024422	13_peaks_stitched	chr19	48216263	48254013	13	37750	22315.16	4343.19	623	ENSG00000105373,ENSG00000024422	ENSG00000105373,ENSG00000178980,ENSG00000063169	623	1	protein_coding	+	EHD2	chr19:48216600-48246391	29791	6318
ENSG00000187024	11_peaks_stitched	chr9	130476670	130505324	11	28654	22870.37	4907.88	624	ENSG00000160404,ENSG00000095370,ENSG00000187024,ENSG00000160401,ENSG00000167094	ENSG00000136807,ENSG00000095370,ENSG00000160401,ENSG00000136854	624	1	protein_coding	-	PTRH1	chr9:130455257-130487152	31895	7034
ENSG00000232070	11_peaks_stitched	chr14	21556840	21580863	11	24023	20210.17	2264.02	625	ENSG00000165804,ENSG00000165801,ENSG00000232070	ENSG00000165799,ENSG00000165795,ENSG00000165801,ENSG00000173431,ENSG00000169327	625	1	protein_coding	+	TMEM253	chr14:21567096-21571883	4787	3763
ENSG00000101665	14_peaks_stitched	chr18	46516758	46548819	14	32061	21046.88	3107.05	626		ENSG00000101665	626	1	protein_coding	-	SMAD7	chr18:46446223-46477081	30858	9463
ENSG00000103495	14_peaks_stitched	chr16	29801061	29837143	14	36082	21371.17	3444.32	627	ENSG00000103495,ENSG00000013364,ENSG00000079616,ENSG00000167371,ENSG00000263136,ENSG00000185928	ENSG00000103502,ENSG00000013364,ENSG00000185905,ENSG00000174992	627	1	protein_coding	+	MAZ	chr16:29817427-29823649	6222	15635
ENSG00000148671	13_peaks_stitched	chr10	88713613	88734310	13	20697	20962.95	3084.45	628	ENSG00000148671,ENSG00000173269,ENSG00000173267	ENSG00000173269,ENSG00000188100	628	1	protein_coding	+	ADIRF	chr10:88727949-88743691	15742	1336
ENSG00000141526	11_peaks_stitched	chr17	80162702	80205302	11	42600	21929.9	4059.36	629	ENSG00000141551,ENSG00000141526,ENSG00000176155	ENSG00000176155,ENSG00000141551,ENSG00000268852	629	1	protein_coding	+	SLC16A3	chr17:80186273-80219005	32732	17473
ENSG00000168209	14_peaks_stitched	chr10	74008179	74038353	14	30174	21330.37	3467.78	630	ENSG00000168209	ENSG00000138303,ENSG00000166295	630	1	protein_coding	+	DDIT4	chr10:74033678-74035794	2116	3015
ENSG00000122566	10_peaks_stitched	chr7	26222920	26245705	10	22785	21224.59	3368.15	631	ENSG00000122565,ENSG00000122566,ENSG00000050344	ENSG00000122565	631	1	protein_coding	-	HNRNPA2B1	chr7:26229547-26241149	11602	15962
ENSG00000175193	14_peaks_stitched	chr3	183590364	183651987	14	61623	36289.64	18452.63	632	ENSG00000175193,ENSG00000114770	ENSG00000175193,ENSG00000180834,ENSG00000114770	632	1	protein_coding	-	PARL	chr3:183547173-183602721	55548	3950
ENSG00000105576	12_peaks_stitched	chr19	12806768	12849144	12	42376	22999.9	5168.76	633	ENSG00000132004,ENSG00000123144,ENSG00000105576,ENSG00000198356	ENSG00000269242,ENSG00000123154,ENSG00000095059,ENSG00000105583,ENSG00000095066,ENSG00000104774,ENSG00000039987,ENSG00000269590	633	1	protein_coding	-	TNPO2	chr19:12810008-12834825	24817	14016
ENSG00000090534	4_peaks_stitched	chr3	184078133	184098690	4	20557	23313.97	5484.32	634	ENSG00000090534,ENSG00000163882,ENSG00000114859,ENSG00000090539,ENSG00000145191	ENSG00000175182,ENSG00000114867,ENSG00000114859,ENSG00000090539	634	1	protein_coding	-	THPO	chr3:184089723-184095932	6209	3802
ENSG00000107816	14_peaks_stitched	chr10	102746241	102773337	14	27096	21277.69	3450.86	635	ENSG00000055950,ENSG00000186862,ENSG00000107816,ENSG00000107815	ENSG00000107821,ENSG00000095539,ENSG00000107819,ENSG00000055950,ENSG00000186862,ENSG00000119906	635	1	protein_coding	+	LZTS2	chr10:102756375-102767593	11218	8407
ENSG00000165322	11_peaks_stitched	chr10	32210150	32237173	11	27023	22373.61	4563.38	636	ENSG00000165322	ENSG00000165322	636	1	protein_coding	-	ARHGAP12	chr10:32094365-32217742	123377	15589
ENSG00000271303	18_peaks_stitched	chr20	622703	650679	18	27976	21390.03	3601.72	637	ENSG00000271303,ENSG00000215397	ENSG00000125878	637	1	protein_coding	-	SRXN1	chr20:627259-634014	6755	2696
ENSG00000122778	25_peaks_stitched	chr7	138515553	138583487	25	67934	25797.53	8013.7	638	ENSG00000214128,ENSG00000122778	ENSG00000105929,ENSG00000214128	638	1	protein_coding	-	KIAA1549	chr7:138516126-138666064	149938	15721
ENSG00000197093	14_peaks_stitched	chr7	99745842	99783041	14	37199	22382.13	4630.26	639	ENSG00000146826,ENSG00000188186,ENSG00000066923,ENSG00000197093,ENSG00000213420	ENSG00000066923,ENSG00000221838,ENSG00000166997,ENSG00000106290,ENSG00000214309,ENSG00000166508,ENSG00000197093,ENSG00000213413	639	1	protein_coding	-	GAL3ST4	chr7:99756867-99766373	9506	9401
ENSG00000137261	9_peaks_stitched	chr6	24633140	24670159	9	37019	21137.87	3388.37	640	ENSG00000111802,ENSG00000112304,ENSG00000137261	ENSG00000112304	640	1	protein_coding	-	KIAA0319	chr6:24544332-24646383	102051	10920
ENSG00000143793	9_peaks_stitched	chr1	228268826	228308402	9	39576	22893.34	5146.06	641	ENSG00000162910,ENSG00000143761,ENSG00000143793	ENSG00000143774,ENSG00000198835,ENSG00000162910,ENSG00000181873	641	1	protein_coding	-	C1orf35	chr1:228288427-228293112	4685	8287
ENSG00000006555	8_peaks_stitched	chr1	55257933	55276229	8	18296	22337.03	4594.77	642	ENSG00000162398,ENSG00000006555	ENSG00000006555,ENSG00000162396,ENSG00000116133	642	1	protein_coding	-	TTC22	chr1:55245385-55266940	21555	8256
ENSG00000267873	18_peaks_stitched	chr12	52671527	52743465	18	71938	27462.76	9729.23	643	ENSG00000170523,ENSG00000170442,ENSG00000267873,ENSG00000205426	ENSG00000135480,ENSG00000135443,ENSG00000161849	643	1	protein_coding	+	AC121757.1	chr12:52709128-52709790	662	72
ENSG00000145555	19_peaks_stitched	chr5	16888635	16937372	19	48737	23102.04	5375.05	644	ENSG00000145555		644	1	protein_coding	-	MYO10	chr5:16665395-16936372	270977	13572
ENSG00000104783	15_peaks_stitched	chr19	44243052	44289677	15	46625	22092.33	4372.63	645	ENSG00000105771,ENSG00000104783	ENSG00000159871,ENSG00000124449,ENSG00000167637,ENSG00000105771	645	1	protein_coding	-	KCNN4	chr19:44270685-44285409	14724	7282
ENSG00000178473	11_peaks_stitched	chr10	5312747	5340134	11	27387	20257.89	2543.58	646			646	1	protein_coding	+	UCN3	chr10:5406972-5416169	9197	712
ENSG00000164924	15_peaks_stitched	chr8	101911631	101966963	15	55332	22930.31	5220.35	647	ENSG00000164924		647	1	protein_coding	-	YWHAZ	chr8:101928753-101965616	36863	21020
ENSG00000140443	21_peaks_stitched	chr15	99189832	99242519	21	52687	22360.79	4684.69	648	ENSG00000140443	ENSG00000140443	648	1	protein_coding	+	IGF1R	chr15:99192200-99507759	315559	24560
ENSG00000160563	6_peaks_stitched	chr9	134872848	134887342	6	14494	19839.29	2194.91	649	ENSG00000160563		649	1	protein_coding	-	MED27	chr9:134735494-134955295	219801	2038
ENSG00000064300	12_peaks_stitched	chr17	47557816	47605477	12	47661	24035.8	6413.78	650	ENSG00000064300	ENSG00000182575	650	1	protein_coding	+	NGFR	chr17:47572655-47592379	19724	4892
ENSG00000160211	16_peaks_stitched	chrX	153743626	153780635	16	37009	21103.78	3485.25	651	ENSG00000073009,ENSG00000071889,ENSG00000160211	ENSG00000102178,ENSG00000130827,ENSG00000196976,ENSG00000126903,ENSG00000073009,ENSG00000183678,ENSG00000071889,ENSG00000160211	651	1	protein_coding	-	G6PD	chrX:153759606-153775787	16181	5790
ENSG00000153187	11_peaks_stitched	chr1	244995977	245040115	11	44138	22470.47	4884.04	652	ENSG00000153187,ENSG00000203667		652	1	protein_coding	-	HNRNPU	chr1:245014468-245027844	13376	12914
ENSG00000136997	4_peaks_stitched	chr8	128745943	128755550	4	9607	19362.47	1805.32	653	ENSG00000249375,ENSG00000136997		653	1	protein_coding	+	MYC	chr8:128747680-128753674	5994	7352
ENSG00000139289	27_peaks_stitched	chr12	76242047	76303182	27	61135	24655.07	7105.66	654			654	1	protein_coding	-	PHLDA1	chr12:76419227-76427712	8485	9161
ENSG00000146083	8_peaks_stitched	chr5	175950672	175980527	8	29855	21353.2	3808.64	655	ENSG00000146083,ENSG00000074276	ENSG00000074276,ENSG00000113194	655	1	protein_coding	-	RNF44	chr5:175953698-175965026	11328	8180
ENSG00000169692	14_peaks_stitched	chr9	139559697	139590363	14	30666	23023.37	5488.2	656	ENSG00000172889,ENSG00000169692	ENSG00000165716,ENSG00000187922,ENSG00000267206,ENSG00000204003	656	1	protein_coding	-	AGPAT2	chr9:139567595-139581875	14280	3958
ENSG00000247095	10_peaks_stitched	chr11	554720	580818	10	26098	21113	3578.65	657	ENSG00000247095,ENSG00000070047,ENSG00000185522,ENSG00000099849,ENSG00000161328	ENSG00000023191,ENSG00000185507,ENSG00000174775,ENSG00000099834,ENSG00000070031,ENSG00000070047	657	1	lincRNA	-	MIR210HG	chr11:565660-568457	2797	3799
ENSG00000164916	8_peaks_stitched	chr7	4650354	4682901	8	32547	23165.3	5661.15	658		ENSG00000164916	658	1	protein_coding	+	FOXK1	chr7:4683388-4811074	127686	14520
ENSG00000187720	13_peaks_stitched	chr15	71790828	71825812	13	34984	22899.76	5432.76	659	ENSG00000187720	ENSG00000187720	659	1	protein_coding	+	THSD4	chr15:71389291-72075722	686431	18382
ENSG00000188833	15_peaks_stitched	chr9	140299370	140356243	15	56873	26534.74	9081.76	660	ENSG00000165802,ENSG00000188747,ENSG00000130653,ENSG00000188833,ENSG00000187609	ENSG00000187609,ENSG00000188833,ENSG00000130653,ENSG00000165802	660	1	protein_coding	-	ENTPD8	chr9:140328816-140336268	7452	4503
ENSG00000236287	6_peaks_stitched	chr11	10918930	10935034	6	16104	20003.32	2553.58	661		ENSG00000236287	661	1	protein_coding	-	ZBED5	chr11:10833621-10880343	46722	15700
ENSG00000222041	19_peaks_stitched	chr2	87753100	87798027	19	44927	24248.26	6843.44	662	ENSG00000222041	ENSG00000222041	662	1	lincRNA	+	LINC00152	chr2:87754887-87906324	151437	5610
ENSG00000176105	2_peaks_stitched	chr18	805461	813357	2	7896	24723.34	7324.27	663	ENSG00000176105	ENSG00000176105	663	1	protein_coding	-	YES1	chr18:721588-812547	90959	8482
ENSG00000133318	16_peaks_stitched	chr11	63432886	63479101	16	46215	23514.96	6123.02	664	ENSG00000133318,ENSG00000184743	ENSG00000176485	664	1	protein_coding	+	RTN3	chr11:63448918-63527363	78445	17818
ENSG00000115295	17_peaks_stitched	chr2	29319805	29358132	17	38327	20789.29	3400.85	665	ENSG00000115295	ENSG00000179270,ENSG00000115295	665	1	protein_coding	+	CLIP4	chr2:29320571-29412509	91938	10446
ENSG00000127418	23_peaks_stitched	chr4	1002864	1040625	23	37761	21127.04	3743.01	666	ENSG00000127418	ENSG00000145214,ENSG00000127415,ENSG00000178222,ENSG00000145217	666	1	protein_coding	+	FGFRL1	chr4:1003724-1020685	16961	8536
ENSG00000198561	19_peaks_stitched	chr11	57528644	57568803	19	40159	21556.76	4178.17	667	ENSG00000198561,ENSG00000254462	ENSG00000233436,ENSG00000156603,ENSG00000213593,ENSG00000198561,ENSG00000211450	667	1	protein_coding	+	CTNND1	chr11:57520715-57587018	66303	22519
ENSG00000213413	25_peaks_stitched	chr7	99811658	99847608	25	35950	21363.72	4011.4	668	ENSG00000213413,ENSG00000066923,ENSG00000160844	ENSG00000066923,ENSG00000213420,ENSG00000197093	668	1	protein_coding	+	PVRIG	chr7:99815864-99819113	3249	2063
ENSG00000173950	14_peaks_stitched	chr3	194968246	194993057	14	24811	22527.22	5186.78	669	ENSG00000173950	ENSG00000114331,ENSG00000173950	669	1	protein_coding	-	XXYLT1	chr3:194789008-194991896	202888	10169
ENSG00000196498	22_peaks_stitched	chr12	124845692	124948189	22	102497	31132.55	13851.89	670	ENSG00000196498	ENSG00000196498,ENSG00000178882	670	1	protein_coding	-	NCOR2	chr12:124808961-125052135	243174	22210
ENSG00000161642	13_peaks_stitched	chr12	54752257	54788415	13	36158	22036.91	4766.48	671	ENSG00000161642,ENSG00000139572	ENSG00000111481,ENSG00000257477,ENSG00000161638	671	1	protein_coding	-	ZNF385A	chr12:54762917-54785082	22165	11415
ENSG00000167522	38_peaks_stitched	chr16	89368212	89477718	38	109506	27513.16	10244.38	672	ENSG00000167522	ENSG00000167522,ENSG00000268218	672	1	protein_coding	-	ANKRD11	chr16:89334038-89556969	222931	19228
ENSG00000167861	18_peaks_stitched	chr17	72916645	72995077	18	78432	24291.49	7025.8	673	ENSG00000183034,ENSG00000182938,ENSG00000167861,ENSG00000182040,ENSG00000109089	ENSG00000167862,ENSG00000180901,ENSG00000167863,ENSG00000161513,ENSG00000172782	673	1	protein_coding	-	HID1	chr17:72946838-72969261	22423	11060
ENSG00000137936	19_peaks_stitched	chr1	94114675	94171839	19	57164	22609.66	5351.04	674	ENSG00000137936	ENSG00000137936	674	1	protein_coding	-	BCAR3	chr1:94027347-94312706	285359	7263
ENSG00000243364	13_peaks_stitched	chr1	155017178	155059045	13	41867	23003.95	5754.4	675	ENSG00000143590,ENSG00000143537,ENSG00000163357,ENSG00000243364,ENSG00000251246	ENSG00000160685,ENSG00000169242,ENSG00000163354,ENSG00000169241,ENSG00000163357	675	1	protein_coding	+	EFNA4	chr1:155036207-155042029	5822	2691
ENSG00000171471	16_peaks_stitched	chr12	116930405	116999439	16	69034	25327.36	8099.64	676	ENSG00000171471	ENSG00000171471	676	1	protein_coding	+	MAP1LC3B2	chr12:116997186-117014425	17239	1585
ENSG00000099364	13_peaks_stitched	chr16	30932711	30970360	13	37649	21054.58	3834.33	677	ENSG00000099364,ENSG00000175938,ENSG00000099381	ENSG00000150281,ENSG00000099377,ENSG00000268863,ENSG00000099385,ENSG00000099365	677	1	protein_coding	+	FBXL19	chr16:30934376-30960104	25728	9067
ENSG00000187017	11_peaks_stitched	chr1	6474139	6508397	11	34258	23725.44	6565.46	678	ENSG00000187017,ENSG00000069812	ENSG00000215788,ENSG00000187017,ENSG00000171680,ENSG00000097021	678	1	protein_coding	+	ESPN	chr1:6484848-6521430	36582	7321
ENSG00000140022	20_peaks_stitched	chr14	81767673	81809260	20	41587	20873.09	3727.46	679	ENSG00000140022	ENSG00000140022	679	1	protein_coding	-	STON2	chr14:81727000-81902809	175809	10197
ENSG00000186716	27_peaks_stitched	chr22	23560301	23625173	27	64872	25516.46	8375.8	680	ENSG00000186716	ENSG00000186716	680	1	protein_coding	+	BCR	chr22:23521891-23660224	138333	19572
ENSG00000178919	14_peaks_stitched	chr9	100616325	100663394	14	47069	22419	5279.28	681	ENSG00000178919	ENSG00000136932,ENSG00000136929	681	1	protein_coding	+	FOXE1	chr9:100615536-100618986	3450	3450
ENSG00000130520	22_peaks_stitched	chr19	18383090	18440488	22	57398	22361.43	5247.41	682	ENSG00000130518,ENSG00000130520,ENSG00000130522	ENSG00000105650,ENSG00000130517,ENSG00000130513,ENSG00000130518	682	1	protein_coding	-	LSM4	chr19:18417040-18434084	17044	5010
ENSG00000181817	19_peaks_stitched	chr1	36834480	36887096	19	52616	21765.39	4677.13	683	ENSG00000116885,ENSG00000196182,ENSG00000181817	ENSG00000196182,ENSG00000116885,ENSG00000119535,ENSG00000214193,ENSG00000116898,ENSG00000142694	683	1	protein_coding	-	LSM10	chr1:36856839-36863493	6654	2249
ENSG00000115884	18_peaks_stitched	chr2	20404536	20437067	18	32531	20258.93	3177.22	684	ENSG00000115884		684	1	protein_coding	-	SDC1	chr2:20400558-20425194	24636	9254
ENSG00000002834	17_peaks_stitched	chr17	37023783	37065665	17	41882	22328.53	5257.21	685	ENSG00000002834	ENSG00000108296,ENSG00000125691,ENSG00000263874,ENSG00000214556,ENSG00000002834	685	1	protein_coding	+	LASP1	chr17:37026112-37078023	51911	12269
ENSG00000175262	9_peaks_stitched	chr1	10950712	10980755	9	30043	21030.37	3960.97	686		ENSG00000175262	686	1	protein_coding	-	C1orf127	chr1:11006528-11042094	35566	5884
ENSG00000107554	14_peaks_stitched	chr10	101654794	101704516	14	49722	22668.33	5649.25	687	ENSG00000107554	ENSG00000107554	687	1	protein_coding	-	DNMBP	chr10:101635334-101769676	134342	10102
ENSG00000151743	25_peaks_stitched	chr12	31880858	31927079	25	46221	21975.06	4986.71	688	ENSG00000151743	ENSG00000188375,ENSG00000151743	688	1	protein_coding	-	AMN1	chr12:31824071-31882108	58037	5000
ENSG00000158825	15_peaks_stitched	chr1	20902271	20946939	15	44668	23354.45	6402.01	689	ENSG00000158825	ENSG00000158828,ENSG00000183114,ENSG00000244038,ENSG00000117245	689	1	protein_coding	+	CDA	chr1:20915441-20945401	29960	1607
ENSG00000174915	8_peaks_stitched	chr11	439837	462590	8	22753	19940.15	3010.39	690	ENSG00000174915,ENSG00000185101	ENSG00000185187,ENSG00000023191,ENSG00000184363,ENSG00000174915,ENSG00000185101	690	1	protein_coding	+	PTDSS2	chr11:448268-491393	43125	10045
ENSG00000160563	21_peaks_stitched	chr9	134901829	134955647	21	53818	25327.27	8402.65	691	ENSG00000160563		691	1	protein_coding	-	MED27	chr9:134735494-134955295	219801	2038
ENSG00000168137	23_peaks_stitched	chr3	9425435	9471741	23	46306	20918.56	4017.66	692	ENSG00000168137,ENSG00000134077	ENSG00000196220,ENSG00000168137,ENSG00000134077	692	1	protein_coding	+	SETD5	chr3:9439299-9520924	81625	20119
ENSG00000149212	13_peaks_stitched	chr11	94944338	94989945	13	45607	22431.29	5547.21	693	ENSG00000149212		693	1	protein_coding	-	SESN3	chr11:94898704-94965705	67001	12145
ENSG00000130713	12_peaks_stitched	chr9	133547853	133590393	12	42540	23111.81	6237.65	694	ENSG00000130713,ENSG00000097007,ENSG00000130711	ENSG00000107164	694	1	protein_coding	+	EXOSC2	chr9:133569108-133580248	11140	6738
ENSG00000149806	6_peaks_stitched	chr11	64877951	64903315	6	25364	20386.23	3513.02	695	ENSG00000174276,ENSG00000149809,ENSG00000149823,ENSG00000162298,ENSG00000149806,ENSG00000149792	ENSG00000162300,ENSG00000187066,ENSG00000014216,ENSG00000146670,ENSG00000254614,ENSG00000149823,ENSG00000149809,ENSG00000204710	695	1	protein_coding	-	FAU	chr11:64888100-64889945	1845	5133
ENSG00000087903	15_peaks_stitched	chr19	6055167	6122064	15	66897	24949.82	8079.63	696	ENSG00000087903	ENSG00000130377,ENSG00000087903	696	1	protein_coding	-	RFX2	chr19:5993175-6199583	206408	14820
ENSG00000182199	9_peaks_stitched	chr12	57604497	57635092	9	30595	21127.57	4272.42	697	ENSG00000182199,ENSG00000182379,ENSG00000185633,ENSG00000123384	ENSG00000123384,ENSG00000185482,ENSG00000182199,ENSG00000179912	697	1	protein_coding	+	SHMT2	chr12:57623110-57628718	5608	17873
ENSG00000203485	14_peaks_stitched	chr14	105143118	105175504	14	32386	20296.93	3472.02	698	ENSG00000203485	ENSG00000185100,ENSG00000184990,ENSG00000203485	698	1	protein_coding	+	INF2	chr14:105155943-105185942	29999	8258
ENSG00000170044	4_peaks_stitched	chr3	102008615	102021995	4	13380	18936.59	2117.03	699	ENSG00000170044		699	1	protein_coding	+	ZPLD1	chr3:101818088-102198685	380597	5676
ENSG00000177673	14_peaks_stitched	chr2	232466216	232513765	14	47549	21202.6	4387.9	700		ENSG00000177673	700	1	protein_coding	+	C2orf57	chr2:232457575-232458994	1419	1419
ENSG00000113456	8_peaks_stitched	chr5	34913764	34932001	8	18237	19525.27	2719.86	701	ENSG00000168724,ENSG00000113460,ENSG00000113456	ENSG00000168724	701	1	protein_coding	-	RAD1	chr5:34905369-34919094	13725	9611
ENSG00000196498	9_peaks_stitched	chr12	125093385	125122724	9	29339	20802.66	4012.18	702		ENSG00000196498	702	1	protein_coding	-	NCOR2	chr12:124808961-125052135	243174	22210
ENSG00000176597	4_peaks_stitched	chr3	182970642	182985578	4	14936	21557.85	4771.08	703	ENSG00000176597,ENSG00000053524	ENSG00000053524,ENSG00000176597	703	1	protein_coding	+	B3GNT5	chr3:182971032-183016292	45260	16584
ENSG00000197471	13_peaks_stitched	chr16	29605620	29626687	13	21067	19287.4	2511.39	704		ENSG00000197471,ENSG00000103485	704	1	protein_coding	+	SPN	chr16:29674300-29682187	7887	13896
ENSG00000228022	15_peaks_stitched	chr6	30776548	30813899	15	37351	20203.18	3439.51	705		ENSG00000204580,ENSG00000228022	705	1	lincRNA	+	HCG20	chr6:30734602-30760027	25425	1366
ENSG00000124243	19_peaks_stitched	chr20	49432300	49491663	19	59363	23708.13	6954.39	706	ENSG00000124243	ENSG00000101126	706	1	protein_coding	+	BCAS4	chr20:49411431-49493714	82283	3931
ENSG00000089006	10_peaks_stitched	chr20	17915771	17955167	10	39396	21581.89	4840.33	707	ENSG00000089006,ENSG00000125871,ENSG00000125850		707	1	protein_coding	-	SNX5	chr20:17922241-17949623	27382	15399
ENSG00000064195	13_peaks_stitched	chr17	48045630	48076068	13	30438	21004.36	4266.21	708	ENSG00000108813,ENSG00000064195		708	1	protein_coding	-	DLX3	chr17:48067369-48072588	5219	3431
ENSG00000134294	10_peaks_stitched	chr12	46750455	46779675	10	29220	20528.53	3793.9	709	ENSG00000134294		709	1	protein_coding	-	SLC38A2	chr12:46751972-46766650	14678	13912
ENSG00000125266	22_peaks_stitched	chr13	107148777	107188934	22	40157	20520.11	3827.11	710	ENSG00000125266	ENSG00000134884	710	1	protein_coding	-	EFNB2	chr13:107142079-107187462	45383	4456
ENSG00000160932	4_peaks_stitched	chr8	144093823	144107959	4	14136	19376.01	2687.2	711	ENSG00000160932	ENSG00000177335	711	1	protein_coding	+	LY6E	chr8:144099399-144105249	5850	8881
ENSG00000113716	14_peaks_stitched	chr5	149378806	149411859	14	33053	20708.25	4029.19	712	ENSG00000164296,ENSG00000113716	ENSG00000182578,ENSG00000155850,ENSG00000113716	712	1	protein_coding	+	HMGXB3	chr5:149379884-149432386	52502	7245
ENSG00000006282	6_peaks_stitched	chr17	48610930	48638817	6	27887	20616.76	3940.24	713	ENSG00000006283,ENSG00000006282,ENSG00000049283	ENSG00000136449,ENSG00000136444,ENSG00000006283	713	1	protein_coding	+	SPATA20	chr17:48620419-48633213	12794	14026
ENSG00000235387	8_peaks_stitched	chr9	35904937	35925969	8	21032	19775.24	3119.71	714	ENSG00000235387,ENSG00000196196	ENSG00000168828,ENSG00000122718	714	1	lincRNA	+	LINC00961	chr9:35909480-35911683	2203	1610
ENSG00000111300	16_peaks_stitched	chr12	112522138	112568103	16	45965	21217.32	4563.35	715	ENSG00000111300,ENSG00000135148	ENSG00000173064,ENSG00000111300,ENSG00000135148	715	1	protein_coding	-	NAA25	chr12:112464500-112546826	82326	13384
ENSG00000005102	14_peaks_stitched	chr17	41731196	41755846	14	24650	18861.24	2253.7	716	ENSG00000005102		716	1	protein_coding	-	MEOX1	chr17:41717756-41739322	21566	6514
ENSG00000147548	16_peaks_stitched	chr8	38192611	38244777	16	52166	21901.87	5299.06	717	ENSG00000165046,ENSG00000147548	ENSG00000147548,ENSG00000077782,ENSG00000165046	717	1	protein_coding	-	WHSC1L1	chr8:38127215-38239790	112575	20126
ENSG00000171163	10_peaks_stitched	chr1	249118965	249168888	10	49923	22180.51	5582	718	ENSG00000171163,ENSG00000171161,ENSG00000175137	ENSG00000175137,ENSG00000185220	718	1	protein_coding	-	ZNF692	chr1:249144205-249153343	9138	19513
ENSG00000269396	8_peaks_stitched	chr7	406340	432392	8	26052	22231.63	5636.41	719			719	1	protein_coding	+	AC187652.1	chr7:302918-304070	1152	494
ENSG00000184787	16_peaks_stitched	chr21	46172142	46238631	16	66489	24682.05	8112.94	720	ENSG00000184787,ENSG00000184900	ENSG00000175894,ENSG00000183255	720	1	protein_coding	-	UBE2G2	chr21:46188955-46221934	32979	10560
ENSG00000135451	15_peaks_stitched	chr12	49682496	49764344	15	81848	26257.29	9697.95	721	ENSG00000178401,ENSG00000123352,ENSG00000135406,ENSG00000135451,ENSG00000186897	ENSG00000167553	721	1	protein_coding	+	TROAP	chr12:49717019-49725514	8495	9210
ENSG00000129197	14_peaks_stitched	chr17	5315387	5343258	14	27871	19613.1	3087.15	722	ENSG00000129197,ENSG00000108559,ENSG00000108561	ENSG00000005100,ENSG00000167842,ENSG00000108559,ENSG00000129197,ENSG00000072849,ENSG00000029725	722	1	protein_coding	+	RPAIN	chr17:5322961-5336196	13235	10857
ENSG00000165029	10_peaks_stitched	chr9	107606720	107642307	10	35587	22029.97	5524.69	723	ENSG00000165029	ENSG00000165029	723	1	protein_coding	-	ABCA1	chr9:107543283-107690518	147235	11892
ENSG00000175416	19_peaks_stitched	chr5	175813633	175844377	19	30744	20090.6	3586.78	724	ENSG00000175414,ENSG00000146066,ENSG00000048162,ENSG00000175416	ENSG00000122203,ENSG00000175414,ENSG00000113194,ENSG00000175416	724	1	protein_coding	-	CLTB	chr5:175819456-175843570	24114	4392
ENSG00000107554	23_peaks_stitched	chr10	101723329	101770504	23	47175	21720.48	5226.44	725	ENSG00000107554	ENSG00000107554	725	1	protein_coding	-	DNMBP	chr10:101635334-101769676	134342	10102
ENSG00000054282	10_peaks_stitched	chr1	243635642	243659703	10	24061	19397.77	2972.91	726	ENSG00000054282,ENSG00000117020		726	1	protein_coding	+	SDCCAG8	chr1:243419320-243663394	244074	8503
ENSG00000080298	18_peaks_stitched	chr9	3495591	3530117	18	34526	20349.24	3924.69	727	ENSG00000080298	ENSG00000080298,ENSG00000203286	727	1	protein_coding	-	RFX3	chr9:3218297-3526004	307707	12885
ENSG00000059588	19_peaks_stitched	chr1	234634635	234682074	19	47439	21681.86	5263.36	728		ENSG00000059588	728	1	protein_coding	-	TARBP1	chr1:234527059-234614849	87790	10429
ENSG00000116521	10_peaks_stitched	chr1	155210405	155248335	10	37930	21157.16	4756.52	729	ENSG00000143630,ENSG00000116521,ENSG00000160767,ENSG00000177628,ENSG00000176444	ENSG00000160752,ENSG00000160753,ENSG00000173171,ENSG00000169231,ENSG00000143630,ENSG00000185499,ENSG00000143627,ENSG00000177628	729	1	protein_coding	-	SCAMP3	chr1:155225770-155232221	6451	5070
ENSG00000132128	10_peaks_stitched	chr1	46740410	46774362	10	33952	21715.26	5321.9	730	ENSG00000132128,ENSG00000173660,ENSG00000085999	ENSG00000085999,ENSG00000117481,ENSG00000173660	730	1	protein_coding	-	LRRC41	chr1:46726868-46769280	42412	11618
ENSG00000227702	20_peaks_stitched	chr21	43051574	43106403	20	54829	23769.43	7410.6	731	ENSG00000227702	ENSG00000236384	731	1	lincRNA	+	LINC00111	chr21:43099341-43117496	18155	572
ENSG00000149527	4_peaks_stitched	chr1	2342982	2364596	4	21614	19389.02	3045.16	732	ENSG00000157911,ENSG00000149527	ENSG00000157916,ENSG00000149527,ENSG00000157911,ENSG00000116151	732	1	protein_coding	+	PLCH2	chr1:2357419-2436969	79550	23880
ENSG00000150782	13_peaks_stitched	chr11	111984618	112046857	13	62239	23389.47	7081.51	733	ENSG00000197580,ENSG00000255292,ENSG00000272790,ENSG00000204370,ENSG00000150782,ENSG00000150783	ENSG00000150773,ENSG00000197580,ENSG00000150779,ENSG00000204370,ENSG00000150776	733	1	protein_coding	-	IL18	chr11:112013974-112034840	20866	5135
ENSG00000224853	9_peaks_stitched	chr13	74249153	74282074	9	32921	19408.45	3127.15	734	ENSG00000118922	ENSG00000224853	734	1	lincRNA	-	LINC00393	chr13:73987610-74222390	234780	763
ENSG00000124795	10_peaks_stitched	chr6	18259977	18309439	10	49462	20534.92	4256.06	735	ENSG00000124795	ENSG00000124795	735	1	protein_coding	-	DEK	chr6:18224099-18265054	40955	6060
ENSG00000130560	13_peaks_stitched	chr9	138818054	138853191	13	35137	21981.89	5703.78	736	ENSG00000130560	ENSG00000130559	736	1	protein_coding	-	UBAC1	chr9:138824815-138853226	28411	4247
ENSG00000184436	10_peaks_stitched	chr22	21335537	21379810	10	44273	22486.69	6221.11	737	ENSG00000184436,ENSG00000099949,ENSG00000183773,ENSG00000099957,ENSG00000269103	ENSG00000183773,ENSG00000187905,ENSG00000099960	737	1	protein_coding	-	THAP7	chr22:21353393-21356485	3092	8730
ENSG00000141933	11_peaks_stitched	chr19	488051	535466	11	47415	22472.94	6213.03	738	ENSG00000099804,ENSG00000099866,ENSG00000141933	ENSG00000181781,ENSG00000129946,ENSG00000099804,ENSG00000172270,ENSG00000197540	738	1	protein_coding	+	TPGS1	chr19:507299-519654	12355	4182
ENSG00000026559	10_peaks_stitched	chr20	49598512	49653174	10	54662	23137.9	6902.51	739	ENSG00000026559	ENSG00000000419,ENSG00000124217	739	1	protein_coding	-	KCNG1	chr20:49620193-49639666	19473	10526
ENSG00000118292	9_peaks_stitched	chr1	150228060	150267132	9	39072	20921.55	4696.63	740	ENSG00000117362,ENSG00000159208,ENSG00000118298,ENSG00000187145,ENSG00000118292	ENSG00000143401,ENSG00000117360	740	1	protein_coding	+	C1orf54	chr1:150240600-150253327	12727	1569
ENSG00000127564	16_peaks_stitched	chr16	3011616	3041176	16	29560	19137.33	2921.02	741	ENSG00000262152,ENSG00000162073,ENSG00000131650,ENSG00000127564	ENSG00000184697,ENSG00000131652,ENSG00000162069,ENSG00000059122,ENSG00000103145,ENSG00000006327,ENSG00000213937	741	1	protein_coding	-	PKMYT1	chr16:3018025-3030540	12515	11925
ENSG00000223617	20_peaks_stitched	chr13	109887540	109926817	20	39277	19797.76	3589.29	742		ENSG00000223617,ENSG00000236053	742	1	lincRNA	+	LINC00370	chr13:109934321-109940081	5760	696
ENSG00000130985	13_peaks_stitched	chrX	47049891	47094074	13	44183	20042.51	3841.98	743	ENSG00000102225,ENSG00000102226,ENSG00000130985	ENSG00000182872,ENSG00000102226,ENSG00000147123	743	1	protein_coding	+	UBA1	chrX:47050260-47074527	24267	8322
ENSG00000096384	17_peaks_stitched	chr6	44188851	44238652	17	49801	21347.22	5178.73	744	ENSG00000157593,ENSG00000112759,ENSG00000146232,ENSG00000096384,ENSG00000178233	ENSG00000112759,ENSG00000146221,ENSG00000157593,ENSG00000137225,ENSG00000124608	744	1	protein_coding	+	HSP90AB1	chr6:44214824-44221620	6796	2929
ENSG00000145934	13_peaks_stitched	chr5	167231535	167265459	13	33924	20198.46	4070.82	745	ENSG00000145934	ENSG00000145934	745	1	protein_coding	+	TENM2	chr5:166711804-167691162	979358	15495
ENSG00000149256	10_peaks_stitched	chr11	79123845	79152761	10	28916	19858.67	3749.18	746	ENSG00000149256		746	1	protein_coding	-	TENM4	chr11:78363876-79151992	788116	17930
ENSG00000187051	10_peaks_stitched	chr22	39914237	39931386	10	17149	18722.1	2637.43	747	ENSG00000187051,ENSG00000128272	ENSG00000100335,ENSG00000100346,ENSG00000128268	747	1	protein_coding	-	RPS19BP1	chr22:39925098-39928860	3762	6488
ENSG00000233791	17_peaks_stitched	chr1	203236651	203308150	17	71499	24117.47	8038.22	748	ENSG00000133063,ENSG00000159388,ENSG00000233791	ENSG00000122176,ENSG00000133063	748	1	lincRNA	-	LINC01136	chr1:203267886-203274437	6551	3199
ENSG00000184557	6_peaks_stitched	chr17	76309704	76357190	6	47486	20607.1	4538.99	749	ENSG00000184557	ENSG00000087157	749	1	protein_coding	-	SOCS3	chr17:76352864-76356158	3294	3086
ENSG00000133805	5_peaks_stitched	chr11	10314554	10344678	5	30124	18875.63	2828.99	750	ENSG00000148926,ENSG00000133805,ENSG00000133812	ENSG00000133805	750	1	protein_coding	+	AMPD3	chr11:10329860-10529126	199266	13175
ENSG00000140022	25_peaks_stitched	chr14	81829324	81903473	25	74149	22695.77	6659.83	751	ENSG00000140022	ENSG00000071537,ENSG00000140022	751	1	protein_coding	-	STON2	chr14:81727000-81902809	175809	10197
ENSG00000121879	5_peaks_stitched	chr3	178849663	178874877	5	25214	40344.01	24339.06	752	ENSG00000121879		752	1	protein_coding	+	PIK3CA	chr3:178865902-178957881	91979	10172
ENSG00000165023	14_peaks_stitched	chr9	93081150	93109984	14	28834	19118.04	3134.01	753			753	1	protein_coding	-	DIRAS2	chr9:93372114-93405386	33272	4383
ENSG00000180264	11_peaks_stitched	chr9	127198148	127219736	11	21588	19275.72	3292.4	754	ENSG00000180264	ENSG00000136931,ENSG00000136930	754	1	protein_coding	+	GPR144	chr9:127213423-127239379	25956	2872
ENSG00000122863	18_peaks_stitched	chr10	73723324	73769864	18	46540	22254.66	6292.79	755	ENSG00000122863		755	1	protein_coding	+	CHST3	chr10:73724123-73773322	49199	6967
ENSG00000155287	10_peaks_stitched	chr10	101372991	101391663	10	18672	18231.25	2273.94	756	ENSG00000155287	ENSG00000198018	756	1	protein_coding	-	SLC25A28	chr10:101370282-101380366	10084	2581
ENSG00000069188	10_peaks_stitched	chr17	71608406	71641667	10	33261	18964.52	3009.23	757	ENSG00000069188		757	1	protein_coding	-	SDK2	chr17:71330523-71640228	309705	17998
ENSG00000124788	24_peaks_stitched	chr6	16667879	16724932	24	57053	20948.11	4996.86	758	ENSG00000124788	ENSG00000124788	758	1	protein_coding	-	ATXN1	chr6:16299343-16761722	462379	19603
ENSG00000179133	15_peaks_stitched	chr10	23633246	23675762	15	42516	23495.17	7557.44	759	ENSG00000179133	ENSG00000179133	759	1	protein_coding	-	C10orf67	chr10:23556124-23633774	77650	3336
ENSG00000083857	8_peaks_stitched	chr4	187643409	187657970	8	14561	17647.53	1714.76	760	ENSG00000083857		760	1	protein_coding	-	FAT1	chr4:187508937-187647876	138939	22723
ENSG00000106603	17_peaks_stitched	chr7	43649174	43700132	17	50958	23736.56	7819.11	761	ENSG00000106603,ENSG00000164543		761	1	protein_coding	-	COA1	chr7:43648055-43769316	121261	17645
ENSG00000184163	13_peaks_stitched	chr1	1152561	1210173	13	57612	23302.51	7394.05	762	ENSG00000176022,ENSG00000160087,ENSG00000184163,ENSG00000078808	ENSG00000127054,ENSG00000162571,ENSG00000131584,ENSG00000162572,ENSG00000169972,ENSG00000186891,ENSG00000186827,ENSG00000224051	762	1	protein_coding	-	FAM132A	chr1:1177826-1182102	4276	3430
ENSG00000103018	14_peaks_stitched	chr16	69418826	69482208	14	63382	22795.75	6903.17	763	ENSG00000103018,ENSG00000132604	ENSG00000213380,ENSG00000132603,ENSG00000132604,ENSG00000157315	763	1	protein_coding	+	CYB5B	chr16:69458428-69500169	41741	14003
ENSG00000269855	9_peaks_stitched	chr19	58891398	58921390	9	29992	19450.59	3579.61	764	ENSG00000083845,ENSG00000171574,ENSG00000152475,ENSG00000269855	ENSG00000171574,ENSG00000249471,ENSG00000131849,ENSG00000174586,ENSG00000121410	764	1	protein_coding	+	AC012313.1	chr19:58907457-58908407	950	950
ENSG00000109046	12_peaks_stitched	chr17	25641843	25681656	12	39813	21958.73	6103.1	765		ENSG00000109046	765	1	protein_coding	+	WSB1	chr17:25621102-25640657	19555	14327
ENSG00000107819	6_peaks_stitched	chr10	102790389	102827763	6	37374	20810.33	4972.47	766	ENSG00000107821,ENSG00000107819,ENSG00000186862	ENSG00000107816,ENSG00000186862,ENSG00000055950,ENSG00000107815,ENSG00000095539	766	1	protein_coding	+	SFXN3	chr10:102790991-102800998	10007	9695
ENSG00000167680	16_peaks_stitched	chr19	4555510	4598940	16	43430	20863.49	5037.11	767	ENSG00000167680	ENSG00000171236,ENSG00000167680,ENSG00000167676,ENSG00000185361,ENSG00000214456,ENSG00000267385	767	1	protein_coding	-	SEMA6B	chr19:4542600-4559820	17220	6966
ENSG00000120539	2_peaks_stitched	chr10	27441270	27447613	2	6343	17690.32	1867.2	768	ENSG00000136758,ENSG00000120539	ENSG00000136758,ENSG00000120539	768	1	protein_coding	+	MASTL	chr10:27443753-27475853	32100	4878
ENSG00000177000	10_peaks_stitched	chr1	11844525	11882531	10	38006	20192.5	4382.54	769	ENSG00000215910,ENSG00000011021,ENSG00000177000	ENSG00000175206,ENSG00000177674,ENSG00000120937,ENSG00000215910,ENSG00000011021	769	1	protein_coding	-	MTHFR	chr1:11845780-11866977	21197	25225
ENSG00000105325	10_peaks_stitched	chr19	3499780	3523999	10	24219	19331.74	3525.36	770	ENSG00000129932,ENSG00000105325	ENSG00000105325,ENSG00000161091,ENSG00000064961,ENSG00000095932,ENSG00000183397,ENSG00000129932,ENSG00000141905	770	1	protein_coding	+	FZR1	chr19:3506271-3538328	32057	7467
ENSG00000004660	5_peaks_stitched	chr17	3786288	3798767	5	12479	17534.18	1737.24	771	ENSG00000004660	ENSG00000108405,ENSG00000074356,ENSG00000074370	771	1	protein_coding	-	CAMKK1	chr17:3763609-3798185	34576	9824
ENSG00000127663	21_peaks_stitched	chr19	4909183	4989306	21	80123	25113.03	9321.35	772	ENSG00000127663	ENSG00000105355,ENSG00000127663,ENSG00000205784	772	1	protein_coding	+	KDM4B	chr19:4969125-5153606	184481	12952
ENSG00000110108	14_peaks_stitched	chr11	60666075	60710830	14	44755	21640.42	5862.35	773	ENSG00000110107,ENSG00000006118,ENSG00000110108,ENSG00000110446	ENSG00000149506,ENSG00000110446,ENSG00000013725,ENSG00000183134,ENSG00000110107	773	1	protein_coding	+	TMEM109	chr11:60681346-60690915	9569	4985
ENSG00000106077	6_peaks_stitched	chr7	73148881	73173451	6	24570	18612.75	2838.07	774	ENSG00000106077	ENSG00000106089,ENSG00000165215,ENSG00000071462,ENSG00000106077,ENSG00000189143	774	1	protein_coding	-	ABHD11	chr7:73150424-73153197	2773	6930
ENSG00000104419	12_peaks_stitched	chr8	134366967	134403868	12	36901	22163.82	6390.57	775			775	1	protein_coding	-	NDRG1	chr8:134249414-134314265	64851	18137
ENSG00000117713	11_peaks_stitched	chr1	27017449	27050309	11	32860	18691.85	2919.92	776	ENSG00000117713	ENSG00000117713	776	1	protein_coding	+	ARID1A	chr1:27022524-27108595	86071	23976
ENSG00000134215	19_peaks_stitched	chr1	108196460	108244409	19	47949	19975.35	4230.68	777	ENSG00000134215	ENSG00000134215	777	1	protein_coding	-	VAV3	chr1:108113782-108507766	393984	12174
ENSG00000186166	11_peaks_stitched	chr11	118858427	118901627	11	43200	20991.22	5253.94	778	ENSG00000186166,ENSG00000196655,ENSG00000118181,ENSG00000137700	ENSG00000176302,ENSG00000149428,ENSG00000160695,ENSG00000110375,ENSG00000137700	778	1	protein_coding	+	CCDC84	chr11:118868852-118886501	17649	7776
ENSG00000072864	22_peaks_stitched	chr16	15735380	15776886	22	41506	19308.83	3601.76	779	ENSG00000072864,ENSG00000166783	ENSG00000166783,ENSG00000072864,ENSG00000133392	779	1	protein_coding	+	NDE1	chr16:15737124-15820210	83086	10860
ENSG00000114315	4_peaks_stitched	chr3	193851396	193860630	4	9234	17563.5	1915.73	780	ENSG00000114315		780	1	protein_coding	+	HES1	chr3:193853934-193856521	2587	2581
ENSG00000174579	8_peaks_stitched	chr3	135889606	135916822	8	27216	19378.59	3734.48	781	ENSG00000174579		781	1	protein_coding	-	MSL2	chr3:135867764-135916083	48319	8632
ENSG00000146112	5_peaks_stitched	chr6	30639748	30662885	5	23137	17801.73	2172.69	782	ENSG00000137404,ENSG00000204560,ENSG00000146112	ENSG00000204560,ENSG00000204564,ENSG00000137337,ENSG00000196230,ENSG00000137312,ENSG00000137343,ENSG00000137331	782	1	protein_coding	-	PPP1R18	chr6:30644166-30655672	11506	6595
ENSG00000181019	15_peaks_stitched	chr16	69743260	69797207	15	53947	20412.58	4809.24	783	ENSG00000141101,ENSG00000198373,ENSG00000181019	ENSG00000102908,ENSG00000198373	783	1	protein_coding	-	NQO1	chr16:69740899-69760854	19955	5692
ENSG00000155363	10_peaks_stitched	chr1	113216176	113258629	10	42453	19465.68	3874.29	784	ENSG00000155363,ENSG00000155366,ENSG00000155367	ENSG00000184599,ENSG00000116489	784	1	protein_coding	+	MOV10	chr1:113215763-113243368	27605	13328
ENSG00000181938	12_peaks_stitched	chr16	58425899	58449062	12	23163	18881.24	3292.32	785	ENSG00000181938	ENSG00000103034,ENSG00000181938	785	1	protein_coding	+	GINS3	chr16:58328984-58440048	111064	10796
ENSG00000136861	18_peaks_stitched	chr9	123148970	123183186	18	34216	20789.82	5206.34	786	ENSG00000136861	ENSG00000136861	786	1	protein_coding	-	CDK5RAP2	chr9:123151147-123342448	191301	14701
ENSG00000165055	16_peaks_stitched	chr7	128162632	128220120	16	57488	22538.61	6962.9	787		ENSG00000165055	787	1	protein_coding	+	METTL2B	chr7:128116783-128146656	29873	9210
ENSG00000178188	15_peaks_stitched	chr16	28830970	28891741	15	60771	21604.99	6043.14	788	ENSG00000178188,ENSG00000168488,ENSG00000178952,ENSG00000196296	ENSG00000177548,ENSG00000168488,ENSG00000196296	788	1	protein_coding	+	SH2B1	chr16:28857921-28885526	27605	14130
ENSG00000174871	10_peaks_stitched	chr11	66024796	66059868	10	35072	20242.02	4684.42	789	ENSG00000174996,ENSG00000174851,ENSG00000174871,ENSG00000174903,ENSG00000179292	ENSG00000174791,ENSG00000175115,ENSG00000174744,ENSG00000174807	789	1	protein_coding	+	CNIH2	chr11:66045661-66052772	7111	4615
ENSG00000137309	9_peaks_stitched	chr6	34183869	34217492	9	33623	18542.81	2995.74	790	ENSG00000137309,ENSG00000186577	ENSG00000137309	790	1	protein_coding	+	HMGA1	chr6:34204650-34214008	9358	5818
ENSG00000106546	17_peaks_stitched	chr7	17337459	17380637	17	43178	21756.14	6229.87	791	ENSG00000106546		791	1	protein_coding	+	AHR	chr7:17338246-17385776	47530	10056
ENSG00000149923	9_peaks_stitched	chr16	30064061	30108444	9	44383	19718.53	4259.42	792	ENSG00000149925,ENSG00000090238,ENSG00000149922,ENSG00000149923,ENSG00000149926	ENSG00000149927,ENSG00000102882,ENSG00000149926,ENSG00000102886,ENSG00000167194	792	1	protein_coding	+	PPP4C	chr16:30087299-30096698	9399	7895
ENSG00000172613	9_peaks_stitched	chr11	67139737	67172559	9	32822	19550.94	4108.83	793	ENSG00000172613,ENSG00000172531,ENSG00000175463,ENSG00000175505	ENSG00000175634,ENSG00000175482,ENSG00000175544,ENSG00000172508,ENSG00000172725,ENSG00000175463,ENSG00000213402,ENSG00000175514,ENSG00000175505	793	1	protein_coding	+	RAD9A	chr11:67159176-67165881	6705	6209
ENSG00000196083	7_peaks_stitched	chr3	190230912	190256251	7	25339	19893.14	4464.03	794	ENSG00000196083	ENSG00000196083	794	1	protein_coding	+	IL1RAP	chr3:190231840-190375843	144003	20517
ENSG00000235194	11_peaks_stitched	chr14	23753483	23792455	11	38972	19121.62	3716.57	795	ENSG00000215271,ENSG00000235194,ENSG00000258643,ENSG00000129473,ENSG00000100836,ENSG00000268702	ENSG00000092096,ENSG00000215277,ENSG00000100842,ENSG00000166090,ENSG00000100836,ENSG00000215271	795	1	protein_coding	-	PPP1R3E	chr14:23764852-23772057	7205	14352
ENSG00000107897	3_peaks_stitched	chr10	27524752	27541913	3	17161	20416.81	5018.73	796	ENSG00000107897		796	1	protein_coding	-	ACBD5	chr10:27484146-27531059	46913	6266
ENSG00000156510	12_peaks_stitched	chr10	70975923	71001823	12	25900	18503.19	3126.86	797	ENSG00000156510	ENSG00000156515,ENSG00000156510,ENSG00000156502,ENSG00000122958	797	1	protein_coding	+	HKDC1	chr10:70980059-71027315	47256	4919
ENSG00000100138	14_peaks_stitched	chr22	42053696	42093969	14	40273	19738.48	4369.94	798	ENSG00000100138,ENSG00000196419,ENSG00000184208	ENSG00000167077,ENSG00000100418,ENSG00000196419	798	1	protein_coding	-	NHP2L1	chr22:42069934-42086508	16574	7348
ENSG00000198431	15_peaks_stitched	chr12	104594868	104618989	15	24121	18157.19	2792.27	799	ENSG00000198431	ENSG00000198431	799	1	protein_coding	+	TXNRD1	chr12:104609557-104744061	134504	16143
ENSG00000198719	16_peaks_stitched	chr6	170439108	170476522	16	37414	19202.45	3848.13	800			800	1	protein_coding	-	DLL1	chr6:170591294-170599561	8267	3163
ENSG00000169184	7_peaks_stitched	chr22	28108270	28125337	7	17067	17353.83	2001.18	801			801	1	protein_coding	-	MN1	chr22:28144265-28197486	53221	8725
ENSG00000213465	13_peaks_stitched	chr11	64764099	64814050	13	49951	21482.18	6150.98	802	ENSG00000110025,ENSG00000168061,ENSG00000168060,ENSG00000168062,ENSG00000213465	ENSG00000162300,ENSG00000168062,ENSG00000149823,ENSG00000168060,ENSG00000146670,ENSG00000187066,ENSG00000168070	802	1	protein_coding	+	ARL2	chr11:64781585-64789656	8071	3959
ENSG00000174564	5_peaks_stitched	chr3	136648336	136682222	5	33886	20067.6	4756.23	803	ENSG00000158092,ENSG00000174564	ENSG00000174564	803	1	protein_coding	+	IL20RB	chr3:136665072-136729927	64855	5285
ENSG00000135334	23_peaks_stitched	chr6	88399082	88465868	23	66786	21180.03	5873.41	804	ENSG00000135334	ENSG00000135336	804	1	protein_coding	-	AKIRIN2	chr6:88384790-88411927	27137	2068
ENSG00000137221	20_peaks_stitched	chr6	43419444	43492573	20	73129	22272.13	6982.52	805	ENSG00000171462,ENSG00000137221,ENSG00000171453,ENSG00000124571,ENSG00000137207,ENSG00000204052	ENSG00000124574,ENSG00000124571,ENSG00000171462	805	1	protein_coding	+	TJAP1	chr6:43445261-43474294	29033	10545
ENSG00000244509	14_peaks_stitched	chr22	39376654	39419035	14	42381	20361.75	5094.77	806	ENSG00000243811,ENSG00000179750,ENSG00000244509	ENSG00000128394,ENSG00000128383,ENSG00000239713	806	1	protein_coding	+	APOBEC3C	chr22:39410088-39416357	6269	3588
ENSG00000147883	14_peaks_stitched	chr9	22079893	22119675	14	39782	20926.63	5696.79	807			807	1	protein_coding	-	CDKN2B	chr9:22002902-22009362	6460	6070
ENSG00000132819	23_peaks_stitched	chr20	55957131	56016461	23	59330	23183.94	7966.55	808	ENSG00000132819	ENSG00000101146,ENSG00000054796,ENSG00000256222	808	1	protein_coding	+	RBM38	chr20:55966463-55984389	17926	4408
ENSG00000165078	18_peaks_stitched	chr8	68586385	68659441	18	73056	21730.34	6514.29	809	ENSG00000165078		809	1	protein_coding	-	CPA6	chr8:68334360-68658620	324260	4213
ENSG00000164713	9_peaks_stitched	chr7	97907511	97926393	9	18882	17612.42	2397.81	810	ENSG00000164713,ENSG00000006453	ENSG00000205356,ENSG00000006453,ENSG00000164713	810	1	protein_coding	+	BRI3	chr7:97881691-97937162	55471	3745
ENSG00000269936	12_peaks_stitched	chr5	148810923	148834011	12	23088	18346.17	3170.12	811	ENSG00000269936	ENSG00000269936,ENSG00000249669,ENSG00000127743	811	1	lincRNA	+	MIR145	chr5:148809849-148812397	2548	2635
ENSG00000163874	7_peaks_stitched	chr1	37936852	37953388	7	16536	16930.23	1769.04	812	ENSG00000163874	ENSG00000163875	812	1	protein_coding	+	ZC3H12A	chr1:37940153-37949980	9827	3662
ENSG00000167880	14_peaks_stitched	chr17	73974429	74036035	14	61606	21137.15	5985.48	813	ENSG00000161533,ENSG00000167880,ENSG00000250506,ENSG00000167881,ENSG00000257949	ENSG00000161533,ENSG00000188878,ENSG00000182473,ENSG00000167881,ENSG00000186919,ENSG00000182687	813	1	protein_coding	-	EVPL	chr17:74000583-74023533	22950	15684
ENSG00000102780	11_peaks_stitched	chr13	42599138	42626632	11	27494	17886.92	2750.35	814	ENSG00000102780		814	1	protein_coding	+	DGKH	chr13:42614176-42830714	216538	21007
ENSG00000185920	5_peaks_stitched	chr9	98257181	98279506	5	22325	17750.02	2638.52	815	ENSG00000185920	ENSG00000185920	815	1	protein_coding	-	PTCH1	chr9:98205262-98279339	74077	32961
ENSG00000042753	23_peaks_stitched	chr19	47322431	47379296	23	56865	20151.96	5041.84	816	ENSG00000042753	ENSG00000105281,ENSG00000160007	816	1	protein_coding	-	AP2S1	chr19:47341393-47354249	12856	3824
ENSG00000164066	13_peaks_stitched	chr4	128543250	128591167	13	47917	19967.49	4874.25	817	ENSG00000164066	ENSG00000164066	817	1	protein_coding	+	INTU	chr4:128544426-128647892	103466	19386
ENSG00000079805	19_peaks_stitched	chr19	10827676	10891305	19	63629	22924.03	7837.14	818	ENSG00000079805	ENSG00000079805,ENSG00000129351,ENSG00000213339	818	1	protein_coding	+	DNM2	chr19:10828755-10944164	115409	23647
ENSG00000136720	33_peaks_stitched	chr2	129027747	129083722	33	55975	20582.51	5521.31	819	ENSG00000136720		819	1	protein_coding	-	HS6ST1	chr2:128994290-129076151	81861	5651
ENSG00000102934	16_peaks_stitched	chr16	57277966	57319265	16	41299	18655.24	3618.31	820	ENSG00000102934,ENSG00000102931	ENSG00000159579	820	1	protein_coding	-	PLLP	chr16:57290004-57318599	28595	2203
ENSG00000060749	9_peaks_stitched	chr11	32907933	32936773	9	28840	19360.35	4329.14	821	ENSG00000060749	ENSG00000060749	821	1	protein_coding	+	QSER1	chr11:32914724-33014862	100138	15338
ENSG00000130147	13_peaks_stitched	chr2	235900902	235942025	13	41123	18883.88	3875.37	822	ENSG00000130147	ENSG00000130147	822	1	protein_coding	+	SH3BP4	chr2:235860617-235964358	103741	10999
ENSG00000187514	9_peaks_stitched	chr2	232565964	232581779	9	15815	16481.17	1486.04	823	ENSG00000187514,ENSG00000269363		823	1	protein_coding	+	PTMA	chr2:232571605-232578251	6646	8522
ENSG00000101665	16_peaks_stitched	chr18	46448469	46482757	16	34288	18175.97	3218.61	824	ENSG00000101665		824	1	protein_coding	-	SMAD7	chr18:46446223-46477081	30858	9463
ENSG00000065000	16_peaks_stitched	chr19	2129502	2179402	16	49900	20622.26	5672.21	825	ENSG00000065000,ENSG00000104885	ENSG00000104885,ENSG00000172081,ENSG00000065000,ENSG00000099840	825	1	protein_coding	-	AP3D1	chr19:2100988-2164464	63476	18295
ENSG00000040487	17_peaks_stitched	chr1	19637240	19699852	17	62612	22943.73	7994.34	826	ENSG00000040487,ENSG00000077549,ENSG00000053371	ENSG00000162482,ENSG00000053371	826	1	protein_coding	+	PQLC2	chr1:19638820-19655794	16974	4811
ENSG00000116871	11_peaks_stitched	chr1	36614140	36640846	11	26706	17557.48	2620.78	827	ENSG00000054116,ENSG00000116871	ENSG00000054116,ENSG00000116871,ENSG00000171812,ENSG00000054118	827	1	protein_coding	+	MAP7D1	chr1:36621180-36646450	25270	9608
ENSG00000116688	21_peaks_stitched	chr1	12026007	12090137	21	64130	22079.97	7144.68	828	ENSG00000116688,ENSG00000083444,ENSG00000116691	ENSG00000120949,ENSG00000083444,ENSG00000116685,ENSG00000116691	828	1	protein_coding	+	MFN2	chr1:12040238-12073571	33333	7877
ENSG00000143603	9_peaks_stitched	chr1	154698265	154724065	9	25800	18240.59	3309.83	829	ENSG00000143603	ENSG00000143603	829	1	protein_coding	-	KCNN3	chr1:154669931-154842756	172825	15238
ENSG00000100197	20_peaks_stitched	chr22	42520694	42578191	20	57497	21559.76	6639.22	830	ENSG00000100197,ENSG00000100207	ENSG00000183172,ENSG00000184983	830	1	protein_coding	-	CYP2D6	chr22:42522501-42526908	4407	4198
ENSG00000186283	18_peaks_stitched	chr1	179026840	179067045	18	40205	19361.21	4441.85	831	ENSG00000186283,ENSG00000116199	ENSG00000143322,ENSG00000116199	831	1	protein_coding	+	TOR3A	chr1:179050512-179067158	16646	6021
ENSG00000114416	8_peaks_stitched	chr3	180629468	180655215	8	25747	21861.44	6942.8	832	ENSG00000114416	ENSG00000114416,ENSG00000145075	832	1	protein_coding	+	FXR1	chr3:180585929-180700541	114612	18052
ENSG00000233539	9_peaks_stitched	chr7	46583817	46610942	9	27125	18487.5	3569.77	833			833	1	protein_coding	-	AC011294.3	chr7:46713383-46799449	86066	3491
ENSG00000129474	3_peaks_stitched	chr14	23442982	23452694	3	9712	15922.87	1010.04	834	ENSG00000129474	ENSG00000100802,ENSG00000100462,ENSG00000092036	834	1	protein_coding	-	AJUBA	chr14:23440383-23451851	11468	10590
ENSG00000197321	6_peaks_stitched	chr10	29907427	29958342	6	50915	32645.16	17758.37	835	ENSG00000197321	ENSG00000197321	835	1	protein_coding	-	SVIL	chr10:29746267-30025710	279443	13476
ENSG00000095321	9_peaks_stitched	chr9	131832271	131881356	9	49085	22823.07	7940.49	836	ENSG00000167130,ENSG00000119383,ENSG00000095321,ENSG00000148343	ENSG00000148341,ENSG00000119383,ENSG00000148343	836	1	protein_coding	-	CRAT	chr9:131857089-131873468	16379	6531
ENSG00000104885	13_peaks_stitched	chr19	2208087	2242297	13	34210	19711.79	4870.94	837	ENSG00000104897,ENSG00000104885,ENSG00000104886	ENSG00000104904,ENSG00000104897,ENSG00000104899,ENSG00000104885,ENSG00000188305,ENSG00000065000,ENSG00000220008,ENSG00000167476	837	1	protein_coding	+	DOT1L	chr19:2164148-2232577	68429	15231
ENSG00000165527	16_peaks_stitched	chr14	50318245	50379753	16	61508	20235.53	5433.39	838	ENSG00000165525,ENSG00000165527	ENSG00000165525,ENSG00000197502,ENSG00000269832	838	1	protein_coding	+	ARF6	chr14:50359810-50361490	1680	1581
ENSG00000010256	11_peaks_stitched	chr3	48627405	48647458	11	20053	16850.54	2051.26	839	ENSG00000010256,ENSG00000114270	ENSG00000114268,ENSG00000114270,ENSG00000225697,ENSG00000008300,ENSG00000183396,ENSG00000145040	839	1	protein_coding	-	UQCRC1	chr3:48636435-48648409	11974	5987
ENSG00000149177	13_peaks_stitched	chr11	47937962	47977072	13	39110	18928.85	4130.08	840		ENSG00000149177	840	1	protein_coding	+	PTPRJ	chr11:48002113-48189670	187557	8123
ENSG00000103326	14_peaks_stitched	chr16	571454	621020	14	49566	19954.33	5163.17	841	ENSG00000257108,ENSG00000007541,ENSG00000103326,ENSG00000090565,ENSG00000161992	ENSG00000197562,ENSG00000090565,ENSG00000007541	841	1	protein_coding	+	CAPN15	chr16:577717-604636	26919	10588
ENSG00000125741	17_peaks_stitched	chr19	46044097	46088921	17	44824	18769.19	3985.5	842	ENSG00000125741	ENSG00000125746,ENSG00000213889,ENSG00000125744,ENSG00000125753,ENSG00000177464	842	1	protein_coding	-	OPA3	chr19:46030685-46105470	74785	11218
ENSG00000188001	12_peaks_stitched	chr3	189100162	189122990	12	22828	18697.11	3915.69	843			843	1	protein_coding	+	TPRG1	chr3:188665003-189043093	378090	12404
ENSG00000042286	20_peaks_stitched	chr10	71875749	71908459	20	32710	18709.52	3959.08	844	ENSG00000156521,ENSG00000079332,ENSG00000042286	ENSG00000079332	844	1	protein_coding	-	AIFM2	chr10:71857979-71892690	34711	5694
ENSG00000232956	13_peaks_stitched	chr7	45011281	45049527	13	38246	20634.91	5889.61	845	ENSG00000136280,ENSG00000232956,ENSG00000136286	ENSG00000136280	845	1	lincRNA	-	SNHG15	chr7:45022622-45026560	3938	8044
ENSG00000099917	9_peaks_stitched	chr22	20848961	20905592	9	56631	21154.04	6414.02	846	ENSG00000099917,ENSG00000099910	ENSG00000099917,ENSG00000099910	846	1	protein_coding	+	MED15	chr22:20850200-20941919	91719	23590
ENSG00000005483	5_peaks_stitched	chr7	104643638	104660882	5	17244	16582.65	1848.36	847	ENSG00000005483	ENSG00000005483	847	1	protein_coding	+	KMT2E	chr7:104654626-104754808	100182	18398
ENSG00000137440	24_peaks_stitched	chr4	15884458	15942042	24	57584	20056.16	5331.61	848	ENSG00000137440	ENSG00000007062,ENSG00000137441	848	1	protein_coding	-	FGFBP1	chr4:15937192-15940363	3171	2533
ENSG00000160752	6_peaks_stitched	chr1	155276986	155298065	6	21079	17415.31	2721.07	849	ENSG00000160752,ENSG00000160753	ENSG00000143630,ENSG00000116521,ENSG00000143627,ENSG00000176444,ENSG00000116539	849	1	protein_coding	+	FDPS	chr1:155278539-155290457	11918	9146
ENSG00000157379	12_peaks_stitched	chr14	24728337	24786733	12	58396	20577.44	5889.19	850	ENSG00000092295,ENSG00000196943,ENSG00000157379,ENSG00000213903,ENSG00000213906,ENSG00000136305,ENSG00000100949,ENSG00000272658	ENSG00000100938,ENSG00000129465,ENSG00000129467,ENSG00000254505,ENSG00000213920,ENSG00000129559,ENSG00000092330,ENSG00000092295,ENSG00000100968,ENSG00000255526,ENSG00000100926	850	1	protein_coding	-	DHRS1	chr14:24759804-24769039	9235	9397
ENSG00000167173	4_peaks_stitched	chr15	75490456	75508197	4	17741	17913.79	3230.48	851	ENSG00000167173	ENSG00000167195	851	1	protein_coding	+	C15orf39	chr15:75487984-75504510	16526	12033
ENSG00000072110	21_peaks_stitched	chr14	69400217	69455569	21	55352	20004.82	5322.93	852	ENSG00000072110	ENSG00000072110	852	1	protein_coding	-	ACTN1	chr14:69340860-69446157	105297	15833
ENSG00000156976	4_peaks_stitched	chr3	186500161	186509541	4	9380	17135.86	2460.95	853	ENSG00000156976,ENSG00000163918	ENSG00000163918	853	1	protein_coding	+	EIF4A2	chr3:186500994-186507689	6695	20353
ENSG00000089775	10_peaks_stitched	chr14	64966290	65004380	10	38090	17981.03	3306.38	854	ENSG00000126803,ENSG00000089775,ENSG00000126804	ENSG00000179841,ENSG00000126803,ENSG00000089775,ENSG00000165807,ENSG00000100714	854	1	protein_coding	-	ZBTB25	chr14:64915824-64971931	56107	14098
ENSG00000148337	15_peaks_stitched	chr9	130910964	130981067	15	70103	25669.41	11008.83	855	ENSG00000148337,ENSG00000106976,ENSG00000148346,ENSG00000171159	ENSG00000106976,ENSG00000148334,ENSG00000167110,ENSG00000148339,ENSG00000232850	855	1	protein_coding	-	CIZ1	chr9:130928343-130966662	38319	13078
ENSG00000254087	20_peaks_stitched	chr8	56791303	56859008	20	67705	20632.23	5980.03	856	ENSG00000254087	ENSG00000254087	856	1	protein_coding	+	LYN	chr8:56792372-56923940	131568	4557
ENSG00000205542	12_peaks_stitched	chrX	12964471	13007637	12	43166	18438.45	3787.5	857	ENSG00000205542	ENSG00000101916	857	1	protein_coding	+	TMSB4X	chrX:12993227-12995346	2119	2901
ENSG00000080845	17_peaks_stitched	chr20	35075334	35122392	17	47058	18827.94	4192.68	858	ENSG00000080845	ENSG00000080845,ENSG00000101335	858	1	protein_coding	+	DLGAP4	chr20:34894258-35157040	262782	15305
ENSG00000117868	11_peaks_stitched	chr7	158594929	158623202	11	28273	17767.57	3137.74	859	ENSG00000117868	ENSG00000126870	859	1	protein_coding	-	ESYT2	chr7:158523686-158622944	99258	8962
ENSG00000067221	12_peaks_stitched	chr15	74257378	74301767	12	44389	21206.9	6578.87	860	ENSG00000140464,ENSG00000067221	ENSG00000129038,ENSG00000140464	860	1	protein_coding	-	STOML1	chr15:74275547-74286963	11416	11162
ENSG00000146830	10_peaks_stitched	chr7	100270663	100304928	10	34265	18712.61	4087.05	861	ENSG00000172354,ENSG00000146830,ENSG00000172336	ENSG00000077080,ENSG00000106327,ENSG00000130427	861	1	protein_coding	-	GIGYF1	chr7:100277130-100287071	9941	7793
ENSG00000126368	10_peaks_stitched	chr17	38253686	38281297	10	27611	17317.23	2714.38	862	ENSG00000188895,ENSG00000126368	ENSG00000126351,ENSG00000008838,ENSG00000108349,ENSG00000188895	862	1	protein_coding	-	NR1D1	chr17:38249040-38256978	7938	2764
ENSG00000111077	11_peaks_stitched	chr12	53430241	53474137	11	43896	20303.13	5728.27	863	ENSG00000167778,ENSG00000111077,ENSG00000063046	ENSG00000111077,ENSG00000063046,ENSG00000167779,ENSG00000167780	863	1	protein_coding	+	TENC1	chr12:53440753-53458156	17403	18139
ENSG00000269879	6_peaks_stitched	chr10	24752753	24778201	6	25448	19157.3	4588.33	864	ENSG00000120549,ENSG00000269879	ENSG00000120549	864	1	protein_coding	-	AL353583.1	chr10:24770273-24770632	359	359
ENSG00000140465	9_peaks_stitched	chr15	75008811	75025687	9	16876	17416.53	2853.75	865	ENSG00000140465	ENSG00000140505,ENSG00000103653,ENSG00000179151,ENSG00000140465	865	1	protein_coding	-	CYP1A1	chr15:75011883-75017951	6068	6675
ENSG00000093010	17_peaks_stitched	chr22	19928336	19974677	17	46341	20817.46	6264.64	866	ENSG00000093010,ENSG00000184470,ENSG00000099889	ENSG00000184470,ENSG00000183597	866	1	protein_coding	+	COMT	chr22:19929130-19957498	28368	8473
ENSG00000128536	5_peaks_stitched	chr7	105688816	105712243	5	23427	17828.68	3276.71	867		ENSG00000128536,ENSG00000008282	867	1	protein_coding	+	CDHR3	chr7:105517242-105676877	159635	16586
ENSG00000183087	13_peaks_stitched	chr13	114537966	114567796	13	29830	17793.09	3250.33	868	ENSG00000183087	ENSG00000226921,ENSG00000229373,ENSG00000184497,ENSG00000183087	868	1	protein_coding	-	GAS6	chr13:114523522-114567046	43524	8638
ENSG00000183484	7_peaks_stitched	chr14	105541513	105564974	7	23461	16971.05	2428.59	869		ENSG00000183484,ENSG00000184916	869	1	protein_coding	-	GPR132	chr14:105515728-105531782	16054	13179
ENSG00000144130	17_peaks_stitched	chr2	113445872	113523536	17	77664	21471.7	6949.55	870	ENSG00000144130,ENSG00000169607	ENSG00000144136,ENSG00000115008	870	1	protein_coding	+	NT5DC4	chr2:113479063-113500456	21393	4976
ENSG00000243156	17_peaks_stitched	chr22	18340468	18414351	17	73883	23446.9	8925.78	871	ENSG00000243156	ENSG00000243156	871	1	protein_coding	-	MICAL3	chr22:18270415-18507325	236910	36300
ENSG00000136205	12_peaks_stitched	chr7	47393830	47423985	12	30155	19369.76	4849.57	872	ENSG00000136205	ENSG00000136205	872	1	protein_coding	-	TNS3	chr7:47314752-47622156	307404	20174
ENSG00000107104	12_peaks_stitched	chr9	673300	699229	12	25929	17364.94	2846.68	873	ENSG00000107104	ENSG00000107104	873	1	protein_coding	+	KANK1	chr9:470291-746105	275814	17006
ENSG00000105127	10_peaks_stitched	chr19	15468248	15494431	10	26183	17758.46	3262.54	874	ENSG00000105127,ENSG00000011243	ENSG00000011243,ENSG00000011451,ENSG00000141867	874	1	protein_coding	-	AKAP8	chr19:15464196-15490609	26413	6981
ENSG00000168389	8_peaks_stitched	chr1	40419953	40448236	8	28283	18803	4311.44	875	ENSG00000168389		875	1	protein_coding	+	MFSD2A	chr1:40420802-40435638	14836	6476
ENSG00000212734	7_peaks_stitched	chr17	6541605	6579040	7	37435	19660.24	5173.22	876	ENSG00000129235,ENSG00000108590,ENSG00000198920,ENSG00000212734	ENSG00000198920,ENSG00000141485	876	1	protein_coding	+	C17orf100	chr17:6554971-6556791	1820	1820
ENSG00000008256	9_peaks_stitched	chr7	6308540	6330714	9	22174	18236.59	3760.73	877	ENSG00000008256	ENSG00000178397	877	1	protein_coding	-	CYTH3	chr7:6201407-6312275	110868	7539
ENSG00000135926	15_peaks_stitched	chr2	219133917	219166142	15	32225	17518.43	3057.62	878	ENSG00000135926,ENSG00000127838,ENSG00000127837	ENSG00000127838,ENSG00000127837,ENSG00000163466,ENSG00000179921	878	1	protein_coding	-	TMBIM1	chr2:219138915-219157309	18394	9717
ENSG00000109654	8_peaks_stitched	chr4	154124440	154154916	8	30476	18049.91	3590.99	879	ENSG00000109654	ENSG00000109654	879	1	protein_coding	+	TRIM2	chr4:154073494-154260472	186978	12788
ENSG00000141579	24_peaks_stitched	chr17	80762909	80840141	24	77232	22001.79	7543.13	880	ENSG00000141556,ENSG00000141579	ENSG00000141556	880	1	protein_coding	-	ZNF750	chr17:80787311-80798454	11143	5220
ENSG00000111737	16_peaks_stitched	chr12	120522981	120559045	16	36064	18709.74	4257.17	881	ENSG00000135127,ENSG00000111737	ENSG00000089154	881	1	protein_coding	-	RAB35	chr12:120532899-120555306	22407	7779
ENSG00000136068	18_peaks_stitched	chr3	57984372	58046952	18	62580	20140.15	5704.03	882	ENSG00000136068	ENSG00000136068	882	1	protein_coding	+	FLNB	chr3:57994127-58157982	163855	18190
ENSG00000078114	10_peaks_stitched	chr10	21601855	21626888	10	25033	17861.48	3438.48	883			883	1	protein_coding	-	NEBL	chr10:21068902-21463116	394214	17548
ENSG00000184897	2_peaks_stitched	chr3	129028172	129036077	2	7905	16014.09	1592.44	884	ENSG00000184897	ENSG00000183624,ENSG00000181789	884	1	protein_coding	-	H1FX	chr3:129033615-129035120	1505	1505
ENSG00000158615	9_peaks_stitched	chr1	204376033	204401022	9	24989	17132.59	2711.95	885	ENSG00000158615,ENSG00000133056	ENSG00000143850,ENSG00000133056	885	1	protein_coding	-	PPP1R15B	chr1:204372515-204380919	8404	5225
ENSG00000124762	9_peaks_stitched	chr6	36630520	36661317	9	30797	17266.55	2858.61	886	ENSG00000124762	ENSG00000255587	886	1	protein_coding	+	CDKN1A	chr6:36644305-36655116	10811	6797
ENSG00000159556	13_peaks_stitched	chr15	76601999	76631759	13	29760	18866.48	4465.61	887	ENSG00000140374,ENSG00000159556	ENSG00000140374,ENSG00000140386	887	1	protein_coding	+	ISL2	chr15:76629065-76634817	5752	3206
ENSG00000183779	15_peaks_stitched	chr8	37328882	37379502	15	50620	20561.85	6180.43	888			888	1	protein_coding	+	ZNF703	chr8:37553269-37557537	4268	3345
ENSG00000120833	8_peaks_stitched	chr12	93963080	93987168	8	24088	17429.56	3050.34	889	ENSG00000120833		889	1	protein_coding	+	SOCS2	chr12:93963590-93977263	13673	15445
ENSG00000229117	6_peaks_stitched	chr12	56497082	56523394	6	26312	17888.26	3515.67	890	ENSG00000065361,ENSG00000229117,ENSG00000170515,ENSG00000139641,ENSG00000135482	ENSG00000065361,ENSG00000196465,ENSG00000139641,ENSG00000092841,ENSG00000139613	890	1	protein_coding	+	RPL41	chr12:56510370-56511727	1357	2802
ENSG00000198873	19_peaks_stitched	chr10	121044493	121090670	19	46177	18702.31	4340.83	891	ENSG00000198873	ENSG00000198873	891	1	protein_coding	+	GRK5	chr10:120967101-121215131	248030	3312
ENSG00000236287	4_peaks_stitched	chr11	10949116	10964404	4	15288	16859.77	2509.61	892			892	1	protein_coding	-	ZBED5	chr11:10833621-10880343	46722	15700
ENSG00000135404	9_peaks_stitched	chr12	56109263	56138125	9	28862	17772.07	3440.44	893	ENSG00000135404,ENSG00000135424,ENSG00000135437,ENSG00000135441,ENSG00000135414	ENSG00000170439,ENSG00000135424,ENSG00000205323	893	1	protein_coding	-	CD63	chr12:56119107-56123491	4384	5105
ENSG00000056661	9_peaks_stitched	chr17	36875161	36910397	9	35236	18789.56	4458.18	894	ENSG00000108294,ENSG00000230055,ENSG00000056661,ENSG00000108292,ENSG00000269094,ENSG00000227450	ENSG00000108292,ENSG00000141720,ENSG00000108294,ENSG00000179294	894	1	protein_coding	-	PCGF2	chr17:36890150-36906070	15920	9090
ENSG00000196821	21_peaks_stitched	chr6	34621274	34691827	21	70553	20386.65	6058.6	895	ENSG00000196821	ENSG00000124562	895	1	protein_coding	-	C6orf106	chr6:34555065-34664636	109571	5037
ENSG00000109101	22_peaks_stitched	chr17	26818944	26880194	22	61250	20347.98	6027.42	896	ENSG00000109103,ENSG00000109101,ENSG00000007216	ENSG00000076382,ENSG00000087111,ENSG00000109107	896	1	protein_coding	+	FOXN1	chr17:26833261-26865914	32653	4625
ENSG00000087152	7_peaks_stitched	chr17	42260521	42279414	7	18893	16338.98	2024.8	897	ENSG00000087152,ENSG00000168591	ENSG00000214921,ENSG00000161664,ENSG00000125319,ENSG00000108312	897	1	protein_coding	-	ATXN7L3	chr17:42269173-42277481	8308	6829
ENSG00000168936	12_peaks_stitched	chr4	1712745	1730890	12	18145	16251.81	1978.02	898	ENSG00000013810,ENSG00000163950,ENSG00000168936	ENSG00000174137,ENSG00000013810	898	1	protein_coding	-	TMEM129	chr4:1717679-1723085	5406	9351
ENSG00000091409	23_peaks_stitched	chr2	173291578	173330560	23	38982	17853.54	3584.78	899	ENSG00000091409	ENSG00000091409	899	1	protein_coding	+	ITGA6	chr2:173292082-173371181	79099	13465
ENSG00000135387	7_peaks_stitched	chr11	34065655	34097035	7	31380	18524.4	4262.54	900	ENSG00000135387	ENSG00000135387,ENSG00000135372	900	1	protein_coding	+	CAPRIN1	chr11:34073230-34122703	49473	14779
ENSG00000118898	16_peaks_stitched	chr16	4942134	5008608	16	66474	20363.92	6105.3	901	ENSG00000103184,ENSG00000118898	ENSG00000140632,ENSG00000118900,ENSG00000103184,ENSG00000118898	901	1	protein_coding	-	PPL	chr16:4932508-5010742	78234	14505
ENSG00000177731	10_peaks_stitched	chr17	18128380	18171903	10	43523	20079.63	5823.22	902	ENSG00000177731,ENSG00000177427,ENSG00000131899	ENSG00000091542,ENSG00000177302,ENSG00000176994	902	1	protein_coding	-	FLII	chr17:18148150-18162230	14080	16072
ENSG00000186451	15_peaks_stitched	chr3	57070104	57114214	15	44110	18142.57	3894.97	903	ENSG00000163947,ENSG00000186451		903	1	protein_coding	+	SPATA12	chr3:57094469-57109460	14991	2411
ENSG00000118197	16_peaks_stitched	chr1	200607202	200653246	16	46044	19141.24	4906.94	904	ENSG00000118197	ENSG00000118193	904	1	protein_coding	-	DDX59	chr1:200593024-200639097	46073	7115
ENSG00000108100	8_peaks_stitched	chr10	35735313	35756087	8	20774	18046.32	3821.72	905	ENSG00000108100		905	1	protein_coding	+	CCNY	chr10:35535953-35860852	324899	8836
ENSG00000080986	7_peaks_stitched	chr18	2569727	2593073	7	23346	20701.71	6494.37	906	ENSG00000101574,ENSG00000080986	ENSG00000101574,ENSG00000080986	906	1	protein_coding	+	NDC80	chr18:2571510-2616634	45124	3918
ENSG00000169372	10_peaks_stitched	chr12	94070335	94101446	10	31111	17991.7	3798.08	907	ENSG00000169372	ENSG00000169372	907	1	protein_coding	+	CRADD	chr12:94071151-94288616	217465	7952
ENSG00000167323	14_peaks_stitched	chr11	3852860	3902094	14	49234	19866.73	5682.49	908	ENSG00000167323,ENSG00000177105	ENSG00000110713,ENSG00000148985,ENSG00000167323,ENSG00000177105	908	1	protein_coding	+	STIM1	chr11:3875757-4114439	238682	11277
ENSG00000142227	9_peaks_stitched	chr19	48823048	48844726	9	21678	16849.17	2667.35	909	ENSG00000105479,ENSG00000161558,ENSG00000142227	ENSG00000105479,ENSG00000178150,ENSG00000105467,ENSG00000105438,ENSG00000161558	909	1	protein_coding	+	EMP3	chr19:48824766-48833810	9044	3341
ENSG00000161016	5_peaks_stitched	chr8	146011757	146028801	5	17044	17306.14	3135.99	910	ENSG00000161016,ENSG00000197363,ENSG00000196378	ENSG00000198169,ENSG00000147789,ENSG00000170619,ENSG00000196378	910	1	protein_coding	-	RPL8	chr8:146015150-146017972	2822	6125
ENSG00000175215	5_peaks_stitched	chr12	58274986	58299208	5	24222	17214.68	3055.93	911		ENSG00000166896,ENSG00000175215	911	1	protein_coding	-	CTDSP2	chr12:58213710-58240522	26812	9404
ENSG00000145431	20_peaks_stitched	chr4	157672444	157721941	20	49497	19323.43	5169.12	912	ENSG00000145431	ENSG00000145431	912	1	protein_coding	-	PDGFC	chr4:157681606-157892546	210940	10160
ENSG00000241935	9_peaks_stitched	chr10	99329159	99358867	9	29708	17911.94	3766.61	913	ENSG00000165887,ENSG00000203942,ENSG00000241935,ENSG00000165886,ENSG00000155252	ENSG00000171160,ENSG00000249967,ENSG00000241935,ENSG00000155252	913	1	protein_coding	+	HOGA1	chr10:99344080-99372559	28479	5082
ENSG00000130513	16_peaks_stitched	chr19	18474569	18499811	16	25242	16450.53	2325.14	914	ENSG00000130517,ENSG00000130513	ENSG00000130520,ENSG00000175489,ENSG00000130511,ENSG00000130517,ENSG00000105655	914	1	protein_coding	+	GDF15	chr19:18485541-18499986	14445	3440
ENSG00000090006	11_peaks_stitched	chr19	41098308	41140536	11	42228	18176.55	4059.36	915	ENSG00000090006	ENSG00000160410,ENSG00000160460,ENSG00000090006,ENSG00000105245	915	1	protein_coding	+	LTBP4	chr19:41098789-41135725	36936	17418
ENSG00000179833	13_peaks_stitched	chr2	64856056	64900368	13	44312	17974.04	3857.16	916	ENSG00000179833		916	1	protein_coding	-	SERTAD2	chr2:64858755-64978139	119384	6930
ENSG00000023191	13_peaks_stitched	chr11	475997	519292	13	43295	19586.18	5491.96	917	ENSG00000023191,ENSG00000174915	ENSG00000185522,ENSG00000185101,ENSG00000174775,ENSG00000247095,ENSG00000099849,ENSG00000174915,ENSG00000161328	917	1	protein_coding	-	RNH1	chr11:494512-507300	12788	16760
ENSG00000160799	21_peaks_stitched	chr3	46974202	47031070	21	56868	19278.83	5202.88	918	ENSG00000160799,ENSG00000160796	ENSG00000160801,ENSG00000160796,ENSG00000268537,ENSG00000160799	918	1	protein_coding	-	CCDC12	chr3:46963216-47023500	60284	8394
ENSG00000096093	3_peaks_stitched	chr6	52280053	52289282	3	9229	16069.44	2056.89	919	ENSG00000096093		919	1	protein_coding	+	EFHC1	chr6:52285106-52387892	102786	12459
ENSG00000117289	10_peaks_stitched	chr1	145427642	145457836	10	30194	17330.57	3325.25	920	ENSG00000117289,ENSG00000121851	ENSG00000131795,ENSG00000168509,ENSG00000181039,ENSG00000152022	920	1	protein_coding	+	TXNIP	chr1:145438469-145442635	4166	7062
ENSG00000180592	5_peaks_stitched	chr10	21805015	21826481	5	21466	17553.54	3565.77	921	ENSG00000078403,ENSG00000180592	ENSG00000078403,ENSG00000204682	921	1	protein_coding	-	SKIDA1	chr10:21802407-21814611	12204	9621
ENSG00000212766	9_peaks_stitched	chr15	69365803	69387901	9	22098	16797.26	2829.05	922	ENSG00000212766	ENSG00000255346	922	1	lincRNA	+	LINC00277	chr15:69365266-69388160	22894	7713
ENSG00000073060	13_peaks_stitched	chr12	125158778	125200715	13	41937	19066.4	5122.81	923			923	1	protein_coding	-	SCARB1	chr12:125261402-125367214	105812	15121
ENSG00000102554	11_peaks_stitched	chr13	73628768	73665496	11	36728	17205.64	3265.06	924	ENSG00000102554		924	1	protein_coding	+	KLF5	chr13:73629114-73651676	22562	5716
ENSG00000099901	11_peaks_stitched	chr22	20086726	20131465	11	44739	20283.03	6346.79	925	ENSG00000099901,ENSG00000128191,ENSG00000099904,ENSG00000099899	ENSG00000183597,ENSG00000234409,ENSG00000099901,ENSG00000128191	925	1	protein_coding	+	RANBP1	chr22:20103461-20114878	11417	7922
ENSG00000149043	8_peaks_stitched	chr11	1846183	1864406	8	18223	16759.05	2827.57	926	ENSG00000149043,ENSG00000130598	ENSG00000130592,ENSG00000184682	926	1	protein_coding	+	SYT8	chr11:1848709-1858751	10042	12821
ENSG00000169220	12_peaks_stitched	chr5	176777676	176818138	12	40462	19359.17	5428.51	927	ENSG00000169223,ENSG00000169220,ENSG00000131183	ENSG00000169230,ENSG00000213347,ENSG00000198055,ENSG00000131187,ENSG00000169228,ENSG00000169223,ENSG00000196570	927	1	protein_coding	+	RGS14	chr5:176784838-176799602	14764	8604
ENSG00000142327	8_peaks_stitched	chr2	241499318	241527201	8	27883	16525.04	2596.43	928	ENSG00000142327,ENSG00000188542,ENSG00000142330,ENSG00000144504	ENSG00000142330,ENSG00000144504,ENSG00000178623	928	1	protein_coding	+	RNPEPL1	chr2:241505221-241520789	15568	14206
ENSG00000103723	9_peaks_stitched	chr15	83404734	83420764	9	16030	16191.39	2270.43	929		ENSG00000103723	929	1	protein_coding	-	AP3B2	chr15:83328033-83378666	50633	11841
ENSG00000074211	15_peaks_stitched	chr4	6381837	6420719	15	38882	21632.93	7726.25	930	ENSG00000074211		930	1	protein_coding	-	PPP2R2C	chr4:6322305-6565327	243022	11956
ENSG00000162066	11_peaks_stitched	chr16	2551042	2588860	11	37818	17654.49	3748.57	931	ENSG00000162066,ENSG00000205923,ENSG00000185883,ENSG00000162065,ENSG00000259784,ENSG00000140992	ENSG00000162062,ENSG00000162065,ENSG00000140992,ENSG00000162068	931	1	protein_coding	+	AMDHD2	chr16:2570358-2581423	11065	12227
ENSG00000159202	14_peaks_stitched	chr17	46968685	46994374	14	25689	16562.09	2666.56	932	ENSG00000159199,ENSG00000159202	ENSG00000136436,ENSG00000159210,ENSG00000159202	932	1	protein_coding	+	UBE2Z	chr17:46985731-47006418	20687	9605
ENSG00000172732	4_peaks_stitched	chr11	65624008	65641703	4	17695	16464.56	2570.98	933	ENSG00000172732,ENSG00000172638,ENSG00000172757,ENSG00000172803	ENSG00000175573,ENSG00000172757,ENSG00000175602,ENSG00000175550,ENSG00000172803,ENSG00000175592,ENSG00000172500,ENSG00000172543	933	1	protein_coding	+	MUS81	chr11:65624597-65635124	10527	12629
ENSG00000156172	18_peaks_stitched	chr8	96190252	96241988	18	51736	18930.93	5043.33	934		ENSG00000156172,ENSG00000175895	934	1	protein_coding	-	C8orf37	chr8:96257147-96281429	24282	3328
ENSG00000179219	13_peaks_stitched	chr16	85392816	85431399	13	38583	17883.65	4003.57	935			935	1	lincRNA	+	LINC00311	chr16:85316564-85319569	3005	1564
ENSG00000133030	21_peaks_stitched	chr17	16891354	16983817	21	92463	26592.32	12722.02	936	ENSG00000133030	ENSG00000240505	936	1	protein_coding	+	MPRIP	chr17:16945859-17120993	175134	25845
ENSG00000132613	19_peaks_stitched	chr16	70687884	70738815	19	50931	20917.25	7054.9	937	ENSG00000103043,ENSG00000157368,ENSG00000132613,ENSG00000268927	ENSG00000103043	937	1	protein_coding	-	MTSS1L	chr16:70695107-70719969	24862	5259
ENSG00000065883	2_peaks_stitched	chr7	39987896	39993580	2	5684	14809.52	960.49	938	ENSG00000065883	ENSG00000065883	938	1	protein_coding	+	CDK13	chr7:39989636-40136733	147097	14407
ENSG00000166987	7_peaks_stitched	chr12	57908714	57920729	7	12015	15518.02	1688.75	939	ENSG00000166986,ENSG00000175197,ENSG00000166987	ENSG00000175203,ENSG00000166986,ENSG00000166987,ENSG00000123329,ENSG00000155980,ENSG00000111087	939	1	protein_coding	+	MBD6	chr12:57914493-57923931	9438	10030
ENSG00000139998	11_peaks_stitched	chr14	65403949	65454756	11	50807	18528.2	4715.28	940	ENSG00000258289,ENSG00000257365,ENSG00000125954,ENSG00000176153,ENSG00000139998	ENSG00000258289,ENSG00000257365,ENSG00000139998	940	1	protein_coding	-	RAB15	chr14:65412532-65439494	26962	9604
ENSG00000169499	17_peaks_stitched	chr8	38749870	38796863	17	46993	19185.19	5372.54	941	ENSG00000169499	ENSG00000147526,ENSG00000169499,ENSG00000169495	941	1	protein_coding	+	PLEKHA2	chr8:38758753-38831428	72675	17378
ENSG00000170889	7_peaks_stitched	chr19	54691933	54712634	7	20701	16360.2	2552.22	942	ENSG00000170889,ENSG00000170892,ENSG00000125505	ENSG00000167608,ENSG00000105617,ENSG00000105609,ENSG00000204577,ENSG00000088038,ENSG00000244482,ENSG00000125505,ENSG00000170889	942	1	protein_coding	+	RPS9	chr19:54704610-54752862	48252	7855
ENSG00000153029	10_peaks_stitched	chr1	180988140	181015455	10	27315	17141.83	3334.34	943	ENSG00000153029,ENSG00000135823	ENSG00000135823,ENSG00000162783,ENSG00000234237	943	1	protein_coding	+	MR1	chr1:181003067-181031074	28007	12270
ENSG00000167615	3_peaks_stitched	chr19	54959201	54976492	3	17291	16215.51	2412.24	944	ENSG00000167615,ENSG00000167617,ENSG00000182909	ENSG00000167614,ENSG00000167618,ENSG00000167617	944	1	protein_coding	+	LENG8	chr19:54960065-54973217	13152	12533
ENSG00000175309	10_peaks_stitched	chr5	177626648	177666509	10	39861	18870.95	5097.68	945	ENSG00000197451,ENSG00000175309,ENSG00000050767	ENSG00000145912	945	1	protein_coding	-	PHYKPL	chr5:177635498-177659792	24294	15865
ENSG00000196396	17_peaks_stitched	chr20	49077139	49146148	17	69009	21762.1	8047.15	946	ENSG00000196396		946	1	protein_coding	+	PTPN1	chr20:49126891-49201299	74408	4019
ENSG00000177721	2_peaks_stitched	chr5	43007347	43020881	2	13534	16225.75	2529.29	947		ENSG00000172262,ENSG00000177721	947	1	protein_coding	-	ANXA2R	chr5:43039335-43043272	3937	2232
ENSG00000115738	4_peaks_stitched	chr2	8815449	8826409	4	10960	14851.09	1155.64	948	ENSG00000115738	ENSG00000134313	948	1	protein_coding	+	ID2	chr2:8818975-8824583	5608	4425
ENSG00000136856	12_peaks_stitched	chr9	130150035	130187847	12	37812	19452.1	5763.88	949	ENSG00000136895,ENSG00000136856,ENSG00000196152	ENSG00000148356,ENSG00000197958,ENSG00000136895	949	1	protein_coding	+	SLC2A8	chr9:130159421-130170703	11282	6419
ENSG00000121579	11_peaks_stitched	chr3	113455485	113473366	11	17881	16138.49	2455.95	950	ENSG00000114573,ENSG00000121579	ENSG00000114573,ENSG00000176542	950	1	protein_coding	-	NAA50	chr3:113435307-113465147	29840	12002
ENSG00000156671	24_peaks_stitched	chr10	76863011	76923824	24	60813	20228.07	6548.78	951	ENSG00000079393,ENSG00000156671	ENSG00000079393,ENSG00000165637,ENSG00000188716	951	1	protein_coding	+	SAMD8	chr10:76859344-76941881	82537	13824
ENSG00000147804	7_peaks_stitched	chr8	145633193	145655410	7	22217	17781.33	4106.39	952	ENSG00000160948,ENSG00000147804,ENSG00000160949,ENSG00000071894	ENSG00000173137,ENSG00000160973,ENSG00000160972,ENSG00000187954,ENSG00000071894,ENSG00000167702,ENSG00000160948	952	1	protein_coding	-	SLC39A4	chr8:145635126-145642279	7153	6984
ENSG00000147642	15_peaks_stitched	chr8	110618700	110658398	15	39698	19584.92	5913.89	953	ENSG00000147642	ENSG00000147642	953	1	protein_coding	-	SYBU	chr8:110586207-110704020	117813	25349
ENSG00000243156	15_peaks_stitched	chr22	18426662	18485244	15	58582	21161.95	7495.74	954	ENSG00000243156	ENSG00000243156	954	1	protein_coding	-	MICAL3	chr22:18270415-18507325	236910	36300
ENSG00000117877	13_peaks_stitched	chr19	45894903	45930556	13	35653	16886.57	3229.4	955	ENSG00000117877,ENSG00000012061,ENSG00000104881	ENSG00000125740,ENSG00000104884,ENSG00000104892,ENSG00000104881	955	1	protein_coding	+	CD3EAP	chr19:45909467-45914024	4557	6515
ENSG00000136002	14_peaks_stitched	chr2	131554932	131605054	14	50122	18204.09	4563.15	956	ENSG00000136002	ENSG00000178171	956	1	protein_coding	+	ARHGEF4	chr2:131594489-131804836	210347	18493
ENSG00000151914	15_peaks_stitched	chr6	56502930	56535741	15	32811	16477.31	2839.85	957	ENSG00000151914	ENSG00000151914	957	1	protein_coding	-	DST	chr6:56322785-56819426	496641	53943
ENSG00000269408	10_peaks_stitched	chr9	138066842	138087187	10	20345	17320.42	3695.91	958			958	1	protein_coding	-	AL390778.1	chr9:138150512-138151275	763	733
ENSG00000143669	8_peaks_stitched	chr1	236063879	236097297	8	33418	17391.02	3779	959		ENSG00000143669	959	1	protein_coding	-	LYST	chr1:235824341-236046940	222599	27046
ENSG00000026652	18_peaks_stitched	chr6	161815107	161868075	18	52968	18310.38	4704.96	960	ENSG00000185345		960	1	protein_coding	-	AGPAT4	chr6:161551011-161695093	144082	18335
ENSG00000125746	13_peaks_stitched	chr19	46110210	46147128	13	36918	16734.33	3132.4	961	ENSG00000125746,ENSG00000267757	ENSG00000125743,ENSG00000010310,ENSG00000125741,ENSG00000011478,ENSG00000177464	961	1	protein_coding	-	EML2	chr19:46110252-46148887	38635	14110
ENSG00000169242	6_peaks_stitched	chr1	155092489	155113378	6	20889	16124.77	2536.91	962	ENSG00000179085,ENSG00000169242,ENSG00000169241	ENSG00000163463,ENSG00000163462,ENSG00000143590,ENSG00000185499	962	1	protein_coding	+	EFNA1	chr1:155099936-155107333	7397	4371
ENSG00000144579	6_peaks_stitched	chr2	219248782	219272134	6	23352	15776.76	2198.64	963	ENSG00000018280,ENSG00000144579	ENSG00000127838,ENSG00000127831,ENSG00000158428	963	1	protein_coding	+	CTDSP1	chr2:219262979-219270664	7685	8217
ENSG00000185551	6_peaks_stitched	chr15	96860443	96883074	6	22631	15615.61	2047.36	964	ENSG00000185551	ENSG00000268484,ENSG00000205148	964	1	protein_coding	+	NR2F2	chr15:96869167-96883492	14325	8574
ENSG00000126457	10_peaks_stitched	chr19	50166235	50194532	10	28297	17237.13	3679.06	965	ENSG00000126456,ENSG00000126457,ENSG00000169169,ENSG00000126453,ENSG00000224420	ENSG00000126456,ENSG00000169169,ENSG00000126461,ENSG00000126464,ENSG00000126467,ENSG00000126458	965	1	protein_coding	+	PRMT1	chr19:50179043-50192286	13243	8145
ENSG00000137203	3_peaks_stitched	chr6	10403410	10415860	3	12450	14718.34	1162	966	ENSG00000137203	ENSG00000137203,ENSG00000183674	966	1	protein_coding	-	TFAP2A	chr6:10393419-10419892	26473	18318
ENSG00000143382	6_peaks_stitched	chr1	150521023	150553152	6	32129	17318.36	3765.04	967	ENSG00000143382,ENSG00000143384,ENSG00000225996	ENSG00000143420,ENSG00000143369,ENSG00000143374,ENSG00000228126	967	1	protein_coding	+	ADAMTSL4	chr1:150521884-150533413	11529	8590
ENSG00000145779	10_peaks_stitched	chr5	118651188	118674193	10	23005	16239.06	2702.65	968	ENSG00000145779	ENSG00000145779	968	1	protein_coding	+	TNFAIP8	chr5:118604387-118735383	130996	16588
ENSG00000169297	10_peaks_stitched	chrX	30294034	30327880	10	33846	16469.22	2941.91	969	ENSG00000169297	ENSG00000198798,ENSG00000214107,ENSG00000120289	969	1	protein_coding	-	NR0B1	chrX:30322323-30327715	5392	3708
ENSG00000129187	18_peaks_stitched	chr4	183730619	183767342	18	36723	17882.11	4357.77	970			970	1	protein_coding	-	DCTD	chr4:183811213-183839089	27876	9686
ENSG00000167671	9_peaks_stitched	chr19	4439591	4473931	9	34340	17375.99	3852.3	971	ENSG00000167670,ENSG00000167671,ENSG00000167674	ENSG00000167674,ENSG00000167670,ENSG00000141985,ENSG00000167676	971	1	protein_coding	-	UBXN6	chr19:4444996-4457819	12823	11409
ENSG00000138271	9_peaks_stitched	chr3	151020446	151055911	9	35465	17326.28	3806.45	972	ENSG00000144893,ENSG00000138271,ENSG00000169313,ENSG00000181631	ENSG00000169313,ENSG00000174944	972	1	protein_coding	-	GPR87	chr3:151011891-151034740	22849	1605
ENSG00000213923	8_peaks_stitched	chr22	38783713	38796909	8	13196	15622.45	2103.9	973	ENSG00000213923		973	1	protein_coding	-	CSNK1E	chr22:38686697-38794527	107830	11133
ENSG00000103365	9_peaks_stitched	chr16	23495726	23522400	9	26674	15905.67	2431.71	974	ENSG00000103365	ENSG00000103365,ENSG00000103353,ENSG00000103356,ENSG00000168434	974	1	protein_coding	-	GGA2	chr16:23474863-23533316	58453	14367
ENSG00000213445	9_peaks_stitched	chr11	65404595	65431717	9	27122	17242.97	3794	975	ENSG00000173039,ENSG00000213445,ENSG00000197136	ENSG00000197136,ENSG00000172977,ENSG00000173327,ENSG00000173442,ENSG00000173338,ENSG00000269018	975	1	protein_coding	+	SIPA1	chr11:65405568-65418401	12833	8898
ENSG00000226976	14_peaks_stitched	chr6	37012613	37072409	14	59796	18809.7	5362.34	976	ENSG00000226976	ENSG00000146192	976	1	protein_coding	+	COX6A1P2	chr6:37012607-37013177	570	570
ENSG00000077942	17_peaks_stitched	chr22	45974419	46041655	17	67236	21678.3	8233.62	977	ENSG00000077942	ENSG00000130638,ENSG00000077942	977	1	protein_coding	+	FBLN1	chr22:45898118-45997015	98897	10478
ENSG00000116141	4_peaks_stitched	chr1	220685998	220704652	4	18654	15710.32	2276.71	978	ENSG00000116141		978	1	protein_coding	+	MARK1	chr1:220701568-220837803	136235	9135
ENSG00000184363	8_peaks_stitched	chr11	392045	417892	8	25847	16612.34	3201.85	979	ENSG00000185187,ENSG00000184363	ENSG00000182272,ENSG00000174915,ENSG00000185101	979	1	protein_coding	+	PKP3	chr11:392614-404908	12294	7580
ENSG00000007341	19_peaks_stitched	chr1	113147188	113181034	19	33846	16398.76	2994.85	980	ENSG00000116489,ENSG00000007341	ENSG00000116489,ENSG00000007341,ENSG00000155363	980	1	protein_coding	-	ST7L	chr1:113066140-113163447	97307	17090
ENSG00000073060	18_peaks_stitched	chr12	125312045	125359588	18	47543	18656.5	5259.57	981	ENSG00000073060	ENSG00000150991,ENSG00000073060	981	1	protein_coding	-	SCARB1	chr12:125261402-125367214	105812	15121
ENSG00000171302	13_peaks_stitched	chr17	76966833	77006548	13	39715	17143.26	3772.75	982	ENSG00000108679,ENSG00000171302	ENSG00000173918,ENSG00000035862	982	1	protein_coding	-	CANT1	chr17:76987799-77005949	18150	10639
ENSG00000103047	16_peaks_stitched	chr16	68935831	68992897	16	57066	19753.91	6413.75	983	ENSG00000103047	ENSG00000103047	983	1	protein_coding	+	TANGO6	chr16:68877507-69119083	241576	8992
ENSG00000130304	21_peaks_stitched	chr19	17551513	17600641	21	49128	17573.55	4235.03	984	ENSG00000130304,ENSG00000171773,ENSG00000188051,ENSG00000269035	ENSG00000141971,ENSG00000130304,ENSG00000167483,ENSG00000130313,ENSG00000130303	984	1	protein_coding	+	SLC27A1	chr19:17579578-17616977	37399	12062
ENSG00000169045	12_peaks_stitched	chr5	179023750	179066571	12	42821	18517.5	5181.72	985	ENSG00000169045,ENSG00000176783	ENSG00000176783,ENSG00000204659,ENSG00000228259,ENSG00000204661,ENSG00000127022	985	1	protein_coding	-	HNRNPH1	chr5:179041179-179061785	20606	31196
ENSG00000100092	15_peaks_stitched	chr22	38019450	38040979	15	21529	16480.67	3149.35	986	ENSG00000100083,ENSG00000100092	ENSG00000100083,ENSG00000100097,ENSG00000241360,ENSG00000100101,ENSG00000100092,ENSG00000100079	986	1	protein_coding	+	SH3BP1	chr22:38030661-38062939	32278	8602
ENSG00000156384	4_peaks_stitched	chr10	105872367	105883843	4	11476	14936.09	1623.33	987	ENSG00000156384	ENSG00000065618,ENSG00000197748	987	1	protein_coding	+	SFR1	chr10:105881816-105886143	4327	3098
ENSG00000197283	8_peaks_stitched	chr6	33377190	33399744	8	22554	15411.18	2116.21	988	ENSG00000112511,ENSG00000112514,ENSG00000197283,ENSG00000237649	ENSG00000237649,ENSG00000197283,ENSG00000213588	988	1	protein_coding	+	SYNGAP1	chr6:33387847-33421466	33619	9160
ENSG00000125898	13_peaks_stitched	chr20	802060	841333	13	39273	18268.13	4975.79	989	ENSG00000125898		989	1	protein_coding	+	FAM110A	chr20:814358-838106	23748	6833
ENSG00000170522	4_peaks_stitched	chr4	111105983	111120705	4	14722	14797.15	1523.01	990	ENSG00000170522		990	1	protein_coding	-	ELOVL6	chr4:110967002-111120355	153353	10976
ENSG00000177425	5_peaks_stitched	chr12	80074464	80088838	5	14374	15232.9	1960.53	991	ENSG00000177425	ENSG00000177425	991	1	protein_coding	-	PAWR	chr12:79968759-80084877	116118	14954
ENSG00000225760	10_peaks_stitched	chr13	111596499	111619658	10	23159	16088.19	2830.45	992		ENSG00000088448,ENSG00000225760	992	1	lincRNA	+	LINC00431	chr13:111635654-111642911	7257	682
ENSG00000116017	13_peaks_stitched	chr19	892141	962788	13	70647	21751.9	8503.75	993	ENSG00000198858,ENSG00000116014,ENSG00000175221,ENSG00000116017	ENSG00000065268,ENSG00000182087,ENSG00000197561,ENSG00000175221,ENSG00000196415,ENSG00000116017,ENSG00000116032,ENSG00000197766,ENSG00000269169	993	1	protein_coding	+	ARID3A	chr19:925781-975939	50158	9317
ENSG00000149300	7_peaks_stitched	chr11	111779707	111803064	7	23357	16184.43	2942.67	994	ENSG00000109846,ENSG00000254445,ENSG00000149300,ENSG00000170276,ENSG00000150764	ENSG00000086848,ENSG00000150764,ENSG00000258529,ENSG00000137720,ENSG00000255561	994	1	protein_coding	+	C11orf52	chr11:111788756-111797596	8840	2903
ENSG00000165272	19_peaks_stitched	chr9	33414076	33474996	19	60920	20696.56	7461.04	995	ENSG00000165272,ENSG00000165271	ENSG00000165269,ENSG00000086102,ENSG00000230453	995	1	protein_coding	-	AQP3	chr9:33441152-33447609	6457	7518
ENSG00000213782	21_peaks_stitched	chr12	12939473	12999492	21	60019	19808.96	6584.68	996	ENSG00000213782,ENSG00000178878	ENSG00000013588	996	1	protein_coding	+	DDX47	chr12:12966250-12982915	16665	8553
ENSG00000114251	7_peaks_stitched	chr3	55508211	55524797	7	16586	14910.59	1703.11	997	ENSG00000114251	ENSG00000114251	997	1	protein_coding	-	WNT5A	chr3:55499743-55523973	24230	13696
ENSG00000174564	10_peaks_stitched	chr3	136694581	136715663	10	21082	16177.24	2973.64	998	ENSG00000174564	ENSG00000158092	998	1	protein_coding	+	IL20RB	chr3:136665072-136729927	64855	5285
ENSG00000183864	3_peaks_stitched	chr22	41831574	41845169	3	13595	15108.69	1911.03	999	ENSG00000183864	ENSG00000100410,ENSG00000100412	999	1	protein_coding	-	TOB2	chr22:41829496-41843027	13531	5334
ENSG00000167941	14_peaks_stitched	chr17	41771448	41805551	14	34103	16363.06	3172.38	1000		ENSG00000108861,ENSG00000005102,ENSG00000167941	1000	1	protein_coding	-	SOST	chr17:41831099-41836156	5057	2298
ENSG00000151136	16_peaks_stitched	chr12	107767588	107798917	16	31329	17148.71	3961.65	1001	ENSG00000151136		1001	1	protein_coding	+	BTBD11	chr12:107712190-108053419	341229	11441
ENSG00000177383	14_peaks_stitched	chr3	184456747	184501171	14	44424	24119.97	10934.69	1002		ENSG00000156931,ENSG00000177383	1002	1	protein_coding	-	MAGEF1	chr3:184428156-184429836	1680	1680
ENSG00000107021	7_peaks_stitched	chr9	131533058	131561494	7	28436	17210.09	4029.1	1003	ENSG00000160445,ENSG00000107021	ENSG00000160446,ENSG00000171097,ENSG00000167136,ENSG00000198917	1003	1	protein_coding	+	TBC1D13	chr9:131549483-131572711	23228	7097
ENSG00000139842	14_peaks_stitched	chr13	113857338	113881750	14	24412	15663.12	2493.59	1004	ENSG00000139842,ENSG00000126226	ENSG00000126226,ENSG00000126231,ENSG00000139842	1004	1	protein_coding	+	CUL4A	chr13:113862552-113919399	56847	8977
ENSG00000241837	12_peaks_stitched	chr21	35286565	35322944	12	36379	16691.75	3539.25	1005	ENSG00000241837	ENSG00000241837,ENSG00000249209,ENSG00000205726	1005	1	protein_coding	-	ATP5O	chr21:35275757-35288284	12527	5746
ENSG00000106571	8_peaks_stitched	chr7	42215515	42277930	8	62415	21999.35	8854.2	1006	ENSG00000106571	ENSG00000106571	1006	1	protein_coding	-	GLI3	chr7:42000548-42277469	276921	12403
ENSG00000107902	21_peaks_stitched	chr10	126301090	126361582	21	60492	19272.42	6141.66	1007	ENSG00000107902,ENSG00000189319		1007	1	protein_coding	+	LHPP	chr10:126150403-126306457	156054	5295
ENSG00000102699	15_peaks_stitched	chr13	25061445	25087689	15	26244	15792.04	2662.78	1008	ENSG00000102699	ENSG00000102699	1008	1	protein_coding	-	PARP4	chr13:24995064-25086948	91884	6477
ENSG00000269407	7_peaks_stitched	chr20	23329883	23343847	7	13964	14797.78	1688.62	1009	ENSG00000132661,ENSG00000125812,ENSG00000269407	ENSG00000125812	1009	1	protein_coding	-	AL096677.1	chr20:23330015-23334066	4051	54
ENSG00000152953	8_peaks_stitched	chr4	5366026	5389307	8	23281	17773.47	4673.47	1010	ENSG00000152953	ENSG00000152953	1010	1	protein_coding	+	STK32B	chr4:5053169-5502725	449556	10633
ENSG00000158470	10_peaks_stitched	chr20	48290864	48335039	10	44175	18023.7	4925.62	1011	ENSG00000158470		1011	1	protein_coding	-	B4GALT5	chr20:48249482-48330415	80933	4713
ENSG00000183337	4_peaks_stitched	chrX	39955121	39969602	4	14481	14434.35	1347.67	1012	ENSG00000183337	ENSG00000183337	1012	1	protein_coding	-	BCOR	chrX:39909068-40036582	127514	15849
ENSG00000108788	11_peaks_stitched	chr17	40702124	40740536	11	38412	16806.35	3759.33	1013	ENSG00000068120,ENSG00000108786,ENSG00000108788,ENSG00000141699,ENSG00000131470	ENSG00000131462,ENSG00000033627,ENSG00000108784,ENSG00000108788,ENSG00000141699	1013	1	protein_coding	+	MLX	chr17:40719086-40725257	6171	8641
ENSG00000187144	16_peaks_stitched	chr1	16693017	16733930	16	40913	18193.46	5150.08	1014	ENSG00000187144,ENSG00000055070	ENSG00000157191,ENSG00000187144,ENSG00000037637	1014	1	protein_coding	-	SPATA21	chr1:16713612-16763919	50307	5404
ENSG00000101596	2_peaks_stitched	chr18	2654890	2658615	2	3725	14328.24	1288.35	1015	ENSG00000101596	ENSG00000101596,ENSG00000080986	1015	1	protein_coding	+	SMCHD1	chr18:2655737-2805015	149278	15007
ENSG00000105810	5_peaks_stitched	chr7	92456569	92466713	5	10144	14372.48	1333.86	1016	ENSG00000105810		1016	1	protein_coding	-	CDK6	chr7:92234235-92465908	231673	13583
ENSG00000120549	6_peaks_stitched	chr10	24526676	24548742	6	22066	16828.75	3792.71	1017	ENSG00000120549		1017	1	protein_coding	+	KIAA1217	chr10:23983675-24836772	853097	19183
ENSG00000099810	8_peaks_stitched	chr9	21670451	21689968	8	19517	15909.44	2880.18	1018			1018	1	protein_coding	+	MTAP	chr9:21802542-21931646	129104	12444
ENSG00000159231	8_peaks_stitched	chr21	37498119	37510352	8	12233	14597.27	1579.16	1019	ENSG00000159231	ENSG00000142197,ENSG00000185917	1019	1	protein_coding	+	CBR3	chr21:37507210-37518864	11654	1166
ENSG00000167978	11_peaks_stitched	chr16	2788775	2828536	11	39761	16837.09	3822.12	1020	ENSG00000167978,ENSG00000103363	ENSG00000172382,ENSG00000007038,ENSG00000103355	1020	1	protein_coding	+	SRRM2	chr16:2802330-2822539	20209	32083
ENSG00000117597	7_peaks_stitched	chr1	209978211	210014174	7	35963	17119.55	4118.91	1021	ENSG00000117595,ENSG00000117597	ENSG00000009790,ENSG00000162757,ENSG00000117595	1021	1	protein_coding	+	DIEXF	chr1:210001352-210030910	29558	11124
ENSG00000161940	6_peaks_stitched	chr17	6914584	6940426	6	25842	16419.64	3424.55	1022	ENSG00000258315,ENSG00000215067,ENSG00000161940,ENSG00000219200,ENSG00000161939,ENSG00000174327,ENSG00000269871	ENSG00000132514,ENSG00000108839,ENSG00000174326	1022	1	protein_coding	+	BCL6B	chr17:6926339-6933609	7270	5575
ENSG00000006047	12_peaks_stitched	chr17	7183562	7219620	12	36058	17214.2	4267.19	1023	ENSG00000132507,ENSG00000215041,ENSG00000132522,ENSG00000181856,ENSG00000006047	ENSG00000182896,ENSG00000170291,ENSG00000170296,ENSG00000004975,ENSG00000040633,ENSG00000072818,ENSG00000175826,ENSG00000215041,ENSG00000181885,ENSG00000213859,ENSG00000262526	1023	1	protein_coding	-	YBX2	chr17:7191571-7197934	6363	8529
ENSG00000175832	14_peaks_stitched	chr17	41598396	41637726	14	39330	16737.65	3798.1	1024	ENSG00000175832,ENSG00000067596	ENSG00000067596	1024	1	protein_coding	-	ETV4	chr17:41605212-41656988	51776	7927
ENSG00000113758	11_peaks_stitched	chr5	176873050	176906669	11	33619	17541.22	4616.94	1025	ENSG00000131188,ENSG00000113758	ENSG00000183258,ENSG00000146094,ENSG00000196923,ENSG00000198055,ENSG00000131187,ENSG00000146067,ENSG00000196570	1025	1	protein_coding	-	DBN1	chr5:176883609-176901402	17793	10295
ENSG00000169429	14_peaks_stitched	chr4	74528621	74574968	14	46347	17138.92	4224.53	1026		ENSG00000169429,ENSG00000169435	1026	1	protein_coding	+	IL8	chr4:74606223-74609433	3210	2860
ENSG00000170579	8_peaks_stitched	chr18	3967209	3995602	8	28393	22938	10026.87	1027	ENSG00000170579		1027	1	protein_coding	-	DLGAP1	chr18:3496030-4455335	959305	18736
ENSG00000110697	7_peaks_stitched	chr11	67249897	67276925	7	27028	16265.03	3366	1028	ENSG00000110697,ENSG00000110711,ENSG00000167797	ENSG00000172663,ENSG00000175544,ENSG00000175634,ENSG00000172725,ENSG00000213402,ENSG00000175514,ENSG00000167791	1028	1	protein_coding	-	PITPNM1	chr11:67259239-67273734	14495	11041
ENSG00000137648	10_peaks_stitched	chr11	117930767	117964287	10	33520	16935.77	4060.06	1029	ENSG00000137648	ENSG00000137648,ENSG00000177098	1029	1	protein_coding	+	TMPRSS4	chr11:117947753-117992605	44852	16620
ENSG00000113407	8_peaks_stitched	chr5	33439331	33473366	8	34035	18742.69	5868.39	1030	ENSG00000113407		1030	1	protein_coding	+	TARS	chr5:33440802-33469644	28842	10484
ENSG00000108823	8_peaks_stitched	chr17	48223358	48256467	8	33109	17151.48	4281.18	1031	ENSG00000108823,ENSG00000108819	ENSG00000167100,ENSG00000108821,ENSG00000005882,ENSG00000108823,ENSG00000108819	1031	1	protein_coding	+	SGCA	chr17:48241575-48253292	11717	4743
ENSG00000198625	10_peaks_stitched	chr1	204461883	204498683	10	36800	16722.34	3856.46	1032	ENSG00000198625,ENSG00000133056	ENSG00000133056,ENSG00000198625	1032	1	protein_coding	+	MDM4	chr1:204485511-204542871	57360	19776
ENSG00000116604	2_peaks_stitched	chr1	156460228	156475788	2	15560	15200.27	2343.9	1033	ENSG00000116604	ENSG00000116604,ENSG00000183856	1033	1	protein_coding	-	MEF2D	chr1:156433519-156470620	37101	13328
ENSG00000134333	4_peaks_stitched	chr11	18404229	18418616	4	14387	14866.64	2010.73	1034	ENSG00000134333	ENSG00000110768,ENSG00000166796,ENSG00000134333	1034	1	protein_coding	+	LDHA	chr11:18415935-18429972	14037	15822
ENSG00000151694	11_peaks_stitched	chr2	9672802	9714476	11	41674	16498.56	3643.94	1035	ENSG00000151694	ENSG00000134330,ENSG00000134308	1035	1	protein_coding	-	ADAM17	chr2:9628615-9695921	67306	6173
ENSG00000145194	3_peaks_stitched	chr3	183965323	183980274	3	14951	16822.76	3985.55	1036	ENSG00000214160,ENSG00000145191,ENSG00000145194,ENSG00000163888	ENSG00000175166,ENSG00000145194,ENSG00000145198,ENSG00000214160	1036	1	protein_coding	+	ECE2	chr3:183967438-184010819	43381	9170
ENSG00000166925	10_peaks_stitched	chr7	100067083	100090674	10	23591	15996.8	3180.4	1037	ENSG00000166924,ENSG00000166925	ENSG00000106351,ENSG00000185955,ENSG00000146834,ENSG00000078487,ENSG00000160813,ENSG00000166924,ENSG00000166925	1037	1	protein_coding	-	TSC22D4	chr7:100060982-100076902	15920	6745
ENSG00000155096	6_peaks_stitched	chr8	103799963	103823860	6	23897	15000.52	2194.6	1038		ENSG00000155096	1038	1	protein_coding	-	AZIN1	chr8:103838585-103906092	67507	9085
ENSG00000125089	13_peaks_stitched	chr4	8178859	8214479	13	35620	16273.08	3470.04	1039	ENSG00000125089	ENSG00000125089,ENSG00000163995	1039	1	protein_coding	+	SH3TC1	chr4:8183799-8243530	59731	19297
ENSG00000070214	14_peaks_stitched	chr9	108006068	108027168	14	21100	15802.87	3003.55	1040	ENSG00000070214	ENSG00000070214	1040	1	protein_coding	+	SLC44A1	chr9:108006903-108201452	194549	29666
ENSG00000183354	3_peaks_stitched	chr9	5996431	6016182	3	19751	18122	5329.02	1041	ENSG00000183354,ENSG00000137040	ENSG00000183354	1041	1	protein_coding	-	KIAA2026	chr9:5881596-6007901	126305	18349
ENSG00000184489	11_peaks_stitched	chr8	142376679	142412615	11	35936	19691.89	6921.15	1042	ENSG00000184489,ENSG00000204882	ENSG00000184489	1042	1	protein_coding	+	PTP4A3	chr8:142402093-142441620	39527	3659
ENSG00000114541	12_peaks_stitched	chr3	69325569	69356153	12	30584	17059.56	4291.51	1043	ENSG00000114541	ENSG00000114541	1043	1	protein_coding	-	FRMD4B	chr3:69219141-69591734	372593	15789
ENSG00000040531	6_peaks_stitched	chr17	3538773	3573059	6	34286	16982.47	4220.02	1044	ENSG00000040531,ENSG00000127774,ENSG00000262304,ENSG00000257950,ENSG00000213977,ENSG00000197417	ENSG00000262304,ENSG00000083454,ENSG00000196689,ENSG00000083457	1044	1	protein_coding	+	CTNS	chr17:3539762-3564836	25074	6750
ENSG00000196355	6_peaks_stitched	chr4	38664627	38679475	6	14848	14063.52	1303.98	1045	ENSG00000109787,ENSG00000196355		1045	1	protein_coding	-	AC021860.1	chr4:38628029-38666430	38401	1892
ENSG00000185800	18_peaks_stitched	chr19	46262316	46323379	18	61063	18441.7	5702.73	1046	ENSG00000104936,ENSG00000125755,ENSG00000185800,ENSG00000268434,ENSG00000104941,ENSG00000177045,ENSG00000237452	ENSG00000125755,ENSG00000177051,ENSG00000170608	1046	1	protein_coding	-	DMWD	chr19:46286205-46296060	9855	8753
ENSG00000132646	5_peaks_stitched	chr20	5092381	5117713	5	25332	16714.14	3977.22	1047	ENSG00000089063,ENSG00000101290,ENSG00000132646	ENSG00000101290,ENSG00000089063	1047	1	protein_coding	-	PCNA	chr20:5095599-5107272	11673	1800
ENSG00000110328	12_peaks_stitched	chr11	11573881	11611619	12	37738	19173.03	6447.72	1048	ENSG00000110328		1048	1	protein_coding	-	GALNT18	chr11:11292423-11643552	351129	4013
ENSG00000154447	17_peaks_stitched	chr4	170164797	170194063	17	29266	15987.84	3264.09	1049	ENSG00000154447		1049	1	protein_coding	-	SH3RF1	chr4:170015407-170192256	176849	6959
ENSG00000173933	7_peaks_stitched	chr11	66383037	66417289	7	34252	16931.62	4224.96	1050	ENSG00000173933,ENSG00000239306,ENSG00000248643	ENSG00000174080,ENSG00000173992,ENSG00000173914,ENSG00000173898,ENSG00000182791,ENSG00000248643	1050	1	protein_coding	+	RBM4	chr11:66384097-66434153	50056	11799
ENSG00000149948	5_peaks_stitched	chr12	66205798	66226404	5	20606	15008.29	2306.87	1051	ENSG00000149948		1051	1	protein_coding	+	HMGA2	chr12:66217911-66360075	142164	18354
ENSG00000147459	10_peaks_stitched	chr8	24905375	24936814	10	31439	16312.04	3631.49	1052			1052	1	protein_coding	+	DOCK5	chr8:25042238-25275598	233360	21023
ENSG00000182459	17_peaks_stitched	chr17	80285714	80326674	17	40960	16492.96	3815.81	1053	ENSG00000141574,ENSG00000182459	ENSG00000169660,ENSG00000181396,ENSG00000173762,ENSG00000181408	1053	1	protein_coding	+	TEX19	chr17:80317123-80321652	4529	1934
ENSG00000116133	7_peaks_stitched	chr1	55327169	55354065	7	26896	18575.13	5898.07	1054	ENSG00000116133	ENSG00000116133	1054	1	protein_coding	-	DHCR24	chr1:55315306-55352891	37585	6304
ENSG00000064787	2_peaks_stitched	chr20	52479822	52491037	2	11215	13955.26	1280.17	1055			1055	1	protein_coding	-	BCAS1	chr20:52553316-52687304	133988	11146
ENSG00000164951	19_peaks_stitched	chr8	94909149	94951564	19	42415	16592.53	3920.77	1056	ENSG00000164951,ENSG00000264448		1056	1	protein_coding	+	PDP1	chr8:94870035-94938294	68259	16816
ENSG00000147862	2_peaks_stitched	chr9	14312255	14323342	2	11087	14551.49	1882.56	1057	ENSG00000147862	ENSG00000147862	1057	1	protein_coding	-	NFIB	chr9:14081842-14398982	317140	24371
ENSG00000140259	9_peaks_stitched	chr15	44083602	44117556	9	33954	16401.75	3754.9	1058	ENSG00000184716,ENSG00000242028,ENSG00000140259,ENSG00000140264	ENSG00000092470,ENSG00000167004,ENSG00000268488,ENSG00000128886,ENSG00000140264	1058	1	protein_coding	-	MFAP1	chr15:44096690-44117000	20310	2893
ENSG00000063241	14_peaks_stitched	chr19	55953616	56000208	14	46592	18480.11	5834	1059	ENSG00000197483,ENSG00000187902,ENSG00000090971,ENSG00000179954,ENSG00000063241	ENSG00000187550,ENSG00000179954,ENSG00000108106,ENSG00000197483	1059	1	protein_coding	-	ISOC2	chr19:55964352-55973710	9358	6873
ENSG00000170579	5_peaks_stitched	chr18	3785730	3795359	5	9629	16382.92	3744.46	1060	ENSG00000170579	ENSG00000170579	1060	1	protein_coding	-	DLGAP1	chr18:3496030-4455335	959305	18736
ENSG00000104824	12_peaks_stitched	chr19	39321542	39355868	12	34326	15922.92	3284.68	1061	ENSG00000104823,ENSG00000104824,ENSG00000268083	ENSG00000187994,ENSG00000268083,ENSG00000104825,ENSG00000171747,ENSG00000068903,ENSG00000178934,ENSG00000104823,ENSG00000262484	1061	1	protein_coding	-	HNRNPL	chr19:39327028-39342987	15959	11095
ENSG00000116685	13_peaks_stitched	chr1	11961345	12009233	13	47888	17981.14	5356.77	1062	ENSG00000083444,ENSG00000116685	ENSG00000116688,ENSG00000083444,ENSG00000120937	1062	1	protein_coding	-	KIAA2013	chr1:11979648-11986485	6837	5349
ENSG00000106635	5_peaks_stitched	chr7	72933984	72972779	5	38795	17107.35	4499.64	1063	ENSG00000106635,ENSG00000009954	ENSG00000106638,ENSG00000009950	1063	1	protein_coding	-	BCL7B	chr7:72950686-72972332	21646	9324
ENSG00000197102	14_peaks_stitched	chr14	102413851	102457868	14	44017	16576.4	3979.88	1064	ENSG00000197102	ENSG00000078304,ENSG00000197102	1064	1	protein_coding	+	DYNC1H1	chr14:102430865-102517129	86264	18324
ENSG00000176834	13_peaks_stitched	chr12	118528512	118581042	13	52530	17574.47	4982.28	1065	ENSG00000176834,ENSG00000089220	ENSG00000176871,ENSG00000135090,ENSG00000176834	1065	1	protein_coding	-	VSIG10	chr12:118501398-118573831	72433	10237
ENSG00000111011	12_peaks_stitched	chr12	122971212	123013293	12	42081	17096.32	4518.58	1066	ENSG00000111011,ENSG00000033030,ENSG00000184445	ENSG00000033030	1066	1	protein_coding	-	RSRC2	chr12:122989190-123011547	22357	16552
ENSG00000120802	7_peaks_stitched	chr12	98884476	98928288	7	43812	16914.47	4338.72	1067	ENSG00000120802	ENSG00000120802	1067	1	protein_coding	+	TMPO	chr12:98909290-98944157	34867	15656
ENSG00000165716	10_peaks_stitched	chr9	139606353	139623875	10	17522	15565.03	2995.5	1068	ENSG00000165716	ENSG00000172889,ENSG00000204001,ENSG00000169692,ENSG00000187922,ENSG00000177984,ENSG00000267206,ENSG00000204003	1068	1	protein_coding	+	FAM69B	chr9:139607022-139618502	11480	2806
ENSG00000152558	6_peaks_stitched	chr11	102320515	102329765	6	9250	13899.72	1334.56	1069	ENSG00000152558	ENSG00000152558	1069	1	protein_coding	-	TMEM123	chr11:102267063-102341115	74052	8648
ENSG00000107036	10_peaks_stitched	chr9	5556478	5583559	10	27081	17227.86	4672.54	1070	ENSG00000197646	ENSG00000107036	1070	1	protein_coding	+	KIAA1432	chr9:5629025-5776557	147532	15016
ENSG00000204304	11_peaks_stitched	chr6	32143144	32164784	11	21640	14818.28	2272.81	1071	ENSG00000204310,ENSG00000204308,ENSG00000204304,ENSG00000204301,ENSG00000204305,ENSG00000213654	ENSG00000258388,ENSG00000221988,ENSG00000204314,ENSG00000241404,ENSG00000213676,ENSG00000204315,ENSG00000204301,ENSG00000204305,ENSG00000204310	1071	1	protein_coding	-	PBX2	chr6:32152512-32157963	5451	6088
ENSG00000164190	2_peaks_stitched	chr5	36874472	36881204	2	6732	13724.36	1193.65	1072	ENSG00000164190		1072	1	protein_coding	+	NIPBL	chr5:36876861-37066515	189654	15196
ENSG00000064787	15_peaks_stitched	chr20	52515709	52566503	15	50794	18072.12	5541.74	1073	ENSG00000064787		1073	1	protein_coding	-	BCAS1	chr20:52553316-52687304	133988	11146
ENSG00000183048	8_peaks_stitched	chr17	79667539	79702723	8	35184	15850.83	3325.2	1074	ENSG00000183048,ENSG00000185359,ENSG00000262660,ENSG00000262814	ENSG00000185359,ENSG00000185527,ENSG00000204237,ENSG00000185298,ENSG00000214087	1074	1	protein_coding	+	SLC25A10	chr17:79670404-79688042	17638	5870
ENSG00000139209	8_peaks_stitched	chr12	47051635	47073165	8	21530	15264.14	2739.01	1075			1075	1	protein_coding	-	SLC38A4	chr12:47158546-47226191	67645	5540
ENSG00000104880	19_peaks_stitched	chr19	7438628	7497925	19	59297	19074.25	6565.16	1076	ENSG00000104880,ENSG00000268861,ENSG00000263264	ENSG00000104880	1076	1	protein_coding	+	ARHGEF18	chr19:7459999-7537363	77364	9917
ENSG00000170525	21_peaks_stitched	chr10	6243341	6281641	21	38300	16056.46	3554.46	1077	ENSG00000170525	ENSG00000170525	1077	1	protein_coding	+	PFKFB3	chr10:6186881-6277495	90614	11276
ENSG00000068724	12_peaks_stitched	chr2	47167181	47214812	12	47631	16914.43	4428.85	1078	ENSG00000068724,ENSG00000180398	ENSG00000180398,ENSG00000068724	1078	1	protein_coding	+	TTC7A	chr2:47143296-47303276	159980	15431
ENSG00000082701	9_peaks_stitched	chr3	119805056	119831310	9	26254	16321.9	3843.01	1079	ENSG00000082701		1079	1	protein_coding	-	GSK3B	chr3:119540170-119813264	273094	8896
ENSG00000058056	2_peaks_stitched	chr3	179362053	179373120	2	11067	18444.51	5967.64	1080	ENSG00000058056	ENSG00000136521,ENSG00000136522	1080	1	protein_coding	+	USP13	chr3:179370543-179507189	136646	9493
ENSG00000086062	8_peaks_stitched	chr9	33150881	33168343	8	17462	14436.92	1962.4	1081	ENSG00000086062	ENSG00000086062	1081	1	protein_coding	-	B4GALT1	chr9:33104080-33167354	63274	5275
ENSG00000106009	2_peaks_stitched	chr7	2593211	2600227	2	7016	13830.9	1361.11	1082	ENSG00000106012,ENSG00000106009	ENSG00000106003,ENSG00000106009,ENSG00000106012	1082	1	protein_coding	-	BRAT1	chr7:2577511-2595361	17850	14435
ENSG00000198752	12_peaks_stitched	chr14	103516831	103542604	12	25773	14759.61	2309.31	1083	ENSG00000198752	ENSG00000205436,ENSG00000185215,ENSG00000259717,ENSG00000198752	1083	1	protein_coding	-	CDC42BPB	chr14:103398716-103523799	125083	10505
ENSG00000146674	7_peaks_stitched	chr7	46012522	46026910	7	14388	14751.81	2303.26	1084			1084	1	protein_coding	-	IGFBP3	chr7:45951949-45961473	9524	7791
ENSG00000161326	20_peaks_stitched	chr17	35826412	35876594	20	50182	16794.4	4350.64	1085	ENSG00000006114,ENSG00000108264,ENSG00000161326	ENSG00000108264,ENSG00000006114	1085	1	protein_coding	+	DUSP14	chr17:35849937-35873603	23666	3888
ENSG00000106049	7_peaks_stitched	chr7	27700658	27725117	7	24459	15999.56	3573.58	1086	ENSG00000106049	ENSG00000106049	1086	1	protein_coding	-	HIBADH	chr7:27565061-27702614	137553	3899
ENSG00000175029	23_peaks_stitched	chr10	126689244	126754182	23	64938	18582.03	6164.01	1087	ENSG00000175029	ENSG00000019995	1087	1	protein_coding	-	CTBP2	chr10:126676421-126849739	173318	10815
ENSG00000043093	10_peaks_stitched	chr3	182677720	182699129	10	21409	18484.42	6097.19	1088	ENSG00000043093	ENSG00000078070	1088	1	protein_coding	-	DCUN1D1	chr3:182655862-182703741	47879	9338
ENSG00000163918	5_peaks_stitched	chr3	186522548	186545639	5	23091	18222.47	5846.1	1089	ENSG00000163918	ENSG00000156976,ENSG00000163918,ENSG00000181092	1089	1	protein_coding	-	RFC4	chr3:186507669-186524847	17178	5866
ENSG00000160310	5_peaks_stitched	chr21	48081271	48099471	5	18200	15318.97	2947.27	1090	ENSG00000160310	ENSG00000160310	1090	1	protein_coding	+	PRMT2	chr21:48055079-48085036	29957	12461
ENSG00000215853	7_peaks_stitched	chr1	152138477	152158119	7	19642	14894.33	2528.85	1091		ENSG00000215853,ENSG00000197915	1091	1	protein_coding	-	RPTN	chr1:152126071-152131704	5633	3566
ENSG00000072832	4_peaks_stitched	chr4	5886236	5895307	4	9071	14096.3	1731.04	1092	ENSG00000072832		1092	1	protein_coding	-	CRMP1	chr4:5749811-5894785	144974	8956
ENSG00000099330	14_peaks_stitched	chr19	17316289	17357889	14	41600	16092.2	3745.93	1093	ENSG00000099331,ENSG00000053501,ENSG00000099330,ENSG00000269095,ENSG00000160113	ENSG00000130307,ENSG00000105393,ENSG00000160117,ENSG00000099331,ENSG00000130312,ENSG00000269307	1093	1	protein_coding	+	OCEL1	chr19:17337013-17340028	3015	8686
ENSG00000068078	19_peaks_stitched	chr4	1745613	1796433	19	50820	17728.02	5387.53	1094	ENSG00000068078,ENSG00000013810	ENSG00000068078,ENSG00000168936,ENSG00000168924,ENSG00000013810,ENSG00000163950	1094	1	protein_coding	+	FGFR3	chr4:1795034-1810599	15565	9523
ENSG00000173171	6_peaks_stitched	chr1	155162454	155198067	6	35613	17476.04	5142.19	1095	ENSG00000185499,ENSG00000169231,ENSG00000173171	ENSG00000163463,ENSG00000143630,ENSG00000177628,ENSG00000116521,ENSG00000160767,ENSG00000185499,ENSG00000176444,ENSG00000179085,ENSG00000163462	1095	1	protein_coding	+	MTX1	chr1:155178490-155183615	5125	5685
ENSG00000142453	17_peaks_stitched	chr19	10974838	11009596	17	34758	16547.34	4237.38	1096	ENSG00000142453,ENSG00000214212	ENSG00000214212,ENSG00000079805,ENSG00000099203,ENSG00000130733,ENSG00000142453,ENSG00000142444	1096	1	protein_coding	+	CARM1	chr19:10982189-11033453	51264	9080
ENSG00000184343	7_peaks_stitched	chrX	153029593	153061926	7	32333	15711.04	3405.34	1097	ENSG00000067829,ENSG00000198753,ENSG00000184343,ENSG00000180879	ENSG00000185825,ENSG00000101986,ENSG00000067840,ENSG00000180879	1097	1	protein_coding	+	SRPK3	chrX:153041867-153051187	9320	6748
ENSG00000087074	4_peaks_stitched	chr19	49370371	49379368	4	8997	13394.9	1100.17	1098	ENSG00000105559,ENSG00000087074	ENSG00000104805,ENSG00000105559,ENSG00000104804,ENSG00000087076	1098	1	protein_coding	+	PPP1R15A	chr19:49375649-49379314	3665	4099
ENSG00000135540	10_peaks_stitched	chr6	138994747	139016415	10	21668	14203.38	1930.1	1099	ENSG00000135540		1099	1	protein_coding	-	NHSL1	chr6:138743180-139013708	270528	12458
ENSG00000092098	9_peaks_stitched	chr14	24604578	24637015	9	32437	15553.24	3296.64	1100	ENSG00000100911,ENSG00000092098,ENSG00000100908,ENSG00000213928,ENSG00000092010	ENSG00000139908,ENSG00000100897,ENSG00000100926,ENSG00000100889,ENSG00000100918,ENSG00000254505,ENSG00000129535,ENSG00000196497,ENSG00000213920,ENSG00000139914	1100	1	protein_coding	+	RNF31	chr14:24615892-24629870	13978	10388
ENSG00000158710	10_peaks_stitched	chr1	159880313	159916428	10	36115	17666.57	5443.32	1101	ENSG00000158710,ENSG00000085552	ENSG00000213085,ENSG00000224259,ENSG00000162723,ENSG00000269620,ENSG00000243284	1101	1	protein_coding	-	TAGLN2	chr1:159887897-159895522	7625	3080
ENSG00000153815	23_peaks_stitched	chr16	81515776	81565651	23	49875	16869.21	4647.21	1102	ENSG00000153815		1102	1	protein_coding	+	CMIP	chr16:81478775-81745367	266592	12045
ENSG00000176619	10_peaks_stitched	chr19	2449244	2477856	10	28612	15579.06	3381.64	1103	ENSG00000176619,ENSG00000099860	ENSG00000178297,ENSG00000099800,ENSG00000176619,ENSG00000099860	1103	1	protein_coding	-	LMNB2	chr19:2427636-2456994	29358	10039
ENSG00000103034	9_peaks_stitched	chr16	58482418	58504613	9	22195	15583.87	3388.39	1104	ENSG00000103034	ENSG00000103037,ENSG00000103034,ENSG00000181938	1104	1	protein_coding	+	NDRG4	chr16:58496750-58547532	50782	34988
ENSG00000141316	13_peaks_stitched	chr17	31433421	31468098	13	34677	17963.72	5788.2	1105	ENSG00000108684		1105	1	protein_coding	+	SPACA3	chr17:31297394-31324895	27501	1734
ENSG00000204822	7_peaks_stitched	chr2	74681616	74710879	7	29263	14752.62	2579.77	1106	ENSG00000115274,ENSG00000115275,ENSG00000239779,ENSG00000135637,ENSG00000204822,ENSG00000115282	ENSG00000115297,ENSG00000114993,ENSG00000115307,ENSG00000005448,ENSG00000115317,ENSG00000144045,ENSG00000115289,ENSG00000179528,ENSG00000159239,ENSG00000115282	1106	1	protein_coding	-	MRPL53	chr2:74699085-74700449	1364	2564
ENSG00000189079	3_peaks_stitched	chr12	46119756	46129444	3	9688	13186.6	1027.66	1107	ENSG00000189079,ENSG00000273015		1107	1	protein_coding	+	ARID2	chr12:46123448-46301823	178375	13913
ENSG00000096093	7_peaks_stitched	chr6	52364207	52384204	7	19997	17028.73	4919.71	1108	ENSG00000096093,ENSG00000065308	ENSG00000096093	1108	1	protein_coding	+	EFHC1	chr6:52285106-52387892	102786	12459
ENSG00000100263	4_peaks_stitched	chr22	29654475	29667132	4	12657	13897.21	1796.48	1109	ENSG00000182944,ENSG00000100263,ENSG00000186998	ENSG00000185340,ENSG00000186998,ENSG00000100276,ENSG00000182944	1109	1	protein_coding	-	RHBDD3	chr22:29655841-29664198	8357	5605
ENSG00000146834	3_peaks_stitched	chr7	100025711	100034936	3	9225	13313.61	1215.57	1110	ENSG00000146834,ENSG00000160813,ENSG00000078487	ENSG00000078487,ENSG00000166924,ENSG00000185955,ENSG00000166925	1110	1	protein_coding	+	MEPCE	chr7:100026413-100031741	5328	6184
ENSG00000101773	16_peaks_stitched	chr18	20418759	20454031	16	35272	15338.44	3241.79	1111	ENSG00000101773	ENSG00000101773	1111	1	protein_coding	+	RBBP8	chr18:20378224-20606451	228227	9082
ENSG00000154640	9_peaks_stitched	chr21	19010781	19072196	9	61415	18918.52	6834.44	1112		ENSG00000154640	1112	1	protein_coding	-	BTG3	chr21:18965971-18985265	19294	3856
ENSG00000172409	9_peaks_stitched	chr11	57405077	57448129	9	43052	17032.75	4980.69	1113	ENSG00000156599,ENSG00000166793,ENSG00000172409	ENSG00000149131,ENSG00000213593,ENSG00000254462,ENSG00000156603,ENSG00000156599,ENSG00000166793	1113	1	protein_coding	+	CLP1	chr11:57416465-57429340	12875	7715
ENSG00000111199	14_peaks_stitched	chr12	110249672	110283647	14	33975	16175.52	4124.15	1114	ENSG00000111199	ENSG00000139433,ENSG00000111199	1114	1	protein_coding	-	TRPV4	chr12:110220890-110271212	50322	6839
ENSG00000167658	11_peaks_stitched	chr19	3967758	3990810	11	23052	14977.98	2927.04	1115	ENSG00000167657,ENSG00000167658	ENSG00000105229,ENSG00000167657,ENSG00000167654,ENSG00000077009	1115	1	protein_coding	-	EEF2	chr19:3976054-3985467	9413	5335
ENSG00000075391	15_peaks_stitched	chr1	178269461	178322404	15	52943	17237.43	5214.15	1116	ENSG00000075391		1116	1	protein_coding	+	RASAL2	chr1:178062864-178448644	385780	19795
ENSG00000159216	2_peaks_stitched	chr21	36253755	36262833	2	9078	13011.77	1003.03	1117	ENSG00000159216	ENSG00000159216	1117	1	protein_coding	-	RUNX1	chr21:36160098-37376965	1216867	19325
ENSG00000148156	10_peaks_stitched	chr9	111297158	111351081	10	53923	20272.53	8280.83	1118			1118	1	protein_coding	-	ACTL7B	chr9:111616871-111619239	2368	2368
ENSG00000172262	1_peaks_stitched	chr5	43063748	43068766	1	5018	13031.59	1050.45	1119	ENSG00000172262	ENSG00000177721	1119	1	protein_coding	+	ZNF131	chr5:43065278-43192123	126845	18951
ENSG00000269558	7_peaks_stitched	chr7	65205753	65236605	7	30852	16991.97	5015.51	1120			1120	1	protein_coding	-	AC104057.1	chr7:65112081-65113280	1199	903
ENSG00000107372	7_peaks_stitched	chr9	74968700	74982314	7	13614	13752.34	1779.13	1121	ENSG00000107372		1121	1	protein_coding	-	ZFAND5	chr9:74966341-74980163	13822	11270
ENSG00000060138	2_peaks_stitched	chr12	10867890	10877151	2	9261	13251.12	1290.95	1122	ENSG00000060138	ENSG00000060140,ENSG00000060138	1122	1	protein_coding	-	YBX3	chr12:10851683-10875911	24228	14380
ENSG00000144746	6_peaks_stitched	chr3	69125653	69147040	6	21387	15026.05	3070.01	1123	ENSG00000144746,ENSG00000144744	ENSG00000144747,ENSG00000163380,ENSG00000144744	1123	1	protein_coding	+	ARL6IP5	chr3:69134095-69155217	21122	4836
ENSG00000173567	9_peaks_stitched	chr2	26567057	26586174	9	19117	13678.11	1735.58	1124	ENSG00000173567,ENSG00000138018	ENSG00000173567,ENSG00000157856	1124	1	protein_coding	-	GPR113	chr2:26531041-26569685	38644	9578
ENSG00000227036	12_peaks_stitched	chr17	70625780	70658520	12	32740	15178.96	3245.12	1125	ENSG00000133195,ENSG00000227036	ENSG00000227036	1125	1	lincRNA	-	LINC00511	chr17:70319264-70636611	317347	11823
ENSG00000130770	7_peaks_stitched	chr1	28558589	28588131	7	29542	14577.03	2653.14	1126	ENSG00000130770,ENSG00000126698,ENSG00000130766	ENSG00000169403,ENSG00000215902,ENSG00000126698,ENSG00000269804	1126	1	protein_coding	+	ATPIF1	chr1:28562620-28573417	10797	3294
ENSG00000182504	8_peaks_stitched	chr3	101434778	101450964	8	16186	13962.71	2039.82	1127	ENSG00000182504	ENSG00000144815,ENSG00000114391,ENSG00000066422,ENSG00000182504	1127	1	protein_coding	+	CEP97	chr3:101442769-101489406	46637	18692
ENSG00000181652	18_peaks_stitched	chr7	150693561	150736683	18	43122	17379.3	5460.73	1128	ENSG00000197150,ENSG00000181652,ENSG00000164867	ENSG00000213199,ENSG00000164885,ENSG00000164897,ENSG00000164889,ENSG00000164896,ENSG00000181652,ENSG00000055118,ENSG00000133612	1128	1	protein_coding	-	ATG9B	chr7:150709297-150721586	12289	12089
ENSG00000075035	7_peaks_stitched	chr12	108495886	108525970	7	30084	15419.01	3522.83	1129	ENSG00000075035		1129	1	protein_coding	+	WSCD2	chr12:108523248-108644314	121066	14748
ENSG00000067596	10_peaks_stitched	chr17	41520815	41563227	10	42412	15498.33	3612.18	1130	ENSG00000067596,ENSG00000267151	ENSG00000067596,ENSG00000175906,ENSG00000175832	1130	1	protein_coding	+	DHX8	chr17:41561233-41621831	60598	11016
ENSG00000167112	9_peaks_stitched	chr9	131057870	131103898	9	46028	18637.14	6751.83	1131	ENSG00000167112,ENSG00000167113,ENSG00000167114,ENSG00000268211	ENSG00000167110,ENSG00000167118,ENSG00000175854	1131	1	protein_coding	-	TRUB2	chr9:131071382-131085021	13639	3739
ENSG00000137693	9_peaks_stitched	chr11	101979713	101992822	9	13109	13473.43	1618.06	1132	ENSG00000137693	ENSG00000137693,ENSG00000137691	1132	0	protein_coding	+	YAP1	chr11:101981192-102104154	122962	10917
ENSG00000074211	4_peaks_stitched	chr4	6453776	6476226	4	22450	16141.69	4291.26	1133	ENSG00000074211	ENSG00000074211	1133	0	protein_coding	-	PPP2R2C	chr4:6322305-6565327	243022	11956
ENSG00000120063	5_peaks_stitched	chr17	63050427	63063442	5	13015	13176.33	1327.32	1134	ENSG00000120063		1134	0	protein_coding	-	GNA13	chr17:63006833-63052957	46124	6140
ENSG00000249378	14_peaks_stitched	chr4	189351584	189375412	14	23828	14296.69	2448.27	1135	ENSG00000249378	ENSG00000249378	1135	0	lincRNA	+	LINC01060	chr4:189321890-189602205	280315	3460
ENSG00000168807	14_peaks_stitched	chr16	69206968	69239572	14	32604	15319.95	3477.31	1136	ENSG00000168807,ENSG00000141076	ENSG00000141076,ENSG00000168802	1136	0	protein_coding	+	SNTB2	chr16:69221032-69342955	121923	11414
ENSG00000166682	11_peaks_stitched	chr11	113533604	113563994	11	30390	15639.58	3801.87	1137	ENSG00000166682	ENSG00000166682	1137	0	protein_coding	-	TMPRSS5	chr11:113558272-113577095	18823	5464
ENSG00000136522	3_peaks_stitched	chr3	179318812	179323603	3	4791	14582.82	2751.44	1138	ENSG00000136521,ENSG00000136522	ENSG00000136521,ENSG00000136518,ENSG00000058056	1138	0	protein_coding	-	MRPL47	chr3:179306073-179322442	16369	2387
ENSG00000158711	14_peaks_stitched	chr1	205560617	205604972	14	44355	16651.03	4819.83	1139	ENSG00000174514,ENSG00000158711	ENSG00000158715	1139	0	protein_coding	-	ELK4	chr1:205577071-205601090	24019	12063
ENSG00000166532	13_peaks_stitched	chr12	8830814	8863532	13	32718	15287.26	3465.8	1140	ENSG00000166532	ENSG00000197614	1140	0	protein_coding	+	RIMKLB	chr12:8834196-8935691	101495	16543
ENSG00000145832	15_peaks_stitched	chr5	135029288	135064943	15	35655	16794.35	4975.59	1141			1141	0	protein_coding	+	SLC25A48	chr5:135170338-135224326	53988	6674
ENSG00000050405	13_peaks_stitched	chr12	50604196	50660251	13	56055	18023.12	6206.69	1142	ENSG00000050405	ENSG00000139624,ENSG00000050405,ENSG00000269529	1142	0	protein_coding	-	LIMA1	chr12:50569571-50677329	107758	14652
ENSG00000165091	12_peaks_stitched	chr9	75054519	75102452	12	47933	17046.84	5238.63	1143		ENSG00000165091	1143	0	protein_coding	+	TMC1	chr9:75136717-75451267	314550	5497
ENSG00000167770	14_peaks_stitched	chr11	63728428	63770114	14	41686	16722.62	4923.14	1144	ENSG00000167770,ENSG00000133315,ENSG00000176340,ENSG00000256100	ENSG00000110583,ENSG00000167771	1144	0	protein_coding	+	OTUB1	chr11:63753325-63769283	15958	12353
ENSG00000247844	4_peaks_stitched	chr8	128303223	128323508	4	20285	15150.38	3360.2	1145			1145	0	lincRNA	-	CCAT1	chr8:128220111-128231333	11222	2129
ENSG00000148411	7_peaks_stitched	chr9	138942331	138954560	7	12229	13837.27	2048.36	1146	ENSG00000148411	ENSG00000148411	1146	0	protein_coding	-	NACC2	chr9:138898383-138987131	88748	8008
ENSG00000115657	9_peaks_stitched	chr2	220070677	220095712	9	25035	14187.4	2402.89	1147	ENSG00000115657,ENSG00000198925,ENSG00000158552,ENSG00000163516	ENSG00000135924,ENSG00000127824,ENSG00000213901,ENSG00000187736,ENSG00000163516,ENSG00000115661,ENSG00000163521,ENSG00000115649,ENSG00000144567	1147	0	protein_coding	-	ABCB6	chr2:220074490-220083712	9222	9880
ENSG00000140691	6_peaks_stitched	chr16	31453989	31472818	6	18829	13435.47	1654.68	1148	ENSG00000140691,ENSG00000176723	ENSG00000140682,ENSG00000140675,ENSG00000140688,ENSG00000140691,ENSG00000156886,ENSG00000156885	1148	0	protein_coding	+	ARMC5	chr16:31469401-31478487	9086	14069
ENSG00000176809	10_peaks_stitched	chr17	62957057	62988875	10	31818	15010.42	3232.9	1149		ENSG00000176809	1149	0	protein_coding	-	LRRC37A3	chr17:62850430-62915598	65168	13890
ENSG00000133606	10_peaks_stitched	chr7	140174693	140193042	10	18349	13648.51	1871.16	1150	ENSG00000133606	ENSG00000133606	1150	0	protein_coding	-	MKRN1	chr7:140152840-140179369	26529	13957
ENSG00000102034	18_peaks_stitched	chrX	129215773	129265829	18	50056	16048.39	4272.97	1151	ENSG00000156709,ENSG00000102034	ENSG00000134594,ENSG00000156709	1151	0	protein_coding	-	ELF4	chrX:129198849-129244691	45842	7133
ENSG00000077809	20_peaks_stitched	chr7	74069737	74103420	20	33683	15215.67	3454.25	1152	ENSG00000077809	ENSG00000077809	1152	0	protein_coding	+	GTF2I	chr7:74071994-74175026	103032	18053
ENSG00000090776	14_peaks_stitched	chrX	68047846	68067491	14	19645	13760.47	2002.95	1153	ENSG00000090776		1153	0	protein_coding	+	EFNB1	chrX:68048840-68061990	13150	3309
ENSG00000171492	15_peaks_stitched	chr1	90304453	90330390	15	25937	14161.65	2405.25	1154	ENSG00000171492		1154	0	protein_coding	+	LRRC8D	chr1:90286573-90402170	115597	10377
ENSG00000099977	4_peaks_stitched	chr22	24303014	24322692	4	19678	14989.59	3236.89	1155	ENSG00000099974,ENSG00000099977,ENSG00000133433,ENSG00000099984		1155	0	protein_coding	-	DDT	chr22:24313554-24322660	9106	3448
ENSG00000107249	12_peaks_stitched	chr9	3732075	3769634	12	37559	16162.78	4413.65	1156			1156	0	protein_coding	-	GLIS3	chr9:3824127-4348392	524265	17620
ENSG00000136518	1_peaks_stitched	chr3	179279896	179282497	1	2601	13829.42	2083.26	1157	ENSG00000136518	ENSG00000136521,ENSG00000136522,ENSG00000136518	1157	0	protein_coding	+	ACTL6A	chr3:179280668-179306196	25528	7401
ENSG00000130433	5_peaks_stitched	chr19	54480907	54507270	5	26363	14826.8	3089.45	1158	ENSG00000130433,ENSG00000142408		1158	0	protein_coding	+	CACNG6	chr19:54495542-54515923	20381	3130
ENSG00000170852	19_peaks_stitched	chr7	32901200	32932509	19	31309	16148.8	4415.45	1159	ENSG00000170852,ENSG00000105778		1159	0	protein_coding	-	KBTBD2	chr7:32907784-32933743	25959	7149
ENSG00000235888	11_peaks_stitched	chr21	40355948	40387518	11	31570	15927.44	4198.76	1160	ENSG00000237721,ENSG00000235888	ENSG00000205622,ENSG00000232837,ENSG00000237609	1160	0	lincRNA	-	AF064858.8	chr21:40360633-40378079	17446	1409
ENSG00000133027	4_peaks_stitched	chr17	17479226	17499608	4	20382	14460.1	2748.44	1161	ENSG00000133027		1161	0	protein_coding	-	PEMT	chr17:17408877-17495022	86145	3401
ENSG00000151726	14_peaks_stitched	chr4	185712617	185747739	14	35122	16012.75	4305.57	1162	ENSG00000151726	ENSG00000151726	1162	0	protein_coding	-	ACSL1	chr4:185676749-185747972	71223	11729
ENSG00000099250	7_peaks_stitched	chr10	33411991	33426775	7	14784	14650.2	2944.22	1163		ENSG00000099250	1163	0	protein_coding	-	NRP1	chr10:33466420-33625190	158770	17830
ENSG00000128585	2_peaks_stitched	chr7	130790199	130796241	2	6042	12528.9	824.05	1164	ENSG00000128585		1164	0	protein_coding	+	MKLN1	chr7:130794855-131181395	386540	18059
ENSG00000130255	7_peaks_stitched	chr19	5679326	5703448	7	24122	14974.44	3283.86	1165	ENSG00000174917,ENSG00000167733,ENSG00000196365,ENSG00000130255	ENSG00000160633,ENSG00000167733,ENSG00000196365,ENSG00000174898	1165	0	protein_coding	+	RPL36	chr19:5674958-5691887	16929	3468
ENSG00000177963	4_peaks_stitched	chr11	206246	218318	4	12072	13226.16	1550.62	1166	ENSG00000142082,ENSG00000177963,ENSG00000177951	ENSG00000177947,ENSG00000142082,ENSG00000185627,ENSG00000188076	1166	0	protein_coding	+	RIC8A	chr11:207511-215113	7602	14070
ENSG00000179869	8_peaks_stitched	chr7	48207140	48230016	8	22876	15397.68	3722.71	1167	ENSG00000179869		1167	0	protein_coding	+	ABCA13	chr7:48211055-48687092	476037	22864
ENSG00000164543	14_peaks_stitched	chr7	43607338	43636363	14	29025	15689.56	4026.11	1168	ENSG00000164543	ENSG00000106603,ENSG00000164543	1168	0	protein_coding	+	STK17A	chr7:43622357-43666385	44028	5829
ENSG00000157837	11_peaks_stitched	chr12	121340630	121409639	11	69009	18871.39	7208.48	1169	ENSG00000157837,ENSG00000272214	ENSG00000135100,ENSG00000157895	1169	0	protein_coding	-	SPPL3	chr12:121200313-121342174	141861	8206
ENSG00000149295	12_peaks_stitched	chr11	113399382	113428256	12	28874	15543.4	3884.79	1170			1170	0	protein_coding	-	DRD2	chr11:113280318-113346413	66095	9892
ENSG00000164733	25_peaks_stitched	chr8	11691639	11760296	25	68657	16977.91	5320.34	1171	ENSG00000164733,ENSG00000079459	ENSG00000079459	1171	0	protein_coding	-	CTSB	chr8:11700033-11726957	26924	19648
ENSG00000185340	7_peaks_stitched	chr22	29688987	29708253	7	19266	14107.2	2456.9	1172	ENSG00000182944,ENSG00000185340	ENSG00000100263,ENSG00000185340,ENSG00000100276,ENSG00000182944,ENSG00000100280	1172	0	protein_coding	+	GAS2L1	chr22:29702572-29708774	6202	11379
ENSG00000134202	9_peaks_stitched	chr1	110257116	110283635	9	26519	14312.5	2693.91	1173	ENSG00000134202,ENSG00000134201	ENSG00000213366,ENSG00000134184,ENSG00000198758	1173	0	protein_coding	-	GSTM3	chr1:110276554-110284384	7830	6778
ENSG00000124529	8_peaks_stitched	chr6	26020640	26035056	8	14416	12835.75	1233.9	1174	ENSG00000196176,ENSG00000124693,ENSG00000124529,ENSG00000137259,ENSG00000198366	ENSG00000124610,ENSG00000196532,ENSG00000272065,ENSG00000272462,ENSG00000187837,ENSG00000272810,ENSG00000196226	1174	0	protein_coding	-	HIST1H4B	chr6:26027124-26027480	356	356
ENSG00000148341	12_peaks_stitched	chr9	131760328	131800049	12	39721	17726.16	6131.93	1175	ENSG00000148341,ENSG00000095319,ENSG00000148343	ENSG00000095319,ENSG00000148343,ENSG00000167130	1175	0	protein_coding	-	SH3GLB2	chr9:131769315-131790582	21267	13570
ENSG00000070808	7_peaks_stitched	chr5	149642981	149679654	7	36673	16364.16	4775.49	1176	ENSG00000070808,ENSG00000183876	ENSG00000070808	1176	0	protein_coding	-	CAMK2A	chr5:149599054-149669854	70800	8283
ENSG00000112715	5_peaks_stitched	chr6	43726209	43746153	5	19944	13734.1	2145.66	1177	ENSG00000112715		1177	0	protein_coding	+	VEGFA	chr6:43737921-43754224	16303	24680
ENSG00000157557	11_peaks_stitched	chr21	40158225	40212289	11	54064	17879.94	6295.52	1178	ENSG00000157557	ENSG00000223806	1178	0	protein_coding	+	ETS2	chr21:40177231-40196879	19648	4900
ENSG00000110768	6_peaks_stitched	chr11	18329508	18361794	6	32286	16047.1	4463.88	1179	ENSG00000110768,ENSG00000110756	ENSG00000173432,ENSG00000110768,ENSG00000110756	1179	0	protein_coding	+	GTF2H1	chr11:18343842-18388591	44749	12718
ENSG00000067057	14_peaks_stitched	chr10	3109302	3184757	14	75455	18404.27	6821.92	1180	ENSG00000067057,ENSG00000107959	ENSG00000107959	1180	0	protein_coding	+	PFKP	chr10:3108525-3179904	71379	6284
ENSG00000172239	6_peaks_stitched	chr5	43543484	43560707	6	17223	15220.81	3650.16	1181	ENSG00000172239	ENSG00000172244,ENSG00000112992,ENSG00000172239	1181	0	protein_coding	-	PAIP1	chr5:43526369-43557860	31491	6641
ENSG00000213213	6_peaks_stitched	chr9	139684772	139703898	6	19126	14571.62	3003.42	1182	ENSG00000244187,ENSG00000213213,ENSG00000196642	ENSG00000232434,ENSG00000196642,ENSG00000054148,ENSG00000177943,ENSG00000187922,ENSG00000177984,ENSG00000204001,ENSG00000204003,ENSG00000267206	1182	0	protein_coding	+	CCDC183	chr9:139690802-139702193	11391	6468
ENSG00000149182	5_peaks_stitched	chr11	47182850	47208702	5	25852	14806.49	3251.28	1183	ENSG00000149179,ENSG00000165912,ENSG00000149182	ENSG00000134574,ENSG00000149179	1183	0	protein_coding	-	ARFGAP2	chr11:47185848-47198676	12828	11988
ENSG00000100906	21_peaks_stitched	chr14	35825049	35876872	21	51823	15583.58	4043.38	1184	ENSG00000100906	ENSG00000100902	1184	0	protein_coding	-	NFKBIA	chr14:35870717-35873955	3238	6956
ENSG00000044115	10_peaks_stitched	chr5	138037610	138075158	10	37548	16010.81	4473.79	1185	ENSG00000044115	ENSG00000044115	1185	0	protein_coding	+	CTNNA1	chr5:137946656-138270723	324067	20935
ENSG00000125779	14_peaks_stitched	chr20	3868778	3913668	14	44890	16544.81	5012.7	1186	ENSG00000101236,ENSG00000125779	ENSG00000088888	1186	0	protein_coding	+	PANK2	chr20:3869486-3907605	38119	8196
ENSG00000132382	10_peaks_stitched	chr17	4416648	4468968	10	52320	18778.12	7249.45	1187	ENSG00000132382,ENSG00000183018,ENSG00000167741	ENSG00000188176,ENSG00000182557	1187	0	protein_coding	-	MYBBP1A	chr17:4442192-4458926	16734	11960
ENSG00000070882	6_peaks_stitched	chr7	24859692	24871179	6	11487	13332.54	1813.86	1188	ENSG00000070882	ENSG00000070882	1188	0	protein_coding	-	OSBPL3	chr7:24836158-25021253	185095	15349
ENSG00000114120	6_peaks_stitched	chr3	140659997	140676322	6	16325	14090.06	2578.92	1189	ENSG00000114120	ENSG00000114120	1189	0	protein_coding	+	SLC25A36	chr3:140660672-140698775	38103	13727
ENSG00000204256	4_peaks_stitched	chr6	32935002	32943954	4	8952	12620.68	1111.08	1190	ENSG00000204257,ENSG00000204256	ENSG00000242574,ENSG00000204256,ENSG00000204257,ENSG00000204252	1190	0	protein_coding	+	BRD2	chr6:32936437-32949282	12845	17186
ENSG00000168890	10_peaks_stitched	chr2	85803916	85847571	10	43655	15504.9	3995.98	1191	ENSG00000168894,ENSG00000168883,ENSG00000168890,ENSG00000118640,ENSG00000168899,ENSG00000168887	ENSG00000168883,ENSG00000168906,ENSG00000115486,ENSG00000168878	1191	0	protein_coding	-	TMEM150A	chr2:85825671-85830319	4648	9092
ENSG00000136848	16_peaks_stitched	chr9	124449501	124483167	16	33666	17289.06	5791.32	1192	ENSG00000136848	ENSG00000136848	1192	0	protein_coding	+	DAB2IP	chr9:124329336-124547809	218473	12554
ENSG00000004455	14_peaks_stitched	chr1	33450081	33477290	14	27209	14040.95	2545.65	1193	ENSG00000004455	ENSG00000004455,ENSG00000267885,ENSG00000116514	1193	0	protein_coding	-	AK2	chr1:33473585-33546597	73012	8378
ENSG00000198774	23_peaks_stitched	chr12	86169297	86242646	23	73349	19257.49	7767.04	1194	ENSG00000198774	ENSG00000133636	1194	0	protein_coding	-	RASSF9	chr12:86198331-86230348	32017	1824
ENSG00000058063	1_peaks_stitched	chr3	182510393	182513811	1	3418	12570.66	1082.47	1195	ENSG00000058063	ENSG00000058063	1195	0	protein_coding	+	ATP11B	chr3:182511288-182639423	128135	12325
ENSG00000160360	9_peaks_stitched	chr9	139221090	139258704	9	37614	18214.62	6727.15	1196	ENSG00000213221,ENSG00000160360,ENSG00000187796	ENSG00000165689,ENSG00000165684,ENSG00000187796,ENSG00000165688,ENSG00000267845	1196	0	protein_coding	+	GPSM1	chr9:139221932-139254057	32125	7544
ENSG00000115008	17_peaks_stitched	chr2	113540016	113576287	17	36271	14778.45	3301.61	1197	ENSG00000115008	ENSG00000125538,ENSG00000169607	1197	0	protein_coding	-	IL1A	chr2:113531492-113542167	10675	2117
ENSG00000129455	14_peaks_stitched	chr19	51471969	51530877	14	58908	18754.95	7285.16	1198	ENSG00000167757,ENSG00000169035,ENSG00000129455,ENSG00000269741,ENSG00000167755,ENSG00000129451,ENSG00000213022	ENSG00000167754,ENSG00000167759,ENSG00000186474,ENSG00000269741,ENSG00000167755	1198	0	protein_coding	-	KLK8	chr19:51499263-51505967	6704	4110
ENSG00000106853	4_peaks_stitched	chr9	114357560	114372821	4	15261	13624.64	2156.34	1199	ENSG00000106853	ENSG00000059769,ENSG00000106853	1199	0	protein_coding	-	PTGR1	chr9:114312002-114362135	50133	5863
ENSG00000145919	17_peaks_stitched	chr5	173119263	173194721	17	75458	20906.98	9442.76	1200			1200	0	protein_coding	-	BOD1	chr5:173034517-173043663	9146	5701
ENSG00000257923	17_peaks_stitched	chr7	101623824	101667822	17	43998	16670.9	5209.11	1201	ENSG00000257923		1201	0	protein_coding	+	CUX1	chr7:101458959-101927249	468290	22773
ENSG00000145919	10_peaks_stitched	chr5	173040636	173062445	10	21809	14011	2549.32	1202	ENSG00000145919	ENSG00000145919	1202	0	protein_coding	-	BOD1	chr5:173034517-173043663	9146	5701
ENSG00000135046	14_peaks_stitched	chr9	75746319	75772365	14	26046	14380.79	2920.17	1203	ENSG00000135046	ENSG00000135046	1203	0	protein_coding	+	ANXA1	chr9:75766673-75785309	18636	5406
ENSG00000172927	7_peaks_stitched	chr11	69048293	69080713	7	32420	16161.23	4703.68	1204	ENSG00000172927	ENSG00000172927	1204	0	protein_coding	+	MYEOV	chr11:69061605-69182494	120889	12531
ENSG00000141127	6_peaks_stitched	chr17	18751618	18768024	6	16406	13621.94	2179.47	1205	ENSG00000141127	ENSG00000141127	1205	0	protein_coding	+	PRPSAP2	chr17:18743398-18834581	91183	9897
ENSG00000168159	4_peaks_stitched	chr1	228673904	228693468	4	19564	13865.44	2427	1206	ENSG00000168159	ENSG00000181218,ENSG00000196890	1206	0	protein_coding	+	RNF187	chr1:228674762-228683467	8705	4174
ENSG00000123908	9_peaks_stitched	chr8	141624525	141646753	9	22228	14866.3	3447.2	1207	ENSG00000123908	ENSG00000123908,ENSG00000169398	1207	0	protein_coding	-	AGO2	chr8:141541264-141645718	104454	6580
ENSG00000100242	12_peaks_stitched	chr22	39131458	39172785	12	41327	16710.17	5291.23	1208	ENSG00000100242,ENSG00000100226	ENSG00000100226,ENSG00000100246,ENSG00000100221	1208	0	protein_coding	-	SUN2	chr22:39130730-39190148	59418	14346
ENSG00000171421	10_peaks_stitched	chr5	1781397	1810621	10	29224	15291.12	3881.76	1209	ENSG00000171421,ENSG00000145494		1209	0	protein_coding	-	MRPL36	chr5:1798500-1801480	2980	2700
ENSG00000088448	11_peaks_stitched	chr13	111522107	111568686	11	46579	15862.75	4466.54	1210	ENSG00000255874,ENSG00000088448		1210	0	protein_coding	-	ANKRD10	chr13:111530887-111567416	36529	8880
ENSG00000070610	6_peaks_stitched	chr9	35727130	35750026	6	22896	14149.75	2755.84	1211	ENSG00000137076,ENSG00000107185,ENSG00000070610,ENSG00000107175	ENSG00000198467,ENSG00000215183,ENSG00000137076,ENSG00000159899,ENSG00000107159	1211	0	protein_coding	-	GBA2	chr9:35736863-35749983	13120	11456
ENSG00000069849	6_peaks_stitched	chr3	141544501	141561041	6	16540	14200.58	2810.9	1212		ENSG00000069849,ENSG00000114124	1212	0	protein_coding	+	ATP1B3	chr3:141594966-141645356	50390	6894
ENSG00000101773	27_peaks_stitched	chr18	20509662	20558507	27	48845	15549.04	4161.59	1213	ENSG00000101773	ENSG00000101773	1213	0	protein_coding	+	RBBP8	chr18:20378224-20606451	228227	9082
ENSG00000108953	18_peaks_stitched	chr17	1251459	1304316	18	52857	17017.23	5640.17	1214	ENSG00000108953		1214	0	protein_coding	-	YWHAE	chr17:1247566-1303672	56106	9847
ENSG00000108100	8_peaks_stitched	chr10	35617541	35630270	8	12729	13613.65	2240.91	1215	ENSG00000108100		1215	0	protein_coding	+	CCNY	chr10:35535953-35860852	324899	8836
ENSG00000133246	8_peaks_stitched	chr19	8543272	8591907	8	48635	17278.1	5908.33	1216	ENSG00000099783,ENSG00000133246,ENSG00000133250,ENSG00000142347	ENSG00000142347,ENSG00000099783	1216	0	protein_coding	-	PRAM1	chr19:8554940-8567996	13056	5176
ENSG00000103034	17_peaks_stitched	chr16	58518389	58550844	17	32455	17363.69	5995.18	1217	ENSG00000103034,ENSG00000103037	ENSG00000125107,ENSG00000103037	1217	0	protein_coding	+	NDRG4	chr16:58496750-58547532	50782	34988
ENSG00000115255	10_peaks_stitched	chr19	1477378	1514007	10	36629	15711.21	4344.44	1218	ENSG00000115257,ENSG00000185761,ENSG00000119559,ENSG00000115255	ENSG00000115266,ENSG00000119559,ENSG00000268798,ENSG00000071626,ENSG00000185988,ENSG00000115268,ENSG00000185761	1218	0	protein_coding	+	REEP6	chr19:1491165-1497926	6761	2931
ENSG00000187239	4_peaks_stitched	chr9	132798638	132817604	4	18966	13864.38	2502.18	1219	ENSG00000148358,ENSG00000187239	ENSG00000148358,ENSG00000187239	1219	0	protein_coding	-	FNBP1	chr9:132649466-132805473	156007	8892
ENSG00000157540	7_peaks_stitched	chr21	38736276	38753098	7	16822	13096.18	1736.12	1220	ENSG00000157540	ENSG00000157540	1220	0	protein_coding	+	DYRK1A	chr21:38738092-38889753	151661	16268
ENSG00000119397	13_peaks_stitched	chr9	123883420	123927407	13	43987	17079.23	5728.52	1221	ENSG00000119397	ENSG00000119396,ENSG00000119397,ENSG00000148180	1221	0	protein_coding	+	CNTRL	chr9:123837141-123939888	102747	11579
ENSG00000141140	4_peaks_stitched	chr17	34887497	34904784	4	17287	12822.92	1476.04	1222	ENSG00000141140,ENSG00000005955,ENSG00000184886	ENSG00000108272,ENSG00000141140,ENSG00000005955,ENSG00000108278	1222	0	protein_coding	-	MYO19	chr17:34851477-34899284	47807	23776
ENSG00000142611	11_peaks_stitched	chr1	3222485	3244859	11	22374	14816.84	3473.73	1223	ENSG00000142611		1223	0	protein_coding	+	PRDM16	chr1:2985732-3355185	369453	24387
ENSG00000118007	7_peaks_stitched	chr3	136461242	136473101	7	11859	12889.67	1559.07	1224	ENSG00000118007		1224	0	protein_coding	-	STAG1	chr3:136055077-136471220	416143	13146
ENSG00000205622	4_peaks_stitched	chr21	40274176	40286625	4	12449	12864.04	1539.9	1225	ENSG00000205622		1225	0	lincRNA	-	AF064858.6	chr21:40249215-40328392	79177	4158
ENSG00000167460	4_peaks_stitched	chr19	16177321	16192932	4	15611	13372.33	2053.91	1226	ENSG00000167460	ENSG00000167461,ENSG00000167460	1226	0	protein_coding	+	TPM4	chr19:16177831-16213813	35982	11655
ENSG00000159314	10_peaks_stitched	chr17	43442137	43463069	10	20932	13848.48	2537.83	1227		ENSG00000159314	1227	0	protein_coding	-	ARHGAP27	chr17:43471275-43511787	40512	16877
ENSG00000105339	9_peaks_stitched	chr8	142157597	142185136	9	27539	16231.69	4921.84	1228	ENSG00000105339	ENSG00000105339	1228	0	protein_coding	+	DENND3	chr8:142127377-142205907	78530	27562
ENSG00000196118	8_peaks_stitched	chr16	30751093	30798621	8	47528	15630.48	4329.59	1229	ENSG00000156873,ENSG00000196118,ENSG00000103549,ENSG00000080603,ENSG00000102870	ENSG00000080603	1229	0	protein_coding	-	C16orf93	chr16:30768744-30774031	5287	11357
ENSG00000181467	6_peaks_stitched	chr3	152876723	152884729	6	8006	12375.68	1082.48	1230	ENSG00000181467		1230	0	protein_coding	+	RAP2B	chr3:152880029-152886265	6236	6236
ENSG00000113838	4_peaks_stitched	chr3	186284224	186289538	4	5314	12666.05	1386.5	1231	ENSG00000113838,ENSG00000090520	ENSG00000090520,ENSG00000213139,ENSG00000145192,ENSG00000113838	1231	0	protein_coding	-	TBCCD1	chr3:186263862-186288332	24470	5700
ENSG00000129084	4_peaks_stitched	chr11	14520497	14542766	4	22269	14243.51	2967.15	1232	ENSG00000129083,ENSG00000129084	ENSG00000129083	1232	0	protein_coding	-	PSMA1	chr11:14515329-14665181	149852	9118
ENSG00000213809	6_peaks_stitched	chr12	10511296	10525566	6	14270	12755.31	1484.21	1233	ENSG00000213809,ENSG00000255819	ENSG00000255819,ENSG00000213809,ENSG00000183542,ENSG00000205810,ENSG00000134539	1233	0	protein_coding	-	KLRK1	chr12:10524952-10544473	19521	5442
ENSG00000172586	5_peaks_stitched	chr10	75531426	75546673	5	15247	12941.6	1671.93	1234	ENSG00000196968,ENSG00000176986,ENSG00000172586,ENSG00000214655,ENSG00000267964	ENSG00000176986,ENSG00000166507,ENSG00000214655,ENSG00000148660	1234	0	protein_coding	+	CHCHD1	chr10:75541805-75543410	1605	2032
ENSG00000108312	2_peaks_stitched	chr17	42294174	42300219	2	6045	11957.17	695.6	1235	ENSG00000108312	ENSG00000268413,ENSG00000168591,ENSG00000214921,ENSG00000161664,ENSG00000087152,ENSG00000004939,ENSG00000108312	1235	0	protein_coding	-	UBTF	chr17:42282401-42298994	16593	11060
ENSG00000141570	12_peaks_stitched	chr17	77743369	77787988	12	44619	15516.56	4261.26	1236	ENSG00000141570,ENSG00000173894	ENSG00000141582,ENSG00000182156	1236	0	protein_coding	-	CBX8	chr17:77765931-77775482	9551	5316
ENSG00000109332	5_peaks_stitched	chr4	103730910	103750919	5	20009	13591.27	2337	1237	ENSG00000109332	ENSG00000145354,ENSG00000109332,ENSG00000109323	1237	0	protein_coding	-	UBE2D3	chr4:103715540-103790053	74513	21716
ENSG00000158792	6_peaks_stitched	chr16	89752681	89789630	6	36949	14778.67	3532.92	1238	ENSG00000185324,ENSG00000075399,ENSG00000158805,ENSG00000158792	ENSG00000167523,ENSG00000187741,ENSG00000158805,ENSG00000131165,ENSG00000015413	1238	0	protein_coding	-	SPATA2L	chr16:89762751-89768113	5362	3412
ENSG00000198363	9_peaks_stitched	chr8	62619117	62636900	9	17783	12842.98	1609.46	1239	ENSG00000198363	ENSG00000198363	1239	0	protein_coding	-	ASPH	chr8:62413116-62627155	214039	28210
ENSG00000117114	11_peaks_stitched	chr1	82265077	82281229	11	16152	12642.69	1410.36	1240	ENSG00000117114	ENSG00000117114	1240	0	protein_coding	+	LPHN2	chr1:81771845-82458120	686275	18532
ENSG00000116221	9_peaks_stitched	chr1	54665029	54695575	9	30546	18359.74	7140.15	1241	ENSG00000215883,ENSG00000157216,ENSG00000116221	ENSG00000248835,ENSG00000215883,ENSG00000157216,ENSG00000157211	1241	0	protein_coding	+	MRPL37	chr1:54649714-54691137	41423	3905
ENSG00000103335	14_peaks_stitched	chr16	88803618	88852281	14	48663	15864.15	4645.57	1242	ENSG00000103335	ENSG00000158717,ENSG00000198931,ENSG00000174177,ENSG00000103335,ENSG00000141012,ENSG00000269422,ENSG00000167513	1242	0	protein_coding	-	PIEZO1	chr16:88781751-88851619	69868	15033
ENSG00000141232	7_peaks_stitched	chr17	48919149	48946411	7	27262	14653.55	3439.45	1243	ENSG00000141232,ENSG00000173714	ENSG00000173714	1243	0	protein_coding	-	TOB1	chr17:48939584-48945339	5755	4578
ENSG00000127481	9_peaks_stitched	chr1	19388380	19410835	9	22455	14478.61	3269.95	1244	ENSG00000127481	ENSG00000127481	1244	0	protein_coding	-	UBR4	chr1:19401000-19536770	135770	30567
ENSG00000143368	5_peaks_stitched	chr1	149888165	149912591	5	24426	14046.21	2842.95	1245	ENSG00000014914,ENSG00000163113,ENSG00000159164,ENSG00000143368	ENSG00000184678,ENSG00000184270,ENSG00000178096,ENSG00000163113,ENSG00000014914,ENSG00000184260	1245	0	protein_coding	-	SF3B4	chr1:149895209-149900236	5027	2774
ENSG00000128185	8_peaks_stitched	chr22	20286328	20309224	8	22896	15545.72	4344.14	1246	ENSG00000128185	ENSG00000040608	1246	0	protein_coding	-	DGCR6L	chr22:20301799-20307603	5804	2397
ENSG00000115211	7_peaks_stitched	chr2	27576300	27604900	7	28600	13901.78	2704.06	1247	ENSG00000115241,ENSG00000115234,ENSG00000163795,ENSG00000115211,ENSG00000115207	ENSG00000115204,ENSG00000163794,ENSG00000138100,ENSG00000115216,ENSG00000115207,ENSG00000115241	1247	0	protein_coding	-	EIF2B4	chr2:27587219-27593353	6134	9797
ENSG00000141027	9_peaks_stitched	chr17	16092223	16132503	9	40280	15569.19	4372.41	1248	ENSG00000141027,ENSG00000108474		1248	0	protein_coding	-	NCOR1	chr17:15932471-16121499	189028	23725
ENSG00000171813	12_peaks_stitched	chr10	134201251	134243120	12	41869	15386.02	4194.63	1249	ENSG00000171813	ENSG00000180066,ENSG00000148814	1249	0	protein_coding	+	PWWP2B	chr10:134210672-134231367	20695	4930
ENSG00000088826	7_peaks_stitched	chr20	4114016	4153578	7	39562	16655.42	5466.06	1250	ENSG00000088826	ENSG00000088826	1250	0	protein_coding	+	SMOX	chr20:4101627-4168394	66767	6086
ENSG00000159023	12_peaks_stitched	chr1	29208828	29255357	12	46529	15144.61	3959.77	1251	ENSG00000159023	ENSG00000159023	1251	0	protein_coding	+	EPB41	chr1:29213603-29446553	232950	16803
ENSG00000146872	9_peaks_stitched	chr17	60547382	60567813	9	20431	13702.89	2541.89	1252	ENSG00000146872	ENSG00000087995	1252	0	protein_coding	+	TLK2	chr17:60536019-60692842	156823	14342
ENSG00000228422	9_peaks_stitched	chr20	11423690	11439972	9	16282	13727.22	2582.21	1253			1253	0	lincRNA	-	LINC00687	chr20:11781111-11851363	70252	1738
ENSG00000166833	4_peaks_stitched	chr11	20069862	20080045	4	10183	12751.36	1611.61	1254	ENSG00000166833	ENSG00000166833	1254	0	protein_coding	+	NAV2	chr11:19372271-20143144	770873	18469
ENSG00000127445	7_peaks_stitched	chr19	9928637	9959358	7	30721	14926.59	3795.96	1255	ENSG00000127445,ENSG00000198258,ENSG00000127452	ENSG00000196605,ENSG00000105088,ENSG00000127452	1255	0	protein_coding	+	PIN1	chr19:9945933-9960358	14425	8418
ENSG00000141971	11_peaks_stitched	chr19	17501437	17534799	11	33362	14169.96	3056.28	1256	ENSG00000141971,ENSG00000130303	ENSG00000188051,ENSG00000130300,ENSG00000130304,ENSG00000269035,ENSG00000130299,ENSG00000171773	1256	0	protein_coding	+	MVB12A	chr19:17516531-17544533	28002	7653
ENSG00000148459	3_peaks_stitched	chr10	26985455	26990660	3	5205	12617.13	1507.06	1257	ENSG00000148459	ENSG00000148459	1257	0	protein_coding	+	PDSS1	chr10:26986588-27035727	49139	3595
ENSG00000134294	10_peaks_stitched	chr12	46940119	46957497	10	17378	13212.25	2104.34	1258			1258	0	protein_coding	-	SLC38A2	chr12:46751972-46766650	14678	13912
ENSG00000175220	8_peaks_stitched	chr11	46696373	46723568	8	27195	14526.35	3429.19	1259	ENSG00000175220,ENSG00000175213	ENSG00000175224,ENSG00000180210,ENSG00000175216,ENSG00000175213	1259	0	protein_coding	-	ARHGAP1	chr11:46698630-46722165	23535	8126
ENSG00000090447	8_peaks_stitched	chr16	4293751	4324045	8	30294	13878.8	2783.71	1260	ENSG00000090447	ENSG00000185739,ENSG00000126603	1260	0	protein_coding	-	TFAP4	chr16:4307187-4323076	15889	11350
ENSG00000168439	11_peaks_stitched	chr11	63948005	63972572	11	24567	13876.05	2805.28	1261	ENSG00000168439	ENSG00000110011,ENSG00000149781,ENSG00000173457,ENSG00000149782,ENSG00000149761,ENSG00000149743,ENSG00000173511,ENSG00000133315,ENSG00000173486	1261	0	protein_coding	+	STIP1	chr11:63952744-63972015	19271	6790
ENSG00000134504	5_peaks_stitched	chr18	24108401	24131135	5	22734	13101.83	2046.15	1262	ENSG00000134504		1262	0	protein_coding	-	KCTD1	chr18:24034874-24237365	202491	12974
ENSG00000114790	10_peaks_stitched	chr3	153679097	153699704	10	20607	13286.51	2232.9	1263			1263	0	protein_coding	+	ARHGEF26	chr3:153838792-153975616	136824	9402
ENSG00000143641	7_peaks_stitched	chr1	230202165	230224094	7	21929	13626.44	2573.92	1264	ENSG00000143641		1264	0	protein_coding	+	GALNT2	chr1:230193536-230417870	224334	12603
ENSG00000167646	11_peaks_stitched	chr19	55657368	55702772	11	45404	16642.6	5595.83	1265	ENSG00000129990,ENSG00000105048,ENSG00000167646,ENSG00000129991,ENSG00000267110,ENSG00000080031	ENSG00000105048,ENSG00000125503,ENSG00000180089,ENSG00000080031,ENSG00000105063	1265	0	protein_coding	-	DNAAF3	chr19:55670031-55678090	8059	7513
ENSG00000109390	10_peaks_stitched	chr4	140216028	140245421	10	29393	14597.22	3551.44	1266	ENSG00000109390,ENSG00000164134	ENSG00000164134,ENSG00000137463	1266	0	protein_coding	-	NDUFC1	chr4:140188034-140223705	35671	3124
ENSG00000010244	7_peaks_stitched	chr17	30667940	30688697	7	20757	13824.72	2793.44	1267	ENSG00000010244,ENSG00000108666	ENSG00000108666,ENSG00000010244	1267	0	protein_coding	+	ZNF207	chr17:30677136-30708905	31769	29194
ENSG00000154640	8_peaks_stitched	chr21	18966840	18995028	8	28188	14416.02	3388.53	1268	ENSG00000154640		1268	0	protein_coding	-	BTG3	chr21:18965971-18985265	19294	3856
ENSG00000114554	2_peaks_stitched	chr3	126783495	126794550	2	11055	12796.73	1770.84	1269		ENSG00000114554	1269	0	protein_coding	+	PLXNA1	chr3:126707437-126756235	48798	12971
ENSG00000105443	12_peaks_stitched	chr19	48971382	49017362	12	45980	17292.6	6266.78	1270	ENSG00000142235,ENSG00000105443,ENSG00000268465	ENSG00000105447,ENSG00000088002,ENSG00000182324	1270	0	protein_coding	+	CYTH2	chr19:48972289-48985571	13282	15134
ENSG00000204439	4_peaks_stitched	chr6	31618638	31634871	4	16233	12529.5	1510.44	1271	ENSG00000204463,ENSG00000204438,ENSG00000204435,ENSG00000204444,ENSG00000263020,ENSG00000204439	ENSG00000204469,ENSG00000204463,ENSG00000204472,ENSG00000204427,ENSG00000204424,ENSG00000240053,ENSG00000255552,ENSG00000250641,ENSG00000204422,ENSG00000244355,ENSG00000204428,ENSG00000263020	1271	0	protein_coding	-	C6orf47	chr6:31626075-31628549	2474	2474
ENSG00000169410	14_peaks_stitched	chr15	75814862	75872514	14	57652	18230.47	7214.72	1272	ENSG00000169410	ENSG00000169371,ENSG00000169410	1272	0	protein_coding	-	PTPN9	chr15:75759462-75871630	112168	5480
ENSG00000155313	12_peaks_stitched	chr21	17101623	17123658	12	22035	13111.5	2107.72	1273	ENSG00000155313	ENSG00000155313	1273	0	protein_coding	+	USP25	chr21:17102344-17252377	150033	9322
ENSG00000213585	9_peaks_stitched	chr5	133326815	133343705	9	16890	12995.54	2004.32	1274	ENSG00000213585	ENSG00000213585,ENSG00000113583	1274	0	protein_coding	-	VDAC1	chr5:133307606-133340824	33218	5011
ENSG00000134760	11_peaks_stitched	chr18	28805247	28836873	11	31626	13854.7	2868.65	1275			1275	0	protein_coding	+	DSG1	chr18:28898052-28936992	38940	6606
ENSG00000130066	15_peaks_stitched	chrX	23797512	23845010	15	47498	14999.54	4014.57	1276	ENSG00000130066	ENSG00000123130,ENSG00000184831	1276	0	protein_coding	+	SAT1	chrX:23801290-23804343	3053	5813
ENSG00000136938	6_peaks_stitched	chr9	100744546	100754763	6	10217	12207.06	1223.2	1277	ENSG00000136938	ENSG00000136929,ENSG00000136938	1277	0	protein_coding	+	ANP32B	chr9:100745643-100778225	32582	2265
ENSG00000015133	12_peaks_stitched	chr14	91851733	91885205	12	33472	14171.96	3201.85	1278	ENSG00000015133	ENSG00000015133,ENSG00000100796	1278	0	protein_coding	-	CCDC88C	chr14:91737667-91884188	146521	19534
ENSG00000171992	5_peaks_stitched	chr5	150004047	150036900	5	32853	15190.49	4221.48	1279	ENSG00000171992	ENSG00000086589,ENSG00000164591	1279	0	protein_coding	+	SYNPO	chr5:149980642-150038782	58140	21977
ENSG00000065978	9_peaks_stitched	chr1	43146588	43166050	9	19462	13968.08	3010.4	1280	ENSG00000065978	ENSG00000164007,ENSG00000171960,ENSG00000117385	1280	0	protein_coding	+	YBX1	chr1:43148098-43168020	19922	2516
ENSG00000106006	9_peaks_stitched	chr7	27169586	27211297	9	41711	17953.61	6996.94	1281	ENSG00000122592,ENSG00000078399,ENSG00000253293,ENSG00000105997,ENSG00000106004,ENSG00000197576,ENSG00000106006	ENSG00000005073,ENSG00000106031,ENSG00000105996,ENSG00000105991,ENSG00000105997	1281	0	protein_coding	-	HOXA6	chr7:27185015-27190222	5207	1798
ENSG00000243989	8_peaks_stitched	chr3	52000584	52030511	8	29927	13914.84	2962.31	1282	ENSG00000114779,ENSG00000243989,ENSG00000090097,ENSG00000114786,ENSG00000248487,ENSG00000162244	ENSG00000041880,ENSG00000090097,ENSG00000180929,ENSG00000114767,ENSG00000243989	1282	0	protein_coding	+	ACY1	chr3:52009066-52023213	14147	5547
ENSG00000182272	6_peaks_stitched	chr11	347325	371351	6	24026	13886.96	2937.51	1283	ENSG00000182272	ENSG00000185187,ENSG00000184363,ENSG00000185201,ENSG00000206013,ENSG00000182272,ENSG00000142089,ENSG00000185885,ENSG00000185101	1283	0	protein_coding	+	B4GALNT4	chr11:369796-382116	12320	4938
ENSG00000168275	3_peaks_stitched	chr1	234503371	234513661	3	10290	12120.69	1173.11	1284	ENSG00000168275	ENSG00000059588	1284	0	protein_coding	+	COA6	chr1:234509202-234519795	10593	2197
ENSG00000110958	16_peaks_stitched	chr12	57061946	57083765	16	21819	13192.45	2245.22	1285	ENSG00000110958	ENSG00000196531,ENSG00000076108,ENSG00000110955	1285	0	protein_coding	-	PTGES3	chr12:57057127-57082159	25032	7469
ENSG00000134030	4_peaks_stitched	chr18	46064936	46077050	4	12114	12054.47	1109.38	1286	ENSG00000134030		1286	0	protein_coding	+	CTIF	chr18:46065417-46389588	324171	14893
ENSG00000162402	1_peaks_stitched	chr1	55679443	55682636	1	3193	11866.77	945.65	1287	ENSG00000162402		1287	0	protein_coding	-	USP24	chr1:55532032-55680786	148754	15631
ENSG00000125347	11_peaks_stitched	chr5	131821391	131849798	11	28407	14279.87	3359.61	1288	ENSG00000125347	ENSG00000113522,ENSG00000113525,ENSG00000197536	1288	0	protein_coding	-	IRF1	chr5:131817301-131826490	9189	13332
ENSG00000104866	14_peaks_stitched	chr19	45572349	45618381	14	46032	15043.09	4131.21	1289	ENSG00000104859,ENSG00000142252,ENSG00000104866,ENSG00000170684,ENSG00000007047	ENSG00000104856,ENSG00000104866,ENSG00000179846,ENSG00000104859	1289	0	protein_coding	+	PPP1R37	chr19:45594654-45651335	56681	13732
ENSG00000169018	5_peaks_stitched	chr15	68560908	68580757	5	19849	13180.33	2278.46	1290	ENSG00000169018	ENSG00000128973,ENSG00000169018,ENSG00000137809	1290	0	protein_coding	+	FEM1B	chr15:68570141-68588203	18062	9145
ENSG00000167491	13_peaks_stitched	chr19	19475277	19518159	13	42882	14578.49	3676.97	1291	ENSG00000167491	ENSG00000129933,ENSG00000167491,ENSG00000105705	1291	0	protein_coding	+	GATAD2A	chr19:19496635-19619740	123105	15853
ENSG00000151150	10_peaks_stitched	chr10	61881269	61908773	10	27504	13953.92	3055.07	1292	ENSG00000151150	ENSG00000151150	1292	0	protein_coding	-	ANK3	chr10:61786056-62493248	707192	30900
ENSG00000132016	9_peaks_stitched	chr19	13990679	14018312	9	27633	14156.13	3258.58	1293	ENSG00000132016,ENSG00000132024,ENSG00000187556	ENSG00000132024,ENSG00000132000,ENSG00000132017	1293	0	protein_coding	-	C19orf57	chr19:13993161-14017265	24104	6589
ENSG00000110422	2_peaks_stitched	chr11	33277248	33285186	2	7938	12067.03	1177.91	1294	ENSG00000110422	ENSG00000110422	1294	0	protein_coding	+	HIPK3	chr11:33278218-33378569	100351	9769
ENSG00000106105	3_peaks_stitched	chr7	30632238	30638670	3	6432	11678.6	790.08	1295	ENSG00000106105	ENSG00000006625,ENSG00000106105	1295	0	protein_coding	+	GARS	chr7:30634297-30673649	39352	6123
ENSG00000105509	5_peaks_stitched	chr19	52190276	52208177	5	17901	13127.83	2250.15	1296		ENSG00000171051,ENSG00000105509,ENSG00000254415,ENSG00000268500,ENSG00000105501,ENSG00000171049	1296	0	protein_coding	-	HAS1	chr19:52216365-52227247	10882	4532
ENSG00000167157	9_peaks_stitched	chr9	132427868	132465018	9	37150	16721.6	5845.33	1297	ENSG00000167157	ENSG00000148335,ENSG00000148331,ENSG00000179058	1297	0	protein_coding	+	PRRX2	chr9:132427920-132484875	56955	1229
ENSG00000105327	11_peaks_stitched	chr19	47728586	47762878	11	34292	13953.18	3092.11	1298	ENSG00000105321,ENSG00000105327	ENSG00000105327,ENSG00000105321,ENSG00000197405,ENSG00000257704	1298	0	protein_coding	-	BBC3	chr19:47724081-47736023	11942	5821
ENSG00000115844	16_peaks_stitched	chr2	173078926	173126905	16	47979	15404.12	4545.06	1299			1299	0	protein_coding	-	DLX2	chr2:172964167-172967628	3461	3539
ENSG00000111913	9_peaks_stitched	chr6	25006908	25036014	9	29106	13428.44	2573.52	1300	ENSG00000111913		1300	0	protein_coding	-	FAM65B	chr6:24797601-25042238	244637	9918
ENSG00000070404	8_peaks_stitched	chr19	658592	681689	8	23097	13937.17	3084.23	1301	ENSG00000070404,ENSG00000070423	ENSG00000099821,ENSG00000070388,ENSG00000099864,ENSG00000070423,ENSG00000185198	1301	0	protein_coding	+	FSTL3	chr19:676392-683385	6993	6287
ENSG00000146648	11_peaks_stitched	chr7	55000829	55036204	11	35375	16240.59	5400.55	1302			1302	0	protein_coding	+	EGFR	chr7:55086714-55324313	237599	16060
ENSG00000158793	4_peaks_stitched	chr1	161084478	161104343	4	19865	13038.82	2200.16	1303	ENSG00000158793,ENSG00000158796,ENSG00000143256	ENSG00000143217,ENSG00000143222,ENSG00000143224,ENSG00000143258,ENSG00000186517,ENSG00000158850,ENSG00000162755,ENSG00000268154,ENSG00000158796	1303	0	protein_coding	+	NIT1	chr1:161087876-161095235	7359	8558
ENSG00000161091	12_peaks_stitched	chr19	3537069	3576497	12	39428	15580.95	4747.95	1304	ENSG00000064961,ENSG00000161091,ENSG00000183397,ENSG00000105325	ENSG00000105325,ENSG00000006638,ENSG00000179855,ENSG00000129932,ENSG00000105298,ENSG00000064961	1304	0	protein_coding	-	MFSD12	chr19:3538259-3574288	36029	9126
ENSG00000075426	14_peaks_stitched	chr2	28486239	28525173	14	38934	14428.18	3609.31	1305	ENSG00000158019		1305	0	protein_coding	+	FOSL2	chr2:28615315-28640179	24864	13458
ENSG00000101191	6_peaks_stitched	chr20	61546337	61570494	6	24157	13009.62	2198.91	1306	ENSG00000101193,ENSG00000101191	ENSG00000101194,ENSG00000101191	1306	0	protein_coding	-	DIDO1	chr20:61509090-61569304	60214	25302
ENSG00000135378	9_peaks_stitched	chr11	32842365	32874436	9	32071	15196.27	4390.76	1307	ENSG00000135378	ENSG00000060749,ENSG00000186714	1307	0	protein_coding	+	PRRG4	chr11:32851489-32879669	28180	5524
ENSG00000100813	11_peaks_stitched	chr14	23521316	23549419	11	28103	13457.76	2652.62	1308	ENSG00000100813,ENSG00000139880	ENSG00000100802,ENSG00000100804,ENSG00000179933,ENSG00000222028,ENSG00000100813,ENSG00000139880,ENSG00000092067,ENSG00000092068	1308	0	protein_coding	-	ACIN1	chr14:23527773-23564823	37050	17011
ENSG00000178773	13_peaks_stitched	chr16	89625122	89684095	13	58973	16443.75	5645.43	1309	ENSG00000167526,ENSG00000178773,ENSG00000015413	ENSG00000197912,ENSG00000015413,ENSG00000167523,ENSG00000131165	1309	0	protein_coding	+	CPNE7	chr16:89642176-89663654	21478	5289
ENSG00000114391	7_peaks_stitched	chr3	101394144	101422520	7	28376	14709.16	3911.91	1310	ENSG00000066422,ENSG00000114391	ENSG00000182504,ENSG00000066422	1310	0	protein_coding	-	RPL24	chr3:101399935-101405626	5691	4021
ENSG00000136699	5_peaks_stitched	chr2	130937849	130947883	5	10034	11927.68	1133.25	1311	ENSG00000136699,ENSG00000152082	ENSG00000152076,ENSG00000152086,ENSG00000136699	1311	0	protein_coding	-	SMPD4	chr2:130908981-130940323	31342	14966
ENSG00000145860	8_peaks_stitched	chr5	158632599	158657957	8	25358	13638.06	2845.39	1312	ENSG00000145860	ENSG00000145860,ENSG00000164332	1312	0	protein_coding	-	RNF145	chr5:158584417-158637061	52644	10270
ENSG00000136274	12_peaks_stitched	chr7	45107295	45152193	12	44898	18307.16	7522.77	1313	ENSG00000136280,ENSG00000136270,ENSG00000136274	ENSG00000136280,ENSG00000122679	1313	0	protein_coding	-	NACAD	chr7:45120037-45128513	8476	5098
ENSG00000120709	5_peaks_stitched	chr5	137666295	137690456	5	24161	13875.85	3091.75	1314	ENSG00000120709,ENSG00000158402,ENSG00000120733	ENSG00000120733,ENSG00000158402	1314	0	protein_coding	+	FAM53C	chr5:137667624-137685416	17792	11517
ENSG00000144771	21_peaks_stitched	chr3	54658597	54697857	21	39260	14109.19	3325.22	1315	ENSG00000157445		1315	0	protein_coding	-	LRTM1	chr3:54952264-55001115	48851	2139
ENSG00000135740	6_peaks_stitched	chr16	67260338	67281947	6	21609	13904.47	3126.86	1316	ENSG00000135723,ENSG00000168701,ENSG00000125122,ENSG00000135740	ENSG00000237102,ENSG00000205250,ENSG00000179044,ENSG00000196155,ENSG00000135740,ENSG00000196123,ENSG00000102890,ENSG00000125122,ENSG00000168676	1316	0	protein_coding	+	SLC9A5	chr16:67271586-67306093	34507	9004
ENSG00000136271	6_peaks_stitched	chr7	44601695	44622973	6	21278	14148.97	3373.32	1317	ENSG00000136271,ENSG00000158604	ENSG00000105953,ENSG00000136271,ENSG00000015520	1317	0	protein_coding	-	DDX56	chr7:44605016-44614650	9634	7330
ENSG00000090863	13_peaks_stitched	chr16	74477999	74498455	13	20456	13316.91	2544.67	1318	ENSG00000090863	ENSG00000090863,ENSG00000140839	1318	0	protein_coding	-	GLG1	chr16:74485856-74641012	155156	14781
ENSG00000214022	6_peaks_stitched	chr7	150064744	150077257	6	12513	12390.68	1625.41	1319	ENSG00000214022,ENSG00000196456	ENSG00000106526,ENSG00000196456,ENSG00000106538,ENSG00000127399,ENSG00000188707	1319	0	protein_coding	+	REPIN1	chr7:150065278-150071133	5855	23308
ENSG00000182871	13_peaks_stitched	chr21	46824584	46891576	13	66992	20096	9337.4	1320	ENSG00000182871	ENSG00000173638,ENSG00000182871	1320	0	protein_coding	+	COL18A1	chr21:46825052-46933634	108582	11385
ENSG00000106608	8_peaks_stitched	chr7	43908241	43946872	8	38631	16703.36	5946.06	1321	ENSG00000106608,ENSG00000062582,ENSG00000270617	ENSG00000078967	1321	0	protein_coding	-	URGCP	chr7:43915493-43966010	50517	23688
ENSG00000114796	2_peaks_stitched	chr3	183347176	183355776	2	8600	13669.32	2919.72	1322	ENSG00000114796	ENSG00000114796	1322	0	protein_coding	+	KLHL24	chr3:183353356-183402265	48909	14528
ENSG00000153885	7_peaks_stitched	chr19	34286150	34313095	7	26945	13208.94	2463.41	1323	ENSG00000153885		1323	0	protein_coding	+	KCTD15	chr19:34286838-34306668	19830	10698
ENSG00000133789	15_peaks_stitched	chr11	9673143	9716101	15	42958	14435.74	3696.72	1324	ENSG00000133789	ENSG00000133789	1324	0	protein_coding	+	SWAP70	chr11:9685624-9774538	88914	10473
ENSG00000122642	7_peaks_stitched	chr7	32996222	33021067	7	24845	15615.3	4888.2	1325	ENSG00000122642,ENSG00000105778	ENSG00000122643,ENSG00000122642	1325	0	protein_coding	+	FKBP9	chr7:32997017-33046543	49526	10485
ENSG00000167548	2_peaks_stitched	chr12	49451130	49464473	2	13343	12430.72	1715.22	1326	ENSG00000167550,ENSG00000167548	ENSG00000139636,ENSG00000181929,ENSG00000167548,ENSG00000139549	1326	0	protein_coding	-	KMT2D	chr12:49412758-49453557	40799	22335
ENSG00000139722	16_peaks_stitched	chr12	123345043	123381044	16	36001	15022.67	4311.47	1327	ENSG00000139722,ENSG00000130787	ENSG00000150967,ENSG00000130787	1327	0	protein_coding	-	VPS37B	chr12:123349882-123380991	31109	7096
ENSG00000049656	11_peaks_stitched	chr5	1315680	1345942	11	30262	14871.57	4176.72	1328	ENSG00000049656	ENSG00000164362	1328	0	protein_coding	-	CLPTM1L	chr5:1317859-1345214	27355	10377
ENSG00000068323	6_peaks_stitched	chrX	48886446	48901861	6	15415	12133.47	1446.24	1329	ENSG00000068323	ENSG00000243279,ENSG00000147144,ENSG00000068400,ENSG00000196998	1329	0	protein_coding	-	TFE3	chrX:48886242-48901012	14770	5203
ENSG00000169372	9_peaks_stitched	chr12	94119022	94146505	9	27483	13841.54	3155.94	1330	ENSG00000169372		1330	0	protein_coding	+	CRADD	chr12:94071151-94288616	217465	7952
ENSG00000149212	6_peaks_stitched	chr11	95168529	95197655	6	29126	14154.93	3479	1331			1331	0	protein_coding	-	SESN3	chr11:94898704-94965705	67001	12145
ENSG00000186787	6_peaks_stitched	chrX	57141966	57163829	6	21863	12914.79	2243.02	1332	ENSG00000186787,ENSG00000147059		1332	0	protein_coding	-	SPIN2B	chrX:57144984-57147980	2996	5778
ENSG00000149483	9_peaks_stitched	chr11	61127796	61152392	9	24596	13477.99	2807.8	1333	ENSG00000149483,ENSG00000162144	ENSG00000149476,ENSG00000167985,ENSG00000162144,ENSG00000167986,ENSG00000149532,ENSG00000187049	1333	0	protein_coding	+	TMEM138	chr11:61129473-61136981	7508	11552
ENSG00000125430	6_peaks_stitched	chr17	14203738	14213806	6	10068	12073.21	1407.66	1334	ENSG00000125430		1334	0	protein_coding	+	HS3ST3B1	chr17:14204400-14252721	48321	7181
ENSG00000183943	12_peaks_stitched	chrX	3596079	3632453	12	36374	13840.08	3178.61	1335	ENSG00000183943	ENSG00000183943	1335	0	protein_coding	-	PRKX	chrX:3522411-3631649	109238	7070
ENSG00000170044	8_peaks_stitched	chr3	102228620	102256203	8	27583	14544.62	3894.88	1336			1336	0	protein_coding	+	ZPLD1	chr3:101818088-102198685	380597	5676
ENSG00000183779	4_peaks_stitched	chr8	37550417	37560035	4	9618	11840.24	1198.61	1337	ENSG00000183779	ENSG00000147475	1337	0	protein_coding	+	ZNF703	chr8:37553269-37557537	4268	3345
ENSG00000198836	8_peaks_stitched	chr3	193543403	193562379	8	18976	14348.63	3711.05	1338			1338	0	protein_coding	+	OPA1	chr3:193310933-193415612	104679	19772
ENSG00000173726	9_peaks_stitched	chr1	235092757	235135869	9	43112	16096.56	5462.09	1339			1339	0	protein_coding	-	TOMM20	chr1:235272651-235292251	19600	3670
ENSG00000176155	6_peaks_stitched	chr17	80052033	80065373	6	13340	12087.82	1462.14	1340	ENSG00000176155,ENSG00000169710	ENSG00000176155,ENSG00000169718,ENSG00000169727,ENSG00000169733,ENSG00000169710	1340	0	protein_coding	-	CCDC57	chr17:80059336-80170706	111370	17272
ENSG00000169221	5_peaks_stitched	chr16	30365185	30390856	5	25671	13033.74	2408.99	1341	ENSG00000270466,ENSG00000180096,ENSG00000169221,ENSG00000180035,ENSG00000180209,ENSG00000169217	ENSG00000179965,ENSG00000180096,ENSG00000180035,ENSG00000179958	1341	0	protein_coding	-	TBC1D10B	chr16:30368423-30381585	13162	10269
ENSG00000100075	7_peaks_stitched	chr22	19158383	19173391	7	15008	12861.25	2241.73	1342	ENSG00000100075,ENSG00000070371	ENSG00000206203,ENSG00000070413,ENSG00000100056,ENSG00000070371,ENSG00000063515	1342	0	protein_coding	-	SLC25A1	chr22:19163095-19166343	3248	4202
ENSG00000083838	5_peaks_stitched	chr19	58977856	59011759	5	33903	14810.23	4203.22	1343	ENSG00000083807,ENSG00000083838,ENSG00000083812	ENSG00000130726,ENSG00000249471,ENSG00000131849,ENSG00000119574,ENSG00000083807	1343	0	protein_coding	+	ZNF446	chr19:58985384-58992597	7213	7590
ENSG00000110536	7_peaks_stitched	chr11	47571851	47602191	7	30340	14012.85	3428.32	1344	ENSG00000213619,ENSG00000123444,ENSG00000110536,ENSG00000149187,ENSG00000231880	ENSG00000196666,ENSG00000149187,ENSG00000213619,ENSG00000109919,ENSG00000172247	1344	0	protein_coding	+	PTPMT1	chr11:47586982-47595013	8031	6116
ENSG00000169359	6_peaks_stitched	chr3	155569771	155590513	6	20742	12724.12	2144.43	1345	ENSG00000163655,ENSG00000169359	ENSG00000174928,ENSG00000163655,ENSG00000169359	1345	0	protein_coding	-	SLC33A1	chr3:155538813-155572218	33405	12521
ENSG00000082805	8_peaks_stitched	chr12	1097642	1126178	8	28536	13634.83	3068.29	1346	ENSG00000082805,ENSG00000002016	ENSG00000002016,ENSG00000082805	1346	0	protein_coding	+	ERC1	chr12:1099675-1605099	505424	34231
ENSG00000070476	8_peaks_stitched	chr3	126175468	126195758	8	20290	13613.22	3053.91	1347	ENSG00000070476	ENSG00000163885,ENSG00000180767,ENSG00000159650,ENSG00000070476	1347	0	protein_coding	-	ZXDC	chr3:126156444-126194762	38318	11035
ENSG00000230567	4_peaks_stitched	chr8	145436676	145450237	4	13561	13066.16	2511.5	1348	ENSG00000230567	ENSG00000170727,ENSG00000188686	1348	0	protein_coding	+	FAM203B	chr8:145437880-145440835	2955	8860
ENSG00000196683	7_peaks_stitched	chr7	22881708	22905138	7	23430	13727.83	3180.08	1349		ENSG00000196683	1349	0	protein_coding	-	TOMM7	chr7:22852251-22862470	10219	2666
ENSG00000235173	4_peaks_stitched	chr8	145191471	145205029	4	13558	13046.1	2498.76	1350	ENSG00000179832,ENSG00000235173	ENSG00000179526,ENSG00000179698,ENSG00000179632,ENSG00000179832,ENSG00000179091	1350	0	protein_coding	+	FAM203A	chr8:145192672-145195746	3074	7569
ENSG00000002587	12_peaks_stitched	chr4	11406194	11440674	12	34480	13526.37	2982.86	1351	ENSG00000002587		1351	0	protein_coding	-	HS3ST1	chr4:11394774-11431389	36615	8657
ENSG00000109790	13_peaks_stitched	chr4	39026988	39056580	13	29592	13033.32	2499.17	1352	ENSG00000121895,ENSG00000109790	ENSG00000109790	1352	0	protein_coding	+	KLHL5	chr4:39046659-39128477	81818	9468
ENSG00000198276	12_peaks_stitched	chr20	62572428	62613280	12	40852	14682.41	4156.33	1353	ENSG00000198276,ENSG00000267848,ENSG00000101161,ENSG00000196700,ENSG00000130590	ENSG00000101152	1353	0	protein_coding	-	UCKL1	chr20:62571186-62587769	16583	4431
ENSG00000159592	2_peaks_stitched	chr1	46145666	46154949	2	9283	11881.34	1361.86	1354	ENSG00000159592,ENSG00000159596	ENSG00000159592,ENSG00000197429	1354	0	protein_coding	-	GPBP1L1	chr1:46092976-46153785	60809	14190
ENSG00000197879	4_peaks_stitched	chr17	1387667	1395597	4	7930	11464.9	950.72	1355	ENSG00000197879	ENSG00000167193,ENSG00000197879,ENSG00000132376,ENSG00000174238	1355	0	protein_coding	-	MYO1C	chr17:1367392-1396106	28714	13899
ENSG00000117676	12_peaks_stitched	chr1	26855767	26882309	12	26542	12989.9	2477.05	1356	ENSG00000117676	ENSG00000117676	1356	0	protein_coding	+	RPS6KA1	chr1:26856252-26901521	45269	11381
ENSG00000169136	8_peaks_stitched	chr19	50414816	50441498	8	26682	13983.88	3471.48	1357	ENSG00000213024,ENSG00000169136,ENSG00000269179,ENSG00000104951	ENSG00000039650,ENSG00000104946,ENSG00000204673,ENSG00000161640,ENSG00000105053,ENSG00000104951	1357	0	protein_coding	+	ATF5	chr19:50431959-50437192	5233	5034
ENSG00000134905	6_peaks_stitched	chr13	111355561	111370249	6	14688	12041.38	1542.46	1358	ENSG00000134905,ENSG00000153487	ENSG00000134905	1358	0	protein_coding	-	CARS2	chr13:111293759-111365950	72191	22534
ENSG00000155158	3_peaks_stitched	chr9	15296767	15315615	3	18848	13710.58	3215.85	1359	ENSG00000155158	ENSG00000155158	1359	0	protein_coding	-	TTC39B	chr9:15163620-15307358	143738	15420
ENSG00000107077	1_peaks_stitched	chr9	6756452	6759461	1	3009	11441.54	947.04	1360	ENSG00000107077	ENSG00000107077	1360	0	protein_coding	+	KDM4C	chr9:6720863-7175648	454785	15258
ENSG00000139173	11_peaks_stitched	chr12	44229089	44279134	11	50045	15804.47	5310.65	1361	ENSG00000139173	ENSG00000151239	1361	0	protein_coding	+	TMEM117	chr12:44229770-44783545	553775	8491
ENSG00000108604	11_peaks_stitched	chr17	61903233	61926965	11	23732	12737.36	2254.07	1362	ENSG00000108604,ENSG00000108592,ENSG00000087191	ENSG00000198231,ENSG00000108592,ENSG00000213218,ENSG00000136487,ENSG00000108588,ENSG00000136488	1362	0	protein_coding	-	SMARCD2	chr17:61909444-61920425	10981	6881
ENSG00000130741	18_peaks_stitched	chrX	24097552	24143452	18	45900	14314.27	3832.4	1363		ENSG00000130741,ENSG00000005889	1363	0	protein_coding	+	EIF2S3	chrX:24072833-24096088	23255	4268
ENSG00000077044	14_peaks_stitched	chr2	234348943	234402294	14	53351	15644.87	5165.32	1364	ENSG00000085982,ENSG00000077044	ENSG00000077044,ENSG00000085982	1364	0	protein_coding	+	DGKD	chr2:234263153-234380750	117597	16370
ENSG00000148399	5_peaks_stitched	chr9	140470335	140486223	5	15888	13119.5	2644.09	1365	ENSG00000148399,ENSG00000165724	ENSG00000130653,ENSG00000197070,ENSG00000203993,ENSG00000182154,ENSG00000148399,ENSG00000181090	1365	0	protein_coding	-	DPH7	chr9:140449356-140473387	24031	9494
ENSG00000130147	19_peaks_stitched	chr2	235858543	235887737	19	29194	13096.37	2628.64	1366	ENSG00000130147	ENSG00000130147	1366	0	protein_coding	+	SH3BP4	chr2:235860617-235964358	103741	10999
ENSG00000145780	13_peaks_stitched	chr5	114749523	114776837	13	27314	13811.94	3344.44	1367			1367	0	protein_coding	-	FEM1C	chr5:114856608-114880591	23983	5810
ENSG00000125967	8_peaks_stitched	chr20	32235651	32274871	8	39220	14374.14	3909.43	1368	ENSG00000125967,ENSG00000149609,ENSG00000078699,ENSG00000182584,ENSG00000101412	ENSG00000131061,ENSG00000078699,ENSG00000101417	1368	0	protein_coding	-	NECAB3	chr20:32244893-32262269	17376	10618
ENSG00000147065	19_peaks_stitched	chrX	64886586	64926461	19	39875	13898.98	3439.84	1369	ENSG00000147065		1369	0	protein_coding	+	MSN	chrX:64808257-64961791	153534	6754
ENSG00000078246	5_peaks_stitched	chr12	2982982	3004567	5	21585	12649.01	2193.84	1370	ENSG00000171792,ENSG00000078246,ENSG00000111206	ENSG00000111206,ENSG00000206044,ENSG00000111203,ENSG00000078246,ENSG00000053702	1370	0	protein_coding	+	TULP3	chr12:2986389-3050306	63917	5319
ENSG00000105254	9_peaks_stitched	chr19	36591890	36633052	9	41162	14325.49	3880.19	1371	ENSG00000105254,ENSG00000105261,ENSG00000105258,ENSG00000126247,ENSG00000075702	ENSG00000161277,ENSG00000161281,ENSG00000075702,ENSG00000126247	1371	0	protein_coding	+	TBCB	chr19:36605191-36616849	11658	6653
ENSG00000183011	1_peaks_stitched	chr17	7787165	7793049	1	5884	11188.22	747.56	1372	ENSG00000170004,ENSG00000183011	ENSG00000182224,ENSG00000170004,ENSG00000132510,ENSG00000170037,ENSG00000183011,ENSG00000170049,ENSG00000167874,ENSG00000170043	1372	0	protein_coding	-	LSMD1	chr17:7760003-7788556	28553	3925
ENSG00000182325	8_peaks_stitched	chr8	145577738	145598787	8	21049	13971.06	3534.69	1373	ENSG00000214597,ENSG00000182325,ENSG00000173137,ENSG00000185803,ENSG00000271698	ENSG00000071894,ENSG00000185000,ENSG00000147804,ENSG00000185122,ENSG00000170616,ENSG00000214597	1373	0	protein_coding	-	FBXL6	chr8:145579091-145583036	3945	8151
ENSG00000108963	6_peaks_stitched	chr17	1928007	1954269	6	26262	13500.82	3070.25	1374	ENSG00000108963,ENSG00000185924,ENSG00000262664	ENSG00000070366,ENSG00000177374,ENSG00000108963	1374	0	protein_coding	+	DPH1	chr17:1933404-1946724	13320	13061
ENSG00000171862	6_peaks_stitched	chr10	89621494	89631136	6	9642	11698.07	1276.34	1375	ENSG00000171862,ENSG00000227268	ENSG00000138138	1375	0	protein_coding	+	PTEN	chr10:89622870-89731687	108817	10857
ENSG00000112378	8_peaks_stitched	chr6	138407598	138430580	8	22982	12560.24	2148.81	1376	ENSG00000112378		1376	0	protein_coding	-	PERP	chr6:138409642-138428648	19006	4287
ENSG00000243708	12_peaks_stitched	chr15	42119588	42144401	12	24813	13002.11	2590.96	1377	ENSG00000168970,ENSG00000243789,ENSG00000243708,ENSG00000137802,ENSG00000137877	ENSG00000268632,ENSG00000137802	1377	0	protein_coding	+	PLA2G4B	chr15:42120283-42140345	20062	6686
ENSG00000179407	11_peaks_stitched	chr3	128116577	128145674	11	29097	15932.33	5525.85	1378	ENSG00000132394	ENSG00000179407	1378	0	protein_coding	-	DNAJB8	chr3:128181282-128186091	4809	5825
ENSG00000163032	12_peaks_stitched	chr2	17754747	17781288	12	26541	12704.89	2299.09	1379	ENSG00000163032	ENSG00000163032	1379	0	protein_coding	+	VSNL1	chr2:17720393-17838285	117892	6722
ENSG00000233539	3_peaks_stitched	chr7	47006603	47014493	3	7890	11691.97	1298.64	1380			1380	0	protein_coding	-	AC011294.3	chr7:46713383-46799449	86066	3491
ENSG00000163171	7_peaks_stitched	chr2	37878644	37904268	7	25624	12724.02	2331.02	1381	ENSG00000163171	ENSG00000163171	1381	0	protein_coding	-	CDC42EP3	chr2:37869032-37965611	96579	11906
ENSG00000177556	7_peaks_stitched	chr5	151120010	151153380	7	33370	14376.53	3990.75	1382	ENSG00000145907,ENSG00000177556	ENSG00000145907	1382	0	protein_coding	-	ATOX1	chr5:151121877-151152093	30216	6537
ENSG00000106665	21_peaks_stitched	chr7	73758287	73816068	21	57781	16490.72	6107.3	1383	ENSG00000106665		1383	0	protein_coding	+	CLIP2	chr7:73703805-73820273	116468	11783
ENSG00000014216	5_peaks_stitched	chr11	64935922	64974438	5	38516	14875.34	4493.66	1384	ENSG00000014216,ENSG00000204710,ENSG00000254614	ENSG00000149792,ENSG00000162298,ENSG00000149806,ENSG00000014216	1384	0	protein_coding	+	CAPN1	chr11:64948037-64979477	31440	15758
ENSG00000068137	9_peaks_stitched	chr17	40810819	40835283	9	24464	12714.73	2336.64	1385	ENSG00000108797,ENSG00000068137,ENSG00000037042,ENSG00000184451	ENSG00000108799,ENSG00000108797,ENSG00000131462,ENSG00000141699	1385	0	protein_coding	-	PLEKHH3	chr17:40819932-40829048	9116	11008
ENSG00000186635	17_peaks_stitched	chr11	72428952	72464929	17	35977	14828.37	4452.39	1386	ENSG00000186635	ENSG00000214530,ENSG00000186635,ENSG00000186642	1386	0	protein_coding	-	ARAP1	chr11:72396114-72504644	108530	14551
ENSG00000187147	12_peaks_stitched	chr1	44990903	45027531	12	36628	15817.39	5442.08	1387	ENSG00000187147		1387	0	protein_coding	+	RNF220	chr1:44870866-45117396	246530	15130
ENSG00000144815	7_peaks_stitched	chr3	101497307	101520520	7	23213	13513	3139.6	1388	ENSG00000144815	ENSG00000144802,ENSG00000182504	1388	0	protein_coding	+	NXPE3	chr3:101498046-101547073	49027	20949
ENSG00000133216	11_peaks_stitched	chr1	23130894	23159555	11	28661	13190.57	2820.74	1389	ENSG00000133216	ENSG00000133216	1389	0	protein_coding	+	EPHB2	chr1:23037332-23241818	204486	8317
ENSG00000164379	8_peaks_stitched	chr6	1312201	1336785	8	24584	12479.86	2112.32	1390	ENSG00000164379		1390	0	protein_coding	+	FOXQ1	chr6:1312675-1314992	2317	2317
ENSG00000174485	9_peaks_stitched	chr15	66078665	66090710	9	12045	11744.19	1382.12	1391	ENSG00000174485,ENSG00000103769		1391	0	protein_coding	-	DENND4A	chr15:65950384-66084631	134247	10365
ENSG00000137497	4_peaks_stitched	chr11	71735343	71754454	4	19111	12527.56	2166.26	1392	ENSG00000137497	ENSG00000184154,ENSG00000137496,ENSG00000137497,ENSG00000137522	1392	0	protein_coding	-	NUMA1	chr11:71713910-71791739	77829	24398
ENSG00000180198	9_peaks_stitched	chr1	28827589	28861978	9	34389	13369.01	3016.66	1393	ENSG00000180198	ENSG00000180098,ENSG00000180198	1393	0	protein_coding	+	RCC1	chr1:28832455-28865812	33357	7993
ENSG00000196470	9_peaks_stitched	chr16	48393825	48420082	9	26257	12631.42	2282.47	1394	ENSG00000102910,ENSG00000196470	ENSG00000196470	1394	0	protein_coding	-	SIAH1	chr16:48390275-48482313	92038	10663
ENSG00000184779	5_peaks_stitched	chr15	82814702	82826027	5	11325	11928.81	1587.22	1395	ENSG00000184779		1395	0	protein_coding	-	RPS17	chr15:82821158-82824972	3814	9204
ENSG00000187720	8_peaks_stitched	chr15	71735658	71748480	8	12822	12386.44	2046.08	1396	ENSG00000187720		1396	0	protein_coding	+	THSD4	chr15:71389291-72075722	686431	18382
ENSG00000117448	14_peaks_stitched	chr1	46015162	46036240	14	21078	13209.71	2872.18	1397	ENSG00000117448	ENSG00000132763,ENSG00000132780,ENSG00000236624,ENSG00000117450	1397	0	protein_coding	+	AKR1A1	chr1:46016215-46035721	19506	6143
ENSG00000181038	7_peaks_stitched	chr17	74721584	74737341	7	15757	11829.28	1492.41	1398	ENSG00000181038,ENSG00000161547,ENSG00000092931,ENSG00000070495	ENSG00000092931,ENSG00000182534,ENSG00000070495	1398	0	protein_coding	+	METTL23	chr17:74722912-74730018	7106	7527
ENSG00000120129	9_peaks_stitched	chr5	172190051	172205994	9	15943	12458.22	2127.85	1399	ENSG00000120129		1399	0	protein_coding	-	DUSP1	chr5:172195093-172198198	3105	2015
ENSG00000172578	14_peaks_stitched	chr3	183256598	183285848	14	29250	19324.33	8994.66	1400	ENSG00000172578		1400	0	protein_coding	-	KLHL6	chr3:183205319-183273477	68158	16654
ENSG00000121716	15_peaks_stitched	chr7	99931943	99971136	15	39193	15492.77	5166.44	1401	ENSG00000121716,ENSG00000085514	ENSG00000078487,ENSG00000085514,ENSG00000121716,ENSG00000214300	1401	0	protein_coding	+	PILRB	chr7:99933737-99965356	31619	12077
ENSG00000035403	11_peaks_stitched	chr10	75751766	75786898	11	35132	14100.27	3777.38	1402	ENSG00000035403	ENSG00000035403	1402	0	protein_coding	+	VCL	chr10:75757872-75879918	122046	9466
ENSG00000128050	9_peaks_stitched	chr4	57299974	57335140	9	35166	13315.7	2993.22	1403	ENSG00000128050,ENSG00000174780,ENSG00000128059	ENSG00000157426,ENSG00000268171,ENSG00000128059,ENSG00000174780,ENSG00000196503	1403	0	protein_coding	+	PAICS	chr4:57301907-57327534	25627	8083
ENSG00000169813	11_peaks_stitched	chr10	43875453	43905370	11	29917	13596.52	3274.14	1404	ENSG00000169813	ENSG00000243660,ENSG00000150201	1404	0	protein_coding	-	HNRNPF	chr10:43881065-43904614	23549	6388
ENSG00000115266	7_peaks_stitched	chr19	1437672	1456586	7	18914	12950.11	2628.51	1405	ENSG00000115268,ENSG00000115266,ENSG00000268798	ENSG00000119559,ENSG00000115255,ENSG00000115257,ENSG00000130005,ENSG00000071626,ENSG00000115286	1405	0	protein_coding	+	APC2	chr19:1446300-1473243	26943	22675
ENSG00000189339	5_peaks_stitched	chr1	1609934	1625388	5	15454	12694.97	2374.12	1406	ENSG00000189339	ENSG00000189409,ENSG00000008128,ENSG00000248333,ENSG00000197530,ENSG00000215790,ENSG00000189339	1406	0	protein_coding	-	SLC35E2B	chr1:1592939-1624167	31228	15224
ENSG00000060237	7_peaks_stitched	chr12	859165	870499	7	11334	11754.52	1438.14	1407	ENSG00000060237	ENSG00000060237	1407	0	protein_coding	+	WNK1	chr12:861759-1020618	158859	26470
ENSG00000130176	9_peaks_stitched	chr19	11639020	11670663	9	31643	14102.95	3805.27	1408	ENSG00000198551,ENSG00000130176,ENSG00000130159,ENSG00000130165	ENSG00000267477,ENSG00000102575,ENSG00000198551,ENSG00000161914,ENSG00000196361,ENSG00000130159	1408	0	protein_coding	+	CNN1	chr19:11649532-11661138	11606	7064
ENSG00000166016	9_peaks_stitched	chr11	34255498	34285710	9	30212	14852.04	4555.25	1409	ENSG00000166016		1409	0	protein_coding	-	ABTB2	chr11:34172535-34379555	207020	5642
ENSG00000187742	4_peaks_stitched	chr9	91924561	91935196	4	10635	11667.89	1376.19	1410	ENSG00000187742,ENSG00000123975	ENSG00000187742,ENSG00000187764	1410	0	protein_coding	+	SECISBP2	chr9:91933421-91974557	41136	12150
ENSG00000182774	5_peaks_stitched	chr15	83199045	83210366	5	11321	11852.42	1561.09	1411	ENSG00000182774	ENSG00000214575	1411	0	protein_coding	-	RPS17L	chr15:83205504-83209315	3811	9243
ENSG00000170075	15_peaks_stitched	chr1	202070295	202117702	15	47407	15842.25	5566.55	1412	ENSG00000143851,ENSG00000143862,ENSG00000170075	ENSG00000143851,ENSG00000133067	1412	0	protein_coding	+	GPR37L1	chr1:202091986-202102720	10734	6586
ENSG00000132471	13_peaks_stitched	chr17	73835975	73869735	13	33760	13374.14	3102.79	1413	ENSG00000132471,ENSG00000092929	ENSG00000141569,ENSG00000132481,ENSG00000188878,ENSG00000132478,ENSG00000204316,ENSG00000092929	1413	0	protein_coding	-	WBP2	chr17:73841780-73852588	10808	14520
ENSG00000149257	8_peaks_stitched	chr11	75258813	75283191	8	24378	13592.06	3324.75	1414	ENSG00000149257	ENSG00000158555,ENSG00000171533	1414	0	protein_coding	+	SERPINH1	chr11:75273101-75283828	10727	11180
ENSG00000149091	17_peaks_stitched	chr11	46366216	46414229	17	48013	17096.28	6829.41	1415	ENSG00000110492,ENSG00000149091,ENSG00000180720	ENSG00000157613,ENSG00000149091,ENSG00000110497	1415	0	protein_coding	+	DGKZ	chr11:46354455-46402104	47649	23032
ENSG00000159685	5_peaks_stitched	chr3	126626867	126643781	5	16914	13292.45	3033.41	1416	ENSG00000159685	ENSG00000159685	1416	0	protein_coding	+	CHCHD6	chr3:126423063-126679249	256186	4494
ENSG00000164054	6_peaks_stitched	chr3	48504481	48516541	6	12060	11459.75	1212.71	1417	ENSG00000213689,ENSG00000164054,ENSG00000164053	ENSG00000164054,ENSG00000232112,ENSG00000164051,ENSG00000164050,ENSG00000164053,ENSG00000213689,ENSG00000114268	1417	0	protein_coding	-	SHISA5	chr3:48509197-48542259	33062	16449
ENSG00000178602	10_peaks_stitched	chr2	241172006	241197796	10	25790	12715.57	2469.54	1418			1418	0	protein_coding	-	OTOS	chr2:241078446-241083979	5533	673
ENSG00000172831	6_peaks_stitched	chr16	66960759	66988118	6	27359	13903.94	3669.23	1419	ENSG00000166595,ENSG00000172831	ENSG00000172840,ENSG00000166589,ENSG00000172828,ENSG00000172824,ENSG00000166592	1419	0	protein_coding	+	CES2	chr16:66968347-66978999	10652	13556
ENSG00000221829	6_peaks_stitched	chr9	35068510	35081421	6	12911	11747.02	1512.99	1420	ENSG00000165280,ENSG00000221829	ENSG00000005238,ENSG00000165282,ENSG00000269510,ENSG00000174038,ENSG00000165283,ENSG00000165280	1420	0	protein_coding	-	FANCG	chr9:35073832-35080013	6181	6368
ENSG00000143224	6_peaks_stitched	chr1	161122902	161152460	6	29558	13767.71	3536.3	1421	ENSG00000143224,ENSG00000143258,ENSG00000158850,ENSG00000143222	ENSG00000158793,ENSG00000158864,ENSG00000268387,ENSG00000158882,ENSG00000158796,ENSG00000158869,ENSG00000143256,ENSG00000143257,ENSG00000158874,ENSG00000158859	1421	0	protein_coding	+	PPOX	chr1:161136200-161147803	11603	11527
ENSG00000258429	6_peaks_stitched	chr16	69358633	69375104	6	16471	12227.2	2010.44	1422	ENSG00000213380,ENSG00000132603,ENSG00000132612,ENSG00000258429	ENSG00000132604,ENSG00000157315,ENSG00000132612	1422	0	protein_coding	-	PDF	chr16:69362524-69364498	1974	1156
ENSG00000253438	2_peaks_stitched	chr8	128045916	128054778	2	8862	11689.34	1474.05	1423		ENSG00000253438,ENSG00000253264	1423	0	lincRNA	+	PCAT1	chr8:127859300-128033259	173959	2719
ENSG00000189410	7_peaks_stitched	chr1	21043791	21066644	7	22853	14112.98	3905.87	1424	ENSG00000189410,ENSG00000117245	ENSG00000117245,ENSG00000127483	1424	0	protein_coding	-	SH2D5	chr1:21046225-21059330	13105	5862
ENSG00000180758	7_peaks_stitched	chr1	9144216	9190134	7	45918	15628.65	5425.07	1425	ENSG00000142583,ENSG00000180758	ENSG00000142583	1425	0	protein_coding	-	GPR157	chr1:9160364-9189229	28865	6695
ENSG00000148672	9_peaks_stitched	chr10	88839345	88856506	9	17161	11917.83	1728.92	1426	ENSG00000122376,ENSG00000148672	ENSG00000148672	1426	0	protein_coding	-	GLUD1	chr10:88810243-88854623	44380	6175
ENSG00000236287	4_peaks_stitched	chr11	10877501	10883813	4	6312	11233.81	1050.11	1427	ENSG00000236287	ENSG00000110321,ENSG00000236287	1427	0	protein_coding	-	ZBED5	chr11:10833621-10880343	46722	15700
ENSG00000181788	14_peaks_stitched	chr3	150442984	150482179	14	39195	14682.19	4499.2	1428	ENSG00000181788	ENSG00000163645	1428	0	protein_coding	-	SIAH2	chr3:150458914-150481264	22350	3389
ENSG00000177469	11_peaks_stitched	chr17	40559684	40582157	11	22473	12254.08	2071.44	1429	ENSG00000177469	ENSG00000168610,ENSG00000033627	1429	0	protein_coding	-	PTRF	chr17:40554470-40575535	21065	3826
ENSG00000103194	19_peaks_stitched	chr16	84755436	84789999	19	34563	13292.65	3112.89	1430	ENSG00000103194	ENSG00000103194	1430	0	protein_coding	+	USP10	chr16:84733584-84813528	79944	10289
ENSG00000183696	7_peaks_stitched	chr7	48121727	48135112	7	13385	12548.02	2368.61	1431	ENSG00000183696	ENSG00000164746,ENSG00000183696	1431	0	protein_coding	+	UPP1	chr7:48128225-48148330	20105	8142
ENSG00000125107	11_peaks_stitched	chr16	58636878	58672847	11	35969	14759.26	4579.85	1432	ENSG00000125107	ENSG00000103042,ENSG00000125107	1432	0	protein_coding	-	CNOT1	chr16:58553855-58663790	109935	17433
ENSG00000074054	15_peaks_stitched	chr2	122258056	122290246	15	32190	12955.43	2777.57	1433	ENSG00000074054	ENSG00000074054	1433	0	protein_coding	-	CLASP1	chr2:122095352-122407163	311811	16681
ENSG00000106263	4_peaks_stitched	chr7	2392855	2400619	4	7764	11675.83	1499.51	1434	ENSG00000106266,ENSG00000106263	ENSG00000106263,ENSG00000106266,ENSG00000136213	1434	0	protein_coding	+	EIF3B	chr7:2393721-2420380	26659	14705
ENSG00000183779	12_peaks_stitched	chr8	37392544	37415202	12	22658	12945.75	2770.1	1435			1435	0	protein_coding	+	ZNF703	chr8:37553269-37557537	4268	3345
ENSG00000114982	9_peaks_stitched	chr2	97262363	97304749	9	42386	13842.09	3674.05	1436	ENSG00000114982	ENSG00000196843,ENSG00000114982	1436	0	protein_coding	-	KANSL3	chr2:97258907-97308524	49617	20185
ENSG00000120093	9_peaks_stitched	chr17	46650267	46714310	9	64043	18203.72	8039.99	1437	ENSG00000108511,ENSG00000120093,ENSG00000182742,ENSG00000260027,ENSG00000170689,ENSG00000120075,ENSG00000120068	ENSG00000120093,ENSG00000120094,ENSG00000173917	1437	0	protein_coding	-	HOXB3	chr17:46626232-46682274	56042	17484
ENSG00000093167	9_peaks_stitched	chr3	37197379	37227220	9	29841	12825.19	2665.77	1438	ENSG00000093167	ENSG00000093167	1438	0	protein_coding	-	LRRFIP2	chr3:37094117-37225180	131063	17655
ENSG00000108639	10_peaks_stitched	chr17	76154870	76184004	10	29134	13097.85	2941.81	1439	ENSG00000167900,ENSG00000108639,ENSG00000183077,ENSG00000187997	ENSG00000141524,ENSG00000167895,ENSG00000204278,ENSG00000089685,ENSG00000183077,ENSG00000268310	1439	0	protein_coding	+	SYNGR2	chr17:76164639-76169608	4969	9171
ENSG00000143742	16_peaks_stitched	chr1	225922778	225969074	16	46296	15343.92	5189.22	1440	ENSG00000143742	ENSG00000143819	1440	0	protein_coding	+	SRP9	chr1:225965531-225978168	12637	2243
ENSG00000143740	9_peaks_stitched	chr1	227915628	227952345	9	36717	14690.98	4538.41	1441	ENSG00000143740,ENSG00000081692		1441	0	protein_coding	+	SNAP47	chr1:227916240-227968927	52687	10330
ENSG00000011454	6_peaks_stitched	chr9	125692776	125720585	6	27809	14028.78	3877.3	1442	ENSG00000011454,ENSG00000171448	ENSG00000056586,ENSG00000011454,ENSG00000186130	1442	0	protein_coding	+	RABGAP1	chr9:125703112-125867145	164033	10598
ENSG00000236384	8_peaks_stitched	chr21	43124092	43149174	8	25082	13444.07	3292.88	1443	ENSG00000236384	ENSG00000183421,ENSG00000227702	1443	0	lincRNA	-	LINC00479	chr21:43131680-43135935	4255	2892
ENSG00000105835	11_peaks_stitched	chr7	105898336	105927047	11	28711	13575.92	3425.44	1444	ENSG00000105835	ENSG00000105835	1444	0	protein_coding	-	NAMPT	chr7:105888731-105926772	38041	11206
ENSG00000110628	7_peaks_stitched	chr11	2905624	2934252	7	28628	14066.4	3919.32	1445	ENSG00000129757,ENSG00000110628,ENSG00000254827	ENSG00000110628,ENSG00000205531,ENSG00000181649	1445	0	protein_coding	+	SLC22A18	chr11:2920951-2946476	25525	7851
ENSG00000130764	10_peaks_stitched	chr1	3688161	3713715	10	25554	13280.55	3135.34	1446	ENSG00000130764,ENSG00000162592,ENSG00000235169	ENSG00000116198,ENSG00000078900	1446	0	protein_coding	-	LRRC47	chr1:3696784-3713068	16284	3259
ENSG00000184216	10_peaks_stitched	chrX	153266910	153295066	10	28156	12937.49	2800.27	1447	ENSG00000184216,ENSG00000169057	ENSG00000172534,ENSG00000177854,ENSG00000169057	1447	0	protein_coding	-	IRAK1	chrX:153275951-153285431	9480	11089
ENSG00000169696	10_peaks_stitched	chr17	79917763	79962976	10	45213	14351.76	4215.86	1448	ENSG00000169696,ENSG00000185269	ENSG00000187531,ENSG00000185813,ENSG00000169727,ENSG00000197063,ENSG00000169689,ENSG00000169750,ENSG00000169696,ENSG00000169738,ENSG00000169683,ENSG00000169733,ENSG00000183010,ENSG00000185105,ENSG00000185269	1448	0	protein_coding	+	ASPSCR1	chr17:79934683-79975282	40599	20642
ENSG00000126777	15_peaks_stitched	chr14	56045617	56080783	15	35166	13290.51	3169.81	1449	ENSG00000126777	ENSG00000126777	1449	0	protein_coding	+	KTN1	chr14:56025790-56168244	142454	25027
ENSG00000007168	7_peaks_stitched	chr17	2494662	2517685	7	23023	12493.77	2382	1450	ENSG00000007168		1450	0	protein_coding	+	PAFAH1B1	chr17:2496504-2588909	92405	12181
ENSG00000213859	1_peaks_stitched	chr17	7253207	7259460	1	6253	11219.08	1115.32	1451	ENSG00000182896,ENSG00000213859,ENSG00000072818	ENSG00000132522,ENSG00000132507,ENSG00000169992,ENSG00000072818,ENSG00000187838,ENSG00000215041,ENSG00000174292,ENSG00000205544,ENSG00000262481	1451	0	protein_coding	+	KCTD11	chr17:7255208-7258258	3050	3757
ENSG00000130812	7_peaks_stitched	chr19	10196405	10230964	7	34559	14395.68	4293.22	1452	ENSG00000130813,ENSG00000130810,ENSG00000130811,ENSG00000130812,ENSG00000244165,ENSG00000243207	ENSG00000130816	1452	0	protein_coding	-	ANGPTL6	chr19:10203014-10213472	10458	4131
ENSG00000130340	13_peaks_stitched	chr6	158243544	158271157	13	27613	12512.42	2410.4	1453	ENSG00000130340		1453	0	protein_coding	+	SNX9	chr6:158244296-158366109	121813	4180
ENSG00000165283	6_peaks_stitched	chr9	35095347	35116950	6	21603	12846.38	2753.01	1454	ENSG00000165283,ENSG00000165282,ENSG00000005238	ENSG00000198722,ENSG00000165280,ENSG00000221829,ENSG00000165282	1454	0	protein_coding	-	STOML2	chr9:35099888-35103154	3266	2617
ENSG00000125734	4_peaks_stitched	chr19	6723069	6740588	4	17519	12065.4	1975.88	1455	ENSG00000125734,ENSG00000125733,ENSG00000125730	ENSG00000125733,ENSG00000141968,ENSG00000125730,ENSG00000125731	1455	0	protein_coding	-	GPR108	chr19:6729925-6737614	7689	7596
ENSG00000150093	3_peaks_stitched	chr10	33226825	33248641	3	21816	14627.98	4550.63	1456	ENSG00000150093	ENSG00000150093	1456	0	protein_coding	-	ITGB1	chr10:33189247-33294720	105473	11999
ENSG00000116539	6_peaks_stitched	chr1	155516214	155535426	6	19212	12302.75	2232.5	1457	ENSG00000116539	ENSG00000125459	1457	0	protein_coding	-	ASH1L	chr1:155305059-155532598	227539	17283
ENSG00000113580	5_peaks_stitched	chr5	142774497	142785639	5	11142	11537.65	1470.41	1458	ENSG00000113580	ENSG00000113580	1458	0	protein_coding	-	NR3C1	chr5:142657496-142815077	157581	20188
ENSG00000172534	2_peaks_stitched	chrX	153231102	153240261	2	9159	10924.54	876.22	1459	ENSG00000172534,ENSG00000177854	ENSG00000184216,ENSG00000089820,ENSG00000172534,ENSG00000102030,ENSG00000102032,ENSG00000177854	1459	0	protein_coding	-	HCFC1	chrX:153213004-153237258	24254	16877
ENSG00000150347	10_peaks_stitched	chr10	63832151	63856498	10	24347	13008.95	2966.46	1460	ENSG00000150347		1460	0	protein_coding	+	ARID5B	chr10:63661059-63856703	195644	10355
ENSG00000138152	10_peaks_stitched	chr10	124039695	124084948	10	45253	14086.65	4045	1461	ENSG00000138152	ENSG00000138162,ENSG00000107679,ENSG00000138152	1461	0	protein_coding	+	BTBD16	chr10:124030821-124097677	66856	2924
ENSG00000141279	7_peaks_stitched	chr17	45607991	45643347	7	35356	17096	7054.58	1462	ENSG00000141279	ENSG00000141279	1462	0	protein_coding	+	NPEPPS	chr17:45600308-45700642	100334	18439
ENSG00000112972	5_peaks_stitched	chr5	43308147	43315694	5	7547	11424.81	1386.36	1463	ENSG00000112972	ENSG00000112972	1463	0	protein_coding	-	HMGCS1	chr5:43289497-43313614	24117	6886
ENSG00000162069	6_peaks_stitched	chr16	3070042	3088968	6	18926	12283.78	2247.84	1464	ENSG00000184697,ENSG00000103145,ENSG00000131652,ENSG00000006327,ENSG00000162069	ENSG00000008517,ENSG00000262152,ENSG00000184697,ENSG00000127564,ENSG00000008516,ENSG00000162073,ENSG00000213937	1464	0	protein_coding	-	CCDC64B	chr16:3077683-3086927	9244	8884
ENSG00000213240	5_peaks_stitched	chr1	145195780	145225118	5	29338	21339.95	11323.37	1465	ENSG00000213240		1465	0	protein_coding	+	NOTCH2NL	chr1:145209119-145291972	82853	7454
ENSG00000100994	19_peaks_stitched	chr20	25253719	25292384	19	38665	14829.66	4813.38	1466	ENSG00000100994,ENSG00000100997	ENSG00000197586,ENSG00000268302	1466	0	protein_coding	+	PYGB	chr20:25228705-25278650	49945	4951
ENSG00000175634	6_peaks_stitched	chr11	67187919	67212044	6	24125	13199.64	3184.94	1467	ENSG00000175634,ENSG00000172725,ENSG00000172508,ENSG00000213402,ENSG00000172531	ENSG00000172613,ENSG00000175544,ENSG00000172531,ENSG00000175463,ENSG00000172508,ENSG00000175505,ENSG00000172663,ENSG00000110711,ENSG00000175514	1467	0	protein_coding	+	RPS6KB2	chr11:67195931-67202872	6941	10347
ENSG00000125899	10_peaks_stitched	chr20	11308683	11332051	10	23368	13646.22	3638.11	1468			1468	0	protein_coding	+	C20orf187	chr20:11008408-11010014	1606	568
ENSG00000164031	2_peaks_stitched	chr4	100866007	100872456	2	6449	10730.81	723.65	1469	ENSG00000164031,ENSG00000164032	ENSG00000164031	1469	0	protein_coding	-	DNAJB14	chr4:100817405-100867883	50478	22047
ENSG00000064419	8_peaks_stitched	chr7	128681579	128709753	8	28174	13387.98	3387.95	1470	ENSG00000064419		1470	0	protein_coding	-	TNPO3	chr7:128594948-128695198	100250	5373
ENSG00000124422	6_peaks_stitched	chr17	20933528	20947868	6	14340	12182.51	2187.92	1471	ENSG00000124422	ENSG00000124422	1471	0	protein_coding	-	USP22	chr17:20902910-20947073	44163	8573
ENSG00000165312	4_peaks_stitched	chr10	23720948	23733044	4	12096	12184.52	2191.21	1472	ENSG00000165312		1472	0	protein_coding	+	OTUD1	chr10:23728198-23731308	3110	3110
ENSG00000108179	4_peaks_stitched	chr10	81102824	81112845	4	10021	11349.1	1357.87	1473	ENSG00000108179	ENSG00000108175	1473	0	protein_coding	+	PPIF	chr10:81107225-81115093	7868	5046
ENSG00000070882	5_peaks_stitched	chr7	25002794	25020699	5	17905	12852.78	2868.4	1474	ENSG00000070882	ENSG00000070882	1474	0	protein_coding	-	OSBPL3	chr7:24836158-25021253	185095	15349
ENSG00000112146	3_peaks_stitched	chr6	52912329	52931280	3	18951	14034.58	4050.58	1475	ENSG00000112146,ENSG00000112144	ENSG00000112146	1475	0	protein_coding	+	FBXO9	chr6:52916789-52965671	48882	12948
ENSG00000181350	14_peaks_stitched	chr17	16341329	16365968	14	24639	13177.94	3198.96	1476	ENSG00000181350	ENSG00000187688	1476	0	protein_coding	-	FAM211A	chr17:16344891-16395467	50576	7065
ENSG00000114541	15_peaks_stitched	chr3	69240838	69263591	15	22753	13063.99	3089.34	1477	ENSG00000114541		1477	0	protein_coding	-	FRMD4B	chr3:69219141-69591734	372593	15789
ENSG00000157538	4_peaks_stitched	chr21	38629200	38641169	4	11969	11241.54	1280.57	1478	ENSG00000157538	ENSG00000230366,ENSG00000157538	1478	0	protein_coding	-	DSCR3	chr21:38595721-38640262	44541	17943
ENSG00000177169	7_peaks_stitched	chr12	132367595	132391616	7	24021	12836.62	2878.01	1479	ENSG00000177169	ENSG00000177192,ENSG00000183495,ENSG00000177169,ENSG00000198598	1479	0	protein_coding	+	ULK1	chr12:132379196-132407712	28516	11151
ENSG00000165029	13_peaks_stitched	chr9	107818282	107842774	13	24492	13703.95	3751.91	1480			1480	0	protein_coding	-	ABCA1	chr9:107543283-107690518	147235	11892
ENSG00000196275	5_peaks_stitched	chr7	74262801	74268800	5	5999	11149.72	1198.52	1481	ENSG00000196275	ENSG00000196275	1481	0	protein_coding	-	GTF2IRD2	chr7:74210483-74267847	57364	10802
ENSG00000187109	12_peaks_stitched	chr12	76451127	76486779	12	35652	13923.38	3983.55	1482	ENSG00000187109	ENSG00000139289,ENSG00000187109	1482	0	protein_coding	-	NAP1L1	chr12:76438670-76478813	40143	18060
ENSG00000203697	1_peaks_stitched	chr1	223742832	223747873	1	5041	10918.25	980.89	1483	ENSG00000203697	ENSG00000203697	1483	0	protein_coding	-	CAPN8	chr1:223711349-223853436	142087	7544
ENSG00000165506	4_peaks_stitched	chr14	50086271	50109031	4	22760	11984.46	2048.32	1484	ENSG00000165502,ENSG00000168282,ENSG00000165506	ENSG00000213741,ENSG00000100479,ENSG00000165501,ENSG00000253459,ENSG00000165506	1484	0	protein_coding	-	DNAAF2	chr14:50091892-50101948	10056	2960
ENSG00000100348	14_peaks_stitched	chr22	36831528	36878712	14	47184	15536.42	5605.23	1485	ENSG00000100348	ENSG00000100353,ENSG00000100350,ENSG00000100345	1485	0	protein_coding	-	TXN2	chr22:36863083-36878077	14994	4197
ENSG00000124588	13_peaks_stitched	chr6	2987559	3026807	13	39248	13474.83	3551.07	1486	ENSG00000244041,ENSG00000124588	ENSG00000137275,ENSG00000124570	1486	0	protein_coding	+	NQO2	chr6:2988221-3019996	31775	3105
ENSG00000104419	3_peaks_stitched	chr8	134299781	134311124	3	11343	12026.77	2107.77	1487	ENSG00000104419	ENSG00000104419	1487	0	protein_coding	-	NDRG1	chr8:134249414-134314265	64851	18137
ENSG00000164284	12_peaks_stitched	chr5	148696980	148762170	12	65190	18316.13	8398.02	1488	ENSG00000145882,ENSG00000164284,ENSG00000157510,ENSG00000127743	ENSG00000157510,ENSG00000249669,ENSG00000145882,ENSG00000269936	1488	0	protein_coding	+	GRPEL2	chr5:148724993-148734146	9153	5345
ENSG00000144355	8_peaks_stitched	chr2	172948987	172969594	8	20607	11833.82	1919.07	1489	ENSG00000144355,ENSG00000115844	ENSG00000172878	1489	0	protein_coding	+	DLX1	chr2:172949468-172954405	4937	8052
ENSG00000135069	11_peaks_stitched	chr9	81469822	81489316	11	19494	12228.23	2313.63	1490			1490	0	protein_coding	+	PSAT1	chr9:80912059-80945009	32950	2652
ENSG00000091986	7_peaks_stitched	chr3	112383828	112415892	7	32064	14973.37	5059.37	1491		ENSG00000091986	1491	0	protein_coding	-	CCDC80	chr3:112323407-112368377	44970	9198
ENSG00000172197	9_peaks_stitched	chr6	20200889	20219577	9	18688	11678.44	1770.34	1492	ENSG00000172197		1492	0	protein_coding	-	MBOAT1	chr6:20100935-20212670	111735	3803
ENSG00000179242	7_peaks_stitched	chr20	59997638	60014692	7	17054	12127.44	2220.01	1493	ENSG00000179242		1493	0	protein_coding	+	CDH4	chr20:59827482-60515673	688191	7218
ENSG00000156642	4_peaks_stitched	chr15	73922864	73940857	4	17993	12692.55	2788.17	1494	ENSG00000156642	ENSG00000103855	1494	0	protein_coding	-	NPTN	chr15:73852355-73926475	74120	6874
ENSG00000171953	13_peaks_stitched	chr17	17910560	17944170	13	33610	14187.87	4284.76	1495	ENSG00000171962,ENSG00000171953,ENSG00000141034	ENSG00000108591,ENSG00000171962,ENSG00000141034,ENSG00000175662	1495	0	protein_coding	-	ATPAF2	chr17:17880723-17942523	61800	8715
ENSG00000166949	7_peaks_stitched	chr15	67384209	67418347	7	34138	14061.44	4164.74	1496	ENSG00000166949	ENSG00000166949	1496	0	protein_coding	+	SMAD3	chr15:67356101-67487533	131432	13098
ENSG00000174428	4_peaks_stitched	chr7	74507418	74513052	4	5634	11022.81	1128.39	1497	ENSG00000174428	ENSG00000174374,ENSG00000174428	1497	0	protein_coding	+	GTF2IRD2B	chr7:74508364-74565623	57259	12763
ENSG00000099810	6_peaks_stitched	chr9	21801554	21815370	6	13816	12135.22	2241.8	1498	ENSG00000099810	ENSG00000099810	1498	0	protein_coding	+	MTAP	chr9:21802542-21931646	129104	12444
ENSG00000181449	10_peaks_stitched	chr3	181326938	181350463	10	23525	17310.31	7423.26	1499			1499	0	protein_coding	+	SOX2	chr3:181429714-181432221	2507	3815
ENSG00000070081	9_peaks_stitched	chr11	17285602	17315905	9	30303	13748.05	3867.64	1500	ENSG00000070081	ENSG00000070081	1500	0	protein_coding	+	NUCB2	chr11:17229700-17371521	141821	11848
ENSG00000111642	6_peaks_stitched	chr12	6712225	6725447	6	13222	11572.19	1702.53	1501	ENSG00000111642	ENSG00000111641,ENSG00000111644,ENSG00000111653,ENSG00000184574,ENSG00000111642,ENSG00000010295	1501	0	protein_coding	-	CHD4	chr12:6679249-6716642	37393	11171
ENSG00000151414	3_peaks_stitched	chr1	198125276	198137824	3	12548	11382.36	1527.96	1502	ENSG00000151414	ENSG00000151414	1502	0	protein_coding	+	NEK7	chr1:198126093-198291550	165457	6885
ENSG00000110321	3_peaks_stitched	chr11	10827116	10832645	3	5529	10820.2	966.94	1503	ENSG00000110321	ENSG00000236287,ENSG00000110321,ENSG00000198730	1503	0	protein_coding	-	EIF4G2	chr11:10818597-10830657	12060	20757
ENSG00000111186	11_peaks_stitched	chr12	1699514	1734705	11	35191	13900	4051.3	1504	ENSG00000111186,ENSG00000171823	ENSG00000111186	1504	0	protein_coding	+	WNT5B	chr12:1639057-1756409	117352	7944
ENSG00000025434	6_peaks_stitched	chr11	47267575	47292696	6	25121	12778.04	2942.15	1505	ENSG00000134575,ENSG00000025434,ENSG00000110514	ENSG00000110514,ENSG00000025434,ENSG00000134574,ENSG00000134575	1505	0	protein_coding	+	NR1H3	chr11:47269851-47290396	20545	14528
ENSG00000268141	5_peaks_stitched	chr1	154572338	154600984	5	28646	13042.66	3208.3	1506	ENSG00000160710,ENSG00000268141	ENSG00000160716,ENSG00000160714,ENSG00000160710	1506	0	protein_coding	+	AL606500.1	chr1:154585067-154585190	123	19
ENSG00000015479	13_peaks_stitched	chr5	138597578	138633842	13	36264	13950.44	4125.69	1507	ENSG00000015479,ENSG00000120725	ENSG00000120727,ENSG00000015479	1507	0	protein_coding	+	MATR3	chr5:138609441-138667360	57919	36405
ENSG00000168615	5_peaks_stitched	chr8	38852652	38862103	5	9451	11036.72	1212.33	1508	ENSG00000168615,ENSG00000169490	ENSG00000168615,ENSG00000169495,ENSG00000169490,ENSG00000169499	1508	0	protein_coding	+	ADAM9	chr8:38854388-38962663	108275	12232
ENSG00000114541	5_peaks_stitched	chr3	69584968	69592649	5	7681	11091.39	1269.95	1509	ENSG00000114541		1509	0	protein_coding	-	FRMD4B	chr3:69219141-69591734	372593	15789
ENSG00000159685	7_peaks_stitched	chr3	126464634	126474961	7	10327	11584.62	1771.68	1510	ENSG00000159685		1510	0	protein_coding	+	CHCHD6	chr3:126423063-126679249	256186	4494
ENSG00000169398	7_peaks_stitched	chr8	141992232	142013190	7	20958	13117.62	3310.9	1511	ENSG00000169398	ENSG00000169398	1511	0	protein_coding	-	PTK2	chr8:141667999-142012315	344316	30942
ENSG00000165807	19_peaks_stitched	chr14	65070567	65108884	19	38317	13226.94	3435.32	1512		ENSG00000165807	1512	0	protein_coding	+	PPP1R36	chr14:65016620-65056098	39478	4321
ENSG00000079308	13_peaks_stitched	chr2	218852959	218899985	13	47026	14258.07	4474	1513	ENSG00000188282,ENSG00000079308	ENSG00000188282,ENSG00000079308	1513	0	protein_coding	-	TNS1	chr2:218664512-218867718	203206	23215
ENSG00000196428	3_peaks_stitched	chr3	150125018	150130890	3	5872	10607.82	823.9	1514	ENSG00000196428	ENSG00000196428	1514	0	protein_coding	+	TSC22D2	chr3:150126122-150184218	58096	17289
ENSG00000125899	7_peaks_stitched	chr20	10829003	10855258	7	26255	13701.64	3922.24	1515			1515	0	protein_coding	+	C20orf187	chr20:11008408-11010014	1606	568
ENSG00000096696	12_peaks_stitched	chr6	7541242	7567278	12	26036	12160.57	2385.52	1516	ENSG00000096696	ENSG00000168566	1516	0	protein_coding	+	DSP	chr6:7541808-7586950	45142	15239
ENSG00000253279	2_peaks_stitched	chr8	29703723	29718071	2	14348	11555.96	1781.63	1517			1517	0	lincRNA	+	FAM183CP	chr8:29779029-29811240	32211	4231
ENSG00000132005	10_peaks_stitched	chr19	14083876	14118263	10	34387	14507.67	4734.37	1518	ENSG00000132005	ENSG00000132000,ENSG00000132017,ENSG00000171136,ENSG00000132024,ENSG00000104998,ENSG00000187867,ENSG00000132005	1518	0	protein_coding	-	RFX1	chr19:14072350-14117851	45501	6937
ENSG00000269490	16_peaks_stitched	chr6	33635991	33680009	16	44018	14092.31	4323.75	1519	ENSG00000096433,ENSG00000137288,ENSG00000269490	ENSG00000161896	1519	0	protein_coding	-	SBP1	chr6:33663196-33663474	278	278
ENSG00000006194	4_peaks_stitched	chr16	3313227	3335046	4	21819	11730.55	1965.79	1520	ENSG00000006194	ENSG00000103313,ENSG00000010539,ENSG00000162086,ENSG00000140993,ENSG00000006194	1520	0	protein_coding	+	ZNF263	chr16:3313743-3351401	37658	15675
ENSG00000188032	4_peaks_stitched	chr19	14184008	14202608	4	18600	11955.07	2190.39	1521	ENSG00000141858,ENSG00000141854,ENSG00000188032,ENSG00000072062	ENSG00000072062,ENSG00000105011,ENSG00000171136,ENSG00000187867,ENSG00000104998	1521	0	protein_coding	-	C19orf67	chr19:14192431-14196687	4256	2257
ENSG00000146674	5_peaks_stitched	chr7	45954230	45964432	5	10202	11391.99	1637.18	1522	ENSG00000146674	ENSG00000146678,ENSG00000267988	1522	0	protein_coding	-	IGFBP3	chr7:45951949-45961473	9524	7791
ENSG00000109184	2_peaks_stitched	chr4	52708501	52720288	2	11787	11615.99	1863.97	1523	ENSG00000109184	ENSG00000109184	1523	0	protein_coding	+	DCUN1D4	chr4:52709166-52783003	73837	12209
ENSG00000163872	4_peaks_stitched	chr3	183406785	183419852	4	13067	13472.27	3733.83	1524	ENSG00000163872	ENSG00000114796	1524	0	protein_coding	+	YEATS2	chr3:183415606-183530413	114807	13660
ENSG00000105717	12_peaks_stitched	chr19	19699022	19730238	12	31216	12363.94	2632.78	1525	ENSG00000105717	ENSG00000089639,ENSG00000105717,ENSG00000064547,ENSG00000160161,ENSG00000181896,ENSG00000105726	1525	0	protein_coding	-	PBX4	chr19:19672522-19729725	57203	3934
ENSG00000197681	7_peaks_stitched	chr17	36378471	36413845	7	35374	17911.63	8181.64	1526		ENSG00000174100,ENSG00000197681	1526	0	protein_coding	-	TBC1D3	chr17:36337711-36358166	20455	8634
ENSG00000173950	11_peaks_stitched	chr3	194905698	194944476	11	38778	16574.69	6846.59	1527	ENSG00000173950	ENSG00000173950	1527	0	protein_coding	-	XXYLT1	chr3:194789008-194991896	202888	10169
ENSG00000070081	2_peaks_stitched	chr11	17227975	17233241	2	5266	10477.01	749.51	1528	ENSG00000011405,ENSG00000070081	ENSG00000070081,ENSG00000011405	1528	0	protein_coding	+	NUCB2	chr11:17229700-17371521	141821	11848
ENSG00000122687	2_peaks_stitched	chr7	2271528	2283123	2	11595	11928.44	2205.85	1529	ENSG00000106268,ENSG00000002822,ENSG00000122687	ENSG00000106268,ENSG00000002822,ENSG00000106266	1529	0	protein_coding	-	FTSJ2	chr7:2273866-2281840	7974	7258
ENSG00000197562	4_peaks_stitched	chr16	636842	645558	4	8716	10655.61	938.97	1530	ENSG00000197562	ENSG00000103326,ENSG00000007541,ENSG00000172366,ENSG00000127578,ENSG00000130731,ENSG00000257108,ENSG00000197562,ENSG00000161992	1530	0	protein_coding	+	RAB40C	chr16:639357-679272	39915	8156
ENSG00000213719	5_peaks_stitched	chr6	31696713	31708540	5	11827	11014.74	1299.61	1531	ENSG00000204410,ENSG00000213722,ENSG00000255152,ENSG00000213719	ENSG00000204410,ENSG00000213722,ENSG00000204424,ENSG00000204394,ENSG00000204396,ENSG00000204427,ENSG00000255152,ENSG00000255552,ENSG00000250641,ENSG00000204422,ENSG00000244355,ENSG00000204420,ENSG00000228727,ENSG00000204428,ENSG00000204421	1531	0	protein_coding	-	CLIC1	chr6:31698358-31707540	9182	2193
ENSG00000116574	4_peaks_stitched	chr1	228961755	228978805	4	17050	11694.46	1987.82	1532			1532	0	protein_coding	+	RHOU	chr1:228870824-228882416	11592	5101
ENSG00000260916	5_peaks_stitched	chr15	55681570	55701704	5	20134	11711.23	2006.65	1533	ENSG00000260916,ENSG00000261652	ENSG00000069943,ENSG00000260916,ENSG00000261652	1533	0	protein_coding	-	CCPG1	chr15:55632230-55700708	68478	19532
ENSG00000101126	11_peaks_stitched	chr20	49514931	49548963	11	34032	13225.39	3522.39	1534	ENSG00000101126	ENSG00000124217,ENSG00000000419	1534	0	protein_coding	-	ADNP	chr20:49505585-49547958	42373	12315
ENSG00000197818	9_peaks_stitched	chr20	48428688	48470119	9	41431	14292.92	4591.04	1535	ENSG00000197818	ENSG00000197818	1535	0	protein_coding	+	SLC9A8	chr20:48429250-48508779	79529	13460
ENSG00000224853	13_peaks_stitched	chr13	73968859	74009515	13	40656	13499.67	3798.31	1536	ENSG00000224853		1536	0	lincRNA	-	LINC00393	chr13:73987610-74222390	234780	763
ENSG00000126461	6_peaks_stitched	chr19	50140850	50150494	6	9644	10981.65	1287.31	1537	ENSG00000126461,ENSG00000126458	ENSG00000169169,ENSG00000126453,ENSG00000126456,ENSG00000126457,ENSG00000142546,ENSG00000126464,ENSG00000224420	1537	0	protein_coding	+	SCAF1	chr19:50145382-50161899	16517	5209
ENSG00000143418	6_peaks_stitched	chr1	150943493	150955225	6	11732	11089.16	1398.91	1538	ENSG00000143418,ENSG00000143412	ENSG00000143418,ENSG00000143379,ENSG00000143409,ENSG00000143363	1538	0	protein_coding	-	CERS2	chr1:150933059-150947479	14420	8373
ENSG00000249240	16_peaks_stitched	chr15	65111160	65150545	16	39385	14283.97	4599.2	1539	ENSG00000140451,ENSG00000249240,ENSG00000241839	ENSG00000166831,ENSG00000140451	1539	0	protein_coding	+	AC069368.3	chr15:65134082-65223118	89036	1448
ENSG00000184009	3_peaks_stitched	chr17	79478341	79487373	3	9032	10780.85	1098.02	1540	ENSG00000184009	ENSG00000182446,ENSG00000185504,ENSG00000186765	1540	0	protein_coding	-	ACTG1	chr17:79476997-79490873	13876	13375
ENSG00000158321	9_peaks_stitched	chr7	68145024	68174114	9	29090	15331.21	5649.73	1541			1541	0	protein_coding	+	AUTS2	chr7:69063905-70258054	1194149	15557
ENSG00000102100	6_peaks_stitched	chrX	48748556	48777219	6	28663	12402.95	2722.41	1542	ENSG00000102100,ENSG00000102103,ENSG00000102096,ENSG00000126768	ENSG00000068308,ENSG00000102057,ENSG00000102103	1542	0	protein_coding	-	SLC35A2	chrX:48760459-48769235	8776	9625
ENSG00000142669	5_peaks_stitched	chr1	26601933	26612208	5	10275	10790.46	1109.95	1543	ENSG00000158062,ENSG00000130695,ENSG00000142669	ENSG00000158062,ENSG00000130695,ENSG00000176092,ENSG00000169442	1543	0	protein_coding	+	SH3BGRL3	chr1:26605667-26608007	2340	2418
ENSG00000257923	13_peaks_stitched	chr7	101683439	101709810	13	26371	12473.93	2800.36	1544	ENSG00000257923	ENSG00000257923	1544	0	protein_coding	+	CUX1	chr7:101458959-101927249	468290	22773
ENSG00000130762	9_peaks_stitched	chr1	3369755	3408512	9	38757	15376.41	5704.29	1545	ENSG00000130762,ENSG00000162591	ENSG00000142611,ENSG00000162591	1545	0	protein_coding	+	ARHGEF16	chr1:3370990-3397677	26687	7149
ENSG00000137834	17_peaks_stitched	chr15	67037109	67072698	17	35589	14129.95	4461.54	1546	ENSG00000137834	ENSG00000137834	1546	0	protein_coding	+	SMAD6	chr15:66994566-67074338	79772	7923
ENSG00000145934	10_peaks_stitched	chr5	167420431	167444704	10	24273	12753.81	3090.04	1547	ENSG00000145934	ENSG00000145934	1547	0	protein_coding	+	TENM2	chr5:166711804-167691162	979358	15495
ENSG00000104979	4_peaks_stitched	chr19	13874731	13892754	4	18023	11788.03	2130.96	1548	ENSG00000104979,ENSG00000037757,ENSG00000214109	ENSG00000132003,ENSG00000104957	1548	0	protein_coding	+	C19orf53	chr19:13884982-13889276	4294	2854
ENSG00000090581	9_peaks_stitched	chr16	1383628	1430210	9	46582	14314.9	4660.5	1549	ENSG00000007520,ENSG00000059145,ENSG00000090581,ENSG00000007516	ENSG00000103275,ENSG00000059145,ENSG00000174109	1549	0	protein_coding	+	GNPTG	chr16:1401924-1413352	11428	6136
ENSG00000061273	9_peaks_stitched	chr12	48196192	48230306	9	34114	14052.14	4398.47	1550	ENSG00000061273	ENSG00000211584,ENSG00000061273,ENSG00000079337,ENSG00000268069,ENSG00000111424	1550	0	protein_coding	-	HDAC7	chr12:48176505-48226915	50410	17802
ENSG00000038274	2_peaks_stitched	chr5	162929165	162937372	2	8207	10760.13	1112	1551	ENSG00000038274	ENSG00000170584,ENSG00000072571,ENSG00000038274	1551	0	protein_coding	+	MAT2B	chr5:162930120-162946342	16222	10644
ENSG00000166483	7_peaks_stitched	chr11	9586591	9598505	7	11914	10732.57	1094.06	1552	ENSG00000166483	ENSG00000166483,ENSG00000166478	1552	0	protein_coding	+	WEE1	chr11:9595228-9615004	19776	11836
ENSG00000085377	15_peaks_stitched	chr6	106038245	106060664	15	22419	11781.15	2153.8	1553			1553	0	protein_coding	-	PREP	chr6:105725440-105850959	125519	3746
ENSG00000187634	6_peaks_stitched	chr1	839081	861428	6	22347	13813.07	4187.35	1554	ENSG00000187634,ENSG00000268179	ENSG00000188976,ENSG00000187634,ENSG00000187583,ENSG00000230368,ENSG00000187961,ENSG00000269308	1554	0	protein_coding	+	SAMD11	chr1:860260-879955	19695	5416
ENSG00000136710	9_peaks_stitched	chr2	131074883	131114338	9	39455	12989.2	3364.51	1555	ENSG00000072135,ENSG00000136718,ENSG00000136710	ENSG00000072135	1555	0	protein_coding	-	CCDC115	chr2:131095814-131099922	4108	8224
ENSG00000185650	6_peaks_stitched	chr14	69252227	69264231	6	12004	10804.62	1181.02	1556	ENSG00000185650		1556	0	protein_coding	-	ZFP36L1	chr14:69254377-69263190	8813	12959
ENSG00000108298	7_peaks_stitched	chr17	37351887	37363698	7	11811	10971.82	1350.45	1557	ENSG00000067191,ENSG00000108298	ENSG00000161381,ENSG00000141748,ENSG00000067191,ENSG00000141750	1557	0	protein_coding	+	RPL19	chr17:37356536-37360980	4444	4269
ENSG00000011426	5_peaks_stitched	chr7	36427083	36444975	5	17892	12157.27	2537.96	1558	ENSG00000011426,ENSG00000164542	ENSG00000164542,ENSG00000011426	1558	0	protein_coding	+	ANLN	chr7:36429415-36493400	63985	9445
ENSG00000236287	5_peaks_stitched	chr11	10993938	11012316	5	18378	12596.79	2979.53	1559			1559	0	protein_coding	-	ZBED5	chr11:10833621-10880343	46722	15700
ENSG00000204842	4_peaks_stitched	chr12	112033021	112038514	4	5493	10190.6	576.36	1560	ENSG00000204842	ENSG00000204842	1560	0	protein_coding	-	ATXN2	chr12:111890018-112037480	147462	25273
ENSG00000145506	5_peaks_stitched	chr5	1031096	1049890	5	18794	12103.05	2491.5	1561	ENSG00000145506	ENSG00000113504	1561	0	protein_coding	+	NKD2	chr5:1008944-1039058	30114	5826
ENSG00000130638	14_peaks_stitched	chr22	46067119	46100800	14	33681	13399.47	3788.56	1562	ENSG00000130638	ENSG00000130638	1562	0	protein_coding	+	ATXN10	chr22:46067678-46241187	173509	7893
ENSG00000186529	6_peaks_stitched	chr19	15746134	15760509	6	14375	11385.12	1776.78	1563	ENSG00000186529	ENSG00000186204,ENSG00000186529,ENSG00000266951	1563	0	protein_coding	+	CYP4F3	chr19:15751707-15773635	21928	10816
ENSG00000062716	17_peaks_stitched	chr17	57831247	57867744	17	36497	12890.12	3283.06	1564	ENSG00000062716	ENSG00000062716,ENSG00000141378	1564	0	protein_coding	+	VMP1	chr17:57784553-57919616	135063	14229
ENSG00000124788	11_peaks_stitched	chr6	16751881	16771021	11	19140	11272.09	1666.94	1565	ENSG00000124788	ENSG00000124788	1565	0	protein_coding	-	ATXN1	chr6:16299343-16761722	462379	19603
ENSG00000130254	8_peaks_stitched	chr19	5619066	5633108	8	14042	11438.56	1835.55	1566	ENSG00000160633,ENSG00000130254	ENSG00000167733,ENSG00000130254,ENSG00000160633,ENSG00000174917,ENSG00000130255	1566	0	protein_coding	-	SAFB2	chr19:5587010-5624057	37047	8917
ENSG00000100354	11_peaks_stitched	chr22	40571655	40617387	11	45732	14953.38	5354.4	1567	ENSG00000100354	ENSG00000100354	1567	0	protein_coding	+	TNRC6B	chr22:40440821-40731812	290991	36206
ENSG00000151388	7_peaks_stitched	chr5	33602012	33613640	7	11628	11565.94	1967.83	1568	ENSG00000151388		1568	0	protein_coding	-	ADAMTS12	chr5:33523640-33892297	368657	11138
ENSG00000171703	14_peaks_stitched	chr20	62669632	62715266	14	45634	14402.56	4809.63	1569	ENSG00000171703,ENSG00000196700,ENSG00000171700,ENSG00000171695,ENSG00000125510,ENSG00000203883,ENSG00000196421	ENSG00000125510,ENSG00000125522	1569	0	protein_coding	+	TCEA2	chr20:62681189-62703700	22511	9060
ENSG00000178934	12_peaks_stitched	chr19	39260310	39291094	12	30784	12995.12	3403.58	1570	ENSG00000178934,ENSG00000205076,ENSG00000182472	ENSG00000104824,ENSG00000182472,ENSG00000171747,ENSG00000104823,ENSG00000130402,ENSG00000268083	1570	0	protein_coding	+	LGALS7B	chr19:39279851-39282389	2538	1009
ENSG00000170876	11_peaks_stitched	chr3	14164914	14188428	11	23514	11844.07	2256	1571	ENSG00000154767,ENSG00000170876,ENSG00000163528	ENSG00000170860,ENSG00000154767	1571	0	protein_coding	+	TMEM43	chr3:14166440-14185179	18739	3804
ENSG00000139289	4_peaks_stitched	chr12	76414244	76426305	4	12061	11104.1	1516.28	1572	ENSG00000139289	ENSG00000187109	1572	0	protein_coding	-	PHLDA1	chr12:76419227-76427712	8485	9161
ENSG00000167476	6_peaks_stitched	chr19	2259482	2274581	6	15099	11604.64	2019.94	1573	ENSG00000104904,ENSG00000167476	ENSG00000104885,ENSG00000104886,ENSG00000104899,ENSG00000104897,ENSG00000188305,ENSG00000130332,ENSG00000220008,ENSG00000167476	1573	0	protein_coding	-	JSRP1	chr19:2252251-2269758	17507	2825
ENSG00000197321	2_peaks_stitched	chr10	29697771	29701913	2	4142	11387.25	1804.04	1574			1574	0	protein_coding	-	SVIL	chr10:29746267-30025710	279443	13476
ENSG00000100353	13_peaks_stitched	chr22	36901213	36966534	13	65321	17705.13	8123.75	1575	ENSG00000100350,ENSG00000100353,ENSG00000166862	ENSG00000100348,ENSG00000100350,ENSG00000166862	1575	0	protein_coding	-	EIF3D	chr22:36906897-36925483	18586	6892
ENSG00000100241	4_peaks_stitched	chr22	50907389	50921230	4	13841	11483.37	1902.02	1576	ENSG00000128165,ENSG00000100241	ENSG00000025770,ENSG00000177989,ENSG00000100258,ENSG00000130489,ENSG00000100253,ENSG00000025708,ENSG00000100239,ENSG00000100241	1576	0	protein_coding	-	SBF1	chr22:50883429-50913454	30025	12912
ENSG00000168310	5_peaks_stitched	chr4	185392810	185399388	5	6578	10292.77	714.85	1577	ENSG00000168310		1577	0	protein_coding	-	IRF2	chr4:185308867-185395734	86867	4013
ENSG00000018408	7_peaks_stitched	chr3	149359187	149379169	7	19982	11828.66	2254.76	1578	ENSG00000018408		1578	0	protein_coding	-	WWTR1	chr3:149235022-149454501	219479	12827
ENSG00000105647	7_peaks_stitched	chr19	18262591	18273254	7	10663	10881.71	1308.94	1579	ENSG00000105647,ENSG00000268173	ENSG00000216490,ENSG00000105649,ENSG00000105647,ENSG00000099308,ENSG00000254858	1579	0	protein_coding	+	PIK3R2	chr19:18263928-18281350	17422	7177
ENSG00000259717	14_peaks_stitched	chr14	103571448	103607570	14	36122	13037.69	3467.46	1580	ENSG00000185215,ENSG00000205436,ENSG00000259717	ENSG00000205436,ENSG00000185215,ENSG00000198752,ENSG00000251533	1580	0	lincRNA	-	LINC00677	chr14:103587184-103589344	2160	809
ENSG00000090975	8_peaks_stitched	chr12	123610651	123636262	8	25611	12706.06	3141.79	1581	ENSG00000090975	ENSG00000090975,ENSG00000051825	1581	0	protein_coding	-	PITPNM2	chr12:123468027-123634562	166535	13589
ENSG00000105085	11_peaks_stitched	chr19	16680848	16701119	11	20271	12355.77	2794.74	1582	ENSG00000127526,ENSG00000105085,ENSG00000268790,ENSG00000141979	ENSG00000085872,ENSG00000127526,ENSG00000214046	1582	0	protein_coding	-	MED26	chr19:16685718-16739873	54155	9125
ENSG00000137055	5_peaks_stitched	chr9	26928954	26957613	5	28659	13469.68	3909.05	1583	ENSG00000096872,ENSG00000137055	ENSG00000120159,ENSG00000184434,ENSG00000137055,ENSG00000096872	1583	0	protein_coding	-	PLAA	chr9:26904081-26947461	43380	6643
ENSG00000134250	4_peaks_stitched	chr1	120596334	120624345	4	28011	19854.5	10298.28	1584	ENSG00000134250	ENSG00000134250	1584	0	protein_coding	-	NOTCH2	chr1:120454176-120612240	158064	17918
ENSG00000131126	17_peaks_stitched	chr19	43827023	43861752	17	34729	13098.42	3542.86	1585		ENSG00000131126	1585	0	protein_coding	+	TEX101	chr19:43905648-43922763	17115	2510
ENSG00000182899	4_peaks_stitched	chr3	197676050	197687914	4	11864	11674.11	2139.43	1586	ENSG00000182899,ENSG00000114473,ENSG00000185621	ENSG00000185621,ENSG00000114473	1586	0	protein_coding	+	RPL35A	chr3:197676858-197683481	6623	4086
ENSG00000069011	8_peaks_stitched	chr5	134361481	134399977	8	38496	14662.7	5139.26	1587	ENSG00000224186,ENSG00000069011		1587	0	protein_coding	-	PITX1	chr5:134363425-134370503	7078	5404
ENSG00000106683	14_peaks_stitched	chr7	73481030	73509514	14	28484	13079.71	3556.88	1588	ENSG00000049540,ENSG00000106683	ENSG00000049540,ENSG00000106683	1588	0	protein_coding	+	LIMK1	chr7:73497263-73536855	39592	8122
ENSG00000109854	4_peaks_stitched	chr11	20382199	20391974	4	9775	10786.79	1277.8	1589	ENSG00000109854	ENSG00000185238,ENSG00000109854	1589	0	protein_coding	+	HTATIP2	chr11:20385231-20405329	20098	7820
ENSG00000084090	9_peaks_stitched	chr2	96857494	96875661	9	18167	11178.59	1671.8	1590	ENSG00000084090	ENSG00000158050,ENSG00000084090	1590	0	protein_coding	-	STARD7	chr2:96850597-96874563	23966	7845
ENSG00000123154	6_peaks_stitched	chr19	12775374	12793483	6	18109	11657.66	2151.06	1591	ENSG00000105583,ENSG00000095059,ENSG00000269590,ENSG00000104774,ENSG00000123154	ENSG00000188033,ENSG00000104774,ENSG00000269242,ENSG00000105576,ENSG00000132004,ENSG00000123144	1591	0	protein_coding	+	WDR83	chr19:12777614-12786646	9032	6048
ENSG00000139800	2_peaks_stitched	chr13	100621089	100636780	2	15691	11011.08	1512.16	1592	ENSG00000043355,ENSG00000139800	ENSG00000043355	1592	0	protein_coding	-	ZIC5	chr13:100615218-100624163	8945	4637
ENSG00000005022	9_peaks_stitched	chrX	118601808	118646598	9	44790	13250.66	3753.46	1593	ENSG00000005022	ENSG00000018610	1593	0	protein_coding	+	SLC25A5	chrX:118602363-118605282	2919	2327
ENSG00000198931	5_peaks_stitched	chr16	88869123	88884498	5	15375	11187.84	1693.13	1594	ENSG00000198931,ENSG00000141012,ENSG00000167513	ENSG00000167515,ENSG00000141012,ENSG00000205022,ENSG00000269422,ENSG00000103335	1594	0	protein_coding	-	APRT	chr16:88875747-88878352	2605	4802
ENSG00000113504	10_peaks_stitched	chr5	1093794	1113106	10	19312	12169.93	2675.87	1595	ENSG00000113504	ENSG00000113504	1595	0	protein_coding	-	SLC12A7	chr5:1050499-1112150	61651	6846
ENSG00000092964	6_peaks_stitched	chr8	26429105	26458480	6	29375	12553.93	3061.14	1596	ENSG00000092964	ENSG00000092964	1596	0	protein_coding	+	DPYSL2	chr8:26371791-26515694	143903	10501
ENSG00000233539	6_peaks_stitched	chr7	46967745	46985371	6	17626	12040.41	2548.21	1597			1597	0	protein_coding	-	AC011294.3	chr7:46713383-46799449	86066	3491
ENSG00000116212	5_peaks_stitched	chr1	54409815	54430208	5	20393	12973.38	3490.78	1598	ENSG00000116212,ENSG00000081870	ENSG00000081870,ENSG00000211452	1598	0	protein_coding	+	LRRC42	chr1:54411750-54433841	22091	3398
ENSG00000159714	7_peaks_stitched	chr16	67425641	67450510	7	24869	12776.43	3304.4	1599	ENSG00000159713,ENSG00000159714	ENSG00000176387,ENSG00000159708,ENSG00000159720	1599	0	protein_coding	-	ZDHHC1	chr16:67428322-67450736	22414	4960
ENSG00000186260	6_peaks_stitched	chr16	14394894	14408654	6	13760	10747.36	1279.66	1600		ENSG00000186260	1600	0	protein_coding	+	MKL2	chr16:14165178-14360630	195452	33511
ENSG00000183172	5_peaks_stitched	chr22	42465832	42487595	5	21763	12200.39	2741.59	1601	ENSG00000177096,ENSG00000198951,ENSG00000183172,ENSG00000184983	ENSG00000100197,ENSG00000183066	1601	0	protein_coding	+	SMDT1	chr22:42475695-42480288	4593	2566
ENSG00000129282	7_peaks_stitched	chr17	34947800	34970272	7	22472	11653.47	2197.68	1602	ENSG00000108272,ENSG00000129282	ENSG00000005955,ENSG00000141140	1602	0	protein_coding	+	MRM1	chr17:34958001-34965407	7406	2787
ENSG00000185332	7_peaks_stitched	chr17	79302259	79339767	7	37508	12917.3	3461.9	1603	ENSG00000185332	ENSG00000157637,ENSG00000185168	1603	0	protein_coding	-	TMEM105	chr17:79285074-79304474	19400	5194
ENSG00000145107	9_peaks_stitched	chr3	196042580	196067660	9	25080	13192.08	3741.92	1604	ENSG00000145107,ENSG00000273331,ENSG00000213123	ENSG00000161217,ENSG00000213123	1604	0	protein_coding	-	TM4SF19	chr3:196046213-196065374	19161	2925
ENSG00000099917	10_peaks_stitched	chr22	20918489	20946424	10	27935	13475.57	4034.23	1605	ENSG00000099917	ENSG00000099917	1605	0	protein_coding	+	MED15	chr22:20850200-20941919	91719	23590
ENSG00000145901	9_peaks_stitched	chr5	150442245	150467026	9	24781	12412.64	2971.93	1606	ENSG00000145901	ENSG00000145901,ENSG00000211445,ENSG00000197043	1606	0	protein_coding	-	TNIP1	chr5:150409506-150473138	63632	10757
ENSG00000178445	3_peaks_stitched	chr9	6680548	6685075	3	4527	10448.47	1009.08	1607		ENSG00000107077,ENSG00000178445	1607	0	protein_coding	-	GLDC	chr9:6532464-6645650	113186	5763
ENSG00000165175	4_peaks_stitched	chrX	38660122	38671958	4	11836	10597.93	1158.66	1608	ENSG00000165175		1608	0	protein_coding	+	MID1IP1	chrX:38660685-38665790	5105	6320
ENSG00000137198	21_peaks_stitched	chr6	16318880	16357019	21	38139	12850.87	3415.36	1609	ENSG00000124788	ENSG00000137198	1609	0	protein_coding	+	GMPR	chr6:16238811-16295780	56969	3355
ENSG00000140406	2_peaks_stitched	chr15	81281138	81295343	2	14205	11667.46	2239.24	1610	ENSG00000117899,ENSG00000140406	ENSG00000117899,ENSG00000103888,ENSG00000156206	1610	0	protein_coding	+	MESDC1	chr15:81293295-81296342	3047	3047
ENSG00000070731	5_peaks_stitched	chr17	74576815	74594758	5	17943	11039.49	1612.7	1611	ENSG00000070731	ENSG00000214140,ENSG00000070526,ENSG00000161544,ENSG00000070731	1611	0	protein_coding	-	ST6GALNAC2	chr17:74559792-74583038	23246	10688
ENSG00000113648	12_peaks_stitched	chr5	134720662	134735668	12	15006	11223.26	1804.49	1612	ENSG00000113648	ENSG00000113648,ENSG00000224186,ENSG00000251380	1612	0	protein_coding	-	H2AFY	chr5:134669590-134735604	66014	27357
ENSG00000152518	7_peaks_stitched	chr2	43372435	43407722	7	35287	12623.22	3207.03	1613	ENSG00000115970	ENSG00000152518	1613	0	protein_coding	-	ZFP36L2	chr2:43449541-43453748	4207	3694
ENSG00000075275	14_peaks_stitched	chr22	46746468	46797677	14	51209	16259.52	6852.5	1614	ENSG00000100416,ENSG00000075275	ENSG00000075218,ENSG00000100416	1614	0	protein_coding	-	CELSR1	chr22:46756731-46933067	176336	17431
ENSG00000167553	4_peaks_stitched	chr12	49657432	49665718	4	8286	10410.76	1006.6	1615	ENSG00000167553	ENSG00000135406	1615	0	protein_coding	+	TUBA1C	chr12:49582519-49667114	84595	7815
ENSG00000171903	6_peaks_stitched	chr19	16034909	16048295	6	13386	11040.08	1641.72	1616	ENSG00000171903	ENSG00000186115,ENSG00000176231	1616	0	protein_coding	-	CYP4F11	chr19:16023177-16045677	22500	8312
ENSG00000179348	6_peaks_stitched	chr3	128201592	128224042	6	22450	13168.4	3783.85	1617	ENSG00000179348	ENSG00000179407,ENSG00000179348	1617	0	protein_coding	-	GATA2	chr3:128198270-128212028	13758	6895
ENSG00000146535	2_peaks_stitched	chr7	2796016	2801318	2	5302	10623.2	1238.87	1618	ENSG00000146535,ENSG00000174945	ENSG00000174945,ENSG00000146535	1618	0	protein_coding	-	GNA12	chr7:2767746-2883958	116212	17600
ENSG00000170759	3_peaks_stitched	chr10	32330457	32346198	3	15741	12313.88	2947.35	1619	ENSG00000170759	ENSG00000170759	1619	0	protein_coding	-	KIF5B	chr10:32297938-32345359	47421	6075
ENSG00000160145	9_peaks_stitched	chr3	123966963	123997040	9	30077	13777.33	4412.57	1620	ENSG00000160145		1620	0	protein_coding	+	KALRN	chr3:123798870-124445172	646302	38698
ENSG00000197312	8_peaks_stitched	chr1	15928241	15963239	8	34998	13206.94	3844.19	1621	ENSG00000197312	ENSG00000215695,ENSG00000116138,ENSG00000197312,ENSG00000116786,ENSG00000116771	1621	0	protein_coding	+	DDI2	chr1:15943995-15995539	51544	14556
ENSG00000183475	12_peaks_stitched	chr15	101247241	101272868	12	25627	11920.03	2559.77	1622			1622	0	protein_coding	+	ASB7	chr15:101142739-101191910	49171	8463
ENSG00000091129	10_peaks_stitched	chr7	107884352	107907093	10	22741	11953.03	2596.87	1623	ENSG00000091129	ENSG00000091129	1623	0	protein_coding	-	NRCAM	chr7:107788068-108097161	309093	16717
ENSG00000254598	11_peaks_stitched	chr11	11430595	11474564	11	43969	16484.33	7128.36	1624	ENSG00000110328		1624	0	protein_coding	-	CSNK2A3	chr11:11373489-11374904	1415	1415
ENSG00000140941	6_peaks_stitched	chr16	87409099	87428106	6	19007	11106.74	1752.62	1625	ENSG00000140941,ENSG00000103264	ENSG00000140948,ENSG00000103264	1625	0	protein_coding	+	MAP1LC3B	chr16:87417601-87438385	20784	9781
ENSG00000145349	3_peaks_stitched	chr4	114679070	114684810	3	5740	10049.15	703.24	1626	ENSG00000145349	ENSG00000145349	1626	0	protein_coding	-	CAMK2D	chr4:114372188-114683083	310895	13991
ENSG00000184916	12_peaks_stitched	chr14	105610712	105648125	12	37413	13396.61	4055	1627	ENSG00000183828,ENSG00000184916	ENSG00000185024	1627	0	protein_coding	-	JAG2	chr14:105607318-105635161	27843	10456
ENSG00000214026	4_peaks_stitched	chr11	1961119	1974921	4	13802	11296.23	1958.91	1628	ENSG00000214026	ENSG00000130595,ENSG00000184682,ENSG00000229671,ENSG00000214026	1628	0	protein_coding	+	MRPL23	chr11:1968508-2005752	37244	3922
ENSG00000065989	12_peaks_stitched	chr19	10508349	10547032	12	38683	13951.85	4615.4	1629	ENSG00000065989,ENSG00000105401	ENSG00000105397,ENSG00000105401,ENSG00000065989	1629	0	protein_coding	+	PDE4A	chr19:10527449-10580305	52856	13143
ENSG00000137364	7_peaks_stitched	chr6	18140980	18162253	7	21273	11899.99	2569.91	1630	ENSG00000165097,ENSG00000137364	ENSG00000187566,ENSG00000165097	1630	0	protein_coding	-	TPMT	chr6:18128542-18155305	26763	3172
ENSG00000138814	5_peaks_stitched	chr4	102266067	102279213	5	13146	10950.79	1623.16	1631	ENSG00000254531,ENSG00000138814		1631	0	protein_coding	-	PPP3CA	chr4:101944566-102269435	324869	15616
ENSG00000173085	4_peaks_stitched	chr4	84128156	84143888	4	15732	10729.87	1402.46	1632			1632	0	protein_coding	-	COQ2	chr4:84182689-84206067	23378	4138
ENSG00000183020	7_peaks_stitched	chr11	909769	943632	7	33863	13224.58	3899.76	1633	ENSG00000177830,ENSG00000183020	ENSG00000177830,ENSG00000183020,ENSG00000214063	1633	0	protein_coding	+	AP2A2	chr11:924894-1012239	87345	15478
ENSG00000107581	9_peaks_stitched	chr10	120836140	120865110	9	28970	11829.11	2507.56	1634	ENSG00000119979,ENSG00000107581	ENSG00000119979,ENSG00000188613,ENSG00000183605,ENSG00000107581	1634	0	protein_coding	-	EIF3A	chr10:120794356-120840316	45960	6906
ENSG00000147224	6_peaks_stitched	chrX	106911850	106929812	6	17962	11074.28	1752.81	1635		ENSG00000147224,ENSG00000157514	1635	0	protein_coding	+	PRPS1	chrX:106871737-106894256	22519	3916
ENSG00000157978	10_peaks_stitched	chr1	25869644	25895974	10	26330	11836.98	2516.66	1636	ENSG00000157978	ENSG00000117643	1636	0	protein_coding	+	LDLRAP1	chr1:25870071-25895377	25306	10030
ENSG00000159111	7_peaks_stitched	chr17	45886348	45929011	7	42663	14879.23	5562.13	1637	ENSG00000006025,ENSG00000141295,ENSG00000159111,ENSG00000189120,ENSG00000141294	ENSG00000167182	1637	0	protein_coding	-	MRPL10	chr17:45900638-45908900	8262	6774
ENSG00000166233	3_peaks_stitched	chr15	72765435	72773723	3	8288	10581.92	1269.45	1638	ENSG00000166233		1638	0	protein_coding	+	ARIH1	chr15:72766667-72879692	113025	13097
ENSG00000168765	16_peaks_stitched	chr1	110159803	110223913	16	64110	15064.96	5757.87	1639	ENSG00000116337,ENSG00000213366,ENSG00000168765	ENSG00000134184,ENSG00000134201,ENSG00000134183	1639	0	protein_coding	+	GSTM4	chr1:110198703-110208118	9415	10544
ENSG00000134644	19_peaks_stitched	chr1	31477457	31545590	19	68133	15239.02	5934	1640	ENSG00000134644	ENSG00000134644	1640	0	protein_coding	-	PUM1	chr1:31404353-31538838	134485	14597
ENSG00000083857	26_peaks_stitched	chr4	187559502	187626422	26	66920	16294.42	6998.76	1641	ENSG00000083857	ENSG00000083857	1641	0	protein_coding	-	FAT1	chr4:187508937-187647876	138939	22723
ENSG00000072274	7_peaks_stitched	chr3	195782481	195809503	7	27022	13865.26	4580.59	1642	ENSG00000072274	ENSG00000072274	1642	0	protein_coding	-	TFRC	chr3:195754054-195809060	55006	16011
ENSG00000178860	7_peaks_stitched	chr8	72739894	72757878	7	17984	10833.55	1550.26	1643	ENSG00000178860		1643	0	protein_coding	-	MSC	chr8:72753784-72756703	2919	2834
ENSG00000103275	11_peaks_stitched	chr16	1345471	1363256	11	17785	10937.45	1656.75	1644	ENSG00000103275	ENSG00000196364,ENSG00000007520,ENSG00000090581,ENSG00000103275,ENSG00000095917,ENSG00000007516	1644	0	protein_coding	+	UBE2I	chr16:1355548-1377019	21471	21603
ENSG00000131791	2_peaks_stitched	chr1	146637371	146644981	2	7610	10132.79	854.67	1645	ENSG00000131791	ENSG00000131791	1645	0	protein_coding	-	PRKAB2	chr1:146626685-146644129	17444	6310
ENSG00000101158	7_peaks_stitched	chr20	57555650	57586576	7	30926	12779.41	3502.38	1646	ENSG00000101158,ENSG00000101160	ENSG00000101162,ENSG00000101166,ENSG00000124172	1646	0	protein_coding	+	NELFCD	chr20:57556263-57570188	13925	11200
ENSG00000162390	6_peaks_stitched	chr1	54949896	54957014	6	7118	10883.5	1607.42	1647			1647	0	protein_coding	+	ACOT11	chr1:55007930-55104865	96935	11455
ENSG00000160298	6_peaks_stitched	chr21	47737737	47746365	6	8628	10351.61	1077.77	1648	ENSG00000160298,ENSG00000160299	ENSG00000182362,ENSG00000160299,ENSG00000160294,ENSG00000160298	1648	0	protein_coding	-	C21orf58	chr21:47720095-47743789	23694	11379
ENSG00000113384	2_peaks_stitched	chr5	32170520	32175578	2	5058	9936.4	673.09	1649	ENSG00000113384		1649	0	protein_coding	-	GOLPH3	chr5:32124810-32174456	49646	4090
ENSG00000141551	12_peaks_stitched	chr17	80225539	80259365	12	33826	12491.09	3230.08	1650	ENSG00000141551	ENSG00000141551,ENSG00000141526,ENSG00000141574,ENSG00000173762,ENSG00000268852	1650	0	protein_coding	-	CSNK1D	chr17:80196899-80231607	34708	21435
ENSG00000164024	10_peaks_stitched	chr4	99914872	99929942	10	15070	10977.79	1717.81	1651	ENSG00000164024	ENSG00000164024	1651	0	protein_coding	+	METAP1	chr4:99916771-99983964	67193	8361
ENSG00000171867	3_peaks_stitched	chr20	4665148	4670668	3	5520	10070.31	812.71	1652	ENSG00000171867	ENSG00000171864	1652	0	protein_coding	+	PRNP	chr20:4666882-4682236	15354	4470
ENSG00000135847	11_peaks_stitched	chr1	180468989	180505093	11	36104	13148.61	3893.62	1653	ENSG00000135847	ENSG00000236719	1653	0	protein_coding	-	ACBD6	chr1:180244515-180472089	227574	2613
ENSG00000125304	8_peaks_stitched	chr13	100133410	100155001	8	21591	11347.68	2096.17	1654	ENSG00000125304	ENSG00000125304	1654	0	protein_coding	+	TM9SF2	chr13:100153671-100216260	62589	4176
ENSG00000177989	7_peaks_stitched	chr22	50962751	50985212	7	22461	12077.84	2830.31	1655	ENSG00000025708,ENSG00000130489,ENSG00000177989	ENSG00000025770,ENSG00000100258,ENSG00000128165,ENSG00000100253,ENSG00000100288,ENSG00000205560,ENSG00000100241,ENSG00000254413,ENSG00000130487,ENSG00000217442	1655	0	protein_coding	-	ODF3B	chr22:50968139-50971009	2870	5226
ENSG00000034239	7_peaks_stitched	chr8	49605778	49622595	7	16817	11689.59	2442.23	1656		ENSG00000034239	1656	0	protein_coding	-	EFCAB1	chr8:49623348-49647870	24522	7817
ENSG00000173821	8_peaks_stitched	chr17	78222918	78237768	8	14850	10622.23	1375.95	1657	ENSG00000173821,ENSG00000181045	ENSG00000181045,ENSG00000173821,ENSG00000181523	1657	0	protein_coding	+	RNF213	chr17:78234665-78372586	137921	43454
ENSG00000188026	10_peaks_stitched	chr12	123997929	124031592	10	33663	12744.16	3499.9	1658	ENSG00000188026	ENSG00000188026,ENSG00000086598,ENSG00000184209	1658	0	protein_coding	-	RILPL1	chr12:123955925-124018265	62340	5054
ENSG00000054967	11_peaks_stitched	chr11	73086856	73107034	11	20178	12232.69	2991.75	1659	ENSG00000054967	ENSG00000110237	1659	0	protein_coding	+	RELT	chr11:73087309-73108519	21210	13351
ENSG00000163159	5_peaks_stitched	chr1	151161578	151174567	5	12989	10535.26	1295.42	1660	ENSG00000143398,ENSG00000163159	ENSG00000143434,ENSG00000163156,ENSG00000143398,ENSG00000163157,ENSG00000163154,ENSG00000163155	1660	0	protein_coding	-	VPS72	chr1:151142463-151167797	25334	6953
ENSG00000049130	15_peaks_stitched	chr12	88947444	88974864	15	27420	12001.6	2766.45	1661	ENSG00000049130	ENSG00000049130	1661	0	protein_coding	-	KITLG	chr12:88886570-88974628	88058	7361
ENSG00000137145	1_peaks_stitched	chr9	19229724	19234247	1	4523	10075.33	840.25	1662	ENSG00000137145		1662	0	protein_coding	+	DENND4C	chr9:19230433-19374139	143706	16354
ENSG00000134757	17_peaks_stitched	chr18	29005393	29038921	17	33528	12177.72	2961.65	1663	ENSG00000134757	ENSG00000046604,ENSG00000175065	1663	0	protein_coding	+	DSG3	chr18:29027758-29058665	30907	5509
ENSG00000183657	8_peaks_stitched	chr3	171507793	171530856	8	23063	11980.72	2767.89	1664	ENSG00000075651,ENSG00000183657	ENSG00000186329,ENSG00000075651	1664	0	protein_coding	-	PP13439	chr3:171509580-171527714	18134	2904
ENSG00000197536	10_peaks_stitched	chr5	131745797	131763919	10	18122	11374.35	2162.78	1665	ENSG00000197536	ENSG00000197375,ENSG00000197536	1665	0	protein_coding	+	C5orf56	chr5:131746328-131811736	65408	5338
ENSG00000167258	6_peaks_stitched	chr17	37605380	37621496	6	16116	11366.67	2160.04	1666	ENSG00000125686,ENSG00000167258	ENSG00000125686,ENSG00000108306,ENSG00000167258	1666	0	protein_coding	+	CDK12	chr17:37617764-37721160	103396	20925
ENSG00000091542	4_peaks_stitched	chr17	18085024	18092080	4	7056	10266.74	1062.63	1667	ENSG00000091542	ENSG00000091542,ENSG00000091536,ENSG00000131899	1667	0	protein_coding	+	ALKBH5	chr17:18086392-18113268	26876	4519
ENSG00000149294	7_peaks_stitched	chr11	113056659	113073650	7	16991	10999.02	1795.45	1668	ENSG00000149294	ENSG00000149294	1668	0	protein_coding	+	NCAM1	chr11:112831997-113149158	317161	26311
ENSG00000165655	2_peaks_stitched	chr10	77159383	77169976	2	10593	10745.03	1541.79	1669	ENSG00000165655		1669	0	protein_coding	-	ZNF503	chr10:77157588-77161664	4076	5704
ENSG00000133812	14_peaks_stitched	chr11	9819360	9845410	14	26050	11532.1	2332.91	1670	ENSG00000133812	ENSG00000133812	1670	0	protein_coding	-	SBF2	chr11:9800214-10315754	515540	20372
ENSG00000053524	10_peaks_stitched	chr3	183187004	183211269	10	24265	16836.45	7638.97	1671	ENSG00000172578	ENSG00000053524	1671	0	protein_coding	-	MCF2L2	chr3:182895831-183146566	250735	25428
ENSG00000170412	7_peaks_stitched	chr17	72422567	72453713	7	31146	12279.24	3082.72	1672	ENSG00000170412	ENSG00000167851	1672	0	protein_coding	+	GPRC5C	chr17:72420990-72447792	26802	12445
ENSG00000170484	3_peaks_stitched	chr12	52971276	52978171	3	6895	10271.42	1077.22	1673		ENSG00000170484,ENSG00000170486,ENSG00000268716,ENSG00000139648,ENSG00000186049	1673	0	protein_coding	-	KRT74	chr12:52959566-52967609	8043	5225
ENSG00000182149	4_peaks_stitched	chr16	71916861	71931165	4	14304	10806.17	1616.82	1674	ENSG00000102984,ENSG00000182149,ENSG00000224470	ENSG00000182149,ENSG00000102984,ENSG00000224470	1674	0	protein_coding	+	IST1	chr16:71879899-71962913	83014	15201
ENSG00000162337	6_peaks_stitched	chr11	68069793	68090217	6	20424	11624.32	2435.08	1675	ENSG00000162337	ENSG00000171067	1675	0	protein_coding	+	LRP5	chr11:68080077-68216743	136666	8021
ENSG00000171492	19_peaks_stitched	chr1	90347161	90376617	19	29456	11959.34	2770.12	1676	ENSG00000171492		1676	0	protein_coding	+	LRRC8D	chr1:90286573-90402170	115597	10377
ENSG00000089248	7_peaks_stitched	chr12	112443181	112464385	7	21204	11765.49	2577.55	1677	ENSG00000198270,ENSG00000089248	ENSG00000111300,ENSG00000198270	1677	0	protein_coding	+	ERP29	chr12:112451120-112461255	10135	5816
ENSG00000119403	4_peaks_stitched	chr9	123630035	123641156	4	11121	10922.34	1740.99	1678	ENSG00000119403	ENSG00000095261,ENSG00000119403,ENSG00000056558	1678	0	protein_coding	-	PHF19	chr9:123617977-123639606	21629	9160
ENSG00000133789	10_peaks_stitched	chr11	9756906	9787471	10	30565	12289.5	3114.69	1679	ENSG00000133789	ENSG00000133812	1679	0	protein_coding	+	SWAP70	chr11:9685624-9774538	88914	10473
ENSG00000157551	13_peaks_stitched	chr21	39627035	39670290	13	43255	14359.81	5187.07	1680	ENSG00000157551	ENSG00000233316	1680	0	protein_coding	+	KCNJ15	chr21:39529128-39679279	150151	22982
ENSG00000101213	8_peaks_stitched	chr20	62151348	62185825	8	34477	12657.69	3495.45	1681	ENSG00000125534,ENSG00000125508,ENSG00000101213,ENSG00000125531	ENSG00000130589,ENSG00000075043,ENSG00000101210	1681	0	protein_coding	-	PTK6	chr20:62159778-62168723	8945	3150
ENSG00000103126	9_peaks_stitched	chr16	377155	432666	9	55511	14872.8	5716.22	1682	ENSG00000103126,ENSG00000086504,ENSG00000129925	ENSG00000185615,ENSG00000103202,ENSG00000242173,ENSG00000242612,ENSG00000090565,ENSG00000103126	1682	0	protein_coding	-	AXIN1	chr16:337440-402673	65233	9846
ENSG00000138166	9_peaks_stitched	chr10	112253764	112272648	9	18884	10969.47	1816.56	1683	ENSG00000138166		1683	0	protein_coding	+	DUSP5	chr10:112257596-112271302	13706	3149
ENSG00000167118	4_peaks_stitched	chr9	131123123	131135161	4	12038	11114.93	1964.49	1684	ENSG00000167114,ENSG00000167118	ENSG00000167123,ENSG00000167113,ENSG00000167112,ENSG00000167118	1684	0	protein_coding	+	URM1	chr9:131133598-131153015	19417	7631
ENSG00000105953	5_peaks_stitched	chr7	44672989	44690844	5	17855	11966.37	2824.54	1685	ENSG00000105953	ENSG00000105953	1685	0	protein_coding	+	OGDH	chr7:44646171-44748665	102494	7531
ENSG00000131508	10_peaks_stitched	chr5	138939937	138973611	10	33674	12445.27	3307.54	1686	ENSG00000131508	ENSG00000131508	1686	0	protein_coding	+	UBE2D2	chr5:138906016-139008018	102002	7313
ENSG00000070190	7_peaks_stitched	chr4	100632981	100647946	7	14965	10950.25	1817.35	1687			1687	0	protein_coding	+	DAPP1	chr4:100737990-100791311	53321	7136
ENSG00000071054	22_peaks_stitched	chr2	102349499	102389907	22	40408	12646.47	3515.23	1688	ENSG00000071054	ENSG00000071054	1688	0	protein_coding	+	MAP4K4	chr2:102313312-102511149	197837	15962
ENSG00000112584	6_peaks_stitched	chr6	170595339	170617925	6	22586	11129.77	2006.85	1689	ENSG00000112584,ENSG00000198719		1689	0	protein_coding	+	FAM120B	chr6:170599791-170716153	116362	8243
ENSG00000133275	5_peaks_stitched	chr19	1929592	1948088	5	18496	11388.33	2266.21	1690	ENSG00000133275	ENSG00000227500,ENSG00000213638,ENSG00000133243,ENSG00000133275,ENSG00000129968	1690	0	protein_coding	+	CSNK1G2	chr19:1941188-1981337	40149	5711
ENSG00000179715	8_peaks_stitched	chr12	47660742	47675351	8	14609	10924.91	1808.72	1691		ENSG00000179715	1691	0	protein_coding	+	PCED1B	chr12:47473386-47630443	157057	7110
ENSG00000100106	4_peaks_stitched	chr22	38141338	38158915	4	17577	11368.98	2257.7	1692	ENSG00000100106,ENSG00000100101	ENSG00000100116,ENSG00000189060	1692	0	protein_coding	+	TRIOBP	chr22:38093011-38172563	79552	18667
ENSG00000153064	11_peaks_stitched	chr4	102563324	102594909	11	31585	12728.49	3617.85	1693	ENSG00000153064		1693	0	protein_coding	+	BANK1	chr4:102332443-102995969	663526	8352
ENSG00000010803	4_peaks_stitched	chr1	41507543	41514056	4	6513	10331.73	1221.63	1694	ENSG00000010803	ENSG00000171793,ENSG00000171790,ENSG00000010803	1694	0	protein_coding	-	SCMH1	chr1:41492872-41707826	214954	7064
ENSG00000109654	6_peaks_stitched	chr4	154167731	154189698	6	21967	11663.13	2555.11	1695	ENSG00000109654		1695	0	protein_coding	+	TRIM2	chr4:154073494-154260472	186978	12788
ENSG00000196243	9_peaks_stitched	chr12	91289791	91312197	9	22406	11875.22	2767.85	1696	ENSG00000196243,ENSG00000197651	ENSG00000197651	1696	0	lincRNA	+	LINC00615	chr12:91311800-91342446	30646	1401
ENSG00000105835	6_peaks_stitched	chr7	106087600	106103769	6	16169	11183.51	2078.91	1697			1697	0	protein_coding	-	NAMPT	chr7:105888731-105926772	38041	11206
ENSG00000143353	7_peaks_stitched	chr1	219332382	219353724	7	21342	11440.77	2340.91	1698	ENSG00000143353	ENSG00000143353	1698	0	protein_coding	+	LYPLAL1	chr1:219347186-219386207	39021	4649
ENSG00000165119	6_peaks_stitched	chr9	86579906	86602201	6	22295	11330.71	2243.21	1699	ENSG00000165119,ENSG00000178966	ENSG00000165118,ENSG00000165115	1699	0	protein_coding	-	HNRNPK	chr9:86582998-86595569	12571	10794
ENSG00000102763	9_peaks_stitched	chr13	42532077	42552452	9	20375	11182.92	2096.39	1700	ENSG00000102763		1700	0	protein_coding	-	VWA8	chr13:42140973-42535256	394283	8178
ENSG00000044115	10_peaks_stitched	chr5	138087947	138106157	10	18210	10963.72	1880.14	1701	ENSG00000044115	ENSG00000044115	1701	0	protein_coding	+	CTNNA1	chr5:137946656-138270723	324067	20935
ENSG00000132361	5_peaks_stitched	chr17	2608669	2621814	5	13145	10727.27	1644.87	1702	ENSG00000132361	ENSG00000132361,ENSG00000007168	1702	0	protein_coding	-	CLUH	chr17:2592680-2615957	23277	10728
ENSG00000120616	3_peaks_stitched	chr10	32626204	32636875	3	10671	10832.42	1757.77	1703	ENSG00000120616	ENSG00000120616	1703	0	protein_coding	-	EPC1	chr10:32556679-32667726	111047	14043
ENSG00000166734	5_peaks_stitched	chr15	44579136	44593168	5	14032	10691.47	1617.38	1704	ENSG00000166734	ENSG00000166734	1704	0	protein_coding	+	CASC4	chr15:44580927-44707956	127029	12276
ENSG00000134504	14_peaks_stitched	chr18	24040188	24069565	14	29377	11832.02	2761.08	1705	ENSG00000134504		1705	0	protein_coding	-	KCTD1	chr18:24034874-24237365	202491	12974
ENSG00000182827	5_peaks_stitched	chr1	226297752	226317156	5	19404	11171.34	2106.73	1706		ENSG00000163041,ENSG00000182827	1706	0	protein_coding	-	ACBD3	chr1:226332380-226374431	42051	3857
ENSG00000163960	6_peaks_stitched	chr3	196144214	196160012	6	15798	11671.69	2607.65	1707	ENSG00000163960	ENSG00000163960	1707	0	protein_coding	-	UBXN7	chr3:196074533-196159345	84812	14081
ENSG00000178038	11_peaks_stitched	chr3	46717813	46738385	11	20572	11137.61	2077.57	1708	ENSG00000178038	ENSG00000206549,ENSG00000178038,ENSG00000188086,ENSG00000181585,ENSG00000261603	1708	0	protein_coding	-	ALS2CL	chr3:46710487-46735194	24707	17966
ENSG00000132823	5_peaks_stitched	chr20	42831602	42840918	5	9316	10219.98	1159.94	1709	ENSG00000132823	ENSG00000124194,ENSG00000149596	1709	0	protein_coding	-	OSER1	chr20:42825136-42839431	14295	1705
ENSG00000143126	14_peaks_stitched	chr1	109782011	109826558	14	44547	13409.4	4350.59	1710	ENSG00000134222,ENSG00000143126	ENSG00000031698,ENSG00000116299,ENSG00000134243,ENSG00000221986	1710	0	protein_coding	+	CELSR2	chr1:109792641-109818372	25731	16696
ENSG00000149346	6_peaks_stitched	chr20	10517211	10540997	6	23786	12917.3	3858.62	1711	ENSG00000149346	ENSG00000149346	1711	0	protein_coding	+	SLX4IP	chr20:10415951-10617477	201526	1827
ENSG00000243678	2_peaks_stitched	chr17	49229908	49245873	2	15965	10843.91	1787.08	1712	ENSG00000239672,ENSG00000243678,ENSG00000011052	ENSG00000008294,ENSG00000243678,ENSG00000011258	1712	0	protein_coding	+	NME1-NME2	chr17:49230920-49249108	18188	5134
ENSG00000107984	12_peaks_stitched	chr10	54245144	54262690	12	17546	10813.89	1762.36	1713			1713	0	protein_coding	+	DKK1	chr10:54074056-54077802	3746	2913
ENSG00000214253	5_peaks_stitched	chr7	100875140	100896485	5	21345	11839.56	2799.04	1714	ENSG00000106404,ENSG00000214253	ENSG00000106397,ENSG00000106400,ENSG00000106384	1714	0	protein_coding	-	FIS1	chr7:100882739-100895597	12858	4283
ENSG00000164305	1_peaks_stitched	chr4	185568369	185571613	1	3244	9872.88	833.79	1715	ENSG00000164305,ENSG00000164306	ENSG00000164306,ENSG00000151725	1715	0	protein_coding	-	CASP3	chr4:185548850-185570663	21813	3743
ENSG00000063046	11_peaks_stitched	chr12	53374013	53409266	11	35253	12749.97	3716.91	1716	ENSG00000063046	ENSG00000111077,ENSG00000111057,ENSG00000170421,ENSG00000063046	1716	0	protein_coding	+	EIF4B	chr12:53399942-53435993	36051	8720
ENSG00000184708	2_peaks_stitched	chr22	31884546	31893502	2	8956	10291.73	1265.81	1717	ENSG00000184708,ENSG00000198089,ENSG00000185721	ENSG00000198089,ENSG00000184708	1717	0	protein_coding	-	EIF4ENIF1	chr22:31832963-31892094	59131	11486
ENSG00000063438	11_peaks_stitched	chr5	370208	396592	11	26384	11589.03	2563.78	1718	ENSG00000063438	ENSG00000063438,ENSG00000180104,ENSG00000221990	1718	0	protein_coding	+	AHRR	chr5:304291-438406	134115	13486
ENSG00000035681	11_peaks_stitched	chr8	59557699	59590012	11	32313	11836.91	2817.69	1719	ENSG00000035681	ENSG00000035681	1719	0	protein_coding	-	NSMAF	chr8:59496063-59572403	76340	9829
ENSG00000135069	9_peaks_stitched	chr9	80893534	80930742	9	37208	12946.58	3928.92	1720	ENSG00000135069,ENSG00000148019	ENSG00000148019	1720	0	protein_coding	+	PSAT1	chr9:80912059-80945009	32950	2652
ENSG00000181264	12_peaks_stitched	chr11	120170497	120215882	12	45385	14274.94	5264.82	1721	ENSG00000181264,ENSG00000137709,ENSG00000196914	ENSG00000196914	1721	0	protein_coding	+	TMEM136	chr11:120195838-120204391	8553	9385
ENSG00000101558	8_peaks_stitched	chr18	9913073	9934043	8	20970	11354.54	2351.35	1722	ENSG00000101558	ENSG00000168454,ENSG00000101558	1722	0	protein_coding	+	VAPA	chr18:9913999-9960018	46019	14244
ENSG00000114626	10_peaks_stitched	chr3	127390552	127417005	10	26453	13526.5	4534.72	1723	ENSG00000114626,ENSG00000074416,ENSG00000114631	ENSG00000114626	1723	0	protein_coding	+	ABTB1	chr3:127391778-127399768	7990	13926
ENSG00000101336	8_peaks_stitched	chr20	30606034	30641260	8	35226	12339.81	3350.75	1724	ENSG00000101336,ENSG00000101331		1724	0	protein_coding	+	HCK	chr20:30639991-30689659	49668	5864
ENSG00000205531	7_peaks_stitched	chr11	2997750	3014567	7	16817	10934.9	1949.79	1725	ENSG00000205531,ENSG00000183562	ENSG00000205531,ENSG00000110619,ENSG00000181649	1725	0	protein_coding	-	NAP1L4	chr11:2965667-3013607	47940	10369
ENSG00000185262	7_peaks_stitched	chr17	74254496	74276063	7	21567	10950.82	1967.55	1726	ENSG00000129646,ENSG00000185262	ENSG00000161542,ENSG00000141576	1726	0	protein_coding	+	UBALD2	chr17:74261283-74267375	6092	2464
ENSG00000174607	8_peaks_stitched	chr4	115518988	115538820	8	19832	11277.46	2295.04	1727	ENSG00000174607	ENSG00000174607	1727	0	protein_coding	+	UGT8	chr4:115519611-115599380	79769	6816
ENSG00000132437	4_peaks_stitched	chr7	50597817	50606911	4	9094	10575.04	1595.01	1728	ENSG00000132437	ENSG00000132437	1728	0	protein_coding	-	DDC	chr7:50526134-50633154	107020	5474
ENSG00000144908	14_peaks_stitched	chr3	125867197	125928369	14	61172	18738.34	9759.91	1729	ENSG00000144908	ENSG00000114544,ENSG00000144908	1729	0	protein_coding	-	ALDH1L1	chr3:125822412-125916837	94425	18239
ENSG00000174007	7_peaks_stitched	chr3	196411609	196440550	7	28941	13318.27	4342.9	1730	ENSG00000163964,ENSG00000174007	ENSG00000174004,ENSG00000180370,ENSG00000163964	1730	0	protein_coding	-	CEP19	chr3:196433148-196439164	6016	3368
ENSG00000132432	9_peaks_stitched	chr7	54890405	54907898	9	17493	11745.17	2769.82	1731			1731	0	protein_coding	-	SEC61G	chr7:54819943-54827667	7724	3664
ENSG00000164626	11_peaks_stitched	chr6	39152845	39197760	11	44915	13076.74	4103.35	1732	ENSG00000164626		1732	0	protein_coding	-	KCNK5	chr6:39156749-39197226	40477	3751
ENSG00000130733	8_peaks_stitched	chr19	11022017	11054122	8	32105	12876.84	3905.71	1733	ENSG00000130733,ENSG00000142444,ENSG00000142453	ENSG00000127616,ENSG00000142453	1733	0	protein_coding	-	YIPF2	chr19:11033444-11039357	5913	4920
ENSG00000145604	3_peaks_stitched	chr5	36148721	36156731	3	8010	10460.31	1489.74	1734	ENSG00000145604,ENSG00000164187	ENSG00000164187,ENSG00000145604	1734	0	protein_coding	+	SKP2	chr5:36152091-36184421	32330	5897
ENSG00000134287	9_peaks_stitched	chr12	49318508	49366071	9	47563	14651.78	5681.48	1735	ENSG00000134287,ENSG00000134285,ENSG00000169884,ENSG00000139537,ENSG00000255863	ENSG00000181929,ENSG00000139537,ENSG00000181418,ENSG00000125084,ENSG00000134285	1735	0	protein_coding	-	ARF3	chr12:49329506-49351334	21828	8215
ENSG00000150347	3_peaks_stitched	chr10	63657049	63665159	3	8110	9971.09	1002.09	1736	ENSG00000150347		1736	0	protein_coding	+	ARID5B	chr10:63661059-63856703	195644	10355
ENSG00000125868	8_peaks_stitched	chr20	17538918	17564285	8	25367	11640.96	2676.33	1737	ENSG00000125864,ENSG00000125868	ENSG00000125844,ENSG00000125864	1737	0	protein_coding	+	DSTN	chr20:17550508-17590564	40056	5485
ENSG00000124226	9_peaks_stitched	chr20	48527008	48561442	9	34434	12725.7	3764.95	1738	ENSG00000124226,ENSG00000158480	ENSG00000197818,ENSG00000124216	1738	0	protein_coding	+	RNF114	chr20:48552948-48570429	17481	2434
ENSG00000205334	16_peaks_stitched	chr2	27906647	27959083	16	52436	13702.99	4752.79	1739	ENSG00000163798,ENSG00000205334	ENSG00000243147,ENSG00000119760,ENSG00000163798	1739	0	protein_coding	-	AC074091.13	chr2:27928653-27938599	9946	2858
ENSG00000125899	4_peaks_stitched	chr20	11276025	11288626	4	12601	11119.93	2170.34	1740			1740	0	protein_coding	+	C20orf187	chr20:11008408-11010014	1606	568
ENSG00000114439	1_peaks_stitched	chr3	107241246	107245049	1	3803	9640.5	696.46	1741	ENSG00000114439		1741	0	protein_coding	+	BBX	chr3:107241783-107530171	288388	18005
ENSG00000257923	11_peaks_stitched	chr7	101578771	101606783	11	28012	12458.36	3516.18	1742	ENSG00000257923		1742	0	protein_coding	+	CUX1	chr7:101458959-101927249	468290	22773
ENSG00000163435	12_peaks_stitched	chr1	201977344	201999504	12	22160	11495.02	2553.9	1743	ENSG00000163435	ENSG00000176393,ENSG00000134375	1743	0	protein_coding	+	ELF3	chr1:201977073-201986316	9243	11523
ENSG00000113558	3_peaks_stitched	chr5	133508276	133515131	3	6855	9870.4	931.63	1744	ENSG00000113558,ENSG00000272772	ENSG00000113575,ENSG00000081059,ENSG00000113558	1744	0	protein_coding	-	SKP1	chr5:133484633-133512729	28096	17077
ENSG00000159314	9_peaks_stitched	chr17	43495963	43523711	9	27748	13116.16	4179.35	1745	ENSG00000225190,ENSG00000159314	ENSG00000225190,ENSG00000159314	1745	0	protein_coding	-	ARHGAP27	chr17:43471275-43511787	40512	16877
ENSG00000176148	2_peaks_stitched	chr11	33060238	33068036	2	7798	10259.36	1329.24	1746	ENSG00000176148	ENSG00000121690,ENSG00000176148,ENSG00000176102	1746	0	protein_coding	+	TCP11L1	chr11:33060963-33127489	66526	8785
ENSG00000058668	5_peaks_stitched	chr1	203593571	203605391	5	11820	10653.01	1728.62	1747	ENSG00000058668	ENSG00000058668	1747	0	protein_coding	+	ATP2B4	chr1:203595689-203713209	117520	21024
ENSG00000171681	6_peaks_stitched	chr12	14409113	14429075	6	19962	11301.73	2380.67	1748			1748	0	protein_coding	+	ATF7IP	chr12:14518610-14651697	133087	20693
ENSG00000167632	6_peaks_stitched	chr8	141455040	141475487	6	20447	11991.62	3070.91	1749	ENSG00000167632	ENSG00000104472,ENSG00000167632	1749	0	protein_coding	-	TRAPPC9	chr8:140742586-141468678	726092	38448
ENSG00000114503	2_peaks_stitched	chr3	196664614	196670853	2	6239	10074.02	1160.42	1750	ENSG00000114503	ENSG00000119231,ENSG00000114503,ENSG00000119227	1750	0	protein_coding	-	NCBP2	chr3:196662273-196669468	7195	16587
ENSG00000156110	9_peaks_stitched	chr10	75935335	75967942	9	32607	12098.86	3186.21	1751	ENSG00000156110	ENSG00000185009	1751	0	protein_coding	+	ADK	chr10:75910960-76469061	558101	4165
ENSG00000097007	8_peaks_stitched	chr9	133699387	133724363	8	24976	12552.43	3640.84	1752	ENSG00000097007	ENSG00000188710	1752	0	protein_coding	+	ABL1	chr9:133589333-133763062	173729	8508
ENSG00000044574	7_peaks_stitched	chr9	127985358	128007147	7	21789	11786.28	2875.37	1753	ENSG00000136933,ENSG00000044574	ENSG00000165219,ENSG00000136933,ENSG00000119414	1753	0	protein_coding	-	HSPA5	chr9:127997132-128003609	6477	3900
ENSG00000198964	1_peaks_stitched	chr10	52381062	52385926	1	4864	9659.4	753.57	1754	ENSG00000198964		1754	0	protein_coding	-	SGMS1	chr10:52065360-52384923	319563	7853
ENSG00000203286	18_peaks_stitched	chr9	3438029	3481338	18	43309	13830.69	4929.01	1755	ENSG00000080298,ENSG00000203286	ENSG00000080298	1755	0	protein_coding	-	AL365202.1	chr9:3452305-3469181	16876	309
ENSG00000107874	2_peaks_stitched	chr10	104179401	104192754	2	13353	10832.61	1933.15	1756	ENSG00000107874,ENSG00000059915,ENSG00000107872	ENSG00000059915,ENSG00000077150,ENSG00000138111,ENSG00000120055	1756	0	protein_coding	-	CUEDC2	chr10:104183002-104192418	9416	2320
ENSG00000134644	13_peaks_stitched	chr1	31572183	31595910	13	23727	10988.37	2096.14	1757		ENSG00000134644	1757	0	protein_coding	-	PUM1	chr1:31404353-31538838	134485	14597
ENSG00000113575	7_peaks_stitched	chr5	133546346	133563381	7	17035	10871.79	1979.96	1758	ENSG00000113575,ENSG00000006837,ENSG00000272772	ENSG00000113575,ENSG00000113558	1758	0	protein_coding	-	PPP2CA	chr5:133530025-133561833	31808	6800
ENSG00000197461	12_peaks_stitched	chr7	464336	495809	12	31473	15509.62	6622.93	1759			1759	0	protein_coding	-	PDGFA	chr7:536895-559933	23038	5658
ENSG00000188938	3_peaks_stitched	chr9	96212585	96231679	3	19094	11227.28	2341.95	1760	ENSG00000048828,ENSG00000188938	ENSG00000188938,ENSG00000048828	1760	0	protein_coding	-	FAM120AOS	chr9:96208776-96215874	7098	10870
[truncated: 22,396 more rows]
