# Supplementary material for: Co-activation of super-enhancer-driven CCAT1 by TP63 and SOX2 promotes squamous cancer progression
Source: Nat Commun. 2018 Sep 6;9:3619. doi: 10.1038/s41467-018-06081-9 (PMC6127298; doi:10.1038/s41467-018-06081-9)
Supplement: Supplementary file 6 — Supplementary Data 4 [file 41467_2018_6081_MOESM6_ESM.xls]

CLOSEST_GENE	peakID	Chromosome	Start	End	PeaksStitched	Length	ChIPSignal	InputSignal	Rank	OVERLAP_GENES	PROXIMAL_GENES	enhancerRank	isSuper	Biotype	Strand	Hugo_Symbol	Locus	length	exonLen
ENSG00000110841	45_peaks_stitched	chr12	27675989	27788357	45	112368	209525.94	53798.4	1	ENSG00000110841	ENSG00000165935,ENSG00000110841	1	1	protein_coding	+	PPFIBP1	chr12:27676364-27848497	172133	16248
ENSG00000170579	20_peaks_stitched	chr18	3581099	3630867	20	49768	325782.05	172830.05	2	ENSG00000170579		2	1	protein_coding	-	DLGAP1	chr18:3496030-4455335	959305	18736
ENSG00000230937	19_peaks_stitched	chr1	209527740	209609244	19	81504	129151.95	11958.93	3	ENSG00000230937		3	1	lincRNA	+	MIR205HG	chr1:209602165-209606183	4018	8143
ENSG00000064932	65_peaks_stitched	chr19	1064691	1286817	65	222126	148903.84	31903.37	4	ENSG00000099622,ENSG00000118046,ENSG00000064932,ENSG00000180448,ENSG00000167468,ENSG00000099625,ENSG00000228300,ENSG00000099624,ENSG00000064687,ENSG00000099817,ENSG00000167470,ENSG00000160953,ENSG00000099617	ENSG00000064687,ENSG00000064666,ENSG00000180448,ENSG00000182087	4	1	protein_coding	-	SBNO2	chr19:1107636-1174282	66646	10144
ENSG00000186350	30_peaks_stitched	chr9	137215473	137310608	30	95135	130925.74	18055.64	5	ENSG00000186350		5	1	protein_coding	+	RXRA	chr9:137208944-137332431	123487	13058
ENSG00000073282	58_peaks_stitched	chr3	189505165	189668266	58	163101	135080.45	28958.66	6	ENSG00000073282	ENSG00000090530	6	1	protein_coding	+	TP63	chr3:189349205-189615068	265863	12414
ENSG00000148120	52_peaks_stitched	chr9	97765187	97893757	52	128570	127047.41	22777.3	7	ENSG00000148120,ENSG00000158169	ENSG00000158169	7	1	protein_coding	+	C9orf3	chr9:97488983-97849441	360458	18963
ENSG00000087494	9_peaks_stitched	chr12	28115964	28154233	9	38269	118024.24	21158.97	8	ENSG00000087494		8	1	protein_coding	-	PTHLH	chr12:28111017-28125638	14621	8506
ENSG00000086570	35_peaks_stitched	chr5	150938756	151032328	35	93572	105330.64	12586.03	9	ENSG00000086570	ENSG00000113140,ENSG00000086570	9	1	protein_coding	-	FAT2	chr5:150883654-150948505	64851	17083
ENSG00000148120	40_peaks_stitched	chr9	97605663	97718129	40	112466	107057.07	14397.74	10	ENSG00000148120	ENSG00000148120	10	1	protein_coding	+	C9orf3	chr9:97488983-97849441	360458	18963
ENSG00000178363	34_peaks_stitched	chr10	5565804	5665277	34	99473	103729.03	15247.44	11	ENSG00000178363	ENSG00000196372,ENSG00000178372	11	1	protein_coding	+	CALML3	chr10:5566924-5568225	1301	1301
ENSG00000184640	75_peaks_stitched	chr17	75275401	75477941	75	202540	111074.21	25816.14	12	ENSG00000184640	ENSG00000184640	12	1	protein_coding	+	SEPT9	chr17:75276651-75496678	220027	30273
ENSG00000198518	40_peaks_stitched	chr6	26152662	26254243	40	101581	94888.51	11767.26	13	ENSG00000198327,ENSG00000188987,ENSG00000124578,ENSG00000158373,ENSG00000197846,ENSG00000124575,ENSG00000197409,ENSG00000168298,ENSG00000197697,ENSG00000187990,ENSG00000256316,ENSG00000197459,ENSG00000198518,ENSG00000196966,ENSG00000168274,ENSG00000196866	ENSG00000158406,ENSG00000187475,ENSG00000180573,ENSG00000197061,ENSG00000180596,ENSG00000168242,ENSG00000256018	13	1	protein_coding	+	HIST1H4E	chr6:26204858-26206266	1408	1408
ENSG00000167767	31_peaks_stitched	chr12	52536565	52642402	31	105837	96283.83	16700.87	14	ENSG00000135480,ENSG00000257137,ENSG00000167767,ENSG00000258279	ENSG00000205426,ENSG00000170442	14	1	protein_coding	-	KRT80	chr12:52562780-52585784	23004	9230
ENSG00000183558	13_peaks_stitched	chr1	149801300	149835645	13	34345	89834.32	10946.84	15	ENSG00000203852,ENSG00000203811,ENSG00000182217,ENSG00000203812,ENSG00000183558,ENSG00000183941	ENSG00000150337,ENSG00000178096,ENSG00000203814,ENSG00000183598,ENSG00000184260,ENSG00000184678,ENSG00000184270	15	1	protein_coding	-	HIST2H2AA3	chr1:149813505-149814478	973	973
ENSG00000120963	35_peaks_stitched	chr8	102054088	102193403	35	139315	99625.57	25386.76	16	ENSG00000120963	ENSG00000120963	16	1	protein_coding	-	ZNF706	chr8:102190106-102218421	28315	12120
ENSG00000173020	29_peaks_stitched	chr11	67001651	67086164	29	84513	92752.17	20217.59	17	ENSG00000173120,ENSG00000173020,ENSG00000172830,ENSG00000172932	ENSG00000175482,ENSG00000179038,ENSG00000175505,ENSG00000173120	17	1	protein_coding	+	ADRBK1	chr11:67033881-67054027	20146	13394
ENSG00000108175	60_peaks_stitched	chr10	80826488	80967029	60	140541	89469.52	20707.27	18	ENSG00000108175	ENSG00000108175	18	1	protein_coding	+	ZMIZ1	chr10:80828792-81076276	247484	11667
ENSG00000101294	16_peaks_stitched	chr20	30146052	30200789	16	54737	77392.29	8852.24	19	ENSG00000101294,ENSG00000125968	ENSG00000101294,ENSG00000131055	19	1	protein_coding	+	HM13	chr20:30102231-30157370	55139	12316
ENSG00000153815	71_peaks_stitched	chr16	81477764	81667190	71	189426	93143	26854.74	20	ENSG00000153815	ENSG00000153815	20	1	protein_coding	+	CMIP	chr16:81478775-81745367	266592	12045
ENSG00000043143	47_peaks_stitched	chr5	133770940	133929037	47	158097	85970.46	20505.63	21	ENSG00000043143	ENSG00000152700,ENSG00000237190,ENSG00000119048	21	1	protein_coding	+	JADE2	chr5:133860003-133918918	58915	14511
ENSG00000103257	44_peaks_stitched	chr16	87798837	87905329	44	106492	80559.35	15685.72	22	ENSG00000104731,ENSG00000103257	ENSG00000104731,ENSG00000174990	22	1	protein_coding	-	SLC7A5	chr16:87863629-87903094	39465	5176
ENSG00000148335	26_peaks_stitched	chr9	132220533	132269653	26	49120	73695.63	9479.56	23			23	1	protein_coding	+	NTMT1	chr9:132371163-132398209	27046	4165
ENSG00000128422	20_peaks_stitched	chr17	39768551	39846669	20	78118	74054.91	10864.66	24	ENSG00000173812,ENSG00000128422,ENSG00000186832,ENSG00000173801	ENSG00000186847,ENSG00000173805,ENSG00000184502,ENSG00000171403	24	1	protein_coding	-	KRT17	chr17:39775689-39781094	5405	4858
ENSG00000108557	49_peaks_stitched	chr17	17579408	17690637	49	111229	75819.8	13134.21	25	ENSG00000108557,ENSG00000223979	ENSG00000108557,ENSG00000072310	25	1	protein_coding	+	RAI1	chr17:17584787-17714767	129980	18868
ENSG00000197182	19_peaks_stitched	chr22	46402349	46482375	19	80026	69937.57	10190.37	26	ENSG00000197182,ENSG00000182257	ENSG00000188064	26	1	protein_coding	+	FLJ27365	chr22:46449749-46509808	60059	7587
ENSG00000162458	30_peaks_stitched	chr1	16084803	16178540	30	93737	69296.21	9684.93	27	ENSG00000162458,ENSG00000065526	ENSG00000162460,ENSG00000116786,ENSG00000162461,ENSG00000065526	27	1	protein_coding	+	FBLIM1	chr1:16083102-16113089	29987	10807
ENSG00000146648	49_peaks_stitched	chr7	55110802	55226393	49	115591	76000.82	16547.18	28	ENSG00000146648	ENSG00000146648	28	1	protein_coding	+	EGFR	chr7:55086714-55324313	237599	16060
ENSG00000175505	17_peaks_stitched	chr11	67112953	67171574	17	58621	73251.36	13878.37	29	ENSG00000175482,ENSG00000172613,ENSG00000175463,ENSG00000172531,ENSG00000175505	ENSG00000175463,ENSG00000172932,ENSG00000172830,ENSG00000175634,ENSG00000172725,ENSG00000172508,ENSG00000213402,ENSG00000175544,ENSG00000175514	29	1	protein_coding	-	CLCF1	chr11:67131639-67141648	10009	3418
ENSG00000103043	30_peaks_stitched	chr16	70708467	70802596	30	94129	73228.52	14868.32	30	ENSG00000103043,ENSG00000132613	ENSG00000157368,ENSG00000268927,ENSG00000103043,ENSG00000157423	30	1	protein_coding	-	VAC14	chr16:70721342-70835064	113722	12253
ENSG00000160688	20_peaks_stitched	chr1	154928127	154991129	20	63002	68482.2	10596.73	31	ENSG00000163354,ENSG00000160688,ENSG00000160685,ENSG00000163352,ENSG00000163346,ENSG00000173207,ENSG00000160691,ENSG00000163348	ENSG00000143537,ENSG00000243364,ENSG00000160691,ENSG00000163354,ENSG00000163357,ENSG00000163346,ENSG00000163344,ENSG00000143590	31	1	protein_coding	+	FLAD1	chr1:154955814-154965587	9773	10338
ENSG00000197238	17_peaks_stitched	chr6	27774020	27808503	17	34483	62188.08	6086.5	32	ENSG00000233822,ENSG00000196747,ENSG00000196374,ENSG00000197238,ENSG00000182611,ENSG00000197914,ENSG00000185130,ENSG00000203813,ENSG00000184348	ENSG00000182572,ENSG00000198374,ENSG00000198558,ENSG00000184357	32	1	protein_coding	+	HIST1H4J	chr6:27791884-27792257	373	373
ENSG00000111679	15_peaks_stitched	chr12	7013542	7098101	15	84559	70585.5	14580.84	33	ENSG00000111678,ENSG00000215021,ENSG00000010626,ENSG00000111679,ENSG00000111684,ENSG00000111674,ENSG00000111676,ENSG00000272201,ENSG00000126749,ENSG00000182326,ENSG00000257084	ENSG00000111667,ENSG00000111669,ENSG00000111671	33	1	protein_coding	+	PTPN6	chr12:7055631-7070479	14848	10753
ENSG00000062716	25_peaks_stitched	chr17	57823494	57880818	25	57324	61083.74	5545.79	34	ENSG00000062716	ENSG00000062716,ENSG00000141378	34	1	protein_coding	+	VMP1	chr17:57784553-57919616	135063	14229
ENSG00000177426	1_peaks_stitched	chr18	3446496	3455196	1	8700	78927.65	23583.92	35	ENSG00000177426	ENSG00000177426	35	1	protein_coding	+	TGIF1	chr18:3411606-3458409	46803	17044
ENSG00000131620	21_peaks_stitched	chr11	69968847	70031678	21	62831	92751.18	37530.56	36	ENSG00000131620	ENSG00000168040,ENSG00000131620	36	1	protein_coding	+	ANO1	chr11:69924408-70035634	111226	11158
ENSG00000066084	47_peaks_stitched	chr12	50898265	51044625	47	146360	70803.45	15983.9	37	ENSG00000066084	ENSG00000066084	37	1	protein_coding	+	DIP2B	chr12:50898768-51142450	243682	11494
ENSG00000125458	43_peaks_stitched	chr17	73073874	73185879	43	112005	66130.54	12393.1	38	ENSG00000125458,ENSG00000170190,ENSG00000189159,ENSG00000125449,ENSG00000188612	ENSG00000180901,ENSG00000125450,ENSG00000167863,ENSG00000125447	38	1	protein_coding	-	NT5C	chr17:73126320-73127890	1570	7856
ENSG00000136802	29_peaks_stitched	chr9	131643133	131710993	29	67860	63404.14	9907.97	39	ENSG00000175287,ENSG00000095319,ENSG00000136802,ENSG00000171097,ENSG00000175283	ENSG00000095319,ENSG00000171097	39	1	protein_coding	+	LRRC8A	chr9:131644391-131680318	35927	9873
ENSG00000130402	57_peaks_stitched	chr19	39125638	39231156	57	105518	65729.95	12637.61	40	ENSG00000178982,ENSG00000130402,ENSG00000182472	ENSG00000205076,ENSG00000104814,ENSG00000178982,ENSG00000178934,ENSG00000182472	40	1	protein_coding	+	ACTN4	chr19:39138289-39222223	83934	8479
ENSG00000140443	42_peaks_stitched	chr15	99189898	99322962	42	133064	71696.72	18719.47	41	ENSG00000140443	ENSG00000140443	41	1	protein_coding	+	IGF1R	chr15:99192200-99507759	315559	24560
ENSG00000010278	28_peaks_stitched	chr12	6276047	6359168	28	83121	64932.19	12502.45	42	ENSG00000010278	ENSG00000110799	42	1	protein_coding	+	CD9	chr12:6308881-6347425	38544	5734
ENSG00000069956	35_peaks_stitched	chr15	52262782	52395797	35	133015	68554.65	16379.11	43	ENSG00000069956,ENSG00000166477	ENSG00000069966,ENSG00000138594,ENSG00000166477,ENSG00000137875	43	1	protein_coding	+	MAPK6	chr15:52244303-52358462	114159	8171
ENSG00000182095	7_peaks_stitched	chr7	5434589	5470538	7	35949	58628.42	6511.91	44	ENSG00000182095	ENSG00000182095	44	1	protein_coding	-	TNRC18	chr7:5346421-5465045	118624	18018
ENSG00000197153	13_peaks_stitched	chr6	27830233	27874912	13	44679	59388.37	7294.98	45	ENSG00000197153,ENSG00000198558,ENSG00000184357,ENSG00000182572,ENSG00000198374,ENSG00000196331,ENSG00000233224	ENSG00000233822,ENSG00000196374,ENSG00000197914,ENSG00000182611,ENSG00000197238,ENSG00000168131,ENSG00000184348	45	1	protein_coding	-	HIST1H3J	chr6:27858093-27860884	2791	997
ENSG00000101608	7_peaks_stitched	chr18	3245907	3269538	7	23631	104873.99	54432.37	46	ENSG00000101608,ENSG00000118680	ENSG00000101605	46	1	protein_coding	+	MYL12A	chr18:3247479-3256234	8755	6394
ENSG00000196420	19_peaks_stitched	chr1	153479444	153547986	19	68542	60402.48	10771.58	47	ENSG00000196420,ENSG00000196754,ENSG00000197956,ENSG00000196154,ENSG00000188015	ENSG00000196420,ENSG00000189334,ENSG00000188643,ENSG00000143556	47	1	protein_coding	-	S100A5	chr1:153509623-153514241	4618	1058
ENSG00000075275	50_peaks_stitched	chr22	46825724	46960165	50	134441	63681.65	14603.75	48	ENSG00000075275	ENSG00000075240	48	1	protein_coding	-	CELSR1	chr22:46756731-46933067	176336	17431
ENSG00000115884	22_peaks_stitched	chr2	20365960	20436883	22	70923	56821.63	8404.61	49	ENSG00000115884		49	1	protein_coding	-	SDC1	chr2:20400558-20425194	24636	9254
ENSG00000196226	15_peaks_stitched	chr6	26016043	26071790	15	55747	54708.17	6800.18	50	ENSG00000196226,ENSG00000124529,ENSG00000124693,ENSG00000137259,ENSG00000198366,ENSG00000124610,ENSG00000196532,ENSG00000196176,ENSG00000187837	ENSG00000010704,ENSG00000272065,ENSG00000187475,ENSG00000272810,ENSG00000197061,ENSG00000272462	50	1	protein_coding	-	HIST1H2BB	chr6:26043455-26043885	430	430
ENSG00000160602	10_peaks_stitched	chr17	27036937	27077697	10	40760	55260.87	7420.32	51	ENSG00000076604,ENSG00000198242,ENSG00000160602,ENSG00000167525,ENSG00000109113,ENSG00000160606	ENSG00000132581,ENSG00000109111,ENSG00000167525,ENSG00000173065	51	1	protein_coding	+	NEK8	chr17:27052915-27070473	17558	6904
ENSG00000136997	33_peaks_stitched	chr8	128800670	128889750	33	89080	66301.52	18826.12	52			52	1	protein_coding	+	MYC	chr8:128747680-128753674	5994	7352
ENSG00000108219	23_peaks_stitched	chr10	82212076	82269933	23	57857	55316.33	7951.24	53	ENSG00000108219	ENSG00000122378,ENSG00000108219,ENSG00000178217	53	1	protein_coding	+	TSPAN14	chr10:82213922-82292879	78957	25929
ENSG00000185033	22_peaks_stitched	chr15	90698456	90777889	22	79433	59347.32	12136.5	54	ENSG00000185033,ENSG00000183208,ENSG00000185043	ENSG00000183208,ENSG00000182768,ENSG00000213471	54	1	protein_coding	+	SEMA4B	chr15:90703836-90772911	69075	17193
ENSG00000095066	11_peaks_stitched	chr19	12868573	12918368	11	49795	52612.15	5827.92	55	ENSG00000095066,ENSG00000167815,ENSG00000104889,ENSG00000039987,ENSG00000171223	ENSG00000123144,ENSG00000105613,ENSG00000132026,ENSG00000198356,ENSG00000039987,ENSG00000105576	55	1	protein_coding	-	HOOK2	chr19:12873817-12983554	109737	14383
ENSG00000131620	18_peaks_stitched	chr11	69905724	69952683	18	46959	75620.84	29274.26	56	ENSG00000131620	ENSG00000131620	56	1	protein_coding	+	ANO1	chr11:69924408-70035634	111226	11158
ENSG00000112655	21_peaks_stitched	chr6	43043280	43097590	21	54310	55473.73	9376.97	57	ENSG00000112655	ENSG00000137171,ENSG00000112655,ENSG00000112651,ENSG00000124541,ENSG00000044090,ENSG00000112658	57	1	protein_coding	+	PTK7	chr6:43044006-43129457	85451	18001
ENSG00000136205	51_peaks_stitched	chr7	47510596	47645326	51	134730	62435.44	17561.98	58	ENSG00000136205	ENSG00000221845,ENSG00000136205	58	1	protein_coding	-	TNS3	chr7:47314752-47622156	307404	20174
ENSG00000183032	13_peaks_stitched	chr14	37411546	37466574	13	55028	60521.71	15686.9	59	ENSG00000183032		59	1	protein_coding	-	SLC25A21	chr14:37147636-37642071	494435	4224
ENSG00000204160	29_peaks_stitched	chr1	27130389	27227421	29	97032	53921.82	9704.48	60	ENSG00000198746,ENSG00000142751,ENSG00000175793,ENSG00000204160,ENSG00000090273	ENSG00000090273,ENSG00000117713,ENSG00000060642,ENSG00000131910	60	1	protein_coding	+	ZDHHC18	chr1:27153201-27184093	30892	6859
ENSG00000144476	38_peaks_stitched	chr2	237588162	237687294	38	99132	52145.96	8290.6	61			61	1	protein_coding	+	ACKR3	chr2:237476430-237491001	14571	2912
ENSG00000110092	3_peaks_stitched	chr11	69451409	69462236	3	10827	50467.77	7176.17	62	ENSG00000110092	ENSG00000149716,ENSG00000110092	62	1	protein_coding	+	CCND1	chr11:69455855-69469242	13387	7023
ENSG00000198517	27_peaks_stitched	chr7	1543146	1611053	27	67907	55045	11857.92	63	ENSG00000164855,ENSG00000164880,ENSG00000198517,ENSG00000157778	ENSG00000164877,ENSG00000164880	63	1	protein_coding	+	MAFK	chr7:1570350-1582679	12329	6605
ENSG00000187556	16_peaks_stitched	chr19	13944087	13998490	16	54403	49195.77	6053.07	64	ENSG00000132016,ENSG00000187556	ENSG00000132003,ENSG00000132024,ENSG00000132000,ENSG00000214109,ENSG00000132016	64	1	protein_coding	+	NANOS3	chr19:13972877-13991571	18694	1913
ENSG00000160293	18_peaks_stitched	chr9	136683651	136755714	18	72063	54387.53	11532.5	65	ENSG00000160293	ENSG00000160293	65	1	protein_coding	-	VAV2	chr9:136627016-136857726	230710	6448
ENSG00000187134	30_peaks_stitched	chr10	4973600	5068375	30	94775	59321.05	16721.47	66	ENSG00000187134,ENSG00000151632	ENSG00000196139	66	1	protein_coding	+	AKR1C1	chr10:4934796-5025475	90679	10718
ENSG00000162522	33_peaks_stitched	chr1	33168006	33246123	33	78117	50824.94	8259.03	67	ENSG00000162522,ENSG00000134684,ENSG00000162520	ENSG00000134684,ENSG00000116497,ENSG00000162521	67	1	protein_coding	+	KIAA1522	chr1:33207486-33240571	33085	6730
ENSG00000173218	17_peaks_stitched	chr1	116184163	116223030	17	38867	63598.76	21244.75	68	ENSG00000173218		68	1	protein_coding	+	VANGL1	chr1:116184574-116240845	56271	10219
ENSG00000140443	34_peaks_stitched	chr15	99384695	99464439	34	79744	53980.22	11695.77	69	ENSG00000140443	ENSG00000140443	69	1	protein_coding	+	IGF1R	chr15:99192200-99507759	315559	24560
ENSG00000027075	26_peaks_stitched	chr14	61968356	62069503	26	101147	52648.64	10799.77	70	ENSG00000027075	ENSG00000027075	70	1	protein_coding	+	PRKCH	chr14:61654277-62017694	363417	12750
ENSG00000186834	19_peaks_stitched	chr17	43199702	43262037	19	62335	50403.32	8622.84	71	ENSG00000161714,ENSG00000181513,ENSG00000168517,ENSG00000186834	ENSG00000161714,ENSG00000184922,ENSG00000136448	71	1	protein_coding	+	HEXIM1	chr17:43224684-43229468	4784	4784
ENSG00000062716	11_peaks_stitched	chr17	57902921	57931201	11	28280	44805.72	3406.45	72	ENSG00000062716	ENSG00000108423,ENSG00000108443	72	1	protein_coding	+	VMP1	chr17:57784553-57919616	135063	14229
ENSG00000168453	19_peaks_stitched	chr8	21946525	22000042	19	53517	47591.19	6468.02	73	ENSG00000168453,ENSG00000158863,ENSG00000168476,ENSG00000173566	ENSG00000168487,ENSG00000158815,ENSG00000158856,ENSG00000168484,ENSG00000168481	73	1	protein_coding	-	HR	chr8:21971928-21990897	18969	14014
ENSG00000185963	19_peaks_stitched	chr9	95468462	95544965	19	76503	51463.55	10526.8	74	ENSG00000185963	ENSG00000185963,ENSG00000127080	74	1	protein_coding	-	BICD2	chr9:95473645-95527094	53449	8728
ENSG00000131746	32_peaks_stitched	chr17	38627503	38717085	32	89582	52820.56	12049.17	75	ENSG00000126353,ENSG00000131746	ENSG00000141753	75	1	protein_coding	-	TNS4	chr17:38632080-38657849	25769	5197
ENSG00000139132	19_peaks_stitched	chr12	32551463	32610638	19	59175	62343.09	21765.91	76	ENSG00000139132	ENSG00000139132	76	1	protein_coding	+	FGD4	chr12:32552463-32798984	246521	18049
ENSG00000116044	17_peaks_stitched	chr2	178094572	178147843	17	53271	50286.52	9739.43	77	ENSG00000116044	ENSG00000170144	77	1	protein_coding	-	NFE2L2	chr2:178092323-178257425	165102	11770
ENSG00000166949	38_peaks_stitched	chr15	67357139	67472776	38	115637	58524.85	18111	78	ENSG00000166949	ENSG00000166949,ENSG00000103591	78	1	protein_coding	+	SMAD3	chr15:67356101-67487533	131432	13098
ENSG00000148335	14_peaks_stitched	chr9	132312607	132389731	14	77124	52502.23	12368.55	79	ENSG00000148335,ENSG00000179058	ENSG00000148331,ENSG00000167157,ENSG00000148335	79	1	protein_coding	+	NTMT1	chr9:132371163-132398209	27046	4165
ENSG00000006534	9_peaks_stitched	chr11	67770802	67808476	9	37674	49610.9	9789.9	80	ENSG00000006534,ENSG00000110057,ENSG00000110717,ENSG00000110719	ENSG00000110721,ENSG00000110057,ENSG00000110719	80	1	protein_coding	+	ALDH3B1	chr11:67776048-67796744	20696	14228
ENSG00000170423	10_peaks_stitched	chr12	53241239	53273906	10	32667	44179.19	4500.22	81	ENSG00000170423	ENSG00000170421,ENSG00000170477,ENSG00000185640,ENSG00000170423	81	1	protein_coding	-	KRT78	chr12:53231588-53242876	11288	4449
ENSG00000251562	17_peaks_stitched	chr11	65237947	65276342	17	38395	45974.92	6318.9	82	ENSG00000251562	ENSG00000168056,ENSG00000173727,ENSG00000142186,ENSG00000245532	82	1	lincRNA	+	MALAT1	chr11:65265233-65273940	8707	14320
ENSG00000171346	23_peaks_stitched	chr17	39651103	39706852	23	55749	47100.77	8117.65	83	ENSG00000171346,ENSG00000171401,ENSG00000226629,ENSG00000171345	ENSG00000108759,ENSG00000197079,ENSG00000171401,ENSG00000186847,ENSG00000126337,ENSG00000171403	83	1	protein_coding	-	KRT15	chr17:39669995-39678781	8786	14284
ENSG00000197461	17_peaks_stitched	chr7	511409	583168	17	71759	51973.95	13269.82	84	ENSG00000197461		84	1	protein_coding	-	PDGFA	chr7:536895-559933	23038	5658
ENSG00000197747	15_peaks_stitched	chr1	151940920	151976362	15	35442	44241.92	5769.17	85	ENSG00000197747	ENSG00000163191	85	1	protein_coding	-	S100A10	chr1:151955391-151966866	11475	2184
ENSG00000070614	35_peaks_stitched	chr5	149827451	149907108	35	79657	48493.92	10511.1	86	ENSG00000070614,ENSG00000164587	ENSG00000164587,ENSG00000019582,ENSG00000070614	86	1	protein_coding	+	NDST1	chr5:149865381-149937773	72392	12327
ENSG00000203392	27_peaks_stitched	chr15	75913142	76016870	27	103728	57079.05	19436	87	ENSG00000169371,ENSG00000177971,ENSG00000173548,ENSG00000203392,ENSG00000173546,ENSG00000182950	ENSG00000261043,ENSG00000169371,ENSG00000169410,ENSG00000256530	87	1	protein_coding	+	AC105020.1	chr15:75970672-75973093	2421	2421
ENSG00000079432	14_peaks_stitched	chr19	42745598	42789809	14	44211	42692.53	5247.88	88	ENSG00000105722,ENSG00000105723,ENSG00000204957,ENSG00000079432,ENSG00000268643	ENSG00000105429,ENSG00000188368,ENSG00000028277,ENSG00000160570,ENSG00000167619,ENSG00000167625,ENSG00000079462,ENSG00000079432,ENSG00000105723	88	1	protein_coding	+	CIC	chr19:42772689-42799949	27260	14272
ENSG00000144893	7_peaks_stitched	chr3	151001970	151046489	7	44519	45089.47	7864.73	89	ENSG00000144893,ENSG00000138271,ENSG00000181631	ENSG00000169313,ENSG00000174944	89	1	protein_coding	+	MED12L	chr3:150803484-151154860	351376	14554
ENSG00000133812	13_peaks_stitched	chr11	9815284	9863951	13	48667	44739.27	7524.14	90	ENSG00000133812	ENSG00000133812	90	1	protein_coding	-	SBF2	chr11:9800214-10315754	515540	20372
ENSG00000152104	38_peaks_stitched	chr1	214575864	214668545	38	92681	48171.01	11082.65	91	ENSG00000152104	ENSG00000152104	91	1	protein_coding	-	PTPN14	chr1:214522039-214725792	203753	19609
ENSG00000130702	14_peaks_stitched	chr20	60924887	60963253	14	38366	42994.36	5949.51	92	ENSG00000171858,ENSG00000130702	ENSG00000149679,ENSG00000130702,ENSG00000130706,ENSG00000130701	92	1	protein_coding	-	LAMA5	chr20:60883011-60942368	59357	18515
ENSG00000137203	9_peaks_stitched	chr6	10398945	10427388	9	28443	41048.31	4358.48	93	ENSG00000137203	ENSG00000183674	93	1	protein_coding	-	TFAP2A	chr6:10393419-10419892	26473	18318
ENSG00000103044	36_peaks_stitched	chr16	69065199	69167413	36	102214	49197.26	12776.24	94	ENSG00000141076,ENSG00000263203,ENSG00000168802,ENSG00000103044,ENSG00000103047	ENSG00000141076,ENSG00000168802	94	1	protein_coding	+	HAS3	chr16:69139467-69152622	13155	6707
ENSG00000185186	29_peaks_stitched	chr21	44888851	44962487	29	73636	43028.23	6656.66	95	ENSG00000185186,ENSG00000160207	ENSG00000188660,ENSG00000142178,ENSG00000185186	95	1	lincRNA	-	LINC00313	chr21:44881974-44899414	17440	2717
ENSG00000149782	20_peaks_stitched	chr11	63992972	64054026	20	61054	43788.87	7549.41	96	ENSG00000173457,ENSG00000173486,ENSG00000173264,ENSG00000173511,ENSG00000110011,ENSG00000002330,ENSG00000149761,ENSG00000149743,ENSG00000149782	ENSG00000182450,ENSG00000173264,ENSG00000149781,ENSG00000173153,ENSG00000168439,ENSG00000173113,ENSG00000149743,ENSG00000126432,ENSG00000219435	96	1	protein_coding	+	PLCB3	chr11:64018995-64036622	17627	6331
ENSG00000081277	26_peaks_stitched	chr1	201223948	201289011	26	65063	44332.51	8270.83	97	ENSG00000081277	ENSG00000163395,ENSG00000118194,ENSG00000081277	97	1	protein_coding	+	PKP1	chr1:201252580-201302121	49541	6734
ENSG00000173801	18_peaks_stitched	chr17	39926369	39970404	18	44035	41840.31	5915.25	98	ENSG00000141696,ENSG00000173801,ENSG00000141756	ENSG00000161594,ENSG00000141698,ENSG00000141756,ENSG00000173805,ENSG00000173801	98	1	protein_coding	-	JUP	chr17:39775692-39943183	167491	8740
ENSG00000133789	9_peaks_stitched	chr11	9761471	9784339	9	22868	40015.01	4306.28	99	ENSG00000133789	ENSG00000133812,ENSG00000133789	99	1	protein_coding	+	SWAP70	chr11:9685624-9774538	88914	10473
ENSG00000139793	38_peaks_stitched	chr13	97896014	97996729	38	100715	49034.42	13501.9	100	ENSG00000139793	ENSG00000139793	100	1	protein_coding	+	MBNL2	chr13:97873688-98046374	172686	9530
ENSG00000126705	22_peaks_stitched	chr1	27830241	27899652	22	69411	43261.74	7824.63	101	ENSG00000126705	ENSG00000158195	101	1	protein_coding	-	AHDC1	chr1:27860546-27930942	70396	8756
ENSG00000148120	15_peaks_stitched	chr9	97542802	97585250	15	42448	40445.97	5270.17	102	ENSG00000148120	ENSG00000148120	102	1	protein_coding	+	C9orf3	chr9:97488983-97849441	360458	18963
ENSG00000156515	27_peaks_stitched	chr10	71076099	71152295	27	76196	44703.57	9549.69	103	ENSG00000156515	ENSG00000156515,ENSG00000075073	103	1	protein_coding	+	HK1	chr10:71029740-71161638	131898	9202
ENSG00000212864	16_peaks_stitched	chr9	140082398	140150856	16	68458	47663.6	12510.5	104	ENSG00000176101,ENSG00000198569,ENSG00000188566,ENSG00000188163,ENSG00000176058,ENSG00000197191,ENSG00000188229,ENSG00000176248,ENSG00000188986,ENSG00000197768,ENSG00000212864,ENSG00000233198,ENSG00000187713	ENSG00000176884,ENSG00000185863,ENSG00000198435,ENSG00000176248,ENSG00000198113,ENSG00000188566,ENSG00000184709	104	1	protein_coding	-	RNF208	chr9:140114707-140116033	1326	2193
ENSG00000074054	18_peaks_stitched	chr2	122230144	122290913	18	60769	47493.92	12593.71	105	ENSG00000074054	ENSG00000074054	105	1	protein_coding	-	CLASP1	chr2:122095352-122407163	311811	16681
ENSG00000067182	14_peaks_stitched	chr12	6419398	6455489	14	36091	41751.17	6990.37	106	ENSG00000067182,ENSG00000008323	ENSG00000111321,ENSG00000111319,ENSG00000067182	106	1	protein_coding	-	TNFRSF1A	chr12:6437923-6451280	13357	9013
ENSG00000107438	35_peaks_stitched	chr10	96971046	97079962	35	108916	45472.37	10831.75	107	ENSG00000173124,ENSG00000107438,ENSG00000095637	ENSG00000095637,ENSG00000173124	107	1	protein_coding	-	PDLIM1	chr10:96997329-97050781	53452	3201
ENSG00000173599	16_peaks_stitched	chr11	66603359	66674854	16	71495	52547.25	17930.64	108	ENSG00000173715,ENSG00000173599,ENSG00000173653,ENSG00000173621	ENSG00000173715,ENSG00000173599	108	1	protein_coding	-	PC	chr11:66615704-66725847	110143	9812
ENSG00000180592	6_peaks_stitched	chr10	21803537	21824903	6	21366	38230.86	3741.41	109	ENSG00000078403,ENSG00000180592	ENSG00000078403,ENSG00000204682	109	1	protein_coding	-	SKIDA1	chr10:21802407-21814611	12204	9621
ENSG00000235194	7_peaks_stitched	chr14	23753962	23792357	7	38395	40383.22	6529.47	110	ENSG00000215271,ENSG00000235194,ENSG00000258643,ENSG00000129473,ENSG00000100836,ENSG00000268702	ENSG00000092096,ENSG00000215277,ENSG00000100842,ENSG00000166090,ENSG00000100836,ENSG00000215271	110	1	protein_coding	-	PPP1R3E	chr14:23764852-23772057	7205	14352
ENSG00000100345	40_peaks_stitched	chr22	36714447	36815836	40	101389	44552.49	10822.26	111	ENSG00000100345	ENSG00000100345	111	1	protein_coding	-	MYH9	chr22:36677327-36784063	106736	11168
ENSG00000186591	45_peaks_stitched	chr7	129464183	129557187	45	93004	41150.46	7638.01	112	ENSG00000186591		112	1	protein_coding	-	UBE2H	chr7:129470572-129592789	122217	8572
ENSG00000087152	10_peaks_stitched	chr17	42262734	42299882	10	37148	38897.36	5552.83	113	ENSG00000087152,ENSG00000168591,ENSG00000108312	ENSG00000268413,ENSG00000214921,ENSG00000161664,ENSG00000125319,ENSG00000004939	113	1	protein_coding	-	ATXN7L3	chr17:42269173-42277481	8308	6829
ENSG00000175592	10_peaks_stitched	chr11	65655052	65688090	10	33038	40420.12	7078.37	114	ENSG00000175550,ENSG00000172500,ENSG00000175592,ENSG00000175573,ENSG00000175602	ENSG00000172732,ENSG00000172757,ENSG00000172638,ENSG00000175550,ENSG00000172543,ENSG00000175467,ENSG00000172500	114	1	protein_coding	-	FOSL1	chr11:65659520-65668044	8524	5139
ENSG00000026508	18_peaks_stitched	chr11	35160066	35214290	18	54224	39647.41	6535.87	115	ENSG00000026508	ENSG00000026508,ENSG00000269766	115	1	protein_coding	+	CD44	chr11:35160417-35253949	93532	21300
ENSG00000205336	16_peaks_stitched	chr16	57650190	57688513	16	38323	39972.55	6889.68	116	ENSG00000205336	ENSG00000159625,ENSG00000182885,ENSG00000159618	116	1	protein_coding	+	GPR56	chr16:57644564-57698944	54380	39316
ENSG00000185332	11_peaks_stitched	chr17	79360253	79405237	11	44984	39188.51	6125.6	117			117	1	protein_coding	-	TMEM105	chr17:79285074-79304474	19400	5194
ENSG00000104915	20_peaks_stitched	chr19	13226695	13293169	20	66474	40132.45	7096.14	118	ENSG00000104915,ENSG00000104907,ENSG00000160877,ENSG00000160888	ENSG00000104907,ENSG00000008441,ENSG00000104903,ENSG00000141837	118	1	protein_coding	-	STX10	chr19:13254872-13261197	6325	6252
ENSG00000169813	11_peaks_stitched	chr10	43879014	43916903	11	37889	39099.77	6092.46	119	ENSG00000169813	ENSG00000243660,ENSG00000150201	119	1	protein_coding	-	HNRNPF	chr10:43881065-43904614	23549	6388
ENSG00000122861	20_peaks_stitched	chr10	75632261	75701030	20	68769	41593.48	8598.68	120	ENSG00000148660,ENSG00000122861,ENSG00000222047	ENSG00000148660	120	1	protein_coding	+	PLAU	chr10:75668935-75677255	8320	4676
ENSG00000182718	20_peaks_stitched	chr15	60653478	60716888	20	63410	41858.12	8941.57	121	ENSG00000182718,ENSG00000128915	ENSG00000128915,ENSG00000182718	121	1	protein_coding	-	ANXA2	chr15:60639333-60695082	55749	13479
ENSG00000268427	13_peaks_stitched	chr22	50682198	50746657	13	64459	40583.53	7862.49	122	ENSG00000196576,ENSG00000188130,ENSG00000100429,ENSG00000128159,ENSG00000185386,ENSG00000268427	ENSG00000170638,ENSG00000128159,ENSG00000073169,ENSG00000205593,ENSG00000100239	122	1	protein_coding	+	AL022328.1	chr22:50714103-50714350	247	166
ENSG00000169926	22_peaks_stitched	chr15	31617583	31693745	22	76162	44447.58	11753.01	123	ENSG00000169926		123	1	protein_coding	+	KLF13	chr15:31619058-31727868	108810	10185
ENSG00000119669	23_peaks_stitched	chr14	77370922	77444553	23	73631	40962.23	8287.21	124			124	1	protein_coding	-	IRF2BPL	chr14:77490888-77495034	4146	4146
ENSG00000168758	13_peaks_stitched	chr2	97520242	97569559	13	49317	43444.33	10917.67	125	ENSG00000168754,ENSG00000168758,ENSG00000213337,ENSG00000163126	ENSG00000168763,ENSG00000168754,ENSG00000163126	125	1	protein_coding	-	SEMA4C	chr2:97525453-97536494	11041	12693
ENSG00000160563	16_peaks_stitched	chr9	134879284	134955564	16	76280	43737.81	11243.35	126	ENSG00000160563		126	1	protein_coding	-	MED27	chr9:134735494-134955295	219801	2038
ENSG00000005884	13_peaks_stitched	chr17	48103711	48144853	13	41142	38590.71	6112.61	127	ENSG00000005884	ENSG00000005882,ENSG00000005884,ENSG00000167100,ENSG00000064195	127	1	protein_coding	+	ITGA3	chr17:48133332-48167845	34513	16707
ENSG00000136908	27_peaks_stitched	chr9	130660836	130749424	27	88588	48167.94	15976.08	128	ENSG00000167106,ENSG00000136840,ENSG00000160408,ENSG00000167103,ENSG00000136908	ENSG00000160408,ENSG00000106992,ENSG00000106991	128	1	protein_coding	-	DPM2	chr9:130697378-130700763	3385	4727
ENSG00000117394	24_peaks_stitched	chr1	43388878	43434565	24	45687	37929.11	5828.67	129	ENSG00000117394		129	1	protein_coding	-	SLC2A1	chr1:43391052-43424530	33478	5507
ENSG00000001084	11_peaks_stitched	chr6	53445692	53494588	11	48896	43709.32	12008.17	130	ENSG00000001084	ENSG00000001084,ENSG00000124743	130	1	protein_coding	-	GCLC	chr6:53362139-53481768	119629	12324
ENSG00000143578	10_peaks_stitched	chr1	153917478	153964386	10	46908	38739.12	7105.13	131	ENSG00000160741,ENSG00000143570,ENSG00000143578,ENSG00000143545,ENSG00000177954,ENSG00000143543,ENSG00000198837	ENSG00000198837,ENSG00000143614	131	1	protein_coding	+	CREB3L4	chr1:153940010-153946839	6829	8270
ENSG00000143320	16_peaks_stitched	chr1	156646751	156723061	16	76310	40730.78	9179.08	132	ENSG00000143294,ENSG00000143319,ENSG00000143321,ENSG00000143320,ENSG00000143303,ENSG00000143314,ENSG00000132688	ENSG00000143294,ENSG00000132692	132	1	protein_coding	-	CRABP2	chr1:156669398-156675608	6210	1925
ENSG00000029153	9_peaks_stitched	chr12	27472576	27500009	9	27433	43080.06	11908.76	133	ENSG00000211455,ENSG00000029153	ENSG00000211455,ENSG00000029153	133	1	protein_coding	+	ARNTL2	chr12:27485787-27576241	90454	6876
ENSG00000075426	10_peaks_stitched	chr2	28599211	28637030	10	37819	35548.04	4493.81	134	ENSG00000075426	ENSG00000163803	134	1	protein_coding	+	FOSL2	chr2:28615315-28640179	24864	13458
ENSG00000172216	25_peaks_stitched	chr20	48850063	48951815	25	101752	42908.6	11947.28	135		ENSG00000172216	135	1	protein_coding	+	CEBPB	chr20:48807376-48809212	1836	1836
ENSG00000111319	11_peaks_stitched	chr12	6472139	6499572	11	27433	35951.28	5038.68	136	ENSG00000111319,ENSG00000111321	ENSG00000067182,ENSG00000008323,ENSG00000111319	136	1	protein_coding	-	SCNN1A	chr12:6456009-6486896	30887	16884
ENSG00000111276	4_peaks_stitched	chr12	12868406	12880076	4	11670	33166.17	2282.49	137	ENSG00000111276,ENSG00000178878	ENSG00000183150	137	1	protein_coding	+	CDKN1B	chr12:12867992-12875305	7313	4314
ENSG00000136002	14_peaks_stitched	chr2	131554913	131605442	14	50529	41532.91	10820.55	138	ENSG00000136002	ENSG00000178171	138	1	protein_coding	+	ARHGEF4	chr2:131594489-131804836	210347	18493
ENSG00000108786	20_peaks_stitched	chr17	40670291	40740552	20	70261	40126.69	9454.72	139	ENSG00000068120,ENSG00000033627,ENSG00000108786,ENSG00000108788,ENSG00000141699,ENSG00000108784,ENSG00000131470	ENSG00000131462,ENSG00000033627,ENSG00000108788,ENSG00000141699	139	1	protein_coding	+	HSD17B1	chr17:40701232-40707231	5999	7617
ENSG00000228221	3_peaks_stitched	chr3	177306422	177322264	3	15842	33847.36	3180.86	140	ENSG00000228221	ENSG00000228221	140	1	lincRNA	+	LINC00578	chr3:177159709-177470093	310384	1778
ENSG00000089902	21_peaks_stitched	chr14	102966683	103069208	21	102525	41806.97	11152.01	141	ENSG00000156381,ENSG00000196663,ENSG00000089902	ENSG00000196663	141	1	protein_coding	+	RCOR1	chr14:103058998-103196913	137915	11008
ENSG00000237441	9_peaks_stitched	chr6	33238886	33291663	9	52777	36483.28	6177.6	142	ENSG00000235863,ENSG00000231925,ENSG00000204220,ENSG00000227057,ENSG00000223501,ENSG00000237441,ENSG00000204209,ENSG00000236104,ENSG00000231500	ENSG00000223501	142	1	protein_coding	-	RGL2	chr6:33259431-33267101	7670	8307
ENSG00000130734	19_peaks_stitched	chr19	10609242	10680651	19	71409	37261.99	7119.08	143	ENSG00000079999,ENSG00000129347,ENSG00000130734,ENSG00000180739,ENSG00000129355	ENSG00000065989,ENSG00000129354,ENSG00000129353,ENSG00000079999	143	1	protein_coding	+	ATG4D	chr19:10654571-10664094	9523	7272
ENSG00000115641	18_peaks_stitched	chr2	105987141	106045701	18	58560	37135.84	7012.83	144	ENSG00000115641	ENSG00000135974,ENSG00000135966	144	1	protein_coding	-	FHL2	chr2:105974169-106054970	80801	11543
ENSG00000112561	13_peaks_stitched	chr6	41672486	41703377	13	30891	34913.61	4873.92	145	ENSG00000112561	ENSG00000112561,ENSG00000268275,ENSG00000096088,ENSG00000124593,ENSG00000137218	145	1	protein_coding	-	TFEB	chr6:41651716-41703997	52281	9205
ENSG00000245532	16_peaks_stitched	chr11	65183574	65223148	16	39574	36033.32	6018.22	146	ENSG00000245532,ENSG00000173727	ENSG00000162241,ENSG00000126391,ENSG00000251562	146	1	lincRNA	+	NEAT1	chr11:65190245-65213011	22766	26040
ENSG00000074047	20_peaks_stitched	chr2	121651561	121710566	20	59005	41947.67	12218.86	147	ENSG00000074047		147	1	protein_coding	+	GLI2	chr2:121493199-121750229	257030	18479
ENSG00000139725	18_peaks_stitched	chr12	122203822	122251102	18	47280	35847.29	6167.79	148	ENSG00000139725,ENSG00000188735,ENSG00000139718	ENSG00000158104	148	1	protein_coding	-	RHOF	chr12:122215664-122241309	25645	7571
ENSG00000142627	18_peaks_stitched	chr1	16465526	16515594	18	50068	35625.43	6100.97	149	ENSG00000142627	ENSG00000142632,ENSG00000204377,ENSG00000142627,ENSG00000132881	149	1	protein_coding	-	EPHA2	chr1:16450832-16482582	31750	4621
ENSG00000136830	22_peaks_stitched	chr9	130281645	130346652	22	65007	40537.87	11090.2	150	ENSG00000136830	ENSG00000148356,ENSG00000136854,ENSG00000136830	150	1	protein_coding	-	FAM129B	chr9:130267618-130341268	73650	8215
ENSG00000173465	15_peaks_stitched	chr11	65307020	65363357	15	56337	38997.74	9552.24	151	ENSG00000173442,ENSG00000168056,ENSG00000173465,ENSG00000176973,ENSG00000269018,ENSG00000173338	ENSG00000142186,ENSG00000173327,ENSG00000213445,ENSG00000251562,ENSG00000197136	151	1	protein_coding	+	SSSCA1	chr11:65337901-65341413	3512	4552
ENSG00000177685	11_peaks_stitched	chr11	795295	860186	11	64891	38798.52	9357.95	152	ENSG00000177697,ENSG00000177700,ENSG00000177542,ENSG00000177666,ENSG00000177685,ENSG00000214063,ENSG00000177595,ENSG00000177600	ENSG00000177225,ENSG00000177156,ENSG00000177830,ENSG00000214063,ENSG00000177542,ENSG00000184524,ENSG00000255284	152	1	protein_coding	+	EFCAB4A	chr11:826144-831991	5847	12127
ENSG00000109062	15_peaks_stitched	chr17	72743984	72773187	15	29203	33511.8	4136.06	153	ENSG00000109065,ENSG00000109062,ENSG00000109066	ENSG00000172794,ENSG00000186074	153	1	protein_coding	+	SLC9A3R1	chr17:72744791-72765492	20701	4083
ENSG00000153310	11_peaks_stitched	chr8	130983388	131029565	11	46177	38254.3	9005.08	154	ENSG00000153310	ENSG00000153310	154	1	protein_coding	-	FAM49B	chr8:130851839-131029375	177536	16444
ENSG00000101384	13_peaks_stitched	chr20	10615947	10656419	13	40472	33928.35	4679.74	155	ENSG00000101384,ENSG00000149346		155	1	protein_coding	-	JAG1	chr20:10618332-10654694	36362	6956
ENSG00000125740	25_peaks_stitched	chr19	45926233	46018833	25	92600	38509.35	9459.26	156	ENSG00000125744,ENSG00000125753,ENSG00000213889,ENSG00000012061,ENSG00000125740	ENSG00000117877,ENSG00000125753,ENSG00000104881,ENSG00000012061,ENSG00000125740	156	1	protein_coding	+	FOSB	chr19:45971253-45978437	7184	16322
ENSG00000062038	19_peaks_stitched	chr16	68669695	68742472	19	72777	38364.84	9325.57	157	ENSG00000062038	ENSG00000062038,ENSG00000039068	157	1	protein_coding	+	CDH3	chr16:68670092-68756519	86427	8145
ENSG00000174791	5_peaks_stitched	chr11	66095742	66116152	5	20410	34159.08	5159.79	158	ENSG00000174744,ENSG00000174791,ENSG00000174684	ENSG00000174851,ENSG00000179292,ENSG00000174871,ENSG00000174669,ENSG00000174807	158	1	protein_coding	-	RIN1	chr11:66097713-66104311	6598	10185
ENSG00000162783	24_peaks_stitched	chr1	181046892	181111674	24	64782	39510.91	10590.91	159	ENSG00000162783	ENSG00000153029	159	1	protein_coding	+	IER5	chr1:181057638-181059977	2339	2339
ENSG00000119669	13_peaks_stitched	chr14	77470391	77513074	13	42683	34137.66	5232.58	160	ENSG00000119669		160	1	protein_coding	-	IRF2BPL	chr14:77490888-77495034	4146	4146
ENSG00000136720	16_peaks_stitched	chr2	129018054	129080574	16	62520	39748.39	10894.06	161	ENSG00000136720		161	1	protein_coding	-	HS6ST1	chr2:128994290-129076151	81861	5651
ENSG00000120708	27_peaks_stitched	chr5	135328612	135398143	27	69531	37855	9081.37	162	ENSG00000120708	ENSG00000145826	162	1	protein_coding	+	TGFBI	chr5:135364584-135399507	34923	15203
ENSG00000204390	14_peaks_stitched	chr6	31760188	31805299	14	45111	34947.85	6175.05	163	ENSG00000204387,ENSG00000204394,ENSG00000204389,ENSG00000204392,ENSG00000204388,ENSG00000204390	ENSG00000204396,ENSG00000204410,ENSG00000204385,ENSG00000228727,ENSG00000204371,ENSG00000204394,ENSG00000204386,ENSG00000255152	163	1	protein_coding	-	HSPA1L	chr6:31777396-31783437	6041	4559
ENSG00000063660	12_peaks_stitched	chr2	241365907	241397831	12	31924	31827.26	3224.66	164	ENSG00000218416,ENSG00000063660	ENSG00000144504,ENSG00000063660	164	1	protein_coding	+	GPC1	chr2:241375088-241407493	32405	9434
ENSG00000228221	16_peaks_stitched	chr3	177158049	177202323	16	44274	36761.33	8249.19	165	ENSG00000228221		165	1	lincRNA	+	LINC00578	chr3:177159709-177470093	310384	1778
ENSG00000165637	24_peaks_stitched	chr10	76944982	76996253	24	51271	34553.03	6158.35	166	ENSG00000165637,ENSG00000165644		166	1	protein_coding	+	VDAC2	chr10:76969912-76991206	21294	6812
ENSG00000180806	10_peaks_stitched	chr12	54366486	54428111	10	61625	35531.64	7141.88	167	ENSG00000123388,ENSG00000037965,ENSG00000172789,ENSG00000180806,ENSG00000180818,ENSG00000197757,ENSG00000198353	ENSG00000123364,ENSG00000123407,ENSG00000273266,ENSG00000198353	167	1	protein_coding	+	HOXC9	chr12:54388679-54397121	8442	3595
ENSG00000004975	11_peaks_stitched	chr17	7108369	7167180	11	58811	34790.27	6553.26	168	ENSG00000181885,ENSG00000040633,ENSG00000072778,ENSG00000170296,ENSG00000175826,ENSG00000170291,ENSG00000004975,ENSG00000132535,ENSG00000262526	ENSG00000132535,ENSG00000132507,ENSG00000181856,ENSG00000141505,ENSG00000006047,ENSG00000132522	168	1	protein_coding	-	DVL2	chr17:7128660-7137864	9204	10519
ENSG00000160789	20_peaks_stitched	chr1	156065445	156100762	20	35317	33294.94	5085.43	169	ENSG00000160789	ENSG00000116586,ENSG00000196189,ENSG00000132698,ENSG00000160789,ENSG00000254726,ENSG00000160803	169	1	protein_coding	+	LMNA	chr1:156052364-156109880	57516	16696
ENSG00000138119	28_peaks_stitched	chr10	95173183	95242541	28	69358	35156.08	6959.45	170	ENSG00000138119	ENSG00000138119,ENSG00000138180	170	1	protein_coding	-	MYOF	chr10:95066186-95242074	175888	9740
ENSG00000198755	18_peaks_stitched	chr6	35410768	35466470	18	55702	34656.3	6488.39	171	ENSG00000198755,ENSG00000112039,ENSG00000007866,ENSG00000112041	ENSG00000112041	171	1	protein_coding	+	RPL10A	chr6:35436185-35438562	2377	2390
ENSG00000169129	37_peaks_stitched	chr10	116064001	116173283	37	109282	40508.02	12557.05	172	ENSG00000169129	ENSG00000169129,ENSG00000099204	172	1	protein_coding	-	AFAP1L2	chr10:116054583-116164515	109932	8542
ENSG00000175662	21_peaks_stitched	chr17	17814496	17875730	21	61234	34075.6	6157.33	173	ENSG00000175662	ENSG00000171962,ENSG00000175662,ENSG00000171953	173	1	protein_coding	-	TOM1L2	chr17:17746828-17875736	128908	13147
ENSG00000085733	7_peaks_stitched	chr11	70243331	70255278	7	11947	34997.42	7146.85	174	ENSG00000085733	ENSG00000085733,ENSG00000131626	174	1	protein_coding	+	CTTN	chr11:70244510-70282690	38180	12745
ENSG00000185442	11_peaks_stitched	chr15	93340574	93388723	11	48149	33892.49	6142.27	175	ENSG00000185442	ENSG00000185442,ENSG00000173575	175	1	protein_coding	-	FAM174B	chr15:93160673-93353114	192441	7516
ENSG00000196123	15_peaks_stitched	chr16	67181204	67242667	15	61463	37505.84	9835.6	176	ENSG00000102878,ENSG00000140939,ENSG00000205250,ENSG00000135722,ENSG00000196123,ENSG00000125122,ENSG00000125149,ENSG00000102871,ENSG00000102890,ENSG00000179044,ENSG00000237172	ENSG00000237102,ENSG00000168701,ENSG00000135740,ENSG00000135723,ENSG00000125149,ENSG00000125122,ENSG00000102890	176	1	protein_coding	-	KIAA0895L	chr16:67209505-67217943	8438	10816
ENSG00000161526	14_peaks_stitched	chr17	73662704	73703946	14	41242	32944.19	5283.57	177	ENSG00000161526,ENSG00000108469	ENSG00000266714,ENSG00000132470,ENSG00000204323,ENSG00000108469,ENSG00000259120	177	1	protein_coding	+	SAP30BP	chr17:73663196-73704142	40946	19232
ENSG00000143382	10_peaks_stitched	chr1	150509396	150552986	10	43590	34662.98	7110.9	178	ENSG00000143382,ENSG00000143384,ENSG00000225996	ENSG00000143374,ENSG00000143420,ENSG00000143369,ENSG00000228126	178	1	protein_coding	+	ADAMTSL4	chr1:150521884-150533413	11529	8590
ENSG00000169564	8_peaks_stitched	chr2	70288535	70323130	8	34595	33270.92	5790.92	179	ENSG00000169564		179	1	protein_coding	+	PCBP1	chr2:70314585-70316332	1747	1747
ENSG00000184995	19_peaks_stitched	chr9	21546340	21592670	19	46330	31209.62	3761.77	180			180	1	protein_coding	-	IFNE	chr9:21480841-21482312	1471	1471
ENSG00000129474	3_peaks_stitched	chr14	23443500	23452777	3	9277	29691.56	2277.44	181	ENSG00000129474	ENSG00000100802,ENSG00000100462,ENSG00000092036	181	1	protein_coding	-	AJUBA	chr14:23440383-23451851	11468	10590
ENSG00000173156	13_peaks_stitched	chr11	66821786	66850188	13	28402	33472.15	6059.19	182	ENSG00000173156	ENSG00000173227,ENSG00000173120	182	1	protein_coding	+	RHOD	chr11:66824289-66839484	15195	1927
ENSG00000176407	20_peaks_stitched	chr2	85172184	85246386	20	74202	37133.14	9730.2	183	ENSG00000176407	ENSG00000186854,ENSG00000269417,ENSG00000034510	183	1	protein_coding	+	KCMF1	chr2:85198216-85286595	88379	8107
ENSG00000179066	19_peaks_stitched	chr19	35579033	35619399	19	40366	32017.64	4627.52	184	ENSG00000179066,ENSG00000089356,ENSG00000153902	ENSG00000089327,ENSG00000266964,ENSG00000221946,ENSG00000105707,ENSG00000153902	184	1	protein_coding	+	AC020907.1	chr19:35596873-35598141	1268	1268
ENSG00000177565	11_peaks_stitched	chr3	176887913	176917135	11	29222	32089.59	4707.74	185	ENSG00000177565		185	1	protein_coding	-	TBL1XR1	chr3:176737143-176915261	178118	19754
ENSG00000172819	7_peaks_stitched	chr12	53610845	53629819	7	18974	30537.44	3189.96	186	ENSG00000172819	ENSG00000139631,ENSG00000135476,ENSG00000139626,ENSG00000172819,ENSG00000139651,ENSG00000182544	186	1	protein_coding	-	RARG	chr12:53604354-53626764	22410	13164
ENSG00000168264	11_peaks_stitched	chr1	234724566	234755113	11	30547	31787.37	4503.67	187	ENSG00000168264	ENSG00000224939,ENSG00000168264	187	1	protein_coding	-	IRF2BP2	chr1:234740015-234745271	5256	6372
ENSG00000132002	32_peaks_stitched	chr19	14605410	14685096	32	79686	35633.81	8448.59	188	ENSG00000099797,ENSG00000132002,ENSG00000099795,ENSG00000123159	ENSG00000123143,ENSG00000187912,ENSG00000123159,ENSG00000099795,ENSG00000160951	188	1	protein_coding	-	DNAJB1	chr19:14625582-14640582	15000	7701
ENSG00000235098	10_peaks_stitched	chr1	1333516	1372151	10	38635	31698.64	4690.89	189	ENSG00000179403,ENSG00000242485,ENSG00000221978,ENSG00000235098,ENSG00000205116	ENSG00000162576,ENSG00000221978,ENSG00000175756,ENSG00000107404,ENSG00000215915,ENSG00000160072	189	1	protein_coding	-	ANKRD65	chr1:1353800-1357149	3349	6361
ENSG00000250588	6_peaks_stitched	chr3	159478892	159509461	6	30569	32621.61	5658.55	190	ENSG00000250588	ENSG00000151967	190	1	protein_coding	+	IQCJ-SCHIP1	chr3:158680024-159615155	935131	8975
ENSG00000155096	4_peaks_stitched	chr8	103800335	103823670	4	23335	32261.83	5396.36	191		ENSG00000155096	191	1	protein_coding	-	AZIN1	chr8:103838585-103906092	67507	9085
ENSG00000163191	8_peaks_stitched	chr1	151994917	152025045	8	30128	31864.57	5013.94	192	ENSG00000163191	ENSG00000197747,ENSG00000182898	192	1	protein_coding	-	S100A11	chr1:152004982-152020383	15401	676
ENSG00000141401	24_peaks_stitched	chr18	11943031	12039163	24	96132	39737.1	12903.44	193	ENSG00000141401	ENSG00000154889	193	1	protein_coding	+	IMPA2	chr18:11981024-12030876	49852	7100
ENSG00000143061	25_peaks_stitched	chr1	117161439	117240115	25	78676	45130.3	18446.27	194	ENSG00000143061,ENSG00000203864	ENSG00000116815	194	1	protein_coding	-	IGSF3	chr1:117117031-117210375	93344	8131
ENSG00000053108	10_peaks_stitched	chr5	132557765	132585652	10	27887	30487.35	3846.28	195	ENSG00000053108	ENSG00000053108	195	1	protein_coding	-	FSTL4	chr5:132532147-132948255	416108	8531
ENSG00000184825	14_peaks_stitched	chr6	27094636	27156826	14	62190	33083.18	6535.3	196	ENSG00000184825,ENSG00000198339,ENSG00000124635,ENSG00000197903,ENSG00000196787		196	1	protein_coding	+	HIST1H2AH	chr6:27114861-27115317	456	456
ENSG00000163435	29_peaks_stitched	chr1	201974780	202056556	29	81776	34596.14	8060.78	197	ENSG00000163435,ENSG00000176393	ENSG00000176393,ENSG00000134375,ENSG00000170075,ENSG00000143862	197	1	protein_coding	+	ELF3	chr1:201977073-201986316	9243	11523
ENSG00000070808	13_peaks_stitched	chr5	149643307	149704297	13	60990	34691.59	8188.79	198	ENSG00000070808,ENSG00000183876	ENSG00000070814,ENSG00000070808	198	1	protein_coding	-	CAMK2A	chr5:149599054-149669854	70800	8283
ENSG00000072310	17_peaks_stitched	chr17	17710560	17757768	17	47208	32951.73	6469.81	199	ENSG00000072310,ENSG00000175662,ENSG00000108557	ENSG00000108557,ENSG00000175662	199	1	protein_coding	-	SREBF1	chr17:17713713-17740325	26612	16064
ENSG00000160207	16_peaks_stitched	chr21	44981773	45042722	16	60949	31414.04	4975.51	200	ENSG00000160207	ENSG00000160208	200	1	protein_coding	-	HSF2BP	chr21:44949072-45079374	130302	3071
ENSG00000110047	25_peaks_stitched	chr11	64602223	64661862	25	59639	35549.93	9160.61	201	ENSG00000110047,ENSG00000171219	ENSG00000149735,ENSG00000133895,ENSG00000168067,ENSG00000171219,ENSG00000110046,ENSG00000068971,ENSG00000168070	201	1	protein_coding	-	EHD1	chr11:64619114-64655768	36654	13331
ENSG00000067225	7_peaks_stitched	chr15	72511252	72530741	7	19489	29690.74	3382.17	202	ENSG00000067225	ENSG00000175318,ENSG00000137817,ENSG00000067225	202	1	protein_coding	-	PKM	chr15:72491370-72524164	32794	16353
ENSG00000083307	11_peaks_stitched	chr8	102502980	102551819	11	48839	32774.46	6674.77	203	ENSG00000083307		203	1	protein_coding	+	GRHL2	chr8:102504660-102681954	177294	7289
ENSG00000145555	38_peaks_stitched	chr5	16852975	16937279	38	84304	36910.63	10822.33	204	ENSG00000145555		204	1	protein_coding	-	MYO10	chr5:16665395-16936372	270977	13572
ENSG00000161011	8_peaks_stitched	chr5	179221954	179255121	8	33167	31170.63	5087.97	205	ENSG00000161013,ENSG00000161011,ENSG00000213316,ENSG00000161021	ENSG00000197226,ENSG00000161021,ENSG00000161010,ENSG00000245317	205	1	protein_coding	+	SQSTM1	chr5:179233388-179265078	31690	16537
ENSG00000148926	3_peaks_stitched	chr11	10314697	10331801	3	17104	28960	2919.55	206	ENSG00000148926,ENSG00000133805,ENSG00000133812	ENSG00000133805	206	1	protein_coding	+	ADM	chr11:10326227-10328944	2717	8963
ENSG00000092148	15_peaks_stitched	chr14	31621031	31678621	15	57590	37585.88	11681.95	207	ENSG00000092148	ENSG00000092148	207	1	protein_coding	-	HECTD1	chr14:31569318-31677010	107692	18245
ENSG00000107338	26_peaks_stitched	chr9	37998915	38069988	26	71073	33228.99	7331.91	208	ENSG00000107338		208	1	protein_coding	-	SHB	chr9:37919131-38069210	150079	4116
ENSG00000169242	6_peaks_stitched	chr1	155092283	155113321	6	21038	30453.47	4631.85	209	ENSG00000179085,ENSG00000169242,ENSG00000169241	ENSG00000163463,ENSG00000163462,ENSG00000143590,ENSG00000185499	209	1	protein_coding	+	EFNA1	chr1:155099936-155107333	7397	4371
ENSG00000083857	4_peaks_stitched	chr4	187643490	187658895	4	15405	27706.98	2095.79	210	ENSG00000083857		210	1	protein_coding	-	FAT1	chr4:187508937-187647876	138939	22723
ENSG00000131759	16_peaks_stitched	chr17	38459637	38506718	16	47081	32253.07	6713.56	211	ENSG00000131759	ENSG00000131747,ENSG00000094804,ENSG00000131759,ENSG00000183153,ENSG00000171475,ENSG00000266208	211	1	protein_coding	+	RARA	chr17:38465444-38513094	47650	7118
ENSG00000165527	16_peaks_stitched	chr14	50306264	50379719	16	73455	33895.07	8451.91	212	ENSG00000165525,ENSG00000165527,ENSG00000197502	ENSG00000165525,ENSG00000269832	212	1	protein_coding	+	ARF6	chr14:50359810-50361490	1680	1581
ENSG00000204682	17_peaks_stitched	chr10	21603245	21662526	17	59281	33158.33	7726.9	213			213	1	protein_coding	-	CASC10	chr10:21781587-21786191	4604	3799
ENSG00000132207	14_peaks_stitched	chr16	30194269	30221586	14	27317	32343.34	6959.16	214	ENSG00000102879,ENSG00000261052,ENSG00000169627,ENSG00000132207		214	1	protein_coding	+	SLX1A	chr16:30205208-30208882	3674	4488
ENSG00000139146	5_peaks_stitched	chr12	31468899	31479626	5	10727	30140.05	4835.12	215	ENSG00000177340,ENSG00000139146	ENSG00000139146	215	1	protein_coding	-	FAM60A	chr12:31433518-31479992	46474	8474
ENSG00000161203	8_peaks_stitched	chr3	183872537	183904967	8	32430	32773.91	7527.04	216	ENSG00000161202,ENSG00000161203,ENSG00000161204,ENSG00000145191	ENSG00000145191,ENSG00000161204,ENSG00000145198	216	1	protein_coding	+	AP2M1	chr3:183892477-183901879	9402	10136
ENSG00000204256	3_peaks_stitched	chr6	32935109	32942652	3	7543	26625.24	1393.03	217	ENSG00000204257,ENSG00000204256	ENSG00000242574,ENSG00000204256,ENSG00000204257,ENSG00000204252	217	1	protein_coding	+	BRD2	chr6:32936437-32949282	12845	17186
ENSG00000057294	14_peaks_stitched	chr12	33012919	33059910	14	46991	44827.15	19597.39	218	ENSG00000057294	ENSG00000057294	218	1	protein_coding	-	PKP2	chr12:32943679-33049774	106095	9392
ENSG00000104081	24_peaks_stitched	chr15	40330261	40402005	24	71744	36539.21	11311.14	219	ENSG00000140319,ENSG00000104081	ENSG00000128829	219	1	protein_coding	-	BMF	chr15:40380091-40401093	21002	11892
ENSG00000137312	13_peaks_stitched	chr6	30684076	30723169	13	39093	30089.84	5159.71	220	ENSG00000137312,ENSG00000196230,ENSG00000137337,ENSG00000137331	ENSG00000137404,ENSG00000137337,ENSG00000228022,ENSG00000146112,ENSG00000204560	220	1	protein_coding	-	FLOT1	chr6:30695486-30710510	15024	6272
ENSG00000124942	13_peaks_stitched	chr11	62305460	62342468	13	37008	29158.43	4263.85	221	ENSG00000124942,ENSG00000254772,ENSG00000255508	ENSG00000149489,ENSG00000149499,ENSG00000149480,ENSG00000149016,ENSG00000149541,ENSG00000124942	221	1	protein_coding	-	AHNAK	chr11:62201016-62323707	122691	21288
ENSG00000140945	4_peaks_stitched	chr16	82660348	82672099	4	11751	26807.63	1942.92	222	ENSG00000140945		222	1	protein_coding	+	CDH13	chr16:82660408-83830204	1169796	9732
ENSG00000189334	5_peaks_stitched	chr1	153580133	153608636	5	28503	29745.11	4891.87	223	ENSG00000189334,ENSG00000160678,ENSG00000189171,ENSG00000160679,ENSG00000188643	ENSG00000160679,ENSG00000196754,ENSG00000143621,ENSG00000143553,ENSG00000169418	223	1	protein_coding	-	S100A14	chr1:153586731-153589462	2731	2660
ENSG00000100902	4_peaks_stitched	chr14	35800524	35812135	4	11611	29565.58	4715.15	224		ENSG00000100902	224	1	protein_coding	+	PSMA6	chr14:35747839-35786699	38860	9988
ENSG00000162909	26_peaks_stitched	chr1	223886962	223936083	26	49121	32215.76	7385.71	225	ENSG00000162909	ENSG00000162909,ENSG00000203697	225	1	protein_coding	+	CAPN2	chr1:223889295-223963720	74425	12899
ENSG00000144355	4_peaks_stitched	chr2	172949037	172968109	4	19072	28632.03	3860.5	226	ENSG00000144355,ENSG00000115844	ENSG00000172878	226	1	protein_coding	+	DLX1	chr2:172949468-172954405	4937	8052
ENSG00000221926	13_peaks_stitched	chr17	15535006	15564092	13	29086	28615.34	3844.17	227	ENSG00000221926	ENSG00000187607,ENSG00000221926,ENSG00000241322,ENSG00000255104	227	1	protein_coding	-	TRIM16	chr17:15531274-15587625	56351	12684
ENSG00000149043	7_peaks_stitched	chr11	1841299	1863913	7	22614	28126.99	3377.49	228	ENSG00000149043,ENSG00000130598	ENSG00000130592,ENSG00000184682	228	1	protein_coding	+	SYT8	chr11:1848709-1858751	10042	12821
ENSG00000182704	13_peaks_stitched	chr11	76474219	76505879	13	31660	28532.77	3865.51	229	ENSG00000182704		229	1	protein_coding	+	TSKU	chr11:76493295-76509198	15903	7443
ENSG00000177989	7_peaks_stitched	chr22	50962984	50984785	7	21801	27247.49	2706.51	230	ENSG00000025708,ENSG00000130489,ENSG00000177989	ENSG00000025770,ENSG00000100258,ENSG00000128165,ENSG00000100253,ENSG00000100288,ENSG00000205560,ENSG00000100241,ENSG00000254413,ENSG00000130487,ENSG00000217442	230	1	protein_coding	-	ODF3B	chr22:50968139-50971009	2870	5226
ENSG00000087494	7_peaks_stitched	chr12	28176174	28189651	7	13477	32193.49	7657.36	231			231	1	protein_coding	-	PTHLH	chr12:28111017-28125638	14621	8506
ENSG00000168071	20_peaks_stitched	chr11	64068659	64127314	20	58655	31205.03	6707.44	232	ENSG00000168071,ENSG00000173153,ENSG00000173113,ENSG00000162302,ENSG00000219435,ENSG00000126432	ENSG00000182450,ENSG00000173264,ENSG00000002330,ENSG00000149782,ENSG00000162302	232	1	protein_coding	+	CCDC88B	chr11:64107695-64125006	17311	14560
ENSG00000143742	12_peaks_stitched	chr1	225922996	225967323	12	44327	30593.56	6098.91	233	ENSG00000143742	ENSG00000143819	233	1	protein_coding	+	SRP9	chr1:225965531-225978168	12637	2243
ENSG00000118197	18_peaks_stitched	chr1	200588931	200644812	18	55881	29623.03	5243.28	234	ENSG00000118197,ENSG00000118193		234	1	protein_coding	-	DDX59	chr1:200593024-200639097	46073	7115
ENSG00000183484	4_peaks_stitched	chr14	105552152	105564466	4	12314	26379.8	2125.47	235		ENSG00000183484,ENSG00000184916	235	1	protein_coding	-	GPR132	chr14:105515728-105531782	16054	13179
ENSG00000185813	13_peaks_stitched	chr17	79844433	79895614	13	51181	31080.56	6866.93	236	ENSG00000141552,ENSG00000187531,ENSG00000185813,ENSG00000183010,ENSG00000183684,ENSG00000197063,ENSG00000183979	ENSG00000141522,ENSG00000169696,ENSG00000185624,ENSG00000185105,ENSG00000185269	236	1	protein_coding	-	PCYT2	chr17:79858841-79869340	10499	13394
ENSG00000149923	7_peaks_stitched	chr16	30064055	30108177	7	44122	30210.84	6109.08	237	ENSG00000149925,ENSG00000090238,ENSG00000149922,ENSG00000149923,ENSG00000149926	ENSG00000149927,ENSG00000102882,ENSG00000149926,ENSG00000102886,ENSG00000167194	237	1	protein_coding	+	PPP4C	chr16:30087299-30096698	9399	7895
ENSG00000148400	17_peaks_stitched	chr9	139414283	139496520	17	82237	38394.02	14340.43	238	ENSG00000148400	ENSG00000148400,ENSG00000196366,ENSG00000148396	238	1	protein_coding	-	NOTCH1	chr9:139388896-139440314	51418	10579
ENSG00000213648	11_peaks_stitched	chr16	29462768	29482242	11	19474	29749.56	5796.85	239	ENSG00000181625,ENSG00000213648,ENSG00000198106,ENSG00000183336	ENSG00000254206	239	1	protein_coding	+	SULT1A4	chr16:29467127-29476300	9173	5599
ENSG00000198435	5_peaks_stitched	chr9	140189657	140211660	5	22003	28123.36	4255.04	240	ENSG00000198435,ENSG00000187609	ENSG00000197768,ENSG00000188986,ENSG00000187609,ENSG00000198113,ENSG00000188163	240	1	protein_coding	-	NRARP	chr9:140194083-140196703	2620	2620
ENSG00000152518	8_peaks_stitched	chr2	43426628	43456535	8	29907	28661.49	4815.68	241	ENSG00000152518,ENSG00000115970	ENSG00000115970	241	1	protein_coding	-	ZFP36L2	chr2:43449541-43453748	4207	3694
ENSG00000072110	21_peaks_stitched	chr14	69394991	69447097	21	52106	29931.66	6165.84	242	ENSG00000072110	ENSG00000072110	242	1	protein_coding	-	ACTN1	chr14:69340860-69446157	105297	15833
ENSG00000115998	10_peaks_stitched	chr2	70350612	70374714	10	24102	27513.02	3811.86	243		ENSG00000115998,ENSG00000169564	243	1	protein_coding	-	C2orf42	chr2:70377012-70475747	98735	9455
ENSG00000188112	15_peaks_stitched	chr6	42055356	42111417	15	56061	32216.54	8533.44	244	ENSG00000188112	ENSG00000112576,ENSG00000048545,ENSG00000137413	244	1	protein_coding	-	C6orf132	chr6:42068856-42110357	41501	6990
ENSG00000157483	30_peaks_stitched	chr15	59542085	59607419	30	65334	32738.93	9117.07	245	ENSG00000157483	ENSG00000157483,ENSG00000171989	245	1	protein_coding	-	MYO1E	chr15:59427113-59665099	237986	8358
ENSG00000197077	17_peaks_stitched	chr22	25348127	25392488	17	44361	28868.47	5296.51	246	ENSG00000197077	ENSG00000206069,ENSG00000197077	246	1	protein_coding	+	KIAA1671	chr22:25348697-25593415	244718	26314
ENSG00000161956	11_peaks_stitched	chr17	7451798	7494674	11	42876	28444.85	4913.84	247	ENSG00000161956,ENSG00000129255,ENSG00000161955,ENSG00000161960,ENSG00000239697,ENSG00000129194,ENSG00000248871,ENSG00000129245,ENSG00000129226	ENSG00000129245,ENSG00000129214,ENSG00000141504,ENSG00000181222,ENSG00000268503	247	1	protein_coding	+	SENP3	chr17:7465192-7475287	10095	7726
ENSG00000197622	7_peaks_stitched	chr1	151019769	151044243	7	24474	27936.72	4428.89	248	ENSG00000163141,ENSG00000143443,ENSG00000213190,ENSG00000143458,ENSG00000197622	ENSG00000143409,ENSG00000143363,ENSG00000163141,ENSG00000143458,ENSG00000197622	248	1	protein_coding	-	CDC42SE1	chr1:151023447-151042801	19354	9575
ENSG00000160113	13_peaks_stitched	chr19	17319915	17379826	13	59911	30948.43	7446.37	249	ENSG00000269307,ENSG00000105393,ENSG00000099331,ENSG00000053501,ENSG00000099330,ENSG00000130307,ENSG00000269095,ENSG00000160113	ENSG00000160117,ENSG00000130312,ENSG00000099331,ENSG00000130311,ENSG00000127220,ENSG00000105393	249	1	protein_coding	-	NR2F6	chr19:17342692-17356749	14057	3034
ENSG00000092098	8_peaks_stitched	chr14	24604761	24632344	8	27583	28427.92	4933.77	250	ENSG00000100911,ENSG00000092098,ENSG00000100908,ENSG00000213928,ENSG00000092010	ENSG00000139908,ENSG00000100897,ENSG00000100926,ENSG00000100889,ENSG00000100918,ENSG00000129535,ENSG00000254505,ENSG00000196497,ENSG00000213928,ENSG00000139914	250	1	protein_coding	+	RNF31	chr14:24615892-24629870	13978	10388
ENSG00000148719	17_peaks_stitched	chr10	74052125	74097040	17	44915	30320.45	6887.56	251	ENSG00000148719	ENSG00000168209,ENSG00000148719	251	1	protein_coding	-	DNAJB12	chr10:74092588-74114988	22400	12346
ENSG00000173272	7_peaks_stitched	chr2	132243631	132270142	7	26511	30565.36	7156.72	252	ENSG00000173272	ENSG00000163040,ENSG00000075886	252	1	protein_coding	-	MZT2A	chr2:132222473-132250316	27843	5296
ENSG00000129518	10_peaks_stitched	chr14	35007820	35029467	10	21647	34323.41	10919.22	253	ENSG00000129518	ENSG00000129515,ENSG00000129518	253	1	protein_coding	-	EAPP	chr14:34985135-35008916	23781	2883
ENSG00000092068	12_peaks_stitched	chr14	23605902	23656354	12	50452	32800.18	9413.65	254	ENSG00000092068,ENSG00000215277	ENSG00000092068,ENSG00000100813,ENSG00000179933,ENSG00000092067	254	1	protein_coding	-	SLC7A8	chr14:23594504-23652883	58379	15051
ENSG00000119335	8_peaks_stitched	chr9	131445293	131471458	8	26165	27321.28	3955.67	255	ENSG00000119335,ENSG00000160447	ENSG00000160446,ENSG00000160447,ENSG00000119333	255	1	protein_coding	+	SET	chr9:131445703-131458679	12976	8132
ENSG00000042753	32_peaks_stitched	chr19	47328279	47431913	32	103634	32984.81	9655.69	256	ENSG00000042753,ENSG00000160007	ENSG00000160007,ENSG00000105281	256	1	protein_coding	-	AP2S1	chr19:47341393-47354249	12856	3824
ENSG00000140350	2_peaks_stitched	chr15	69105388	69114557	2	9169	24983.87	1727.28	257	ENSG00000140350,ENSG00000258484	ENSG00000140350	257	1	protein_coding	-	ANP32A	chr15:69070874-69113236	42362	11840
ENSG00000132561	14_peaks_stitched	chr8	98842182	98882456	14	40274	29989.89	6800.87	258	ENSG00000104341,ENSG00000132561	ENSG00000132561	258	1	protein_coding	+	MATN2	chr8:98881068-99048944	167876	13290
ENSG00000188483	4_peaks_stitched	chr9	131928607	131941008	4	12401	25570.41	2406.41	259	ENSG00000188483	ENSG00000119383	259	1	protein_coding	-	IER5L	chr9:131937835-131940540	2705	2705
ENSG00000268397	4_peaks_stitched	chr5	180669028	180689816	4	20788	26010.93	2954.25	260	ENSG00000204628,ENSG00000268397,ENSG00000183718	ENSG00000204628,ENSG00000146063,ENSG00000146054	260	1	protein_coding	+	AC008443.1	chr5:180682720-180684578	1858	1858
ENSG00000100139	9_peaks_stitched	chr22	38276379	38309834	9	33455	26679.63	3631.13	261	ENSG00000100139,ENSG00000100129	ENSG00000100124,ENSG00000100142,ENSG00000100139,ENSG00000100129,ENSG00000128346	261	1	protein_coding	+	MICALL1	chr22:38301664-38338829	37165	8776
ENSG00000204822	6_peaks_stitched	chr2	74682163	74710910	6	28747	27708.18	4705.76	262	ENSG00000115274,ENSG00000115275,ENSG00000239779,ENSG00000135637,ENSG00000204822,ENSG00000115282	ENSG00000115297,ENSG00000114993,ENSG00000115307,ENSG00000005448,ENSG00000115317,ENSG00000144045,ENSG00000115289,ENSG00000179528,ENSG00000159239,ENSG00000115282	262	1	protein_coding	-	MRPL53	chr2:74699085-74700449	1364	2564
ENSG00000227702	23_peaks_stitched	chr21	43049912	43108190	23	58278	28329.16	5355.55	263	ENSG00000227702	ENSG00000236384	263	1	lincRNA	+	LINC00111	chr21:43099341-43117496	18155	572
ENSG00000101224	15_peaks_stitched	chr20	3747583	3802347	15	54764	29517.7	6578.98	264	ENSG00000101220,ENSG00000125843,ENSG00000101224,ENSG00000125817,ENSG00000101222	ENSG00000132622,ENSG00000088888,ENSG00000101222,ENSG00000101220	264	1	protein_coding	+	CDC25B	chr20:3767578-3786762	19184	7278
ENSG00000136848	18_peaks_stitched	chr9	124461021	124528047	18	67026	34191.65	11281.5	265	ENSG00000136848	ENSG00000136848	265	1	protein_coding	+	DAB2IP	chr9:124329336-124547809	218473	12554
ENSG00000205531	17_peaks_stitched	chr11	3001472	3037105	17	35633	27332.76	4444.56	266	ENSG00000110619,ENSG00000205531,ENSG00000183562	ENSG00000110619,ENSG00000205531	266	1	protein_coding	-	NAP1L4	chr11:2965667-3013607	47940	10369
ENSG00000196544	19_peaks_stitched	chr17	8055148	8127676	19	72528	30286.64	7458.43	267	ENSG00000178999,ENSG00000220205,ENSG00000179029,ENSG00000179094,ENSG00000178977,ENSG00000196544	ENSG00000178971,ENSG00000179094,ENSG00000179148,ENSG00000178921,ENSG00000179111,ENSG00000178999	267	1	protein_coding	-	C17orf59	chr17:8091652-8093564	1912	1912
ENSG00000157227	6_peaks_stitched	chr14	23291753	23322866	6	31113	28126.48	5343.96	268	ENSG00000172590,ENSG00000157227,ENSG00000155465	ENSG00000155465,ENSG00000197324,ENSG00000100461,ENSG00000215306,ENSG00000139890	268	1	protein_coding	+	MMP14	chr14:23305766-23318236	12470	6000
ENSG00000165655	4_peaks_stitched	chr10	77154921	77170857	4	15936	25053.56	2310.75	269	ENSG00000165655		269	1	protein_coding	-	ZNF503	chr10:77157588-77161664	4076	5704
ENSG00000164924	3_peaks_stitched	chr8	101956683	101966877	3	10194	24829.69	2116.93	270	ENSG00000164924	ENSG00000164924	270	1	protein_coding	-	YWHAZ	chr8:101928753-101965616	36863	21020
ENSG00000122592	11_peaks_stitched	chr7	27169547	27224606	11	55059	30865.37	8185.42	271	ENSG00000122592,ENSG00000005073,ENSG00000078399,ENSG00000253293,ENSG00000105997,ENSG00000106004,ENSG00000197576,ENSG00000106006	ENSG00000106031,ENSG00000105996,ENSG00000105991,ENSG00000105997	271	1	protein_coding	-	HOXA7	chr7:27193335-27197555	4220	3070
ENSG00000171621	25_peaks_stitched	chr1	9352296	9430007	25	77711	32060.21	9400.58	272	ENSG00000171621	ENSG00000049239	272	1	protein_coding	+	SPSB1	chr1:9352939-9429591	76652	5536
ENSG00000185215	21_peaks_stitched	chr14	103576132	103653562	21	77430	37323.85	14847.56	273	ENSG00000185215,ENSG00000205436,ENSG00000259717,ENSG00000251533	ENSG00000205436,ENSG00000185215	273	1	protein_coding	+	TNFAIP2	chr14:103589779-103603776	13997	10095
ENSG00000154845	13_peaks_stitched	chr18	9575840	9619990	13	44150	29273.08	6878.08	274	ENSG00000154845	ENSG00000154845	274	1	protein_coding	-	PPP4R1	chr18:9546789-9615238	68449	14028
ENSG00000156170	20_peaks_stitched	chr8	96073187	96128427	20	55240	30619.38	8292.34	275	ENSG00000156170	ENSG00000156170,ENSG00000175895	275	1	protein_coding	+	NDUFAF6	chr8:95907995-96128683	220688	9475
ENSG00000176597	14_peaks_stitched	chr3	182970429	183020593	14	50164	31608	9285.68	276	ENSG00000176597,ENSG00000053524	ENSG00000053524	276	1	protein_coding	+	B3GNT5	chr3:182971032-183016292	45260	16584
ENSG00000015568	11_peaks_stitched	chr2	110448103	110480052	11	31949	25974.73	3812.17	277			277	1	protein_coding	+	RGPD5	chr2:110550335-110615272	64937	18996
ENSG00000161217	14_peaks_stitched	chr3	195985966	196015711	14	29745	27657.37	5546.04	278	ENSG00000161217	ENSG00000163959,ENSG00000163958,ENSG00000161217,ENSG00000213123,ENSG00000273331,ENSG00000145107	278	1	protein_coding	-	PCYT1A	chr3:195941093-196014828	73735	11110
ENSG00000172992	16_peaks_stitched	chr17	43118011	43155479	16	37468	26390.39	4339.12	279	ENSG00000136448,ENSG00000172992	ENSG00000172992,ENSG00000161714,ENSG00000136448	279	1	protein_coding	-	DCAKD	chr17:43100708-43138473	37765	5619
ENSG00000078900	14_peaks_stitched	chr1	3597054	3635197	14	38143	27265.31	5224.67	280	ENSG00000078900	ENSG00000162592,ENSG00000116213,ENSG00000078900	280	1	protein_coding	+	TP73	chr1:3569084-3652765	83681	10719
ENSG00000008323	13_peaks_stitched	chr12	6377663	6405628	13	27965	26082.44	4072.35	281		ENSG00000067182,ENSG00000008323,ENSG00000010278	281	1	protein_coding	+	PLEKHG6	chr12:6419602-6437672	18070	6004
ENSG00000142453	27_peaks_stitched	chr19	10981026	11072632	27	91606	30648.51	8717.08	282	ENSG00000130733,ENSG00000142444,ENSG00000127616,ENSG00000142453	ENSG00000214212,ENSG00000079805,ENSG00000099203,ENSG00000127616	282	1	protein_coding	+	CARM1	chr19:10982189-11033453	51264	9080
ENSG00000130147	24_peaks_stitched	chr2	235858870	235937308	24	78438	28614.68	6701.35	283	ENSG00000130147		283	1	protein_coding	+	SH3BP4	chr2:235860617-235964358	103741	10999
ENSG00000233746	17_peaks_stitched	chr20	23097117	23148397	17	51280	27976.85	6095.79	284	ENSG00000233746	ENSG00000125810	284	1	lincRNA	-	LINC00656	chr20:23105705-23113258	7553	1892
ENSG00000268716	6_peaks_stitched	chr12	52908783	52933790	6	25007	25579.44	3703.83	285	ENSG00000186081,ENSG00000268716	ENSG00000205420,ENSG00000170484,ENSG00000170465,ENSG00000139648	285	1	protein_coding	+	AC055736.1	chr12:52922915-52922980	65	65
ENSG00000107902	15_peaks_stitched	chr10	126302229	126361298	15	59069	28517.75	6698.23	286	ENSG00000107902,ENSG00000189319	ENSG00000107902	286	1	protein_coding	+	LHPP	chr10:126150403-126306457	156054	5295
ENSG00000169018	13_peaks_stitched	chr15	68548564	68581055	13	32491	26301.02	4498.17	287	ENSG00000128973,ENSG00000169018	ENSG00000128973,ENSG00000169018,ENSG00000137809	287	1	protein_coding	+	FEM1B	chr15:68570141-68588203	18062	9145
ENSG00000167642	28_peaks_stitched	chr19	38746497	38812111	28	65614	28927.27	7141.51	288	ENSG00000167642,ENSG00000167644,ENSG00000167641,ENSG00000167645,ENSG00000267748,ENSG00000099337	ENSG00000099338,ENSG00000011332,ENSG00000167641	288	1	protein_coding	+	SPINT2	chr19:38734675-38783254	48579	9750
ENSG00000186174	10_peaks_stitched	chr11	118778526	118801442	10	22916	24594.13	2839.06	289	ENSG00000110375,ENSG00000186174	ENSG00000176302,ENSG00000110375,ENSG00000160683	289	1	protein_coding	-	BCL9L	chr11:118764584-118796317	31733	13645
ENSG00000160712	9_peaks_stitched	chr1	154377367	154417899	9	40532	27645.35	5958.26	290	ENSG00000160712	ENSG00000160712,ENSG00000169291	290	1	protein_coding	+	IL6R	chr1:154377669-154441926	64257	9683
ENSG00000139514	13_peaks_stitched	chr13	30139415	30170525	13	31110	25011.65	3337.76	291	ENSG00000139514	ENSG00000139514	291	1	protein_coding	-	SLC7A1	chr13:30083547-30169825	86278	8285
ENSG00000140986	22_peaks_stitched	chr16	1961620	2040283	22	78663	30774.64	9129.55	292	ENSG00000183751,ENSG00000255198,ENSG00000198736,ENSG00000140990,ENSG00000179580,ENSG00000140988,ENSG00000127561,ENSG00000127554,ENSG00000269205,ENSG00000162040,ENSG00000196408,ENSG00000140986	ENSG00000065054,ENSG00000183971,ENSG00000167962,ENSG00000127561,ENSG00000162039,ENSG00000196408,ENSG00000140988	292	1	protein_coding	-	RPL3L	chr16:1993975-2007607	13632	3107
ENSG00000166881	7_peaks_stitched	chr12	57471489	57491021	7	19532	23906.73	2302.16	293	ENSG00000166888,ENSG00000166886,ENSG00000166881	ENSG00000123384,ENSG00000166866,ENSG00000166888,ENSG00000166863	293	1	protein_coding	-	TMEM194A	chr12:57449426-57481846	32420	10795
ENSG00000039650	8_peaks_stitched	chr19	50353382	50393805	8	40423	26482.9	4887	294	ENSG00000039650,ENSG00000104960,ENSG00000104946,ENSG00000204673,ENSG00000104951	ENSG00000104973,ENSG00000010361,ENSG00000213024,ENSG00000169136,ENSG00000196961,ENSG00000104951	294	1	protein_coding	-	PNKP	chr19:50364461-50371166	6705	7381
ENSG00000197122	11_peaks_stitched	chr20	35959507	35991942	11	32435	26370.51	4781.71	295	ENSG00000197122	ENSG00000101363,ENSG00000197122	295	1	protein_coding	+	SRC	chr20:35973088-36034453	61365	12472
ENSG00000099364	9_peaks_stitched	chr16	30933093	30970376	9	37283	26757.11	5199.9	296	ENSG00000099364,ENSG00000175938,ENSG00000099381	ENSG00000150281,ENSG00000099377,ENSG00000268863,ENSG00000099385,ENSG00000099365	296	1	protein_coding	+	FBXL19	chr16:30934376-30960104	25728	9067
ENSG00000099282	20_peaks_stitched	chr10	71197147	71252734	20	55587	28471.4	7092.22	297	ENSG00000099282	ENSG00000156515,ENSG00000099282,ENSG00000075073	297	1	protein_coding	+	TSPAN15	chr10:71211229-71267425	56196	4459
ENSG00000100906	13_peaks_stitched	chr14	35834327	35877949	13	43622	35312.49	13992.16	298	ENSG00000100906		298	1	protein_coding	-	NFKBIA	chr14:35870717-35873955	3238	6956
ENSG00000146054	18_peaks_stitched	chr5	180576603	180651487	18	74884	30758.6	9512.65	299	ENSG00000182613,ENSG00000146054,ENSG00000146063	ENSG00000204628,ENSG00000146063,ENSG00000183718,ENSG00000146054,ENSG00000185372,ENSG00000268397	299	1	protein_coding	-	TRIM7	chr5:180620924-180632293	11369	13460
ENSG00000187608	7_peaks_stitched	chr1	934187	967158	7	32971	25424.67	4185.61	300	ENSG00000187608,ENSG00000188290,ENSG00000188157	ENSG00000188157,ENSG00000188976,ENSG00000187583,ENSG00000187642,ENSG00000237330,ENSG00000187961	300	1	protein_coding	+	ISG15	chr1:948803-949920	1117	709
ENSG00000128918	9_peaks_stitched	chr15	58730040	58766116	9	36076	26789.37	5562.74	301	ENSG00000166035,ENSG00000128918	ENSG00000166035	301	1	protein_coding	-	ALDH1A2	chr15:58245622-58790065	544443	17220
ENSG00000167565	13_peaks_stitched	chr19	40926589	40972248	13	45659	25785.38	4587.83	302	ENSG00000160460,ENSG00000090013,ENSG00000167565,ENSG00000197019	ENSG00000105223,ENSG00000160460,ENSG00000160396,ENSG00000105227	302	1	protein_coding	-	SERTAD3	chr19:40946751-40950612	3861	3676
ENSG00000169429	16_peaks_stitched	chr4	74539091	74574548	16	35457	25515.29	4337.16	303		ENSG00000169429	303	1	protein_coding	+	IL8	chr4:74606223-74609433	3210	2860
ENSG00000149639	24_peaks_stitched	chr20	35437090	35506489	24	69399	30976.32	9823.22	304	ENSG00000101342,ENSG00000149639	ENSG00000149636,ENSG00000101342,ENSG00000149639,ENSG00000101347	304	1	protein_coding	-	SOGA1	chr20:35405845-35492089	86244	18171
ENSG00000163975	2_peaks_stitched	chr3	196722759	196731530	2	8771	23134.62	2024.55	305	ENSG00000163975	ENSG00000119227,ENSG00000163975	305	1	protein_coding	-	MFI2	chr3:196715492-196756687	41195	9549
ENSG00000129911	11_peaks_stitched	chr19	1847409	1885540	11	38131	25709.86	4612.4	306	ENSG00000129968,ENSG00000079313,ENSG00000129911	ENSG00000227500,ENSG00000079313,ENSG00000213638,ENSG00000130270,ENSG00000129968	306	1	protein_coding	-	KLF16	chr19:1852399-1863567	11168	4522
ENSG00000128714	4_peaks_stitched	chr2	176944692	176973464	4	28772	26161.61	5064.57	307	ENSG00000128713,ENSG00000170178,ENSG00000128714,ENSG00000174279	ENSG00000175879,ENSG00000128652,ENSG00000128710,ENSG00000170166,ENSG00000128709	307	1	protein_coding	+	HOXD13	chr2:176957619-176960666	3047	2238
ENSG00000136997	5_peaks_stitched	chr8	128745448	128755937	5	10489	23732.65	2646.53	308	ENSG00000249375,ENSG00000136997		308	1	protein_coding	+	MYC	chr8:128747680-128753674	5994	7352
ENSG00000167522	38_peaks_stitched	chr16	89382249	89480496	38	98247	31871.9	10927.48	309	ENSG00000167522	ENSG00000167522,ENSG00000268218	309	1	protein_coding	-	ANKRD11	chr16:89334038-89556969	222931	19228
ENSG00000142949	26_peaks_stitched	chr1	43996067	44052899	26	56832	27659.9	6747.45	310	ENSG00000142949	ENSG00000142949	310	1	protein_coding	+	PTPRF	chr1:43990858-44089343	98485	21550
ENSG00000181449	2_peaks_stitched	chr3	181419789	181435632	2	15843	23737.01	2951.2	311	ENSG00000181449		311	1	protein_coding	+	SOX2	chr3:181429714-181432221	2507	3815
ENSG00000159176	16_peaks_stitched	chr1	201425664	201487651	16	61987	28117.36	7346.65	312	ENSG00000159176,ENSG00000174307	ENSG00000159173,ENSG00000159176	312	1	protein_coding	-	CSRP1	chr1:201452658-201478584	25926	24374
ENSG00000170175	14_peaks_stitched	chr17	7338728	7389459	14	50731	25912.85	5183.11	313	ENSG00000170175,ENSG00000161958,ENSG00000181222,ENSG00000181284,ENSG00000174282,ENSG00000259224	ENSG00000205544,ENSG00000169992,ENSG00000187838,ENSG00000181222,ENSG00000262481,ENSG00000174292,ENSG00000184560,ENSG00000181323	313	1	protein_coding	+	CHRNB1	chr17:7348380-7361026	12646	7898
ENSG00000136699	7_peaks_stitched	chr2	130918115	130946260	7	28145	28530.15	7818.45	314	ENSG00000136699,ENSG00000152082	ENSG00000152076,ENSG00000152086,ENSG00000136699,ENSG00000196604	314	1	protein_coding	-	SMPD4	chr2:130908981-130940323	31342	14966
ENSG00000147403	12_peaks_stitched	chrX	153596429	153641191	12	44762	25150.65	4467.38	315	ENSG00000013563,ENSG00000196924,ENSG00000102119,ENSG00000102125,ENSG00000147403	ENSG00000196924,ENSG00000203879,ENSG00000007350,ENSG00000071859,ENSG00000130827,ENSG00000102125,ENSG00000071553,ENSG00000013563	315	1	protein_coding	+	RPL10	chrX:153618315-153637504	19189	11830
ENSG00000134198	13_peaks_stitched	chr1	115675095	115737818	13	62723	53650.47	33065.19	316		ENSG00000134198	316	1	protein_coding	-	TSPAN2	chr1:115590632-115632121	41489	4165
ENSG00000102554	13_peaks_stitched	chr13	73629538	73671176	13	41638	25916.81	5340.9	317	ENSG00000102554		317	1	protein_coding	+	KLF5	chr13:73629114-73651676	22562	5716
ENSG00000166483	7_peaks_stitched	chr11	9587192	9599638	7	12446	22668.38	2114.48	318	ENSG00000166483	ENSG00000166483,ENSG00000166478	318	1	protein_coding	+	WEE1	chr11:9595228-9615004	19776	11836
ENSG00000034239	8_peaks_stitched	chr8	49606249	49626998	8	20749	22847.77	2296.18	319	ENSG00000034239	ENSG00000034239	319	1	protein_coding	-	EFCAB1	chr8:49623348-49647870	24522	7817
ENSG00000001084	16_peaks_stitched	chr6	53381322	53413682	16	32360	29089.8	8544.86	320	ENSG00000001084	ENSG00000001084	320	1	protein_coding	-	GCLC	chr6:53362139-53481768	119629	12324
ENSG00000167964	18_peaks_stitched	chr16	2174112	2214522	18	40410	25867.34	5360.71	321	ENSG00000008710,ENSG00000131653,ENSG00000167964	ENSG00000167965,ENSG00000008710,ENSG00000167971,ENSG00000103197,ENSG00000182685,ENSG00000184207,ENSG00000131653	321	1	protein_coding	+	RAB26	chr16:2190804-2204166	13362	6467
ENSG00000198742	24_peaks_stitched	chr7	98693308	98742872	24	49564	25871.78	5389.63	322	ENSG00000198742	ENSG00000198742	322	1	protein_coding	-	SMURF1	chr7:98625061-98741723	116662	10023
ENSG00000213015	6_peaks_stitched	chr19	56135527	56169130	6	33603	24324.35	3882.54	323	ENSG00000173581,ENSG00000213015,ENSG00000179922,ENSG00000063244,ENSG00000171425	ENSG00000063244,ENSG00000063245,ENSG00000179943,ENSG00000171443,ENSG00000261221,ENSG00000218891,ENSG00000173581	323	1	protein_coding	+	ZNF580	chr19:56146382-56154835	8453	4401
ENSG00000158055	13_peaks_stitched	chr1	24609896	24657337	13	47441	25239.58	4818.32	324	ENSG00000158055	ENSG00000158055,ENSG00000001460	324	1	protein_coding	+	GRHL3	chr1:24645812-24690972	45160	6267
ENSG00000204580	5_peaks_stitched	chr6	30843122	30858891	5	15769	22933.75	2522.17	325	ENSG00000204580	ENSG00000137411,ENSG00000204580,ENSG00000213780,ENSG00000196260,ENSG00000168631	325	1	protein_coding	+	DDR1	chr6:30844198-30867933	23735	23500
ENSG00000038382	20_peaks_stitched	chr5	14142648	14208982	20	66334	29388.82	9023.97	326	ENSG00000038382		326	1	protein_coding	+	TRIO	chr5:14143811-14532235	388424	28365
ENSG00000178209	12_peaks_stitched	chr8	145007727	145031765	12	24038	24258.2	4000.55	327	ENSG00000178209	ENSG00000178685,ENSG00000178719,ENSG00000178209	327	1	protein_coding	-	PLEC	chr8:144989321-145050902	61581	24206
ENSG00000198561	21_peaks_stitched	chr11	57528651	57568699	21	40048	24969.52	4741.02	328	ENSG00000198561,ENSG00000254462	ENSG00000233436,ENSG00000156603,ENSG00000213593,ENSG00000198561,ENSG00000211450	328	1	protein_coding	+	CTNND1	chr11:57520715-57587018	66303	22519
ENSG00000181467	1_peaks_stitched	chr3	152876683	152882299	1	5616	21658.38	1437.57	329	ENSG00000181467		329	1	protein_coding	+	RAP2B	chr3:152880029-152886265	6236	6236
ENSG00000174871	6_peaks_stitched	chr11	66024471	66057455	6	32984	28717.56	8498.48	330	ENSG00000174996,ENSG00000174851,ENSG00000174871,ENSG00000174903	ENSG00000174791,ENSG00000175115,ENSG00000179292,ENSG00000174807	330	1	protein_coding	+	CNIH2	chr11:66045661-66052772	7111	4615
ENSG00000053108	7_peaks_stitched	chr5	132619728	132635998	7	16270	22423.4	2212.85	331	ENSG00000053108	ENSG00000053108	331	1	protein_coding	-	FSTL4	chr5:132532147-132948255	416108	8531
ENSG00000156030	15_peaks_stitched	chr14	74179056	74238962	15	59906	27497.69	7301.15	332	ENSG00000156030,ENSG00000176903		332	1	protein_coding	-	ELMSAN1	chr14:74181825-74256988	75163	25488
ENSG00000164086	11_peaks_stitched	chr3	52064455	52100097	11	35642	23779.21	3637.32	333	ENSG00000164086,ENSG00000256097	ENSG00000243989,ENSG00000162244,ENSG00000114779	333	1	protein_coding	-	DUSP7	chr3:52082935-52090566	7631	9188
ENSG00000107263	13_peaks_stitched	chr9	134572722	134615476	13	42754	26185.88	6060.63	334	ENSG00000107263		334	1	protein_coding	-	RAPGEF1	chr9:134452157-134615461	163304	10836
ENSG00000170579	8_peaks_stitched	chr18	3649213	3680496	8	31283	137134.69	117035.28	335	ENSG00000170579	ENSG00000170579	335	1	protein_coding	-	DLGAP1	chr18:3496030-4455335	959305	18736
ENSG00000108262	9_peaks_stitched	chr17	27892728	27921449	9	28721	25070.15	4974.64	336	ENSG00000108262,ENSG00000167543,ENSG00000198720,ENSG00000168792	ENSG00000198720,ENSG00000160551,ENSG00000167549,ENSG00000141298	336	1	protein_coding	-	GIT1	chr17:27900487-27921072	20585	11802
ENSG00000102901	6_peaks_stitched	chr16	67867080	67907874	6	40794	25697.77	5649.45	337	ENSG00000102901,ENSG00000102898,ENSG00000168286,ENSG00000038358	ENSG00000038358,ENSG00000102904,ENSG00000141084,ENSG00000188038,ENSG00000102901,ENSG00000159792	337	1	protein_coding	-	CENPT	chr16:67862060-67881714	19654	20119
ENSG00000269089	8_peaks_stitched	chr11	61732677	61753547	8	20870	22524	2487.68	338	ENSG00000167996,ENSG00000167995,ENSG00000269089	ENSG00000167995,ENSG00000167994	338	1	protein_coding	+	AP003733.1	chr11:61735453-61736755	1302	1302
ENSG00000130723	29_peaks_stitched	chr9	134231935	134314200	29	82265	30616.97	10612.53	339	ENSG00000130723	ENSG00000130723	339	1	protein_coding	+	PRRC2B	chr9:134269480-134375584	106104	19273
ENSG00000153786	11_peaks_stitched	chr16	85006362	85045861	11	39499	25299.02	5346.17	340	ENSG00000153786	ENSG00000135709	340	1	protein_coding	-	ZDHHC7	chr16:85007787-85045141	37354	8006
ENSG00000114315	9_peaks_stitched	chr3	193848666	193879504	9	30838	26092.41	6190.93	341	ENSG00000114315		341	1	protein_coding	+	HES1	chr3:193853934-193856521	2587	2581
ENSG00000143761	7_peaks_stitched	chr1	228268956	228297813	7	28857	24450.37	4561.64	342	ENSG00000162910,ENSG00000143761,ENSG00000143793	ENSG00000143774,ENSG00000198835,ENSG00000162910	342	1	protein_coding	+	ARF1	chr1:228270361-228286912	16551	8749
ENSG00000188001	4_peaks_stitched	chr3	188987414	189001851	4	14437	23847.9	3967.93	343	ENSG00000188001	ENSG00000188001	343	1	protein_coding	+	TPRG1	chr3:188665003-189043093	378090	12404
ENSG00000118263	9_peaks_stitched	chr2	208102545	208126248	9	23703	22359.97	2502.69	344			344	1	protein_coding	-	KLF7	chr2:207938861-208031991	93130	15043
ENSG00000115970	19_peaks_stitched	chr2	43629241	43665979	19	36738	24677.03	4835.95	345	ENSG00000115970	ENSG00000115970	345	1	protein_coding	-	THADA	chr2:43393800-43823185	429385	20201
ENSG00000107957	15_peaks_stitched	chr10	105498863	105562811	15	63948	26984.27	7144.84	346	ENSG00000107957	ENSG00000107957	346	1	protein_coding	-	SH3PXD2A	chr10:105348285-105615301	267016	32831
ENSG00000132669	17_peaks_stitched	chr20	19908239	19976018	17	67779	27089.84	7261.66	347	ENSG00000132669	ENSG00000173418,ENSG00000101343	347	1	protein_coding	+	RIN2	chr20:19867165-19983101	115936	6102
ENSG00000108523	4_peaks_stitched	chr17	4841962	4854645	4	12683	21628.33	1806.26	348	ENSG00000108523,ENSG00000108528,ENSG00000108518,ENSG00000108515	ENSG00000129250,ENSG00000091640,ENSG00000108509,ENSG00000185245,ENSG00000141503,ENSG00000108515,ENSG00000205710,ENSG00000108556,ENSG00000196388,ENSG00000108528	348	1	protein_coding	+	RNF167	chr17:4843303-4848517	5214	8647
ENSG00000100478	11_peaks_stitched	chr14	31457888	31508720	11	50832	31951.33	12129.74	349	ENSG00000100478,ENSG00000196792	ENSG00000196792,ENSG00000100478	349	1	protein_coding	+	AP4S1	chr14:31494312-31562818	68506	7795
ENSG00000185885	6_peaks_stitched	chr11	307759	321343	6	13584	23074.8	3343.77	350	ENSG00000185885,ENSG00000185201,ENSG00000142089	ENSG00000182272,ENSG00000206013,ENSG00000174885,ENSG00000142102	350	1	protein_coding	+	IFITM1	chr11:313506-315272	1766	2149
ENSG00000140553	6_peaks_stitched	chr15	91472675	91501408	6	28733	24099.32	4382.17	351	ENSG00000184508,ENSG00000140553,ENSG00000166965	ENSG00000196547,ENSG00000198901,ENSG00000182511,ENSG00000184056,ENSG00000140564,ENSG00000166965	351	1	protein_coding	+	UNC45A	chr15:91473410-91497323	23913	12070
ENSG00000070444	8_peaks_stitched	chr17	2295169	2327373	8	32204	23397.2	3709	352	ENSG00000070444,ENSG00000127804,ENSG00000205821	ENSG00000141258,ENSG00000070444	352	1	protein_coding	-	MNT	chr17:2287354-2304412	17058	11451
ENSG00000061938	6_peaks_stitched	chr3	195621329	195642016	6	20687	24261.25	4582.22	353	ENSG00000061938	ENSG00000061938	353	1	protein_coding	-	TNK2	chr3:195590235-195638816	48581	23191
ENSG00000180638	13_peaks_stitched	chr17	19607180	19634443	13	27263	22382	2712.08	354	ENSG00000180638	ENSG00000108602,ENSG00000072210,ENSG00000083290	354	1	protein_coding	-	SLC47A2	chr17:19581601-19622292	40691	12402
ENSG00000137266	35_peaks_stitched	chr6	3385288	3474315	35	89027	28980.21	9310.48	355	ENSG00000137266	ENSG00000137266	355	1	protein_coding	-	SLC22A23	chr6:3269196-3457256	188060	18419
ENSG00000168461	11_peaks_stitched	chr18	9638213	9689320	11	51107	28444.63	8783.77	356		ENSG00000154845,ENSG00000168461	356	1	protein_coding	+	RAB31	chr18:9708162-9862548	154386	7891
ENSG00000172889	5_peaks_stitched	chr9	139512240	139522286	5	10046	21839.07	2181.05	357		ENSG00000172889,ENSG00000169692	357	1	protein_coding	+	EGFL7	chr9:139553308-139567130	13822	3734
ENSG00000143811	12_peaks_stitched	chr1	226097884	226132866	12	34982	26458.72	6810.48	358	ENSG00000143811,ENSG00000243709,ENSG00000143768	ENSG00000196187,ENSG00000243709	358	1	protein_coding	-	PYCR2	chr1:226107578-226111978	4400	6728
ENSG00000064666	9_peaks_stitched	chr19	1016306	1043126	9	26820	23613.14	3972.51	359	ENSG00000064666,ENSG00000064687,ENSG00000182087	ENSG00000065268,ENSG00000182087,ENSG00000116017,ENSG00000180448,ENSG00000099817,ENSG00000064687,ENSG00000116032,ENSG00000269169	359	1	protein_coding	+	CNN2	chr19:1026298-1039068	12770	11511
ENSG00000179604	24_peaks_stitched	chr17	71266882	71338541	24	71659	27865.45	8232.11	360	ENSG00000179604,ENSG00000069188	ENSG00000141219,ENSG00000133193,ENSG00000187959	360	1	protein_coding	-	CDC42EP4	chr17:71279763-71308314	28551	10241
ENSG00000203485	6_peaks_stitched	chr14	105143179	105161955	6	18776	22656.58	3052.5	361	ENSG00000203485	ENSG00000185100,ENSG00000203485	361	1	protein_coding	+	INF2	chr14:105155943-105185942	29999	8258
ENSG00000141526	14_peaks_stitched	chr17	80163200	80205294	14	42094	25485.46	5881.9	362	ENSG00000141551,ENSG00000141526,ENSG00000176155	ENSG00000176155,ENSG00000141551,ENSG00000268852	362	1	protein_coding	+	SLC16A3	chr17:80186273-80219005	32732	17473
ENSG00000115221	16_peaks_stitched	chr2	161055506	161114121	16	58615	24460.19	4858.2	363	ENSG00000115221	ENSG00000115221,ENSG00000153250	363	1	protein_coding	-	ITGB6	chr2:160956177-161128399	172222	10680
ENSG00000101558	17_peaks_stitched	chr18	9913114	9953460	17	40346	26354.55	6753.15	364	ENSG00000101558	ENSG00000168454	364	1	protein_coding	+	VAPA	chr18:9913999-9960018	46019	14244
ENSG00000089693	11_peaks_stitched	chr12	6832590	6888032	11	55442	27701.82	8121.38	365	ENSG00000111652,ENSG00000159335,ENSG00000089693,ENSG00000089692	ENSG00000126746,ENSG00000139200,ENSG00000250510,ENSG00000010610	365	1	protein_coding	-	MLF2	chr12:6857170-6876641	19471	6816
ENSG00000178934	9_peaks_stitched	chr19	39260304	39290272	9	29968	22411.29	2854.72	366	ENSG00000178934,ENSG00000205076,ENSG00000182472	ENSG00000104824,ENSG00000182472,ENSG00000171747,ENSG00000104823,ENSG00000130402,ENSG00000268083	366	1	protein_coding	+	LGALS7B	chr19:39279851-39282389	2538	1009
ENSG00000023839	3_peaks_stitched	chr10	101534367	101547688	3	13321	20886.32	1360.44	367	ENSG00000023839	ENSG00000014919,ENSG00000119929,ENSG00000023839	367	1	protein_coding	+	ABCC2	chr10:101542489-101611949	69460	6673
ENSG00000187605	14_peaks_stitched	chr2	74206722	74253555	14	46833	27908.06	8386.12	368	ENSG00000187605	ENSG00000187605	368	1	protein_coding	+	TET3	chr2:74229840-74335303	105463	14857
ENSG00000067057	16_peaks_stitched	chr10	3109356	3152320	16	42964	25019.27	5545.12	369	ENSG00000067057	ENSG00000067057,ENSG00000107959	369	1	protein_coding	+	PFKP	chr10:3108525-3179904	71379	6284
ENSG00000149499	10_peaks_stitched	chr11	62358491	62389914	10	31423	23053.18	3587.53	370	ENSG00000149541,ENSG00000149480,ENSG00000149499,ENSG00000149489,ENSG00000149016,ENSG00000255508	ENSG00000089597,ENSG00000254772,ENSG00000214756,ENSG00000162194,ENSG00000149016,ENSG00000124942,ENSG00000185085,ENSG00000255508,ENSG00000204922	370	1	protein_coding	-	EML3	chr11:62369690-62380237	10547	10924
ENSG00000146834	4_peaks_stitched	chr7	100025914	100034944	4	9030	21428.9	1969.87	371	ENSG00000146834,ENSG00000160813,ENSG00000078487	ENSG00000078487,ENSG00000166924,ENSG00000185955,ENSG00000166925	371	1	protein_coding	+	MEPCE	chr7:100026413-100031741	5328	6184
ENSG00000204304	8_peaks_stitched	chr6	32143134	32164648	8	21514	23154.04	3705.83	372	ENSG00000204310,ENSG00000204308,ENSG00000204304,ENSG00000204301,ENSG00000204305,ENSG00000213654	ENSG00000258388,ENSG00000221988,ENSG00000204314,ENSG00000241404,ENSG00000213676,ENSG00000204315,ENSG00000204301,ENSG00000204305,ENSG00000204310	372	1	protein_coding	-	PBX2	chr6:32152512-32157963	5451	6088
ENSG00000143669	15_peaks_stitched	chr1	236066029	236110087	15	44058	24837.73	5392.74	373		ENSG00000143669	373	1	protein_coding	-	LYST	chr1:235824341-236046940	222599	27046
ENSG00000050820	13_peaks_stitched	chr16	75267629	75313411	13	45782	26325.26	6890.06	374	ENSG00000050820	ENSG00000168925,ENSG00000153774,ENSG00000168928,ENSG00000050820	374	1	protein_coding	-	BCAR1	chr16:75262928-75301951	39023	21421
ENSG00000136231	4_peaks_stitched	chr7	23506943	23515216	4	8273	20981.89	1595.18	375	ENSG00000136231	ENSG00000164548,ENSG00000136231	375	1	protein_coding	-	IGF2BP3	chr7:23349828-23510086	160258	12615
ENSG00000130429	11_peaks_stitched	chr7	98959316	99007671	11	48355	27505.98	8139.86	376	ENSG00000130429,ENSG00000106245,ENSG00000241685,ENSG00000106244	ENSG00000241685,ENSG00000106246,ENSG00000160917,ENSG00000106245,ENSG00000130429,ENSG00000214314	376	1	protein_coding	+	ARPC1B	chr7:98971872-98992424	20552	8748
ENSG00000121858	14_peaks_stitched	chr3	172254151	172282588	14	28437	24393.6	5028.95	377		ENSG00000121858	377	1	protein_coding	-	TNFSF10	chr3:172223298-172241297	17999	5574
ENSG00000158406	5_peaks_stitched	chr6	26267383	26296196	5	28813	22756.97	3395.28	378	ENSG00000256018,ENSG00000158406,ENSG00000168242	ENSG00000198327,ENSG00000124575,ENSG00000256316,ENSG00000197459,ENSG00000196966,ENSG00000124578	378	1	protein_coding	-	HIST1H4H	chr6:26281283-26285762	4479	1428
ENSG00000103222	23_peaks_stitched	chr16	16038763	16098699	23	59936	25036.6	5708.21	379	ENSG00000103222	ENSG00000103222	379	1	protein_coding	+	ABCC1	chr16:16043434-16236931	193497	11009
ENSG00000198355	8_peaks_stitched	chr22	50327358	50364848	8	37490	24450.5	5127.77	380	ENSG00000198355	ENSG00000184164,ENSG00000182858	380	1	protein_coding	+	PIM3	chr22:50354161-50357728	3567	3033
ENSG00000106211	19_peaks_stitched	chr7	75910651	75948875	19	38224	23354.33	4040	381	ENSG00000106211,ENSG00000177679	ENSG00000177679,ENSG00000170027	381	1	protein_coding	+	HSPB1	chr7:75931861-75933612	1751	2509
ENSG00000089159	24_peaks_stitched	chr12	120662273	120703607	24	41334	23910.03	4646.15	382	ENSG00000089159	ENSG00000089154,ENSG00000089157,ENSG00000089163,ENSG00000089159	382	1	protein_coding	-	PXN	chr12:120648250-120703574	55324	15673
ENSG00000255940	8_peaks_stitched	chr8	86846810	86874662	8	27852	22963.1	3802.26	383			383	1	protein_coding	-	REXO1L10P	chr8:86756718-86758745	2027	2027
ENSG00000126777	15_peaks_stitched	chr14	56043584	56079247	15	35663	22711.81	3551.38	384	ENSG00000126777	ENSG00000126777	384	1	protein_coding	+	KTN1	chr14:56025790-56168244	142454	25027
ENSG00000171840	12_peaks_stitched	chr12	706834	755516	12	48682	25912.78	6783.36	385	ENSG00000171840	ENSG00000139044	385	1	protein_coding	-	NINJ2	chr12:673462-772945	99483	3143
ENSG00000198431	20_peaks_stitched	chr12	104644798	104703755	20	58957	24597.72	5512.24	386	ENSG00000198431,ENSG00000255150	ENSG00000198431	386	1	protein_coding	+	TXNRD1	chr12:104609557-104744061	134504	16143
ENSG00000172818	7_peaks_stitched	chr11	65544128	65561479	7	17351	24125.07	5055.43	387	ENSG00000172818,ENSG00000254470	ENSG00000172803,ENSG00000172757	387	1	protein_coding	+	OVOL1	chr11:65554493-65564690	10197	5167
ENSG00000110090	11_peaks_stitched	chr11	68584636	68611935	11	27299	28795.91	9731.22	388	ENSG00000110090	ENSG00000110090	388	1	protein_coding	-	CPT1A	chr11:68522088-68611878	89790	7561
ENSG00000203645	4_peaks_stitched	chr3	177062749	177080970	4	18221	22743.48	3679.74	389			389	1	lincRNA	+	LINC00501	chr3:177012230-177041206	28976	2044
ENSG00000269936	18_peaks_stitched	chr5	148818197	148877774	18	59577	26106.18	7044.49	390	ENSG00000113712	ENSG00000269936,ENSG00000113712,ENSG00000249669,ENSG00000127743	390	1	lincRNA	+	MIR145	chr5:148809849-148812397	2548	2635
ENSG00000102572	9_peaks_stitched	chr13	99215424	99238961	9	23537	22673.24	3634.21	391	ENSG00000102572	ENSG00000102572	391	1	protein_coding	-	STK24	chr13:99102455-99230194	127739	9173
ENSG00000151929	15_peaks_stitched	chr10	121410272	121447396	15	37124	23164.24	4167.09	392	ENSG00000151929	ENSG00000198825	392	1	protein_coding	+	BAG3	chr10:121410882-121437331	26449	2981
ENSG00000141140	5_peaks_stitched	chr17	34887512	34903927	5	16415	20972.91	2026.07	393	ENSG00000141140,ENSG00000005955,ENSG00000184886	ENSG00000108272,ENSG00000141140,ENSG00000005955,ENSG00000108278	393	1	protein_coding	-	MYO19	chr17:34851477-34899284	47807	23776
ENSG00000198604	2_peaks_stitched	chr14	35335047	35345260	2	10213	22155.06	3241.88	394	ENSG00000198604	ENSG00000198604	394	1	protein_coding	-	BAZ1A	chr14:35221937-35344853	122916	12007
ENSG00000068137	6_peaks_stitched	chr17	40810914	40832344	6	21430	22358.33	3453.03	395	ENSG00000068137,ENSG00000037042,ENSG00000184451	ENSG00000108799,ENSG00000108797,ENSG00000131462,ENSG00000141699	395	1	protein_coding	-	PLEKHH3	chr17:40819932-40829048	9116	11008
ENSG00000168890	11_peaks_stitched	chr2	85804082	85847807	11	43725	27520.62	8615.91	396	ENSG00000168894,ENSG00000168883,ENSG00000168890,ENSG00000118640,ENSG00000168899,ENSG00000168887	ENSG00000168883,ENSG00000168906,ENSG00000115486,ENSG00000168878	396	1	protein_coding	-	TMEM150A	chr2:85825671-85830319	4648	9092
ENSG00000136275	6_peaks_stitched	chr7	47816671	47841552	6	24881	21896.42	3021.05	397	ENSG00000136273,ENSG00000136275,ENSG00000158683	ENSG00000158683	397	1	protein_coding	+	C7orf69	chr7:47834889-47859445	24556	1146
ENSG00000136918	7_peaks_stitched	chr9	127596781	127633268	7	36487	25104.83	6243.56	398	ENSG00000136942,ENSG00000136918,ENSG00000136950	ENSG00000185585,ENSG00000136950,ENSG00000136935	398	1	protein_coding	+	WDR38	chr9:127615755-127620160	4405	1243
ENSG00000134247	8_peaks_stitched	chr1	117448681	117470008	8	21327	25556.49	6713.48	399	ENSG00000134247	ENSG00000134247	399	1	protein_coding	+	PTGFRN	chr1:117452679-117532980	80301	7175
ENSG00000124225	12_peaks_stitched	chr20	56259504	56294218	12	34714	23065.57	4234.48	400	ENSG00000124225		400	1	protein_coding	-	PMEPA1	chr20:56223448-56286592	63144	11648
ENSG00000186522	12_peaks_stitched	chr2	110343959	110374783	12	30824	22269.58	3478.87	401	ENSG00000186522,ENSG00000198142	ENSG00000186522	401	1	protein_coding	-	SEPT10	chr2:110300559-110371783	71224	8896
ENSG00000099194	11_peaks_stitched	chr10	102105880	102135631	11	29751	21964.87	3183.1	402	ENSG00000099194	ENSG00000107593	402	1	protein_coding	+	SCD	chr10:102106881-102124591	17710	5356
ENSG00000130749	7_peaks_stitched	chr19	47597001	47618103	7	21102	20932.74	2177.99	403	ENSG00000130749,ENSG00000142230	ENSG00000130748,ENSG00000142230,ENSG00000130749	403	1	protein_coding	-	ZC3H4	chr19:47567444-47617009	49565	13182
ENSG00000177042	7_peaks_stitched	chr11	692145	708835	7	16690	21379.42	2647.88	404	ENSG00000177106,ENSG00000177030,ENSG00000177042	ENSG00000177106,ENSG00000177156,ENSG00000177030	404	1	protein_coding	+	TMEM80	chr11:695428-705028	9600	7471
ENSG00000163399	1_peaks_stitched	chr1	116915100	116922205	1	7105	21263.64	2539.11	405	ENSG00000163399,ENSG00000269279	ENSG00000163399	405	1	protein_coding	+	ATP1A1	chr1:116915290-116952883	37593	8737
ENSG00000175866	14_peaks_stitched	chr17	79007930	79040939	14	33009	23062.46	4354.2	406	ENSG00000175866	ENSG00000176108,ENSG00000175866,ENSG00000175911	406	1	protein_coding	+	BAIAP2	chr17:79008948-79091232	82284	16364
ENSG00000167656	4_peaks_stitched	chr8	143858929	143879347	4	20418	21473.53	2777.62	407	ENSG00000180155,ENSG00000167656	ENSG00000197353,ENSG00000104499,ENSG00000180155,ENSG00000130193,ENSG00000126233	407	1	protein_coding	-	LY6D	chr8:143866296-143868008	1712	3537
ENSG00000189143	23_peaks_stitched	chr7	73206566	73270471	23	63905	25011.71	6344.74	408	ENSG00000165171,ENSG00000189143	ENSG00000175877,ENSG00000165215	408	1	protein_coding	+	CLDN4	chr7:73213872-73247014	33142	11255
ENSG00000185928	10_peaks_stitched	chr16	29815865	29837448	10	21583	21400.91	2735.83	409	ENSG00000103495,ENSG00000013364,ENSG00000079616,ENSG00000167371,ENSG00000263136,ENSG00000185928	ENSG00000079616,ENSG00000103502,ENSG00000013364,ENSG00000174992	409	1	protein_coding	+	PAGR1	chr16:29827285-29841948	14663	2561
ENSG00000172732	2_peaks_stitched	chr11	65624040	65641551	2	17511	23003.32	4342.59	410	ENSG00000172732,ENSG00000172638,ENSG00000172757,ENSG00000172803	ENSG00000175573,ENSG00000172757,ENSG00000175602,ENSG00000175550,ENSG00000172803,ENSG00000175592,ENSG00000172500,ENSG00000172543	410	1	protein_coding	+	MUS81	chr11:65624597-65635124	10527	12629
ENSG00000150991	8_peaks_stitched	chr12	125389117	125425894	8	36777	22295.09	3708.43	411	ENSG00000150991	ENSG00000150990,ENSG00000073060	411	1	protein_coding	-	UBC	chr12:125396150-125401914	5764	15193
ENSG00000131183	9_peaks_stitched	chr5	176777511	176832142	9	54631	26386.03	7845.63	412	ENSG00000169223,ENSG00000169220,ENSG00000131187,ENSG00000131183,ENSG00000198055,ENSG00000196570	ENSG00000169230,ENSG00000131188,ENSG00000169228,ENSG00000213347,ENSG00000198055,ENSG00000169223	412	1	protein_coding	+	SLC34A1	chr5:176806236-176825849	19613	7439
ENSG00000117713	5_peaks_stitched	chr1	27018491	27033374	5	14883	20402.89	1867.71	413	ENSG00000117713	ENSG00000117713	413	1	protein_coding	+	ARID1A	chr1:27022524-27108595	86071	23976
ENSG00000172927	8_peaks_stitched	chr11	69229513	69258923	8	29410	36182.79	17669.08	414			414	1	protein_coding	+	MYEOV	chr11:69061605-69182494	120889	12531
ENSG00000170561	6_peaks_stitched	chr5	2739505	2762574	6	23069	21995.11	3515.45	415	ENSG00000170561,ENSG00000186493	ENSG00000186493	415	1	protein_coding	-	IRX2	chr5:2745959-2752969	7010	4402
ENSG00000100941	5_peaks_stitched	chr14	39637923	39657889	5	19966	24458	5978.69	416	ENSG00000100941,ENSG00000182400	ENSG00000092208,ENSG00000150526	416	1	protein_coding	+	PNN	chr14:39644387-39652422	8035	6068
ENSG00000107130	16_peaks_stitched	chr9	132933975	132980126	16	46151	26263	7787.09	417	ENSG00000107130	ENSG00000148358,ENSG00000196979	417	1	protein_coding	+	NCS1	chr9:132934857-132999583	64726	5206
ENSG00000117407	4_peaks_stitched	chr1	44394587	44413675	4	19088	20659.04	2201.64	418	ENSG00000117407,ENSG00000126091,ENSG00000117408	ENSG00000132768,ENSG00000117411,ENSG00000117410,ENSG00000159214,ENSG00000117408	418	1	protein_coding	+	ARTN	chr1:44398992-44402913	3921	7124
ENSG00000164849	19_peaks_stitched	chr7	1051648	1128461	19	76813	30869.65	12428.32	419	ENSG00000164849,ENSG00000164850,ENSG00000146540	ENSG00000073067,ENSG00000240230	419	1	protein_coding	+	GPR146	chr7:1084212-1098897	14685	6266
ENSG00000164733	18_peaks_stitched	chr8	11702776	11760283	18	57507	24317.28	5921.19	420	ENSG00000164733	ENSG00000079459	420	1	protein_coding	-	CTSB	chr8:11700033-11726957	26924	19648
ENSG00000172379	9_peaks_stitched	chr15	80860942	80889053	9	28111	23402.5	5021.1	421	ENSG00000172379		421	1	protein_coding	+	ARNT2	chr15:80696692-80890278	193586	13575
ENSG00000240875	4_peaks_stitched	chr3	156528293	156545195	4	16902	21719.35	3341.32	422	ENSG00000197980,ENSG00000240875	ENSG00000197980	422	1	lincRNA	-	LINC00886	chr3:156465135-156534851	69716	4377
ENSG00000130520	16_peaks_stitched	chr19	18386541	18451663	16	65122	25129.21	6813.58	423	ENSG00000130520,ENSG00000130517,ENSG00000130522	ENSG00000130513,ENSG00000105650,ENSG00000130518,ENSG00000130517	423	1	protein_coding	-	LSM4	chr19:18417040-18434084	17044	5010
ENSG00000127585	14_peaks_stitched	chr16	717419	791700	14	74281	27559.19	9316.71	424	ENSG00000127585,ENSG00000140983,ENSG00000161999,ENSG00000103245,ENSG00000103254,ENSG00000103253,ENSG00000161996,ENSG00000162004,ENSG00000103260,ENSG00000103266,ENSG00000127580,ENSG00000103269	ENSG00000130731,ENSG00000102854,ENSG00000127586,ENSG00000172366,ENSG00000161996,ENSG00000162006,ENSG00000007376,ENSG00000127578,ENSG00000161999,ENSG00000197562	424	1	protein_coding	-	FBXL16	chr16:742500-755829	13329	8365
ENSG00000167165	8_peaks_stitched	chr2	234598901	234620415	8	21514	19997.3	1776.59	425	ENSG00000167165,ENSG00000244122,ENSG00000242515,ENSG00000241119,ENSG00000241635	ENSG00000243135,ENSG00000241635,ENSG00000244474,ENSG00000242366	425	1	protein_coding	+	UGT1A6	chr2:234600253-234681946	81693	7503
ENSG00000075618	5_peaks_stitched	chr7	5632403	5653641	5	21238	22433.57	4253.75	426	ENSG00000075618	ENSG00000075624,ENSG00000011275	426	1	protein_coding	+	FSCN1	chr7:5632439-5646286	13847	7967
ENSG00000115970	12_peaks_stitched	chr2	43680081	43711911	12	31830	21902.4	3771.3	427	ENSG00000115970		427	1	protein_coding	-	THADA	chr2:43393800-43823185	429385	20201
ENSG00000167711	16_peaks_stitched	chr17	1613063	1674395	16	61332	24350.67	6225.38	428	ENSG00000186594,ENSG00000167711,ENSG00000132386,ENSG00000167716,ENSG00000185561	ENSG00000174231,ENSG00000132386,ENSG00000186532	428	1	protein_coding	+	SERPINF2	chr17:1646130-1658562	12432	4293
ENSG00000182827	9_peaks_stitched	chr1	226285392	226321477	9	36085	23470.15	5394.81	429		ENSG00000163041,ENSG00000182827	429	1	protein_coding	-	ACBD3	chr1:226332380-226374431	42051	3857
ENSG00000063169	22_peaks_stitched	chr19	48101608	48171721	22	70113	24885.07	6815.13	430	ENSG00000063169	ENSG00000063169,ENSG00000024422,ENSG00000118156	430	1	protein_coding	+	GLTSCR1	chr19:48111453-48206533	95080	9253
ENSG00000172845	2_peaks_stitched	chr2	174826750	174831542	2	4792	19034.94	994.45	431	ENSG00000172845	ENSG00000172845	431	1	protein_coding	-	SP3	chr2:174771187-174830430	59243	15307
ENSG00000214688	20_peaks_stitched	chr10	73464948	73533702	20	68754	27665.79	9732.28	432	ENSG00000107736,ENSG00000214688,ENSG00000107738	ENSG00000107736,ENSG00000197746	432	1	protein_coding	-	C10orf105	chr10:73471458-73497581	26123	9563
ENSG00000175029	11_peaks_stitched	chr10	126830042	126851629	11	21587	20122.13	2221.99	433	ENSG00000175029	ENSG00000175029	433	1	protein_coding	-	CTBP2	chr10:126676421-126849739	173318	10815
ENSG00000215845	9_peaks_stitched	chr1	160982892	161016577	9	33685	22568.72	4681.35	434	ENSG00000215845,ENSG00000158773,ENSG00000158769	ENSG00000143217,ENSG00000268154,ENSG00000158769,ENSG00000186517	434	1	protein_coding	-	TSTD1	chr1:161007421-161008780	1359	2917
ENSG00000101363	12_peaks_stitched	chr20	35917467	35944918	12	27451	21949.14	4068.06	435	ENSG00000101363	ENSG00000118702,ENSG00000197122	435	1	protein_coding	+	MANBAL	chr20:35918041-35945663	27622	4048
ENSG00000107816	4_peaks_stitched	chr10	102746397	102773583	4	27186	21382.52	3502.65	436	ENSG00000055950,ENSG00000186862,ENSG00000107816,ENSG00000107815	ENSG00000107821,ENSG00000095539,ENSG00000107819,ENSG00000055950,ENSG00000186862,ENSG00000119906	436	1	protein_coding	+	LZTS2	chr10:102756375-102767593	11218	8407
ENSG00000103145	7_peaks_stitched	chr16	3054263	3096511	7	42248	22440.88	4567.12	437	ENSG00000184697,ENSG00000103145,ENSG00000131652,ENSG00000006327,ENSG00000162069,ENSG00000213937	ENSG00000008517,ENSG00000127564,ENSG00000162073,ENSG00000131650,ENSG00000130182,ENSG00000262152,ENSG00000008516	437	1	protein_coding	-	HCFC1R1	chr16:3072621-3074287	1666	6483
ENSG00000110799	17_peaks_stitched	chr12	6172023	6234429	17	62406	27110.72	9241.92	438	ENSG00000110799	ENSG00000110799	438	1	protein_coding	-	VWF	chr12:6058040-6233936	175896	11837
ENSG00000115295	15_peaks_stitched	chr2	29329273	29355055	15	25782	20273.44	2406.37	439	ENSG00000115295	ENSG00000179270,ENSG00000115295	439	1	protein_coding	+	CLIP4	chr2:29320571-29412509	91938	10446
ENSG00000188522	27_peaks_stitched	chr17	18867387	18920279	27	52892	24531.51	6671.15	440	ENSG00000188522,ENSG00000154025	ENSG00000154016,ENSG00000141127,ENSG00000154025	440	1	protein_coding	-	FAM83G	chr17:18872102-18908117	36015	11280
ENSG00000183111	10_peaks_stitched	chr5	148927511	148945966	10	18455	20163.53	2338.15	441	ENSG00000113712,ENSG00000183111	ENSG00000113712,ENSG00000183111	441	1	protein_coding	+	ARHGEF37	chr5:148931510-149014531	83021	5559
ENSG00000136720	7_peaks_stitched	chr2	129124422	129139018	7	14596	20960.7	3138.09	442		ENSG00000136720	442	1	protein_coding	-	HS6ST1	chr2:128994290-129076151	81861	5651
ENSG00000169375	9_peaks_stitched	chr15	75728630	75748806	9	20176	20439.84	2695.84	443	ENSG00000169375	ENSG00000169410,ENSG00000169375	443	1	protein_coding	-	SIN3A	chr15:75661720-75748183	86463	17551
ENSG00000197070	5_peaks_stitched	chr9	140499209	140514529	5	15320	20390.84	2657.03	444	ENSG00000181090,ENSG00000197070,ENSG00000203993	ENSG00000181090,ENSG00000148399,ENSG00000165724	444	1	protein_coding	+	ARRDC1	chr9:140500106-140509812	9706	8505
ENSG00000164236	20_peaks_stitched	chr5	10524893	10602363	20	77470	29013.26	11289.5	445	ENSG00000164236		445	1	protein_coding	+	ANKRD33B	chr5:10564442-10650308	85866	2881
ENSG00000104413	5_peaks_stitched	chr8	95650709	95670837	5	20128	20863.34	3146.34	446	ENSG00000104413	ENSG00000104413	446	1	protein_coding	+	ESRP1	chr8:95653302-95719694	66392	10632
ENSG00000087470	9_peaks_stitched	chr12	32819004	32875183	9	56179	37985.42	20275.05	447	ENSG00000087470	ENSG00000139131,ENSG00000087470	447	1	protein_coding	+	DNM1L	chr12:32832134-32898486	66352	17818
ENSG00000184009	3_peaks_stitched	chr17	79477825	79486556	3	8731	19275.94	1573.48	448	ENSG00000184009	ENSG00000182446,ENSG00000185504,ENSG00000186765	448	1	protein_coding	-	ACTG1	chr17:79476997-79490873	13876	13375
ENSG00000126368	7_peaks_stitched	chr17	38249418	38281205	7	31787	22178.98	4530.83	449	ENSG00000188895,ENSG00000126368,ENSG00000126351	ENSG00000126351,ENSG00000008838,ENSG00000108349,ENSG00000188895	449	1	protein_coding	-	NR1D1	chr17:38249040-38256978	7938	2764
ENSG00000149115	11_peaks_stitched	chr11	57059952	57103893	11	43941	23847.19	6212.43	450	ENSG00000149136,ENSG00000149115	ENSG00000109991,ENSG00000156575	450	1	protein_coding	-	TNKS1BP1	chr11:57067112-57092426	25314	12336
ENSG00000185650	2_peaks_stitched	chr14	69256083	69263230	2	7147	18591.15	964.03	451	ENSG00000185650		451	1	protein_coding	-	ZFP36L1	chr14:69254377-69263190	8813	12959
ENSG00000141503	14_peaks_stitched	chr17	4735776	4771016	14	35240	21077.57	3471.88	452	ENSG00000141503	ENSG00000182853,ENSG00000141503,ENSG00000129219,ENSG00000142507,ENSG00000205710,ENSG00000108556,ENSG00000182327	452	1	protein_coding	+	MINK1	chr17:4736683-4801356	64673	16094
ENSG00000175906	9_peaks_stitched	chr17	41464711	41506875	9	42164	23043.56	5441.04	453	ENSG00000188825,ENSG00000175906	ENSG00000267151	453	1	protein_coding	+	ARL4D	chr17:41476327-41478505	2178	1610
ENSG00000182795	8_peaks_stitched	chr1	207175798	207206802	8	31004	22434.07	4849.26	454	ENSG00000182795	ENSG00000123836,ENSG00000162897,ENSG00000180667	454	1	protein_coding	-	C1orf116	chr1:207191866-207206101	14235	8451
ENSG00000120063	16_peaks_stitched	chr17	63013405	63063562	16	50157	22557	4983.13	455	ENSG00000120063		455	1	protein_coding	-	GNA13	chr17:63006833-63052957	46124	6140
ENSG00000165912	7_peaks_stitched	chr11	47197434	47238223	7	40789	22564.07	4990.92	456	ENSG00000165912,ENSG00000149182,ENSG00000134574	ENSG00000025434,ENSG00000149182,ENSG00000149179,ENSG00000134575,ENSG00000134574	456	1	protein_coding	-	PACSIN3	chr11:47199076-47207994	8918	5712
ENSG00000100852	4_peaks_stitched	chr14	32544232	32555762	4	11530	21027.92	3469.51	457	ENSG00000100852	ENSG00000100852	457	1	protein_coding	+	ARHGAP5	chr14:32545320-32628934	83614	22323
ENSG00000136238	19_peaks_stitched	chr7	6413533	6445640	19	32107	22087.75	4553.33	458	ENSG00000136238	ENSG00000164535,ENSG00000178397	458	1	protein_coding	+	RAC1	chr7:6414154-6443608	29454	4368
ENSG00000226976	14_peaks_stitched	chr6	37012613	37072471	14	59858	25961.11	8429.57	459	ENSG00000226976	ENSG00000146192	459	1	protein_coding	+	COX6A1P2	chr6:37012607-37013177	570	570
ENSG00000130787	18_peaks_stitched	chr12	123319022	123380758	18	61736	24059.81	6545.3	460	ENSG00000139722,ENSG00000130787	ENSG00000150967	460	1	protein_coding	+	HIP1R	chr12:123319000-123347507	28507	11092
ENSG00000140836	12_peaks_stitched	chr16	73053758	73116592	12	62834	25918.87	8414.48	461	ENSG00000140836	ENSG00000260880	461	1	protein_coding	-	ZFHX3	chr16:72816784-73093597	276813	17913
ENSG00000172927	4_peaks_stitched	chr11	69064121	69070647	4	6526	22019.58	4547.86	462	ENSG00000172927	ENSG00000172927	462	1	protein_coding	+	MYEOV	chr11:69061605-69182494	120889	12531
ENSG00000112139	14_peaks_stitched	chr6	37592237	37635673	14	43436	23961.04	6492.12	463	ENSG00000112139		463	1	protein_coding	-	MDGA1	chr6:37600284-37667082	66798	22819
ENSG00000130939	26_peaks_stitched	chr1	10092271	10150455	26	58184	22794.19	5338.36	464	ENSG00000130939	ENSG00000130939,ENSG00000162444	464	1	protein_coding	+	UBE4B	chr1:10092890-10241297	148407	13419
ENSG00000165388	9_peaks_stitched	chr10	48317932	48355631	9	37699	22340.07	4916.21	465	ENSG00000165388	ENSG00000165388,ENSG00000165390,ENSG00000107618	465	1	protein_coding	+	ZNF488	chr10:48355024-48373866	18842	13448
ENSG00000099256	10_peaks_stitched	chr10	25233121	25253848	10	20727	20771.99	3350.6	466	ENSG00000099256		466	1	protein_coding	-	PRTFDC1	chr10:25137536-25241533	103997	2623
ENSG00000213022	8_peaks_stitched	chr19	51495652	51530935	8	35283	21169.4	3764.69	467	ENSG00000167757,ENSG00000129455,ENSG00000269741,ENSG00000129451,ENSG00000213022	ENSG00000167754,ENSG00000169035,ENSG00000167759,ENSG00000186474,ENSG00000269741,ENSG00000167755	467	1	protein_coding	-	KLK9	chr19:51503806-51512890	9084	1916
ENSG00000180921	3_peaks_stitched	chr8	144813815	144823081	3	9266	18633.3	1254.41	468	ENSG00000180921	ENSG00000181135,ENSG00000255181,ENSG00000181085,ENSG00000180921	468	1	protein_coding	-	FAM83H	chr8:144806103-144815971	9868	9258
ENSG00000075711	8_peaks_stitched	chr3	197016524	197045072	8	28548	22962.7	5609.28	469	ENSG00000075711	ENSG00000075711	469	1	protein_coding	-	DLG1	chr3:196769431-197026171	256740	18209
ENSG00000070731	8_peaks_stitched	chr17	74575797	74598727	8	22930	19949.78	2653.71	470	ENSG00000070731	ENSG00000214140,ENSG00000070526,ENSG00000161544,ENSG00000070731	470	1	protein_coding	-	ST6GALNAC2	chr17:74559792-74583038	23246	10688
ENSG00000011304	11_peaks_stitched	chr19	776594	801428	11	24834	20908.87	3621.33	471	ENSG00000011304	ENSG00000129951,ENSG00000196415,ENSG00000011304,ENSG00000197561,ENSG00000172232,ENSG00000099864,ENSG00000099812	471	1	protein_coding	+	PTBP1	chr19:797075-812327	15252	16134
ENSG00000267151	11_peaks_stitched	chr17	41519185	41562490	11	43305	22091.99	4804.57	472	ENSG00000067596,ENSG00000267151	ENSG00000067596,ENSG00000175906,ENSG00000175832	472	1	lincRNA	+	MIR2117	chr17:41522075-41528568	6493	583
ENSG00000176463	19_peaks_stitched	chr15	92483116	92536852	19	53736	24682	7398.34	473	ENSG00000176463		473	1	protein_coding	+	SLCO3A1	chr15:92396925-92715665	318740	14234
ENSG00000123096	3_peaks_stitched	chr12	26266364	26280090	3	13726	23612.34	6329.09	474	ENSG00000123095,ENSG00000123096	ENSG00000123094,ENSG00000123096	474	1	protein_coding	+	SSPN	chr12:26274924-26452223	177299	8599
ENSG00000184270	3_peaks_stitched	chr1	149855534	149872578	3	17044	20031.46	2753.12	475	ENSG00000184678,ENSG00000178096,ENSG00000184260,ENSG00000184270	ENSG00000182217,ENSG00000014914,ENSG00000143368,ENSG00000183558,ENSG00000159164,ENSG00000203811,ENSG00000203812,ENSG00000203852	475	1	protein_coding	-	HIST2H2AB	chr1:149859019-149859466	447	447
ENSG00000173726	20_peaks_stitched	chr1	235092679	235163216	20	70537	26555.03	9279.9	476			476	1	protein_coding	-	TOMM20	chr1:235272651-235292251	19600	3670
ENSG00000146700	13_peaks_stitched	chr7	75987003	76027361	13	40358	21292.47	4035.28	477	ENSG00000146700,ENSG00000188372,ENSG00000170027	ENSG00000188372	477	1	protein_coding	-	SRCRB4D	chr7:76018651-76039012	20361	2893
ENSG00000131626	9_peaks_stitched	chr11	70115533	70170357	9	54824	45732.92	28509.21	478	ENSG00000131626	ENSG00000131626	478	1	protein_coding	+	PPFIA1	chr11:70116806-70230509	113703	19179
ENSG00000173848	19_peaks_stitched	chr10	5475154	5550163	19	75009	27345.76	10142.43	479	ENSG00000173848,ENSG00000178372	ENSG00000178462,ENSG00000178363	479	1	protein_coding	+	NET1	chr10:5454514-5500426	45912	5814
ENSG00000170606	8_peaks_stitched	chr5	132376039	132408722	8	32683	21129.78	3935.28	480	ENSG00000170606	ENSG00000155329,ENSG00000170606	480	1	protein_coding	+	HSPA4	chr5:132387654-132442141	54487	5560
ENSG00000091409	19_peaks_stitched	chr2	173291901	173330477	19	38576	23839.67	6646.62	481	ENSG00000091409	ENSG00000091409	481	1	protein_coding	+	ITGA6	chr2:173292082-173371181	79099	13465
ENSG00000177943	3_peaks_stitched	chr9	139740466	139761517	3	21051	21103.44	3947.02	482	ENSG00000177943,ENSG00000107223,ENSG00000054148,ENSG00000232434	ENSG00000127191,ENSG00000213213,ENSG00000196642,ENSG00000177943	482	1	protein_coding	+	MAMDC4	chr9:139745395-139755249	9854	7376
ENSG00000131669	16_peaks_stitched	chr9	95854257	95906940	16	52683	24564.79	7424.53	483	ENSG00000165233,ENSG00000131669	ENSG00000157303,ENSG00000165238	483	1	protein_coding	-	NINJ1	chr9:95883771-95896570	12799	4843
ENSG00000181788	16_peaks_stitched	chr3	150445598	150482244	16	36646	24386.64	7309.11	484	ENSG00000181788	ENSG00000163645	484	1	protein_coding	-	SIAH2	chr3:150458914-150481264	22350	3389
ENSG00000136938	2_peaks_stitched	chr9	100744758	100753412	2	8654	18556.85	1553.37	485	ENSG00000136938	ENSG00000136929,ENSG00000136938	485	1	protein_coding	+	ANP32B	chr9:100745643-100778225	32582	2265
ENSG00000247095	9_peaks_stitched	chr11	559974	580509	9	20535	19850.07	2877.38	486	ENSG00000070047,ENSG00000247095,ENSG00000099849,ENSG00000185522	ENSG00000185507,ENSG00000099834,ENSG00000185522,ENSG00000174775,ENSG00000070031,ENSG00000161328,ENSG00000070047	486	1	lincRNA	-	MIR210HG	chr11:565660-568457	2797	3799
ENSG00000255275	19_peaks_stitched	chr1	19228519	19283761	19	55242	23158.25	6200.28	487	ENSG00000159423,ENSG00000169991,ENSG00000255275	ENSG00000179002,ENSG00000159423	487	1	protein_coding	-	RP13-279N23.2	chr1:19175767-19247615	71848	4342
ENSG00000162337	9_peaks_stitched	chr11	68103299	68123049	9	19750	21206.2	4268.83	488	ENSG00000162337	ENSG00000162337	488	1	protein_coding	+	LRP5	chr11:68080077-68216743	136666	8021
ENSG00000168807	14_peaks_stitched	chr16	69207276	69255739	14	48463	22028.21	5096.31	489	ENSG00000168807,ENSG00000141076	ENSG00000141076,ENSG00000168802	489	1	protein_coding	+	SNTB2	chr16:69221032-69342955	121923	11414
ENSG00000249375	3_peaks_stitched	chr8	128672362	128685148	3	12786	19852.48	2979.4	490			490	1	lincRNA	-	CASC11	chr8:128698588-128746213	47625	4671
ENSG00000083857	9_peaks_stitched	chr4	187802375	187849090	9	46715	22362.79	5514.95	491			491	1	protein_coding	-	FAT1	chr4:187508937-187647876	138939	22723
ENSG00000171604	14_peaks_stitched	chr5	139014693	139051656	14	36963	22640.78	5796.51	492	ENSG00000171604	ENSG00000171604,ENSG00000131508	492	1	protein_coding	+	CXXC5	chr5:139026884-139063467	36583	11893
ENSG00000183853	16_peaks_stitched	chr1	157962697	158008225	16	45528	21746.17	4911.44	493	ENSG00000183853	ENSG00000183853	493	1	protein_coding	+	KIRREL	chr1:157963063-158070052	106989	13101
ENSG00000141556	19_peaks_stitched	chr17	80780863	80848836	19	67973	24786.02	8044.57	494	ENSG00000141556,ENSG00000141579	ENSG00000141556	494	1	protein_coding	+	TBCD	chr17:80709940-80900724	190784	15551
ENSG00000139211	10_peaks_stitched	chr12	47471068	47492066	10	20998	18945.35	2206.65	495	ENSG00000139211,ENSG00000179715		495	1	protein_coding	-	AMIGO2	chr12:47469490-47473734	4244	11899
ENSG00000171314	15_peaks_stitched	chr10	99160176	99228082	15	67906	23193.49	6467.91	496	ENSG00000171314,ENSG00000224474,ENSG00000171307,ENSG00000155229,ENSG00000171311,ENSG00000052749	ENSG00000165886,ENSG00000171307,ENSG00000052749,ENSG00000155229	496	1	protein_coding	+	PGAM1	chr10:99185917-99193198	7281	3050
ENSG00000215790	7_peaks_stitched	chr1	1654889	1694655	7	39766	22343.14	5618.46	497	ENSG00000215790,ENSG00000008130,ENSG00000008128	ENSG00000078369,ENSG00000008128,ENSG00000008130,ENSG00000189339	497	1	protein_coding	-	SLC35E2	chr1:1656277-1677431	21154	2963
ENSG00000103066	8_peaks_stitched	chr16	68267528	68299909	8	32381	21314.79	4616.79	498	ENSG00000103067,ENSG00000103066,ENSG00000103064	ENSG00000103064,ENSG00000132600,ENSG00000103061,ENSG00000103067	498	1	protein_coding	+	PLA2G15	chr16:68279207-68294961	15754	11527
ENSG00000171940	19_peaks_stitched	chr20	52196335	52240775	19	44440	21863.34	5170.42	499	ENSG00000171940	ENSG00000171940	499	1	protein_coding	-	ZNF217	chr20:52183604-52226446	42842	11611
ENSG00000188001	5_peaks_stitched	chr3	189021435	189043151	5	21716	22504.69	5821.55	500	ENSG00000188001		500	1	protein_coding	+	TPRG1	chr3:188665003-189043093	378090	12404
ENSG00000183032	10_peaks_stitched	chr14	37220544	37238861	10	18317	22399.11	5719.93	501	ENSG00000183032	ENSG00000183032	501	1	protein_coding	-	SLC25A21	chr14:37147636-37642071	494435	4224
ENSG00000179133	21_peaks_stitched	chr10	23632493	23675710	21	43217	23062.83	6412.86	502	ENSG00000179133		502	1	protein_coding	-	C10orf67	chr10:23556124-23633774	77650	3336
ENSG00000169908	12_peaks_stitched	chr3	149083533	149109057	12	25524	21764.09	5143.46	503	ENSG00000169908	ENSG00000163762	503	1	protein_coding	-	TM4SF1	chr3:149086809-149095652	8843	6281
ENSG00000095383	20_peaks_stitched	chr9	100968628	101019380	20	50752	23069.67	6451.1	504	ENSG00000095383	ENSG00000106789	504	1	protein_coding	-	TBC1D2	chr9:100961311-101017915	56604	6559
ENSG00000158470	22_peaks_stitched	chr20	48290875	48330935	22	40060	20832.7	4231.16	505	ENSG00000158470		505	1	protein_coding	-	B4GALT5	chr20:48249482-48330415	80933	4713
ENSG00000163931	23_peaks_stitched	chr3	53266517	53306360	23	39843	20028.91	3436.21	506	ENSG00000163931	ENSG00000162290,ENSG00000163931	506	1	protein_coding	-	TKT	chr3:53258723-53290068	31345	18097
ENSG00000139800	3_peaks_stitched	chr13	100612276	100636591	3	24315	20168.24	3577.44	507	ENSG00000043355,ENSG00000139800	ENSG00000043355	507	1	protein_coding	-	ZIC5	chr13:100615218-100624163	8945	4637
ENSG00000119333	9_peaks_stitched	chr9	131391946	131429309	9	37363	21317.25	4803.17	508	ENSG00000119333,ENSG00000197694	ENSG00000119335,ENSG00000197694,ENSG00000160447	508	1	protein_coding	-	WDR34	chr9:131395940-131419066	23126	4183
ENSG00000134107	19_peaks_stitched	chr3	5018733	5069260	19	50527	21371.19	4876.65	509	ENSG00000134107		509	1	protein_coding	+	BHLHE40	chr3:5020801-5027008	6207	5101
ENSG00000099992	17_peaks_stitched	chr22	30673533	30723719	17	50186	23855.13	7365.24	510	ENSG00000099992,ENSG00000239282	ENSG00000099995,ENSG00000187860,ENSG00000128342,ENSG00000099985	510	1	protein_coding	-	TBC1D10A	chr22:30687979-30723035	35056	13565
ENSG00000168906	2_peaks_stitched	chr2	85764348	85774288	2	9940	18686.91	2221.98	511	ENSG00000168906,ENSG00000115486	ENSG00000118640,ENSG00000115486,ENSG00000168899,ENSG00000168894	511	1	protein_coding	+	MAT2A	chr2:85766288-85772403	6115	6397
ENSG00000130311	20_peaks_stitched	chr19	17402879	17459743	20	56864	23376.63	6916.72	512	ENSG00000130312,ENSG00000130299,ENSG00000130311,ENSG00000074855,ENSG00000127220	ENSG00000130300,ENSG00000130307,ENSG00000160117,ENSG00000105393,ENSG00000160113,ENSG00000269095,ENSG00000269307	512	1	protein_coding	+	DDA1	chr19:17420327-17434110	13783	5630
ENSG00000143367	24_peaks_stitched	chr1	151509186	151559401	24	50215	23866.17	7440.53	513	ENSG00000143375,ENSG00000143367	ENSG00000143375,ENSG00000143376	513	1	protein_coding	+	TUFT1	chr1:151512781-151556059	43278	7112
ENSG00000184557	11_peaks_stitched	chr17	76309655	76357059	11	47404	22410.22	5998.75	514	ENSG00000184557	ENSG00000087157	514	1	protein_coding	-	SOCS3	chr17:76352864-76356158	3294	3086
ENSG00000110080	21_peaks_stitched	chr11	126211964	126276415	21	64451	22195.66	5816.55	515	ENSG00000110080,ENSG00000110063	ENSG00000110080,ENSG00000149571	515	1	protein_coding	+	ST3GAL4	chr11:126225535-126310239	84704	10557
ENSG00000143641	10_peaks_stitched	chr1	230202297	230242284	10	39987	21918.1	5548.14	516	ENSG00000143641		516	1	protein_coding	+	GALNT2	chr1:230193536-230417870	224334	12603
ENSG00000198752	8_peaks_stitched	chr14	103516755	103542570	8	25815	20207.3	3842.48	517	ENSG00000198752	ENSG00000205436,ENSG00000185215,ENSG00000259717,ENSG00000198752	517	1	protein_coding	-	CDC42BPB	chr14:103398716-103523799	125083	10505
ENSG00000197912	13_peaks_stitched	chr16	89540873	89576207	13	35334	20822.74	4461.8	518	ENSG00000167522,ENSG00000197912	ENSG00000197912	518	1	protein_coding	+	SPG7	chr16:89557325-89624176	66851	16821
ENSG00000155096	14_peaks_stitched	chr8	103728631	103782442	14	53811	29150.42	12802.82	519			519	1	protein_coding	-	AZIN1	chr8:103838585-103906092	67507	9085
ENSG00000176155	7_peaks_stitched	chr17	80053428	80065156	7	11728	18114.2	1823.42	520	ENSG00000176155,ENSG00000169710	ENSG00000176155,ENSG00000169718,ENSG00000169727,ENSG00000169733,ENSG00000169710	520	1	protein_coding	-	CCDC57	chr17:80059336-80170706	111370	17272
ENSG00000104341	20_peaks_stitched	chr8	98767295	98822474	20	55179	24126.71	7858.72	521	ENSG00000104341	ENSG00000147649	521	1	protein_coding	+	LAPTM4B	chr8:98787285-98865241	77956	3955
ENSG00000179528	6_peaks_stitched	chr2	74724868	74735841	6	10973	18527.53	2382.59	522	ENSG00000115289,ENSG00000179528	ENSG00000115297,ENSG00000135637,ENSG00000115318,ENSG00000115274,ENSG00000239779,ENSG00000115307,ENSG00000115275,ENSG00000115325,ENSG00000204822,ENSG00000144045,ENSG00000115317,ENSG00000115282	522	1	protein_coding	-	LBX2	chr2:74724644-74730443	5799	3701
ENSG00000180198	7_peaks_stitched	chr1	28831524	28854769	7	23245	18408.06	2271	523	ENSG00000180198	ENSG00000180098,ENSG00000180198	523	1	protein_coding	+	RCC1	chr1:28832455-28865812	33357	7993
ENSG00000112624	1_peaks_stitched	chr6	42748514	42752365	1	3851	16900.86	768.14	524	ENSG00000112624	ENSG00000124659,ENSG00000112624	524	1	protein_coding	+	GLTSCR1L	chr6:42749765-42836298	86533	10573
ENSG00000006704	15_peaks_stitched	chr7	73968315	74002464	15	34149	19609.86	3493.38	525	ENSG00000006704	ENSG00000006704	525	1	protein_coding	+	GTF2IRD1	chr7:73868120-74016931	148811	8269
ENSG00000183475	5_peaks_stitched	chr15	101252002	101268374	5	16372	18996.92	2884.43	526			526	1	protein_coding	+	ASB7	chr15:101142739-101191910	49171	8463
ENSG00000197323	4_peaks_stitched	chr1	115048029	115054921	4	6892	20089.91	4014.02	527	ENSG00000197323	ENSG00000197323	527	1	protein_coding	-	TRIM33	chr1:114935399-115053781	118382	11089
ENSG00000168502	20_peaks_stitched	chr18	8701635	8758509	20	56874	26121.4	10061.44	528	ENSG00000168502	ENSG00000168502	528	1	protein_coding	+	SOGA2	chr18:8705659-8832776	127117	17822
ENSG00000164379	8_peaks_stitched	chr6	1310938	1336636	8	25698	19503.49	3456.11	529	ENSG00000164379		529	1	protein_coding	+	FOXQ1	chr6:1312675-1314992	2317	2317
ENSG00000103335	12_peaks_stitched	chr16	88821019	88852153	12	31134	21241.05	5210.2	530	ENSG00000103335	ENSG00000198931,ENSG00000174177,ENSG00000158717,ENSG00000103335,ENSG00000141012,ENSG00000167513,ENSG00000269422	530	1	protein_coding	-	PIEZO1	chr16:88781751-88851619	69868	15033
ENSG00000188001	6_peaks_stitched	chr3	189104479	189121778	6	17299	19771.9	3781.91	531			531	1	protein_coding	+	TPRG1	chr3:188665003-189043093	378090	12404
ENSG00000110628	10_peaks_stitched	chr11	2905538	2955414	10	49876	23404	7420.54	532	ENSG00000110628,ENSG00000129757,ENSG00000181649,ENSG00000254827	ENSG00000205531	532	1	protein_coding	+	SLC22A18	chr11:2920951-2946476	25525	7851
ENSG00000185567	5_peaks_stitched	chr14	105432740	105452876	5	20136	19174.73	3204.72	533	ENSG00000140104,ENSG00000185567	ENSG00000166428,ENSG00000140104,ENSG00000170779,ENSG00000185567	533	1	protein_coding	-	AHNAK2	chr14:105403581-105444694	41113	41309
ENSG00000071655	9_peaks_stitched	chr19	1566346	1606559	9	40213	20848.82	4895.33	534	ENSG00000127540,ENSG00000181588,ENSG00000071655,ENSG00000267059	ENSG00000071564,ENSG00000185988	534	1	protein_coding	-	MBD3	chr19:1576639-1592882	16243	12316
ENSG00000169221	4_peaks_stitched	chr16	30365435	30390850	4	25415	19593.33	3646.02	535	ENSG00000270466,ENSG00000180096,ENSG00000169221,ENSG00000180035,ENSG00000180209,ENSG00000169217	ENSG00000179965,ENSG00000180096,ENSG00000180035,ENSG00000179958	535	1	protein_coding	-	TBC1D10B	chr16:30368423-30381585	13162	10269
ENSG00000181019	8_peaks_stitched	chr16	69740774	69771834	8	31060	19782.93	3840.8	536	ENSG00000181019	ENSG00000198373,ENSG00000141101,ENSG00000102908	536	1	protein_coding	-	NQO1	chr16:69740899-69760854	19955	5692
ENSG00000101412	8_peaks_stitched	chr20	32250632	32289810	8	39178	21306.68	5374.44	537	ENSG00000125967,ENSG00000149609,ENSG00000182584,ENSG00000101412	ENSG00000131061,ENSG00000078699,ENSG00000101417,ENSG00000125967	537	1	protein_coding	-	E2F1	chr20:32263489-32274210	10721	2496
ENSG00000143819	13_peaks_stitched	chr1	225988480	226033693	13	45213	24291.68	8380.15	538	ENSG00000143819,ENSG00000196187	ENSG00000196187,ENSG00000143742,ENSG00000243709	538	1	protein_coding	+	EPHX1	chr1:225997794-226033260	35466	3014
ENSG00000130638	23_peaks_stitched	chr22	46067190	46140088	23	72898	22463.27	6551.97	539	ENSG00000130638	ENSG00000130638	539	1	protein_coding	+	ATXN10	chr22:46067678-46241187	173509	7893
ENSG00000148180	7_peaks_stitched	chr9	124029967	124062645	7	32678	21029.48	5134.58	540	ENSG00000148180	ENSG00000148180,ENSG00000267987,ENSG00000119396	540	1	protein_coding	+	GSN	chr9:123970072-124095121	125049	15532
ENSG00000162341	3_peaks_stitched	chr11	68888683	68899689	3	11006	21643.04	5790.64	541			541	1	protein_coding	+	TPCN2	chr11:68816365-68858072	41707	7858
ENSG00000160211	10_peaks_stitched	chrX	153734566	153776767	10	42201	19545.88	3699.56	542	ENSG00000073009,ENSG00000071889,ENSG00000160211	ENSG00000102178,ENSG00000130827,ENSG00000196976,ENSG00000073009,ENSG00000183678,ENSG00000126903,ENSG00000160211	542	1	protein_coding	-	G6PD	chrX:153759606-153775787	16181	5790
ENSG00000136002	15_peaks_stitched	chr2	131621762	131678109	15	56347	26191.05	10358.8	543	ENSG00000136002	ENSG00000136002	543	1	protein_coding	+	ARHGEF4	chr2:131594489-131804836	210347	18493
ENSG00000169955	5_peaks_stitched	chr16	30536970	30547668	5	10698	17478.34	1663.8	544	ENSG00000169955,ENSG00000260869,ENSG00000169957	ENSG00000229809,ENSG00000005844,ENSG00000197162,ENSG00000169951	544	1	protein_coding	-	ZNF747	chr16:30537244-30546668	9424	10342
ENSG00000148671	4_peaks_stitched	chr10	88717665	88732259	4	14594	17858.02	2056.26	545	ENSG00000148671,ENSG00000173267,ENSG00000173269	ENSG00000173269,ENSG00000188100	545	1	protein_coding	+	ADIRF	chr10:88727949-88743691	15742	1336
ENSG00000228022	17_peaks_stitched	chr6	30736447	30808180	17	71733	23035.86	7235.74	546	ENSG00000228022	ENSG00000204580,ENSG00000137331,ENSG00000196230,ENSG00000137312	546	1	lincRNA	+	HCG20	chr6:30734602-30760027	25425	1366
ENSG00000162927	6_peaks_stitched	chr2	61231345	61247046	6	15701	17792.69	2021.39	547	ENSG00000162928,ENSG00000162927	ENSG00000162929	547	1	protein_coding	-	PUS10	chr2:61167357-61245394	78037	9277
ENSG00000104866	17_peaks_stitched	chr19	45572688	45627438	17	54750	21570.39	5801.8	548	ENSG00000104859,ENSG00000142252,ENSG00000104866,ENSG00000170684,ENSG00000007047	ENSG00000104856,ENSG00000104866,ENSG00000179846,ENSG00000104859	548	1	protein_coding	+	PPP1R37	chr19:45594654-45651335	56681	13732
ENSG00000050405	21_peaks_stitched	chr12	50594432	50660261	21	65829	22730.05	6967.34	549	ENSG00000050405	ENSG00000139624,ENSG00000050405,ENSG00000269529	549	1	protein_coding	-	LIMA1	chr12:50569571-50677329	107758	14652
ENSG00000255571	11_peaks_stitched	chr15	89901987	89945180	11	43193	22773.14	7033.03	550	ENSG00000255571	ENSG00000140521	550	1	lincRNA	+	LINC00925	chr15:89904810-89939471	34661	7861
ENSG00000116521	8_peaks_stitched	chr1	155210476	155248036	8	37560	23138.21	7412	551	ENSG00000143630,ENSG00000116521,ENSG00000160767,ENSG00000177628,ENSG00000176444	ENSG00000160752,ENSG00000160753,ENSG00000173171,ENSG00000169231,ENSG00000143630,ENSG00000185499,ENSG00000143627,ENSG00000177628	551	1	protein_coding	-	SCAMP3	chr1:155225770-155232221	6451	5070
ENSG00000150527	4_peaks_stitched	chr14	39734827	39739919	4	5092	17831.47	2114.36	552	ENSG00000150527	ENSG00000150527,ENSG00000150526	552	1	protein_coding	+	CTAGE5	chr14:39734488-39856156	121668	11140
ENSG00000149792	5_peaks_stitched	chr11	64879338	64903258	5	23920	19984.91	4270.59	553	ENSG00000174276,ENSG00000149809,ENSG00000162298,ENSG00000149806,ENSG00000149792	ENSG00000162300,ENSG00000187066,ENSG00000014216,ENSG00000149823,ENSG00000146670,ENSG00000254614,ENSG00000149809,ENSG00000204710	553	1	protein_coding	+	MRPL49	chr11:64889655-64894843	5188	10214
ENSG00000119402	13_peaks_stitched	chr9	123528062	123556488	13	28426	19683.96	3999.63	554	ENSG00000119402	ENSG00000095261	554	1	protein_coding	-	FBXW2	chr9:123514256-123555690	41434	13278
ENSG00000075624	5_peaks_stitched	chr7	5589218	5609909	5	20691	19335.17	3657.82	555	ENSG00000075624	ENSG00000075618,ENSG00000075624,ENSG00000155034	555	1	protein_coding	-	ACTB	chr7:5566782-5603415	36633	8801
ENSG00000183032	7_peaks_stitched	chr14	37581686	37593582	7	11896	18918.19	3246.15	556	ENSG00000183032		556	1	protein_coding	-	SLC25A21	chr14:37147636-37642071	494435	4224
ENSG00000141522	4_peaks_stitched	chr17	79816500	79830457	4	13957	17728.29	2057.13	557	ENSG00000185624,ENSG00000141522	ENSG00000185813,ENSG00000187531,ENSG00000182676,ENSG00000225663,ENSG00000183979,ENSG00000185624,ENSG00000141552,ENSG00000183684,ENSG00000215621,ENSG00000215644	557	1	protein_coding	-	ARHGDIA	chr17:79825597-79829282	3685	9592
ENSG00000100003	12_peaks_stitched	chr22	30782602	30822532	12	39930	21051.06	5400.81	558	ENSG00000100003,ENSG00000242114,ENSG00000099999,ENSG00000268538	ENSG00000099995,ENSG00000100012,ENSG00000187860,ENSG00000099999	558	1	protein_coding	+	SEC14L2	chr22:30792846-30821305	28459	12651
ENSG00000108602	5_peaks_stitched	chr17	19647811	19665939	5	18128	17530.67	1883.21	559	ENSG00000108602	ENSG00000180638,ENSG00000083290,ENSG00000108602	559	1	protein_coding	-	ALDH3A1	chr17:19641297-19652256	10959	7897
ENSG00000255398	16_peaks_stitched	chr12	123179644	123211236	16	31592	19863.94	4219.48	560	ENSG00000182782,ENSG00000196917,ENSG00000255398	ENSG00000130783,ENSG00000139726,ENSG00000196917	560	1	protein_coding	-	HCAR3	chr12:123199303-123201439	2136	2136
ENSG00000121068	3_peaks_stitched	chr17	59476253	59490907	3	14654	17365.7	1726.72	561	ENSG00000187013,ENSG00000121068	ENSG00000141376,ENSG00000121075	561	1	protein_coding	+	TBX2	chr17:59477257-59486827	9570	10701
ENSG00000066322	9_peaks_stitched	chr1	43814008	43856281	9	42273	20537.24	4901.54	562	ENSG00000066322,ENSG00000117399,ENSG00000159479,ENSG00000117400,ENSG00000198198	ENSG00000066056,ENSG00000198198	562	1	protein_coding	-	ELOVL1	chr1:43829068-43833696	4628	7546
ENSG00000115561	2_peaks_stitched	chr2	86946064	86956416	2	10352	19089.09	3462.07	563	ENSG00000153561,ENSG00000115561	ENSG00000153561	563	1	protein_coding	-	CHMP3	chr2:86730554-86948245	217691	10735
ENSG00000099875	9_peaks_stitched	chr19	2029295	2062671	9	33376	19943.57	4335.86	564	ENSG00000099875,ENSG00000133243	ENSG00000133243,ENSG00000172081,ENSG00000099840,ENSG00000065000,ENSG00000099875,ENSG00000133275	564	1	protein_coding	-	MKNK2	chr19:2037470-2051243	13773	14399
ENSG00000134905	7_peaks_stitched	chr13	111357423	111370228	7	12805	18077.55	2477.51	565	ENSG00000134905,ENSG00000153487	ENSG00000134905	565	1	protein_coding	-	CARS2	chr13:111293759-111365950	72191	22534
ENSG00000090372	7_peaks_stitched	chr19	47216894	47250200	7	33306	19132.37	3533.36	566	ENSG00000090372,ENSG00000181027,ENSG00000105287	ENSG00000105281,ENSG00000105287,ENSG00000181027	566	1	protein_coding	-	STRN4	chr19:47222764-47250251	27487	15870
ENSG00000178951	6_peaks_stitched	chr19	4042287	4067805	6	25518	18596.03	2998.7	567	ENSG00000205147,ENSG00000178951	ENSG00000105229,ENSG00000126934	567	1	protein_coding	-	ZBTB7A	chr19:4044362-4066943	22581	6223
ENSG00000068001	18_peaks_stitched	chr3	50328695	50397064	18	68369	21808.83	6216.41	568	ENSG00000186792,ENSG00000114378,ENSG00000068028,ENSG00000114395,ENSG00000114388,ENSG00000214706,ENSG00000068001,ENSG00000004838,ENSG00000243477,ENSG00000114383,ENSG00000272104,ENSG00000126062	ENSG00000068028,ENSG00000114353,ENSG00000230454,ENSG00000214706,ENSG00000114378,ENSG00000007402,ENSG00000186792,ENSG00000114388,ENSG00000179564	568	1	protein_coding	-	HYAL2	chr3:50355221-50360337	5116	11317
ENSG00000185829	5_peaks_stitched	chr17	44655536	44668872	5	13336	19015.77	3448.13	569	ENSG00000073969,ENSG00000185829	ENSG00000073969,ENSG00000238083	569	1	protein_coding	-	ARL17A	chr17:44594068-44657088	63020	5882
ENSG00000173120	2_peaks_stitched	chr11	66884817	66889743	2	4926	16538.12	978.27	570	ENSG00000173120		570	1	protein_coding	+	KDM2A	chr11:66886740-67025558	138818	25821
ENSG00000268632	18_peaks_stitched	chr15	42065864	42101947	18	36083	20769.98	5223.09	571	ENSG00000137802,ENSG00000268632	ENSG00000243789,ENSG00000243708,ENSG00000168970,ENSG00000137802,ENSG00000174197,ENSG00000137877	571	1	protein_coding	-	AC073657.1	chr15:42073346-42076229	2883	181
ENSG00000135740	4_peaks_stitched	chr16	67260330	67281831	4	21501	18953.82	3419.5	572	ENSG00000135723,ENSG00000168701,ENSG00000125122,ENSG00000135740	ENSG00000237102,ENSG00000205250,ENSG00000179044,ENSG00000196155,ENSG00000135740,ENSG00000196123,ENSG00000102890,ENSG00000125122,ENSG00000168676	572	1	protein_coding	+	SLC9A5	chr16:67271586-67306093	34507	9004
ENSG00000125266	14_peaks_stitched	chr13	107159251	107188888	14	29637	19535.25	4011.46	573	ENSG00000125266	ENSG00000134884	573	1	protein_coding	-	EFNB2	chr13:107142079-107187462	45383	4456
ENSG00000110400	12_peaks_stitched	chr11	119536951	119573323	12	36372	18722.9	3212.95	574	ENSG00000110400	ENSG00000110400	574	1	protein_coding	-	PVRL1	chr11:119494120-119599794	105674	8325
ENSG00000113810	1_peaks_stitched	chr3	160116335	160122370	1	6035	16966.54	1466.33	575	ENSG00000113810,ENSG00000068885	ENSG00000213186,ENSG00000068885,ENSG00000113810	575	1	protein_coding	+	SMC4	chr3:160117062-160152750	35688	19575
ENSG00000182580	3_peaks_stitched	chr3	184279548	184287714	3	8166	17342.97	1869.72	576	ENSG00000182580,ENSG00000145191	ENSG00000182580	576	1	protein_coding	+	EPHB3	chr3:184279572-184300197	20625	5184
ENSG00000183281	2_peaks_stitched	chr2	87295324	87304903	2	9579	18935.68	3464.9	577		ENSG00000183281	577	1	protein_coding	-	PLGLB1	chr2:87229682-87248975	19293	4964
ENSG00000139289	7_peaks_stitched	chr12	76412603	76427274	7	14671	17079.05	1632.22	578	ENSG00000139289	ENSG00000187109	578	1	protein_coding	-	PHLDA1	chr12:76419227-76427712	8485	9161
ENSG00000185467	21_peaks_stitched	chr7	98790180	98852043	21	61863	22545.17	7126.69	579	ENSG00000185467	ENSG00000198742	579	1	protein_coding	-	KPNA7	chr7:98771197-98805129	33932	1715
ENSG00000228696	5_peaks_stitched	chr17	44437611	44450951	5	13340	18898.37	3497.39	580	ENSG00000228696	ENSG00000228696	580	1	protein_coding	-	ARL17B	chr17:44352150-44439130	86980	4788
ENSG00000133216	11_peaks_stitched	chr1	23130415	23160955	11	30540	18783.28	3419.09	581	ENSG00000133216	ENSG00000133216	581	1	protein_coding	+	EPHB2	chr1:23037332-23241818	204486	8317
ENSG00000149716	8_peaks_stitched	chr11	69481593	69522673	8	41080	36466.52	21152.34	582	ENSG00000149716,ENSG00000162344	ENSG00000110092,ENSG00000149716	582	1	protein_coding	-	ORAOV1	chr11:69467844-69490184	22340	15654
ENSG00000103510	12_peaks_stitched	chr16	31105177	31154353	12	49176	21415.49	6139.79	583	ENSG00000103507,ENSG00000167397,ENSG00000178226,ENSG00000052344,ENSG00000103510	ENSG00000089280,ENSG00000167394,ENSG00000167395,ENSG00000151006,ENSG00000178226,ENSG00000167397,ENSG00000232748	583	1	protein_coding	+	KAT8	chr16:31127075-31142714	15639	6973
ENSG00000148498	34_peaks_stitched	chr10	34979051	35061126	34	82075	27296.38	12061.94	584	ENSG00000148498	ENSG00000148498	584	1	protein_coding	-	PARD3	chr10:34398488-35104253	705765	9721
ENSG00000083307	8_peaks_stitched	chr8	102435494	102473172	8	37678	21109.59	5881.12	585		ENSG00000083307	585	1	protein_coding	+	GRHL2	chr8:102504660-102681954	177294	7289
ENSG00000172927	3_peaks_stitched	chr11	69191156	69197978	3	6822	19790.46	4568.45	586		ENSG00000172927	586	1	protein_coding	+	MYEOV	chr11:69061605-69182494	120889	12531
ENSG00000173575	18_peaks_stitched	chr15	93442996	93474390	18	31394	19263.13	4051.6	587	ENSG00000173575	ENSG00000173575	587	1	protein_coding	+	CHD2	chr15:93426526-93571237	144711	23497
ENSG00000150093	6_peaks_stitched	chr10	33233057	33251916	6	18859	18202.98	2998.59	588	ENSG00000150093	ENSG00000150093	588	1	protein_coding	-	ITGB1	chr10:33189247-33294720	105473	11999
ENSG00000168090	3_peaks_stitched	chr7	99678345	99700533	3	22188	19598.34	4417.46	589	ENSG00000168090,ENSG00000221838,ENSG00000166526,ENSG00000166508	ENSG00000188186,ENSG00000166997,ENSG00000106290,ENSG00000214309,ENSG00000221838,ENSG00000166526,ENSG00000166529,ENSG00000166508	589	1	protein_coding	+	COPS6	chr7:99686577-99689823	3246	5951
ENSG00000214900	3_peaks_stitched	chr14	50465661	50476374	3	10713	16687.95	1516.09	590	ENSG00000214900	ENSG00000214900	590	1	protein_coding	-	C14orf182	chr14:50448430-50474238	25808	11399
ENSG00000175591	10_peaks_stitched	chr11	72896224	72913174	10	16950	17119.08	1954.58	591		ENSG00000137478,ENSG00000175591	591	1	protein_coding	+	P2RY2	chr11:72929343-72947397	18054	6544
ENSG00000142046	9_peaks_stitched	chr19	41856614	41904530	9	47916	19563.36	4413.88	592	ENSG00000142046,ENSG00000248098,ENSG00000105329,ENSG00000255730,ENSG00000077348,ENSG00000123810	ENSG00000142039,ENSG00000248098,ENSG00000105341,ENSG00000177191,ENSG00000105329,ENSG00000105323,ENSG00000204978	592	1	protein_coding	+	TMEM91	chr19:41856816-41889988	33172	7332
ENSG00000147642	10_peaks_stitched	chr8	110618503	110658087	10	39584	20989.98	5847.14	593	ENSG00000147642	ENSG00000147642	593	1	protein_coding	-	SYBU	chr8:110586207-110704020	117813	25349
ENSG00000187514	3_peaks_stitched	chr2	232565963	232576721	3	10758	16233.72	1092.92	594	ENSG00000187514,ENSG00000269363		594	1	protein_coding	+	PTMA	chr2:232571605-232578251	6646	8522
ENSG00000104687	22_peaks_stitched	chr8	30545821	30585956	22	40135	18675.41	3535.09	595	ENSG00000104687	ENSG00000197265,ENSG00000253457,ENSG00000104687	595	1	protein_coding	-	GSR	chr8:30535583-30585443	49860	6212
ENSG00000065883	2_peaks_stitched	chr7	39988016	39991946	2	3930	15849.58	714.54	596	ENSG00000065883	ENSG00000065883	596	1	protein_coding	+	CDK13	chr7:39989636-40136733	147097	14407
ENSG00000100263	2_peaks_stitched	chr22	29662005	29666262	2	4257	16118.84	984.99	597	ENSG00000182944,ENSG00000100263	ENSG00000185340,ENSG00000186998,ENSG00000100276,ENSG00000182944,ENSG00000100263	597	1	protein_coding	-	RHBDD3	chr22:29655841-29664198	8357	5605
ENSG00000154380	2_peaks_stitched	chr1	225837402	225845834	2	8432	16457.54	1333.55	598	ENSG00000154380		598	1	protein_coding	-	ENAH	chr1:225674537-225840844	166307	20709
ENSG00000144136	14_peaks_stitched	chr2	113379766	113423332	14	43566	20327.26	5219.41	599	ENSG00000144136	ENSG00000125611	599	1	protein_coding	+	SLC20A1	chr2:113403434-113421404	17970	9251
ENSG00000052850	15_peaks_stitched	chr11	44307303	44339176	15	31873	18804.72	3697.83	600	ENSG00000052850		600	1	protein_coding	-	ALX4	chr11:44281994-44331716	49722	5746
ENSG00000118898	17_peaks_stitched	chr16	4965073	5007967	17	42894	19648.34	4551.06	601	ENSG00000118898	ENSG00000118900,ENSG00000118898,ENSG00000103184	601	1	protein_coding	-	PPL	chr16:4932508-5010742	78234	14505
ENSG00000117394	9_peaks_stitched	chr1	43471516	43489807	9	18291	17139.29	2052	602		ENSG00000117394	602	1	protein_coding	-	SLC2A1	chr1:43391052-43424530	33478	5507
ENSG00000137177	14_peaks_stitched	chr6	17962711	17994870	14	32159	18318.88	3248.62	603	ENSG00000137177		603	1	protein_coding	-	KIF13A	chr6:17759414-17987854	228440	17875
ENSG00000104824	11_peaks_stitched	chr19	39321393	39348331	11	26938	17581.26	2529.35	604	ENSG00000104823,ENSG00000104824,ENSG00000268083	ENSG00000187994,ENSG00000268083,ENSG00000104825,ENSG00000171747,ENSG00000068903,ENSG00000178934,ENSG00000104823	604	1	protein_coding	-	HNRNPL	chr19:39327028-39342987	15959	11095
ENSG00000213445	3_peaks_stitched	chr11	65405179	65431566	3	26387	19224.28	4174.56	605	ENSG00000173039,ENSG00000213445	ENSG00000197136,ENSG00000172977,ENSG00000173327,ENSG00000173442,ENSG00000173338,ENSG00000269018	605	1	protein_coding	+	SIPA1	chr11:65405568-65418401	12833	8898
ENSG00000102921	11_peaks_stitched	chr16	48534080	48584321	11	50241	22457.52	7412.8	606	ENSG00000102921		606	1	protein_coding	-	N4BP1	chr16:48572637-48654059	81422	9252
ENSG00000142910	8_peaks_stitched	chr1	32027946	32050471	8	22525	17507.97	2474.71	607	ENSG00000142910	ENSG00000121764,ENSG00000142910	607	1	protein_coding	+	TINAGL1	chr1:32042116-32053288	11172	12370
ENSG00000078269	25_peaks_stitched	chr6	158402233	158490646	25	88413	22483.6	7467.4	608	ENSG00000078269	ENSG00000078269,ENSG00000122335	608	1	protein_coding	+	SYNJ2	chr6:158402888-158520208	117320	16915
ENSG00000119681	6_peaks_stitched	chr14	75032886	75047563	6	14677	16897.11	1892.39	609	ENSG00000119681		609	1	protein_coding	-	LTBP2	chr14:74964873-75079306	114433	12948
ENSG00000127080	9_peaks_stitched	chr9	95411045	95444485	9	33440	19302.4	4298.79	610	ENSG00000127080	ENSG00000127080,ENSG00000188312	610	1	protein_coding	-	IPPK	chr9:95375466-95432547	57081	7429
ENSG00000168454	3_peaks_stitched	chr18	9866476	9877823	3	11347	16933.59	1987.95	611		ENSG00000101558,ENSG00000168461,ENSG00000168454	611	1	protein_coding	+	TXNDC2	chr18:9885763-9889272	3509	7724
ENSG00000238227	5_peaks_stitched	chr9	138999956	139012015	5	12059	17708.75	2784.65	612	ENSG00000238227	ENSG00000148411	612	1	protein_coding	-	C9orf69	chr9:139006427-139010731	4304	8873
ENSG00000156521	8_peaks_stitched	chr10	71884750	71914669	8	29919	18761.51	3852.16	613	ENSG00000079332,ENSG00000156521,ENSG00000042286	ENSG00000042286,ENSG00000079332	613	1	protein_coding	-	TYSND1	chr10:71897737-71906432	8695	8169
ENSG00000100842	3_peaks_stitched	chr14	23821379	23839964	3	18585	18639.25	3729.93	614	ENSG00000092096,ENSG00000100842	ENSG00000166091,ENSG00000197616,ENSG00000100836,ENSG00000129473,ENSG00000166090,ENSG00000092096,ENSG00000235194,ENSG00000258643,ENSG00000268702	614	1	protein_coding	-	EFS	chr14:23825611-23834961	9350	6331
ENSG00000140320	12_peaks_stitched	chr15	40731907	40782949	12	51042	22915.64	8013.91	615	ENSG00000169105,ENSG00000140320	ENSG00000128928,ENSG00000128944	615	1	protein_coding	+	BAHD1	chr15:40731920-40760441	28521	11827
ENSG00000115762	2_peaks_stitched	chr2	131849899	131864498	2	14599	17149.26	2271.55	616	ENSG00000115762,ENSG00000152102	ENSG00000115762	616	1	protein_coding	+	PLEKHB2	chr2:131862420-132111282	248862	15454
ENSG00000013588	16_peaks_stitched	chr12	13012346	13063590	16	51244	21720.5	6845.59	617	ENSG00000013588	ENSG00000213782,ENSG00000111291	617	1	protein_coding	+	GPRC5A	chr12:13043716-13070871	27155	11289
ENSG00000104881	2_peaks_stitched	chr19	45903195	45910707	2	7512	15948.56	1124.83	618	ENSG00000104881,ENSG00000117877,ENSG00000012061	ENSG00000104884,ENSG00000012061,ENSG00000104881	618	1	protein_coding	-	PPP1R13L	chr19:45882892-45909607	26715	7741
ENSG00000116044	14_peaks_stitched	chr2	178177611	178217138	14	39527	21823.77	7007.25	619	ENSG00000116044	ENSG00000116044,ENSG00000018510	619	1	protein_coding	-	NFE2L2	chr2:178092323-178257425	165102	11770
ENSG00000177200	6_peaks_stitched	chr16	53112448	53134648	6	22200	17810.83	3013.17	620	ENSG00000177200	ENSG00000177200	620	1	protein_coding	+	CHD9	chr16:53088945-53363062	274117	29219
ENSG00000114770	13_peaks_stitched	chr3	183708008	183736345	13	28337	19646.95	4856.29	621	ENSG00000114770	ENSG00000178084,ENSG00000114770,ENSG00000186090	621	1	protein_coding	-	ABCC5	chr3:183637722-183735803	98081	16214
ENSG00000074657	3_peaks_stitched	chr18	56514268	56535252	3	20984	16433.36	1675.54	622	ENSG00000074657		622	1	protein_coding	+	ZNF532	chr18:56529832-56653712	123880	24980
ENSG00000130762	10_peaks_stitched	chr1	3370205	3400118	10	29913	18816.72	4072.05	623	ENSG00000130762	ENSG00000162591,ENSG00000142611	623	1	protein_coding	+	ARHGEF16	chr1:3370990-3397677	26687	7149
ENSG00000151914	13_peaks_stitched	chr6	56506046	56535325	13	29279	19417.49	4694.87	624	ENSG00000151914	ENSG00000151914	624	1	protein_coding	-	DST	chr6:56322785-56819426	496641	53943
ENSG00000139154	3_peaks_stitched	chr12	19584246	19597684	3	13438	19938.41	5217.97	625	ENSG00000139154		625	1	protein_coding	+	AEBP2	chr12:19556979-19873735	316756	7865
ENSG00000071626	9_peaks_stitched	chr19	1400585	1425057	9	24472	18031	3312.08	626	ENSG00000071626,ENSG00000130005	ENSG00000115286,ENSG00000160953,ENSG00000115268,ENSG00000268798,ENSG00000071626,ENSG00000115266,ENSG00000130005	626	1	protein_coding	+	DAZAP1	chr19:1407568-1435719	28151	15534
ENSG00000163882	1_peaks_stitched	chr3	184078431	184082129	1	3698	15843.35	1130.07	627	ENSG00000163882,ENSG00000114859,ENSG00000145191	ENSG00000175182,ENSG00000114867,ENSG00000163882,ENSG00000114859,ENSG00000090539,ENSG00000090534	627	1	protein_coding	+	POLR2H	chr3:184079506-184086384	6878	9939
ENSG00000189067	20_peaks_stitched	chr16	11679266	11735317	20	56051	20866.11	6167.45	628	ENSG00000189067	ENSG00000153066,ENSG00000189067,ENSG00000184602	628	1	protein_coding	-	LITAF	chr16:11641853-11730237	88384	12998
ENSG00000167900	14_peaks_stitched	chr17	76154141	76196730	14	42589	19394.28	4701.56	629	ENSG00000167900,ENSG00000108639,ENSG00000183077,ENSG00000187997	ENSG00000141524,ENSG00000167895,ENSG00000204278,ENSG00000089685,ENSG00000183077,ENSG00000268310	629	1	protein_coding	-	TK1	chr17:76170160-76183314	13154	4399
ENSG00000198931	4_peaks_stitched	chr16	88869073	88884279	4	15206	17148.42	2460.47	630	ENSG00000198931,ENSG00000141012,ENSG00000167513	ENSG00000167515,ENSG00000141012,ENSG00000205022,ENSG00000269422,ENSG00000103335	630	1	protein_coding	-	APRT	chr16:88875747-88878352	2605	4802
ENSG00000054116	14_peaks_stitched	chr1	36590856	36638753	14	47897	19735.23	5063.16	631	ENSG00000054116,ENSG00000116871	ENSG00000092850,ENSG00000116863,ENSG00000116871,ENSG00000171812	631	1	protein_coding	-	TRAPPC3	chr1:36602173-36615098	12925	5891
ENSG00000141985	13_peaks_stitched	chr19	4368115	4403706	13	35591	18655.01	3985.74	632	ENSG00000141985,ENSG00000167670	ENSG00000008382,ENSG00000178078,ENSG00000167670,ENSG00000167671,ENSG00000105255	632	1	protein_coding	-	SH3GL1	chr19:4360367-4400544	40177	6107
ENSG00000139842	8_peaks_stitched	chr13	113859508	113881770	8	22262	17941	3301.54	633	ENSG00000139842,ENSG00000126226	ENSG00000126226,ENSG00000126231,ENSG00000139842	633	1	protein_coding	+	CUL4A	chr13:113862552-113919399	56847	8977
ENSG00000155090	2_peaks_stitched	chr8	103664894	103670046	2	5152	16168.79	1533.88	634	ENSG00000155090		634	1	protein_coding	-	KLF10	chr8:103661007-103668130	7123	5603
ENSG00000184378	3_peaks_stitched	chr3	169481812	169491947	3	10135	16745.5	2146.72	635	ENSG00000085274,ENSG00000270141,ENSG00000184378	ENSG00000171757,ENSG00000085274,ENSG00000188306	635	1	protein_coding	-	ACTRT3	chr3:169484709-169487683	2974	2003
ENSG00000116017	9_peaks_stitched	chr19	908699	957438	9	48739	20715.67	6124.58	636	ENSG00000198858,ENSG00000116014,ENSG00000116017	ENSG00000065268,ENSG00000116017,ENSG00000175221,ENSG00000116032,ENSG00000197766,ENSG00000269169,ENSG00000198858	636	1	protein_coding	+	ARID3A	chr19:925781-975939	50158	9317
ENSG00000179761	2_peaks_stitched	chr17	27275516	27279434	2	3918	15426.39	857.63	637	ENSG00000109118,ENSG00000179761	ENSG00000179761,ENSG00000063015,ENSG00000167536,ENSG00000109118	637	1	protein_coding	+	PIPOX	chr17:27277531-27384234	106703	5197
ENSG00000163064	8_peaks_stitched	chr2	119591753	119622718	8	30965	18553.96	4003.53	638	ENSG00000163064		638	1	protein_coding	-	EN1	chr2:119599747-119605254	5507	2902
ENSG00000018280	6_peaks_stitched	chr2	219248592	219271888	6	23296	16703.36	2162.13	639	ENSG00000018280,ENSG00000144579	ENSG00000127838,ENSG00000127831,ENSG00000158428	639	1	protein_coding	+	SLC11A1	chr2:219246752-219261617	14865	18211
ENSG00000196470	5_peaks_stitched	chr16	48398927	48431412	5	32485	18835.32	4298.74	640	ENSG00000196470	ENSG00000196470,ENSG00000102910	640	1	protein_coding	-	SIAH1	chr16:48390275-48482313	92038	10663
ENSG00000222041	5_peaks_stitched	chr2	87835720	87850001	5	14281	18679.7	4148.19	641	ENSG00000222041	ENSG00000222041	641	1	lincRNA	+	LINC00152	chr2:87754887-87906324	151437	5610
ENSG00000140406	3_peaks_stitched	chr15	81280982	81295178	3	14196	16789.52	2303.98	642	ENSG00000117899,ENSG00000140406	ENSG00000117899,ENSG00000103888,ENSG00000156206	642	1	protein_coding	+	MESDC1	chr15:81293295-81296342	3047	3047
ENSG00000188483	4_peaks_stitched	chr9	132093979	132101756	4	7777	16036.27	1564.9	643			643	1	protein_coding	-	IER5L	chr9:131937835-131940540	2705	2705
ENSG00000108604	6_peaks_stitched	chr17	61903560	61926868	6	23308	17418.72	2956.77	644	ENSG00000108604,ENSG00000108592,ENSG00000087191	ENSG00000198231,ENSG00000108592,ENSG00000213218,ENSG00000136487,ENSG00000108588,ENSG00000136488	644	1	protein_coding	-	SMARCD2	chr17:61909444-61920425	10981	6881
ENSG00000005243	10_peaks_stitched	chr17	46100775	46131214	10	30439	18366.96	3905.2	645	ENSG00000005243,ENSG00000082641	ENSG00000108465,ENSG00000108468,ENSG00000082641,ENSG00000002919	645	1	protein_coding	-	COPZ2	chr17:46103533-46115392	11859	3690
ENSG00000214700	10_peaks_stitched	chr12	27220837	27248081	10	27244	27234.48	12773.2	646	ENSG00000214700	ENSG00000152944	646	1	protein_coding	-	C12orf71	chr12:27233991-27235447	1456	955
ENSG00000074276	8_peaks_stitched	chr5	175955519	175980331	8	24812	18535.82	4079.39	647	ENSG00000146083,ENSG00000074276	ENSG00000074276,ENSG00000113194	647	1	protein_coding	+	CDHR2	chr5:175969512-176022975	53463	6516
ENSG00000099968	9_peaks_stitched	chr22	18110207	18128696	9	18489	16219.83	1764.8	648	ENSG00000131100,ENSG00000099968	ENSG00000131100,ENSG00000099968	648	1	protein_coding	+	BCL2L13	chr22:18111621-18213388	101767	19370
ENSG00000103653	18_peaks_stitched	chr15	75065752	75110084	18	44332	21243.09	6798.27	649	ENSG00000140506,ENSG00000103653	ENSG00000140505,ENSG00000140474,ENSG00000140497,ENSG00000140465,ENSG00000140506,ENSG00000213578	649	1	protein_coding	+	CSK	chr15:75074398-75095539	21141	10415
ENSG00000155066	5_peaks_stitched	chr2	95925144	95945683	5	20539	18395.76	3967.34	650	ENSG00000155066	ENSG00000115041,ENSG00000155066	650	1	protein_coding	+	PROM2	chr2:95940201-95957056	16855	13121
ENSG00000114554	14_peaks_stitched	chr3	126700975	126733905	14	32930	20095.46	5669.04	651	ENSG00000114554	ENSG00000114554,ENSG00000159685	651	1	protein_coding	+	PLXNA1	chr3:126707437-126756235	48798	12971
ENSG00000140691	9_peaks_stitched	chr16	31446600	31484150	9	37550	19174.18	4749.95	652	ENSG00000140691,ENSG00000140682,ENSG00000176723	ENSG00000140675,ENSG00000140688,ENSG00000140682,ENSG00000156886,ENSG00000156885,ENSG00000140691	652	1	protein_coding	+	ARMC5	chr16:31469401-31478487	9086	14069
ENSG00000136810	2_peaks_stitched	chr9	113009994	113020548	2	10554	16201.78	1802.81	653	ENSG00000136810	ENSG00000188959,ENSG00000136810	653	1	protein_coding	-	TXN	chr9:113006091-113018920	12829	1456
ENSG00000157483	15_peaks_stitched	chr15	59623086	59673202	15	50116	21086.81	6688.52	654	ENSG00000157470,ENSG00000157483		654	1	protein_coding	-	MYO1E	chr15:59427113-59665099	237986	8358
ENSG00000145107	3_peaks_stitched	chr3	196061973	196070486	3	8513	16119.04	1729.73	655	ENSG00000145107,ENSG00000273331	ENSG00000161217,ENSG00000213123,ENSG00000145107	655	1	protein_coding	-	TM4SF19	chr3:196046213-196065374	19161	2925
ENSG00000186854	6_peaks_stitched	chr2	85121210	85153508	6	32298	19450.3	5085.3	656	ENSG00000269417,ENSG00000186854,ENSG00000034510	ENSG00000186854,ENSG00000176407	656	1	protein_coding	-	TRABD2A	chr2:85048774-85134132	85358	11571
ENSG00000177673	5_peaks_stitched	chr2	232468657	232488224	5	19567	16230.59	1877.79	657		ENSG00000177673	657	1	protein_coding	+	C2orf57	chr2:232457575-232458994	1419	1419
ENSG00000115844	11_peaks_stitched	chr2	173078865	173126931	11	48066	22694.89	8344.13	658			658	1	protein_coding	-	DLX2	chr2:172964167-172967628	3461	3539
ENSG00000166833	18_peaks_stitched	chr11	20016921	20079476	18	62555	21476.56	7135.82	659	ENSG00000166833	ENSG00000166833	659	1	protein_coding	+	NAV2	chr11:19372271-20143144	770873	18469
ENSG00000183111	9_peaks_stitched	chr5	148982223	149015184	9	32961	18770.01	4429.51	660	ENSG00000183111		660	1	protein_coding	+	ARHGEF37	chr5:148931510-149014531	83021	5559
ENSG00000125691	18_peaks_stitched	chr17	36996945	37038098	18	41153	19138.77	4850.51	661	ENSG00000002834,ENSG00000125691,ENSG00000214556	ENSG00000108296,ENSG00000263874,ENSG00000002834,ENSG00000141720	661	1	protein_coding	-	RPL23	chr17:37004118-37010096	5978	11041
ENSG00000182952	5_peaks_stitched	chr6	26520593	26555358	5	34765	18325.64	4065.19	662	ENSG00000228223,ENSG00000182952	ENSG00000124557,ENSG00000146109	662	1	protein_coding	+	HMGN4	chr6:26538633-26546482	7849	1334
ENSG00000095321	13_peaks_stitched	chr9	131842630	131887612	13	44982	21332.46	7073.86	663	ENSG00000167130,ENSG00000119383,ENSG00000095321	ENSG00000148343,ENSG00000119383	663	1	protein_coding	-	CRAT	chr9:131857089-131873468	16379	6531
ENSG00000069399	10_peaks_stitched	chr19	45237992	45259982	10	21990	16425.81	2185.26	664	ENSG00000069399	ENSG00000069399,ENSG00000213892,ENSG00000142273	664	1	protein_coding	+	BCL3	chr19:45250962-45263301	12339	6092
ENSG00000143217	10_peaks_stitched	chr1	161043220	161074532	10	31312	19604.65	5388.62	665	ENSG00000162755,ENSG00000143256,ENSG00000143217	ENSG00000158793,ENSG00000215845,ENSG00000158773,ENSG00000268154,ENSG00000143222,ENSG00000162755,ENSG00000158796,ENSG00000186517	665	1	protein_coding	-	PVRL4	chr1:161040785-161059389	18604	4884
ENSG00000167874	8_peaks_stitched	chr17	7737206	7772029	8	34823	18484.33	4271.33	666	ENSG00000132510,ENSG00000183011,ENSG00000167874,ENSG00000182224	ENSG00000170004,ENSG00000183914	666	1	protein_coding	+	TMEM88	chr17:7758383-7759417	1034	1381
ENSG00000128016	10_peaks_stitched	chr19	39880683	39904690	10	24007	16521.51	2311.48	667	ENSG00000128016,ENSG00000063322,ENSG00000090924,ENSG00000006712	ENSG00000090924,ENSG00000196235,ENSG00000179134,ENSG00000105193,ENSG00000213922,ENSG00000006712,ENSG00000130755	667	1	protein_coding	+	ZFP36	chr19:39897453-39900052	2599	6354
ENSG00000123106	2_peaks_stitched	chr12	28342660	28347689	2	5029	17208.02	3001.35	668	ENSG00000123106		668	1	protein_coding	+	CCDC91	chr12:28286182-28732883	446701	9673
ENSG00000188095	12_peaks_stitched	chr15	90294119	90326953	12	32834	19240.69	5053.9	669	ENSG00000188095,ENSG00000166823	ENSG00000166825,ENSG00000140527	669	1	protein_coding	+	MESP2	chr15:90303822-90321982	18160	3049
ENSG00000196139	5_peaks_stitched	chr10	5112099	5124110	5	12011	15910.99	1741.37	670	ENSG00000196139	ENSG00000196139	670	1	protein_coding	+	AKR1C3	chr10:5077546-5149878	72332	6728
ENSG00000255552	14_peaks_stitched	chr6	31648944	31708682	14	59738	21302.75	7136.91	671	ENSG00000204410,ENSG00000204427,ENSG00000204421,ENSG00000244355,ENSG00000204422,ENSG00000213722,ENSG00000204428,ENSG00000204420,ENSG00000255552,ENSG00000255152,ENSG00000204424,ENSG00000213719,ENSG00000250641	ENSG00000204463,ENSG00000204439,ENSG00000204410,ENSG00000204394,ENSG00000204396,ENSG00000255152,ENSG00000240053,ENSG00000204427,ENSG00000204469,ENSG00000204444,ENSG00000204438,ENSG00000228727,ENSG00000204435,ENSG00000204428,ENSG00000204420,ENSG00000263020	671	1	protein_coding	-	LY6G6E	chr6:31679548-31681842	2294	1696
ENSG00000101040	9_peaks_stitched	chr20	45980730	46006392	9	25662	16687.24	2522.29	672	ENSG00000101040	ENSG00000101040,ENSG00000267882	672	1	protein_coding	-	ZMYND8	chr20:45837859-45985567	147708	11854
ENSG00000116141	4_peaks_stitched	chr1	220684344	220703379	4	19035	16499.24	2364.87	673	ENSG00000116141		673	1	protein_coding	+	MARK1	chr1:220701568-220837803	136235	9135
ENSG00000132130	5_peaks_stitched	chr17	35275234	35307177	5	31943	18434.46	4304.49	674	ENSG00000132130,ENSG00000108270	ENSG00000108270	674	1	protein_coding	+	LHX1	chr17:35294084-35301917	7833	7937
ENSG00000268175	2_peaks_stitched	chr3	149685833	149701161	2	15328	17294.55	3178.42	675	ENSG00000070087,ENSG00000268175,ENSG00000206199	ENSG00000082996	675	1	protein_coding	+	AC117395.1	chr3:149689066-149690535	1469	1469
ENSG00000153094	5_peaks_stitched	chr2	112157920	112172191	5	14271	18222.23	4132.02	676			676	1	protein_coding	+	BCL2L11	chr2:111876955-111926024	49069	10599
ENSG00000204439	4_peaks_stitched	chr6	31619459	31634673	4	15214	16401.07	2317.58	677	ENSG00000204463,ENSG00000204438,ENSG00000204435,ENSG00000204444,ENSG00000263020,ENSG00000204439	ENSG00000204469,ENSG00000204463,ENSG00000204472,ENSG00000204427,ENSG00000204424,ENSG00000240053,ENSG00000255552,ENSG00000250641,ENSG00000204422,ENSG00000244355,ENSG00000204428,ENSG00000263020	677	1	protein_coding	-	C6orf47	chr6:31626075-31628549	2474	2474
ENSG00000145623	10_peaks_stitched	chr5	38815183	38854188	10	39005	19016.79	4945.92	678	ENSG00000145623		678	1	protein_coding	+	OSMR	chr5:38845960-38945698	99738	7607
ENSG00000156858	4_peaks_stitched	chr16	30661144	30672178	4	11034	15830.12	1759.77	679	ENSG00000156858,ENSG00000156860	ENSG00000080603,ENSG00000156860,ENSG00000156853	679	1	protein_coding	+	PRR14	chr16:30662038-30667761	5723	7658
ENSG00000181038	5_peaks_stitched	chr17	74721759	74734583	5	12824	15733.92	1667.19	680	ENSG00000181038,ENSG00000161547,ENSG00000092931,ENSG00000070495	ENSG00000092931,ENSG00000182534,ENSG00000070495	680	1	protein_coding	+	METTL23	chr17:74722912-74730018	7106	7527
ENSG00000180233	16_peaks_stitched	chr7	30323541	30367807	16	44266	18730.77	4673.11	681	ENSG00000180233	ENSG00000180233	681	1	protein_coding	+	ZNRF2	chr7:30323923-30452118	128195	4831
ENSG00000108669	16_peaks_stitched	chr17	76761761	76788650	16	26889	16846.68	2798.32	682	ENSG00000108669,ENSG00000055483	ENSG00000108669,ENSG00000055483	682	1	protein_coding	-	CYTH1	chr17:76670130-76778379	108249	14975
ENSG00000122863	8_peaks_stitched	chr10	73723764	73741407	8	17643	16542.51	2495.5	683	ENSG00000122863		683	1	protein_coding	+	CHST3	chr10:73724123-73773322	49199	6967
ENSG00000223617	10_peaks_stitched	chr13	109798738	109813873	10	15135	16138.91	2095.89	684	ENSG00000041515		684	1	lincRNA	+	LINC00370	chr13:109934321-109940081	5760	696
ENSG00000169398	16_peaks_stitched	chr8	142010084	142070025	16	59941	19681.13	5649.85	685	ENSG00000169398	ENSG00000169398	685	1	protein_coding	-	PTK2	chr8:141667999-142012315	344316	30942
ENSG00000102034	16_peaks_stitched	chrX	129215869	129260251	16	44382	17728.79	3711.79	686	ENSG00000102034	ENSG00000134594,ENSG00000156709	686	1	protein_coding	-	ELF4	chrX:129198849-129244691	45842	7133
ENSG00000069869	9_peaks_stitched	chr15	56282978	56314614	9	31636	17953.07	3945.23	687	ENSG00000069869	ENSG00000069869	687	1	protein_coding	-	NEDD4	chr15:56119120-56285944	166824	16050
ENSG00000095787	1_peaks_stitched	chr10	28820707	28823770	1	3063	14751.51	744.21	688	ENSG00000095787	ENSG00000095787	688	1	protein_coding	+	WAC	chr10:28821422-28912041	90619	20841
ENSG00000170425	11_peaks_stitched	chr17	15845419	15870371	11	24952	16614.23	2620.6	689	ENSG00000170425	ENSG00000011295,ENSG00000214941,ENSG00000170425	689	1	protein_coding	+	ADORA2B	chr17:15848231-15879060	30829	3607
ENSG00000133316	6_peaks_stitched	chr11	62598249	62625968	6	27719	16949.23	2978.68	690	ENSG00000162236,ENSG00000133316,ENSG00000168003	ENSG00000168003,ENSG00000162231,ENSG00000168569,ENSG00000162227,ENSG00000185475,ENSG00000162236	690	1	protein_coding	-	WDR74	chr11:62599814-62609281	9467	8255
ENSG00000148297	3_peaks_stitched	chr9	136202025	136224236	3	22211	17905.39	3936.39	691	ENSG00000148297,ENSG00000148303,ENSG00000148291,ENSG00000148296,ENSG00000148290	ENSG00000148248,ENSG00000198870,ENSG00000148296	691	1	protein_coding	-	MED22	chr9:136205160-136214986	9826	15260
ENSG00000140497	15_peaks_stitched	chr15	75128066	75183131	15	55065	21596.7	7630.94	692	ENSG00000178802,ENSG00000140474,ENSG00000140497	ENSG00000140506,ENSG00000178761,ENSG00000103653,ENSG00000178741,ENSG00000213578,ENSG00000178802	692	1	protein_coding	-	SCAMP2	chr15:75136071-75165706	29635	11009
ENSG00000165782	6_peaks_stitched	chr14	20915198	20939032	6	23834	17987.57	4045.11	693	ENSG00000092094,ENSG00000100823,ENSG00000198805,ENSG00000165782	ENSG00000129566,ENSG00000198805,ENSG00000182545,ENSG00000185271	693	1	protein_coding	-	TMEM55B	chr14:20925878-20929771	3893	8645
ENSG00000114019	14_peaks_stitched	chr3	134069161	134101484	14	32323	19393.62	5457.22	694	ENSG00000114019		694	1	protein_coding	-	AMOTL2	chr3:134074716-134094321	19605	14583
ENSG00000122565	3_peaks_stitched	chr7	26238208	26243140	3	4932	14890.38	961.6	695	ENSG00000122565,ENSG00000122566	ENSG00000122565,ENSG00000050344,ENSG00000122566	695	1	protein_coding	+	CBX3	chr7:26240782-26252976	12194	7121
ENSG00000162227	8_peaks_stitched	chr11	62520805	62573477	8	52672	19267.11	5350.04	696	ENSG00000185475,ENSG00000162231,ENSG00000162227,ENSG00000168569,ENSG00000168002,ENSG00000185670	ENSG00000168000,ENSG00000162222,ENSG00000133316,ENSG00000185670,ENSG00000234857,ENSG00000214753,ENSG00000162236,ENSG00000162188	696	1	protein_coding	+	TAF6L	chr11:62538775-62554814	16039	4423
ENSG00000163159	6_peaks_stitched	chr1	151161419	151174563	6	13144	15880.41	1976.5	697	ENSG00000143398,ENSG00000163159	ENSG00000143434,ENSG00000163156,ENSG00000143398,ENSG00000163157,ENSG00000163154,ENSG00000163155	697	1	protein_coding	-	VPS72	chr1:151142463-151167797	25334	6953
ENSG00000177426	5_peaks_stitched	chr18	3508443	3515210	5	6767	37579.46	23679.29	698	ENSG00000170579		698	1	protein_coding	+	TGIF1	chr18:3411606-3458409	46803	17044
ENSG00000166145	19_peaks_stitched	chr15	41125249	41171239	19	45990	21102.06	7209.27	699	ENSG00000166145,ENSG00000104140	ENSG00000166143,ENSG00000104142,ENSG00000166140,ENSG00000104129	699	1	protein_coding	+	SPINT1	chr15:41136216-41150405	14189	8865
ENSG00000184363	3_peaks_stitched	chr11	391843	417846	3	26003	17897.23	4007.21	700	ENSG00000185187,ENSG00000184363	ENSG00000182272,ENSG00000174915,ENSG00000185101	700	1	protein_coding	+	PKP3	chr11:392614-404908	12294	7580
ENSG00000181449	8_peaks_stitched	chr3	181623955	181637954	8	13999	16045.3	2155.96	701			701	1	protein_coding	+	SOX2	chr3:181429714-181432221	2507	3815
ENSG00000183520	9_peaks_stitched	chr1	38454753	38497371	9	42618	18081.28	4199.41	702	ENSG00000183520,ENSG00000183431,ENSG00000183386	ENSG00000185668,ENSG00000183431,ENSG00000204084	702	1	protein_coding	+	UTP11L	chr1:38474930-38490496	15566	4882
ENSG00000183696	9_peaks_stitched	chr7	48121503	48137832	9	16329	16344.5	2476.34	703	ENSG00000183696	ENSG00000164746,ENSG00000183696	703	1	protein_coding	+	UPP1	chr7:48128225-48148330	20105	8142
ENSG00000156671	16_peaks_stitched	chr10	76862994	76908577	16	45583	18726.45	4865.54	704	ENSG00000079393,ENSG00000156671	ENSG00000188716,ENSG00000079393	704	1	protein_coding	+	SAMD8	chr10:76859344-76941881	82537	13824
ENSG00000146731	10_peaks_stitched	chr7	56096945	56144525	10	47580	19062.29	5235.33	705	ENSG00000146733,ENSG00000129103,ENSG00000146731	ENSG00000146729,ENSG00000164776,ENSG00000106153,ENSG00000185290	705	1	protein_coding	+	CCT6A	chr7:56119323-56131682	12359	6556
ENSG00000143816	12_peaks_stitched	chr1	228097501	228136389	12	38888	19839.45	6020.68	706	ENSG00000143816		706	1	protein_coding	-	WNT9A	chr1:228106357-228135599	29242	3967
ENSG00000175262	5_peaks_stitched	chr1	10949612	10967480	5	17868	16099.61	2289.35	707		ENSG00000175262	707	1	protein_coding	-	C1orf127	chr1:11006528-11042094	35566	5884
ENSG00000162194	5_peaks_stitched	chr11	62413085	62447165	5	34080	17458.26	3657.54	708	ENSG00000162191,ENSG00000162194,ENSG00000089597,ENSG00000214756,ENSG00000185085,ENSG00000204922	ENSG00000168000,ENSG00000162222,ENSG00000177363,ENSG00000149541,ENSG00000089597,ENSG00000149480,ENSG00000149499,ENSG00000214753,ENSG00000149489,ENSG00000162188,ENSG00000234857	708	1	protein_coding	-	C11orf48	chr11:62430287-62439727	9440	8641
ENSG00000179262	8_peaks_stitched	chr19	13043480	13076736	8	33256	17242.53	3445.97	709	ENSG00000179218,ENSG00000179262,ENSG00000179115,ENSG00000179284,ENSG00000179271	ENSG00000105607,ENSG00000008441,ENSG00000161860,ENSG00000179115,ENSG00000179284,ENSG00000105610	709	1	protein_coding	+	RAD23A	chr19:13056669-13064456	7787	7544
ENSG00000174579	7_peaks_stitched	chr3	135889976	135916581	7	26605	16846.43	3050.61	710	ENSG00000174579		710	1	protein_coding	-	MSL2	chr3:135867764-135916083	48319	8632
ENSG00000167112	13_peaks_stitched	chr9	131057860	131103807	13	45947	20718.67	6930.14	711	ENSG00000167112,ENSG00000167113,ENSG00000167114,ENSG00000268211	ENSG00000167110,ENSG00000167118,ENSG00000175854	711	1	protein_coding	-	TRUB2	chr9:131071382-131085021	13639	3739
ENSG00000187951	1_peaks_stitched	chr15	30916274	30919869	1	3595	14807.67	1059.71	712	ENSG00000187951	ENSG00000261794,ENSG00000187951	712	1	protein_coding	+	ARHGAP11B	chr15:30916697-31065196	148499	10585
ENSG00000164877	8_peaks_stitched	chr7	1491162	1507673	8	16511	16845.9	3099.94	713	ENSG00000164877	ENSG00000164880,ENSG00000164877	713	1	protein_coding	-	MICALL2	chr7:1468101-1499138	31037	17229
ENSG00000086062	16_peaks_stitched	chr9	33116877	33172458	16	55581	19141.01	5421.8	714	ENSG00000086062	ENSG00000122711,ENSG00000122692	714	1	protein_coding	-	B4GALT1	chr9:33104080-33167354	63274	5275
ENSG00000107819	6_peaks_stitched	chr10	102791031	102827807	6	36776	17930.18	4211	715	ENSG00000107821,ENSG00000107819	ENSG00000107816,ENSG00000186862,ENSG00000055950,ENSG00000107815,ENSG00000095539	715	1	protein_coding	+	SFXN3	chr10:102790991-102800998	10007	9695
ENSG00000163251	12_peaks_stitched	chr2	208632943	208676538	12	43595	17745.36	4049.91	716	ENSG00000163251	ENSG00000163249	716	1	protein_coding	-	FZD5	chr2:208627310-208634287	6977	6706
ENSG00000132470	2_peaks_stitched	chr17	73716703	73722203	2	5500	14695.77	1002.66	717	ENSG00000132470	ENSG00000108479,ENSG00000161526,ENSG00000132470	717	1	protein_coding	+	ITGB4	chr17:73717408-73753899	36491	10408
ENSG00000245848	10_peaks_stitched	chr19	33764000	33794770	10	30770	17533.99	3856.42	718	ENSG00000245848	ENSG00000130876	718	1	protein_coding	-	CEBPA	chr19:33790840-33793470	2630	2630
ENSG00000175746	18_peaks_stitched	chr15	39463951	39506490	18	42539	19513.41	5836.94	719		ENSG00000175746	719	1	protein_coding	+	C15orf54	chr15:39542885-39547046	4161	4027
ENSG00000157557	14_peaks_stitched	chr21	40158229	40192690	14	34461	16761.51	3102.71	720	ENSG00000157557	ENSG00000223806	720	1	protein_coding	+	ETS2	chr21:40177231-40196879	19648	4900
ENSG00000152292	11_peaks_stitched	chr2	85623198	85673362	11	50164	22057.38	8403.23	721	ENSG00000152292,ENSG00000042493	ENSG00000115459,ENSG00000042445	721	1	protein_coding	+	SH2D6	chr2:85645844-85664152	18308	5506
ENSG00000187514	9_peaks_stitched	chr2	232526539	232550887	9	24348	15908.47	2256	722		ENSG00000187514,ENSG00000269363	722	1	protein_coding	+	PTMA	chr2:232571605-232578251	6646	8522
ENSG00000004660	5_peaks_stitched	chr17	3788771	3798855	5	10084	15083.02	1444.86	723	ENSG00000004660	ENSG00000108405,ENSG00000074356,ENSG00000074370	723	1	protein_coding	-	CAMKK1	chr17:3763609-3798185	34576	9824
ENSG00000144040	2_peaks_stitched	chr2	73290015	73299362	2	9347	15245.2	1607.4	724	ENSG00000144040	ENSG00000144040,ENSG00000135631	724	1	protein_coding	-	SFXN5	chr2:73169165-73302747	133582	15269
ENSG00000182809	11_peaks_stitched	chr14	105931457	105958137	11	26680	17733.02	4102.49	725	ENSG00000185347,ENSG00000182979,ENSG00000213145,ENSG00000182809,ENSG00000257341	ENSG00000182979,ENSG00000184986,ENSG00000185347,ENSG00000257341	725	1	protein_coding	+	CRIP2	chr14:105939299-105946499	7200	10065
ENSG00000204174	4_peaks_stitched	chr10	47050063	47059206	4	9143	15855.75	2227.58	726	ENSG00000223477	ENSG00000204174	726	1	protein_coding	+	NPY4R	chr10:47083534-47088320	4786	1978
ENSG00000196428	1_peaks_stitched	chr3	150125154	150129088	1	3934	14772.42	1167.44	727	ENSG00000196428	ENSG00000196428	727	1	protein_coding	+	TSC22D2	chr3:150126122-150184218	58096	17289
ENSG00000175416	13_peaks_stitched	chr5	175814567	175846153	13	31586	17829.64	4240.26	728	ENSG00000175414,ENSG00000146066,ENSG00000048162,ENSG00000175416	ENSG00000122203,ENSG00000175414,ENSG00000113194,ENSG00000175416	728	1	protein_coding	-	CLTB	chr5:175819456-175843570	24114	4392
ENSG00000197746	14_peaks_stitched	chr10	73595901	73659835	14	63934	20572.62	6984.19	729	ENSG00000197746	ENSG00000107736,ENSG00000197746	729	1	protein_coding	-	PSAP	chr10:73576055-73611126	35071	5127
ENSG00000108448	6_peaks_stitched	chr17	18621414	18630997	6	9583	15261.08	1677.09	730	ENSG00000108448	ENSG00000249459,ENSG00000171931,ENSG00000108448	730	1	protein_coding	+	TRIM16L	chr17:18601311-18639431	38120	9979
ENSG00000229809	5_peaks_stitched	chr16	30568609	30597917	5	29308	17140.14	3563.08	731	ENSG00000229809,ENSG00000260869,ENSG00000169951,ENSG00000197162	ENSG00000005844,ENSG00000156853,ENSG00000169955,ENSG00000169957	731	1	protein_coding	-	ZNF688	chr16:30580667-30584055	3388	7182
ENSG00000261427	12_peaks_stitched	chr16	19118661	19154575	12	35914	17153.51	3580.77	732	ENSG00000261427,ENSG00000205730	ENSG00000167186,ENSG00000103528	732	1	protein_coding	+	CTD-2349B8.1	chr16:19125324-19184900	59576	1146
ENSG00000100813	13_peaks_stitched	chr14	23524895	23549326	13	24431	18112.61	4563.03	733	ENSG00000100813,ENSG00000139880	ENSG00000100802,ENSG00000100804,ENSG00000179933,ENSG00000222028,ENSG00000100813,ENSG00000139880,ENSG00000092067	733	1	protein_coding	-	ACIN1	chr14:23527773-23564823	37050	17011
ENSG00000164951	12_peaks_stitched	chr8	94916422	94951991	12	35569	19229.36	5686.56	734	ENSG00000164951,ENSG00000264448		734	1	protein_coding	+	PDP1	chr8:94870035-94938294	68259	16816
ENSG00000111640	4_peaks_stitched	chr12	6640977	6650401	4	9424	15488.33	1954.14	735	ENSG00000111640,ENSG00000010295,ENSG00000010292	ENSG00000010292,ENSG00000111641,ENSG00000111639,ENSG00000111642	735	1	protein_coding	+	GAPDH	chr12:6643093-6647537	4444	6605
ENSG00000247844	9_peaks_stitched	chr8	128217463	128237997	9	20534	18392.74	4872.98	736	ENSG00000247844	ENSG00000254166	736	1	lincRNA	-	CCAT1	chr8:128220111-128231333	11222	2129
ENSG00000113916	4_peaks_stitched	chr3	187454848	187468858	4	14010	16188.16	2700.8	737	ENSG00000113916	ENSG00000113916,ENSG00000198471	737	1	protein_coding	-	BCL6	chr3:187439165-187463515	24350	9995
ENSG00000117597	7_peaks_stitched	chr1	209978538	210014096	7	35558	18083.86	4627.11	738	ENSG00000117595,ENSG00000117597	ENSG00000009790,ENSG00000162757,ENSG00000117595	738	1	protein_coding	+	DIEXF	chr1:210001352-210030910	29558	11124
ENSG00000162571	5_peaks_stitched	chr1	1079497	1101926	5	22429	16173.03	2717.5	739		ENSG00000162571,ENSG00000131591,ENSG00000186827,ENSG00000186891	739	1	protein_coding	+	TTLL10	chr1:1109264-1133315	24051	5236
ENSG00000168487	12_peaks_stitched	chr8	22021956	22068276	12	46320	18620	5167.97	740	ENSG00000168487,ENSG00000168484	ENSG00000168490,ENSG00000168453,ENSG00000168476,ENSG00000168484,ENSG00000168481,ENSG00000168495,ENSG00000168487	740	1	protein_coding	+	BMP1	chr8:22022249-22069839	47590	13145
ENSG00000100934	2_peaks_stitched	chr14	39571468	39584473	2	13005	17332.72	3883.46	741	ENSG00000100934,ENSG00000092208	ENSG00000100934,ENSG00000092208	741	1	protein_coding	-	SEC23A	chr14:39501123-39578850	77727	14488
ENSG00000166619	3_peaks_stitched	chr20	36147988	36157373	3	9385	15063.01	1615.83	742	ENSG00000166619,ENSG00000053438	ENSG00000166619	742	1	protein_coding	-	BLCAP	chr20:36120874-36156333	35459	9957
ENSG00000134294	3_peaks_stitched	chr12	46764183	46778675	3	14492	15085.11	1642.91	743	ENSG00000134294	ENSG00000134294	743	1	protein_coding	-	SLC38A2	chr12:46751972-46766650	14678	13912
ENSG00000133069	19_peaks_stitched	chr1	205218665	205272688	19	54023	19324.45	5895.13	744	ENSG00000133069,ENSG00000163545	ENSG00000133059,ENSG00000162873	744	1	protein_coding	+	TMCC2	chr1:205197304-205242471	45167	6606
ENSG00000138434	12_peaks_stitched	chr2	182741544	182776904	12	35360	19536.98	6113.9	745	ENSG00000138434	ENSG00000150722,ENSG00000138434	745	1	protein_coding	+	SSFA2	chr2:182756560-182795465	38905	15865
ENSG00000170484	3_peaks_stitched	chr12	52971301	52977782	3	6481	14484.82	1064.43	746		ENSG00000170484,ENSG00000170486,ENSG00000268716,ENSG00000139648,ENSG00000186049	746	1	protein_coding	-	KRT74	chr12:52959566-52967609	8043	5225
ENSG00000177169	14_peaks_stitched	chr12	132336008	132397176	14	61168	19567.65	6152.73	747	ENSG00000198598,ENSG00000177169	ENSG00000177192,ENSG00000183495,ENSG00000177169,ENSG00000198598	747	1	protein_coding	+	ULK1	chr12:132379196-132407712	28516	11151
ENSG00000137693	6_peaks_stitched	chr11	101980240	101992964	6	12724	14861.36	1453.48	748	ENSG00000137693	ENSG00000137693,ENSG00000137691	748	1	protein_coding	+	YAP1	chr11:101981192-102104154	122962	10917
ENSG00000121039	1_peaks_stitched	chr8	74204704	74208819	1	4115	14312.19	907.01	749	ENSG00000147604,ENSG00000121039	ENSG00000121039,ENSG00000147604	749	1	protein_coding	+	RDH10	chr8:74206847-74237516	30669	6614
ENSG00000110697	2_peaks_stitched	chr11	67271330	67276792	2	5462	14894.29	1498.44	750	ENSG00000110697,ENSG00000167797	ENSG00000172663,ENSG00000175544,ENSG00000110711,ENSG00000110697,ENSG00000167791	750	1	protein_coding	-	PITPNM1	chr11:67259239-67273734	14495	11041
ENSG00000067064	6_peaks_stitched	chr10	1082058	1107571	6	25513	16829.12	3436.3	751	ENSG00000067064,ENSG00000047056	ENSG00000107937,ENSG00000047056,ENSG00000205740,ENSG00000148377	751	1	protein_coding	-	IDI1	chr10:1085848-1095110	9262	5127
ENSG00000158710	14_peaks_stitched	chr1	159869772	159916463	14	46691	19168.87	5776.15	752	ENSG00000158710,ENSG00000213085,ENSG00000085552,ENSG00000269620	ENSG00000213085,ENSG00000162723,ENSG00000224259,ENSG00000188004,ENSG00000243284	752	1	protein_coding	-	TAGLN2	chr1:159887897-159895522	7625	3080
ENSG00000160271	13_peaks_stitched	chr9	135988562	136025343	13	36781	20138.32	6747.02	753	ENSG00000160271	ENSG00000160271,ENSG00000148288	753	1	protein_coding	-	RALGDS	chr9:135973107-136039301	66194	20094
ENSG00000150093	9_peaks_stitched	chr10	33268763	33300231	9	31468	17978.91	4597.17	754	ENSG00000150093	ENSG00000150093	754	1	protein_coding	-	ITGB1	chr10:33189247-33294720	105473	11999
ENSG00000213619	6_peaks_stitched	chr11	47560825	47601630	6	40805	17696.66	4316.67	755	ENSG00000213619,ENSG00000123444,ENSG00000110536,ENSG00000149187,ENSG00000231880	ENSG00000196666,ENSG00000149187,ENSG00000213619,ENSG00000109919,ENSG00000172247	755	1	protein_coding	+	NDUFS3	chr11:47586888-47606114	19226	7376
ENSG00000100890	4_peaks_stitched	chr14	35589786	35604312	4	14526	17569.97	4207.99	756	ENSG00000258790,ENSG00000100890,ENSG00000092020	ENSG00000092020,ENSG00000151327	756	1	protein_coding	+	KIAA0391	chr14:35591052-35743271	152219	8146
ENSG00000133030	14_peaks_stitched	chr17	16912083	16951621	14	39538	18348.09	5014.39	757	ENSG00000133030	ENSG00000240505	757	1	protein_coding	+	MPRIP	chr17:16945859-17120993	175134	25845
ENSG00000152518	8_peaks_stitched	chr2	43380389	43413968	8	33579	18593.07	5262.84	758	ENSG00000115970	ENSG00000152518	758	1	protein_coding	-	ZFP36L2	chr2:43449541-43453748	4207	3694
ENSG00000104419	3_peaks_stitched	chr8	134297544	134315977	3	18433	17811.62	4484.22	759	ENSG00000104419	ENSG00000104419	759	1	protein_coding	-	NDRG1	chr8:134249414-134314265	64851	18137
ENSG00000077809	12_peaks_stitched	chr7	74070300	74092431	12	22131	15344.15	2042.16	760	ENSG00000077809	ENSG00000077809	760	1	protein_coding	+	GTF2I	chr7:74071994-74175026	103032	18053
ENSG00000117318	7_peaks_stitched	chr1	23880434	23891644	7	11210	14680.9	1402.1	761	ENSG00000117318	ENSG00000197880,ENSG00000007968	761	1	protein_coding	-	ID3	chr1:23884409-23886285	1876	2759
ENSG00000102780	2_peaks_stitched	chr13	42613810	42623984	2	10174	14822.2	1563.2	762	ENSG00000102780		762	1	protein_coding	+	DGKH	chr13:42614176-42830714	216538	21007
ENSG00000155096	4_peaks_stitched	chr8	103867931	103877866	4	9935	15679.27	2425.53	763	ENSG00000155096,ENSG00000253320	ENSG00000253320,ENSG00000155096	763	1	protein_coding	-	AZIN1	chr8:103838585-103906092	67507	9085
ENSG00000172765	17_peaks_stitched	chr3	129369778	129418781	17	49003	18781.26	5564.92	764	ENSG00000172765	ENSG00000004399	764	1	protein_coding	-	TMCC1	chr3:129366635-129612419	245784	14207
ENSG00000110660	14_peaks_stitched	chr11	107690717	107730497	14	39780	18944.47	5730.77	765	ENSG00000110660	ENSG00000214306,ENSG00000214305	765	1	protein_coding	-	SLC35F2	chr11:107661717-107799019	137302	6897
ENSG00000175634	7_peaks_stitched	chr11	67186115	67212003	7	25888	19465.18	6272.96	766	ENSG00000175634,ENSG00000172725,ENSG00000172508,ENSG00000213402,ENSG00000172531	ENSG00000172613,ENSG00000175544,ENSG00000172531,ENSG00000175463,ENSG00000172508,ENSG00000175505,ENSG00000172663,ENSG00000110711,ENSG00000175514	766	1	protein_coding	+	RPS6KB2	chr11:67195931-67202872	6941	10347
ENSG00000113580	5_peaks_stitched	chr5	142775022	142785592	5	10570	14527.05	1341.73	767	ENSG00000113580	ENSG00000113580	767	1	protein_coding	-	NR3C1	chr5:142657496-142815077	157581	20188
ENSG00000136603	2_peaks_stitched	chr3	170062654	170076966	2	14312	15868.66	2685.17	768	ENSG00000136603	ENSG00000136603	768	1	protein_coding	+	SKIL	chr3:170075466-170114623	39157	14832
ENSG00000222041	16_peaks_stitched	chr2	87919952	87970098	16	50146	27778.37	14617.08	769		ENSG00000222041	769	1	lincRNA	+	LINC00152	chr2:87754887-87906324	151437	5610
ENSG00000064102	1_peaks_stitched	chr12	27089828	27092618	1	2790	14794.11	1646.24	770	ENSG00000111790,ENSG00000064102	ENSG00000111790,ENSG00000064102,ENSG00000064115	770	1	protein_coding	-	ASUN	chr12:27058114-27091259	33145	4992
ENSG00000148339	11_peaks_stitched	chr9	130828486	130861748	11	33262	18493.53	5348.31	771	ENSG00000148339,ENSG00000171169	ENSG00000148334,ENSG00000148339,ENSG00000232850,ENSG00000171169,ENSG00000148346	771	1	protein_coding	+	SLC25A25	chr9:130830480-130871524	41044	8577
ENSG00000143224	5_peaks_stitched	chr1	161122846	161147742	5	24896	17146.91	4014.77	772	ENSG00000143224,ENSG00000143258,ENSG00000158850,ENSG00000143222	ENSG00000158793,ENSG00000158864,ENSG00000268387,ENSG00000158882,ENSG00000158796,ENSG00000158869,ENSG00000143256,ENSG00000158874,ENSG00000158859	772	1	protein_coding	+	PPOX	chr1:161136200-161147803	11603	11527
ENSG00000198826	1_peaks_stitched	chr15	32905665	32909197	1	3532	14198.03	1067.37	773	ENSG00000198826	ENSG00000232653,ENSG00000198826,ENSG00000166922	773	1	protein_coding	+	ARHGAP11A	chr15:32907345-32932150	24805	13072
ENSG00000213923	19_peaks_stitched	chr22	38668202	38732509	19	64307	19997.87	6883.66	774	ENSG00000213923,ENSG00000198792	ENSG00000198792	774	1	protein_coding	-	CSNK1E	chr22:38686697-38794527	107830	11133
ENSG00000121281	7_peaks_stitched	chr16	50278591	50301889	7	23298	16641.46	3530.5	775	ENSG00000121281	ENSG00000121281,ENSG00000121274	775	1	protein_coding	+	ADCY7	chr16:50280048-50352046	71998	15318
ENSG00000135334	19_peaks_stitched	chr6	88410165	88447259	19	37094	17175.48	4071.74	776	ENSG00000135334	ENSG00000135336	776	1	protein_coding	-	AKIRIN2	chr6:88384790-88411927	27137	2068
ENSG00000146223	2_peaks_stitched	chr6	42846762	42859505	2	12743	15325.92	2229.15	777	ENSG00000146223,ENSG00000221821	ENSG00000137161,ENSG00000171611	777	1	protein_coding	+	RPL7L1	chr6:42847356-42857663	10307	14559
ENSG00000118263	5_peaks_stitched	chr2	208026161	208032674	5	6513	13848.63	765.61	778	ENSG00000118263	ENSG00000118263	778	1	protein_coding	-	KLF7	chr2:207938861-208031991	93130	15043
ENSG00000151914	15_peaks_stitched	chr6	56594589	56632286	15	37697	19869.5	6790.25	779	ENSG00000151914	ENSG00000151914	779	1	protein_coding	-	DST	chr6:56322785-56819426	496641	53943
ENSG00000125898	15_peaks_stitched	chr20	813789	842236	15	28447	16467.96	3389.94	780	ENSG00000125898		780	1	protein_coding	+	FAM110A	chr20:814358-838106	23748	6833
ENSG00000168461	4_peaks_stitched	chr18	9823800	9837084	4	13284	15874.62	2814.01	781	ENSG00000168461	ENSG00000168461,ENSG00000168454	781	1	protein_coding	+	RAB31	chr18:9708162-9862548	154386	7891
ENSG00000114993	5_peaks_stitched	chr2	74648440	74670074	5	21634	16983.9	3962.87	782	ENSG00000005448,ENSG00000114993,ENSG00000159239	ENSG00000204843,ENSG00000135637,ENSG00000115274,ENSG00000239779,ENSG00000204822,ENSG00000159239,ENSG00000115275,ENSG00000115282	782	1	protein_coding	-	RTKN	chr2:74652963-74669549	16586	9374
ENSG00000115211	9_peaks_stitched	chr2	27576326	27604375	9	28049	15985.02	2965.4	783	ENSG00000115241,ENSG00000115234,ENSG00000163795,ENSG00000115211,ENSG00000115207	ENSG00000115204,ENSG00000163794,ENSG00000138100,ENSG00000115216,ENSG00000115207,ENSG00000115241	783	1	protein_coding	-	EIF2B4	chr2:27587219-27593353	6134	9797
ENSG00000137843	14_peaks_stitched	chr15	40524541	40559585	14	35044	18933.8	5917.61	784	ENSG00000137843,ENSG00000176753	ENSG00000137841,ENSG00000230778,ENSG00000156970,ENSG00000137843	784	1	protein_coding	+	PAK6	chr15:40509629-40569688	60059	14568
ENSG00000173898	3_peaks_stitched	chr11	66444382	66463002	3	18620	17773.32	4758.31	785	ENSG00000173914,ENSG00000173898	ENSG00000173715,ENSG00000173933,ENSG00000173914,ENSG00000173898	785	1	protein_coding	-	SPTBN2	chr11:66452719-66496697	43978	12747
ENSG00000109101	15_peaks_stitched	chr17	26819125	26861949	15	42824	20368.75	7355.12	786	ENSG00000109101,ENSG00000007216	ENSG00000076382,ENSG00000087111,ENSG00000109103,ENSG00000109107	786	1	protein_coding	+	FOXN1	chr17:26833261-26865914	32653	4625
ENSG00000224853	12_peaks_stitched	chr13	73972691	74005270	12	32579	18445.62	5432.13	787	ENSG00000224853		787	1	lincRNA	-	LINC00393	chr13:73987610-74222390	234780	763
ENSG00000163803	13_peaks_stitched	chr2	28651222	28677519	13	26297	15960.77	2950.25	788		ENSG00000075426,ENSG00000163803	788	1	protein_coding	+	PLB1	chr2:28680012-28866654	186642	13383
ENSG00000135316	3_peaks_stitched	chr6	86340654	86355108	3	14454	14701.25	1692.61	789	ENSG00000135316	ENSG00000135317	789	1	protein_coding	-	SYNCRIP	chr6:86318053-86353510	35457	8267
ENSG00000115310	4_peaks_stitched	chr2	55265713	55279685	4	13972	14688.22	1682.7	790	ENSG00000115310	ENSG00000115310	790	1	protein_coding	-	RTN4	chr2:55199325-55339757	140432	12229
ENSG00000112658	5_peaks_stitched	chr6	43138008	43150840	5	12832	15622.41	2621.48	791	ENSG00000112659,ENSG00000112658	ENSG00000112659,ENSG00000112655,ENSG00000112667	791	1	protein_coding	+	SRF	chr6:43139037-43149243	10206	4585
ENSG00000170892	3_peaks_stitched	chr19	54691938	54705717	3	13779	14484.04	1483.9	792	ENSG00000170889,ENSG00000170892,ENSG00000125505	ENSG00000167608,ENSG00000105617,ENSG00000204577,ENSG00000170889,ENSG00000088038,ENSG00000244482,ENSG00000125505	792	1	protein_coding	+	TSEN34	chr19:54693789-54697585	3796	4601
ENSG00000100664	1_peaks_stitched	chr14	103798436	103802017	1	3581	13840.61	858.67	793	ENSG00000100664	ENSG00000100664,ENSG00000075413	793	1	protein_coding	+	EIF5	chr14:103799881-103811362	11481	17716
ENSG00000175115	6_peaks_stitched	chr11	65879092	65895538	6	16446	16690.4	3714.88	794	ENSG00000175115	ENSG00000087365	794	1	protein_coding	+	PACS1	chr11:65837834-66012218	174384	12462
ENSG00000116815	5_peaks_stitched	chr1	117095952	117114390	5	18438	18480.4	5519.41	795	ENSG00000116815	ENSG00000116815	795	1	protein_coding	-	CD58	chr1:117057157-117113661	56504	2492
ENSG00000109089	13_peaks_stitched	chr17	72964192	73009726	13	45534	18316.92	5375.76	796	ENSG00000167862,ENSG00000167861,ENSG00000109089	ENSG00000180901,ENSG00000167862,ENSG00000167863,ENSG00000183034,ENSG00000167861,ENSG00000182938,ENSG00000182040	796	1	protein_coding	+	CDR2L	chr17:72983727-73001895	18168	3531
ENSG00000111716	9_peaks_stitched	chr12	21790520	21811262	9	20742	20639.78	7698.67	797	ENSG00000111716	ENSG00000111716,ENSG00000111713	797	1	protein_coding	-	LDHB	chr12:21788276-21910791	122515	4337
ENSG00000131791	4_peaks_stitched	chr1	146638121	146649907	4	11786	15287.99	2357.86	798	ENSG00000131791,ENSG00000131781	ENSG00000131781,ENSG00000131791	798	1	protein_coding	-	PRKAB2	chr1:146626685-146644129	17444	6310
ENSG00000116001	5_peaks_stitched	chr2	70463774	70486152	5	22378	16084.23	3160.15	799	ENSG00000116005,ENSG00000116001,ENSG00000115998	ENSG00000116005,ENSG00000116001,ENSG00000143977,ENSG00000115998,ENSG00000035141	799	1	protein_coding	-	TIA1	chr2:70436576-70475792	39216	14472
ENSG00000092295	4_peaks_stitched	chr14	24727904	24741272	4	13368	15445.22	2526.67	800	ENSG00000092295,ENSG00000100949	ENSG00000100938,ENSG00000157379,ENSG00000213903,ENSG00000254505,ENSG00000213920,ENSG00000129559,ENSG00000196943,ENSG00000213906,ENSG00000272658,ENSG00000092295,ENSG00000136305,ENSG00000092330,ENSG00000255526,ENSG00000100926,ENSG00000129467	800	1	protein_coding	-	TGM1	chr14:24718320-24733638	15318	6303
ENSG00000105738	22_peaks_stitched	chr19	38445942	38506562	22	60620	18970.13	6072.01	801	ENSG00000105738	ENSG00000171804,ENSG00000105738	801	1	protein_coding	+	SIPA1L3	chr19:38397868-38699012	301144	12869
ENSG00000153094	17_peaks_stitched	chr2	112037925	112087991	17	50066	27090.27	14196.57	802			802	1	protein_coding	+	BCL2L11	chr2:111876955-111926024	49069	10599
ENSG00000161267	20_peaks_stitched	chr3	197182960	197244535	20	61575	26215.98	13323.29	803	ENSG00000161267	ENSG00000161267	803	1	protein_coding	-	BDH1	chr3:197236654-197300194	63540	13236
ENSG00000135926	12_peaks_stitched	chr2	219134051	219163823	12	29772	15614.75	2725.84	804	ENSG00000135926,ENSG00000127838,ENSG00000127837	ENSG00000127838,ENSG00000127837,ENSG00000163466,ENSG00000179921	804	1	protein_coding	-	TMBIM1	chr2:219138915-219157309	18394	9717
ENSG00000123144	6_peaks_stitched	chr19	12831828	12849157	6	17329	14743.03	1855.6	805	ENSG00000105576,ENSG00000123144,ENSG00000198356	ENSG00000095066,ENSG00000095059,ENSG00000039987,ENSG00000105583,ENSG00000105576,ENSG00000132004,ENSG00000123154	805	1	protein_coding	-	C19orf43	chr19:12841454-12845589	4135	3566
ENSG00000196872	9_peaks_stitched	chr2	99524472	99553684	9	29212	17589.28	4704.03	806	ENSG00000196872	ENSG00000196872	806	1	protein_coding	-	KIAA1211L	chr2:99410309-99552722	142413	6038
ENSG00000182685	9_peaks_stitched	chr16	2241085	2281269	9	40184	17323.7	4438.88	807	ENSG00000167965,ENSG00000182685,ENSG00000167967,ENSG00000184207,ENSG00000167971	ENSG00000167964,ENSG00000131653,ENSG00000205937,ENSG00000167971,ENSG00000167968,ENSG00000260778,ENSG00000167967,ENSG00000167969,ENSG00000167970	807	1	protein_coding	-	BRICD5	chr16:2259254-2261951	2697	2972
ENSG00000118007	3_peaks_stitched	chr3	136468016	136473058	3	5042	13705.6	870.93	808	ENSG00000118007		808	1	protein_coding	-	STAG1	chr3:136055077-136471220	416143	13146
ENSG00000188001	2_peaks_stitched	chr3	189070546	189074625	2	4079	13903.78	1095.86	809		ENSG00000188001	809	1	protein_coding	+	TPRG1	chr3:188665003-189043093	378090	12404
ENSG00000114867	3_peaks_stitched	chr3	184031793	184038781	3	6988	14492.62	1694.02	810	ENSG00000114867,ENSG00000145191	ENSG00000175182,ENSG00000114867,ENSG00000163882,ENSG00000175166,ENSG00000145194,ENSG00000114859	810	1	protein_coding	+	EIF4G1	chr3:184032283-184053146	20863	20488
ENSG00000075399	3_peaks_stitched	chr16	89766854	89789246	3	22392	16178.09	3379.92	811	ENSG00000075399,ENSG00000158805,ENSG00000158792	ENSG00000185324,ENSG00000167523,ENSG00000187741,ENSG00000158805,ENSG00000131165	811	1	protein_coding	-	VPS9D1	chr16:89773542-89787394	13852	4750
ENSG00000213782	16_peaks_stitched	chr12	12953254	12999260	16	46006	19013.04	6218.32	812	ENSG00000213782,ENSG00000178878	ENSG00000013588,ENSG00000178878	812	1	protein_coding	+	DDX47	chr12:12966250-12982915	16665	8553
ENSG00000124208	19_peaks_stitched	chr20	48753575	48783828	19	30253	16270.67	3484.28	813	ENSG00000240849,ENSG00000124208	ENSG00000244687,ENSG00000240849,ENSG00000172216	813	1	protein_coding	-	TMEM189-UBE2V1	chr20:48697661-48770174	72513	2749
ENSG00000137831	6_peaks_stitched	chr15	70784076	70802420	6	18344	16094.52	3308.76	814			814	1	protein_coding	-	UACA	chr15:70946893-71055932	109039	14575
ENSG00000206053	10_peaks_stitched	chr16	1724801	1757185	10	32384	15966.02	3182.02	815	ENSG00000206053,ENSG00000007545,ENSG00000138834,ENSG00000261732	ENSG00000007545,ENSG00000138834	815	1	protein_coding	+	HN1L	chr16:1728257-1752281	24024	11770
ENSG00000173660	2_peaks_stitched	chr1	46766482	46773399	2	6917	13691.85	911.79	816	ENSG00000132128,ENSG00000173660	ENSG00000085999,ENSG00000117481,ENSG00000132128,ENSG00000173660	816	1	protein_coding	+	UQCRH	chr1:46769303-46782448	13145	2102
ENSG00000101191	6_peaks_stitched	chr20	61555621	61571634	6	16013	15041.85	2264.09	817	ENSG00000101193,ENSG00000101191	ENSG00000101194,ENSG00000101191	817	1	protein_coding	-	DIDO1	chr20:61509090-61569304	60214	25302
ENSG00000160957	9_peaks_stitched	chr8	145727116	145754810	9	27694	16095.41	3319.94	818	ENSG00000167701,ENSG00000160972,ENSG00000254402,ENSG00000160957,ENSG00000213563,ENSG00000160959,ENSG00000167700,ENSG00000147799	ENSG00000187954,ENSG00000160973,ENSG00000160972,ENSG00000167702,ENSG00000147799	818	1	protein_coding	-	RECQL4	chr8:145736667-145743229	6562	7904
ENSG00000173821	6_peaks_stitched	chr17	78226457	78237872	6	11415	14246.56	1479.94	819	ENSG00000173821,ENSG00000181045	ENSG00000181045,ENSG00000173821,ENSG00000181523	819	1	protein_coding	+	RNF213	chr17:78234665-78372586	137921	43454
ENSG00000078747	19_peaks_stitched	chr20	32936524	32989834	19	53310	18327.06	5575.01	820	ENSG00000078747	ENSG00000101444,ENSG00000078747	820	1	protein_coding	+	ITCH	chr20:32951041-33099198	148157	8358
ENSG00000179833	16_peaks_stitched	chr2	64856188	64900454	16	44266	17123.26	4371.26	821	ENSG00000179833		821	1	protein_coding	-	SERTAD2	chr2:64858755-64978139	119384	6930
ENSG00000164828	7_peaks_stitched	chr7	852402	876985	7	24583	16848.61	4102.19	822	ENSG00000164828	ENSG00000164828,ENSG00000164818,ENSG00000239857	822	1	protein_coding	+	SUN1	chr7:855528-936072	80544	24211
ENSG00000144118	8_peaks_stitched	chr2	120995158	121021095	8	25937	18425.07	5698.14	823	ENSG00000144118	ENSG00000226479	823	1	protein_coding	+	RALB	chr2:120997640-121052289	54649	8893
ENSG00000014216	2_peaks_stitched	chr11	64948026	64952288	2	4262	13554.07	834.37	824	ENSG00000014216,ENSG00000254614	ENSG00000014216,ENSG00000162298,ENSG00000204710	824	1	protein_coding	+	CAPN1	chr11:64948037-64979477	31440	15758
ENSG00000100243	11_peaks_stitched	chr22	43004590	43046056	11	41466	17939.05	5234.86	825	ENSG00000270022,ENSG00000100243,ENSG00000100227,ENSG00000249222	ENSG00000128274,ENSG00000100227	825	1	protein_coding	-	CYB5R3	chr22:43013846-43045574	31728	11697
ENSG00000140259	8_peaks_stitched	chr15	44083616	44120495	8	36879	17676.01	4977.2	826	ENSG00000184716,ENSG00000242028,ENSG00000140259,ENSG00000140264,ENSG00000092470	ENSG00000167004,ENSG00000268488,ENSG00000128886,ENSG00000140264,ENSG00000092470	826	1	protein_coding	-	MFAP1	chr15:44096690-44117000	20310	2893
ENSG00000126247	13_peaks_stitched	chr19	36604939	36652359	13	47420	17158.61	4471.42	827	ENSG00000105254,ENSG00000161281,ENSG00000105258,ENSG00000126247	ENSG00000105261,ENSG00000075702	827	1	protein_coding	+	CAPNS1	chr19:36630477-36641255	10778	6469
ENSG00000009307	4_peaks_stitched	chr1	115282740	115301398	4	18658	22310.36	9631.83	828	ENSG00000009307	ENSG00000009307,ENSG00000052723,ENSG00000116748,ENSG00000213281	828	1	protein_coding	-	CSDE1	chr1:115259534-115301297	41763	13794
ENSG00000174669	3_peaks_stitched	chr11	66132789	66141082	3	8293	14717.83	2039.75	829	ENSG00000174669	ENSG00000174791,ENSG00000174744,ENSG00000174576,ENSG00000174807,ENSG00000174684,ENSG00000174669	829	1	protein_coding	-	SLC29A2	chr11:66129992-66139685	9693	5360
ENSG00000087448	1_peaks_stitched	chr12	27932391	27934442	1	2051	13969.75	1305.97	830	ENSG00000087448	ENSG00000205693,ENSG00000087448	830	1	protein_coding	+	KLHL42	chr12:27932953-27955973	23020	9958
ENSG00000139163	2_peaks_stitched	chr12	22777462	22788226	2	10764	16221.95	3566.15	831	ENSG00000139163	ENSG00000139163	831	1	protein_coding	+	ETNK1	chr12:22778009-22843599	65590	10015
ENSG00000025293	10_peaks_stitched	chr20	34328710	34361432	10	32722	16798.03	4144.14	832	ENSG00000025293,ENSG00000131051	ENSG00000244005,ENSG00000125995,ENSG00000131051	832	1	protein_coding	+	PHF20	chr20:34359896-34538303	178407	13491
ENSG00000107897	3_peaks_stitched	chr10	27528191	27542569	3	14378	15134.48	2484.11	833	ENSG00000107897		833	1	protein_coding	-	ACBD5	chr10:27484146-27531059	46913	6266
ENSG00000110066	1_peaks_stitched	chr11	67979813	67982192	1	2379	13328	688.72	834	ENSG00000110066	ENSG00000110066,ENSG00000171067	834	1	protein_coding	-	SUV420H1	chr11:67922330-67981295	58965	13989
ENSG00000185591	9_peaks_stitched	chr12	53762299	53785571	9	23272	14909.43	2275.62	835	ENSG00000185591	ENSG00000094914,ENSG00000197111,ENSG00000135409,ENSG00000205352,ENSG00000170374	835	1	protein_coding	+	SP1	chr12:53773960-53810230	36270	9908
ENSG00000104064	1_peaks_stitched	chr15	50645823	50649027	1	3204	13324.92	697.25	836	ENSG00000104064	ENSG00000104064	836	1	protein_coding	-	GABPB1	chr15:50569389-50647605	78216	8543
ENSG00000131149	5_peaks_stitched	chr16	85547266	85561329	5	14063	14737.67	2122.08	837			837	1	protein_coding	+	GSE1	chr16:85645015-85709810	64795	14230
ENSG00000131446	4_peaks_stitched	chr5	180212628	180239597	4	26969	16391.03	3794.1	838	ENSG00000131446	ENSG00000196670,ENSG00000245060,ENSG00000174339	838	1	protein_coding	-	MGAT1	chr5:180217541-180242652	25111	22219
ENSG00000166716	7_peaks_stitched	chr15	85276935	85311294	7	34359	17252.43	4666.33	839	ENSG00000166716	ENSG00000140612,ENSG00000136383,ENSG00000166716	839	1	protein_coding	+	ZNF592	chr15:85291866-85349659	57793	15259
ENSG00000170525	12_peaks_stitched	chr10	6243211	6266200	12	22989	15829.59	3245.21	840	ENSG00000170525	ENSG00000170525	840	1	protein_coding	+	PFKFB3	chr10:6186881-6277495	90614	11276
ENSG00000176809	16_peaks_stitched	chr17	62961783	62991300	16	29517	16403.3	3826.88	841		ENSG00000176809	841	1	protein_coding	-	LRRC37A3	chr17:62850430-62915598	65168	13890
ENSG00000010256	3_peaks_stitched	chr3	48631250	48647153	3	15903	14107.32	1531.58	842	ENSG00000010256,ENSG00000114270	ENSG00000114268,ENSG00000114270,ENSG00000225697,ENSG00000008300,ENSG00000183396,ENSG00000145040	842	1	protein_coding	-	UQCRC1	chr3:48636435-48648409	11974	5987
ENSG00000076984	10_peaks_stitched	chr19	7953059	7990934	10	37875	16638.85	4065.8	843	ENSG00000104976,ENSG00000178531,ENSG00000260001,ENSG00000171017,ENSG00000076984,ENSG00000214248	ENSG00000142459,ENSG00000104980,ENSG00000066044,ENSG00000183248	843	1	protein_coding	+	MAP2K7	chr19:7968728-7979363	10635	12181
ENSG00000137177	13_peaks_stitched	chr6	17850254	17886833	13	36579	16284.28	3721.02	844	ENSG00000137177	ENSG00000137177	844	1	protein_coding	-	KIF13A	chr6:17759414-17987854	228440	17875
ENSG00000196712	8_peaks_stitched	chr17	29394477	29423613	8	29136	16522.24	3962.75	845	ENSG00000196712	ENSG00000196712	845	1	protein_coding	+	NF1	chr17:29421945-29709134	287189	32609
ENSG00000176788	10_peaks_stitched	chr5	17216456	17253127	10	36671	17280.18	4726.82	846	ENSG00000176788		846	1	protein_coding	+	BASP1	chr5:17065707-17276943	211236	2273
ENSG00000185800	9_peaks_stitched	chr19	46270240	46314030	9	43790	17001.06	4457.19	847	ENSG00000104936,ENSG00000185800,ENSG00000268434,ENSG00000104941,ENSG00000177045	ENSG00000125755,ENSG00000177051,ENSG00000237452	847	1	protein_coding	-	DMWD	chr19:46286205-46296060	9855	8753
ENSG00000154102	4_peaks_stitched	chr16	85778787	85790926	4	12139	14797.97	2266.56	848	ENSG00000154102	ENSG00000131143,ENSG00000131148,ENSG00000154102	848	1	protein_coding	-	C16orf74	chr16:85723690-85784735	61045	4695
ENSG00000175746	8_peaks_stitched	chr15	39406518	39432709	8	26191	16046.05	3532.42	849			849	1	protein_coding	+	C15orf54	chr15:39542885-39547046	4161	4027
ENSG00000187609	9_peaks_stitched	chr9	140299397	140331028	9	31631	17503.75	5008.77	850	ENSG00000188747,ENSG00000187609,ENSG00000188833	ENSG00000187609,ENSG00000130653,ENSG00000165802,ENSG00000188833	850	1	protein_coding	-	EXD3	chr9:140201348-140317714	116366	9601
ENSG00000112146	2_peaks_stitched	chr6	52925767	52931293	2	5526	14245.05	1767.05	851	ENSG00000112146,ENSG00000112144	ENSG00000112146	851	1	protein_coding	+	FBXO9	chr6:52916789-52965671	48882	12948
ENSG00000196943	7_peaks_stitched	chr14	24753721	24786135	7	32414	18455.76	5980.88	852	ENSG00000196943,ENSG00000157379,ENSG00000213903,ENSG00000213906,ENSG00000136305,ENSG00000272658	ENSG00000100938,ENSG00000092295,ENSG00000100949,ENSG00000129465,ENSG00000129467,ENSG00000092330,ENSG00000100968	852	1	protein_coding	+	NOP9	chr14:24769068-24778330	9262	6984
ENSG00000126091	9_peaks_stitched	chr1	44287024	44334424	9	47400	16976.87	4512.01	853	ENSG00000126091	ENSG00000126091	853	1	protein_coding	+	ST3GAL3	chr1:44171495-44396831	225336	8196
ENSG00000204682	1_peaks_stitched	chr10	21783178	21786682	1	3504	13276.7	817.41	854	ENSG00000204682	ENSG00000180592,ENSG00000078403	854	1	protein_coding	-	CASC10	chr10:21781587-21786191	4604	3799
ENSG00000005889	3_peaks_stitched	chrX	24163190	24171556	3	8366	13490.39	1032.25	855	ENSG00000005889	ENSG00000005889	855	1	protein_coding	+	ZFX	chrX:24167290-24234372	67082	21055
ENSG00000166478	3_peaks_stitched	chr11	9478094	9485454	3	7360	13479.94	1026.99	856	ENSG00000166478,ENSG00000268403	ENSG00000205339,ENSG00000166478	856	1	protein_coding	+	ZNF143	chr11:9481866-9550071	68205	8251
ENSG00000100938	2_peaks_stitched	chr14	24700210	24713168	2	12958	14903.09	2458.21	857	ENSG00000100938,ENSG00000129559,ENSG00000092330,ENSG00000255526	ENSG00000092295,ENSG00000100949,ENSG00000157379,ENSG00000254505,ENSG00000213920,ENSG00000100926,ENSG00000196497,ENSG00000129559,ENSG00000139908	857	1	protein_coding	+	GMPR2	chr14:24701628-24708448	6820	15308
ENSG00000179965	6_peaks_stitched	chr16	30406081	30441405	6	35324	16780.73	4345.38	858	ENSG00000179965,ENSG00000179958,ENSG00000180096,ENSG00000180035	ENSG00000169221,ENSG00000180209,ENSG00000180096,ENSG00000005844,ENSG00000179918,ENSG00000169217,ENSG00000270466	858	1	protein_coding	+	ZNF771	chr16:30418618-30440920	22302	5758
ENSG00000137710	5_peaks_stitched	chr11	110165486	110183657	5	18171	15277.95	2852.76	859	ENSG00000137710	ENSG00000137710	859	1	protein_coding	-	RDX	chr11:110045605-110167447	121842	12975
ENSG00000160293	1_peaks_stitched	chr9	136855290	136859282	1	3992	13509.88	1085.3	860	ENSG00000160293	ENSG00000169925	860	1	protein_coding	-	VAV2	chr9:136627016-136857726	230710	6448
ENSG00000205922	3_peaks_stitched	chr19	1745506	1755161	3	9655	13814.33	1403.18	861	ENSG00000205922	ENSG00000130270	861	1	protein_coding	+	ONECUT3	chr19:1752372-1780987	28615	8316
ENSG00000188825	4_peaks_stitched	chr17	41436877	41447756	4	10879	13831.41	1423.89	862	ENSG00000188825	ENSG00000188825,ENSG00000175906	862	1	lincRNA	-	LINC00910	chr17:41447213-41466567	19354	8754
ENSG00000079805	15_peaks_stitched	chr19	10828657	10880524	15	51867	17569.37	5162.72	863	ENSG00000079805	ENSG00000129351,ENSG00000213339,ENSG00000079805	863	1	protein_coding	+	DNM2	chr19:10828755-10944164	115409	23647
ENSG00000163462	5_peaks_stitched	chr1	155140192	155165384	5	25192	17859.91	5454.35	864	ENSG00000185499,ENSG00000163463,ENSG00000163462,ENSG00000169231	ENSG00000169241,ENSG00000169242,ENSG00000177628,ENSG00000169231,ENSG00000173171,ENSG00000185499,ENSG00000179085	864	1	protein_coding	+	TRIM46	chr1:155145873-155157447	11574	8778
ENSG00000144381	2_peaks_stitched	chr2	198361582	198367348	2	5766	13458.17	1074	865	ENSG00000115541,ENSG00000144381,ENSG00000270757	ENSG00000115520,ENSG00000115540,ENSG00000144381	865	1	protein_coding	-	HSPD1	chr2:198351305-198381461	30156	8537
ENSG00000106263	1_peaks_stitched	chr7	2393255	2395999	1	2744	13044.14	665.38	866	ENSG00000106266,ENSG00000106263	ENSG00000106263,ENSG00000106266,ENSG00000136213	866	1	protein_coding	+	EIF3B	chr7:2393721-2420380	26659	14705
ENSG00000177425	7_peaks_stitched	chr12	80074339	80087423	7	13084	13762.73	1390.45	867	ENSG00000177425	ENSG00000177425	867	1	protein_coding	-	PAWR	chr12:79968759-80084877	116118	14954
ENSG00000171792	2_peaks_stitched	chr12	2985137	3000871	2	15734	14852.33	2492.72	868	ENSG00000171792,ENSG00000078246,ENSG00000111206	ENSG00000111206,ENSG00000206044,ENSG00000053702,ENSG00000111203,ENSG00000078246	868	1	protein_coding	+	RHNO1	chr12:2985424-2998626	13202	7142
ENSG00000213593	10_peaks_stitched	chr11	57478631	57510278	10	31647	15984.36	3628.81	869	ENSG00000213593,ENSG00000211450,ENSG00000156603,ENSG00000254462	ENSG00000233436,ENSG00000156599,ENSG00000198561	869	1	protein_coding	+	TMX2	chr11:57480072-57508445	28373	5322
ENSG00000113648	5_peaks_stitched	chr5	134713484	134735639	5	22155	15571.87	3221.03	870	ENSG00000113648	ENSG00000113648,ENSG00000224186,ENSG00000251380	870	1	protein_coding	-	H2AFY	chr5:134669590-134735604	66014	27357
ENSG00000156599	6_peaks_stitched	chr11	57424503	57449045	6	24542	15732.78	3386.83	871	ENSG00000156599,ENSG00000172409	ENSG00000213593,ENSG00000166793,ENSG00000156603,ENSG00000254462,ENSG00000149131,ENSG00000156599	871	1	protein_coding	+	ZDHHC5	chr11:57435219-57468659	33440	9109
ENSG00000196821	10_peaks_stitched	chr6	34662073	34691513	10	29440	15076.85	2733.48	872	ENSG00000196821	ENSG00000124562,ENSG00000196821	872	1	protein_coding	-	C6orf106	chr6:34555065-34664636	109571	5037
ENSG00000115306	7_peaks_stitched	chr2	54784463	54803965	7	19502	15160.17	2824.74	873	ENSG00000115306	ENSG00000115306	873	1	protein_coding	+	SPTBN1	chr2:54683422-54896812	213390	19370
ENSG00000176619	7_peaks_stitched	chr19	2453171	2477543	7	24372	14635.31	2320.53	874	ENSG00000176619,ENSG00000099860	ENSG00000178297,ENSG00000099800,ENSG00000176619,ENSG00000099860	874	1	protein_coding	-	LMNB2	chr19:2427636-2456994	29358	10039
ENSG00000223617	14_peaks_stitched	chr13	109888498	109924927	14	36429	16526.81	4218.83	875		ENSG00000223617,ENSG00000236053	875	1	lincRNA	+	LINC00370	chr13:109934321-109940081	5760	696
ENSG00000090020	22_peaks_stitched	chr1	27424773	27488914	22	64141	18966.07	6663.71	876	ENSG00000090020		876	1	protein_coding	-	SLC9A1	chr1:27425306-27493472	68166	9380
ENSG00000137221	8_peaks_stitched	chr6	43436669	43465221	8	28552	17210.08	4908.59	877	ENSG00000137221	ENSG00000124574,ENSG00000137221,ENSG00000171453,ENSG00000137207,ENSG00000171462,ENSG00000124571,ENSG00000204052	877	1	protein_coding	+	TJAP1	chr6:43445261-43474294	29033	10545
ENSG00000119866	1_peaks_stitched	chr2	60775901	60781859	1	5958	13279.83	984.7	878	ENSG00000119866	ENSG00000119866	878	1	protein_coding	-	BCL11A	chr2:60678302-60780702	102400	21537
ENSG00000144824	18_peaks_stitched	chr3	111448200	111488291	18	40091	16014.68	3729.14	879	ENSG00000240891,ENSG00000144824	ENSG00000240891	879	1	protein_coding	+	PHLDB2	chr3:111451344-111695364	244020	28306
ENSG00000147649	1_peaks_stitched	chr8	98655118	98659038	1	3920	13037.49	755.59	880	ENSG00000147649	ENSG00000147649	880	1	protein_coding	+	MTDH	chr8:98656407-98740998	84591	8126
ENSG00000168040	1_peaks_stitched	chr11	70048839	70051383	1	2544	14100.23	1827.52	881	ENSG00000168040	ENSG00000131620	881	1	protein_coding	+	FADD	chr11:70049269-70053496	4227	1839
ENSG00000203667	1_peaks_stitched	chr1	244996276	245000631	1	4355	12892.14	630.8	882	ENSG00000203667	ENSG00000153187,ENSG00000203667	882	1	protein_coding	+	COX20	chr1:244998624-245008359	9735	6658
ENSG00000142178	14_peaks_stitched	chr21	44806614	44848747	14	42133	16152.56	3901.18	883	ENSG00000142178	ENSG00000188660,ENSG00000185186	883	1	protein_coding	-	SIK1	chr21:44834395-44847008	12613	5086
ENSG00000268457	13_peaks_stitched	chr20	30286487	30311847	13	25360	16400.51	4150.93	884	ENSG00000171552,ENSG00000268457	ENSG00000088325	884	1	protein_coding	+	AL160175.1	chr20:30309001-30309134	133	49
ENSG00000171603	17_peaks_stitched	chr1	9857826	9903584	17	45758	16945.29	4703.21	885	ENSG00000171603	ENSG00000171603,ENSG00000178585	885	1	protein_coding	-	CLSTN1	chr1:9789084-9884584	95500	8242
ENSG00000153944	15_peaks_stitched	chr17	55434356	55497429	15	63073	19666.8	7426.27	886	ENSG00000153944	ENSG00000153944	886	1	protein_coding	+	MSI2	chr17:55333212-55762046	428834	26892
ENSG00000168143	4_peaks_stitched	chr6	54710479	54726301	4	15822	15834.96	3601.38	887	ENSG00000168143		887	1	protein_coding	+	FAM83B	chr6:54711569-54806820	95251	3162
ENSG00000177728	18_peaks_stitched	chr17	73422697	73477919	18	55222	17777.27	5549.34	888	ENSG00000177728	ENSG00000177728,ENSG00000182173,ENSG00000073350,ENSG00000177885,ENSG00000177303	888	1	protein_coding	+	KIAA0195	chr17:73437240-73496171	58931	19253
ENSG00000138081	3_peaks_stitched	chr2	48127105	48134848	3	7743	13375.9	1149.81	889	ENSG00000138081	ENSG00000138081	889	1	protein_coding	-	FBXO11	chr2:48016455-48132932	116477	12093
ENSG00000112787	22_peaks_stitched	chr12	133066070	133102852	22	36782	16807.9	4595.78	890	ENSG00000112787	ENSG00000112787,ENSG00000269676	890	1	protein_coding	+	FBRSL1	chr12:133066137-133161774	95637	11411
ENSG00000154945	10_peaks_stitched	chr17	48761943	48798447	10	36504	16284.05	4074.1	891	ENSG00000108848,ENSG00000154945,ENSG00000108846	ENSG00000108848,ENSG00000108846	891	1	protein_coding	-	ANKRD40	chr17:48770551-48785285	14734	5590
ENSG00000142621	12_peaks_stitched	chr1	15663587	15691913	12	28326	15269.04	3061.49	892	ENSG00000142621	ENSG00000142621,ENSG00000142634	892	1	protein_coding	+	FHAD1	chr1:15573768-15726779	153011	19675
ENSG00000177383	12_peaks_stitched	chr3	184428190	184483938	12	55748	23622.83	11419.33	893	ENSG00000177383	ENSG00000156931	893	1	protein_coding	-	MAGEF1	chr3:184428156-184429836	1680	1680
ENSG00000104722	5_peaks_stitched	chr8	24851562	24868886	5	17324	13858.89	1660.23	894			894	1	protein_coding	+	NEFM	chr8:24770525-24776607	6082	13024
ENSG00000073282	7_peaks_stitched	chr3	189280938	189308409	7	27471	19319.12	7122.58	895		ENSG00000073282	895	1	protein_coding	+	TP63	chr3:189349205-189615068	265863	12414
ENSG00000124145	5_peaks_stitched	chr20	43964288	43977506	5	13218	13770.76	1579.4	896	ENSG00000124145	ENSG00000204070,ENSG00000124159,ENSG00000124232,ENSG00000254806,ENSG00000124251	896	1	protein_coding	-	SDC4	chr20:43953928-43977064	23136	3547
ENSG00000081019	5_peaks_stitched	chr1	114347785	114355753	5	7968	16142.71	3954.68	897	ENSG00000081019	ENSG00000081019,ENSG00000116793,ENSG00000134242	897	1	protein_coding	-	RSBN1	chr1:114304454-114355098	50644	9538
ENSG00000073792	3_peaks_stitched	chr3	185531425	185544115	3	12690	14795.92	2610.02	898	ENSG00000073792		898	1	protein_coding	-	IGF2BP2	chr3:185361527-185542844	181317	9744
ENSG00000203666	2_peaks_stitched	chr1	245127430	245135880	2	8450	13207.21	1023.39	899	ENSG00000203666	ENSG00000203666	899	1	protein_coding	+	EFCAB2	chr1:245133007-245290466	157459	13483
ENSG00000060749	3_peaks_stitched	chr11	32913175	32924644	3	11469	13628.98	1446.62	900	ENSG00000060749	ENSG00000060749	900	1	protein_coding	+	QSER1	chr11:32914724-33014862	100138	15338
ENSG00000196878	11_peaks_stitched	chr1	209813258	209832404	11	19146	15220.4	3040.27	901	ENSG00000196878	ENSG00000008118,ENSG00000117594,ENSG00000123689,ENSG00000196878	901	1	protein_coding	-	LAMB3	chr1:209788215-209825811	37596	6186
ENSG00000149483	6_peaks_stitched	chr11	61128464	61160657	6	32193	15057.35	2891.96	902	ENSG00000149483,ENSG00000162144,ENSG00000187049	ENSG00000149476,ENSG00000167985,ENSG00000162144,ENSG00000167986,ENSG00000149532	902	1	protein_coding	+	TMEM138	chr11:61129473-61136981	7508	11552
ENSG00000105974	5_peaks_stitched	chr7	116138953	116166982	5	28029	14569.92	2423.97	903	ENSG00000105971,ENSG00000105974		903	1	protein_coding	+	CAV1	chr7:116164839-116201233	36394	9095
ENSG00000169032	16_peaks_stitched	chr15	66746141	66774919	16	28778	15747.63	3604.86	904	ENSG00000169032	ENSG00000174442,ENSG00000174444,ENSG00000174446	904	1	protein_coding	+	MAP2K1	chr15:66679155-66784650	105495	5229
ENSG00000132823	7_peaks_stitched	chr20	42828405	42840630	7	12225	13687.91	1567.32	905	ENSG00000132823	ENSG00000124194,ENSG00000149596	905	1	protein_coding	-	OSER1	chr20:42825136-42839431	14295	1705
ENSG00000218537	5_peaks_stitched	chr22	24230044	24256239	5	26195	15774.18	3664.29	906	ENSG00000251357,ENSG00000218537,ENSG00000240972	ENSG00000133460,ENSG00000099958,ENSG00000133433	906	1	protein_coding	-	AP000350.4	chr22:24236613-24241117	4504	1473
ENSG00000147459	15_peaks_stitched	chr8	25032403	25056531	15	24128	14445.51	2352.01	907	ENSG00000147459		907	1	protein_coding	+	DOCK5	chr8:25042238-25275598	233360	21023
ENSG00000083857	6_peaks_stitched	chr4	187747113	187774354	6	27241	15293.77	3202.35	908			908	1	protein_coding	-	FAT1	chr4:187508937-187647876	138939	22723
ENSG00000100441	3_peaks_stitched	chr14	24898352	24912875	3	14523	14864.66	2779.83	909	ENSG00000100441,ENSG00000100445,ENSG00000139899	ENSG00000205978	909	1	protein_coding	+	KHNYN	chr14:24898492-24910540	12048	10596
ENSG00000183421	18_peaks_stitched	chr21	43171086	43207554	18	36468	15337.82	3266.3	910	ENSG00000183421	ENSG00000141956,ENSG00000236384	910	1	protein_coding	-	RIPK4	chr21:43159529-43187266	27737	8365
ENSG00000176124	2_peaks_stitched	chr13	50697573	50704949	2	7376	13383.42	1323.16	911	ENSG00000176124	ENSG00000176124	911	1	protein_coding	+	DLEU1	chr13:50656307-51297372	641065	11400
ENSG00000136717	12_peaks_stitched	chr2	127819628	127865417	12	45789	20951.1	8896.1	912	ENSG00000136717	ENSG00000136717	912	1	protein_coding	-	BIN1	chr2:127805603-127864931	59328	9580
ENSG00000187954	12_peaks_stitched	chr8	145668814	145704924	12	36110	16087.6	4034.77	913	ENSG00000187954,ENSG00000160972,ENSG00000167702,ENSG00000160973,ENSG00000160949	ENSG00000160959,ENSG00000160948,ENSG00000160972,ENSG00000071894,ENSG00000160957,ENSG00000147804,ENSG00000167700,ENSG00000167701,ENSG00000213563,ENSG00000254402,ENSG00000160949	913	1	protein_coding	-	CYHR1	chr8:145674965-145691060	16095	18551
ENSG00000074054	4_peaks_stitched	chr2	122389669	122408582	4	18913	15130.21	3078.21	914	ENSG00000074054	ENSG00000074054	914	1	protein_coding	-	CLASP1	chr2:122095352-122407163	311811	16681
ENSG00000140564	3_peaks_stitched	chr15	91411366	91417847	3	6481	13427.14	1389.52	915	ENSG00000140564	ENSG00000196547,ENSG00000182511,ENSG00000140564	915	1	protein_coding	+	FURIN	chr15:91411822-91426688	14866	5668
ENSG00000126804	1_peaks_stitched	chr14	64967887	64972609	1	4722	12854.74	819.17	916	ENSG00000089775,ENSG00000126804	ENSG00000179841,ENSG00000126803,ENSG00000089775,ENSG00000165807,ENSG00000100714	916	1	protein_coding	+	ZBTB1	chr14:64970430-65000408	29978	12425
ENSG00000123975	6_peaks_stitched	chr9	91914264	91934885	6	20621	14668.18	2632.92	917	ENSG00000187742,ENSG00000123975	ENSG00000187742,ENSG00000187764	917	1	protein_coding	+	CKS2	chr9:91926113-91931618	5505	610
ENSG00000173212	8_peaks_stitched	chr1	116652116	116681770	8	29654	20574.62	8539.79	918	ENSG00000173212		918	1	protein_coding	+	MAB21L3	chr1:116654376-116677861	23485	3350
ENSG00000116793	1_peaks_stitched	chr1	114299893	114302746	1	2853	13830.63	1800.08	919	ENSG00000116793	ENSG00000116793,ENSG00000081019	919	1	protein_coding	-	PHTF1	chr1:114239453-114302111	62658	12129
ENSG00000163655	5_peaks_stitched	chr3	155587436	155607357	5	19921	15775.2	3745.44	920	ENSG00000163655	ENSG00000169359,ENSG00000163655	920	1	protein_coding	+	GMPS	chr3:155588325-155661815	73490	9352
ENSG00000186591	10_peaks_stitched	chr7	129587807	129625367	10	37560	15169.68	3141.17	921	ENSG00000186591		921	1	protein_coding	-	UBE2H	chr7:129470572-129592789	122217	8572
ENSG00000177469	10_peaks_stitched	chr17	40558966	40582166	10	23200	14803.05	2774.82	922	ENSG00000177469	ENSG00000168610,ENSG00000033627	922	1	protein_coding	-	PTRF	chr17:40554470-40575535	21065	3826
ENSG00000116539	3_peaks_stitched	chr1	155517883	155534756	3	16873	14578.04	2553.72	923	ENSG00000116539	ENSG00000125459	923	1	protein_coding	-	ASH1L	chr1:155305059-155532598	227539	17283
ENSG00000135387	2_peaks_stitched	chr11	34066167	34075703	2	9536	13261.86	1237.75	924	ENSG00000135387	ENSG00000135387	924	1	protein_coding	+	CAPRIN1	chr11:34073230-34122703	49473	14779
ENSG00000150938	13_peaks_stitched	chr2	36582251	36601422	13	19171	13920.21	1915.04	925	ENSG00000150938	ENSG00000150938	925	1	protein_coding	+	CRIM1	chr2:36583069-36778278	195209	8074
ENSG00000175984	7_peaks_stitched	chr1	115137760	115171674	7	33914	27489.96	15490.26	926	ENSG00000175984	ENSG00000116752,ENSG00000175984	926	1	protein_coding	-	DENND2C	chr1:115125469-115213043	87574	13119
ENSG00000168502	11_peaks_stitched	chr18	8775807	8811214	11	35407	19110.04	7118.11	927	ENSG00000168502	ENSG00000168502	927	1	protein_coding	+	SOGA2	chr18:8705659-8832776	127117	17822
ENSG00000197858	7_peaks_stitched	chr8	145128858	145160732	7	31874	15386.07	3395.16	928	ENSG00000179526,ENSG00000197858,ENSG00000179632,ENSG00000179091,ENSG00000178896	ENSG00000179832,ENSG00000178814,ENSG00000186583,ENSG00000235173,ENSG00000179698,ENSG00000178685,ENSG00000179632	928	1	protein_coding	+	GPAA1	chr8:145137493-145141119	3626	11264
ENSG00000126822	9_peaks_stitched	chr14	65170165	65204382	9	34217	16160.23	4193.93	929	ENSG00000126822	ENSG00000126822,ENSG00000070182	929	1	protein_coding	+	PLEKHG3	chr14:65170820-65213610	42790	15261
ENSG00000108854	19_peaks_stitched	chr17	62616070	62676966	19	60896	17872.46	5909.03	930	ENSG00000108854	ENSG00000108854	930	1	protein_coding	-	SMURF2	chr17:62538413-62658186	119773	9234
ENSG00000105325	10_peaks_stitched	chr19	3490137	3521562	10	31425	15365.49	3406.1	931	ENSG00000129932,ENSG00000105325	ENSG00000105325,ENSG00000161091,ENSG00000095932,ENSG00000183397,ENSG00000141905	931	1	protein_coding	+	FZR1	chr19:3506271-3538328	32057	7467
ENSG00000151327	7_peaks_stitched	chr14	35507284	35531376	7	24092	17933.54	5977.41	932	ENSG00000151327	ENSG00000100883,ENSG00000151327,ENSG00000092020	932	1	protein_coding	+	FAM177A1	chr14:35514113-35582336	68223	13041
ENSG00000189079	1_peaks_stitched	chr12	46120383	46125368	1	4985	12683.28	733.24	933	ENSG00000189079,ENSG00000273015		933	1	protein_coding	+	ARID2	chr12:46123448-46301823	178375	13913
ENSG00000198873	5_peaks_stitched	chr10	121061879	121085305	5	23426	14558.69	2609.68	934	ENSG00000198873		934	1	protein_coding	+	GRK5	chr10:120967101-121215131	248030	3312
ENSG00000198836	6_peaks_stitched	chr3	193586972	193614655	6	27683	17672.47	5727.89	935			935	1	protein_coding	+	OPA1	chr3:193310933-193415612	104679	19772
ENSG00000170899	5_peaks_stitched	chr6	52854583	52861199	5	6616	13665.93	1732.4	936	ENSG00000170899	ENSG00000170899	936	1	protein_coding	-	GSTA4	chr6:52842751-52860176	17425	3730
ENSG00000185920	6_peaks_stitched	chr9	98267721	98278904	6	11183	13621.18	1691.02	937	ENSG00000185920	ENSG00000185920	937	1	protein_coding	-	PTCH1	chr9:98205262-98279339	74077	32961
ENSG00000163041	2_peaks_stitched	chr1	226248816	226252534	2	3718	12611.05	685.58	938	ENSG00000163041		938	1	protein_coding	+	H3F3A	chr1:226249552-226259702	10150	4437
ENSG00000231298	8_peaks_stitched	chr10	4704510	4734444	8	29934	15618.3	3697.61	939	ENSG00000231298,ENSG00000225269	ENSG00000231298	939	1	lincRNA	-	LINC00704	chr10:4692377-4720346	27969	2236
ENSG00000106003	10_peaks_stitched	chr7	2549045	2575082	10	26037	17108.95	5189.03	940	ENSG00000106003	ENSG00000106009,ENSG00000106012	940	1	protein_coding	+	LFNG	chr7:2552163-2568811	16648	5402
ENSG00000101665	8_peaks_stitched	chr18	46474876	46503108	8	28232	14382.67	2466.15	941	ENSG00000101665	ENSG00000101665	941	1	protein_coding	-	SMAD7	chr18:46446223-46477081	30858	9463
ENSG00000105516	13_peaks_stitched	chr19	49120562	49153356	13	32794	15533.96	3617.76	942	ENSG00000063177,ENSG00000063176,ENSG00000063180,ENSG00000105516	ENSG00000063177,ENSG00000176920,ENSG00000088002,ENSG00000105523,ENSG00000142233,ENSG00000177202	942	1	protein_coding	-	DBP	chr19:49133287-49140695	7408	10048
ENSG00000179943	5_peaks_stitched	chr19	56091158	56118123	5	26965	14944.37	3028.65	943	ENSG00000218891,ENSG00000171443,ENSG00000179943,ENSG00000261221	ENSG00000187550,ENSG00000213015,ENSG00000063244,ENSG00000171425,ENSG00000231274,ENSG00000173581,ENSG00000179922	943	1	protein_coding	-	FIZ1	chr19:56102746-56113336	10590	8875
ENSG00000184292	7_peaks_stitched	chr1	59037788	59059440	7	21652	14180.53	2266.34	944	ENSG00000184292	ENSG00000162600,ENSG00000173406	944	1	protein_coding	-	TACSTD2	chr1:59041099-59043166	2067	2067
ENSG00000234807	6_peaks_stitched	chr1	59278042	59291934	6	13892	13253.84	1345.92	945	ENSG00000234807	ENSG00000177606	945	1	lincRNA	+	LINC01135	chr1:59250823-59365384	114561	1811
ENSG00000090975	25_peaks_stitched	chr12	123503304	123580543	25	77239	19781.01	7874.37	946	ENSG00000090975	ENSG00000111325,ENSG00000182196,ENSG00000150967,ENSG00000090975	946	1	protein_coding	-	PITPNM2	chr12:123468027-123634562	166535	13589
ENSG00000153187	2_peaks_stitched	chr1	245024116	245028806	2	4690	12709.42	819.46	947	ENSG00000153187	ENSG00000203667,ENSG00000153187	947	1	protein_coding	-	HNRNPU	chr1:245014468-245027844	13376	12914
ENSG00000082898	3_peaks_stitched	chr2	61762123	61766850	3	4727	12885.26	995.7	948	ENSG00000082898	ENSG00000082898	948	1	protein_coding	-	XPO1	chr2:61704984-61765761	60777	21418
ENSG00000171161	5_peaks_stitched	chr1	249119111	249138267	5	19156	14233.8	2349.56	949	ENSG00000171161,ENSG00000175137	ENSG00000171163,ENSG00000175137	949	1	protein_coding	+	ZNF672	chr1:249132409-249143716	11307	5629
ENSG00000065357	2_peaks_stitched	chr12	56319956	56328330	2	8374	12891.91	1011.73	950	ENSG00000065357,ENSG00000170473	ENSG00000065357,ENSG00000185664,ENSG00000111540,ENSG00000123374	950	1	protein_coding	+	DGKA	chr12:56321103-56347811	26708	27444
ENSG00000138767	3_peaks_stitched	chr4	78738950	78754925	3	15975	13961.41	2091.05	951	ENSG00000138767	ENSG00000169288	951	1	protein_coding	-	CNOT6L	chr4:78634541-78740769	106228	13955
ENSG00000145907	3_peaks_stitched	chr5	151137284	151152863	3	15579	13902.71	2036.48	952	ENSG00000145907,ENSG00000177556	ENSG00000177556,ENSG00000145907	952	1	protein_coding	+	G3BP1	chr5:151150606-151192346	41740	17375
ENSG00000153885	1_peaks_stitched	chr19	34285523	34289156	1	3633	12419.44	566.6	953	ENSG00000153885	ENSG00000153885	953	1	protein_coding	+	KCTD15	chr19:34286838-34306668	19830	10698
ENSG00000100796	2_peaks_stitched	chr14	91974740	91977860	2	3120	12351.49	528.08	954	ENSG00000100796	ENSG00000100796	954	1	protein_coding	-	SMEK1	chr14:91923955-91976898	52943	12672
ENSG00000170469	5_peaks_stitched	chr5	138726653	138753227	5	26574	15287.23	3473.71	955	ENSG00000170469,ENSG00000170464,ENSG00000228672	ENSG00000170476,ENSG00000170464,ENSG00000170482,ENSG00000120727,ENSG00000249751	955	1	protein_coding	-	SPATA24	chr5:138732252-138739777	7525	2979
ENSG00000125868	6_peaks_stitched	chr20	17537501	17575398	6	37897	15399.4	3595.7	956	ENSG00000125864,ENSG00000125868	ENSG00000125844,ENSG00000125864	956	1	protein_coding	+	DSTN	chr20:17550508-17590564	40056	5485
ENSG00000183048	5_peaks_stitched	chr17	79668551	79703218	5	34667	16233.02	4441.37	957	ENSG00000183048,ENSG00000185359,ENSG00000262660,ENSG00000262814	ENSG00000185359,ENSG00000185527,ENSG00000204237,ENSG00000185298,ENSG00000214087	957	1	protein_coding	+	SLC25A10	chr17:79670404-79688042	17638	5870
ENSG00000131620	5_peaks_stitched	chr11	69781248	69808929	5	27681	28480.53	16690.55	958			958	1	protein_coding	+	ANO1	chr11:69924408-70035634	111226	11158
ENSG00000076356	10_peaks_stitched	chr1	208376315	208417752	10	41437	17363.54	5580.31	959	ENSG00000076356		959	1	protein_coding	-	PLXNA2	chr1:208195587-208417665	222078	16518
ENSG00000149485	7_peaks_stitched	chr11	61581929	61597026	7	15097	13469.29	1692.52	960	ENSG00000134824,ENSG00000149485	ENSG00000124920,ENSG00000134824,ENSG00000149485,ENSG00000134825,ENSG00000168496,ENSG00000221968	960	1	protein_coding	-	FADS1	chr11:61567099-61596790	29691	16313
ENSG00000163961	2_peaks_stitched	chr3	196216281	196231469	2	15188	14419.55	2655.72	961	ENSG00000163961	ENSG00000214097	961	1	protein_coding	-	RNF168	chr3:196195654-196230639	34985	7157
ENSG00000075624	1_peaks_stitched	chr7	5568186	5571461	1	3275	12782.45	1031.47	962	ENSG00000075624	ENSG00000075624,ENSG00000155034	962	1	protein_coding	-	ACTB	chr7:5566782-5603415	36633	8801
ENSG00000162576	3_peaks_stitched	chr1	1278834	1296078	3	17244	13901.54	2151.68	963	ENSG00000162576,ENSG00000107404	ENSG00000127054,ENSG00000169962,ENSG00000169972,ENSG00000221978,ENSG00000131584,ENSG00000175756,ENSG00000224051,ENSG00000242485	963	1	protein_coding	-	MXRA8	chr1:1288069-1297157	9088	8858
ENSG00000186184	9_peaks_stitched	chr13	28193657	28219574	9	25917	14123.15	2387.27	964	ENSG00000186184,ENSG00000139517	ENSG00000186184	964	1	protein_coding	+	POLR1D	chr13:28194903-28241548	46645	7481
ENSG00000137309	12_peaks_stitched	chr6	34191327	34217416	12	26089	14813.8	3086.26	965	ENSG00000137309,ENSG00000186577	ENSG00000137309	965	1	protein_coding	+	HMGA1	chr6:34204650-34214008	9358	5818
ENSG00000124587	5_peaks_stitched	chr6	42928197	42953246	5	25049	15713.36	3993.32	966	ENSG00000124587,ENSG00000124713,ENSG00000112640	ENSG00000112640,ENSG00000124541,ENSG00000124733,ENSG00000171611,ENSG00000137161,ENSG00000124702	966	1	protein_coding	-	PEX6	chr6:42931608-42946958	15350	4631
ENSG00000146826	10_peaks_stitched	chr7	99745831	99774979	10	29148	15951.2	4231.59	967	ENSG00000146826,ENSG00000188186,ENSG00000213420,ENSG00000197093	ENSG00000066923,ENSG00000221838,ENSG00000166997,ENSG00000106290,ENSG00000214309,ENSG00000166508,ENSG00000197093,ENSG00000213413	967	1	protein_coding	-	C7orf43	chr7:99752043-99756338	4295	7540
ENSG00000142634	13_peaks_stitched	chr1	15726531	15759462	13	32931	15442	3727.38	968	ENSG00000142634,ENSG00000142621	ENSG00000142621,ENSG00000215704,ENSG00000162438,ENSG00000142615	968	1	protein_coding	+	EFHD2	chr1:15736391-15756839	20448	3028
ENSG00000152601	3_peaks_stitched	chr3	151976555	151989081	3	12526	14111.54	2401.81	969	ENSG00000152601	ENSG00000152601	969	1	protein_coding	+	MBNL1	chr3:151961617-152183569	221952	27861
ENSG00000102974	5_peaks_stitched	chr16	67578540	67598786	5	20246	14585.8	2893.98	970	ENSG00000039523,ENSG00000102974	ENSG00000039523	970	1	protein_coding	+	CTCF	chr16:67596310-67673086	76776	5435
ENSG00000133393	14_peaks_stitched	chr16	15968532	15995564	14	27032	14320.62	2635.68	971	ENSG00000133393	ENSG00000133392,ENSG00000103222	971	1	protein_coding	-	FOPNL	chr16:15959577-15982482	22905	6409
ENSG00000178764	11_peaks_stitched	chr8	123896990	123930813	11	33823	18004.79	6324.72	972	ENSG00000178764		972	1	protein_coding	+	ZHX2	chr8:123793633-123986750	193117	5489
ENSG00000185989	7_peaks_stitched	chr13	114807087	114845255	7	38168	17663.99	5987.27	973	ENSG00000185989		973	1	protein_coding	-	RASA3	chr13:114747194-114898086	150892	4935
ENSG00000100105	6_peaks_stitched	chr22	31723481	31744112	6	20631	14560.01	2892.11	974	ENSG00000100105,ENSG00000213888	ENSG00000100100	974	1	protein_coding	-	PATZ1	chr22:31721790-31742218	20428	9325
ENSG00000115255	9_peaks_stitched	chr19	1468643	1514054	9	45411	18105.01	6437.57	975	ENSG00000115257,ENSG00000185761,ENSG00000119559,ENSG00000115255,ENSG00000115266	ENSG00000115266,ENSG00000268798,ENSG00000071626,ENSG00000185988,ENSG00000115268,ENSG00000185761	975	1	protein_coding	+	REEP6	chr19:1491165-1497926	6761	2931
ENSG00000128272	2_peaks_stitched	chr22	39914955	39928869	2	13914	13559.69	1893.26	976	ENSG00000187051,ENSG00000128272	ENSG00000100335,ENSG00000100346,ENSG00000128268	976	1	protein_coding	+	ATF4	chr22:39915700-39918691	2991	4113
ENSG00000136449	15_peaks_stitched	chr17	48575333	48637729	15	62396	20012.84	8354.24	977	ENSG00000006282,ENSG00000049283,ENSG00000136449	ENSG00000136444,ENSG00000167107,ENSG00000136457,ENSG00000006283	977	1	protein_coding	+	MYCBPAP	chr17:48585745-48608862	23117	9538
ENSG00000166441	6_peaks_stitched	chr11	8692731	8721991	6	29260	15389.84	3754.04	978	ENSG00000166444,ENSG00000166441,ENSG00000166436	ENSG00000166444,ENSG00000166436	978	1	protein_coding	+	RPL27A	chr11:8703958-8736306	32348	9316
ENSG00000115738	7_peaks_stitched	chr2	8816384	8833771	7	17387	13384.31	1757.25	979	ENSG00000115738	ENSG00000134313	979	1	protein_coding	+	ID2	chr2:8818975-8824583	5608	4425
ENSG00000171206	5_peaks_stitched	chr10	104388134	104406528	5	18394	13668.31	2045	980	ENSG00000171206,ENSG00000107882	ENSG00000171206,ENSG00000107882	980	1	protein_coding	+	TRIM8	chr10:104404253-104418164	13911	4125
ENSG00000198863	12_peaks_stitched	chr17	41115914	41159464	12	43550	16017.72	4395.29	981	ENSG00000267060,ENSG00000198863,ENSG00000131469,ENSG00000108825,ENSG00000068079,ENSG00000266967	ENSG00000108828,ENSG00000068079,ENSG00000266967,ENSG00000108830	981	1	protein_coding	+	RUNDC1	chr17:41132582-41145707	13125	5939
ENSG00000175115	5_peaks_stitched	chr11	65835948	65849113	5	13165	14556.4	2949.46	982	ENSG00000087365,ENSG00000175115	ENSG00000175294,ENSG00000087365,ENSG00000175229,ENSG00000175115	982	1	protein_coding	+	PACS1	chr11:65837834-66012218	174384	12462
ENSG00000197355	9_peaks_stitched	chr9	139962499	139982180	9	19681	15275.83	3669.26	983	ENSG00000177239,ENSG00000268996,ENSG00000197355,ENSG00000186193	ENSG00000107331,ENSG00000176978,ENSG00000177239,ENSG00000054179,ENSG00000107281,ENSG00000180549,ENSG00000180539	983	1	protein_coding	+	UAP1L1	chr9:139971953-139978991	7038	10325
ENSG00000163874	8_peaks_stitched	chr1	37936877	37952646	8	15769	13816.4	2220.19	984	ENSG00000163874	ENSG00000163875	984	1	protein_coding	+	ZC3H12A	chr1:37940153-37949980	9827	3662
ENSG00000136527	5_peaks_stitched	chr3	185653265	185679018	5	25753	16204.79	4617.82	985	ENSG00000136527	ENSG00000136527	985	1	protein_coding	-	TRA2B	chr3:185633694-185655924	22230	19814
ENSG00000155506	2_peaks_stitched	chr5	154133803	154137459	2	3656	12217.93	638.49	986	ENSG00000155506	ENSG00000155506	986	1	protein_coding	+	LARP1	chr5:154092462-154197167	104705	10589
ENSG00000106683	10_peaks_stitched	chr7	73497280	73520685	10	23405	14119.79	2545.99	987	ENSG00000106683	ENSG00000106683,ENSG00000049540	987	1	protein_coding	+	LIMK1	chr7:73497263-73536855	39592	8122
ENSG00000099977	4_peaks_stitched	chr22	24302979	24322721	4	19742	15076.53	3512.81	988	ENSG00000099974,ENSG00000099977,ENSG00000133433,ENSG00000099984		988	1	protein_coding	-	DDT	chr22:24313554-24322660	9106	3448
ENSG00000100325	8_peaks_stitched	chr22	30161979	30196881	8	34902	16269.88	4708.78	989	ENSG00000184076,ENSG00000100319,ENSG00000100325	ENSG00000100325,ENSG00000100314	989	1	protein_coding	-	ASCC2	chr22:30184597-30234271	49674	10367
ENSG00000159714	8_peaks_stitched	chr16	67429256	67450575	8	21319	14788.88	3230	990	ENSG00000159714	ENSG00000176387,ENSG00000159713,ENSG00000159708,ENSG00000159720	990	1	protein_coding	-	ZDHHC1	chr16:67428322-67450736	22414	4960
ENSG00000061676	2_peaks_stitched	chr2	183899416	183903850	2	4434	12417.96	884	991	ENSG00000061676	ENSG00000162999	991	1	protein_coding	-	NCKAP1	chr2:183773843-183903586	129743	25010
ENSG00000183011	3_peaks_stitched	chr17	7786895	7793273	3	6378	12402.56	882.33	992	ENSG00000170004,ENSG00000183011	ENSG00000182224,ENSG00000170004,ENSG00000132510,ENSG00000170037,ENSG00000183011,ENSG00000170049,ENSG00000167874,ENSG00000170043	992	1	protein_coding	-	LSMD1	chr17:7760003-7788556	28553	3925
ENSG00000156639	4_peaks_stitched	chr6	37775392	37791418	4	16026	13588.22	2096.82	993	ENSG00000156639		993	1	protein_coding	+	ZFAND3	chr6:37787275-38122400	335125	5954
ENSG00000125447	3_peaks_stitched	chr17	73246172	73268561	3	22389	14073.82	2596.23	994	ENSG00000125447,ENSG00000125457,ENSG00000125445	ENSG00000125447,ENSG00000125450,ENSG00000177885,ENSG00000125454	994	1	protein_coding	-	GGA3	chr17:73232694-73258444	25750	18260
ENSG00000197724	2_peaks_stitched	chr9	96328839	96340680	2	11841	13046.79	1572.66	995	ENSG00000197724	ENSG00000048828	995	1	protein_coding	+	PHF2	chr9:96338689-96441869	103180	7918
ENSG00000183864	1_peaks_stitched	chr22	41839838	41844497	1	4659	12203.65	731.85	996	ENSG00000183864	ENSG00000100410,ENSG00000100412	996	1	protein_coding	-	TOB2	chr22:41829496-41843027	13531	5334
ENSG00000181577	17_peaks_stitched	chr6	44008808	44052566	17	43758	18324.75	6859.27	997		ENSG00000181577,ENSG00000137216,ENSG00000180992	997	1	protein_coding	+	C6orf223	chr6:43968317-43973695	5378	10080
ENSG00000198728	7_peaks_stitched	chr10	103872113	103894240	7	22127	14044.56	2584.06	998	ENSG00000198728,ENSG00000148840	ENSG00000148840,ENSG00000166197,ENSG00000166189,ENSG00000198728	998	1	protein_coding	-	LDB1	chr10:103867317-103880210	12893	4187
ENSG00000180263	15_peaks_stitched	chr12	95590547	95630776	15	40229	15281.94	3823.03	999	ENSG00000028203,ENSG00000180263	ENSG00000028203	999	1	protein_coding	-	FGD6	chr12:95470525-95611258	140733	11295
ENSG00000184402	7_peaks_stitched	chr20	60716967	60737322	7	20355	13902.54	2445.46	1000	ENSG00000184402,ENSG00000101182	ENSG00000149657,ENSG00000184402,ENSG00000101181,ENSG00000101182	1000	0	protein_coding	+	SS18L1	chr20:60718822-60757540	38718	8264
ENSG00000172534	1_peaks_stitched	chrX	153234639	153239820	1	5181	12066.27	614.16	1001	ENSG00000172534,ENSG00000177854	ENSG00000184216,ENSG00000089820,ENSG00000172534,ENSG00000102030,ENSG00000102032,ENSG00000177854	1001	0	protein_coding	-	HCFC1	chrX:153213004-153237258	24254	16877
ENSG00000008283	6_peaks_stitched	chr17	61510813	61525427	6	14614	13470.85	2024.87	1002	ENSG00000008283	ENSG00000159640,ENSG00000170921	1002	0	protein_coding	-	CYB561	chr17:61509665-61523739	14074	17969
ENSG00000126457	5_peaks_stitched	chr19	50167258	50194644	5	27386	14689.08	3245.38	1003	ENSG00000126456,ENSG00000126457,ENSG00000169169,ENSG00000126453,ENSG00000224420	ENSG00000126456,ENSG00000169169,ENSG00000126461,ENSG00000126464,ENSG00000126467,ENSG00000126458	1003	0	protein_coding	+	PRMT1	chr19:50179043-50192286	13243	8145
ENSG00000174963	2_peaks_stitched	chr3	147109923	147117115	2	7192	13191.25	1750.6	1004	ENSG00000174963,ENSG00000152977	ENSG00000152977,ENSG00000174963	1004	0	protein_coding	-	ZIC4	chr3:147103833-147124647	20814	17630
ENSG00000118707	10_peaks_stitched	chr20	35201555	35237527	10	35972	16260.9	4822.07	1005	ENSG00000118707,ENSG00000101084,ENSG00000259399	ENSG00000080845,ENSG00000101335,ENSG00000101082	1005	0	protein_coding	+	TGIF2	chr20:35201891-35222353	20462	6906
ENSG00000197321	11_peaks_stitched	chr10	29865319	29925636	11	60317	21040	9607.59	1006	ENSG00000197321	ENSG00000197321	1006	0	protein_coding	-	SVIL	chr10:29746267-30025710	279443	13476
ENSG00000196850	19_peaks_stitched	chr12	110975391	111021244	19	45853	15804.2	4374.05	1007	ENSG00000196850	ENSG00000204852,ENSG00000111237,ENSG00000151164	1007	0	protein_coding	-	PPTC7	chr12:110969120-111021125	52005	8135
ENSG00000130560	9_peaks_stitched	chr9	138813795	138853192	9	39397	17486.39	6056.81	1008	ENSG00000130560	ENSG00000130559	1008	0	protein_coding	-	UBAC1	chr9:138824815-138853226	28411	4247
ENSG00000145293	4_peaks_stitched	chr4	83349124	83359750	4	10626	12802.05	1372.73	1009	ENSG00000152795,ENSG00000145293	ENSG00000152795	1009	0	protein_coding	+	ENOPH1	chr4:83351715-83382244	30529	4657
ENSG00000204569	3_peaks_stitched	chr6	30582262	30595281	3	13019	12953.86	1528.39	1010	ENSG00000204568,ENSG00000137343,ENSG00000204569	ENSG00000204560,ENSG00000204564,ENSG00000204569,ENSG00000204574,ENSG00000137343	1010	0	protein_coding	-	PPP1R10	chr6:30568177-30586389	18212	6636
ENSG00000088448	3_peaks_stitched	chr13	111559891	111568474	3	8583	12820.81	1405.09	1011	ENSG00000088448	ENSG00000255874,ENSG00000088448	1011	0	protein_coding	-	ANKRD10	chr13:111530887-111567416	36529	8880
ENSG00000197530	2_peaks_stitched	chr1	1550070	1565235	2	15165	13473.18	2063.46	1012	ENSG00000197530	ENSG00000189409,ENSG00000248333,ENSG00000160075,ENSG00000215014,ENSG00000189339,ENSG00000228594	1012	0	protein_coding	+	MIB2	chr1:1550795-1565990	15195	21332
ENSG00000172663	4_peaks_stitched	chr11	67231060	67237339	4	6279	12960.12	1554.06	1013	ENSG00000172663	ENSG00000175634,ENSG00000175544,ENSG00000172508,ENSG00000110697,ENSG00000172725,ENSG00000110711,ENSG00000167797,ENSG00000213402,ENSG00000175514,ENSG00000172531	1013	0	protein_coding	-	TMEM134	chr11:67231824-67236743	4919	9192
ENSG00000169131	8_peaks_stitched	chr5	178189583	178216810	8	27227	14875.11	3472.67	1014		ENSG00000169131	1014	0	protein_coding	-	ZNF354A	chr5:178138593-178157703	19110	3275
ENSG00000132676	3_peaks_stitched	chr1	155653475	155660373	3	6898	12796.26	1399.15	1015	ENSG00000132676,ENSG00000163374,ENSG00000125459	ENSG00000132676,ENSG00000163374	1015	0	protein_coding	+	DAP3	chr1:155657751-155708801	51050	9445
ENSG00000052126	2_peaks_stitched	chr12	19282075	19285188	2	3113	12887.42	1492.47	1016	ENSG00000052126		1016	0	protein_coding	+	PLEKHA5	chr12:19282648-19529334	246686	15376
ENSG00000168936	6_peaks_stitched	chr4	1712974	1730246	6	17272	13141.97	1754.05	1017	ENSG00000013810,ENSG00000163950,ENSG00000168936	ENSG00000174137,ENSG00000013810	1017	0	protein_coding	-	TMEM129	chr4:1717679-1723085	5406	9351
ENSG00000084207	3_peaks_stitched	chr11	67348610	67361237	3	12627	14231.35	2844.57	1018	ENSG00000084207	ENSG00000167792,ENSG00000167799,ENSG00000184224,ENSG00000167800	1018	0	protein_coding	+	GSTP1	chr11:67351066-67354131	3065	5370
ENSG00000145901	6_peaks_stitched	chr5	150439543	150461527	6	21984	14498.31	3119.61	1019	ENSG00000145901	ENSG00000145901,ENSG00000211445,ENSG00000197043	1019	0	protein_coding	-	TNIP1	chr5:150409506-150473138	63632	10757
ENSG00000018189	4_peaks_stitched	chr4	71553185	71572256	4	19071	13234.12	1856	1020	ENSG00000018189,ENSG00000132467	ENSG00000018189,ENSG00000132464,ENSG00000132465	1020	0	protein_coding	+	RUFY3	chr4:71569921-71673032	103111	12553
ENSG00000107960	16_peaks_stitched	chr10	105629747	105678897	16	49150	16046.9	4679.6	1021	ENSG00000107960	ENSG00000107957,ENSG00000065613	1021	0	protein_coding	-	OBFC1	chr10:105642300-105677963	35663	2303
ENSG00000109586	9_peaks_stitched	chr4	174088786	174114327	9	25541	13864.95	2499.06	1022	ENSG00000109586		1022	0	protein_coding	+	GALNT7	chr4:174089904-174245118	155214	10282
ENSG00000074964	15_peaks_stitched	chr1	17865774	17915309	15	49535	16629.6	5277.1	1023	ENSG00000074964	ENSG00000074964	1023	0	protein_coding	+	ARHGEF10L	chr1:17866330-18024369	158039	12409
ENSG00000143373	1_peaks_stitched	chr1	151252384	151256493	1	4109	12246.98	894.78	1024	ENSG00000143373	ENSG00000143393,ENSG00000143398,ENSG00000159352,ENSG00000143373	1024	0	protein_coding	+	ZNF687	chr1:151254094-151264656	10562	12955
ENSG00000135862	5_peaks_stitched	chr1	183117830	183135395	5	17565	13613.72	2262.28	1025		ENSG00000135862,ENSG00000058085	1025	0	protein_coding	+	LAMC1	chr1:182992595-183114727	122132	9579
ENSG00000149346	20_peaks_stitched	chr20	10554007	10601068	20	47061	15998.68	4649.1	1026	ENSG00000149346	ENSG00000101384	1026	0	protein_coding	+	SLX4IP	chr20:10415951-10617477	201526	1827
ENSG00000160570	7_peaks_stitched	chr19	42702928	42725525	7	22597	13881.1	2532.05	1027	ENSG00000160570,ENSG00000167625	ENSG00000028277,ENSG00000105722,ENSG00000079432,ENSG00000105723,ENSG00000204957,ENSG00000268643	1027	0	protein_coding	-	DEDD2	chr19:42702750-42724292	21542	8031
ENSG00000188938	8_peaks_stitched	chr9	96212664	96231651	8	18987	13771.37	2423.45	1028	ENSG00000048828,ENSG00000188938	ENSG00000188938,ENSG00000048828	1028	0	protein_coding	-	FAM120AOS	chr9:96208776-96215874	7098	10870
ENSG00000111615	6_peaks_stitched	chr12	76034128	76055687	6	21559	13762.78	2416.78	1029			1029	0	protein_coding	-	KRR1	chr12:75890684-75905416	14732	5854
ENSG00000170471	10_peaks_stitched	chr20	37055573	37102198	10	46625	17357.59	6020.76	1030	ENSG00000170471	ENSG00000170471,ENSG00000235408	1030	0	protein_coding	+	RALGAPB	chr20:37101459-37207504	106045	22189
ENSG00000121741	1_peaks_stitched	chr13	20531491	20534355	1	2864	11809.19	483.14	1031	ENSG00000121741	ENSG00000121741	1031	0	protein_coding	+	ZMYM2	chr13:20532810-20665968	133158	18590
ENSG00000170638	5_peaks_stitched	chr22	50622600	50640604	5	18004	13489.41	2163.73	1032	ENSG00000170638,ENSG00000073169	ENSG00000100429,ENSG00000128159,ENSG00000073169,ENSG00000073150,ENSG00000073146	1032	0	protein_coding	+	TRABD	chr22:50624344-50638027	13683	8836
ENSG00000104267	10_peaks_stitched	chr8	86364647	86408313	10	43666	17771.71	6447.56	1033	ENSG00000104267	ENSG00000164879	1033	0	protein_coding	+	CA2	chr8:86376081-86393722	17641	3040
ENSG00000156110	10_peaks_stitched	chr10	75924421	75954091	10	29670	14267.12	2944.5	1034	ENSG00000156110	ENSG00000185009	1034	0	protein_coding	+	ADK	chr10:75910960-76469061	558101	4165
ENSG00000177426	2_peaks_stitched	chr18	3345838	3352106	2	6268	25209.75	13889.54	1035			1035	0	protein_coding	+	TGIF1	chr18:3411606-3458409	46803	17044
ENSG00000229117	6_peaks_stitched	chr12	56497325	56523542	6	26217	14047.08	2726.88	1036	ENSG00000229117,ENSG00000170515,ENSG00000139641,ENSG00000135482	ENSG00000065361,ENSG00000196465,ENSG00000139641,ENSG00000092841,ENSG00000139613	1036	0	protein_coding	+	RPL41	chr12:56510370-56511727	1357	2802
ENSG00000138674	7_peaks_stitched	chr4	83798167	83823235	7	25068	14180.81	2861.86	1037	ENSG00000138674,ENSG00000168152	ENSG00000138674,ENSG00000189308,ENSG00000168152	1037	0	protein_coding	-	SEC31A	chr4:83739814-83822319	82505	17932
ENSG00000260415	4_peaks_stitched	chr12	52207786	52222328	4	14542	13113.43	1799.82	1038		ENSG00000260415,ENSG00000196876	1038	0	protein_coding	+	AC068987.1	chr12:52203789-52206636	2847	2847
ENSG00000198911	17_peaks_stitched	chr22	42228070	42259307	17	31237	14292.36	2982.21	1039	ENSG00000198911	ENSG00000167077,ENSG00000198911,ENSG00000100147	1039	0	protein_coding	+	SREBF2	chr22:42229109-42303312	74203	10973
ENSG00000107863	2_peaks_stitched	chr10	25010145	25014262	2	4117	12244.01	939.44	1040	ENSG00000107863		1040	0	protein_coding	-	ARHGAP21	chr10:24872538-25012597	140059	16800
ENSG00000197471	11_peaks_stitched	chr16	29605534	29626779	11	21245	13910.07	2613	1041		ENSG00000197471,ENSG00000103485	1041	0	protein_coding	+	SPN	chr16:29674300-29682187	7887	13896
ENSG00000197774	5_peaks_stitched	chr16	1820722	1835649	5	14927	13298.44	2010.13	1042	ENSG00000095906,ENSG00000162032,ENSG00000197774,ENSG00000103024,ENSG00000074071	ENSG00000138834,ENSG00000063854,ENSG00000099769,ENSG00000180185	1042	0	protein_coding	+	EME2	chr16:1823208-1831709	8501	12252
ENSG00000185551	4_peaks_stitched	chr15	96869795	96884837	4	15042	13609.41	2326.4	1043	ENSG00000185551	ENSG00000268484,ENSG00000205148	1043	0	protein_coding	+	NR2F2	chr15:96869167-96883492	14325	8574
ENSG00000213380	2_peaks_stitched	chr16	69363412	69374750	2	11338	13072.45	1791.71	1044	ENSG00000132603,ENSG00000213380,ENSG00000258429	ENSG00000213380,ENSG00000132604,ENSG00000157315,ENSG00000132612	1044	0	protein_coding	-	COG8	chr16:69354043-69373570	19527	6850
ENSG00000163349	1_peaks_stitched	chr1	114471352	114473555	1	2203	12718.89	1447.49	1045	ENSG00000163349	ENSG00000116774,ENSG00000188761,ENSG00000134262,ENSG00000163349,ENSG00000118655	1045	0	protein_coding	+	HIPK1	chr1:114471814-114520426	48612	18498
ENSG00000152457	4_peaks_stitched	chr10	14981112	15003176	4	22064	14385.33	3119.27	1046	ENSG00000152457,ENSG00000197889	ENSG00000152457,ENSG00000197889	1046	0	protein_coding	-	DCLRE1C	chr10:14939358-14996431	57073	14536
ENSG00000115750	13_peaks_stitched	chr2	9937892	9985037	13	47145	15901.46	4636.42	1047	ENSG00000115750	ENSG00000115750	1047	0	protein_coding	+	TAF1B	chr2:9983483-10074545	91062	5577
ENSG00000111669	3_peaks_stitched	chr12	6976032	6983303	3	7271	12729.85	1477.74	1048	ENSG00000111669,ENSG00000111671,ENSG00000010626	ENSG00000111667,ENSG00000111674,ENSG00000010626,ENSG00000250510,ENSG00000111664,ENSG00000111665,ENSG00000111671	1048	0	protein_coding	+	TPI1	chr12:6976283-6980112	3829	5060
ENSG00000112559	10_peaks_stitched	chr6	41589857	41615170	10	25313	14770.65	3520.39	1049	ENSG00000112559	ENSG00000112561,ENSG00000268275	1049	0	protein_coding	+	MDFI	chr6:41604620-41621984	17364	5636
ENSG00000039068	13_peaks_stitched	chr16	68765518	68795207	13	29689	15170.53	3934.92	1050	ENSG00000039068	ENSG00000062038,ENSG00000039068	1050	0	protein_coding	+	CDH1	chr16:68771128-68869451	98323	10069
ENSG00000102858	3_peaks_stitched	chr16	4662428	4676190	3	13762	12945.41	1717.38	1051	ENSG00000102858,ENSG00000153443	ENSG00000153443,ENSG00000102858	1051	0	protein_coding	+	MGRN1	chr16:4666494-4740975	74481	17569
ENSG00000084090	4_peaks_stitched	chr2	96866523	96875720	4	9197	13042.13	1818.75	1052	ENSG00000084090	ENSG00000084090	1052	0	protein_coding	-	STARD7	chr2:96850597-96874563	23966	7845
ENSG00000182628	10_peaks_stitched	chr17	57215788	57238187	10	22399	13453.91	2230.8	1053	ENSG00000182628,ENSG00000068489	ENSG00000068489,ENSG00000108395,ENSG00000167447,ENSG00000265303	1053	0	protein_coding	-	SKA2	chr17:57187312-57232630	45318	7128
ENSG00000056661	4_peaks_stitched	chr17	36902985	36909709	4	6724	12333.12	1113.01	1054	ENSG00000108294,ENSG00000056661,ENSG00000227450	ENSG00000056661,ENSG00000108292,ENSG00000230055,ENSG00000141720,ENSG00000108294,ENSG00000269094	1054	0	protein_coding	-	PCGF2	chr17:36890150-36906070	15920	9090
ENSG00000184602	9_peaks_stitched	chr16	11751662	11777438	9	25776	14021.54	2802.1	1055	ENSG00000153066,ENSG00000184602	ENSG00000153066,ENSG00000189067	1055	0	protein_coding	+	SNN	chr16:11762270-11773015	10745	3310
ENSG00000185112	2_peaks_stitched	chr3	194583962	194594536	2	10574	13515.92	2301.4	1056			1056	0	protein_coding	+	FAM43A	chr3:194406622-194409762	3140	3140
ENSG00000186260	6_peaks_stitched	chr16	14395012	14408019	6	13007	12663.74	1453.33	1057		ENSG00000186260	1057	0	protein_coding	+	MKL2	chr16:14165178-14360630	195452	33511
ENSG00000034239	5_peaks_stitched	chr8	49406812	49437220	5	30408	14239	3029.92	1058			1058	0	protein_coding	-	EFCAB1	chr8:49623348-49647870	24522	7817
ENSG00000005483	1_peaks_stitched	chr7	104651232	104656343	1	5111	11841.39	634.57	1059	ENSG00000005483	ENSG00000005483	1059	0	protein_coding	+	KMT2E	chr7:104654626-104754808	100182	18398
ENSG00000156471	5_peaks_stitched	chr8	97272572	97284272	5	11700	13358.24	2155.36	1060	ENSG00000156469,ENSG00000156471	ENSG00000156471,ENSG00000156467,ENSG00000156469	1060	0	protein_coding	+	PTDSS1	chr8:97273943-97349223	75280	10165
ENSG00000105323	4_peaks_stitched	chr19	41767980	41773661	4	5681	12029.51	837.07	1061	ENSG00000105323	ENSG00000142039,ENSG00000167601,ENSG00000105323	1061	0	protein_coding	+	HNRNPUL1	chr19:41768401-41813503	45102	13845
ENSG00000105647	4_peaks_stitched	chr19	18262510	18285391	4	22881	13830.99	2641.25	1062	ENSG00000105647,ENSG00000216490,ENSG00000268173	ENSG00000105650,ENSG00000105649,ENSG00000254858,ENSG00000099308	1062	0	protein_coding	+	PIK3R2	chr19:18263928-18281350	17422	7177
ENSG00000178966	2_peaks_stitched	chr9	86593297	86602038	2	8741	12365.38	1191.86	1063	ENSG00000178966,ENSG00000165119	ENSG00000165118,ENSG00000165119	1063	0	protein_coding	+	RMI1	chr9:86595626-86618985	23359	4875
ENSG00000115464	3_peaks_stitched	chr2	61686488	61699819	3	13331	12976.36	1805.27	1064	ENSG00000115464	ENSG00000082898	1064	0	protein_coding	-	USP34	chr2:61414598-61697904	283306	24502
ENSG00000258735	8_peaks_stitched	chr14	104313069	104339383	8	26314	14317.91	3153.88	1065	ENSG00000088808,ENSG00000258735	ENSG00000156411,ENSG00000088808	1065	0	lincRNA	+	LINC00637	chr14:104314058-104324386	10328	2053
ENSG00000141068	10_peaks_stitched	chr17	25818360	25858775	10	40415	17263.86	6104.83	1066	ENSG00000141068	ENSG00000141068	1066	0	protein_coding	+	KSR1	chr17:25783670-25953461	169791	17764
ENSG00000185100	7_peaks_stitched	chr14	105190105	105220819	7	30714	15114.57	3956.18	1067	ENSG00000184990,ENSG00000185100	ENSG00000142208,ENSG00000203485,ENSG00000179627	1067	0	protein_coding	+	ADSSL1	chr14:105190523-105213662	23139	8876
ENSG00000120616	1_peaks_stitched	chr10	32634374	32636882	1	2508	11850.92	696.09	1068	ENSG00000120616	ENSG00000120616	1068	0	protein_coding	-	EPC1	chr10:32556679-32667726	111047	14043
ENSG00000135945	6_peaks_stitched	chr2	100087926	100107421	6	19495	13771.73	2623.32	1069	ENSG00000135945	ENSG00000135945	1069	0	protein_coding	-	REV1	chr2:100016938-100106497	89559	12721
ENSG00000167615	4_peaks_stitched	chr19	54959156	54982945	4	23789	13939.29	2793.88	1070	ENSG00000167615,ENSG00000167617,ENSG00000182909	ENSG00000167614,ENSG00000167618	1070	0	protein_coding	+	LENG8	chr19:54960065-54973217	13152	12533
ENSG00000158793	2_peaks_stitched	chr1	161086779	161104368	2	17589	14264.44	3121.54	1071	ENSG00000158793,ENSG00000158796,ENSG00000143256	ENSG00000143217,ENSG00000143222,ENSG00000143224,ENSG00000143258,ENSG00000186517,ENSG00000158850,ENSG00000162755,ENSG00000158796	1071	0	protein_coding	+	NIT1	chr1:161087876-161095235	7359	8558
ENSG00000122359	2_peaks_stitched	chr10	81956510	81968799	2	12289	12981.97	1841.3	1072	ENSG00000122359,ENSG00000237523	ENSG00000122359,ENSG00000204038	1072	0	protein_coding	-	ANXA11	chr10:81910645-81965328	54683	12707
ENSG00000140941	5_peaks_stitched	chr16	87409010	87426930	5	17920	13341.49	2200.84	1073	ENSG00000140941,ENSG00000103264	ENSG00000140948,ENSG00000103264	1073	0	protein_coding	+	MAP1LC3B	chr16:87417601-87438385	20784	9781
ENSG00000077238	9_peaks_stitched	chr16	27324711	27339274	9	14563	12995.42	1855.33	1074	ENSG00000077238	ENSG00000077238,ENSG00000245888,ENSG00000169189	1074	0	protein_coding	+	IL4R	chr16:27324989-27376099	51110	12562
ENSG00000120802	4_peaks_stitched	chr12	98884368	98912361	4	27993	13861.89	2737.55	1075	ENSG00000120802	ENSG00000120802	1075	0	protein_coding	+	TMPO	chr12:98909290-98944157	34867	15656
ENSG00000172977	2_peaks_stitched	chr11	65478596	65488491	2	9895	13989.56	2875.13	1076	ENSG00000172977,ENSG00000172922	ENSG00000173039	1076	0	protein_coding	+	KAT5	chr11:65479467-65487075	7608	8627
ENSG00000082701	6_peaks_stitched	chr3	119811500	119833797	6	22297	13372.26	2260.14	1077	ENSG00000082701		1077	0	protein_coding	-	GSK3B	chr3:119540170-119813264	273094	8896
ENSG00000157823	12_peaks_stitched	chr15	90364238	90396245	12	32007	15374	4262.2	1078	ENSG00000157823,ENSG00000250021	ENSG00000166825,ENSG00000157823,ENSG00000188095	1078	0	protein_coding	-	AP3S2	chr15:90373831-90437574	63743	10888
ENSG00000069849	10_peaks_stitched	chr3	141544250	141564842	10	20592	12996.73	1891.28	1079		ENSG00000069849,ENSG00000114124	1079	0	protein_coding	+	ATP1B3	chr3:141594966-141645356	50390	6894
ENSG00000048544	12_peaks_stitched	chr6	42184626	42228702	12	44076	16890.47	5790.91	1080	ENSG00000124496,ENSG00000048544	ENSG00000048545,ENSG00000112599	1080	0	protein_coding	-	MRPS10	chr6:42174539-42185603	11064	2103
ENSG00000198162	2_peaks_stitched	chr1	117901134	117911107	2	9973	14146.85	3054.24	1081	ENSG00000198162		1081	0	protein_coding	+	MAN1A2	chr1:117910071-118071494	161423	11066
ENSG00000185585	7_peaks_stitched	chr9	127564736	127583042	7	18306	13905.96	2818.13	1082	ENSG00000185585	ENSG00000136942,ENSG00000148200,ENSG00000136950,ENSG00000136918	1082	0	protein_coding	+	OLFML2A	chr9:127539437-127577164	37727	12038
ENSG00000132849	16_peaks_stitched	chr1	62206860	62227007	16	20147	12843.97	1763.8	1083	ENSG00000132849	ENSG00000162604,ENSG00000132849	1083	0	protein_coding	+	INADL	chr1:62208149-62629592	421443	15907
ENSG00000146872	3_peaks_stitched	chr17	60550305	60566663	3	16358	13196.06	2136.11	1084	ENSG00000146872	ENSG00000087995	1084	0	protein_coding	+	TLK2	chr17:60536019-60692842	156823	14342
ENSG00000014914	4_peaks_stitched	chr1	149898934	149914478	4	15544	13916.69	2858.06	1085	ENSG00000014914,ENSG00000163113,ENSG00000143368	ENSG00000184678,ENSG00000159164,ENSG00000184270,ENSG00000178096,ENSG00000163113,ENSG00000014914,ENSG00000184260	1085	0	protein_coding	-	MTMR11	chr1:149900543-149908791	8248	9411
ENSG00000197343	5_peaks_stitched	chr7	99149112	99160560	5	11448	13130.99	2072.83	1086	ENSG00000197343,ENSG00000272647,ENSG00000221909	ENSG00000196652,ENSG00000197343	1086	0	protein_coding	+	ZNF655	chr7:99156029-99174076	18047	31959
ENSG00000100065	6_peaks_stitched	chr22	37904564	37923637	6	19073	13344.71	2303.44	1087	ENSG00000100065	ENSG00000128283,ENSG00000100060,ENSG00000100065	1087	0	protein_coding	-	CARD10	chr22:37886400-37915549	29149	9060
ENSG00000153113	9_peaks_stitched	chr5	95985944	95999545	9	13601	12824.38	1798.27	1088	ENSG00000153113	ENSG00000153113	1088	0	protein_coding	+	CAST	chr5:95860971-96115299	254328	20603
ENSG00000226479	5_peaks_stitched	chr2	120961136	120982220	5	21084	15154.01	4131.51	1089	ENSG00000226479	ENSG00000144118,ENSG00000115109	1089	0	protein_coding	-	TMEM185B	chr2:120978854-120980984	2130	2130
ENSG00000268069	7_peaks_stitched	chr12	48166650	48186210	7	19560	13443.18	2423.91	1090	ENSG00000061273,ENSG00000211584,ENSG00000268069	ENSG00000211584,ENSG00000079337,ENSG00000061273,ENSG00000111405	1090	0	protein_coding	+	AC004466.1	chr12:48178706-48179787	1081	1081
ENSG00000132471	4_peaks_stitched	chr17	73838909	73852571	4	13662	12930.4	1915.22	1091	ENSG00000132471,ENSG00000092929	ENSG00000141569,ENSG00000132481,ENSG00000092929,ENSG00000132478,ENSG00000204316	1091	0	protein_coding	-	WBP2	chr17:73841780-73852588	10808	14520
ENSG00000267958	7_peaks_stitched	chr2	74404902	74433862	7	28960	15097.49	4088	1092	ENSG00000065911,ENSG00000114978,ENSG00000267958	ENSG00000163170,ENSG00000217702,ENSG00000188687,ENSG00000114978	1092	0	protein_coding	+	CATX-2	chr2:74418517-74418627	110	110
ENSG00000213123	4_peaks_stitched	chr3	196041763	196048988	4	7225	12313.25	1303.82	1093	ENSG00000213123,ENSG00000273331,ENSG00000145107	ENSG00000161217,ENSG00000213123,ENSG00000145107	1093	0	protein_coding	-	TCTEX1D2	chr3:196018090-196045170	27080	1877
ENSG00000163113	7_peaks_stitched	chr1	149966720	149993712	7	26992	14743.98	3735.51	1094	ENSG00000163113	ENSG00000136631,ENSG00000163113	1094	0	protein_coding	-	OTUD7B	chr1:149909705-149982625	72920	12849
ENSG00000175895	7_peaks_stitched	chr8	96145169	96162275	7	17106	13696.06	2688.91	1095	ENSG00000175895	ENSG00000156170	1095	0	protein_coding	+	PLEKHF2	chr8:96146032-96168912	22880	4021
ENSG00000075914	11_peaks_stitched	chr3	45004480	45037747	11	33267	13780.58	2773.82	1096	ENSG00000075914,ENSG00000163812	ENSG00000163812,ENSG00000075914,ENSG00000163815	1096	0	protein_coding	+	EXOSC7	chr3:45016733-45077558	60825	6349
ENSG00000137216	10_peaks_stitched	chr6	44082078	44101374	10	19296	13194.6	2191.26	1097	ENSG00000180992,ENSG00000137216	ENSG00000137225,ENSG00000137216	1097	0	protein_coding	+	TMEM63B	chr6:44094651-44123256	28605	6231
ENSG00000108175	19_peaks_stitched	chr10	80988183	81059110	19	70927	20887.02	9897.04	1098	ENSG00000108175	ENSG00000108179,ENSG00000108175	1098	0	protein_coding	+	ZMIZ1	chr10:80828792-81076276	247484	11667
ENSG00000196588	8_peaks_stitched	chr22	41024003	41051285	8	27282	13661.57	2671.68	1099	ENSG00000196588	ENSG00000128285	1099	0	protein_coding	-	MKL1	chr22:40806285-41032706	226421	11785
ENSG00000170144	5_peaks_stitched	chr2	178026646	178037515	5	10869	12925.9	1936.45	1100		ENSG00000170144	1100	0	protein_coding	+	HNRNPA3	chr2:178077291-178088686	11395	8452
ENSG00000012660	2_peaks_stitched	chr6	53212366	53225017	2	12651	14226.93	3239.46	1101	ENSG00000012660		1101	0	protein_coding	-	ELOVL5	chr6:53132196-53213947	81751	9336
ENSG00000100902	2_peaks_stitched	chr14	35760570	35775826	2	15256	15385.04	4398.86	1102	ENSG00000258790,ENSG00000100902	ENSG00000100902	1102	0	protein_coding	+	PSMA6	chr14:35747839-35786699	38860	9988
ENSG00000148426	6_peaks_stitched	chr10	11916306	11929810	6	13504	13174.03	2189.23	1103		ENSG00000148426	1103	0	protein_coding	+	PROSER2	chr10:11865338-11914276	48938	5321
ENSG00000215908	7_peaks_stitched	chr1	16969419	16994178	7	24759	16591.25	5608.19	1104	ENSG00000215908	ENSG00000237847,ENSG00000219481,ENSG00000215908	1104	0	lincRNA	-	CROCCP2	chr1:16944751-16971178	26427	5834
ENSG00000069011	4_peaks_stitched	chr5	134360704	134383858	4	23154	14441.99	3459.32	1105	ENSG00000224186,ENSG00000069011		1105	0	protein_coding	-	PITX1	chr5:134363425-134370503	7078	5404
ENSG00000158985	8_peaks_stitched	chr5	130594196	130625892	8	31696	14175.69	3204.12	1106	ENSG00000158985	ENSG00000158985	1106	0	protein_coding	+	CDC42SE2	chr5:130581186-130734140	152954	14788
ENSG00000090776	5_peaks_stitched	chrX	68047930	68064993	5	17063	12441.72	1481.4	1107	ENSG00000090776		1107	0	protein_coding	+	EFNB1	chrX:68048840-68061990	13150	3309
ENSG00000148704	2_peaks_stitched	chr10	118893409	118898946	2	5537	11604.55	647.82	1108	ENSG00000148704	ENSG00000187164	1108	0	protein_coding	-	VAX1	chr10:118888032-118897812	9780	6023
ENSG00000143126	14_peaks_stitched	chr1	109781868	109826648	14	44780	14940.62	3987.31	1109	ENSG00000134222,ENSG00000143126	ENSG00000031698,ENSG00000116299,ENSG00000134243,ENSG00000221986	1109	0	protein_coding	+	CELSR2	chr1:109792641-109818372	25731	16696
ENSG00000148411	7_peaks_stitched	chr9	138942148	138958589	7	16441	13535.09	2595.81	1110	ENSG00000148411	ENSG00000148411	1110	0	protein_coding	-	NACC2	chr9:138898383-138987131	88748	8008
ENSG00000152904	2_peaks_stitched	chr1	235489891	235494327	2	4436	11760.05	823.84	1111	ENSG00000054267,ENSG00000152904	ENSG00000116957	1111	0	protein_coding	+	GGPS1	chr1:235490665-235507847	17182	13016
ENSG00000151693	21_peaks_stitched	chr2	9374422	9452084	21	77662	18669.94	7736.15	1112	ENSG00000151693	ENSG00000151693	1112	0	protein_coding	+	ASAP2	chr2:9346894-9545812	198918	12356
ENSG00000099810	9_peaks_stitched	chr9	21675113	21690495	9	15382	12215.92	1286	1113			1113	0	protein_coding	+	MTAP	chr9:21802542-21931646	129104	12444
ENSG00000135862	4_peaks_stitched	chr1	182990835	182999976	4	9141	12432.24	1505.19	1114	ENSG00000135862		1114	0	protein_coding	+	LAMC1	chr1:182992595-183114727	122132	9579
ENSG00000130731	5_peaks_stitched	chr16	677088	700256	5	23168	13891.56	2981.52	1115	ENSG00000197562,ENSG00000130731,ENSG00000172366,ENSG00000127578,ENSG00000161996	ENSG00000161999,ENSG00000140983,ENSG00000161996,ENSG00000197562,ENSG00000127585,ENSG00000103269,ENSG00000127580,ENSG00000103266,ENSG00000007541,ENSG00000130731	1115	0	protein_coding	-	C16orf13	chr16:684429-686358	1929	6370
ENSG00000166233	1_peaks_stitched	chr15	72765351	72768655	1	3304	11509.04	599.36	1116	ENSG00000166233		1116	0	protein_coding	+	ARIH1	chr15:72766667-72879692	113025	13097
ENSG00000183723	10_peaks_stitched	chr16	66638434	66696938	10	58504	18397.86	7493.93	1117	ENSG00000140931,ENSG00000183723	ENSG00000089505,ENSG00000140932,ENSG00000254788	1117	0	protein_coding	-	CMTM4	chr16:66648653-66730610	81957	12076
ENSG00000172530	5_peaks_stitched	chr16	87978840	87986389	5	7549	12222.83	1323.73	1118	ENSG00000172530	ENSG00000172530,ENSG00000174990	1118	0	protein_coding	+	BANP	chr16:87982850-88110924	128074	11112
ENSG00000174156	9_peaks_stitched	chr6	52782844	52807524	9	24680	16813.7	5919.01	1119		ENSG00000174156,ENSG00000170899	1119	0	protein_coding	-	GSTA3	chr6:52761437-52774483	13046	1195
ENSG00000243709	5_peaks_stitched	chr1	226062719	226085351	5	22632	15671.01	4797.04	1120	ENSG00000196187,ENSG00000243709	ENSG00000143811,ENSG00000196187,ENSG00000143819,ENSG00000143768	1120	0	protein_coding	-	LEFTY1	chr1:226073982-226099082	25100	2132
ENSG00000165685	10_peaks_stitched	chr12	10319753	10344695	10	24942	14229.7	3357.18	1121	ENSG00000165685,ENSG00000173391	ENSG00000139112,ENSG00000172243,ENSG00000134539,ENSG00000173391	1121	0	protein_coding	+	TMEM52B	chr12:10323141-10344400	21259	8054
ENSG00000133195	5_peaks_stitched	chr17	70676882	70686451	5	9569	12241.41	1381.02	1122	ENSG00000133195	ENSG00000227036	1122	0	protein_coding	-	SLC39A11	chr17:70642088-71088851	446763	10276
ENSG00000115718	10_peaks_stitched	chr2	128144576	128181386	10	36810	16324.75	5469.24	1123	ENSG00000115718,ENSG00000169967	ENSG00000169967	1123	0	protein_coding	+	PROC	chr2:128176003-128186822	10819	7732
ENSG00000132478	2_peaks_stitched	chr17	73774673	73782252	2	7579	11938.58	1085.26	1124	ENSG00000132475,ENSG00000132478	ENSG00000108479,ENSG00000132478,ENSG00000092929,ENSG00000132470	1124	0	protein_coding	+	UNK	chr17:73780681-73821886	41205	9918
ENSG00000095303	9_peaks_stitched	chr9	125122492	125147094	9	24602	14684.84	3835.54	1125	ENSG00000095303	ENSG00000269738	1125	0	protein_coding	+	PTGS1	chr9:125132824-125157982	25158	8060
ENSG00000225663	6_peaks_stitched	chr17	79772743	79800549	6	27806	13966.13	3118.76	1126	ENSG00000225663,ENSG00000182676,ENSG00000215621	ENSG00000185624,ENSG00000141552,ENSG00000215644,ENSG00000141522,ENSG00000183684	1126	0	protein_coding	-	FAM195B	chr17:79780287-79791178	10891	10203
ENSG00000224853	2_peaks_stitched	chr13	73937772	73944723	2	6951	12100.34	1267.66	1127			1127	0	lincRNA	-	LINC00393	chr13:73987610-74222390	234780	763
ENSG00000112208	2_peaks_stitched	chr6	57036564	57040827	2	4263	11691.37	860.73	1128	ENSG00000112208	ENSG00000112200,ENSG00000112210	1128	0	protein_coding	+	BAG2	chr6:57037124-57054631	17507	7787
ENSG00000163125	2_peaks_stitched	chr1	150335386	150343473	2	8087	12130.72	1303.23	1129	ENSG00000163125	ENSG00000117360	1129	0	protein_coding	+	RPRD2	chr1:150335567-150449042	113475	13806
ENSG00000189337	11_peaks_stitched	chr1	15221715	15274171	11	52456	16039.21	5212.11	1130	ENSG00000189337		1130	0	protein_coding	+	KAZN	chr1:14925200-15444539	519339	17542
ENSG00000103404	7_peaks_stitched	chr16	23152041	23165164	7	13123	12030.18	1207.32	1131	ENSG00000103404	ENSG00000166828	1131	0	protein_coding	-	USP31	chr16:23072727-23160591	87864	15796
ENSG00000176463	5_peaks_stitched	chr15	92395387	92416291	5	20904	13951.85	3129.99	1132	ENSG00000176463		1132	0	protein_coding	+	SLCO3A1	chr15:92396925-92715665	318740	14234
ENSG00000143842	10_peaks_stitched	chr1	204041750	204058669	10	16919	12848.28	2026.72	1133	ENSG00000143842	ENSG00000143842,ENSG00000176754,ENSG00000143845	1133	0	protein_coding	+	SOX13	chr1:204042243-204096863	54620	9914
ENSG00000269855	9_peaks_stitched	chr19	58891518	58921109	9	29591	13471.1	2664.12	1134	ENSG00000083845,ENSG00000171574,ENSG00000152475,ENSG00000269855	ENSG00000171574,ENSG00000249471,ENSG00000131849,ENSG00000174586,ENSG00000121410	1134	0	protein_coding	+	AC012313.1	chr19:58907457-58908407	950	950
ENSG00000253819	7_peaks_stitched	chr8	123578235	123588671	7	10436	12789.13	1985.57	1135			1135	0	lincRNA	-	LINC01151	chr8:123682624-123706345	23721	567
ENSG00000139131	1_peaks_stitched	chr12	32907110	32909413	1	2303	12274.48	1471.46	1136	ENSG00000139131	ENSG00000087470,ENSG00000139131,ENSG00000057294	1136	0	protein_coding	-	YARS2	chr12:32880424-32908836	28412	3412
ENSG00000104885	15_peaks_stitched	chr19	2149683	2177251	15	27568	13549.64	2755.49	1137	ENSG00000065000,ENSG00000104885	ENSG00000104885,ENSG00000065000	1137	0	protein_coding	+	DOT1L	chr19:2164148-2232577	68429	15231
ENSG00000102921	5_peaks_stitched	chr16	48637829	48664380	5	26551	14137.56	3343.61	1138	ENSG00000102921	ENSG00000102921	1138	0	protein_coding	-	N4BP1	chr16:48572637-48654059	81422	9252
ENSG00000119403	4_peaks_stitched	chr9	123630370	123640732	4	10362	12466.71	1674.48	1139	ENSG00000119403	ENSG00000095261,ENSG00000119403,ENSG00000056558	1139	0	protein_coding	-	PHF19	chr9:123617977-123639606	21629	9160
ENSG00000183172	6_peaks_stitched	chr22	42466009	42487503	6	21494	13109.85	2324.72	1140	ENSG00000177096,ENSG00000198951,ENSG00000183172,ENSG00000184983	ENSG00000100197,ENSG00000183066	1140	0	protein_coding	+	SMDT1	chr22:42475695-42480288	4593	2566
ENSG00000103047	5_peaks_stitched	chr16	69019307	69033618	5	14311	12632.77	1848.42	1141	ENSG00000103047	ENSG00000103047	1141	0	protein_coding	+	TANGO6	chr16:68877507-69119083	241576	8992
ENSG00000106012	3_peaks_stitched	chr7	2593242	2612206	3	18964	13721.95	2966.27	1142	ENSG00000106012,ENSG00000106009	ENSG00000106003,ENSG00000106009,ENSG00000106012	1142	0	protein_coding	+	IQCE	chr7:2598632-2654368	55736	16200
ENSG00000089006	4_peaks_stitched	chr20	17945712	17952761	4	7049	11635.92	882.42	1143	ENSG00000089006,ENSG00000125871,ENSG00000125850	ENSG00000089006	1143	0	protein_coding	-	SNX5	chr20:17922241-17949623	27382	15399
ENSG00000178726	1_peaks_stitched	chr20	23028227	23032945	1	4718	11413.25	665.86	1144	ENSG00000178726	ENSG00000132671,ENSG00000125810	1144	0	protein_coding	-	THBD	chr20:23026270-23030378	4108	4108
ENSG00000101871	7_peaks_stitched	chrX	10583746	10604544	7	20798	12639.19	1901.47	1145	ENSG00000101871	ENSG00000101871	1145	0	protein_coding	-	MID1	chrX:10413350-10851773	438423	15023
ENSG00000235097	12_peaks_stitched	chr13	45285048	45334874	12	49826	15845.74	5114.16	1146		ENSG00000235097	1146	0	lincRNA	-	LINC00330	chr13:45373639-45383766	10127	2033
ENSG00000146648	3_peaks_stitched	chr7	55086144	55095416	3	9272	12260.98	1529.96	1147	ENSG00000146648		1147	0	protein_coding	+	EGFR	chr7:55086714-55324313	237599	16060
ENSG00000076108	7_peaks_stitched	chr12	57022728	57040497	7	17769	12705.16	1976.29	1148	ENSG00000076108,ENSG00000110955	ENSG00000076108,ENSG00000110958	1148	0	protein_coding	-	BAZ2A	chr12:56989380-57030600	41220	19811
ENSG00000118263	5_peaks_stitched	chr2	208194434	208204317	5	9883	11776.32	1052.08	1149			1149	0	protein_coding	-	KLF7	chr2:207938861-208031991	93130	15043
ENSG00000120963	1_peaks_stitched	chr8	102215555	102219556	1	4001	11504.57	786.41	1150	ENSG00000120963	ENSG00000120963	1150	0	protein_coding	-	ZNF706	chr8:102190106-102218421	28315	12120
ENSG00000168461	7_peaks_stitched	chr18	9734299	9751464	7	17165	13973.35	3265.94	1151	ENSG00000168461	ENSG00000168461	1151	0	protein_coding	+	RAB31	chr18:9708162-9862548	154386	7891
ENSG00000147862	2_peaks_stitched	chr9	14312303	14323410	2	11107	11673.31	983.27	1152	ENSG00000147862	ENSG00000147862	1152	0	protein_coding	-	NFIB	chr9:14081842-14398982	317140	24371
ENSG00000141738	3_peaks_stitched	chr17	37885992	37911254	3	25262	14156.84	3469.36	1153	ENSG00000141738,ENSG00000141741,ENSG00000141736	ENSG00000141736,ENSG00000161405,ENSG00000161395	1153	0	protein_coding	+	GRB7	chr17:37894180-37903544	9364	8408
ENSG00000168488	2_peaks_stitched	chr16	28833269	28836707	2	3438	11137.22	453.82	1154	ENSG00000168488	ENSG00000178188,ENSG00000178952,ENSG00000168488	1154	0	protein_coding	+	ATXN2L	chr16:28834356-28848558	14202	18170
ENSG00000136295	3_peaks_stitched	chr7	2670898	2681779	3	10881	12826.36	2143.78	1155	ENSG00000136295	ENSG00000106012,ENSG00000174945,ENSG00000136295	1155	0	protein_coding	+	TTYH3	chr7:2671585-2704436	32851	10104
ENSG00000087086	7_peaks_stitched	chr19	49457385	49481556	7	24171	13155.97	2483.59	1156	ENSG00000087088,ENSG00000087086,ENSG00000104812	ENSG00000104805,ENSG00000183207,ENSG00000104808,ENSG00000104812,ENSG00000104827,ENSG00000104826	1156	0	protein_coding	+	FTL	chr19:49468558-49470135	1577	874
ENSG00000099814	5_peaks_stitched	chr14	105330314	105352660	5	22346	13502.13	2835.42	1157	ENSG00000099814	ENSG00000166428,ENSG00000258701,ENSG00000099814	1157	0	protein_coding	+	CEP170B	chr14:105331617-105363107	31490	14861
ENSG00000171940	4_peaks_stitched	chr20	52351961	52374654	4	22693	12732.5	2076.24	1158			1158	0	protein_coding	-	ZNF217	chr20:52183604-52226446	42842	11611
ENSG00000164430	7_peaks_stitched	chr6	74159397	74172695	7	13298	11931.25	1277.87	1159	ENSG00000135297,ENSG00000164430	ENSG00000135297,ENSG00000164430,ENSG00000080007	1159	0	protein_coding	-	MB21D1	chr6:74123238-74161999	38761	5390
ENSG00000126391	10_peaks_stitched	chr11	65147574	65160408	10	12834	12909.36	2257.67	1160	ENSG00000162241,ENSG00000126391	ENSG00000126391,ENSG00000245532,ENSG00000133884,ENSG00000162241,ENSG00000173825	1160	0	protein_coding	+	FRMD8	chr11:65154070-65180996	26926	8365
ENSG00000133816	13_peaks_stitched	chr11	12180991	12212727	13	31736	14580.07	3928.6	1161	ENSG00000133816	ENSG00000133816	1161	0	protein_coding	+	MICAL2	chr11:12115543-12285334	169791	26316
ENSG00000169062	2_peaks_stitched	chr13	115045306	115048635	2	3329	11266.73	627.7	1162	ENSG00000169062	ENSG00000130177,ENSG00000169062,ENSG00000198824	1162	0	protein_coding	+	UPF3A	chr13:115047059-115071283	24224	5503
ENSG00000221869	1_peaks_stitched	chr8	48648512	48651815	1	3303	11137.64	498.75	1163	ENSG00000164808,ENSG00000221869	ENSG00000164808,ENSG00000253729	1163	0	protein_coding	-	CEBPD	chr8:48649471-48651648	2177	2177
ENSG00000204228	4_peaks_stitched	chr6	33167274	33176730	4	9456	12051.51	1414.43	1164	ENSG00000204228,ENSG00000112473,ENSG00000204231,ENSG00000204227	ENSG00000204231,ENSG00000204248,ENSG00000204227	1164	0	protein_coding	+	HSD17B8	chr6:33172419-33174608	2189	1414
ENSG00000164924	1_peaks_stitched	chr8	102037729	102040877	1	3148	11407.32	770.33	1165			1165	0	protein_coding	-	YWHAZ	chr8:101928753-101965616	36863	21020
ENSG00000150551	2_peaks_stitched	chr2	133426324	133430553	2	4229	11662	1026.02	1166	ENSG00000150551,ENSG00000176771		1166	0	protein_coding	-	LYPD1	chr2:133402426-133429152	26726	3219
ENSG00000117411	7_peaks_stitched	chr1	44435637	44461443	7	25806	13774.83	3149.14	1167	ENSG00000117410,ENSG00000196517,ENSG00000132768,ENSG00000117411,ENSG00000159214	ENSG00000117408,ENSG00000126091,ENSG00000196517,ENSG00000117407	1167	0	protein_coding	+	B4GALT2	chr1:44444615-44456840	12225	6123
ENSG00000180596	5_peaks_stitched	chr6	26118744	26128150	5	9406	11757.9	1132.92	1168	ENSG00000180596,ENSG00000180573	ENSG00000010704,ENSG00000158373,ENSG00000197061,ENSG00000187475,ENSG00000168298	1168	0	protein_coding	-	HIST1H2BC	chr6:26115101-26124154	9053	1227
ENSG00000161888	12_peaks_stitched	chr19	11248304	11280246	12	31942	14414.65	3796.72	1169	ENSG00000197256,ENSG00000161888	ENSG00000197256,ENSG00000130158,ENSG00000130164	1169	0	protein_coding	-	SPC24	chr19:11242196-11266484	24288	5149
ENSG00000110651	8_peaks_stitched	chr11	2398519	2423300	8	24781	14087.92	3486.27	1170	ENSG00000110651,ENSG00000184281	ENSG00000184281,ENSG00000053918,ENSG00000070985	1170	0	protein_coding	+	CD81	chr11:2397407-2418649	21242	12520
ENSG00000108511	7_peaks_stitched	chr17	46650892	46704368	7	53476	17389.15	6792.68	1171	ENSG00000108511,ENSG00000120093,ENSG00000182742,ENSG00000260027,ENSG00000170689,ENSG00000120075,ENSG00000120068	ENSG00000120093,ENSG00000120094,ENSG00000173917	1171	0	protein_coding	-	HOXB6	chr17:46671639-46682354	10715	5922
ENSG00000269407	4_peaks_stitched	chr20	23329903	23343701	4	13798	12629.36	2041.03	1172	ENSG00000132661,ENSG00000125812,ENSG00000269407	ENSG00000125812	1172	0	protein_coding	-	AL096677.1	chr20:23330015-23334066	4051	54
ENSG00000185527	5_peaks_stitched	chr17	79603106	79635231	5	32125	14169.72	3582.71	1173	ENSG00000185527,ENSG00000182446,ENSG00000204237,ENSG00000185298	ENSG00000262660,ENSG00000185359,ENSG00000182446,ENSG00000183048,ENSG00000214087,ENSG00000185298,ENSG00000262814	1173	0	protein_coding	-	PDE6G	chr17:79617489-79630142	12653	2606
ENSG00000133477	19_peaks_stitched	chr22	40380438	40420576	19	40138	14701.29	4133.82	1174	ENSG00000133477	ENSG00000100351,ENSG00000100354	1174	0	protein_coding	+	FAM83F	chr22:40390953-40439533	48580	17065
ENSG00000213585	3_peaks_stitched	chr5	133331700	133341834	3	10134	12091.98	1531.38	1175	ENSG00000213585	ENSG00000213585,ENSG00000113583	1175	0	protein_coding	-	VDAC1	chr5:133307606-133340824	33218	5011
ENSG00000165182	9_peaks_stitched	chrX	23900815	23926868	9	26053	12874.32	2320.23	1176	ENSG00000184831,ENSG00000165182	ENSG00000165182,ENSG00000184831	1176	0	protein_coding	+	CXorf58	chrX:23925918-23957624	31706	2062
ENSG00000117625	1_peaks_stitched	chr1	211430350	211434794	1	4444	11449.62	898.16	1177	ENSG00000117625	ENSG00000117625	1177	0	protein_coding	+	RCOR3	chr1:211431719-211489727	58008	16008
ENSG00000108666	4_peaks_stitched	chr17	30668154	30685167	4	17013	12841.79	2294.04	1178	ENSG00000010244,ENSG00000108666	ENSG00000108666,ENSG00000010244	1178	0	protein_coding	-	C17orf75	chr17:30651584-30677042	25458	6090
ENSG00000175866	13_peaks_stitched	chr17	79055159	79072258	13	17099	13285.14	2749.49	1179	ENSG00000175866	ENSG00000181409,ENSG00000175866	1179	0	protein_coding	+	BAIAP2	chr17:79008948-79091232	82284	16364
ENSG00000163006	11_peaks_stitched	chr2	109532310	109561288	11	28978	14611.86	4088.97	1180	ENSG00000135960	ENSG00000163006	1180	0	protein_coding	+	CCDC138	chr2:109403213-109501933	98720	8152
ENSG00000243660	8_peaks_stitched	chr10	43930830	43957154	8	26324	14182.2	3660.75	1181	ENSG00000243660	ENSG00000169813	1181	0	protein_coding	+	ZNF487	chr10:43932282-43991517	59235	7434
ENSG00000162337	6_peaks_stitched	chr11	68069854	68089810	6	19956	15036.01	4520.02	1182	ENSG00000162337	ENSG00000171067	1182	0	protein_coding	+	LRP5	chr11:68080077-68216743	136666	8021
ENSG00000116698	2_peaks_stitched	chr1	183430374	183442510	2	12136	12221.48	1707.91	1183	ENSG00000116698	ENSG00000116698,ENSG00000157064	1183	0	protein_coding	+	SMG7	chr1:183441351-183567381	126030	17446
ENSG00000247844	2_peaks_stitched	chr8	128305053	128309246	2	4193	11464.93	952.82	1184			1184	0	lincRNA	-	CCAT1	chr8:128220111-128231333	11222	2129
ENSG00000179051	2_peaks_stitched	chr1	17763724	17769964	2	6240	11224.43	715.56	1185	ENSG00000179051	ENSG00000179051	1185	0	protein_coding	-	RCC2	chr1:17733256-17766220	32964	5704
ENSG00000100106	3_peaks_stitched	chr22	38141241	38158619	3	17378	12641.63	2144.77	1186	ENSG00000100106,ENSG00000100101	ENSG00000100116,ENSG00000189060	1186	0	protein_coding	+	TRIOBP	chr22:38093011-38172563	79552	18667
ENSG00000102572	22_peaks_stitched	chr13	99124147	99196943	22	72796	20554.25	10058.6	1187	ENSG00000102572	ENSG00000152767,ENSG00000102572	1187	0	protein_coding	-	STK24	chr13:99102455-99230194	127739	9173
ENSG00000124788	24_peaks_stitched	chr6	16669165	16730103	24	60938	16291.96	5799.26	1188	ENSG00000124788	ENSG00000124788	1188	0	protein_coding	-	ATXN1	chr6:16299343-16761722	462379	19603
ENSG00000181965	10_peaks_stitched	chr5	134820471	134843290	10	22819	13338.73	2860.45	1189		ENSG00000255833,ENSG00000251380,ENSG00000181965	1189	0	protein_coding	-	NEUROG1	chr5:134869991-134871639	1648	1648
ENSG00000177733	1_peaks_stitched	chr5	137088206	137091330	1	3124	10924.45	454.49	1190	ENSG00000177733	ENSG00000146021	1190	0	protein_coding	-	HNRNPA0	chr5:137087075-137090039	2964	2964
ENSG00000196588	21_peaks_stitched	chr22	40876997	40938185	21	61188	15843.36	5376.6	1191	ENSG00000196588	ENSG00000196588	1191	0	protein_coding	-	MKL1	chr22:40806285-41032706	226421	11785
ENSG00000147804	7_peaks_stitched	chr8	145633573	145654931	7	21358	12600.87	2135.07	1192	ENSG00000160948,ENSG00000147804,ENSG00000160949,ENSG00000071894	ENSG00000173137,ENSG00000160973,ENSG00000160972,ENSG00000187954,ENSG00000071894,ENSG00000167702,ENSG00000160948	1192	0	protein_coding	-	SLC39A4	chr8:145635126-145642279	7153	6984
ENSG00000164051	7_peaks_stitched	chr3	48466777	48488917	7	22140	12596.48	2133.13	1193	ENSG00000164051,ENSG00000164050,ENSG00000232112,ENSG00000164053	ENSG00000164050,ENSG00000164053,ENSG00000213689,ENSG00000164054,ENSG00000164049	1193	0	protein_coding	-	CCDC51	chr3:48473574-48481866	8292	5125
ENSG00000135925	5_peaks_stitched	chr2	219744852	219774599	5	29747	13199.12	2739.08	1194	ENSG00000135925	ENSG00000171450,ENSG00000115592,ENSG00000115596	1194	0	protein_coding	+	WNT10A	chr2:219745085-219764303	19218	3939
ENSG00000157193	4_peaks_stitched	chr1	53778868	53794133	4	15265	12522.16	2065.35	1195	ENSG00000157193	ENSG00000157193	1195	0	protein_coding	-	LRP8	chr1:53711217-53793742	82525	10050
ENSG00000106723	4_peaks_stitched	chr9	91001824	91015625	4	13801	11994.76	1540.24	1196	ENSG00000106723	ENSG00000106723	1196	0	protein_coding	+	SPIN1	chr9:91003334-91093609	90275	6775
ENSG00000164916	6_peaks_stitched	chr7	4721426	4740957	6	19531	13573.38	3119.82	1197	ENSG00000164916	ENSG00000164916	1197	0	protein_coding	+	FOXK1	chr7:4683388-4811074	127686	14520
ENSG00000196498	11_peaks_stitched	chr12	124981279	125009335	11	28056	13706.04	3252.88	1198	ENSG00000196498	ENSG00000196498	1198	0	protein_coding	-	NCOR2	chr12:124808961-125052135	243174	22210
ENSG00000166997	3_peaks_stitched	chr7	99716225	99725494	3	9269	12207.14	1765.14	1199	ENSG00000106290,ENSG00000214309,ENSG00000166997	ENSG00000188186,ENSG00000066923,ENSG00000166526,ENSG00000197093,ENSG00000146826,ENSG00000221838,ENSG00000213420,ENSG00000106290,ENSG00000168090,ENSG00000166508	1199	0	protein_coding	+	CNPY4	chr7:99717236-99723134	5898	3889
ENSG00000117984	4_peaks_stitched	chr11	1781295	1799647	4	18352	13070.07	2628.55	1200	ENSG00000117984	ENSG00000149043,ENSG00000117984,ENSG00000244242	1200	0	protein_coding	-	CTSD	chr11:1773982-1785222	11240	5359
ENSG00000141252	7_peaks_stitched	chr17	617367	640954	7	23587	12800.45	2362.66	1201	ENSG00000167695,ENSG00000141252	ENSG00000141252,ENSG00000167699,ENSG00000179409,ENSG00000171861,ENSG00000167695	1201	0	protein_coding	-	VPS53	chr17:411908-624957	213049	25075
ENSG00000155287	5_peaks_stitched	chr10	101378740	101391579	5	12839	11815.28	1377.87	1202	ENSG00000155287	ENSG00000198018	1202	0	protein_coding	-	SLC25A28	chr10:101370282-101380366	10084	2581
ENSG00000196355	7_peaks_stitched	chr4	38664560	38677005	7	12445	11602.26	1172.98	1203	ENSG00000109787,ENSG00000196355		1203	0	protein_coding	-	AC021860.1	chr4:38628029-38666430	38401	1892
ENSG00000116273	7_peaks_stitched	chr1	6659636	6686264	7	26628	12911.02	2484.01	1204	ENSG00000041988,ENSG00000162413,ENSG00000116273	ENSG00000162408,ENSG00000041988,ENSG00000173662,ENSG00000204859,ENSG00000007923	1204	0	protein_coding	+	PHF13	chr1:6673745-6684093	10348	4473
ENSG00000111432	11_peaks_stitched	chr12	130609676	130627945	11	18269	12485.82	2061.53	1205		ENSG00000111432	1205	0	protein_coding	+	FZD10	chr12:130647004-130650285	3281	6561
ENSG00000172262	1_peaks_stitched	chr5	43064208	43068046	1	3838	11434.08	1012.08	1206	ENSG00000172262	ENSG00000172262,ENSG00000177721	1206	0	protein_coding	+	ZNF131	chr5:43065278-43192123	126845	18951
ENSG00000174516	2_peaks_stitched	chr11	66233785	66248542	2	14757	14119.09	3698.39	1207	ENSG00000254986,ENSG00000174516,ENSG00000174547	ENSG00000254986,ENSG00000174547,ENSG00000174483,ENSG00000174576,ENSG00000256349	1207	0	protein_coding	+	PELI3	chr11:66234216-66244808	10592	10499
ENSG00000126091	11_peaks_stitched	chr1	44215416	44251223	11	35807	13554.39	3133.76	1208	ENSG00000126091	ENSG00000126091	1208	0	protein_coding	+	ST3GAL3	chr1:44171495-44396831	225336	8196
ENSG00000107929	2_peaks_stitched	chr10	975924	979386	2	3462	10920.51	502.04	1209	ENSG00000107929	ENSG00000107929	1209	0	protein_coding	-	LARP4B	chr10:855484-977564	122080	13818
ENSG00000163660	1_peaks_stitched	chr3	156876645	156879157	1	2512	11147.45	733.6	1210	ENSG00000163660	ENSG00000163660,ENSG00000243629	1210	0	protein_coding	-	CCNL1	chr3:156864297-156878549	14252	25440
ENSG00000173950	12_peaks_stitched	chr3	194805550	194861316	12	55766	21958.57	11547.77	1211	ENSG00000173950		1211	0	protein_coding	-	XXYLT1	chr3:194789008-194991896	202888	10169
ENSG00000084623	7_peaks_stitched	chr1	32686800	32707635	7	20835	13005.54	2595.04	1212	ENSG00000084623,ENSG00000160055	ENSG00000182866,ENSG00000183615,ENSG00000160050,ENSG00000222046,ENSG00000160055,ENSG00000160051,ENSG00000084652	1212	0	protein_coding	+	EIF3I	chr1:32687529-32697205	9676	2720
ENSG00000170144	2_peaks_stitched	chr2	178075863	178079330	2	3467	11174.12	770.66	1213	ENSG00000170144	ENSG00000116044,ENSG00000170144	1213	0	protein_coding	+	HNRNPA3	chr2:178077291-178088686	11395	8452
ENSG00000179348	4_peaks_stitched	chr3	128201523	128223945	4	22422	14153.16	3752.63	1214	ENSG00000179348	ENSG00000179407,ENSG00000179348	1214	0	protein_coding	-	GATA2	chr3:128198270-128212028	13758	6895
ENSG00000214900	7_peaks_stitched	chr14	50416452	50443195	7	26743	13731.84	3332.56	1215		ENSG00000214900	1215	0	protein_coding	-	C14orf182	chr14:50448430-50474238	25808	11399
ENSG00000112297	11_peaks_stitched	chr6	106959296	107011500	11	52204	14614.72	4215.93	1216	ENSG00000112297	ENSG00000130347	1216	0	protein_coding	+	AIM1	chr6:106959730-107018326	58596	9157
ENSG00000111305	1_peaks_stitched	chr12	13250519	13256054	1	5535	11397.9	1005.74	1217	ENSG00000111305,ENSG00000084444	ENSG00000111305,ENSG00000084444	1217	0	protein_coding	-	GSG1	chr12:13236494-13256619	20125	7716
ENSG00000135148	8_peaks_stitched	chr12	112534702	112576047	8	41345	14156.76	3766.15	1218	ENSG00000111300,ENSG00000135148	ENSG00000173064,ENSG00000135148	1218	0	protein_coding	+	TRAFD1	chr12:112563305-112591407	28102	6655
ENSG00000140455	8_peaks_stitched	chr15	63793378	63814550	8	21172	12965.53	2577.74	1219	ENSG00000140455	ENSG00000140455	1219	0	protein_coding	+	USP3	chr15:63796793-63886839	90046	16249
ENSG00000100605	7_peaks_stitched	chr14	93551521	93583195	7	31674	14048.2	3666.58	1220	ENSG00000100605	ENSG00000100605	1220	0	protein_coding	-	ITPK1	chr14:93403259-93582665	179406	14055
ENSG00000104419	6_peaks_stitched	chr8	134332776	134354824	6	22048	14912.48	4530.89	1221		ENSG00000104419	1221	0	protein_coding	-	NDRG1	chr8:134249414-134314265	64851	18137
ENSG00000138434	3_peaks_stitched	chr2	182648440	182657136	3	8696	12084.04	1709.7	1222			1222	0	protein_coding	+	SSFA2	chr2:182756560-182795465	38905	15865
ENSG00000005486	12_peaks_stitched	chr7	75496457	75528586	12	32129	13703.66	3331.66	1223	ENSG00000005486,ENSG00000127948	ENSG00000106178,ENSG00000127948	1223	0	protein_coding	+	RHBDD2	chr7:75471920-75518244	46324	6819
ENSG00000112941	2_peaks_stitched	chr5	6704407	6715317	2	10910	12207.62	1840.13	1224	ENSG00000112941	ENSG00000112941	1224	0	protein_coding	+	PAPD7	chr5:6714718-6757161	42443	7295
ENSG00000105379	12_peaks_stitched	chr19	51841937	51872078	12	30141	13656.81	3292.32	1225	ENSG00000186806,ENSG00000105379,ENSG00000160318,ENSG00000269403	ENSG00000142512,ENSG00000262874,ENSG00000105374,ENSG00000105370,ENSG00000142549	1225	0	protein_coding	-	ETFB	chr19:51848423-51869672	21249	7379
ENSG00000100883	1_peaks_stitched	chr14	35449608	35453347	1	3739	11794.07	1435.28	1226	ENSG00000100883	ENSG00000100883	1226	0	protein_coding	+	SRP54	chr14:35451163-35498773	47610	7318
ENSG00000213983	4_peaks_stitched	chr14	24020303	24039049	4	18746	13708.39	3360.01	1227	ENSG00000213983,ENSG00000136367,ENSG00000259431,ENSG00000092051	ENSG00000136367,ENSG00000092051	1227	0	protein_coding	-	AP1G2	chr14:24028774-24037279	8505	18610
ENSG00000170579	3_peaks_stitched	chr18	3972487	3986364	3	13877	26676.84	16332.09	1228	ENSG00000170579	ENSG00000170579	1228	0	protein_coding	-	DLGAP1	chr18:3496030-4455335	959305	18736
ENSG00000106665	16_peaks_stitched	chr7	73682625	73731450	16	48825	14883.45	4551.07	1229	ENSG00000106665	ENSG00000049541,ENSG00000086730,ENSG00000106665	1229	0	protein_coding	+	CLIP2	chr7:73703805-73820273	116468	11783
ENSG00000139433	14_peaks_stitched	chr12	110299726	110339225	14	39499	14051.07	3719.14	1230	ENSG00000139437,ENSG00000139433	ENSG00000139436,ENSG00000139437,ENSG00000111199	1230	0	protein_coding	-	GLTP	chr12:110288748-110318293	29545	4247
ENSG00000152104	3_peaks_stitched	chr1	214722332	214731684	3	9352	11833.98	1503.05	1231	ENSG00000152104	ENSG00000117724	1231	0	protein_coding	-	PTPN14	chr1:214522039-214725792	203753	19609
ENSG00000162222	1_peaks_stitched	chr11	62492774	62497771	1	4997	10935.89	605.96	1232	ENSG00000162222,ENSG00000234857,ENSG00000214753	ENSG00000168002,ENSG00000168000,ENSG00000214753,ENSG00000162191,ENSG00000162227,ENSG00000162222,ENSG00000177363,ENSG00000185670,ENSG00000162188	1232	0	protein_coding	+	TTC9C	chr11:62495541-62507765	12224	5279
ENSG00000105810	18_peaks_stitched	chr7	92360302	92398374	18	38072	16434.61	6124.3	1233	ENSG00000105810	ENSG00000105810	1233	0	protein_coding	-	CDK6	chr7:92234235-92465908	231673	13583
ENSG00000086544	5_peaks_stitched	chr19	41220090	41241990	5	21900	12500.1	2194.69	1234	ENSG00000123815,ENSG00000086544	ENSG00000261857,ENSG00000167578,ENSG00000171570,ENSG00000077312,ENSG00000123815,ENSG00000105245,ENSG00000188493,ENSG00000268975	1234	0	protein_coding	+	ITPKC	chr19:41223008-41246765	23757	3784
ENSG00000133703	2_peaks_stitched	chr12	25402743	25410465	2	7722	14067.35	3762.49	1235	ENSG00000133703	ENSG00000268076	1235	0	protein_coding	-	KRAS	chr12:25357723-25403870	46147	8915
ENSG00000114503	2_peaks_stitched	chr3	196664809	196670419	2	5610	11429.41	1127.34	1236	ENSG00000114503	ENSG00000119231,ENSG00000114503,ENSG00000119227	1236	0	protein_coding	-	NCBP2	chr3:196662273-196669468	7195	16587
ENSG00000160753	1_peaks_stitched	chr1	155292387	155295706	1	3319	11006.97	706.01	1237	ENSG00000160753	ENSG00000143630,ENSG00000160752,ENSG00000143627,ENSG00000176444,ENSG00000116539	1237	0	protein_coding	+	RUSC1	chr1:155290687-155300905	10218	12036
ENSG00000132950	4_peaks_stitched	chr13	20435231	20451692	4	16461	12009.52	1709.86	1238	ENSG00000132950	ENSG00000132950	1238	0	protein_coding	-	ZMYM5	chr13:20397622-20437776	40154	9150
ENSG00000232070	3_peaks_stitched	chr14	21566031	21575682	3	9651	12245.72	1947.49	1239	ENSG00000165804,ENSG00000232070	ENSG00000165804,ENSG00000165801,ENSG00000165795,ENSG00000173431,ENSG00000169327	1239	0	protein_coding	+	TMEM253	chr14:21567096-21571883	4787	3763
ENSG00000196396	10_peaks_stitched	chr20	49031966	49058494	10	26528	13646.61	3352.25	1240			1240	0	protein_coding	+	PTPN1	chr20:49126891-49201299	74408	4019
ENSG00000145284	4_peaks_stitched	chr4	83663379	83676233	4	12854	12224.39	1930.94	1241	ENSG00000145284		1241	0	protein_coding	-	SCD5	chr4:83550692-83720010	169318	5459
ENSG00000070756	2_peaks_stitched	chr8	101732242	101735476	2	3234	11105.58	822.58	1242	ENSG00000070756	ENSG00000070756	1242	0	protein_coding	-	PABPC1	chr8:101698044-101735037	36993	12157
ENSG00000145779	7_peaks_stitched	chr5	118651121	118671426	7	20305	12661.84	2380.32	1243	ENSG00000145779	ENSG00000145779	1243	0	protein_coding	+	TNFAIP8	chr5:118604387-118735383	130996	16588
ENSG00000110025	8_peaks_stitched	chr11	64774444	64811391	8	36947	15063.61	4784.63	1244	ENSG00000110025,ENSG00000168061,ENSG00000213465	ENSG00000162300,ENSG00000168062,ENSG00000168060,ENSG00000146670,ENSG00000187066,ENSG00000168070,ENSG00000149823	1244	0	protein_coding	+	SNX15	chr11:64794880-64808044	13164	7288
ENSG00000068793	10_peaks_stitched	chr15	22891775	22924976	10	33201	14993.65	4715.26	1245	ENSG00000068793	ENSG00000068793,ENSG00000153575	1245	0	protein_coding	+	CYFIP1	chr15:22892005-23006016	114011	16572
ENSG00000253304	1_peaks_stitched	chr1	29447876	29451789	1	3913	10809.21	538.41	1246	ENSG00000253304	ENSG00000159023,ENSG00000116350	1246	0	protein_coding	-	TMEM200B	chr1:29445940-29450447	4507	5050
ENSG00000139044	2_peaks_stitched	chr12	678954	685952	2	6998	11496.8	1237.42	1247	ENSG00000171840	ENSG00000139044	1247	0	protein_coding	+	B4GALNT3	chr12:569530-672675	103145	10535
ENSG00000154582	6_peaks_stitched	chr8	74862121	74889369	6	27248	14457.47	4209.57	1248	ENSG00000154582,ENSG00000175606	ENSG00000154589,ENSG00000175606	1248	0	protein_coding	-	TCEB1	chr8:74851404-74884522	33118	9721
ENSG00000196739	12_peaks_stitched	chr9	117030468	117051743	12	21275	13426.27	3206.71	1249	ENSG00000196739	ENSG00000229314,ENSG00000196739,ENSG00000228278	1249	0	protein_coding	+	COL27A1	chr9:116917840-117074791	156951	19181
ENSG00000222041	6_peaks_stitched	chr2	87782575	87821023	6	38448	20851.96	10632.59	1250	ENSG00000222041		1250	0	lincRNA	+	LINC00152	chr2:87754887-87906324	151437	5610
ENSG00000095951	2_peaks_stitched	chr6	12007588	12013563	2	5975	10965.82	750.15	1251	ENSG00000095951	ENSG00000095951	1251	0	protein_coding	+	HIVEP1	chr6:12008995-12165232	156237	13918
ENSG00000060237	3_peaks_stitched	chr12	859254	866174	3	6920	11457.94	1248.41	1252	ENSG00000060237	ENSG00000060237	1252	0	protein_coding	+	WNK1	chr12:861759-1020618	158859	26470
ENSG00000151743	2_peaks_stitched	chr12	31881056	31887330	2	6274	12916.54	2711.85	1253	ENSG00000151743	ENSG00000151743	1253	0	protein_coding	-	AMN1	chr12:31824071-31882108	58037	5000
ENSG00000188486	12_peaks_stitched	chr11	118955209	118978705	12	23496	12392.66	2193.53	1254	ENSG00000256269,ENSG00000172269,ENSG00000172375,ENSG00000188486	ENSG00000160695,ENSG00000149428,ENSG00000172273,ENSG00000172350,ENSG00000172375,ENSG00000268192	1254	0	protein_coding	-	H2AFX	chr11:118964564-118966177	1613	2984
ENSG00000102786	2_peaks_stitched	chr13	52025324	52028514	2	3190	10824.92	626.26	1255	ENSG00000102786	ENSG00000102786	1255	0	protein_coding	-	INTS6	chr13:51928213-52028400	100187	16280
ENSG00000108654	2_peaks_stitched	chr17	62492353	62504144	2	11791	11779.47	1594.05	1256	ENSG00000108654,ENSG00000256525,ENSG00000258890	ENSG00000271605,ENSG00000258890,ENSG00000256525	1256	0	protein_coding	-	DDX5	chr17:62495734-62504317	8583	18927
ENSG00000169714	2_peaks_stitched	chr3	128900963	128915373	2	14410	11892.04	1707.09	1257	ENSG00000169714	ENSG00000240682,ENSG00000169714,ENSG00000261796	1257	0	protein_coding	-	CNBP	chr3:128888327-128902765	14438	6964
ENSG00000132481	3_peaks_stitched	chr17	73865775	73875150	3	9375	11490.09	1308.38	1258	ENSG00000132481	ENSG00000141569,ENSG00000188878,ENSG00000132471,ENSG00000092929,ENSG00000132478,ENSG00000204316	1258	0	protein_coding	-	TRIM47	chr17:73870242-73874656	4414	6659
ENSG00000196683	5_peaks_stitched	chr7	22893635	22903560	5	9925	11455.79	1275.39	1259		ENSG00000196683	1259	0	protein_coding	-	TOMM7	chr7:22852251-22862470	10219	2666
ENSG00000132466	1_peaks_stitched	chr4	74122968	74126134	1	3166	10714.7	536.96	1260	ENSG00000132466	ENSG00000132466	1260	0	protein_coding	-	ANKRD17	chr4:73939093-74124515	185422	16203
ENSG00000158158	11_peaks_stitched	chr2	97423313	97455286	11	31973	16161.32	5986.05	1261	ENSG00000158158	ENSG00000114988,ENSG00000168763	1261	0	protein_coding	+	CNNM4	chr2:97426639-97477628	50989	6563
ENSG00000138448	2_peaks_stitched	chr2	187453374	187464574	2	11200	11950.04	1781.04	1262	ENSG00000138448	ENSG00000138448	1262	0	protein_coding	+	ITGAV	chr2:187454792-187545628	90836	13520
ENSG00000162927	4_peaks_stitched	chr2	61175142	61190632	4	15490	12143.64	1982.01	1263	ENSG00000162927		1263	0	protein_coding	-	PUS10	chr2:61167357-61245394	78037	9277
	2_peaks_stitched	chrY	1459716	1463804	2	4088	10835.48	674.84	1264			1264	0	NA	NA	NA	NA	NA	NA
ENSG00000169100	2_peaks_stitched	chrX	1509716	1513804	2	4088	10835.48	674.84	1265	ENSG00000169100	ENSG00000185291,ENSG00000236871,ENSG00000169093	1265	0	protein_coding	-	SLC25A6	chrX:1505045-1511617	6572	2832
ENSG00000149177	13_peaks_stitched	chr11	47991292	48028462	13	37170	14034.83	3886.24	1266	ENSG00000149177	ENSG00000149177	1266	0	protein_coding	+	PTPRJ	chr11:48002113-48189670	187557	8123
ENSG00000095059	4_peaks_stitched	chr19	12776960	12793285	4	16325	12320.74	2179.83	1267	ENSG00000105583,ENSG00000095059,ENSG00000269590,ENSG00000104774,ENSG00000123154	ENSG00000188033,ENSG00000104774,ENSG00000269242,ENSG00000105576,ENSG00000132004,ENSG00000123144	1267	0	protein_coding	-	DHPS	chr19:12786531-12792716	6185	9350
ENSG00000164190	2_peaks_stitched	chr5	36875055	36879554	2	4499	10925.01	785.69	1268	ENSG00000164190		1268	0	protein_coding	+	NIPBL	chr5:36876861-37066515	189654	15196
ENSG00000178149	5_peaks_stitched	chr3	49044052	49066913	5	22861	12452.25	2315.63	1269	ENSG00000178035,ENSG00000178252,ENSG00000178149,ENSG00000178057,ENSG00000178467	ENSG00000178467,ENSG00000177479,ENSG00000198218	1269	0	protein_coding	-	DALRD3	chr3:49052921-49059726	6805	11884
ENSG00000096384	6_peaks_stitched	chr6	44204875	44233376	6	28501	14373.61	4239.45	1270	ENSG00000157593,ENSG00000146232,ENSG00000096384	ENSG00000112759,ENSG00000146221,ENSG00000157593,ENSG00000178233,ENSG00000124608	1270	0	protein_coding	+	HSP90AB1	chr6:44214824-44221620	6796	2929
ENSG00000197879	2_peaks_stitched	chr17	1388126	1395446	2	7320	11229.58	1098.67	1271	ENSG00000197879	ENSG00000167193,ENSG00000197879,ENSG00000132376,ENSG00000174238	1271	0	protein_coding	-	MYO1C	chr17:1367392-1396106	28714	13899
ENSG00000138152	7_peaks_stitched	chr10	124053098	124084662	7	31564	13214.94	3084.62	1272	ENSG00000138152	ENSG00000138162,ENSG00000138152,ENSG00000107679	1272	0	protein_coding	+	BTBD16	chr10:124030821-124097677	66856	2924
ENSG00000188032	7_peaks_stitched	chr19	14172418	14214420	7	42002	14116.55	3992.52	1273	ENSG00000141858,ENSG00000141854,ENSG00000072062,ENSG00000188032	ENSG00000105011,ENSG00000171136,ENSG00000072071,ENSG00000187867,ENSG00000104998	1273	0	protein_coding	-	C19orf67	chr19:14192431-14196687	4256	2257
ENSG00000114019	14_peaks_stitched	chr3	134027435	134056387	14	28952	14078.31	3962.6	1274		ENSG00000114019	1274	0	protein_coding	-	AMOTL2	chr3:134074716-134094321	19605	14583
ENSG00000115966	4_peaks_stitched	chr2	176019454	176047005	4	27551	14301.36	4189.87	1275	ENSG00000115966,ENSG00000154518	ENSG00000115966	1275	0	protein_coding	-	ATF2	chr2:175936978-176033110	96132	11490
ENSG00000143947	2_peaks_stitched	chr2	55450143	55461196	2	11053	11584.34	1476.62	1276	ENSG00000143947,ENSG00000162994	ENSG00000085760,ENSG00000162994	1276	0	protein_coding	+	RPS27A	chr2:55459039-55462989	3950	5843
ENSG00000137936	13_peaks_stitched	chr1	94125691	94169757	13	44066	13890.14	3784.18	1277	ENSG00000137936	ENSG00000137936	1277	0	protein_coding	-	BCAR3	chr1:94027347-94312706	285359	7263
ENSG00000197959	6_peaks_stitched	chr1	172311705	172330540	6	18835	11890.75	1788.67	1278	ENSG00000197959	ENSG00000197959,ENSG00000135845	1278	0	protein_coding	+	DNM3	chr1:171810621-172387606	576985	18294
ENSG00000182197	12_peaks_stitched	chr8	119012282	119047958	12	35676	15731.25	5631.83	1279	ENSG00000182197		1279	0	protein_coding	-	EXT1	chr8:118806729-119124092	317363	9199
ENSG00000153094	3_peaks_stitched	chr2	111874801	111881051	3	6250	11254.29	1156.37	1280	ENSG00000153094,ENSG00000153093	ENSG00000153094	1280	0	protein_coding	+	BCL2L11	chr2:111876955-111926024	49069	10599
ENSG00000153029	4_peaks_stitched	chr1	180990538	181015343	4	24805	13600.6	3503.53	1281	ENSG00000153029,ENSG00000135823	ENSG00000135823,ENSG00000162783,ENSG00000234237	1281	0	protein_coding	+	MR1	chr1:181003067-181031074	28007	12270
ENSG00000142623	17_peaks_stitched	chr1	17538568	17586161	17	47593	15536.56	5449.35	1282	ENSG00000142623,ENSG00000142619	ENSG00000159339	1282	0	protein_coding	+	PADI1	chr1:17531621-17572500	40879	9986
ENSG00000101665	11_peaks_stitched	chr18	46516612	46548346	11	31734	13048.63	2962.88	1283		ENSG00000101665	1283	0	protein_coding	-	SMAD7	chr18:46446223-46477081	30858	9463
ENSG00000136636	12_peaks_stitched	chr1	215740008	215768573	12	28565	13199.15	3114.95	1284	ENSG00000136636	ENSG00000136636	1284	0	protein_coding	+	KCTD3	chr1:215740735-215795149	54414	7513
ENSG00000102908	3_peaks_stitched	chr16	69597979	69602773	3	4794	10788.86	706.19	1285	ENSG00000102908		1285	0	protein_coding	+	NFAT5	chr16:69598997-69738569	139572	28987
ENSG00000148841	9_peaks_stitched	chr10	106080850	106098586	9	17736	12331.78	2251.64	1286	ENSG00000148841	ENSG00000065621,ENSG00000120051	1286	0	protein_coding	-	ITPRIP	chr10:106071894-106098162	26268	12779
ENSG00000120688	2_peaks_stitched	chr13	41626724	41637150	2	10426	11381.21	1301.08	1287	ENSG00000120688,ENSG00000120690	ENSG00000120690	1287	0	protein_coding	+	WBP4	chr13:41635410-41658137	22727	3215
ENSG00000166183	3_peaks_stitched	chr14	104565599	104584501	3	18902	12606.94	2528.43	1288	ENSG00000166183	ENSG00000066735,ENSG00000156414	1288	0	protein_coding	+	ASPG	chr14:104552016-104579098	27082	4882
ENSG00000136813	3_peaks_stitched	chr9	114232242	114247503	3	15261	12073.64	2014.9	1289	ENSG00000136813	ENSG00000173258	1289	0	protein_coding	-	KIAA0368	chr9:114122972-114247025	124053	10834
ENSG00000174444	3_peaks_stitched	chr15	66788917	66798466	3	9549	11527.82	1479.03	1290	ENSG00000174444,ENSG00000174442,ENSG00000174446	ENSG00000174442,ENSG00000169032	1290	0	protein_coding	-	RPL4	chr15:66790355-66816870	26515	10730
ENSG00000143537	5_peaks_stitched	chr1	155010619	155036998	5	26379	15926.72	5904.06	1291	ENSG00000143537,ENSG00000163357,ENSG00000143590,ENSG00000243364,ENSG00000251246	ENSG00000160688,ENSG00000143590,ENSG00000163352,ENSG00000163354,ENSG00000163357,ENSG00000160685	1291	0	protein_coding	+	ADAM15	chr1:155023042-155035252	12210	13758
ENSG00000169184	2_peaks_stitched	chr22	27868936	27884484	2	15548	12067.61	2049.11	1292			1292	0	protein_coding	-	MN1	chr22:28144265-28197486	53221	8725
ENSG00000179715	8_peaks_stitched	chr12	47660690	47674742	8	14052	11430.55	1416	1293		ENSG00000179715	1293	0	protein_coding	+	PCED1B	chr12:47473386-47630443	157057	7110
ENSG00000183087	5_peaks_stitched	chr13	114539748	114567196	5	27448	14705.63	4691.82	1294	ENSG00000183087	ENSG00000226921,ENSG00000229373,ENSG00000184497,ENSG00000183087	1294	0	protein_coding	-	GAS6	chr13:114523522-114567046	43524	8638
ENSG00000176148	7_peaks_stitched	chr11	33060252	33086592	7	26340	12831.73	2819.54	1295	ENSG00000176148	ENSG00000121690,ENSG00000176148,ENSG00000176102	1295	0	protein_coding	+	TCP11L1	chr11:33060963-33127489	66526	8785
ENSG00000146112	6_peaks_stitched	chr6	30639900	30658901	6	19001	12625.94	2620.51	1296	ENSG00000137404,ENSG00000204560,ENSG00000146112	ENSG00000204560,ENSG00000204564,ENSG00000137337,ENSG00000196230,ENSG00000137343,ENSG00000137312	1296	0	protein_coding	-	PPP1R18	chr6:30644166-30655672	11506	6595
ENSG00000058453	11_peaks_stitched	chr1	17222141	17257965	11	35824	14917.7	4913.1	1297	ENSG00000058453	ENSG00000117122,ENSG00000058453,ENSG00000228549	1297	0	protein_coding	+	CROCC	chr1:17066768-17299474	232706	11127
ENSG00000189339	6_peaks_stitched	chr1	1605490	1625233	6	19743	12553.41	2555.29	1298	ENSG00000189339	ENSG00000189409,ENSG00000197530,ENSG00000008128,ENSG00000248333,ENSG00000215790,ENSG00000189339	1298	0	protein_coding	-	SLC35E2B	chr1:1592939-1624167	31228	15224
ENSG00000057608	4_peaks_stitched	chr10	5842334	5856398	4	14064	11642.07	1647.72	1299	ENSG00000057608	ENSG00000057608,ENSG00000108021	1299	0	protein_coding	-	GDI2	chr10:5807186-5884095	76909	7427
ENSG00000124688	2_peaks_stitched	chr6	43595820	43604607	2	8787	11563.32	1574.22	1300	ENSG00000172432,ENSG00000124688	ENSG00000172432,ENSG00000172426	1300	0	protein_coding	+	MAD2L1BP	chr6:43597277-43608689	11412	3100
ENSG00000150753	2_peaks_stitched	chr5	10248912	10252099	2	3187	10713.67	724.67	1301	ENSG00000150756,ENSG00000150753	ENSG00000150753,ENSG00000164237	1301	0	protein_coding	+	CCT5	chr5:10250033-10266524	16491	10073
ENSG00000169594	3_peaks_stitched	chr15	83951573	83958050	3	6477	11188.82	1201.43	1302	ENSG00000169594		1302	0	protein_coding	-	BNC1	chr15:83924655-83953466	28811	5571
ENSG00000171163	4_peaks_stitched	chr1	249151324	249168444	4	17120	12214.01	2227.47	1303	ENSG00000171163	ENSG00000175137,ENSG00000185220,ENSG00000171163,ENSG00000171161	1303	0	protein_coding	-	ZNF692	chr1:249144205-249153343	9138	19513
ENSG00000213809	3_peaks_stitched	chr12	10506897	10525572	3	18675	12615.15	2635.54	1304	ENSG00000213809,ENSG00000255819	ENSG00000134539,ENSG00000255819,ENSG00000213809,ENSG00000183542,ENSG00000205810	1304	0	protein_coding	-	KLRK1	chr12:10524952-10544473	19521	5442
ENSG00000013573	5_peaks_stitched	chr12	31225864	31233494	5	7630	12550.06	2573.36	1305	ENSG00000013573	ENSG00000013573	1305	0	protein_coding	+	DDX11	chr12:31226779-31257725	30946	19020
ENSG00000162066	10_peaks_stitched	chr16	2552863	2588847	10	35984	13946.78	3975.19	1306	ENSG00000162066,ENSG00000205923,ENSG00000185883,ENSG00000259784,ENSG00000140992,ENSG00000162065	ENSG00000162062,ENSG00000162065,ENSG00000140992,ENSG00000162068	1306	0	protein_coding	+	AMDHD2	chr16:2570358-2581423	11065	12227
ENSG00000166979	6_peaks_stitched	chr21	33783674	33815758	6	32084	12785.74	2816.76	1307	ENSG00000166979	ENSG00000142207,ENSG00000166979,ENSG00000256073	1307	0	protein_coding	+	EVA1C	chr21:33784314-33887707	103393	8392
ENSG00000140575	15_peaks_stitched	chr15	90929115	90969163	15	40048	14388.06	4422.57	1308	ENSG00000140575	ENSG00000140575,ENSG00000196391,ENSG00000238244	1308	0	protein_coding	+	IQGAP1	chr15:90931450-91045475	114025	18223
ENSG00000143612	2_peaks_stitched	chr1	154191551	154194642	2	3091	10694.99	731.35	1309	ENSG00000143612,ENSG00000143569	ENSG00000143549,ENSG00000143569,ENSG00000143612,ENSG00000163263	1309	0	protein_coding	-	C1orf43	chr1:154179182-154193104	13922	6450
ENSG00000017797	1_peaks_stitched	chr18	9474158	9477114	1	2956	10678.03	720.4	1310	ENSG00000017797		1310	0	protein_coding	+	RALBP1	chr18:9475007-9538114	63107	8334
ENSG00000213551	2_peaks_stitched	chr10	75005620	75013403	2	7783	11321.84	1366.03	1311	ENSG00000213551,ENSG00000182180	ENSG00000138286,ENSG00000213551,ENSG00000156042	1311	0	protein_coding	-	DNAJC9	chr10:74943120-75008620	65500	4680
ENSG00000125834	1_peaks_stitched	chr20	2081749	2084959	1	3210	10425.68	470.54	1312	ENSG00000125834		1312	0	protein_coding	+	STK35	chr20:2082257-2157684	75427	13777
ENSG00000141367	1_peaks_stitched	chr17	57695179	57698800	1	3621	10628.44	674.38	1313	ENSG00000141367	ENSG00000141367,ENSG00000108406	1313	0	protein_coding	+	CLTC	chr17:57697219-57773671	76452	15730
ENSG00000127995	1_peaks_stitched	chr7	94138068	94140280	1	2212	10636.04	682.13	1314	ENSG00000127995	ENSG00000127995	1314	0	protein_coding	+	CASD1	chr7:94138531-94186331	47800	7482
ENSG00000165355	1_peaks_stitched	chr14	39900477	39903104	1	2627	11186.28	1234.57	1315	ENSG00000165355		1315	0	protein_coding	-	FBXO33	chr14:39866873-39901704	34831	4784
ENSG00000224939	5_peaks_stitched	chr1	234783446	234795785	5	12339	11764.02	1814.78	1316		ENSG00000224939,ENSG00000168264	1316	0	lincRNA	+	LINC00184	chr1:234765057-234770526	5469	2268
ENSG00000153885	1_peaks_stitched	chr19	34395729	34398890	1	3161	10504.22	556.01	1317			1317	0	protein_coding	+	KCTD15	chr19:34286838-34306668	19830	10698
ENSG00000228768	2_peaks_stitched	chr17	29876053	29888193	2	12140	11827.77	1884.03	1318		ENSG00000228768,ENSG00000131242	1318	0	protein_coding	+	AC003101.1	chr17:29898161-29902678	4517	456
ENSG00000121895	12_peaks_stitched	chr4	39027150	39048862	12	21712	11740.43	1798.19	1319	ENSG00000121895,ENSG00000109790	ENSG00000109790	1319	0	protein_coding	-	TMEM156	chr4:38968365-39034542	66177	3720
ENSG00000064115	2_peaks_stitched	chr12	27166357	27176272	2	9915	14373.32	4432.2	1320	ENSG00000152944,ENSG00000064115	ENSG00000064115,ENSG00000152944	1320	0	protein_coding	-	TM7SF3	chr12:27126128-27167367	41239	8023
ENSG00000018408	3_peaks_stitched	chr3	149374209	149379095	3	4886	11224.57	1287.25	1321	ENSG00000018408		1321	0	protein_coding	-	WWTR1	chr3:149235022-149454501	219479	12827
ENSG00000183337	7_peaks_stitched	chrX	39944903	39969589	7	24686	11868.05	1934.25	1322	ENSG00000183337	ENSG00000183337	1322	0	protein_coding	-	BCOR	chrX:39909068-40036582	127514	15849
ENSG00000168509	4_peaks_stitched	chr1	145381869	145400201	4	18332	12972.81	3045.55	1323		ENSG00000117289,ENSG00000168509	1323	0	protein_coding	+	HFE2	chr1:145413095-145417545	4450	4253
ENSG00000246705	4_peaks_stitched	chr12	14922338	14930900	4	8562	11256.05	1331.6	1324	ENSG00000197837,ENSG00000246705	ENSG00000084463,ENSG00000182993,ENSG00000179256	1324	0	protein_coding	+	H2AFJ	chr12:14927270-14930936	3666	7552
ENSG00000177963	1_peaks_stitched	chr11	206328	209863	1	3535	10594.34	675.83	1325	ENSG00000177963,ENSG00000177951	ENSG00000142082,ENSG00000177947,ENSG00000185627,ENSG00000177963,ENSG00000188076	1325	0	protein_coding	+	RIC8A	chr11:207511-215113	7602	14070
ENSG00000115091	7_peaks_stitched	chr2	114633886	114654747	7	20861	12713.99	2797.85	1326	ENSG00000115091	ENSG00000115091	1326	0	protein_coding	+	ACTR3	chr2:114647537-114720173	72636	15666
ENSG00000162009	3_peaks_stitched	chr16	1128375	1141571	3	13196	11592.95	1685.24	1327	ENSG00000184471,ENSG00000162009		1327	0	protein_coding	+	SSTR5	chr16:1122756-1131454	8698	6408
ENSG00000116830	3_peaks_stitched	chr1	117593742	117603824	3	10082	12781.95	2882.74	1328	ENSG00000116830	ENSG00000116830,ENSG00000134256	1328	0	protein_coding	+	TTF2	chr1:117602925-117650075	47150	13196
ENSG00000105656	14_peaks_stitched	chr19	18570912	18638020	14	67108	17129.74	7230.85	1329	ENSG00000105656	ENSG00000221983,ENSG00000105655,ENSG00000130511,ENSG00000105701,ENSG00000105700,ENSG00000105656	1329	0	protein_coding	-	ELL	chr19:18553473-18632937	79464	8239
ENSG00000137776	2_peaks_stitched	chr15	59216897	59227385	2	10488	11190.75	1305.88	1330	ENSG00000137776,ENSG00000157450	ENSG00000137776	1330	0	protein_coding	-	SLTM	chr15:59171244-59225852	54608	16581
ENSG00000163040	8_peaks_stitched	chr2	132285056	132302334	8	17278	13972.04	4088.42	1331	ENSG00000163040	ENSG00000173272,ENSG00000075886	1331	0	protein_coding	+	CCDC74A	chr2:132285248-132291239	5991	8448
ENSG00000141570	6_peaks_stitched	chr17	77766518	77789237	6	22719	12995.69	3118.45	1332	ENSG00000141570	ENSG00000141582,ENSG00000173894	1332	0	protein_coding	-	CBX8	chr17:77765931-77775482	9551	5316
ENSG00000060138	5_peaks_stitched	chr12	10868162	10876384	5	8222	11354.86	1480.23	1333	ENSG00000060138	ENSG00000060140,ENSG00000060138	1333	0	protein_coding	-	YBX3	chr12:10851683-10875911	24228	14380
ENSG00000112308	1_peaks_stitched	chr6	24719041	24722574	1	3533	10436.97	565.34	1334	ENSG00000112308	ENSG00000112304	1334	0	protein_coding	-	C6orf62	chr6:24705089-24721064	15975	4945
ENSG00000137269	1_peaks_stitched	chr6	53657984	53661767	1	3783	11193.83	1336.11	1335	ENSG00000137269		1335	0	protein_coding	+	LRRC1	chr6:53659295-53788919	129624	6089
ENSG00000235109	4_peaks_stitched	chr6	28317228	28327846	4	10618	11820.04	1965.49	1336	ENSG00000235109,ENSG00000189298	ENSG00000235109,ENSG00000158691	1336	0	protein_coding	-	ZSCAN31	chr6:28292470-28324048	31578	15739
ENSG00000119383	4_peaks_stitched	chr9	131901031	131906245	4	5214	11014.1	1163.07	1337	ENSG00000119383	ENSG00000095321,ENSG00000119383,ENSG00000188483	1337	0	protein_coding	+	PPP2R4	chr9:131873229-131911225	37996	17949
ENSG00000082996	2_peaks_stitched	chr3	149528969	149532645	2	3676	10763.98	918.34	1338	ENSG00000082996,ENSG00000206199	ENSG00000206199,ENSG00000082996	1338	0	protein_coding	+	RNF13	chr3:149530495-149679926	149431	10481
ENSG00000112378	8_peaks_stitched	chr6	138407030	138429584	8	22554	11726.34	1881.51	1339	ENSG00000112378		1339	0	protein_coding	-	PERP	chr6:138409642-138428648	19006	4287
ENSG00000123104	1_peaks_stitched	chr12	26470341	26473423	1	3082	11328.14	1485.86	1340			1340	0	protein_coding	-	ITPR2	chr12:26490342-26986131	495789	13369
ENSG00000165716	6_peaks_stitched	chr9	139606957	139623661	6	16704	12793.01	2954.79	1341	ENSG00000165716	ENSG00000172889,ENSG00000204001,ENSG00000169692,ENSG00000187922,ENSG00000177984,ENSG00000267206,ENSG00000204003	1341	0	protein_coding	+	FAM69B	chr9:139607022-139618502	11480	2806
ENSG00000182149	3_peaks_stitched	chr16	71917145	71930671	3	13526	11363.99	1527.82	1342	ENSG00000102984,ENSG00000182149,ENSG00000224470	ENSG00000182149,ENSG00000102984,ENSG00000224470	1342	0	protein_coding	+	IST1	chr16:71879899-71962913	83014	15201
ENSG00000140022	7_peaks_stitched	chr14	81778054	81798592	7	20538	12169.74	2333.73	1343	ENSG00000140022	ENSG00000140022	1343	0	protein_coding	-	STON2	chr14:81727000-81902809	175809	10197
ENSG00000099917	8_peaks_stitched	chr22	20849067	20888414	8	39347	13275.12	3442.34	1344	ENSG00000099917,ENSG00000099910	ENSG00000099917,ENSG00000099910	1344	0	protein_coding	+	MED15	chr22:20850200-20941919	91719	23590
ENSG00000087510	5_peaks_stitched	chr20	55200987	55212536	5	11549	11240.81	1408.21	1345	ENSG00000087510		1345	0	protein_coding	+	TFAP2C	chr20:55204358-55214339	9981	3992
ENSG00000122188	6_peaks_stitched	chr1	203718970	203739439	6	20469	11669.43	1837.39	1346	ENSG00000122188	ENSG00000058668,ENSG00000058673,ENSG00000257315	1346	0	protein_coding	+	LAX1	chr1:203734304-203745361	11057	6487
ENSG00000167548	4_peaks_stitched	chr12	49443795	49464286	4	20491	12136.56	2309.54	1347	ENSG00000167550,ENSG00000167548	ENSG00000181929,ENSG00000139636,ENSG00000139549,ENSG00000167548	1347	0	protein_coding	-	KMT2D	chr12:49412758-49453557	40799	22335
ENSG00000114315	3_peaks_stitched	chr3	193806392	193811930	3	5538	11130.32	1311.66	1348		ENSG00000114315	1348	0	protein_coding	+	HES1	chr3:193853934-193856521	2587	2581
ENSG00000173575	4_peaks_stitched	chr15	93413282	93429455	4	16173	12043.34	2226.82	1349	ENSG00000173575	ENSG00000173575	1349	0	protein_coding	+	CHD2	chr15:93426526-93571237	144711	23497
ENSG00000151917	1_peaks_stitched	chr6	56818385	56821140	1	2755	10482.5	671.35	1350	ENSG00000151917,ENSG00000151914		1350	0	protein_coding	+	BEND6	chr6:56819773-56892140	72367	7654
ENSG00000001167	1_peaks_stitched	chr6	41038773	41042298	1	3525	10461.29	655.57	1351	ENSG00000124596,ENSG00000001167	ENSG00000112212,ENSG00000124602,ENSG00000124701	1351	0	protein_coding	+	NFYA	chr6:41040684-41067715	27031	4495
ENSG00000112242	3_peaks_stitched	chr6	20401120	20412189	3	11069	11355.25	1580.1	1352	ENSG00000112242		1352	0	protein_coding	+	E2F3	chr6:20402398-20493941	91543	8357
ENSG00000161395	7_peaks_stitched	chr17	37819829	37863531	7	43702	15322.69	5549.71	1353	ENSG00000161395,ENSG00000141736,ENSG00000141744,ENSG00000173991	ENSG00000141738,ENSG00000131748,ENSG00000141736,ENSG00000131771,ENSG00000141741	1353	0	protein_coding	-	PGAP3	chr17:37827375-37853050	25675	7188
ENSG00000181467	7_peaks_stitched	chr3	152848179	152863793	7	15614	12317.05	2544.6	1354		ENSG00000181467	1354	0	protein_coding	+	RAP2B	chr3:152880029-152886265	6236	6236
ENSG00000130726	4_peaks_stitched	chr19	59054743	59071499	4	16756	11386.27	1614.3	1355	ENSG00000130726,ENSG00000130724,ENSG00000130725	ENSG00000083807,ENSG00000099326,ENSG00000119574	1355	0	protein_coding	+	TRIM28	chr19:59055458-59062089	6631	8719
ENSG00000125347	4_peaks_stitched	chr5	131813560	131834111	4	20551	12623.48	2861.14	1356	ENSG00000125347	ENSG00000113525,ENSG00000197536	1356	0	protein_coding	-	IRF1	chr5:131817301-131826490	9189	13332
ENSG00000124702	3_peaks_stitched	chr6	42980364	42990999	3	10635	11518.6	1764.39	1357	ENSG00000124733,ENSG00000124702,ENSG00000124541	ENSG00000112640,ENSG00000137171,ENSG00000112651,ENSG00000124587,ENSG00000124541,ENSG00000044090	1357	0	protein_coding	+	KLHDC3	chr6:42981951-42989036	7085	2981
ENSG00000170852	2_peaks_stitched	chr7	32918808	32932907	2	14099	11383.08	1634.05	1358	ENSG00000170852,ENSG00000105778		1358	0	protein_coding	-	KBTBD2	chr7:32907784-32933743	25959	7149
ENSG00000179833	6_peaks_stitched	chr2	65058116	65092903	6	34787	13262.47	3518.64	1359			1359	0	protein_coding	-	SERTAD2	chr2:64858755-64978139	119384	6930
ENSG00000104517	7_peaks_stitched	chr8	103412543	103425726	7	13183	11685.84	1943.44	1360	ENSG00000104517	ENSG00000104517	1360	0	protein_coding	-	UBR5	chr8:103265240-103425069	159829	18385
ENSG00000152518	13_peaks_stitched	chr2	43266729	43314436	13	47707	17634.97	7893.31	1361			1361	0	protein_coding	-	ZFP36L2	chr2:43449541-43453748	4207	3694
ENSG00000069188	8_peaks_stitched	chr17	71608328	71625369	8	17041	11670.32	1929.63	1362	ENSG00000069188		1362	0	protein_coding	-	SDK2	chr17:71330523-71640228	309705	17998
ENSG00000124588	8_peaks_stitched	chr6	2988123	3025270	8	37147	13814.31	4084.1	1363	ENSG00000244041,ENSG00000124588	ENSG00000137275,ENSG00000124570	1363	0	protein_coding	+	NQO2	chr6:2988221-3019996	31775	3105
ENSG00000122696	18_peaks_stitched	chr9	37920721	37972883	18	52162	14874.09	5146.55	1364	ENSG00000107338	ENSG00000122696	1364	0	protein_coding	-	SLC25A51	chr9:37879400-37904350	24950	5973
ENSG00000088298	3_peaks_stitched	chr20	33864387	33873565	3	9178	11229.63	1521.81	1365	ENSG00000242372,ENSG00000125998,ENSG00000088298,ENSG00000125966	ENSG00000101019	1365	0	protein_coding	-	EDEM2	chr20:33703167-33865928	162761	5010
ENSG00000173334	2_peaks_stitched	chr8	126441152	126447476	2	6324	11291.83	1584.25	1366	ENSG00000173334		1366	0	protein_coding	+	TRIB1	chr8:126442563-126450647	8084	6567
ENSG00000054277	12_peaks_stitched	chr1	241746366	241774393	12	28027	13010.95	3308.06	1367	ENSG00000054277,ENSG00000117009	ENSG00000203668,ENSG00000117009,ENSG00000162843	1367	0	protein_coding	-	OPN3	chr1:241753404-241840678	87274	8569
ENSG00000165915	6_peaks_stitched	chr11	47428767	47449153	6	20386	12414.46	2712.82	1368	ENSG00000165916,ENSG00000165915	ENSG00000066336,ENSG00000165917,ENSG00000149187	1368	0	protein_coding	+	SLC39A13	chr11:47428683-47438047	9364	9893
ENSG00000002822	5_peaks_stitched	chr7	2264909	2282756	5	17847	12544.49	2844.81	1369	ENSG00000106268,ENSG00000002822,ENSG00000122687	ENSG00000106268,ENSG00000002822,ENSG00000106266	1369	0	protein_coding	-	MAD1L1	chr7:1855429-2272878	417449	9762
ENSG00000103647	2_peaks_stitched	chr15	68932127	68937268	2	5141	10574.16	881.39	1370	ENSG00000103647		1370	0	protein_coding	+	CORO2B	chr15:68871308-69020145	148837	5987
ENSG00000131149	3_peaks_stitched	chr16	85643882	85649652	3	5770	10701.23	1009.36	1371	ENSG00000131149	ENSG00000131149	1371	0	protein_coding	+	GSE1	chr16:85645015-85709810	64795	14230
ENSG00000104524	5_peaks_stitched	chr8	144678188	144700658	5	22470	12222.62	2531.09	1372	ENSG00000104522,ENSG00000104529,ENSG00000104524,ENSG00000179886	ENSG00000204839,ENSG00000104518,ENSG00000104529,ENSG00000147813,ENSG00000183309,ENSG00000179886,ENSG00000104524	1372	0	protein_coding	-	PYCRL	chr8:144686083-144691943	5860	5304
ENSG00000102870	2_peaks_stitched	chr16	30786462	30799216	2	12754	11613.24	1922.5	1373	ENSG00000103549,ENSG00000102870	ENSG00000103549,ENSG00000156873,ENSG00000196118,ENSG00000080603	1373	0	protein_coding	-	ZNF629	chr16:30789778-30798523	8745	6076
ENSG00000163362	8_peaks_stitched	chr1	200860013	200886724	8	26711	13041.79	3353.97	1374	ENSG00000163362	ENSG00000170128,ENSG00000118200	1374	0	protein_coding	+	C1orf106	chr1:200860176-200884863	24687	7559
ENSG00000173950	3_peaks_stitched	chr3	194974802	194992703	3	17901	13563.87	3876.34	1375	ENSG00000173950	ENSG00000114331,ENSG00000173950	1375	0	protein_coding	-	XXYLT1	chr3:194789008-194991896	202888	10169
ENSG00000133466	5_peaks_stitched	chr22	37582560	37595531	5	12971	11307.06	1620.89	1376	ENSG00000133466	ENSG00000128340,ENSG00000100385,ENSG00000133466,ENSG00000183473	1376	0	protein_coding	-	C1QTNF6	chr22:37576207-37595425	19218	13759
ENSG00000179862	10_peaks_stitched	chr1	41351550	41373536	10	21986	12038.54	2354.71	1377		ENSG00000179862	1377	0	protein_coding	-	CITED4	chr1:41326729-41328018	1289	1289
ENSG00000129657	8_peaks_stitched	chr17	75117736	75142172	8	24436	12138.15	2463.38	1378	ENSG00000129657	ENSG00000129657	1378	0	protein_coding	+	SEC14L1	chr17:75082798-75213179	130381	24044
ENSG00000111615	12_peaks_stitched	chr12	76104695	76120015	12	15320	11206.01	1536.04	1379			1379	0	protein_coding	-	KRR1	chr12:75890684-75905416	14732	5854
ENSG00000067082	11_peaks_stitched	chr10	3796908	3828474	11	31566	14242.66	4586.76	1380	ENSG00000067082		1380	0	protein_coding	-	KLF6	chr10:3818188-3827473	9285	13511
ENSG00000156976	1_peaks_stitched	chr3	186500311	186502998	1	2687	10487.59	832.55	1381	ENSG00000156976	ENSG00000163918,ENSG00000156976	1381	0	protein_coding	+	EIF4A2	chr3:186500994-186507689	6695	20353
ENSG00000197971	12_peaks_stitched	chr18	74798347	74845274	12	46927	13501.68	3848.64	1382	ENSG00000197971		1382	0	protein_coding	-	MBP	chr18:74690783-74845639	154856	41509
ENSG00000183840	6_peaks_stitched	chr2	133376958	133390716	6	13758	12847.55	3195.24	1383	ENSG00000183840	ENSG00000150551	1383	0	protein_coding	+	GPR39	chr2:133174147-133404132	229985	4792
ENSG00000142327	9_peaks_stitched	chr2	241496462	241526862	9	30400	12281.51	2633.37	1384	ENSG00000142327,ENSG00000188542,ENSG00000142330,ENSG00000144504	ENSG00000142330,ENSG00000144504,ENSG00000178623	1384	0	protein_coding	+	RNPEPL1	chr2:241505221-241520789	15568	14206
ENSG00000138430	4_peaks_stitched	chr2	175098544	175114097	4	15553	12048.9	2407.45	1385	ENSG00000138430	ENSG00000138430	1385	0	protein_coding	-	OLA1	chr2:174937175-175113426	176251	8486
ENSG00000099250	8_peaks_stitched	chr10	33414041	33432667	8	18626	12607.08	2967.78	1386		ENSG00000099250	1386	0	protein_coding	-	NRP1	chr10:33466420-33625190	158770	17830
ENSG00000143486	8_peaks_stitched	chr1	206757362	206785889	8	28527	13124.38	3499.65	1387	ENSG00000143486,ENSG00000136653	ENSG00000143479	1387	0	protein_coding	-	EIF2D	chr1:206744620-206785904	41284	4149
ENSG00000151575	1_peaks_stitched	chr15	56534752	56538349	1	3597	10247.48	625.27	1388	ENSG00000181827,ENSG00000151575		1388	0	protein_coding	+	TEX9	chr15:56536207-56738195	201988	10150
ENSG00000153094	5_peaks_stitched	chr2	112193328	112224735	5	31407	17670.17	8051.16	1389			1389	0	protein_coding	+	BCL2L11	chr2:111876955-111926024	49069	10599
ENSG00000142546	3_peaks_stitched	chr19	50083167	50097144	3	13977	11088.83	1479.59	1390	ENSG00000142546,ENSG00000126460,ENSG00000126464	ENSG00000142546,ENSG00000142552,ENSG00000126458,ENSG00000126461,ENSG00000126464	1390	0	protein_coding	-	NOSIP	chr19:50058968-50093519	34551	10709
ENSG00000175220	7_peaks_stitched	chr11	46696498	46723396	7	26898	12854.45	3249.68	1391	ENSG00000175220,ENSG00000175213	ENSG00000175224,ENSG00000180210,ENSG00000175216,ENSG00000175213	1391	0	protein_coding	-	ARHGAP1	chr11:46698630-46722165	23535	8126
ENSG00000241852	3_peaks_stitched	chr8	22454327	22463516	3	9189	10863.99	1263.17	1392	ENSG00000248235,ENSG00000158941,ENSG00000241852,ENSG00000120913	ENSG00000120896,ENSG00000120913,ENSG00000147439,ENSG00000158941	1392	0	protein_coding	+	C8orf58	chr8:22457114-22461663	4549	5389
ENSG00000205542	7_peaks_stitched	chrX	12964270	13008072	7	43802	13697.2	4112.82	1393	ENSG00000205542	ENSG00000101916	1393	0	protein_coding	+	TMSB4X	chrX:12993227-12995346	2119	2901
ENSG00000168556	1_peaks_stitched	chr4	184424366	184427845	1	3479	10143.42	562.17	1394	ENSG00000168556		1394	0	protein_coding	+	ING2	chr4:184426147-184432249	6102	2565
ENSG00000113048	7_peaks_stitched	chr5	71523685	71545015	7	21330	12484.17	2907.37	1395	ENSG00000113048	ENSG00000113048,ENSG00000131711	1395	0	protein_coding	-	MRPS27	chr5:71515236-71616473	101237	12696
ENSG00000136697	10_peaks_stitched	chr2	113816213	113843784	10	27571	13258.44	3683.88	1396	ENSG00000136695,ENSG00000136697	ENSG00000136689,ENSG00000136696	1396	0	protein_coding	+	IL1F10	chr2:113825547-113833427	7880	3965
ENSG00000142765	7_peaks_stitched	chr1	27666748	27678306	7	11558	10992.1	1428.81	1397	ENSG00000142765	ENSG00000186501,ENSG00000142733,ENSG00000142784,ENSG00000142748,ENSG00000174950,ENSG00000181773	1397	0	protein_coding	+	SYTL1	chr1:27668513-27680421	11908	8376
ENSG00000015171	1_peaks_stitched	chr10	180328	182659	1	2331	10025.43	462.55	1398	ENSG00000015171	ENSG00000015171	1398	0	protein_coding	+	ZMYND11	chr10:180405-300577	120172	14672
ENSG00000174437	5_peaks_stitched	chr12	110704939	110727087	5	22148	11868.24	2307.42	1399	ENSG00000174437	ENSG00000174437	1399	0	protein_coding	+	ATP2A2	chr12:110718561-110788898	70337	26493
ENSG00000111325	3_peaks_stitched	chr12	123450384	123466416	3	16032	11453.91	1894.89	1400	ENSG00000111325,ENSG00000150967,ENSG00000182196	ENSG00000150967,ENSG00000182196,ENSG00000111325,ENSG00000090975	1400	0	protein_coding	+	OGFOD2	chr12:123459127-123464590	5463	18026
ENSG00000227630	7_peaks_stitched	chr1	234858188	234868329	7	10141	11087.13	1533.76	1401	ENSG00000227630		1401	0	lincRNA	+	LINC01132	chr1:234859789-234867390	7601	3790
ENSG00000113384	2_peaks_stitched	chr5	32170575	32175198	2	4623	10394.45	842.82	1402	ENSG00000113384		1402	0	protein_coding	-	GOLPH3	chr5:32124810-32174456	49646	4090
ENSG00000137266	8_peaks_stitched	chr6	3500113	3528458	8	28345	13044.97	3505.26	1403		ENSG00000137266	1403	0	protein_coding	-	SLC22A23	chr6:3269196-3457256	188060	18419
ENSG00000075461	5_peaks_stitched	chr17	64943550	64961637	5	18087	11679.91	2140.51	1404	ENSG00000075461		1404	0	protein_coding	+	CACNG4	chr17:64961026-65029514	68488	3376
ENSG00000176842	2_peaks_stitched	chr16	54961728	54966407	2	4679	10385.34	847.59	1405	ENSG00000245694,ENSG00000176842	ENSG00000245694	1405	0	protein_coding	+	IRX5	chr16:54964774-54968397	3623	6502
ENSG00000100393	2_peaks_stitched	chr22	41486798	41490056	2	3258	10015.23	481.39	1406	ENSG00000100393		1406	0	protein_coding	+	EP300	chr22:41487790-41576081	88291	9554
ENSG00000136100	3_peaks_stitched	chr13	53015173	53030605	3	15432	11213.89	1696.92	1407	ENSG00000136100,ENSG00000136108	ENSG00000136108,ENSG00000136114,ENSG00000136100,ENSG00000235660	1407	0	protein_coding	-	VPS36	chr13:52986737-53024763	38026	6703
ENSG00000140332	7_peaks_stitched	chr15	70383533	70404307	7	20774	12913.99	3404.16	1408	ENSG00000140332	ENSG00000140332	1408	0	protein_coding	-	TLE3	chr15:70340129-70390515	50386	32931
ENSG00000136261	9_peaks_stitched	chr7	16684271	16709742	9	25471	12302.09	2801.21	1409	ENSG00000106524,ENSG00000136261	ENSG00000136261	1409	0	protein_coding	+	BZW2	chr7:16685756-16746148	60392	6627
ENSG00000086475	1_peaks_stitched	chr10	13388360	13391372	1	3012	9904.23	406.09	1410	ENSG00000086475	ENSG00000107537,ENSG00000086475,ENSG00000226209	1410	0	protein_coding	-	SEPHS1	chr10:13359424-13390297	30873	8118
ENSG00000108349	5_peaks_stitched	chr17	38309719	38337971	5	28252	12830.78	3332.77	1411	ENSG00000108349,ENSG00000108352	ENSG00000171475,ENSG00000188895,ENSG00000108349,ENSG00000108352	1411	0	protein_coding	+	CASC3	chr17:38296571-38328436	31865	11353
ENSG00000183638	16_peaks_stitched	chr8	10530300	10594654	16	64354	16133.77	6637.84	1412	ENSG00000171056,ENSG00000171060,ENSG00000183638	ENSG00000183638	1412	0	protein_coding	-	RP1L1	chr8:10463859-10569697	105838	8875
ENSG00000167491	8_peaks_stitched	chr19	19475226	19500292	8	25066	11784.92	2296.1	1413	ENSG00000167491	ENSG00000129933,ENSG00000167491,ENSG00000105705	1413	0	protein_coding	+	GATAD2A	chr19:19496635-19619740	123105	15853
ENSG00000108468	6_peaks_stitched	chr17	46163444	46186550	6	23106	12238.69	2751.86	1414	ENSG00000002919,ENSG00000108468	ENSG00000082641,ENSG00000005243,ENSG00000141293,ENSG00000002919	1414	0	protein_coding	-	CBX1	chr17:46147414-46178883	31469	3711
ENSG00000120896	6_peaks_stitched	chr8	22419264	22441013	6	21749	11936.09	2453.8	1415	ENSG00000120913,ENSG00000120896	ENSG00000158941,ENSG00000120896,ENSG00000241852,ENSG00000248235,ENSG00000120913,ENSG00000147439	1415	0	protein_coding	+	SORBS3	chr8:22402499-22433301	30802	12546
ENSG00000087157	10_peaks_stitched	chr17	76374197	76405368	10	31171	13129.77	3648.69	1416	ENSG00000087157	ENSG00000268965,ENSG00000087157,ENSG00000187775,ENSG00000184557	1416	0	protein_coding	+	PGS1	chr17:76374721-76421195	46474	9472
ENSG00000152242	12_peaks_stitched	chr18	43731744	43755219	12	23475	11500.32	2027.39	1417	ENSG00000152242	ENSG00000152234,ENSG00000152240	1417	0	protein_coding	+	C18orf25	chr18:43753519-43846949	93430	10889
ENSG00000249087	5_peaks_stitched	chr1	23692875	23704602	5	11727	10745.39	1276.04	1418	ENSG00000249087,ENSG00000125945	ENSG00000125944,ENSG00000204219	1418	0	protein_coding	+	C1orf213	chr1:23695490-23698332	2842	5009
ENSG00000108256	1_peaks_stitched	chr17	27618859	27621977	1	3118	10160.33	691.21	1419	ENSG00000108256	ENSG00000108255	1419	0	protein_coding	-	NUFIP2	chr17:27582854-27621136	38282	11370
ENSG00000159216	3_peaks_stitched	chr21	36255508	36263969	3	8461	10349.48	889.85	1420	ENSG00000159216	ENSG00000159216	1420	0	protein_coding	-	RUNX1	chr21:36160098-37376965	1216867	19325
ENSG00000008256	9_peaks_stitched	chr7	6311254	6330665	9	19411	12159.87	2700.9	1421	ENSG00000008256	ENSG00000178397	1421	0	protein_coding	-	CYTH3	chr7:6201407-6312275	110868	7539
ENSG00000100605	11_peaks_stitched	chr14	93499052	93526814	11	27762	13176.29	3718.48	1422	ENSG00000100605	ENSG00000100605	1422	0	protein_coding	-	ITPK1	chr14:93403259-93582665	179406	14055
ENSG00000113456	5_peaks_stitched	chr5	34914215	34931278	5	17063	11651.01	2194.31	1423	ENSG00000168724,ENSG00000113460,ENSG00000113456	ENSG00000168724	1423	0	protein_coding	-	RAD1	chr5:34905369-34919094	13725	9611
ENSG00000142507	4_peaks_stitched	chr17	4691889	4711047	4	19158	11527.43	2070.94	1424	ENSG00000142507,ENSG00000129219,ENSG00000182327	ENSG00000182853,ENSG00000141497,ENSG00000129219,ENSG00000141503,ENSG00000161921,ENSG00000142484	1424	0	protein_coding	+	PSMB6	chr17:4699439-4701790	2351	2318
ENSG00000233124	5_peaks_stitched	chr13	97762619	97779206	5	16587	12049.43	2596.38	1425			1425	0	lincRNA	-	LINC00456	chr13:97824723-97831876	7153	690
ENSG00000110422	1_peaks_stitched	chr11	33277898	33280973	1	3075	10116.83	664.56	1426	ENSG00000110422	ENSG00000110422	1426	0	protein_coding	+	HIPK3	chr11:33278218-33378569	100351	9769
ENSG00000141232	2_peaks_stitched	chr17	48942292	48946059	2	3767	10085.53	636.05	1427	ENSG00000141232	ENSG00000173714	1427	0	protein_coding	-	TOB1	chr17:48939584-48945339	5755	4578
ENSG00000157540	2_peaks_stitched	chr21	38737356	38742975	2	5619	10010.78	566.29	1428	ENSG00000157540	ENSG00000157540	1428	0	protein_coding	+	DYRK1A	chr21:38738092-38889753	151661	16268
ENSG00000100926	3_peaks_stitched	chr14	24657415	24666145	3	8730	11156.51	1714.46	1429	ENSG00000196497,ENSG00000100926	ENSG00000100938,ENSG00000092098,ENSG00000254505,ENSG00000100911,ENSG00000129559,ENSG00000100918,ENSG00000213920,ENSG00000213928,ENSG00000092330,ENSG00000255526,ENSG00000196497,ENSG00000139908,ENSG00000100908	1429	0	protein_coding	-	TM9SF1	chr14:24658349-24682679	24330	12888
ENSG00000169925	5_peaks_stitched	chr9	136920112	136934071	5	13959	11996.94	2561.22	1430	ENSG00000169925	ENSG00000169925	1430	0	protein_coding	-	BRD3	chr9:136895427-136933657	38230	8148
ENSG00000197562	6_peaks_stitched	chr16	637264	644137	6	6873	10438.39	1011.38	1431	ENSG00000197562	ENSG00000103326,ENSG00000007541,ENSG00000172366,ENSG00000127578,ENSG00000130731,ENSG00000257108,ENSG00000197562,ENSG00000161992	1431	0	protein_coding	+	RAB40C	chr16:639357-679272	39915	8156
ENSG00000186432	1_peaks_stitched	chr3	160282080	160284715	1	2635	10080.83	656.39	1432	ENSG00000186432	ENSG00000186432	1432	0	protein_coding	-	KPNA4	chr3:160212783-160283376	70593	9769
ENSG00000101255	6_peaks_stitched	chr20	343701	363168	6	19467	11714.85	2291.1	1433	ENSG00000101255	ENSG00000125841,ENSG00000125826,ENSG00000177732	1433	0	protein_coding	+	TRIB3	chr20:361261-378203	16942	4084
ENSG00000212993	2_peaks_stitched	chr8	128488849	128493107	2	4258	10243.46	822.85	1434			1434	0	protein_coding	+	POU5F1B	chr8:128426535-128432311	5776	6937
ENSG00000173327	4_peaks_stitched	chr11	65378982	65384588	4	5606	10560.26	1141.21	1435	ENSG00000173327,ENSG00000197136	ENSG00000197136,ENSG00000173442,ENSG00000173039,ENSG00000213445,ENSG00000173465,ENSG00000173338,ENSG00000173327,ENSG00000269018,ENSG00000176973	1435	0	protein_coding	-	MAP3K11	chr11:65365226-65382853	17627	18756
ENSG00000126003	5_peaks_stitched	chr20	30789715	30796653	5	6938	10589.84	1173.73	1436	ENSG00000101346,ENSG00000126003	ENSG00000101337,ENSG00000101346	1436	0	protein_coding	-	PLAGL2	chr20:30780306-30795594	15288	5702
ENSG00000110031	1_peaks_stitched	chr11	58344255	58347754	1	3499	9917.56	510.42	1437	ENSG00000186660,ENSG00000255073,ENSG00000110031	ENSG00000242689,ENSG00000269570,ENSG00000110031,ENSG00000255073	1437	0	protein_coding	-	LPXN	chr11:58294344-58345693	51349	3563
ENSG00000249816	14_peaks_stitched	chr8	125842097	125879764	14	37667	16124.06	6718.29	1438	ENSG00000249816		1438	0	lincRNA	+	LINC00964	chr8:125860979-125966570	105591	9120
ENSG00000117139	5_peaks_stitched	chr1	202772169	202782430	5	10261	10738.18	1333.04	1439	ENSG00000117139	ENSG00000117139	1439	0	protein_coding	-	KDM5B	chr1:202696526-202778598	82072	12666
ENSG00000096746	1_peaks_stitched	chr10	70090556	70093487	1	2931	9976.74	574.13	1440	ENSG00000096746,ENSG00000108187	ENSG00000096746,ENSG00000108187,ENSG00000204130	1440	0	protein_coding	+	HNRNPH3	chr10:70090931-70102948	12017	12412
ENSG00000148411	4_peaks_stitched	chr9	138971457	138987911	4	16454	12580.02	3185.69	1441	ENSG00000148411	ENSG00000238227,ENSG00000148411	1441	0	protein_coding	-	NACC2	chr9:138898383-138987131	88748	8008
ENSG00000070423	5_peaks_stitched	chr19	658271	664266	5	5995	10472.13	1078.24	1442	ENSG00000070423	ENSG00000099821,ENSG00000070388,ENSG00000099864,ENSG00000070404,ENSG00000070423,ENSG00000185198	1442	0	protein_coding	-	RNF126	chr19:647526-663277	15751	8255
ENSG00000132522	4_peaks_stitched	chr17	7209548	7219517	4	9969	10707.57	1316.76	1443	ENSG00000132507,ENSG00000215041,ENSG00000132522	ENSG00000182896,ENSG00000072818,ENSG00000181885,ENSG00000181856,ENSG00000215041,ENSG00000006047,ENSG00000213859	1443	0	protein_coding	-	GPS2	chr17:7214643-7218883	4240	8729
ENSG00000063660	10_peaks_stitched	chr2	241307677	241337021	10	29344	12104.69	2715.18	1444		ENSG00000063660	1444	0	protein_coding	+	GPC1	chr2:241375088-241407493	32405	9434
ENSG00000184897	2_peaks_stitched	chr3	129028266	129036008	2	7742	10706.03	1317	1445	ENSG00000184897	ENSG00000183624,ENSG00000181789	1445	0	protein_coding	-	H1FX	chr3:129033615-129035120	1505	1505
ENSG00000198246	12_peaks_stitched	chr10	73078950	73109918	12	30968	13765.69	4380.42	1446	ENSG00000198246	ENSG00000107736,ENSG00000198246	1446	0	protein_coding	+	SLC29A3	chr10:73079015-73123142	44127	3533
ENSG00000140262	1_peaks_stitched	chr15	57209906	57212447	1	2541	9826.77	442.99	1447	ENSG00000137871,ENSG00000140262	ENSG00000137871	1447	0	protein_coding	+	TCF12	chr15:57210821-57591479	380658	24505
ENSG00000174775	2_peaks_stitched	chr11	533839	538281	2	4442	10185.04	801.98	1448	ENSG00000174775,ENSG00000161328	ENSG00000023191,ENSG00000185522,ENSG00000174915,ENSG00000070047,ENSG00000247095,ENSG00000099849,ENSG00000174775	1448	0	protein_coding	-	HRAS	chr11:532242-537287	5045	4489
ENSG00000156508	3_peaks_stitched	chr6	74225101	74234371	3	9270	10427.38	1044.91	1449	ENSG00000156508	ENSG00000135297	1449	0	protein_coding	-	EEF1A1	chr6:74225473-74233520	8047	9908
ENSG00000074696	6_peaks_stitched	chr15	65808947	65828358	6	19411	11869.28	2488.98	1450	ENSG00000074696,ENSG00000074603	ENSG00000074603,ENSG00000074696	1450	0	protein_coding	+	PTPLAD1	chr15:65822756-65870687	47931	8993
ENSG00000124766	2_peaks_stitched	chr6	21587587	21597668	2	10081	10568.67	1190.76	1451	ENSG00000124766		1451	0	protein_coding	+	SOX4	chr6:21593972-21598847	4875	6955
ENSG00000177721	3_peaks_stitched	chr5	43007341	43020809	3	13468	11948.53	2576.34	1452		ENSG00000172262,ENSG00000177721	1452	0	protein_coding	-	ANXA2R	chr5:43039335-43043272	3937	2232
ENSG00000123094	1_peaks_stitched	chr12	26110905	26112884	1	1979	10377.54	1005.68	1453	ENSG00000123094	ENSG00000123094	1453	0	protein_coding	+	RASSF8	chr12:26111962-26232825	120863	16341
ENSG00000061794	1_peaks_stitched	chr12	27862863	27865196	1	2333	10663.69	1293.7	1454	ENSG00000061794	ENSG00000110841,ENSG00000174236	1454	0	protein_coding	+	MRPS35	chr12:27863706-27909228	45522	3921
ENSG00000124574	2_peaks_stitched	chr6	43394731	43406357	2	11626	11700.65	2342.03	1455	ENSG00000124574	ENSG00000124574,ENSG00000171462,ENSG00000137221	1455	0	protein_coding	+	ABCC10	chr6:43395104-43418168	23064	12932
ENSG00000130164	6_peaks_stitched	chr19	11194529	11205603	6	11074	11008.39	1662.04	1456	ENSG00000130164	ENSG00000127616,ENSG00000130164	1456	0	protein_coding	+	LDLR	chr19:11200038-11244492	44454	12376
ENSG00000196233	10_peaks_stitched	chr10	98591004	98608282	10	17278	11166.26	1820	1457	ENSG00000196233		1457	0	protein_coding	+	LCOR	chr10:98592017-98740800	148783	21284
ENSG00000001617	11_peaks_stitched	chr3	50183718	50205311	11	21593	11720.04	2373.92	1458	ENSG00000001617	ENSG00000003756,ENSG00000001617,ENSG00000114349	1458	0	protein_coding	+	SEMA3F	chr3:50192478-50226508	34030	9685
ENSG00000196363	3_peaks_stitched	chr9	136999835	137012956	3	13121	11463.5	2129.05	1459	ENSG00000196363		1459	0	protein_coding	+	WDR5	chr9:137000487-137025093	24606	6197
ENSG00000183657	11_peaks_stitched	chr3	171507811	171530182	11	22371	13722.03	4390.32	1460	ENSG00000075651,ENSG00000183657	ENSG00000186329,ENSG00000075651	1460	0	protein_coding	-	PP13439	chr3:171509580-171527714	18134	2904
ENSG00000196366	2_peaks_stitched	chr9	139376151	139379683	2	3532	10076.08	747.69	1461	ENSG00000196366	ENSG00000148400,ENSG00000148384,ENSG00000148396	1461	0	protein_coding	+	C9orf163	chr9:139377947-139380518	2571	2571
ENSG00000182896	9_peaks_stitched	chr17	7253298	7267325	9	14027	10696.36	1377.81	1462	ENSG00000182896,ENSG00000213859,ENSG00000072818	ENSG00000132522,ENSG00000132507,ENSG00000169992,ENSG00000072818,ENSG00000187838,ENSG00000215041,ENSG00000205544,ENSG00000174292,ENSG00000262481	1462	0	protein_coding	+	TMEM95	chr17:7258442-7260538	2096	2287
ENSG00000112715	3_peaks_stitched	chr6	43737332	43744180	3	6848	10608.31	1291.59	1463	ENSG00000112715	ENSG00000112715	1463	0	protein_coding	+	VEGFA	chr6:43737921-43754224	16303	24680
ENSG00000204217	2_peaks_stitched	chr2	203239495	203243118	2	3623	9807.66	496.69	1464	ENSG00000204217		1464	0	protein_coding	+	BMPR2	chr2:203241659-203432474	190815	12148
ENSG00000143418	3_peaks_stitched	chr1	150945625	150955349	3	9724	11183.54	1872.64	1465	ENSG00000143418,ENSG00000143412	ENSG00000143418,ENSG00000143379,ENSG00000143409,ENSG00000143363	1465	0	protein_coding	-	CERS2	chr1:150933059-150947479	14420	8373
ENSG00000172239	1_peaks_stitched	chr5	43555512	43557778	1	2266	9911.13	601.22	1466	ENSG00000172239	ENSG00000172244,ENSG00000112992,ENSG00000172239	1466	0	protein_coding	-	PAIP1	chr5:43526369-43557860	31491	6641
ENSG00000164300	4_peaks_stitched	chr5	79541013	79553403	4	12390	10901.08	1595.78	1467	ENSG00000164300		1467	0	protein_coding	-	SERINC5	chr5:79407050-79551898	144848	5835
ENSG00000169692	6_peaks_stitched	chr9	139559683	139590387	6	30704	14832.28	5527.92	1468	ENSG00000172889,ENSG00000169692	ENSG00000165716,ENSG00000187922,ENSG00000267206,ENSG00000204003	1468	0	protein_coding	-	AGPAT2	chr9:139567595-139581875	14280	3958
ENSG00000148335	6_peaks_stitched	chr9	132168294	132177292	6	8998	10998.08	1695.07	1469			1469	0	protein_coding	+	NTMT1	chr9:132371163-132398209	27046	4165
ENSG00000136379	6_peaks_stitched	chr15	80986598	81002851	6	16253	11554.94	2254.16	1470	ENSG00000136379		1470	0	protein_coding	+	ABHD17C	chr15:80972025-81047962	75937	7475
ENSG00000024422	8_peaks_stitched	chr19	48216331	48233617	8	17286	11190.58	1892.22	1471	ENSG00000024422	ENSG00000105373,ENSG00000178980,ENSG00000063169	1471	0	protein_coding	+	EHD2	chr19:48216600-48246391	29791	6318
ENSG00000243678	3_peaks_stitched	chr17	49230308	49245071	3	14763	11265.71	1969.14	1472	ENSG00000239672,ENSG00000243678,ENSG00000011052	ENSG00000243678,ENSG00000008294,ENSG00000011258	1472	0	protein_coding	+	NME1-NME2	chr17:49230920-49249108	18188	5134
ENSG00000007384	2_peaks_stitched	chr16	120575	128926	2	8351	10218.05	921.93	1473	ENSG00000103152,ENSG00000007384	ENSG00000007384,ENSG00000161980,ENSG00000161981,ENSG00000103148	1473	0	protein_coding	-	RHBDF1	chr16:108058-126354	18296	10294
ENSG00000018510	2_peaks_stitched	chr2	178257031	178264601	2	7570	10783.85	1492.39	1474	ENSG00000018510,ENSG00000116044	ENSG00000018510	1474	0	protein_coding	+	AGPS	chr2:178257372-178408564	151192	8982
ENSG00000128908	1_peaks_stitched	chr15	41407270	41409603	1	2333	9772.32	484.53	1475	ENSG00000128908	ENSG00000128908	1475	0	protein_coding	-	INO80	chr15:41271078-41408552	137474	11300
ENSG00000125107	6_peaks_stitched	chr16	58661770	58686170	6	24400	12315.79	3038.43	1476	ENSG00000125107	ENSG00000103042,ENSG00000125107	1476	0	protein_coding	-	CNOT1	chr16:58553855-58663790	109935	17433
ENSG00000152076	6_peaks_stitched	chr2	130885029	130903030	6	18001	13523.04	4259.46	1477	ENSG00000152076,ENSG00000196604	ENSG00000136699,ENSG00000152082,ENSG00000196604	1477	0	protein_coding	-	CCDC74B	chr2:130896860-130902707	5847	10616
ENSG00000166924	7_peaks_stitched	chr7	100073524	100091871	7	18347	12542.65	3286.33	1478	ENSG00000166924,ENSG00000166925	ENSG00000106351,ENSG00000185955,ENSG00000146834,ENSG00000078487,ENSG00000160813,ENSG00000166924,ENSG00000166925	1478	0	protein_coding	+	NYAP1	chr7:100081550-100092422	10872	5958
ENSG00000180891	14_peaks_stitched	chr17	55926533	55982325	14	55792	16616.65	7361.17	1479	ENSG00000181610,ENSG00000180891		1479	0	protein_coding	-	CUEDC1	chr17:55938604-56032684	94080	11070
ENSG00000127564	6_peaks_stitched	chr16	3013587	3033790	6	20203	11718.23	2463.2	1480	ENSG00000162073,ENSG00000127564,ENSG00000131650	ENSG00000262152,ENSG00000184697,ENSG00000131652,ENSG00000059122,ENSG00000103145,ENSG00000006327,ENSG00000162069,ENSG00000213937	1480	0	protein_coding	-	PKMYT1	chr16:3018025-3030540	12515	11925
ENSG00000105771	5_peaks_stitched	chr19	44257397	44270034	5	12637	10558.97	1304.97	1481	ENSG00000105771	ENSG00000159871,ENSG00000124449,ENSG00000105771,ENSG00000104783	1481	0	protein_coding	-	SMG9	chr19:44235301-44259142	23841	8205
ENSG00000162607	2_peaks_stitched	chr1	62901077	62904161	2	3084	9793.85	545.07	1482	ENSG00000162607	ENSG00000116641	1482	0	protein_coding	+	USP1	chr1:62901968-62917475	15507	6488
ENSG00000120705	2_peaks_stitched	chr5	137877279	137880613	2	3334	9791.33	546.19	1483	ENSG00000120705	ENSG00000113013,ENSG00000120705	1483	0	protein_coding	-	ETF1	chr5:137841784-137878989	37205	9104
ENSG00000113368	1_peaks_stitched	chr5	126111255	126114789	1	3534	9890.06	654.46	1484	ENSG00000113368	ENSG00000113368	1484	0	protein_coding	+	LMNB1	chr5:126112315-126172712	60397	8162
ENSG00000180228	1_peaks_stitched	chr2	179314515	179316988	1	2473	9854.17	623.03	1485	ENSG00000180228,ENSG00000204311	ENSG00000079150,ENSG00000180228,ENSG00000204311,ENSG00000116095	1485	0	protein_coding	-	PRKRA	chr2:179296141-179316239	20098	8746
ENSG00000006704	10_peaks_stitched	chr7	73866295	73898579	10	32284	12446.66	3229.3	1486	ENSG00000006704	ENSG00000006704	1486	0	protein_coding	+	GTF2IRD1	chr7:73868120-74016931	148811	8269
ENSG00000177200	7_peaks_stitched	chr16	53065451	53096173	7	30722	13224.37	4013.07	1487	ENSG00000177200	ENSG00000177200	1487	0	protein_coding	+	CHD9	chr16:53088945-53363062	274117	29219
ENSG00000101624	2_peaks_stitched	chr18	12693831	12704003	2	10172	10509.33	1312.2	1488	ENSG00000101624,ENSG00000128789	ENSG00000215527,ENSG00000134278,ENSG00000101624,ENSG00000128789	1488	0	protein_coding	-	CEP76	chr18:12661832-12702776	40944	9267
ENSG00000054282	4_peaks_stitched	chr1	243416385	243433271	4	16886	11079	1896.06	1489	ENSG00000054282,ENSG00000143702	ENSG00000054282,ENSG00000269795	1489	0	protein_coding	+	SDCCAG8	chr1:243419320-243663394	244074	8503
ENSG00000167770	7_peaks_stitched	chr11	63741403	63767987	7	26584	11694.58	2512.11	1490	ENSG00000167770,ENSG00000133315,ENSG00000176340,ENSG00000256100	ENSG00000110583,ENSG00000167770	1490	0	protein_coding	+	OTUB1	chr11:63753325-63769283	15958	12353
ENSG00000096696	10_peaks_stitched	chr6	7532294	7559754	10	27460	12369.34	3188.94	1491	ENSG00000096696	ENSG00000168566	1491	0	protein_coding	+	DSP	chr6:7541808-7586950	45142	15239
ENSG00000103811	12_peaks_stitched	chr15	79206630	79245266	12	38636	14474.8	5299.24	1492	ENSG00000103811	ENSG00000185787,ENSG00000058335	1492	0	protein_coding	-	CTSH	chr15:79213400-79241916	28516	10315
ENSG00000125970	2_peaks_stitched	chr20	32579830	32583303	2	3473	9840.69	665.95	1493	ENSG00000125970	ENSG00000125970	1493	0	protein_coding	+	RALY	chr20:32581452-32696114	114662	5294
ENSG00000107731	9_peaks_stitched	chr10	73002022	73030582	9	28560	13689.74	4517.53	1494	ENSG00000107731	ENSG00000198246	1494	0	protein_coding	+	UNC5B	chr10:72972327-73062621	90294	6961
ENSG00000101972	2_peaks_stitched	chrX	123092335	123096904	2	4569	9673.32	505.49	1495	ENSG00000101972	ENSG00000101966,ENSG00000101972	1495	0	protein_coding	+	STAG2	chrX:123094062-123556514	462452	11312
ENSG00000114933	1_peaks_stitched	chr2	206949177	206952178	1	3001	9558.1	393.49	1496	ENSG00000114933	ENSG00000114933,ENSG00000023228	1496	0	protein_coding	-	INO80D	chr2:206858445-206951027	92582	15025
ENSG00000176390	2_peaks_stitched	chr17	29025161	29037882	2	12721	11272.95	2114.84	1497			1497	0	protein_coding	-	CRLF3	chr17:29096406-29151794	55388	5608
ENSG00000171680	3_peaks_stitched	chr1	6545280	6557469	3	12189	10385.84	1227.73	1498	ENSG00000171680	ENSG00000187017,ENSG00000215788,ENSG00000171680,ENSG00000162408	1498	0	protein_coding	-	PLEKHG5	chr1:6526152-6580121	53969	9903
ENSG00000112514	6_peaks_stitched	chr6	33377116	33396488	6	19372	11603.71	2450.11	1499	ENSG00000112511,ENSG00000112514,ENSG00000197283,ENSG00000237649	ENSG00000197283,ENSG00000237649,ENSG00000213588	1499	0	protein_coding	-	CUTA	chr6:33384219-33386094	1875	7037
ENSG00000107581	7_peaks_stitched	chr10	120838383	120864628	7	26245	11659.72	2506.8	1500	ENSG00000119979,ENSG00000107581	ENSG00000119979,ENSG00000188613,ENSG00000107581	1500	0	protein_coding	-	EIF3A	chr10:120794356-120840316	45960	6906
ENSG00000137857	5_peaks_stitched	chr15	45440906	45460106	5	19200	11957.81	2806.71	1501	ENSG00000137857,ENSG00000138606	ENSG00000138606,ENSG00000137857,ENSG00000140279,ENSG00000140274,ENSG00000140254,ENSG00000261709	1501	0	protein_coding	+	DUOX1	chr15:45422131-45457774	35643	12923
ENSG00000102390	2_peaks_stitched	chrX	75364246	75370532	2	6286	9762.65	613.97	1502		ENSG00000102390	1502	0	protein_coding	+	PBDC1	chrX:75392771-75398039	5268	1903
ENSG00000204176	11_peaks_stitched	chr10	46951404	46968474	11	17070	13165.87	4017.69	1503	ENSG00000204176	ENSG00000204175	1503	0	protein_coding	-	SYT15	chr10:46955444-46971400	15956	8109
ENSG00000119042	5_peaks_stitched	chr2	200320466	200328366	5	7900	10665.84	1522.19	1504	ENSG00000119042	ENSG00000119042	1504	0	protein_coding	-	SATB2	chr2:200134223-200335989	201766	17783
ENSG00000167536	2_peaks_stitched	chr17	27222855	27230087	2	7232	10613.82	1473.23	1505	ENSG00000167536,ENSG00000132589	ENSG00000179761,ENSG00000109118,ENSG00000132591,ENSG00000132589,ENSG00000264066,ENSG00000173065	1505	0	protein_coding	-	DHRS13	chr17:27224799-27230089	5290	4946
ENSG00000165476	9_peaks_stitched	chr10	65251457	65282590	9	31133	12530.53	3390.74	1506	ENSG00000165476	ENSG00000171988	1506	0	protein_coding	+	REEP3	chr10:65281123-65384883	103760	9505
ENSG00000112759	7_peaks_stitched	chr6	44165118	44191959	7	26841	12403.47	3264.01	1507	ENSG00000112759	ENSG00000112759,ENSG00000157593,ENSG00000178233,ENSG00000137225,ENSG00000146232,ENSG00000096384	1507	0	protein_coding	+	SLC29A1	chr6:44187242-44201888	14646	5915
ENSG00000224652	6_peaks_stitched	chr3	195853471	195871443	6	17972	13113.13	3973.81	1508	ENSG00000224652	ENSG00000072274	1508	0	lincRNA	+	LINC00885	chr3:195869507-195887761	18254	1825
ENSG00000133112	10_peaks_stitched	chr13	45905748	45942468	10	36720	12888.33	3749.85	1509	ENSG00000133112	ENSG00000174032	1509	0	protein_coding	-	TPT1	chr13:45911008-45915505	4497	8519
ENSG00000137845	8_peaks_stitched	chr15	59003141	59042661	8	39520	13640.15	4504.97	1510	ENSG00000137845	ENSG00000128923,ENSG00000137845	1510	0	protein_coding	-	ADAM10	chr15:58887403-59042177	154774	15491
ENSG00000109046	6_peaks_stitched	chr17	25659048	25681474	6	22426	12720.42	3592.79	1511		ENSG00000109046	1511	0	protein_coding	+	WSB1	chr17:25621102-25640657	19555	14327
ENSG00000165410	9_peaks_stitched	chr14	35162480	35203185	9	40705	20043.89	10921.35	1512	ENSG00000165410	ENSG00000198604	1512	0	protein_coding	-	CFL2	chr14:35179593-35184029	4436	6133
ENSG00000065970	3_peaks_stitched	chr12	8178597	8191855	3	13258	11212.72	2091.44	1513	ENSG00000065970	ENSG00000089818,ENSG00000065970,ENSG00000171860	1513	0	protein_coding	+	FOXJ2	chr12:8185299-8208099	22800	7379
ENSG00000170412	6_peaks_stitched	chr17	72413062	72450886	6	37824	14049.79	4930.44	1514	ENSG00000170412	ENSG00000167851,ENSG00000257008	1514	0	protein_coding	+	GPRC5C	chr17:72420990-72447792	26802	12445
ENSG00000113430	2_peaks_stitched	chr5	1882066	1888103	2	6037	10206.87	1088.2	1515	ENSG00000113430	ENSG00000113430	1515	0	protein_coding	-	IRX4	chr5:1877541-1887350	9809	6202
ENSG00000147889	5_peaks_stitched	chr9	21981777	22009329	5	27552	11409.04	2291.07	1516	ENSG00000147889,ENSG00000147883	ENSG00000224854,ENSG00000147889	1516	0	protein_coding	-	CDKN2A	chr9:21967751-21995300	27549	9596
ENSG00000129422	3_peaks_stitched	chr8	17583257	17596696	3	13439	10357	1241.73	1517	ENSG00000129422	ENSG00000129422	1517	0	protein_coding	-	MTUS1	chr8:17501304-17658426	157122	25259
ENSG00000213240	3_peaks_stitched	chr1	145208528	145220187	3	11659	17101.08	7986.56	1518	ENSG00000213240	ENSG00000213240	1518	0	protein_coding	+	NOTCH2NL	chr1:145209119-145291972	82853	7454
ENSG00000138668	1_peaks_stitched	chr4	83292969	83296724	1	3755	9677.71	563.76	1519	ENSG00000138668	ENSG00000138668	1519	0	protein_coding	-	HNRNPD	chr4:83273651-83295656	22005	12919
ENSG00000186723	5_peaks_stitched	chr19	15938971	15949450	5	10479	10308.44	1194.63	1520		ENSG00000172519,ENSG00000186723,ENSG00000186115	1520	0	protein_coding	-	OR10H1	chr19:15917817-15918936	1119	1119
ENSG00000168282	2_peaks_stitched	chr14	50086369	50102625	2	16256	10881.26	1769.44	1521	ENSG00000165502,ENSG00000168282,ENSG00000165506	ENSG00000213741,ENSG00000165501,ENSG00000100479,ENSG00000253459,ENSG00000165506	1521	0	protein_coding	+	MGAT2	chr14:50087489-50090198	2709	2709
ENSG00000148154	9_peaks_stitched	chr9	114653745	114684915	9	31170	13383.72	4273.48	1522	ENSG00000148154	ENSG00000148154	1522	0	protein_coding	+	UGCG	chr9:114659046-114697649	38603	5519
ENSG00000186635	8_peaks_stitched	chr11	72431200	72464066	8	32866	12780.21	3672.97	1523	ENSG00000186635	ENSG00000214530,ENSG00000186635,ENSG00000186642	1523	0	protein_coding	-	ARAP1	chr11:72396114-72504644	108530	14551
ENSG00000105127	1_peaks_stitched	chr19	15488427	15491927	1	3500	9482.49	376.54	1524	ENSG00000105127,ENSG00000011243	ENSG00000011243,ENSG00000141867,ENSG00000011451,ENSG00000105127	1524	0	protein_coding	-	AKAP8	chr19:15464196-15490609	26413	6981
ENSG00000143401	2_peaks_stitched	chr1	150206015	150209597	2	3582	9744.76	643.05	1525	ENSG00000143401	ENSG00000117362,ENSG00000159208,ENSG00000143401,ENSG00000118292,ENSG00000118298	1525	0	protein_coding	-	ANP32E	chr1:150190717-150208504	17787	12002
ENSG00000197818	12_peaks_stitched	chr20	48428731	48489729	12	60998	14964.03	5869.55	1526	ENSG00000197818	ENSG00000158480,ENSG00000197818	1526	0	protein_coding	+	SLC9A8	chr20:48429250-48508779	79529	13460
ENSG00000177606	3_peaks_stitched	chr1	59245719	59251788	3	6069	9864.79	771.57	1527	ENSG00000234807,ENSG00000177606		1527	0	protein_coding	-	JUN	chr1:59246465-59249785	3320	3320
ENSG00000063046	5_peaks_stitched	chr12	53385572	53402366	5	16794	10777.75	1685.02	1528	ENSG00000063046	ENSG00000111077,ENSG00000111057,ENSG00000170421,ENSG00000063046	1528	0	protein_coding	+	EIF4B	chr12:53399942-53435993	36051	8720
ENSG00000100439	9_peaks_stitched	chr14	23057326	23084240	9	26914	13767.26	4675.32	1529	ENSG00000100439,ENSG00000129562	ENSG00000255804,ENSG00000129562,ENSG00000259003	1529	0	protein_coding	+	ABHD4	chr14:23067146-23081265	14119	5776
ENSG00000108292	1_peaks_stitched	chr17	36857691	36863004	1	5313	9957.48	872.64	1530	ENSG00000108292	ENSG00000056661,ENSG00000108294,ENSG00000108292,ENSG00000227450,ENSG00000230055,ENSG00000269094,ENSG00000179294	1530	0	protein_coding	+	MLLT6	chr17:36861795-36886056	24261	18667
ENSG00000173757	11_peaks_stitched	chr17	40399996	40452098	11	52102	15200.99	6117.79	1531	ENSG00000126561,ENSG00000173757	ENSG00000168610,ENSG00000126561,ENSG00000173757	1531	0	protein_coding	-	STAT5B	chr17:40351186-40428725	77539	7840
ENSG00000118308	2_peaks_stitched	chr12	25194015	25210168	2	16153	15051.68	5974.34	1532	ENSG00000118308	ENSG00000118308,ENSG00000226397	1532	0	protein_coding	+	LRMP	chr12:25173936-25261268	87332	11472
ENSG00000155130	3_peaks_stitched	chr6	114175810	114181981	3	6171	9691.32	614.72	1533	ENSG00000155130		1533	0	protein_coding	+	MARCKS	chr6:114178541-114184648	6107	4271
ENSG00000169641	9_peaks_stitched	chr1	23493680	23528974	9	35294	12403.36	3336.76	1534	ENSG00000169641,ENSG00000179546	ENSG00000169641	1534	0	protein_coding	-	LUZP1	chr1:23410516-23504301	93785	16351
ENSG00000049618	1_peaks_stitched	chr6	157097724	157101514	1	3790	9461.36	407.92	1535	ENSG00000049618	ENSG00000049618	1535	0	protein_coding	+	ARID1B	chr6:157099063-157531913	432850	27466
ENSG00000175315	4_peaks_stitched	chr11	65768440	65788704	4	20264	13445.19	4393.51	1536	ENSG00000175294,ENSG00000175334,ENSG00000175376,ENSG00000175315	ENSG00000087365,ENSG00000175467,ENSG00000175115,ENSG00000175229,ENSG00000175376	1536	0	protein_coding	+	CST6	chr11:65779312-65780976	1664	756
ENSG00000162924	2_peaks_stitched	chr2	61107800	61113424	2	5624	9951.5	900.14	1537	ENSG00000162924		1537	0	protein_coding	+	REL	chr2:61108656-61158745	50089	12659
ENSG00000221829	3_peaks_stitched	chr9	35070644	35080304	3	9660	10372.62	1322.2	1538	ENSG00000165280,ENSG00000221829	ENSG00000005238,ENSG00000165282,ENSG00000269510,ENSG00000174038,ENSG00000165283,ENSG00000165280	1538	0	protein_coding	-	FANCG	chr9:35073832-35080013	6181	6368
ENSG00000110958	5_peaks_stitched	chr12	57074319	57083884	5	9565	10035.63	985.45	1539	ENSG00000110958	ENSG00000196531,ENSG00000076108,ENSG00000110955	1539	0	protein_coding	-	PTGES3	chr12:57057127-57082159	25032	7469
ENSG00000140950	6_peaks_stitched	chr16	84532630	84540085	6	7455	10423.61	1373.45	1540	ENSG00000140950	ENSG00000064270,ENSG00000140950	1540	0	protein_coding	-	TLDC1	chr16:84511681-84587639	75958	8904
ENSG00000173960	3_peaks_stitched	chr2	24148813	24169101	3	20288	10977.58	1937.69	1541	ENSG00000173960,ENSG00000119778	ENSG00000173960	1541	0	protein_coding	+	UBXN2A	chr2:24150155-24227779	77624	9317
ENSG00000139926	2_peaks_stitched	chr14	52116659	52120008	2	3349	9543.31	507.21	1542	ENSG00000139926	ENSG00000139926	1542	0	protein_coding	+	FRMD6	chr14:51955818-52197445	241627	22408
ENSG00000156802	2_peaks_stitched	chr8	124396630	124409332	2	12702	11240.64	2207.06	1543	ENSG00000156802	ENSG00000156795,ENSG00000156802	1543	0	protein_coding	-	ATAD2	chr8:124332090-124428590	96500	9926
ENSG00000168564	3_peaks_stitched	chr4	184359320	184367024	3	7704	10065.43	1043.04	1544	ENSG00000168564	ENSG00000168564	1544	0	protein_coding	+	CDKN2AIP	chr4:184365744-184369351	3607	5240
ENSG00000239306	2_peaks_stitched	chr11	66383107	66386677	2	3570	9915.77	896.3	1545	ENSG00000239306,ENSG00000173933,ENSG00000248643	ENSG00000174080,ENSG00000173933,ENSG00000173992,ENSG00000173914,ENSG00000248643,ENSG00000182791	1545	0	protein_coding	+	RBM14	chr11:66384053-66394818	10765	8065
ENSG00000182521	5_peaks_stitched	chr14	55913099	55926317	5	13218	10544.7	1526.66	1546	ENSG00000182521	ENSG00000126775,ENSG00000182521	1546	0	protein_coding	-	TBPL2	chr14:55880259-55923444	43185	2585
ENSG00000183770	2_peaks_stitched	chr3	138654545	138666820	2	12275	10754.97	1739.21	1547	ENSG00000206262,ENSG00000183770		1547	0	protein_coding	-	FOXL2	chr3:138663066-138665982	2916	2916
ENSG00000176919	2_peaks_stitched	chr9	139837764	139845297	2	7533	10726.35	1716.72	1548	ENSG00000176919,ENSG00000159069,ENSG00000184925	ENSG00000159069,ENSG00000148362,ENSG00000184925,ENSG00000107317,ENSG00000214402,ENSG00000127191,ENSG00000169583,ENSG00000198454	1548	0	protein_coding	+	C8G	chr9:139839698-139841426	1728	1940
ENSG00000142039	7_peaks_stitched	chr19	41815240	41835098	7	19858	11229.35	2222.45	1549	ENSG00000142039,ENSG00000105329	ENSG00000123810,ENSG00000142046,ENSG00000105323,ENSG00000255730,ENSG00000105329,ENSG00000248098	1549	0	protein_coding	+	CCDC97	chr19:41816094-41830788	14694	4260
ENSG00000105810	2_peaks_stitched	chr7	92460619	92466285	2	5666	10438.59	1433.96	1550	ENSG00000105810		1550	0	protein_coding	-	CDK6	chr7:92234235-92465908	231673	13583
ENSG00000167671	5_peaks_stitched	chr19	4454585	4474112	5	19527	10825.68	1824.06	1551	ENSG00000167671,ENSG00000167674	ENSG00000167671,ENSG00000167674,ENSG00000167670,ENSG00000167676	1551	0	protein_coding	-	UBXN6	chr19:4444996-4457819	12823	11409
ENSG00000171848	1_peaks_stitched	chr2	10259863	10263980	1	4117	9643.46	645.04	1552	ENSG00000171848	ENSG00000233502,ENSG00000163009,ENSG00000171848,ENSG00000205795	1552	0	protein_coding	+	RRM2	chr2:10262455-10271545	9090	7103
ENSG00000168159	1_peaks_stitched	chr1	228673864	228676750	1	2886	9492.38	494.4	1553	ENSG00000168159	ENSG00000168159,ENSG00000181218,ENSG00000196890	1553	0	protein_coding	+	RNF187	chr1:228674762-228683467	8705	4174
ENSG00000090975	11_peaks_stitched	chr12	123610612	123636328	11	25716	11820.59	2824.09	1554	ENSG00000090975	ENSG00000090975,ENSG00000051825	1554	0	protein_coding	-	PITPNM2	chr12:123468027-123634562	166535	13589
ENSG00000100462	4_peaks_stitched	chr14	23386933	23400213	4	13280	11137.5	2142.39	1555	ENSG00000100462,ENSG00000100461	ENSG00000092036,ENSG00000197324,ENSG00000100461,ENSG00000139890,ENSG00000129474	1555	0	protein_coding	-	PRMT5	chr14:23389720-23398794	9074	11772
ENSG00000027075	12_peaks_stitched	chr14	61929266	61952270	12	23004	11529.33	2534.55	1556	ENSG00000027075	ENSG00000027075	1556	0	protein_coding	+	PRKCH	chr14:61654277-62017694	363417	12750
ENSG00000119314	3_peaks_stitched	chr9	115093027	115097238	3	4211	9726.26	731.51	1557	ENSG00000119314	ENSG00000119471	1557	0	protein_coding	-	PTBP3	chr9:114980715-115095947	115232	11572
ENSG00000196262	2_peaks_stitched	chr7	44835023	44838669	2	3646	9650.9	658.47	1558	ENSG00000196262	ENSG00000105968,ENSG00000122515	1558	0	protein_coding	+	PPIA	chr7:44836279-44864163	27884	7226
ENSG00000254087	11_peaks_stitched	chr8	56812390	56858797	11	46407	13065.45	4074.65	1559	ENSG00000254087	ENSG00000254087	1559	0	protein_coding	+	LYN	chr8:56792372-56923940	131568	4557
ENSG00000012660	3_peaks_stitched	chr6	53186515	53193920	3	7405	10922.22	1935.15	1560	ENSG00000012660		1560	0	protein_coding	-	ELOVL5	chr6:53132196-53213947	81751	9336
ENSG00000234703	8_peaks_stitched	chr21	36508380	36532107	8	23727	10899.7	1913.92	1561	ENSG00000159216,ENSG00000234703		1561	0	lincRNA	+	AF015262.2	chr21:36508935-36511519	2584	696
ENSG00000111077	6_peaks_stitched	chr12	53440155	53473975	6	33820	13849.71	4864.68	1562	ENSG00000167778,ENSG00000111077	ENSG00000111077,ENSG00000063046,ENSG00000167779,ENSG00000167780	1562	0	protein_coding	+	TENC1	chr12:53440753-53458156	17403	18139
ENSG00000140396	1_peaks_stitched	chr8	71313922	71316957	1	3035	9423.26	438.26	1563	ENSG00000140396		1563	0	protein_coding	-	NCOA2	chr8:71021997-71316040	294043	13652
ENSG00000011009	5_peaks_stitched	chr1	24104085	24128075	5	23990	11530.22	2548.2	1564	ENSG00000011009,ENSG00000117308,ENSG00000057757	ENSG00000117305,ENSG00000011007	1564	0	protein_coding	+	LYPLA2	chr1:24117460-24122029	4569	6522
ENSG00000073969	5_peaks_stitched	chr17	44835453	44850415	5	14962	10830.92	1850.62	1565	ENSG00000108379	ENSG00000073969	1565	0	protein_coding	+	NSF	chr17:44668035-44834830	166795	6420
ENSG00000187838	4_peaks_stitched	chr17	7283938	7308937	4	24999	11515.71	2546.77	1566	ENSG00000169992,ENSG00000187838,ENSG00000174292,ENSG00000205544,ENSG00000262481	ENSG00000182896,ENSG00000170175,ENSG00000072818,ENSG00000181323,ENSG00000169992,ENSG00000161958,ENSG00000184560,ENSG00000181284,ENSG00000213859	1566	0	protein_coding	-	TMEM256-PLSCR3	chr17:7293046-7307416	14370	11822
ENSG00000103275	4_peaks_stitched	chr16	1347168	1361977	4	14809	10719.39	1751.44	1567	ENSG00000103275	ENSG00000196364,ENSG00000007520,ENSG00000090581,ENSG00000103275,ENSG00000095917,ENSG00000007516	1567	0	protein_coding	+	UBE2I	chr16:1355548-1377019	21471	21603
ENSG00000112651	2_peaks_stitched	chr6	43020517	43028563	2	8046	10531.89	1569.22	1568	ENSG00000112651,ENSG00000137171,ENSG00000044090	ENSG00000112640,ENSG00000137171,ENSG00000124541,ENSG00000112655,ENSG00000124702,ENSG00000124733,ENSG00000044090	1568	0	protein_coding	-	MRPL2	chr6:43021767-43027544	5777	5430
ENSG00000169410	2_peaks_stitched	chr15	75865330	75872218	2	6888	10197.64	1235.22	1569	ENSG00000169410	ENSG00000169371,ENSG00000169410	1569	0	protein_coding	-	PTPN9	chr15:75759462-75871630	112168	5480
ENSG00000227143	13_peaks_stitched	chr10	123062013	123093759	13	31746	11902.48	2941.53	1570			1570	0	lincRNA	+	LINC01153	chr10:122938214-122945480	7266	2862
ENSG00000121316	3_peaks_stitched	chr12	14706971	14722296	3	15325	10774.18	1820.64	1571	ENSG00000121316	ENSG00000121316	1571	0	protein_coding	-	PLBD1	chr12:14656595-14721283	64688	3135
ENSG00000103326	4_peaks_stitched	chr16	575201	586299	4	11098	10547.07	1597.59	1572	ENSG00000103326	ENSG00000103326,ENSG00000090565,ENSG00000007541,ENSG00000257108,ENSG00000161992	1572	0	protein_coding	+	CAPN15	chr16:577717-604636	26919	10588
ENSG00000165312	3_peaks_stitched	chr10	23727298	23731738	3	4440	9644.53	695.81	1573	ENSG00000165312		1573	0	protein_coding	+	OTUD1	chr10:23728198-23731308	3110	3110
ENSG00000128045	2_peaks_stitched	chr4	53702335	53715486	2	13151	10936.33	1987.61	1574		ENSG00000128045	1574	0	protein_coding	+	RASL11B	chr4:53728457-53733000	4543	4302
ENSG00000114346	3_peaks_stitched	chr3	172466244	172469918	3	3674	9870.72	922.31	1575	ENSG00000114346	ENSG00000114346,ENSG00000144959	1575	0	protein_coding	+	ECT2	chr3:172468472-172539264	70792	10472
ENSG00000150281	3_peaks_stitched	chr16	30904387	30914276	3	9889	10272.27	1342.04	1576	ENSG00000099385,ENSG00000150281	ENSG00000099364,ENSG00000175938	1576	0	protein_coding	+	CTF1	chr16:30907928-30914881	6953	3275
ENSG00000241878	14_peaks_stitched	chr22	32019857	32059099	14	39242	13161.64	4233.66	1577	ENSG00000241878	ENSG00000198089,ENSG00000183530	1577	0	protein_coding	-	PISD	chr22:32014477-32058418	43941	15664
ENSG00000177508	1_peaks_stitched	chr16	54319138	54321818	1	2680	9458	531.32	1578	ENSG00000177508		1578	0	protein_coding	-	IRX3	chr16:54317216-54320675	3459	4510
ENSG00000187239	3_peaks_stitched	chr9	132800698	132817339	3	16641	11183.2	2260.57	1579	ENSG00000148358,ENSG00000187239	ENSG00000148358,ENSG00000187239	1579	0	protein_coding	-	FNBP1	chr9:132649466-132805473	156007	8892
ENSG00000198807	5_peaks_stitched	chr14	37130580	37134595	5	4015	10459.13	1545.95	1580	ENSG00000198807	ENSG00000198807	1580	0	protein_coding	+	PAX9	chr14:37126773-37148920	22147	9980
ENSG00000170456	2_peaks_stitched	chr12	31742602	31755184	2	12582	13861.07	4956.02	1581	ENSG00000170456	ENSG00000139160	1581	0	protein_coding	-	DENND5B	chr12:31535157-31744031	208874	13992
ENSG00000130702	5_peaks_stitched	chr20	60877042	60892827	5	15785	11192.93	2290.51	1582	ENSG00000130702,ENSG00000130706	ENSG00000130703,ENSG00000130702	1582	0	protein_coding	-	LAMA5	chr20:60883011-60942368	59357	18515
ENSG00000134262	1_peaks_stitched	chr1	114446671	114448734	1	2063	10292.4	1390.13	1583	ENSG00000118655,ENSG00000134262	ENSG00000188761,ENSG00000163349,ENSG00000134262,ENSG00000134242	1583	0	protein_coding	-	AP4B1	chr1:114437370-114447823	10453	13119
ENSG00000145494	4_peaks_stitched	chr5	1798898	1814071	4	15173	11400.25	2507.16	1584	ENSG00000171421,ENSG00000145494		1584	0	protein_coding	+	NDUFS6	chr5:1801514-1816719	15205	1830
ENSG00000168259	7_peaks_stitched	chr17	40161988	40172857	7	10869	10351.18	1464.51	1585	ENSG00000168256,ENSG00000168259	ENSG00000168259,ENSG00000173786,ENSG00000187595	1585	0	protein_coding	-	DNAJC7	chr17:40128451-40173394	44943	13343
ENSG00000160445	5_peaks_stitched	chr9	131533437	131550647	5	17210	10902.03	2022.05	1586	ENSG00000160445,ENSG00000107021	ENSG00000160446,ENSG00000167136,ENSG00000198917,ENSG00000171097	1586	0	protein_coding	-	ZER1	chr9:131492065-131534693	42628	5148
ENSG00000172831	4_peaks_stitched	chr16	66967414	66988176	4	20762	11867.5	2994.97	1587	ENSG00000172831,ENSG00000166595	ENSG00000166589,ENSG00000172828,ENSG00000172824,ENSG00000166592	1587	0	protein_coding	+	CES2	chr16:66968347-66978999	10652	13556
ENSG00000167460	3_peaks_stitched	chr19	16177911	16191013	3	13102	10414.38	1545.76	1588	ENSG00000167460	ENSG00000167461,ENSG00000167460	1588	0	protein_coding	+	TPM4	chr19:16177831-16213813	35982	11655
ENSG00000145284	8_peaks_stitched	chr4	83701019	83720505	8	19486	11489.89	2624.26	1589	ENSG00000145284	ENSG00000138674	1589	0	protein_coding	-	SCD5	chr4:83550692-83720010	169318	5459
ENSG00000212734	8_peaks_stitched	chr17	6542460	6575099	8	32639	12352.11	3490.68	1590	ENSG00000129235,ENSG00000108590,ENSG00000198920,ENSG00000212734	ENSG00000198920,ENSG00000141485	1590	0	protein_coding	+	C17orf100	chr17:6554971-6556791	1820	1820
ENSG00000138760	6_peaks_stitched	chr4	77115058	77135874	6	20816	11666.4	2806.48	1591	ENSG00000138760,ENSG00000189157	ENSG00000138750,ENSG00000272414,ENSG00000189157,ENSG00000138760	1591	0	protein_coding	-	SCARB2	chr4:77079890-77135046	55156	7067
ENSG00000198081	1_peaks_stitched	chr18	5294514	5297153	1	2639	9579.46	720.17	1592	ENSG00000198081	ENSG00000198081	1592	0	protein_coding	-	ZBTB14	chr18:5289018-5297052	8034	7349
ENSG00000149527	5_peaks_stitched	chr1	2343180	2363607	5	20427	11591.44	2732.54	1593	ENSG00000157911,ENSG00000149527	ENSG00000157916,ENSG00000149527,ENSG00000157911,ENSG00000116151	1593	0	protein_coding	+	PLCH2	chr1:2357419-2436969	79550	23880
ENSG00000158615	7_peaks_stitched	chr1	204378622	204395613	7	16991	10723.08	1865.87	1594	ENSG00000158615,ENSG00000133056	ENSG00000143850,ENSG00000133056	1594	0	protein_coding	-	PPP1R15B	chr1:204372515-204380919	8404	5225
ENSG00000225485	3_peaks_stitched	chr17	36603766	36612361	3	8595	10208.54	1353.91	1595	ENSG00000225485	ENSG00000225485	1595	0	protein_coding	+	ARHGAP23	chr17:36584662-36668628	83966	9497
ENSG00000203697	2_peaks_stitched	chr1	223742643	223747705	2	5062	9794.1	939.7	1596	ENSG00000203697	ENSG00000203697	1596	0	protein_coding	-	CAPN8	chr1:223711349-223853436	142087	7544
ENSG00000074047	7_peaks_stitched	chr2	121604969	121637389	7	32420	15931.5	7079.16	1597	ENSG00000074047		1597	0	protein_coding	+	GLI2	chr2:121493199-121750229	257030	18479
ENSG00000204842	1_peaks_stitched	chr12	112035159	112038459	1	3300	9331.04	483.49	1598	ENSG00000204842	ENSG00000204842	1598	0	protein_coding	-	ATXN2	chr12:111890018-112037480	147462	25273
ENSG00000169499	9_peaks_stitched	chr8	38749187	38797279	9	48092	13532.61	4689.3	1599	ENSG00000169499	ENSG00000147526,ENSG00000169499,ENSG00000169495	1599	0	protein_coding	+	PLEKHA2	chr8:38758753-38831428	72675	17378
ENSG00000001630	1_peaks_stitched	chr7	91762505	91764951	1	2446	9389.18	548.66	1600	ENSG00000240720,ENSG00000001630	ENSG00000240720,ENSG00000127914,ENSG00000001630	1600	0	protein_coding	-	CYP51A1	chr7:91741465-91772266	30801	5326
ENSG00000156642	3_peaks_stitched	chr15	73924042	73940863	3	16821	11128.3	2291.47	1601	ENSG00000156642	ENSG00000103855	1601	0	protein_coding	-	NPTN	chr15:73852355-73926475	74120	6874
ENSG00000165417	1_peaks_stitched	chr14	81685180	81688781	1	3601	9281.15	455.04	1602	ENSG00000165417		1602	0	protein_coding	-	GTF2A1	chr14:81641796-81687721	45925	7672
ENSG00000144036	4_peaks_stitched	chr2	73049361	73056750	4	7389	9912.5	1086.47	1603	ENSG00000144036		1603	0	protein_coding	-	EXOC6B	chr2:72403113-73053170	650057	11716
ENSG00000068724	6_peaks_stitched	chr2	47181929	47214271	6	32342	13700.7	4874.86	1604	ENSG00000068724	ENSG00000180398,ENSG00000068724	1604	0	protein_coding	+	TTC7A	chr2:47143296-47303276	159980	15431
ENSG00000072571	3_peaks_stitched	chr5	162885287	162890238	3	4951	9488.56	662.9	1605	ENSG00000072571,ENSG00000170584	ENSG00000113328,ENSG00000038274,ENSG00000268800	1605	0	protein_coding	+	HMMR	chr5:162887209-162918947	31738	5506
ENSG00000213213	4_peaks_stitched	chr9	139685723	139703886	4	18163	12351.54	3528.64	1606	ENSG00000244187,ENSG00000213213,ENSG00000196642	ENSG00000232434,ENSG00000196642,ENSG00000054148,ENSG00000177943,ENSG00000187922,ENSG00000177984,ENSG00000204001,ENSG00000204003,ENSG00000267206	1606	0	protein_coding	+	CCDC183	chr9:139690802-139702193	11391	6468
ENSG00000122783	4_peaks_stitched	chr7	134853978	134878408	4	24430	10846.93	2032.44	1607	ENSG00000122783,ENSG00000105875	ENSG00000122783,ENSG00000229974,ENSG00000105875,ENSG00000146859,ENSG00000146857	1607	0	protein_coding	-	C7orf49	chr7:134777115-134855547	78432	10975
ENSG00000129282	6_peaks_stitched	chr17	34947906	34969105	6	21199	11567.74	2756.81	1608	ENSG00000108272,ENSG00000129282	ENSG00000005955,ENSG00000141140	1608	0	protein_coding	+	MRM1	chr17:34958001-34965407	7406	2787
ENSG00000159202	6_peaks_stitched	chr17	46968760	46993152	6	24392	11521.11	2710.22	1609	ENSG00000159199,ENSG00000159202	ENSG00000136436,ENSG00000159210,ENSG00000159202	1609	0	protein_coding	+	UBE2Z	chr17:46985731-47006418	20687	9605
ENSG00000166734	4_peaks_stitched	chr15	44579713	44593071	4	13358	10587.71	1780.3	1610	ENSG00000166734	ENSG00000166734	1610	0	protein_coding	+	CASC4	chr15:44580927-44707956	127029	12276
ENSG00000118985	8_peaks_stitched	chr5	95259865	95298447	8	38582	12737.41	3937.39	1611	ENSG00000118985	ENSG00000118985	1611	0	protein_coding	-	ELL2	chr5:95220802-95297775	76973	9963
ENSG00000213977	4_peaks_stitched	chr17	3562843	3573043	4	10200	10056.04	1262.48	1612	ENSG00000040531,ENSG00000127774,ENSG00000257950,ENSG00000213977	ENSG00000197417,ENSG00000040531,ENSG00000083454,ENSG00000262304,ENSG00000083457	1612	0	protein_coding	-	TAX1BP3	chr17:3566196-3571976	5780	1373
ENSG00000126214	3_peaks_stitched	chr14	104094163	104102881	3	8718	9749.43	957.01	1613	ENSG00000126214	ENSG00000126214,ENSG00000256053	1613	0	protein_coding	+	KLC1	chr14:104028233-104167888	139655	15137
ENSG00000224997	11_peaks_stitched	chr14	104159262	104196038	11	36776	13443.47	4652.72	1614	ENSG00000126214,ENSG00000100711,ENSG00000126215,ENSG00000224997	ENSG00000126214,ENSG00000088808,ENSG00000100711	1614	0	protein_coding	+	AL049840.1	chr14:104177607-104179149	1542	1542
ENSG00000143977	3_peaks_stitched	chr2	70518336	70529281	3	10945	10545.7	1756.08	1615	ENSG00000143977,ENSG00000035141	ENSG00000116001,ENSG00000116005,ENSG00000115998	1615	0	protein_coding	-	SNRPG	chr2:70508494-70520903	12409	3768
ENSG00000165055	2_peaks_stitched	chr7	128165569	128173700	2	8131	9823.25	1038.82	1616		ENSG00000165055	1616	0	protein_coding	+	METTL2B	chr7:128116783-128146656	29873	9210
ENSG00000161904	5_peaks_stitched	chr6	33739513	33757049	5	17536	11008.11	2228.82	1617	ENSG00000161904	ENSG00000096395,ENSG00000161896	1617	0	protein_coding	-	LEMD2	chr6:33738979-33756913	17934	14685
ENSG00000155252	8_peaks_stitched	chr10	99329891	99358904	8	29013	11785.22	3008.34	1618	ENSG00000165887,ENSG00000203942,ENSG00000241935,ENSG00000165886,ENSG00000155252	ENSG00000171160,ENSG00000249967,ENSG00000241935,ENSG00000155252	1618	0	protein_coding	+	PI4K2A	chr10:99344131-99436191	92060	5182
ENSG00000110092	1_peaks_stitched	chr11	69338274	69341470	1	3196	10954.33	2184.37	1619			1619	0	protein_coding	+	CCND1	chr11:69455855-69469242	13387	7023
ENSG00000132740	1_peaks_stitched	chr11	68670548	68672607	1	2059	9606.93	843.9	1620	ENSG00000132740,ENSG00000197345	ENSG00000132740	1620	0	protein_coding	+	IGHMBP2	chr11:68671310-68708070	36760	11996
ENSG00000140416	5_peaks_stitched	chr15	63329486	63350497	5	21011	11701.46	2938.45	1621	ENSG00000140416	ENSG00000140416	1621	0	protein_coding	+	TPM1	chr15:63334831-63364114	29283	20316
ENSG00000148737	5_peaks_stitched	chr10	114709286	114722746	5	13460	10269.98	1507.57	1622	ENSG00000148737	ENSG00000148737	1622	0	protein_coding	+	TCF7L2	chr10:114710009-114927437	217428	10666
ENSG00000167978	2_peaks_stitched	chr16	2789351	2804357	2	15006	10456.39	1700.39	1623	ENSG00000167978	ENSG00000167978,ENSG00000103363,ENSG00000172382,ENSG00000103355	1623	0	protein_coding	+	SRRM2	chr16:2802330-2822539	20209	32083
ENSG00000006634	3_peaks_stitched	chr7	87504505	87508637	3	4132	9646.4	890.55	1624	ENSG00000075303,ENSG00000006634	ENSG00000075303,ENSG00000006634	1624	0	protein_coding	+	DBF4	chr7:87505531-87538856	33325	9333
ENSG00000134882	4_peaks_stitched	chr13	99849225	99861815	4	12590	10784.02	2029.36	1625	ENSG00000134882	ENSG00000134882,ENSG00000125245	1625	0	protein_coding	+	UBAC2	chr13:99853028-100038688	185660	7273
ENSG00000178127	4_peaks_stitched	chr18	9101676	9119284	4	17608	11780.15	3029.68	1626	ENSG00000178127	ENSG00000178127,ENSG00000101745	1626	0	protein_coding	+	NDUFV2	chr18:9102628-9134343	31715	4312
ENSG00000183943	8_peaks_stitched	chrX	3615027	3633372	8	18345	10481.41	1731.66	1627	ENSG00000183943	ENSG00000183943	1627	0	protein_coding	-	PRKX	chrX:3522411-3631649	109238	7070
ENSG00000213281	3_peaks_stitched	chr1	115258341	115262331	3	3990	10792.32	2046.78	1628	ENSG00000213281,ENSG00000009307	ENSG00000175984,ENSG00000009307,ENSG00000116748	1628	0	protein_coding	-	NRAS	chr1:115247090-115259515	12425	4442
ENSG00000125733	6_peaks_stitched	chr19	6735980	6745856	6	9876	10025.82	1284.29	1629	ENSG00000125734,ENSG00000125733	ENSG00000141968,ENSG00000125734,ENSG00000125730,ENSG00000125731,ENSG00000125733	1629	0	protein_coding	+	TRIP10	chr19:6737936-6751537	13601	8061
ENSG00000177156	5_peaks_stitched	chr11	727173	749764	5	22591	11285.25	2545.09	1630	ENSG00000177156,ENSG00000177106	ENSG00000177542,ENSG00000177225,ENSG00000177042,ENSG00000177156,ENSG00000177106,ENSG00000177030,ENSG00000184524,ENSG00000255284	1630	0	protein_coding	+	TALDO1	chr11:747329-765024	17695	5472
ENSG00000167553	2_peaks_stitched	chr12	49657666	49662937	2	5271	9397.04	661.33	1631	ENSG00000167553	ENSG00000167553,ENSG00000135406	1631	0	protein_coding	+	TUBA1C	chr12:49582519-49667114	84595	7815
ENSG00000170074	9_peaks_stitched	chr5	177290984	177321497	9	30513	14955.08	6220.85	1632			1632	0	protein_coding	-	FAM153A	chr5:177134982-177210399	75417	12364
ENSG00000173402	8_peaks_stitched	chr3	49481091	49509783	8	28692	11330.27	2596.95	1633	ENSG00000173402	ENSG00000145020,ENSG00000145022,ENSG00000145029,ENSG00000173402,ENSG00000067560	1633	0	protein_coding	+	DAG1	chr3:49506146-49573048	66902	18145
ENSG00000066027	3_peaks_stitched	chr1	212457554	212464747	3	7193	9790.32	1058.82	1634	ENSG00000066027	ENSG00000066027	1634	0	protein_coding	+	PPP2R5A	chr1:212458879-212535200	76321	4395
ENSG00000198836	3_peaks_stitched	chr3	193546630	193562002	3	15372	11846.5	3115.91	1635			1635	0	protein_coding	+	OPA1	chr3:193310933-193415612	104679	19772
ENSG00000148296	5_peaks_stitched	chr9	136143030	136151311	5	8281	9816.1	1086.06	1636		ENSG00000148296	1636	0	protein_coding	-	SURF6	chr9:136197552-136203235	5683	3433
ENSG00000197324	2_peaks_stitched	chr14	23338854	23342721	2	3867	9555.02	826.99	1637	ENSG00000197324	ENSG00000172590,ENSG00000100461,ENSG00000197324,ENSG00000155465,ENSG00000157227,ENSG00000100462,ENSG00000215306,ENSG00000139890	1637	0	protein_coding	+	LRP10	chr14:23340822-23350789	9967	9679
ENSG00000074181	10_peaks_stitched	chr19	15305611	15334827	10	29216	11422.4	2696.4	1638	ENSG00000074181	ENSG00000141867,ENSG00000074181,ENSG00000105131	1638	0	protein_coding	-	NOTCH3	chr19:15270444-15311792	41348	9937
ENSG00000128989	5_peaks_stitched	chr15	52849930	52861418	5	11488	10249.16	1526.72	1639	ENSG00000128989	ENSG00000047346,ENSG00000128989,ENSG00000197535	1639	0	protein_coding	-	ARPP19	chr15:52839242-52862080	22838	19387
ENSG00000125485	1_peaks_stitched	chr9	135544467	135546889	1	2422	9186.48	464.27	1640	ENSG00000125485,ENSG00000125484	ENSG00000125485	1640	0	protein_coding	-	DDX31	chr9:135468384-135545788	77404	8438
ENSG00000115970	7_peaks_stitched	chr2	43559722	43576413	7	16691	11020.38	2298.19	1641	ENSG00000115970	ENSG00000115970	1641	0	protein_coding	-	THADA	chr2:43393800-43823185	429385	20201
ENSG00000244687	12_peaks_stitched	chr20	48702380	48733027	12	30647	12139.08	3418.16	1642	ENSG00000244687,ENSG00000240849,ENSG00000124208	ENSG00000240849,ENSG00000231265	1642	0	protein_coding	-	UBE2V1	chr20:48697661-48732496	34835	9541
ENSG00000182173	5_peaks_stitched	chr17	73509909	73522651	5	12742	10435.88	1720.79	1643	ENSG00000182173,ENSG00000073350,ENSG00000177303	ENSG00000177728,ENSG00000073350,ENSG00000177303	1643	0	protein_coding	+	TSEN54	chr17:73512141-73520820	8679	7204
ENSG00000170881	2_peaks_stitched	chr8	125485256	125489079	2	3823	9559.36	847.28	1644	ENSG00000170881	ENSG00000170881,ENSG00000183665,ENSG00000147687	1644	0	protein_coding	+	RNF139	chr8:125486979-125500155	13176	3100
ENSG00000103404	5_peaks_stitched	chr16	23082263	23094876	5	12613	9896.48	1184.76	1645	ENSG00000103404		1645	0	protein_coding	-	USP31	chr16:23072727-23160591	87864	15796
ENSG00000179933	2_peaks_stitched	chr14	23563240	23566093	2	2853	9219.35	516.71	1646	ENSG00000179933,ENSG00000100813	ENSG00000100813,ENSG00000139880,ENSG00000092068,ENSG00000092067	1646	0	protein_coding	+	C14orf119	chr14:23563974-23569665	5691	4375
ENSG00000102007	15_peaks_stitched	chrX	49011851	49057036	15	45185	12194.68	3497.38	1647	ENSG00000012211,ENSG00000017621,ENSG00000102003,ENSG00000102007	ENSG00000102001,ENSG00000101997,ENSG00000068394	1647	0	protein_coding	+	PLP2	chrX:49028273-49031588	3315	1369
ENSG00000102804	1_peaks_stitched	chr13	45149843	45152856	1	3013	9104.21	414.32	1648	ENSG00000102804	ENSG00000102804	1648	0	protein_coding	-	TSC22D1	chr13:45007655-45151283	143628	13462
ENSG00000151612	4_peaks_stitched	chr4	146853351	146860296	4	6945	9300.52	611.56	1649	ENSG00000151612	ENSG00000151612	1649	0	protein_coding	-	ZNF827	chr4:146678779-146859787	181008	12424
ENSG00000125257	7_peaks_stitched	chr13	95751343	95781118	7	29775	12449.04	3761.16	1650	ENSG00000125257	ENSG00000125257	1650	0	protein_coding	-	ABCC4	chr13:95672083-95953687	281604	11447
ENSG00000173171	5_peaks_stitched	chr1	155177946	155198116	5	20170	13965.1	5280.48	1651	ENSG00000169231,ENSG00000173171	ENSG00000163463,ENSG00000143630,ENSG00000177628,ENSG00000116521,ENSG00000169231,ENSG00000160767,ENSG00000185499,ENSG00000176444,ENSG00000163462	1651	0	protein_coding	+	MTX1	chr1:155178490-155183615	5125	5685
ENSG00000114738	8_peaks_stitched	chr3	50628058	50676451	8	48393	12956.19	4271.77	1652	ENSG00000114738,ENSG00000114737	ENSG00000088543,ENSG00000114735,ENSG00000114738,ENSG00000088538	1652	0	protein_coding	+	MAPKAPK3	chr3:50648951-50686720	37769	6951
ENSG00000136718	2_peaks_stitched	chr2	131099094	131114394	2	15300	11851.73	3168.22	1653	ENSG00000072135,ENSG00000136718,ENSG00000136710	ENSG00000072135	1653	0	protein_coding	+	IMP4	chr2:131099798-131105383	5585	9572
ENSG00000178381	3_peaks_stitched	chr7	1198422	1216278	3	17856	11559.49	2890.33	1654	ENSG00000178381	ENSG00000146540,ENSG00000178381	1654	0	protein_coding	-	ZFAND2A	chr7:1191707-1200395	8688	4178
ENSG00000168137	2_peaks_stitched	chr3	9437068	9441847	2	4779	9260.8	592.08	1655	ENSG00000168137	ENSG00000196220,ENSG00000168137,ENSG00000134077	1655	0	protein_coding	+	SETD5	chr3:9439299-9520924	81625	20119
ENSG00000182831	2_peaks_stitched	chr16	9184188	9187310	2	3122	9213.67	549.98	1656	ENSG00000182831		1656	0	protein_coding	+	C16orf72	chr16:9185505-9215497	29992	5949
ENSG00000186187	7_peaks_stitched	chr16	75032397	75053341	7	20944	11161.87	2503.55	1657	ENSG00000186187,ENSG00000103091	ENSG00000103091	1657	0	protein_coding	+	ZNRF1	chr16:75032928-75144892	111964	21332
ENSG00000105509	3_peaks_stitched	chr19	52190881	52208269	3	17388	10423.35	1765.62	1658		ENSG00000171051,ENSG00000105509,ENSG00000254415,ENSG00000268500,ENSG00000105501,ENSG00000171049	1658	0	protein_coding	-	HAS1	chr19:52216365-52227247	10882	4532
ENSG00000161091	7_peaks_stitched	chr19	3552954	3573914	7	20960	10852.55	2200.35	1659	ENSG00000161091,ENSG00000064961	ENSG00000105325,ENSG00000064961,ENSG00000006638,ENSG00000161091,ENSG00000179855,ENSG00000183397,ENSG00000105298	1659	0	protein_coding	-	MFSD12	chr19:3538259-3574288	36029	9126
ENSG00000061273	6_peaks_stitched	chr12	48206630	48223657	6	17027	10921.99	2271.92	1660	ENSG00000061273	ENSG00000061273,ENSG00000211584,ENSG00000268069,ENSG00000079337	1660	0	protein_coding	-	HDAC7	chr12:48176505-48226915	50410	17802
ENSG00000008083	3_peaks_stitched	chr6	15244722	15252496	3	7774	9815.29	1169.54	1661	ENSG00000008083		1661	0	protein_coding	+	JARID2	chr6:15246527-15522252	275725	6869
ENSG00000051596	9_peaks_stitched	chr5	175376284	175406786	9	30502	14857.44	6213.25	1662	ENSG00000051596		1662	0	protein_coding	-	THOC3	chr5:175344876-175461683	116807	5688
ENSG00000110321	1_peaks_stitched	chr11	10828932	10831446	1	2514	9120.03	478.63	1663	ENSG00000110321	ENSG00000236287,ENSG00000110321,ENSG00000198730	1663	0	protein_coding	-	EIF4G2	chr11:10818597-10830657	12060	20757
ENSG00000162972	1_peaks_stitched	chr2	200818591	200821487	1	2896	9222.2	582.39	1664	ENSG00000162972,ENSG00000178074,ENSG00000162971	ENSG00000162972,ENSG00000178074	1664	0	protein_coding	+	C2orf47	chr2:200820040-200873263	53223	3237
ENSG00000112851	2_peaks_stitched	chr5	65220626	65224889	2	4263	9275.37	635.76	1665	ENSG00000112851		1665	0	protein_coding	+	ERBB2IP	chr5:65222303-65378377	156074	19530
ENSG00000153406	9_peaks_stitched	chr16	4523687	4551998	9	28311	11357.7	2722.19	1666	ENSG00000103415,ENSG00000153406	ENSG00000153406,ENSG00000089486,ENSG00000103423,ENSG00000262246,ENSG00000103415	1666	0	protein_coding	-	NMRAL1	chr16:4511681-4545764	34083	9169
ENSG00000100994	9_peaks_stitched	chr20	25201483	25236192	9	34709	13319.32	4685.33	1667	ENSG00000197586,ENSG00000268302,ENSG00000100994	ENSG00000100994,ENSG00000197586,ENSG00000100997	1667	0	protein_coding	+	PYGB	chr20:25228705-25278650	49945	4951
ENSG00000196141	5_peaks_stitched	chr2	201164839	201181588	5	16749	10839.95	2208.51	1668	ENSG00000196141	ENSG00000196141	1668	0	protein_coding	+	SPATS2L	chr2:201170604-201346986	176382	19399
ENSG00000175591	13_peaks_stitched	chr11	72927627	72953798	13	26171	11565.19	2936.03	1669	ENSG00000175591	ENSG00000171631	1669	0	protein_coding	+	P2RY2	chr11:72929343-72947397	18054	6544
ENSG00000019485	8_peaks_stitched	chr11	45155319	45181656	8	26337	11930.57	3301.89	1670	ENSG00000019485	ENSG00000019485	1670	0	protein_coding	+	PRDM11	chr11:45115564-45247734	132170	7450
ENSG00000103355	8_peaks_stitched	chr16	2819435	2853292	8	33857	12339.48	3713.18	1671	ENSG00000167978,ENSG00000103363,ENSG00000103355	ENSG00000167978,ENSG00000007038,ENSG00000172382,ENSG00000162078	1671	0	protein_coding	-	PRSS33	chr16:2833954-2837949	3995	3761
ENSG00000185129	2_peaks_stitched	chr5	139486671	139494688	2	8017	9949.37	1324.46	1672	ENSG00000185129	ENSG00000182700	1672	0	protein_coding	+	PURA	chr5:139487362-139496321	8959	3708
ENSG00000175984	1_peaks_stitched	chr1	115211527	115213639	1	2112	9926.87	1303.07	1673	ENSG00000175984	ENSG00000116748,ENSG00000009307,ENSG00000175984,ENSG00000213281	1673	0	protein_coding	-	DENND2C	chr1:115125469-115213043	87574	13119
ENSG00000204713	1_peaks_stitched	chr6	28889400	28892563	1	3163	9288.61	674.24	1674	ENSG00000204713	ENSG00000204713,ENSG00000204709	1674	0	protein_coding	-	TRIM27	chr6:28870779-28891766	20987	13460
ENSG00000105963	4_peaks_stitched	chr7	975722	994505	4	18783	11636.61	3026.76	1675	ENSG00000105963,ENSG00000240230	ENSG00000240230,ENSG00000073067,ENSG00000105963,ENSG00000239857	1675	0	protein_coding	-	ADAP1	chr7:937540-995043	57503	9465
ENSG00000132646	6_peaks_stitched	chr20	5092464	5117632	6	25168	11286.11	2676.69	1676	ENSG00000089063,ENSG00000101290,ENSG00000132646	ENSG00000101290,ENSG00000089063	1676	0	protein_coding	-	PCNA	chr20:5095599-5107272	11673	1800
ENSG00000188910	3_peaks_stitched	chr1	35245156	35249933	3	4777	9170.49	562.72	1677	ENSG00000188910,ENSG00000163866	ENSG00000187513,ENSG00000189280,ENSG00000189433	1677	0	protein_coding	+	GJB3	chr1:35246790-35251970	5180	4010
ENSG00000182899	3_peaks_stitched	chr3	197676103	197687912	3	11809	10816.69	2209.1	1678	ENSG00000182899,ENSG00000114473,ENSG00000185621	ENSG00000185621,ENSG00000114473	1678	0	protein_coding	+	RPL35A	chr3:197676858-197683481	6623	4086
ENSG00000124380	4_peaks_stitched	chr2	70120494	70143126	4	22632	12313.86	3707.48	1679	ENSG00000124380,ENSG00000059728,ENSG00000268328	ENSG00000087338,ENSG00000244617,ENSG00000059728	1679	0	protein_coding	+	SNRNP27	chr2:70120692-70132707	12015	3887
ENSG00000169567	4_peaks_stitched	chr5	130496047	130507335	4	11288	9906.49	1307.83	1680	ENSG00000186687,ENSG00000169567	ENSG00000186687	1680	0	protein_coding	-	HINT1	chr5:130494720-130507428	12708	5523
ENSG00000125779	10_peaks_stitched	chr20	3847402	3904994	10	57592	13977.35	5380.59	1681	ENSG00000088888,ENSG00000125779	ENSG00000125843,ENSG00000088888	1681	0	protein_coding	+	PANK2	chr20:3869486-3907605	38119	8196
ENSG00000164713	5_peaks_stitched	chr7	97910069	97924680	5	14611	10704.27	2109.66	1682	ENSG00000164713,ENSG00000006453	ENSG00000205356,ENSG00000164713,ENSG00000006453	1682	0	protein_coding	+	BRI3	chr7:97881691-97937162	55471	3745
ENSG00000172216	2_peaks_stitched	chr20	48805563	48811366	2	5803	9497.67	911.25	1683	ENSG00000172216	ENSG00000240849,ENSG00000124208	1683	0	protein_coding	+	CEBPB	chr20:48807376-48809212	1836	1836
ENSG00000170776	11_peaks_stitched	chr15	85922863	85957535	11	34672	12895.23	4310.1	1684	ENSG00000170776		1684	0	protein_coding	+	AKAP13	chr15:85923802-86292586	368784	26080
ENSG00000114353	10_peaks_stitched	chr3	50263813	50308239	10	44426	12993.59	4411.65	1685	ENSG00000114353,ENSG00000230454	ENSG00000243477,ENSG00000214706,ENSG00000114378,ENSG00000186792,ENSG00000001617,ENSG00000114349,ENSG00000179564	1685	0	protein_coding	+	GNAI2	chr3:50263724-50296787	33063	14015
ENSG00000065534	13_peaks_stitched	chr3	123507531	123539478	13	31947	11760.24	3182.42	1686	ENSG00000065534		1686	0	protein_coding	-	MYLK	chr3:123328896-123603178	274282	35251
ENSG00000120709	3_peaks_stitched	chr5	137666632	137675381	3	8749	9740.45	1169.67	1687	ENSG00000120709,ENSG00000158402	ENSG00000120733,ENSG00000120709,ENSG00000158402	1687	0	protein_coding	+	FAM53C	chr5:137667624-137685416	17792	11517
ENSG00000156535	6_peaks_stitched	chr6	74404237	74425036	6	20799	10520.01	1957.24	1688	ENSG00000156535	ENSG00000119899,ENSG00000156535	1688	0	protein_coding	+	CD109	chr6:74405508-74538040	132532	14820
ENSG00000182272	6_peaks_stitched	chr11	349829	370510	6	20681	11222.43	2664.76	1689	ENSG00000182272	ENSG00000185187,ENSG00000184363,ENSG00000185201,ENSG00000182272,ENSG00000142089,ENSG00000185885,ENSG00000185101	1689	0	protein_coding	+	B4GALNT4	chr11:369796-382116	12320	4938
ENSG00000137168	6_peaks_stitched	chr6	36828009	36854482	6	26473	11998.14	3441.69	1690	ENSG00000198663,ENSG00000137168	ENSG00000124772,ENSG00000137168	1690	0	protein_coding	-	PPIL1	chr6:36822603-36842800	20197	1805
ENSG00000128536	13_peaks_stitched	chr7	105688385	105712590	13	24205	10690.26	2141.05	1691		ENSG00000128536,ENSG00000008282	1691	0	protein_coding	+	CDHR3	chr7:105517242-105676877	159635	16586
ENSG00000177225	3_peaks_stitched	chr11	762384	778633	3	16249	10830.8	2285.46	1692	ENSG00000177225,ENSG00000177156,ENSG00000255284	ENSG00000177542,ENSG00000177106,ENSG00000177225,ENSG00000177666,ENSG00000177600,ENSG00000177595,ENSG00000177685,ENSG00000177156,ENSG00000184524	1692	0	protein_coding	-	PDDC1	chr11:767220-777488	10268	13368
ENSG00000100811	2_peaks_stitched	chr14	100703354	100707782	2	4428	9144.47	599.25	1693	ENSG00000100811	ENSG00000100811	1693	0	protein_coding	+	YY1	chr14:100704635-100749129	44494	9295
ENSG00000054654	5_peaks_stitched	chr14	64319124	64337745	5	18621	10654.34	2111.78	1694	ENSG00000054654	ENSG00000054654	1694	0	protein_coding	+	SYNE2	chr14:64319683-64693165	373482	41059
ENSG00000073584	1_peaks_stitched	chr17	38803026	38805179	1	2153	8909.11	378.19	1695	ENSG00000073584,ENSG00000264058	ENSG00000073584,ENSG00000213424	1695	0	protein_coding	-	SMARCE1	chr17:38781214-38804760	23546	16355
ENSG00000087077	2_peaks_stitched	chr7	100463310	100473676	2	10366	9592.73	1075.63	1696	ENSG00000087077,ENSG00000087087,ENSG00000146828	ENSG00000087087,ENSG00000087085,ENSG00000146828,ENSG00000196411,ENSG00000176125	1696	0	protein_coding	+	TRIP6	chr7:100464760-100471076	6316	4916
ENSG00000173209	4_peaks_stitched	chr2	61403615	61408150	4	4535	9340.21	836.33	1697	ENSG00000173209	ENSG00000173209,ENSG00000115464,ENSG00000162929,ENSG00000237651	1697	0	protein_coding	+	AHSA2	chr2:61404553-61418338	13785	13618
ENSG00000069849	1_peaks_stitched	chr3	141593375	141597470	1	4095	9142.34	638.73	1698	ENSG00000069849	ENSG00000069849	1698	0	protein_coding	+	ATP1B3	chr3:141594966-141645356	50390	6894
ENSG00000088854	10_peaks_stitched	chr20	3291945	3308620	10	16675	10185.42	1686.51	1699	ENSG00000088854		1699	0	protein_coding	-	C20orf194	chr20:3229951-3388272	158321	9488
ENSG00000176170	2_peaks_stitched	chr17	74378611	74390478	2	11867	10181.48	1686.12	1700	ENSG00000176170,ENSG00000175931,ENSG00000161542	ENSG00000175931,ENSG00000161542	1700	0	protein_coding	+	SPHK1	chr17:74372665-74383941	11276	9285
ENSG00000155130	10_peaks_stitched	chr6	113952002	113975522	10	23520	10436.06	1941.21	1701			1701	0	protein_coding	+	MARCKS	chr6:114178541-114184648	6107	4271
ENSG00000206418	7_peaks_stitched	chr18	8609344	8624169	7	14825	11291.94	2799.05	1702	ENSG00000206418	ENSG00000206418	1702	0	protein_coding	+	RAB12	chr18:8609443-8639379	29936	2633
ENSG00000166503	3_peaks_stitched	chr15	83861244	83877231	3	15987	10344.61	1851.86	1703	ENSG00000166503	ENSG00000166503	1703	0	protein_coding	-	HDGFRP3	chr15:83784320-83876770	92450	4127
ENSG00000123096	3_peaks_stitched	chr12	26378924	26400404	3	21480	17765.86	9286.64	1704	ENSG00000123096		1704	0	protein_coding	+	SSPN	chr12:26274924-26452223	177299	8599
ENSG00000198556	2_peaks_stitched	chr7	99062900	99071573	2	8673	9951.13	1472.6	1705	ENSG00000106246,ENSG00000198556,ENSG00000248919,ENSG00000241468	ENSG00000160917,ENSG00000196652,ENSG00000106246,ENSG00000241468,ENSG00000160908,ENSG00000214314,ENSG00000198556,ENSG00000106245	1705	0	protein_coding	+	ZNF789	chr7:99070464-99101273	30809	13939
ENSG00000113013	4_peaks_stitched	chr5	137903252	137912169	4	8917	9659.09	1188.19	1706	ENSG00000113013	ENSG00000113013,ENSG00000120705,ENSG00000044115	1706	0	protein_coding	-	HSPA9	chr5:137890571-137911133	20562	7399
ENSG00000188219	7_peaks_stitched	chr2	131959234	131969055	7	9821	10196.13	1728.49	1707	ENSG00000115762	ENSG00000188219	1707	0	protein_coding	+	POTEE	chr2:131975882-132022965	47083	6220
ENSG00000136327	1_peaks_stitched	chr14	37049953	37052441	1	2488	9359.78	892.67	1708	ENSG00000136327		1708	0	protein_coding	-	NKX2-8	chr14:37049784-37051812	2028	1259
ENSG00000105281	2_peaks_stitched	chr19	47287025	47291828	2	4803	9126.99	663.11	1709	ENSG00000105281	ENSG00000090372,ENSG00000181027	1709	0	protein_coding	-	SLC1A5	chr19:47278140-47291851	13711	5548
ENSG00000151746	5_peaks_stitched	chr12	32259164	32279736	5	20572	16060.47	7598.04	1710	ENSG00000151746		1710	0	protein_coding	+	BICD1	chr12:32259769-32536567	276798	16255
ENSG00000160752	2_peaks_stitched	chr1	155277506	155280168	2	2662	9047.08	585.07	1711	ENSG00000160752	ENSG00000143630,ENSG00000160752,ENSG00000160753,ENSG00000116521,ENSG00000143627,ENSG00000176444,ENSG00000116539	1711	0	protein_coding	+	FDPS	chr1:155278539-155290457	11918	9146
ENSG00000204991	3_peaks_stitched	chr16	89881794	89895637	3	13843	10420.36	1958.79	1712	ENSG00000187741,ENSG00000204991	ENSG00000187741,ENSG00000141002,ENSG00000204991	1712	0	protein_coding	+	SPIRE2	chr16:89884587-89937727	53140	11128
ENSG00000184349	2_peaks_stitched	chr5	107004688	107009514	2	4826	9284.06	823.5	1713	ENSG00000184349		1713	0	protein_coding	-	EFNA5	chr5:106712590-107006596	294006	7047
ENSG00000138085	2_peaks_stitched	chr2	27433958	27441433	2	7475	9401.79	943.03	1714	ENSG00000138085,ENSG00000138074,ENSG00000084774	ENSG00000084774,ENSG00000138074,ENSG00000115194	1714	0	protein_coding	+	ATRAID	chr2:27434895-27440046	5151	3727
ENSG00000188931	3_peaks_stitched	chr1	161359135	161370265	3	11130	10250.11	1791.6	1715		ENSG00000188931	1715	0	protein_coding	-	C1orf192	chr1:161334521-161337664	3143	769
ENSG00000120690	10_peaks_stitched	chr13	41556718	41594081	10	37363	11955.42	3499.55	1716	ENSG00000120690	ENSG00000120688,ENSG00000120690	1716	0	protein_coding	-	ELF1	chr13:41506056-41635576	129520	8734
ENSG00000019549	4_peaks_stitched	chr8	49827220	49838263	4	11043	9579.76	1127.51	1717	ENSG00000019549		1717	0	protein_coding	-	SNAI2	chr8:49830249-49834299	4050	3740
ENSG00000074590	10_peaks_stitched	chr12	106501184	106533986	10	32802	11722.33	3271.49	1718	ENSG00000074590	ENSG00000074590	1718	0	protein_coding	-	NUAK1	chr12:106457118-106533811	76693	7919
ENSG00000114982	6_peaks_stitched	chr2	97274155	97304644	6	30489	13973.12	5527.13	1719	ENSG00000114982	ENSG00000114982	1719	0	protein_coding	-	KANSL3	chr2:97258907-97308524	49617	20185
ENSG00000124782	7_peaks_stitched	chr6	7048374	7070053	7	21679	10596.93	2151.4	1720		ENSG00000124782	1720	0	protein_coding	+	RREB1	chr6:7107830-7252213	144383	24947
ENSG00000169905	4_peaks_stitched	chr1	179844819	179853057	4	8238	9734.22	1288.86	1721	ENSG00000169905,ENSG00000143337	ENSG00000143337,ENSG00000258664	1721	0	protein_coding	-	TOR1AIP2	chr1:179809102-179846938	37836	23342
ENSG00000090554	7_peaks_stitched	chr19	49971730	50001126	7	29396	11476.78	3034.84	1722	ENSG00000142541,ENSG00000090554,ENSG00000142534,ENSG00000161618,ENSG00000269469	ENSG00000104872,ENSG00000104888,ENSG00000142552,ENSG00000104870,ENSG00000261949,ENSG00000268000,ENSG00000161618,ENSG00000142538	1722	0	protein_coding	+	FLT3LG	chr19:49977464-49989488	12024	4588
ENSG00000126458	4_peaks_stitched	chr19	50141404	50146376	4	4972	9283.47	845.4	1723	ENSG00000126461,ENSG00000126458	ENSG00000169169,ENSG00000126453,ENSG00000126456,ENSG00000126457,ENSG00000142546,ENSG00000126464,ENSG00000224420,ENSG00000126461	1723	0	protein_coding	-	RRAS	chr19:50138549-50143458	4909	1560
ENSG00000120539	2_peaks_stitched	chr10	27442473	27447392	2	4919	9295.74	860.75	1724	ENSG00000136758,ENSG00000120539	ENSG00000136758,ENSG00000120539	1724	0	protein_coding	+	MASTL	chr10:27443753-27475853	32100	4878
ENSG00000141568	10_peaks_stitched	chr17	80476840	80495595	10	18755	10319.26	1884.61	1725	ENSG00000141568	ENSG00000141568,ENSG00000141562	1725	0	protein_coding	+	FOXK2	chr17:80477589-80602538	124949	12726
ENSG00000168310	2_peaks_stitched	chr4	185393476	185397095	2	3619	9037.19	604.63	1726	ENSG00000168310		1726	0	protein_coding	-	IRF2	chr4:185308867-185395734	86867	4013
ENSG00000269104	5_peaks_stitched	chr22	41680691	41699143	5	18452	10263.4	1833.07	1727	ENSG00000269104,ENSG00000100403,ENSG00000100401	ENSG00000100403,ENSG00000100399,ENSG00000100401	1727	0	protein_coding	-	AL035681.1	chr22:41685388-41685686	298	37
ENSG00000117616	3_peaks_stitched	chr1	25558266	25574724	3	16458	10106.51	1677.96	1728	ENSG00000117616,ENSG00000117614	ENSG00000187010,ENSG00000117616	1728	0	protein_coding	-	C1orf63	chr1:25568728-25664704	95976	17235
ENSG00000120071	1_peaks_stitched	chr17	44268919	44271532	1	2613	8873.22	450.62	1729	ENSG00000120071	ENSG00000120071	1729	0	protein_coding	-	KANSL1	chr17:44107282-44302733	195451	29708
ENSG00000150403	3_peaks_stitched	chr13	114143874	114148458	3	4584	9220.33	802.88	1730	ENSG00000150401,ENSG00000150403	ENSG00000153531,ENSG00000150401,ENSG00000150403	1730	0	protein_coding	+	TMCO3	chr13:114145310-114204542	59232	6361
ENSG00000173349	2_peaks_stitched	chr2	128457858	128466527	2	8669	9939.45	1524.79	1731	ENSG00000136709,ENSG00000173349	ENSG00000072163	1731	0	protein_coding	+	SFT2D3	chr2:128458597-128461385	2788	2788
ENSG00000124782	6_peaks_stitched	chr6	7140775	7162048	6	21273	10818.31	2404.9	1732	ENSG00000124782		1732	0	protein_coding	+	RREB1	chr6:7107830-7252213	144383	24947
ENSG00000034677	1_peaks_stitched	chr8	101320472	101323066	1	2594	8946.26	537.96	1733	ENSG00000034677	ENSG00000034677	1733	0	protein_coding	-	RNF19A	chr8:101269288-101348446	79158	12680
ENSG00000003249	1_peaks_stitched	chr16	90060672	90062860	1	2188	8797.72	390.31	1734		ENSG00000140995,ENSG00000177946,ENSG00000141013,ENSG00000003249,ENSG00000221819	1734	0	protein_coding	-	DBNDD1	chr16:90071273-90086536	15263	6325
ENSG00000171914	3_peaks_stitched	chr15	63187433	63195104	3	7671	9610.23	1202.99	1735			1735	0	protein_coding	+	TLN2	chr15:62682725-63136830	454105	19552
ENSG00000163344	4_peaks_stitched	chr1	154897769	154911039	4	13270	10253.57	1852.43	1736	ENSG00000163344	ENSG00000160688,ENSG00000163346,ENSG00000173207,ENSG00000163348,ENSG00000160691	1736	0	protein_coding	-	PMVK	chr1:154897210-154909467	12257	1275
ENSG00000171992	6_peaks_stitched	chr5	150004130	150022899	6	18769	11072.68	2673.14	1737	ENSG00000171992	ENSG00000164591	1737	0	protein_coding	+	SYNPO	chr5:149980642-150038782	58140	21977
ENSG00000093000	5_peaks_stitched	chr22	45557102	45566498	5	9396	9406.93	1010.65	1738	ENSG00000093000	ENSG00000100364,ENSG00000093000	1738	0	protein_coding	+	NUP50	chr22:45559722-45583896	24174	15451
ENSG00000124795	4_peaks_stitched	chr6	18260569	18278148	4	17579	10314.44	1920.74	1739	ENSG00000124795	ENSG00000124795	1739	0	protein_coding	-	DEK	chr6:18224099-18265054	40955	6060
ENSG00000108588	6_peaks_stitched	chr17	61849870	61864675	6	14805	10127.53	1734.4	1740	ENSG00000198231,ENSG00000108588	ENSG00000198231,ENSG00000266173,ENSG00000108592,ENSG00000087191,ENSG00000108604,ENSG00000108588	1740	0	protein_coding	-	CCDC47	chr17:61822610-61853711	31101	6053
ENSG00000131795	2_peaks_stitched	chr1	145506524	145517088	2	10564	10643.53	2254.12	1741	ENSG00000131795,ENSG00000131779	ENSG00000131779,ENSG00000198483,ENSG00000121851,ENSG00000143127,ENSG00000181039,ENSG00000152022	1741	0	protein_coding	+	RBM8A	chr1:145507598-145513536	5938	6266
ENSG00000066827	1_peaks_stitched	chr8	135723972	135726193	1	2221	8875.01	496.86	1742	ENSG00000066827	ENSG00000066827	1742	0	protein_coding	-	ZFAT	chr8:135490031-135725292	235261	13852
ENSG00000145012	3_peaks_stitched	chr3	187870557	187883460	3	12903	11004.95	2629.32	1743	ENSG00000145012	ENSG00000145012,ENSG00000213132	1743	0	protein_coding	+	LPP	chr3:187871072-188608460	737388	28854
ENSG00000164754	3_peaks_stitched	chr8	117884489	117887613	3	3124	8986.37	617.45	1744	ENSG00000164754	ENSG00000164754	1744	0	protein_coding	-	RAD21	chr8:117858174-117887105	28931	9878
ENSG00000159648	6_peaks_stitched	chr16	58010402	58036018	6	25616	12321.52	3954.3	1745	ENSG00000103005,ENSG00000159648,ENSG00000166188	ENSG00000070729,ENSG00000102996,ENSG00000103005	1745	0	protein_coding	+	TEPP	chr16:58010339-58022020	11681	3708
ENSG00000119401	8_peaks_stitched	chr9	119598167	119633499	8	35332	13064.81	4698.82	1746	ENSG00000148219		1746	0	protein_coding	+	TRIM32	chr9:119449581-119463579	13998	8097
ENSG00000272772	1_peaks_stitched	chr5	133560240	133562991	1	2751	8957.91	593.48	1747	ENSG00000113575,ENSG00000006837,ENSG00000272772	ENSG00000113575,ENSG00000113558	1747	0	protein_coding	-	CTD-2410N18.5	chr5:133502861-133561762	58901	480
ENSG00000185332	2_peaks_stitched	chr17	79317215	79320667	2	3452	8871.2	510.52	1748		ENSG00000157637,ENSG00000185332,ENSG00000185168	1748	0	protein_coding	-	TMEM105	chr17:79285074-79304474	19400	5194
ENSG00000198431	6_peaks_stitched	chr12	104609443	104618346	6	8903	9252.55	893.5	1749	ENSG00000198431	ENSG00000198431	1749	0	protein_coding	+	TXNRD1	chr12:104609557-104744061	134504	16143
ENSG00000110987	5_peaks_stitched	chr12	122459330	122474126	5	14796	10263.69	1907.41	1750	ENSG00000110987	ENSG00000175727,ENSG00000158023	1750	0	protein_coding	+	BCL7A	chr12:122457328-122499948	42620	9160
ENSG00000165322	4_peaks_stitched	chr10	32215960	32237329	4	21369	11265.29	2913.17	1751	ENSG00000165322	ENSG00000165322	1751	0	protein_coding	-	ARHGAP12	chr10:32094365-32217742	123377	15589
ENSG00000106976	4_peaks_stitched	chr9	130952761	130977977	4	25216	12101.75	3750.48	1752	ENSG00000148337,ENSG00000106976	ENSG00000106976,ENSG00000148346,ENSG00000167110,ENSG00000171159,ENSG00000148337	1752	0	protein_coding	+	DNM1	chr9:130965658-131017527	51869	7992
ENSG00000082258	2_peaks_stitched	chr2	135674605	135685411	2	10806	9807.4	1458.6	1753	ENSG00000082258	ENSG00000082258	1753	0	protein_coding	+	CCNT2	chr2:135675805-135716912	41107	18851
ENSG00000218336	1_peaks_stitched	chr4	183063943	183067252	1	3309	8799.37	452.5	1754	ENSG00000218336		1754	0	protein_coding	+	TENM3	chr4:183065140-183724177	659037	14683
ENSG00000148672	8_peaks_stitched	chr10	88840390	88856404	8	16014	9789.93	1445.67	1755	ENSG00000122376,ENSG00000148672	ENSG00000148672	1755	0	protein_coding	-	GLUD1	chr10:88810243-88854623	44380	6175
ENSG00000172270	5_peaks_stitched	chr19	570820	577242	5	6422	9385.94	1043.67	1756	ENSG00000172270	ENSG00000099804,ENSG00000099821,ENSG00000099822,ENSG00000172270,ENSG00000197540	1756	0	protein_coding	+	BSG	chr19:571297-583493	12196	7288
ENSG00000181938	7_peaks_stitched	chr16	58425937	58446437	7	20500	10796.04	2458.91	1757	ENSG00000181938	ENSG00000181938	1757	0	protein_coding	+	GINS3	chr16:58328984-58440048	111064	10796
ENSG00000124151	8_peaks_stitched	chr20	46107642	46135340	8	27698	10706.13	2369.82	1758	ENSG00000124151		1758	0	protein_coding	+	NCOA3	chr20:46130601-46285621	155020	11859
ENSG00000184708	2_peaks_stitched	chr22	31884941	31893197	2	8256	9290.15	955.95	1759	ENSG00000184708,ENSG00000198089,ENSG00000185721	ENSG00000198089,ENSG00000184708	1759	0	protein_coding	-	EIF4ENIF1	chr22:31832963-31892094	59131	11486
ENSG00000101216	3_peaks_stitched	chr20	62257298	62274173	3	16875	10516.04	2189.41	1760	ENSG00000197457,ENSG00000101216	ENSG00000258366,ENSG00000026036,ENSG00000101216	1760	0	protein_coding	-	GMEB2	chr20:62218955-62258394	39439	4981
ENSG00000103121	4_peaks_stitched	chr16	81026420	81041877	4	15457	10343.69	2018.71	1761	ENSG00000103121,ENSG00000166451	ENSG00000166454,ENSG00000103121,ENSG00000166451	1761	0	protein_coding	-	CMC2	chr16:81009698-81053875	44177	9515
ENSG00000167173	2_peaks_stitched	chr15	75492582	75496102	2	3520	9142.98	819.82	1762	ENSG00000167173	ENSG00000167173	1762	0	protein_coding	+	C15orf39	chr15:75487984-75504510	16526	12033
ENSG00000176105	2_peaks_stitched	chr18	810672	813429	2	2757	8949.05	635.42	1763	ENSG00000176105	ENSG00000176105	1763	0	protein_coding	-	YES1	chr18:721588-812547	90959	8482
ENSG00000258818	2_peaks_stitched	chr14	21149005	21153450	2	4445	9226.42	913.02	1764	ENSG00000258818,ENSG00000259171,ENSG00000214274	ENSG00000214274,ENSG00000181803,ENSG00000258818	1764	0	protein_coding	+	RNASE4	chr14:21152259-21168761	16502	4246
ENSG00000251533	3_peaks_stitched	chr14	103670957	103674946	3	3989	8929.74	616.7	1765		ENSG00000251533	1765	0	lincRNA	-	LINC00605	chr14:103653558-103655365	1807	1555
ENSG00000134250	3_peaks_stitched	chr1	120601337	120612856	3	11519	15660.87	7349.11	1766	ENSG00000134250	ENSG00000134250	1766	0	protein_coding	-	NOTCH2	chr1:120454176-120612240	158064	17918
ENSG00000182979	4_peaks_stitched	chr14	105864056	105888234	4	24178	11064.33	2754.19	1767	ENSG00000182979,ENSG00000226174,ENSG00000179364	ENSG00000179364,ENSG00000182979	1767	0	protein_coding	+	MTA1	chr14:105886159-105937066	50907	11177
ENSG00000267796	7_peaks_stitched	chr19	36230926	36249831	7	18905	10410.86	2100.74	1768	ENSG00000167595,ENSG00000161265,ENSG00000126246,ENSG00000267796,ENSG00000205155,ENSG00000004776,ENSG00000267120,ENSG00000188223	ENSG00000167595,ENSG00000004777,ENSG00000011590,ENSG00000272333,ENSG00000250799,ENSG00000126246	1768	0	protein_coding	+	LIN37	chr19:36239262-36245420	6158	6307
ENSG00000169252	2_peaks_stitched	chr5	148288792	148295168	2	6376	9480.2	1170.88	1769			1769	0	protein_coding	+	ADRB2	chr5:148206156-148208196	2040	2040
ENSG00000197935	5_peaks_stitched	chr6	28945091	28956806	5	11715	9920.66	1612.26	1770		ENSG00000197935,ENSG00000204709	1770	0	protein_coding	-	ZNF311	chr6:28962562-28973093	10531	3758
ENSG00000129535	2_peaks_stitched	chr14	24549650	24564909	2	15259	11171.35	2863.95	1771	ENSG00000100889,ENSG00000129535	ENSG00000100884,ENSG00000100897,ENSG00000092010,ENSG00000186648,ENSG00000100889,ENSG00000100911,ENSG00000100908,ENSG00000139914	1771	0	protein_coding	-	NRL	chr14:24549316-24584223	34907	7100
ENSG00000172081	13_peaks_stitched	chr19	2080034	2097303	13	17269	10284.77	1982.62	1772	ENSG00000099840,ENSG00000172081	ENSG00000133243,ENSG00000099875,ENSG00000099840,ENSG00000065000,ENSG00000172081	1772	0	protein_coding	-	MOB3A	chr19:2071037-2096672	25635	7602
ENSG00000260027	3_peaks_stitched	chr17	46716540	46725455	3	8915	9451.65	1153.59	1773		ENSG00000120093,ENSG00000108511,ENSG00000170689,ENSG00000260027,ENSG00000120068,ENSG00000120075	1773	0	protein_coding	-	HOXB7	chr17:46684594-46710934	26340	2363
ENSG00000135956	5_peaks_stitched	chr2	96924175	96933240	5	9065	10354.4	2073.8	1774	ENSG00000144021,ENSG00000135956	ENSG00000144028,ENSG00000084090	1774	0	protein_coding	-	TMEM127	chr2:96914254-96931732	17478	9483
ENSG00000105698	1_peaks_stitched	chr19	35757723	35761014	1	3291	8685.3	406.76	1775	ENSG00000105698,ENSG00000105699	ENSG00000105697,ENSG00000105698,ENSG00000177558,ENSG00000105695,ENSG00000105699,ENSG00000012124	1775	0	protein_coding	+	USF2	chr19:35759881-35770724	10843	12767
ENSG00000167755	3_peaks_stitched	chr19	51470149	51479576	3	9427	9159.06	881.99	1776	ENSG00000167755	ENSG00000167754,ENSG00000169035,ENSG00000269741,ENSG00000129451,ENSG00000129455,ENSG00000167755,ENSG00000213022,ENSG00000167757	1776	0	protein_coding	-	KLK6	chr19:51461887-51472929	11042	3806
ENSG00000006118	14_peaks_stitched	chr11	60666450	60720269	14	53819	13623.17	5346.36	1777	ENSG00000110107,ENSG00000006118,ENSG00000110108,ENSG00000110446	ENSG00000149506,ENSG00000013725,ENSG00000183134,ENSG00000110107	1777	0	protein_coding	+	TMEM132A	chr11:60691935-60704631	12696	16142
ENSG00000197565	2_peaks_stitched	chrX	107638382	107645205	2	6823	8849.18	576.71	1778	ENSG00000197565	ENSG00000188153	1778	0	protein_coding	-	COL4A6	chrX:107386780-107682727	295947	14196
ENSG00000135164	1_peaks_stitched	chr7	86780792	86783691	1	2899	8880.26	607.99	1779	ENSG00000135164	ENSG00000135164,ENSG00000135185	1779	0	protein_coding	+	DMTF1	chr7:86781677-86825653	43976	23899
ENSG00000178104	1_peaks_stitched	chr1	144931460	144933863	1	2403	9222	952.25	1780	ENSG00000178104	ENSG00000178104	1780	0	protein_coding	-	PDE4DIP	chr1:144836157-145076186	240029	56577
ENSG00000147548	4_peaks_stitched	chr8	38225936	38244657	4	18721	9905.4	1647	1781	ENSG00000165046,ENSG00000147548	ENSG00000077782,ENSG00000165046,ENSG00000147548	1781	0	protein_coding	-	WHSC1L1	chr8:38127215-38239790	112575	20126
ENSG00000174915	9_peaks_stitched	chr11	441163	469813	9	28650	12088.39	3832.81	1782	ENSG00000174915,ENSG00000185101	ENSG00000185187,ENSG00000023191,ENSG00000184363,ENSG00000174915,ENSG00000185101	1782	0	protein_coding	+	PTDSS2	chr11:448268-491393	43125	10045
ENSG00000214026	3_peaks_stitched	chr11	1964837	1970879	3	6042	9335.8	1082.18	1783	ENSG00000214026	ENSG00000130595,ENSG00000214026,ENSG00000229671	1783	0	protein_coding	+	MRPL23	chr11:1968508-2005752	37244	3922
ENSG00000091073	6_peaks_stitched	chr7	76090880	76126592	6	35712	13876.29	5622.91	1784	ENSG00000091073	ENSG00000243566,ENSG00000091073,ENSG00000188372	1784	0	protein_coding	+	DTX2	chr7:76090993-76135312	44319	11238
ENSG00000132305	4_peaks_stitched	chr2	86411967	86427397	4	15430	11088.81	2835.86	1785	ENSG00000132305,ENSG00000132313	ENSG00000132305	1785	0	protein_coding	-	IMMT	chr2:86371055-86422893	51838	7803
ENSG00000133030	14_peaks_stitched	chr17	17010912	17074559	14	63647	15474.58	7223.45	1786	ENSG00000133030	ENSG00000133030,ENSG00000154803,ENSG00000179598	1786	0	protein_coding	+	MPRIP	chr17:16945859-17120993	175134	25845
ENSG00000137161	5_peaks_stitched	chr6	42887066	42902248	5	15182	10532.73	2285.42	1787	ENSG00000137161,ENSG00000171611	ENSG00000146223,ENSG00000171611,ENSG00000124587,ENSG00000221821,ENSG00000112640,ENSG00000124713	1787	0	protein_coding	+	CNPY3	chr6:42896938-42907025	10087	2876
ENSG00000143190	3_peaks_stitched	chr1	167188486	167199520	3	11034	9434.35	1194.76	1788	ENSG00000143190		1788	0	protein_coding	+	POU2F1	chr1:167190066-167396582	206516	18535
ENSG00000072864	3_peaks_stitched	chr16	15735795	15745166	3	9371	9226.08	989.88	1789	ENSG00000072864,ENSG00000166783	ENSG00000166783,ENSG00000072864	1789	0	protein_coding	+	NDE1	chr16:15737124-15820210	83086	10860
ENSG00000184216	4_peaks_stitched	chrX	153267098	153287008	4	19910	10007.34	1771.31	1790	ENSG00000184216	ENSG00000172534,ENSG00000177854,ENSG00000169057	1790	0	protein_coding	-	IRAK1	chrX:153275951-153285431	9480	11089
ENSG00000072134	6_peaks_stitched	chr17	19139489	19152823	6	13334	9925.8	1691.87	1791	ENSG00000072134	ENSG00000263934,ENSG00000072134,ENSG00000230493,ENSG00000264940	1791	0	protein_coding	+	EPN2	chr17:19118928-19240028	121100	22132
ENSG00000108091	4_peaks_stitched	chr10	61653607	61668462	4	14855	10166.7	1933.06	1792	ENSG00000108091	ENSG00000235931	1792	0	protein_coding	-	CCDC6	chr10:61548521-61666414	117893	9044
ENSG00000148660	8_peaks_stitched	chr10	75570553	75599893	8	29340	11747.04	3515.57	1793	ENSG00000148660,ENSG00000166507	ENSG00000214655,ENSG00000166507,ENSG00000196968,ENSG00000176986,ENSG00000267964,ENSG00000148660,ENSG00000172586	1793	0	protein_coding	-	CAMK2G	chr10:75572259-75634343	62084	9091
ENSG00000150347	11_peaks_stitched	chr10	63778197	63809592	11	31395	12057.71	3826.63	1794	ENSG00000150347		1794	0	protein_coding	+	ARID5B	chr10:63661059-63856703	195644	10355
ENSG00000197785	4_peaks_stitched	chr1	1439994	1448992	4	8998	9479.83	1250.17	1795	ENSG00000197785	ENSG00000160072,ENSG00000197785,ENSG00000215915,ENSG00000205090,ENSG00000160075	1795	0	protein_coding	+	ATAD3A	chr1:1447531-1470067	22536	4549
ENSG00000145545	3_peaks_stitched	chr5	6632121	6638446	3	6325	9353.41	1125.75	1796	ENSG00000145545,ENSG00000037474	ENSG00000250056,ENSG00000037474	1796	0	protein_coding	+	SRD5A1	chr5:6633456-6669675	36219	5836
ENSG00000074800	5_peaks_stitched	chr1	8931923	8941014	5	9091	9043.81	816.72	1797	ENSG00000074800	ENSG00000074800	1797	0	protein_coding	-	ENO1	chr1:8921061-8939308	18247	5036
ENSG00000164062	7_peaks_stitched	chr3	49705309	49727796	7	22487	10947.25	2720.4	1798	ENSG00000164068,ENSG00000164062,ENSG00000173531,ENSG00000164061	ENSG00000176020,ENSG00000164068,ENSG00000164061,ENSG00000176095,ENSG00000173540	1798	0	protein_coding	+	APEH	chr3:49711435-49721396	9961	8243
[truncated: 22,723 more rows]
