# Supplementary material for: Co-activation of super-enhancer-driven CCAT1 by TP63 and SOX2 promotes squamous cancer progression
Source: Nat Commun. 2018 Sep 6;9:3619. doi: 10.1038/s41467-018-06081-9 (PMC6127298; doi:10.1038/s41467-018-06081-9)
Supplement: Supplementary file 7 — Supplementary Data 5 [file 41467_2018_6081_MOESM7_ESM.xls]

Ens_id	baseMean	baseMeanA	baseMeanB	foldChange	log2FoldChange	pval	padj	Biotype	Hugo_Symbol	TE5-scramble	TE5-shp63-ma
ENSG00000268313	972.275162006211	0	1944.55032401242	Inf	Inf	1.95494841693137e-23	7.1095609078543e-19	protein_coding	AC119673.1	0	14.1282866519992
ENSG00000254870	197.773230782966	395.546461565931	0	0	-Inf	1.20956870489885e-13	2.19941925455282e-09	protein_coding	ATP6V1G2-DDX39B	2.21559800408748	0
ENSG00000251349	215.543579033607	0	431.087158067214	Inf	Inf	4.31532216061099e-13	5.23117736716466e-09	protein_coding	MSANTD3-TMEFF1	0	2.4514696035411
ENSG00000197978	136.374974062284	272.749948124568	0	0	-Inf	3.64629566692909e-11	3.31512086298026e-07	protein_coding	GOLGA6L9	0.728506014374269	0
ENSG00000196611	8092.16250666626	15141.7546958851	1042.57031744743	0.0688539960121501	-3.86031580470106	3.76744340631502e-09	2.74021228714917e-05	protein_coding	MMP1	88.0714600508516	6.25544085986636
ENSG00000204616	1288.33300611971	168.845205981875	2407.82080625754	14.2605221880923	3.83395490586817	2.07481661615003e-08	0.000125758093132547	protein_coding	TRIM31	1.95138038341693	20.2195937921792
ENSG00000260570	63.5197187721828	0	127.039437544366	Inf	Inf	2.82146677154787e-06	0.0146583260115545	antisense	RP11-24N18.1	0	10.8559087696139
ENSG00000169245	3848.03835686026	919.793115104061	6776.28359861646	7.36718234496659	2.88111295117945	5.358859330032e-06	0.0243607046569092	protein_coding	CXCL10	9.61478560485597	73.0643796112857
ENSG00000064787	771.872863167224	170.025941688042	1373.71978464641	8.07947170301142	3.01426096174399	9.17417411326234e-06	0.0333637189977012	protein_coding	BCAS1	0.709020716031298	5.78287614012103
ENSG00000203697	2364.09082484094	577.379760315643	4150.80188936624	7.18903254782791	2.84579763542655	8.47055449572391e-06	0.0333637189977012	protein_coding	CAPN8	6.12680831369443	52.046282753487
ENSG00000135346	141.066191511669	15.3495641801705	266.782818843168	17.3804816678648	4.11939615921522	1.4290584984993e-05	0.0346470469432826	protein_coding	CGA	0.298799590856784	5.35644934313353
ENSG00000183054	2309.45145241958	583.283438846478	4035.61946599268	6.91879658708237	2.79052112618166	1.22298051420313e-05	0.0346470469432826	protein_coding	RGPD6	2.03184107701681	8.46713497574303
ENSG00000205420	24778.1719142545	42985.8641187143	6570.47970979459	0.152852102534193	-2.70979169775054	1.2544341908906e-05	0.0346470469432826	protein_coding	KRT6A	213.758927711594	33.6393105177484
ENSG00000214872	461.968362494394	95.6395921995237	828.297132789264	8.66060920733818	3.11446851103664	1.40795303504456e-05	0.0346470469432826	protein_coding	SMTNL1	0.551859982858293	5.0484192540948
ENSG00000260537	138.684029637194	262.123326769065	15.2447325053239	0.0581586259156353	-4.10386300593876	1.19499279322843e-05	0.0346470469432826	protein_coding	RP11-529K1.3	3.94803350187324	0.236846975966209
ENSG00000261459	44.8679568343445	89.7359136686889	0	0	-Inf	2.14757846170398e-05	0.048813116197993	protein_coding	ZNF747	0.698938348878603	0
ENSG00000188282	127.771879904149	14.1688284740035	241.374931334295	17.0356308411215	4.09048346729998	2.64837866812746e-05	0.0566550511904654	protein_coding	RUFY4	0.0528133728728434	1.24858876321582
ENSG00000167183	118.28875142296	12.9880927678366	223.589410078083	17.214953271028	4.10559035969019	3.77800805633257e-05	0.0763304549914703	protein_coding	PRR15L	0.100861449898177	1.79106968167248
ENSG00000090263	1077.46409216577	1852.57432297596	302.35386135559	0.163207412304998	-2.61522151396997	6.18232674077986e-05	0.0900240228306155	protein_coding	MRPS33	37.6413991290324	6.19291894113858
ENSG00000145824	143.419386739147	265.665533887566	21.1732395907276	0.0796988577362409	-3.64929714247328	5.4272400780185e-05	0.0900240228306155	protein_coding	CXCL14	1.74966945740331	0.144488469896576
ENSG00000147206	180.333929926577	29.518392654174	331.14946719898	11.2184112149533	3.48779646650166	4.7964546265335e-05	0.0900240228306155	protein_coding	NXF3	0.313796519308742	2.81895808474806
ENSG00000161570	14247.5998221017	4329.75783451424	24165.4418096892	5.58124558769933	2.48058712969961	5.59073184022035e-05	0.0900240228306155	protein_coding	CCL5	40.6860449551875	231.363230566483
ENSG00000167941	847.662025988888	1464.11227564703	231.211776330745	0.157919430208019	-2.66273940538535	6.01910554263251e-05	0.0900240228306155	protein_coding	SOST	7.19458435819415	1.17203472480109
ENSG00000169248	4656.19677316584	1394.44886898318	7917.94467734849	5.67818932157921	2.50543095204751	5.64086998844226e-05	0.0900240228306155	protein_coding	CXCL11	10.1713120541203	59.7510461638289
ENSG00000180861	422.150257786541	101.543270730359	742.757244842724	7.31468702455988	2.87079613671167	6.18857912603566e-05	0.0900240228306155	protein_coding	C12orf36	0.679385223372603	6.0503502763922
ENSG00000124772	309.069985366486	68.4826709576837	549.657299775288	8.02622462133419	3.0047215318406	6.70115307959006e-05	0.0902595681649821	protein_coding	CPNE5	0.244838542607229	2.73716595933325
ENSG00000186204	865.822734291918	238.508612645726	1493.13685593811	6.26030582030165	2.64623313553742	6.61576040894966e-05	0.0902595681649821	protein_coding	CYP4F12	1.89555103917453	11.2409031455612
ENSG00000072858	262.513686821454	56.6753138960141	468.352059746894	8.26377531152648	3.04680102848258	8.6632800369269e-05	0.10501916836764	protein_coding	SIDT1	0.409871494544298	1.43850335046879
ENSG00000130005	444.615961578996	775.743358951692	113.4885642063	0.146296533378853	-2.77303251089552	8.65873998172086e-05	0.10501916836764	protein_coding	GAMT	9.16764793372892	1.32761459622812
ENSG00000133328	807.832886367893	226.701255584056	1388.96451715173	6.12684968847352	2.61514545775332	8.54188152712819e-05	0.10501916836764	protein_coding	HRASLS2	4.16479879883969	26.3191445808814
ENSG00000112759	3127.77716182113	5284.97302080331	970.581302838953	0.183649244569166	-2.44497513325046	9.20894354245734e-05	0.105356652273563	protein_coding	SLC29A1	28.2254420514368	5.38358539795974
ENSG00000152689	769.656224989876	217.255369934721	1322.05708004503	6.08526767574157	2.60532072488993	9.56023187237768e-05	0.105356652273563	protein_coding	RASGRP3	1.00641428987415	5.86418753412055
ENSG00000204421	151.717641421741	24.7954498295062	278.639833013975	11.23753894081	3.49025420992551	9.51966687421048e-05	0.105356652273563	protein_coding	LY6G6C	0.326433841567838	3.69567540589111
ENSG00000105388	249.219375213934	55.4945781898471	442.944172238021	7.98175581626566	2.99670614353834	0.000125778094516493	0.123626269277873	protein_coding	CEACAM5	0.272042220579412	1.80873129932456
ENSG00000169067	321.83875923563	77.9285566070193	565.748961864241	7.25984140470122	2.85993803208463	0.000120334871068216	0.123626269277873	protein_coding	ACTBL2	0.311112443468823	2.32996534493726
ENSG00000198074	11043.077598108	18504.4899870486	3581.66520916748	0.19355654825798	-2.36917297826975	0.000115640745598279	0.123626269277873	protein_coding	AKR1B10	140.895563743037	29.9037872494348
ENSG00000211448	839.889309044669	246.773762588895	1433.00485550044	5.80695792156687	2.5377825800081	0.000125542919116797	0.123626269277873	protein_coding	DIO2	1.42767080616896	7.82786515560527
ENSG00000110446	744.671802272817	217.255369934721	1272.08823461091	5.85526716781796	2.54973500042629	0.000134928837148335	0.123845838792581	protein_coding	SLC15A3	2.26949153310517	12.6561950719866
ENSG00000244563	36.0124390380923	72.0248780761845	0	0	-Inf	0.000133689751644494	0.123845838792581	pseudogene	AC006011.4	4.2350503807117	0
ENSG00000248596	469.862463483171	127.519456266032	812.205470700311	6.36926704742125	2.67112736182369	0.000139623268086337	0.123845838792581	lincRNA	RP11-844P9.2	0.717646165569262	4.76654485405729
ENSG00000263136	1846.20579872903	3108.8771143376	583.534483120453	0.187699436696707	-2.41350377437274	0.000137710189676108	0.123845838792581	protein_coding	PAGR1	33.5030408904148	6.48649157856371
ENSG00000182093	777.575154533223	1324.78546231933	230.364846747116	0.173888416879071	-2.52376626038942	0.000144215783253691	0.124873699752071	protein_coding	WRB	11.1160645183732	2.53435718590451
ENSG00000034063	4354.79743179701	7263.88606433914	1445.70879925488	0.199026910175856	-2.32896458596506	0.000168643070137626	0.136289834037667	processed_transcript	UHRF1	21.1861422999882	4.20413755803593
ENSG00000087085	1102.82921938622	342.413354788418	1863.24508398403	5.44150821785369	2.44400657736612	0.000163196322086159	0.136289834037667	protein_coding	ACHE	1.7018000144297	10.1242762486507
ENSG00000132530	1731.39442430986	556.126517604638	2906.66233101508	5.22662063218049	2.38587844685579	0.000167351788013879	0.136289834037667	protein_coding	XAF1	2.41533028484887	13.5088558214749
ENSG00000122735	150.35758837702	27.1569212418401	273.558255512201	10.0732425843153	3.33245625760594	0.000174857793610279	0.1364109218431	protein_coding	DNAI1	0.293131480999374	2.71324641091059
ENSG00000128050	15859.4157895152	26349.2980188219	5369.53356020852	0.203782793620268	-2.29489585205227	0.000176294809212354	0.1364109218431	protein_coding	PAICS	128.199084748432	25.4551758018301
ENSG00000050165	2988.83381172511	4985.0661514369	992.60147201331	0.199115005069131	-2.32832614995588	0.000186712005877348	0.138871090860181	protein_coding	DKK3	24.8353190579023	5.08409995523729
ENSG00000254873	112.860953521363	16.5302998863374	209.191607156389	12.6550400534045	3.66164016849611	0.000187111487121535	0.138871090860181	protein_coding	RP11-770J1.5	0.568282000843178	1.60275063760875
ENSG00000089558	296.269486122059	517.162239301128	75.3767329429903	0.145750650791619	-2.77842576966574	0.000197663984657369	0.141485308981417	protein_coding	KCNH4	1.45724221799942	0.223331376432443
ENSG00000184232	1208.53265237102	2030.86541460717	386.199890134871	0.190165181482286	-2.39467497645569	0.000198414792478133	0.141485308981417	protein_coding	OAF	11.8827314906914	2.5326715937613
ENSG00000108932	735.676968698151	225.520519877889	1245.83341751841	5.52425747418897	2.46578056218811	0.000215127013742321	0.150452386707057	protein_coding	SLC16A6	0.71921962346908	5.2488049991173
ENSG00000153253	157.63373422986	30.6991283603409	284.568340099379	9.26959022286125	3.2125055636067	0.00022799103027888	0.150751814511855	protein_coding	SCN3A	0.148823095964045	0.431401639450487
ENSG00000162551	3894.98639482183	6464.5279912641	1325.44479837955	0.205033499765288	-2.28606844858689	0.000222562364723726	0.150751814511855	protein_coding	ALPL	29.1129490631015	6.1359711752906
ENSG00000204072	38.1118312633097	0	76.2236625266194	Inf	Inf	0.000226786876874561	0.150751814511855	pseudogene	RP4-545K15.3	0	1.70505075993035
ENSG00000100867	36237.562301097	12854.6696330397	59620.4549691544	4.63803867941616	2.2135148515426	0.000272728276534025	0.177112664869873	protein_coding	DHRS2	81.3672680966034	388.774921091441
ENSG00000198768	103.685423244	191.279184399047	16.091662088953	0.084126572054921	-3.57129463047201	0.000284283147893094	0.181377635779441	protein_coding	APCDD1L	1.0887004047712	0.0793084693847561
ENSG00000177294	81.3700701431018	9.44588564933568	153.294254636868	16.2286799065421	4.02047374605224	0.000313707442026233	0.190143309069467	protein_coding	FBXO39	0.0856616143261333	1.30849841431977
ENSG00000185614	214.158697434318	376.65469026726	51.6627046013753	0.13716198400375	-2.86604741723295	0.000303585681515113	0.190143309069467	protein_coding	FAM212A	4.54138574871952	0.642505473930561
ENSG00000197641	909.02993669843	1520.78758954304	297.272283853816	0.195472586637255	-2.35496179884102	0.000309394892152618	0.190143309069467	protein_coding	SERPINB13	7.49531739802737	1.50745129387151
ENSG00000136514	1496.8045851936	511.258560770293	2482.3506096169	4.85537221298914	2.27958189693185	0.000330822882707264	0.197230094678936	protein_coding	RTP4	3.86963497871681	19.3809554321299
ENSG00000197262	35.9945073042369	0	71.9890146084738	Inf	Inf	0.000341053804602894	0.200050059870862	protein_coding	CCL4L2	0	1.10893034914142
ENSG00000174196	104.815122476887	16.5302998863374	193.099945067436	11.6815754339119	3.54616295107617	0.000363338102380113	0.203284873373193	protein_coding	FAM21D	0.129913663682958	1.56544240251932
ENSG00000196355	385.540554074652	112.169892085861	658.911216063443	5.87422528283325	2.55439859562428	0.000352838371530013	0.203284873373193	protein_coding	AC021860.1	0.680456513424764	4.12328157019952
ENSG00000205531	8893.5358307538	14573.8208212188	3213.25084028882	0.220481017277946	-2.18127364526272	0.000359969572365438	0.203284873373193	protein_coding	NAP1L4	103.140422845988	27.4428198595199
ENSG00000138623	1522.00832680935	527.788860656631	2516.22779296207	4.76748938928265	2.25322972762113	0.000379182333685844	0.208935211047774	protein_coding	SEMA7A	2.26997727897361	10.7642967506829
ENSG00000130234	2886.70431123409	1033.14374289609	4740.2648795721	4.58819492656876	2.19792668464499	0.000397157958546678	0.215573783260702	protein_coding	ACE2	3.60818633188578	17.6736118065414
ENSG00000256261	34.7241129287933	0	69.4482258575865	Inf	Inf	0.000437221711130918	0.233830028951443	pseudogene	AC104698.1	0	0.490693460276243
ENSG00000171115	37.0262716829903	73.2056137823515	0.846929583629104	0.0115691890262285	-6.43356845141784	0.000446146582986427	0.235145112803875	protein_coding	GIMAP8	0.19075214947367	0.00227659588418344
ENSG00000158373	4430.25002976785	1629.4152745104	7231.08478502529	4.43784030881755	2.14985775455114	0.000470245972547396	0.238556170893752	protein_coding	HIST1H2BD	31.7415934437687	140.893057460901
ENSG00000160712	8756.40082704888	14259.7451233784	3253.05653071939	0.228128658862641	-2.13208039702365	0.000478070212750429	0.238556170893752	protein_coding	IL6R	30.7299182424449	7.90232233399265
ENSG00000168542	299.126149261629	85.0129708440211	513.239327679237	6.03718847352025	2.59387684099967	0.000481533628102235	0.238556170893752	protein_coding	COL3A1	0.165456028284311	1.04692852987372
ENSG00000185818	560.387373441495	938.684886402733	182.089860480257	0.193984012225945	-2.36599034161323	0.000485416906704915	0.238556170893752	protein_coding	NAT8L	1.80406996685978	0.35354937532712
ENSG00000241912	131.558234475911	25.9761855356731	237.140283416149	9.12914188615123	3.1904792572767	0.000467034421257094	0.238556170893752	lincRNA	RP11-292E2.2	1.29343855277597	12.190405437001
ENSG00000198959	708.126928675636	237.327876939559	1178.92598041171	4.96749895382898	2.31251966363883	0.000500053993972089	0.242472847983773	protein_coding	TGM2	0.744970041540497	3.45157172896063
ENSG00000175264	153.146662673597	271.569212418401	34.7241129287933	0.127864689150752	-2.96731018735726	0.000540117996250843	0.257530110105473	protein_coding	CHST1	1.15452291714286	0.147108932630628
ENSG00000179241	812.172365960886	1344.85796932417	279.486762597604	0.207818794975097	-2.26660195849326	0.000545269570713048	0.257530110105473	protein_coding	LDLRAD3	4.16063849052629	0.882979477374084
ENSG00000130021	1712.95922254243	2798.34362361569	627.574821469166	0.224266532591979	-2.15671375251076	0.000605263499026659	0.273047587135122	protein_coding	HDHD1	17.4461822979722	4.6094754297806
ENSG00000179776	913.50045588498	321.160112077413	1505.84079969255	4.68875412314458	2.22920462654846	0.000608157245798247	0.273047587135122	protein_coding	CDH5	1.15256887749648	5.0556592500085
ENSG00000185928	1358.61988537607	2226.86754183089	490.372228921251	0.220207183278659	-2.18306656371683	0.000588973278552336	0.273047587135122	protein_coding	PAGR1	13.7180523514317	3.81922275385131
ENSG00000198732	770.147278624684	265.665533887566	1274.6290233618	4.7978712357217	2.26239443939906	0.000594919313169679	0.273047587135122	protein_coding	SMOC1	1.08922646408058	5.31241550817576
ENSG00000188280	144.249763953063	31.8798640665079	256.619663839619	8.04958463136033	3.00891434027851	0.000637460989082788	0.279930382812068	protein_coding	FAM230A	0.0383805864029726	0.318718595716543
ENSG00000256663	460.463476214688	771.020416127025	149.906536302351	0.194426156774628	-2.3627057724944	0.000638882002183342	0.279930382812068	pseudogene	RP11-424C20.2	6.44742356798155	1.29305978028
ENSG00000164692	93.6381348284393	15.3495641801705	171.926705476708	11.200754852624	3.48552405801312	0.000682576746940914	0.295515101857145	protein_coding	COL1A2	0.0598702320544626	0.48882582734334
ENSG00000171462	860.131477839062	1414.52137598802	305.741579690107	0.216144898818904	-2.20992930693258	0.000696413035264118	0.29795826886412	protein_coding	DLK2	10.5513553667662	1.94642149892451
ENSG00000074219	2497.12497894956	4049.92347215267	944.326485746451	0.233171439470314	-2.10053700728348	0.000715039331526348	0.298894659420905	protein_coding	TEAD2	25.1777988094981	5.525741418555
ENSG00000249590	124.116564925945	221.978312759388	26.2548170925022	0.118276496321336	-3.07976468232173	0.000712769887378883	0.298894659420905	protein_coding	RP4-539M6.19	2.02151081795281	0.218261023048418
ENSG00000131203	751.347924723574	264.484798181399	1238.21105126575	4.68159629506008	2.22700053286387	0.000729291745475049	0.301388101223763	protein_coding	IDO1	2.68368870474182	9.29870193407911
ENSG00000166402	1635.50654656465	2657.83607458183	613.177018547471	0.230705356290247	-2.11587659540192	0.000769841463998848	0.314571062036473	protein_coding	TUB	5.33340517679533	1.19370259386887
ENSG00000092054	31.7598593860914	0	63.5197187721828	Inf	Inf	0.00078904181537984	0.316936119469975	protein_coding	MYH7	0	0.115802014012863
ENSG00000100298	236.067138113114	67.3019352515167	404.832340974712	6.01516642072471	2.58860465278504	0.000823655665253423	0.316936119469975	protein_coding	APOBEC3H	0.847001048190801	5.48920056906138
ENSG00000147400	3568.88126229277	5757.26730327009	1380.49522131544	0.239783068701939	-2.06019830253274	0.000814050440321027	0.316936119469975	protein_coding	CETN2	47.0189723501737	11.6674609826309
ENSG00000171385	107.406947701054	193.640655811381	21.1732395907276	0.109342945064965	-3.19306795587433	0.000809026530944235	0.316936119469975	protein_coding	KCND3	0.327375337277556	0.0316051336844878
ENSG00000204323	221.258284676889	61.3982567206819	381.118312633097	6.2073148813803	2.63396933204498	0.000795506671359525	0.316936119469975	protein_coding	SMIM5	0.298081171150423	2.24674954677628
ENSG00000204420	576.593522754294	199.544334342216	953.642711166371	4.77910191892938	2.25673953476708	0.000827919029605071	0.316936119469975	protein_coding	C6orf25	1.37665735419576	6.1762996603306
ENSG00000028137	787.805898379765	285.738040892404	1289.87375586713	4.51418282227543	2.17446484818173	0.000911170087745367	0.337050762957014	protein_coding	TNFRSF1B	0.860053221045667	3.9699513477834
ENSG00000073282	18895.6404150917	30264.6176204715	7526.66320971185	0.248695136482434	-2.00754980060669	0.000916157491389012	0.337050762957014	protein_coding	TP63	85.9746233392288	20.3298785154807
ENSG00000127418	961.440256665158	1568.01701778972	354.863495540595	0.226313548586871	-2.14360513867854	0.00090040897002117	0.337050762957014	protein_coding	FGFRL1	5.97173323532414	1.47797064518176
ENSG00000212768	208.477096530461	57.856049602181	359.09814345874	6.20675185962235	2.63383846941702	0.000917535830086189	0.337050762957014	protein_coding	AC114546.1	0.391667252408462	2.50766362037988
ENSG00000112195	86.272330306323	14.1688284740035	158.375832138642	11.1777647975078	3.48255981813551	0.000950316638614845	0.345601651965061	protein_coding	TREML2	0.0473274179051965	0.545728692704169
ENSG00000232748	27.1569212418401	54.3138424836801	0	0	-Inf	0.000967848589839595	0.348492570957392	protein_coding	ZNF668	1.21836992537923	0
ENSG00000003096	3299.69145302056	5290.87669933415	1308.50620670697	0.247313683736315	-2.01558602939174	0.0010543827987809	0.375928816110443	protein_coding	KLHL13	18.5797087815092	4.59095671937351
ENSG00000117020	408.319373527504	677.742295339835	138.896451715173	0.204939919893191	-2.28672706308857	0.00108236625908675	0.381033959376872	protein_coding	AKT3	2.57804573746101	0.729080040653163
ENSG00000119922	58635.4855189428	23879.1989215206	93391.7721163649	3.91100942805069	1.96754101389893	0.00110013379532465	0.381033959376872	protein_coding	IFIT2	75.2641117493054	303.659580737841
ENSG00000241978	5732.4884058103	9161.32834414944	2303.64846747116	0.25145354264508	-1.99163621567832	0.00109361691188397	0.381033959376872	protein_coding	AKAP2	19.413112475477	5.10509272316154
ENSG00000229474	2525.21710908016	1001.26387882958	4049.17033933075	4.04405913859989	2.01580409475353	0.00112199113109893	0.381340667894157	protein_coding	PATL2	11.9972703252391	46.3914482301307
ENSG00000273221	30.0660002188332	0	60.1320004376664	Inf	Inf	0.00111337749575966	0.381340667894157	antisense	RP5-1180E21.5	0	1.36779820968485
ENSG00000122729	1957.92601810436	3144.29918552261	771.552850686114	0.245381500029831	-2.02690161043953	0.00114923651470444	0.386984114169039	protein_coding	ACO1	9.05821743445372	2.03771687817796
ENSG00000147465	51.5413205568161	98.0010636118576	5.08157750177462	0.0518522688886387	-4.26944907165674	0.00117437303097199	0.391820403828976	protein_coding	STAR	0.709374193448853	0.0190027057424496
ENSG00000137975	863.800586458693	1401.53328322018	326.067889697205	0.232650835767544	-2.10376172509061	0.00119118236308521	0.393815718166545	protein_coding	CLCA2	3.9516000207967	0.912669153113618
ENSG00000179023	5025.37530977956	2037.94982884417	8012.80079071495	3.93179492316522	1.97518807471809	0.00120843359248856	0.395919859982264	protein_coding	KLHDC7A	4.36283892439924	17.6960576104419
ENSG00000156113	295.806019770106	495.908996590123	95.7030429500888	0.192985091232755	-2.3734386962819	0.00122351881163036	0.397283112701442	protein_coding	KCNMA1	3.29755846882872	0.696381049403804
ENSG00000102962	592.481038950124	216.074634228554	968.887443671695	4.48404065165211	2.16479935746338	0.00125412339430028	0.400076363864194	protein_coding	CCL22	0.819432410624095	3.79043340681062
ENSG00000198431	28433.0841181286	45166.6829680047	11699.4852682524	0.259029100643502	-1.94881390818917	0.00124772576904629	0.400076363864194	protein_coding	TXNRD1	195.388639550301	51.8274152863128
ENSG00000107187	337.169012317803	560.849460429306	113.4885642063	0.202351205115593	-2.30506665379151	0.00132612622998762	0.412198569281708	protein_coding	LHX3	2.6742576175481	0.554058972275122
ENSG00000257026	29.2190706352041	0	58.4381412704082	Inf	Inf	0.00132514155992455	0.412198569281708	pseudogene	AC040173.1	0	0.569708213316037
ENSG00000258941	29.2190706352041	0	58.4381412704082	Inf	Inf	0.00132514155992455	0.412198569281708	protein_coding	RP11-407N17.3	0	0.149340568426735
ENSG00000129654	284.03590554029	92.0973850810228	475.974425999556	5.16816439012701	2.36965196032771	0.00140638306292472	0.433440108893078	protein_coding	FOXJ1	0.390027073263109	2.0793830870885
ENSG00000117228	2295.00123366046	930.419736459564	3659.58273086136	3.93325999810238	1.97572555510239	0.00142587512310576	0.435754626907457	protein_coding	GBP1	4.65044110300091	16.5828376054563
ENSG00000213886	1174.05682498792	462.848396817448	1885.26525315839	4.07318090787717	2.02615589219578	0.00145620631842871	0.441315459852474	protein_coding	UBD	5.29359864232647	22.2404338848914
ENSG00000179134	6441.95607643266	10211.0023869319	2672.90976593345	0.261767617384388	-1.93364145875216	0.00147354944533058	0.44288076593667	protein_coding	SAMD4B	71.2940962478779	17.9795533444176
ENSG00000166200	5509.89489664326	8727.99833998616	2291.79145330036	0.262579272363151	-1.92917505847049	0.00153644088641163	0.454274355415705	protein_coding	COPS2	53.7187743156655	14.9536508522811
ENSG00000241468	9445.13113714961	14941.0296258367	3949.23264846251	0.264321318367064	-1.91963530720592	0.00153470654705458	0.454274355415705	protein_coding	ATP5J2	756.684659812919	201.292682660591
ENSG00000217416	28.372141051575	0	56.74428210315	Inf	Inf	0.00157927326401494	0.459467446339451	pseudogene	ISCA1P1	0	2.85007789514117
ENSG00000265257	28.372141051575	0	56.74428210315	Inf	Inf	0.00157927326401494	0.459467446339451	processed_transcript	RP11-21J18.1	0	0.825676446151232
ENSG00000183762	3322.69786755696	5264.90051379847	1380.49522131544	0.262207275844506	-1.93122037622643	0.00164752604323807	0.475520473130467	protein_coding	KREMEN1	11.1194316785798	2.72240601762608
ENSG00000120217	552.610518404849	206.628748579218	898.592288230479	4.34882510013351	2.12062568805147	0.00166351997825355	0.476356149993281	protein_coding	CD274	0.758233852129289	3.42516332742793
ENSG00000120337	176.562748360385	50.7716353651793	302.35386135559	5.95517278852423	2.57414336829603	0.00171689153680922	0.482543902404006	protein_coding	TNFSF18	0.289195179599965	1.8181533716357
ENSG00000154734	619.368984184134	1002.44461453575	236.29335383252	0.235717116343582	-2.08487157275482	0.00172408533182712	0.482543902404006	protein_coding	ADAMTS1	2.99504378227852	0.974390762250447
ENSG00000242419	27.9486762597604	0	55.8973525195209	Inf	Inf	0.00172493489461657	0.482543902404006	protein_coding	PCDHGC4	0	0.135432153800927
ENSG00000145506	654.571736470451	1056.75845701943	252.385015921473	0.238829426199551	-2.06594749272042	0.00179476525395942	0.494562043459703	protein_coding	NKD2	9.61269911517377	2.8210263922601
ENSG00000168685	13907.4141404038	5928.4739806643	21886.3543001433	3.69173490033448	1.88429895826418	0.00179509417154785	0.494562043459703	protein_coding	IL7R	19.6620245932377	73.4615697592089
ENSG00000182393	443.956625518777	162.94152745104	724.971723586513	4.44927536231884	2.15357038859201	0.00183678649950372	0.502243719003397	protein_coding	IFNL1	2.49006962398514	11.4280681100181
ENSG00000165209	3172.9913390553	5008.68086556024	1337.30181255036	0.266996809827845	-1.90510559070129	0.00190531212149788	0.517093178526218	protein_coding	STRBP	19.0040779774711	5.80480537567851
ENSG00000243509	24.2050819764227	48.4101639528453	0	0	-Inf	0.00194331688651226	0.523500779346602	protein_coding	TNFRSF6B	0.53212101487991	0
ENSG00000177409	16671.355042936	7183.59603631978	26159.1140495521	3.64150683269123	1.86453555213165	0.00197692787029943	0.528639234258671	protein_coding	SAMD9L	13.6306793802309	49.0802464627565
ENSG00000186081	51720.6337572771	81076.3979996604	22364.8695148938	0.275849323190054	-1.85804765413559	0.00200734743676065	0.53285550534799	protein_coding	KRT5	421.673034375479	121.386054375164
ENSG00000100003	2478.88012943382	3905.8737160003	1051.88654286735	0.269308897151058	-1.89266620198176	0.00214882808334985	0.562204538900603	protein_coding	SEC14L2	29.284985113573	8.22926189984995
ENSG00000138439	601.401386861084	968.203279056907	234.599494665262	0.242303966263962	-2.04511007448723	0.00213694254505524	0.562204538900603	protein_coding	FAM117B	1.80728665361926	0.451757905776598
ENSG00000162073	4887.00577516691	7667.69767584824	2106.31387448558	0.274699650863918	-1.86407301810015	0.00219471527516521	0.570108645799523	protein_coding	PAQR4	35.7946647138318	10.8708581553853
ENSG00000138795	167.263075310177	284.557305186237	49.9688454341171	0.175602047543336	-2.50961842789909	0.00228014385689034	0.583957687630501	protein_coding	LEF1	1.18841883268009	0.412868128279864
ENSG00000181634	2684.12951387032	1148.85584210045	4219.4031856402	3.67270029103553	1.87684117042876	0.00227956718886411	0.583957687630501	protein_coding	TNFSF15	1.8500522564022	7.12550262390117
ENSG00000204614	51.6502903240909	5.9036785308348	97.396902117347	16.4976635514019	4.04418981502605	0.00230307293885532	0.585705269701759	protein_coding	TRIM40	0.043031987759091	0.711306025892898
ENSG00000092964	1707.67763723996	2692.07741006067	723.277864419255	0.268669044105591	-1.89609799046258	0.00236257140902349	0.593901582818676	protein_coding	DPYSL2	6.72754002897716	1.82679666066041
ENSG00000109846	2029.64881543329	3190.34787806312	868.949752803461	0.27236833913266	-1.8763690847496	0.00246594822244398	0.593901582818676	protein_coding	CRYAB	47.9627811932167	14.6601160268221
ENSG00000124635	763.195283345383	309.352755015743	1217.03781167502	3.93414246985803	1.97604920388892	0.00246454655115791	0.593901582818676	protein_coding	HIST1H2BJ	7.02207153044809	26.586863318306
ENSG00000136997	8402.81738143273	13127.4195811643	3678.2151817012	0.280193312856309	-1.8355055703255	0.00240951067800482	0.593901582818676	protein_coding	MYC	66.8975360885396	19.190093588005
ENSG00000151414	5252.16070657633	8210.83610068504	2293.48531246761	0.279324210633831	-1.8399874691836	0.00246287522808338	0.593901582818676	protein_coding	NEK7	23.4677201209914	7.49954543112621
ENSG00000170465	96.0230554311994	170.025941688042	22.0201691743567	0.129510643821391	-2.94885742433219	0.00243923167730393	0.593901582818676	protein_coding	KRT6C	0.839843907741377	0.112202641379179
ENSG00000173218	3316.48245272987	5199.96004995929	1433.00485550044	0.275579974025313	-1.85945704147539	0.00238914156499442	0.593901582818676	protein_coding	VANGL1	12.07862033438	3.25817878211762
ENSG00000188687	149.139609839	42.5064854220105	255.772734255989	6.01726375908619	2.5891075968518	0.00246074947502821	0.593901582818676	protein_coding	SLC4A5	0.191625233819437	1.10809238573564
ENSG00000151468	148.52579279549	253.858176825896	43.1934087650843	0.170147793957835	-2.55513964864893	0.00256857208078428	0.604638639661637	protein_coding	CCDC3	1.03563251107283	0.166299826373169
ENSG00000182179	1637.67766572529	698.99553805084	2576.35979339973	3.68580291740338	1.88197893106458	0.00257703382592883	0.604638639661637	protein_coding	UBA7	4.76651497923834	16.7702734859388
ENSG00000183813	213.110380685852	69.6634066638506	356.557354707853	5.11828766038334	2.35566123267359	0.00256797638933166	0.604638639661637	protein_coding	CCR4	0.249178800737103	1.31565892859304
ENSG00000198890	2107.90841943456	3309.60218438599	906.214654483141	0.273813770959686	-1.86873308877495	0.00253427106958593	0.604638639661637	protein_coding	PRMT6	14.1428084726802	3.98077725788352
ENSG00000163993	386.402656663851	145.230491858536	627.574821469166	4.3212331889674	2.11144308593563	0.00263648226312409	0.614621477327139	protein_coding	S100P	2.83342583658225	14.7399487432325
ENSG00000101150	15142.7547348886	23565.1232236802	6720.38624609694	0.285183581783427	-1.81003716766882	0.00265834783458782	0.615771564971052	protein_coding	TPD52L2	119.915371239472	34.8735531347
ENSG00000059804	4690.77605285964	2067.46822149835	7314.08388422094	3.5377007531077	1.82281201855798	0.00271472888929304	0.620921669917735	protein_coding	SLC2A3	7.51964042115396	22.1162870943297
ENSG00000187979	46.4018097610473	4.72294282466784	88.0806766974268	18.6495327102804	4.22106757711012	0.00270505827154998	0.620921669917735	antisense	AC008079.9	0.0292796368433645	0.563280646227175
ENSG00000168079	205.577673102466	67.3019352515167	343.853410953416	5.10911624856534	2.35307376198947	0.00278520768051732	0.633060298233585	protein_coding	SCARA5	0.219013587372746	1.21234368451869
ENSG00000105523	970.14818249814	407.353818627601	1532.94254636868	3.76317215224164	1.91194928927407	0.0028516842420169	0.635636757248516	protein_coding	FAM83E	4.49956074536217	18.0804276344095
ENSG00000122126	3263.52866329091	5088.9708935796	1438.08643300222	0.282588850098662	-1.82322355145439	0.00288031653223285	0.635636757248516	protein_coding	OCRL	10.9158534156295	3.28174049512566
ENSG00000125775	828.167472559848	343.594090494585	1312.74085462511	3.82061534508784	1.93380501622235	0.00284006250858188	0.635636757248516	protein_coding	SDCBP2	2.76581580389852	10.7991099334209
ENSG00000143595	231.675242682699	383.739104504262	79.6113808611358	0.207462257368799	-2.26907919726915	0.00290141341609848	0.635636757248516	protein_coding	AQP10	2.81993708128203	0.581196050499882
ENSG00000166025	4009.85846126327	6249.63409274172	1770.08282978483	0.283229834501925	-1.8199548526976	0.00282925402675889	0.635636757248516	protein_coding	AMOTL1	16.1200923311852	4.48518320188194
ENSG00000205755	620.778694337992	251.496705413562	990.060683262423	3.93667456452108	1.97697745327485	0.00289722311638015	0.635636757248516	protein_coding	CRLF2	4.12168035235992	17.3726993584861
ENSG00000117395	5372.66471681249	8338.35555695107	2406.97387667391	0.288662897646215	-1.79254240754779	0.00312905443212181	0.646226148847675	protein_coding	EBNA1BP2	77.6800139426726	24.5535002938454
ENSG00000137124	2652.27309899424	4134.93644299669	1169.60975499179	0.282860394861147	-1.82183790520647	0.00302495839600469	0.646226148847675	protein_coding	ALDH1B1	14.9385115481232	4.3589991302181
ENSG00000143127	194.490344123296	63.7597281330158	325.220960113576	5.10072689511942	2.35070285752672	0.00314013517417482	0.646226148847675	protein_coding	ITGA10	0.152145788674248	0.932093274384326
ENSG00000151503	8151.97587398696	12635.0527916926	3668.89895628128	0.29037464399781	-1.78401261461061	0.00314506632045164	0.646226148847675	protein_coding	NCAPD3	33.4739582333122	13.894722848848
ENSG00000156298	655.95661806974	1042.58962854543	269.323607594055	0.258321778982018	-1.95275881339508	0.00304767969984983	0.646226148847675	protein_coding	TSPAN7	7.92397440013485	1.84900761047768
ENSG00000163898	9026.9148258981	4067.63450774518	13986.195144051	3.43840999416736	1.78174158125744	0.0031400158914907	0.646226148847675	protein_coding	LIPH	13.975851990808	47.5662761752461
ENSG00000170629	696.504406409091	286.918776598571	1106.09003621961	3.85506326679743	1.94675453690968	0.00303081535419926	0.646226148847675	pseudogene	DPY19L2P2	0.978081875463023	3.74849993037864
ENSG00000176720	2292.07008485719	3572.90624686122	1011.23392285315	0.283028395648924	-1.8209812919829	0.0031452148471427	0.646226148847675	protein_coding	BOK	15.0760678456064	4.40171198835615
ENSG00000232855	47.8322103770463	89.7359136686889	5.92850708540373	0.0660661583866207	-3.91994473241695	0.00304360378846229	0.646226148847675	lincRNA	AF131217.1	0.347427910474174	0.0435090761580552
ENSG00000235741	27.5803860336546	54.3138424836801	0.846929583629104	0.0155932547744819	-6.00293409708798	0.00307437423110089	0.646226148847675	lincRNA	RP5-866L20.1	1.11327924372004	0.0179048658590945
ENSG00000273420	115.016899676432	199.544334342216	30.4894650106477	0.152795443233977	-2.71032657587084	0.00296766108002482	0.646226148847675	3prime_overlapping_ncrna	CTD-2540B15.13	6.1715946353641	0.972414228240485
ENSG00000066735	1104.55756265705	1735.68148806543	473.433637248669	0.272765274334033	-1.8742681079115	0.00316298550182093	0.646226369352369	protein_coding	KIF26A	2.84175394823573	0.819710268525501
ENSG00000135048	4586.7954456891	2056.84160014284	7116.74929123536	3.46003760850671	1.79078771916583	0.0032036479644173	0.650877461016559	protein_coding	TMEM2	4.98099185540284	17.4287593722847
ENSG00000075785	23856.3318227626	36883.8219892435	10828.8416562817	0.293593263177546	-1.76810923056132	0.00324794529744958	0.656211259068604	protein_coding	RAB7A	188.220786514495	57.3597661183881
ENSG00000181652	516.102887639521	208.990219991552	823.215555287489	3.93901473150641	1.97783481249182	0.003419047405781	0.683189543989217	protein_coding	ATG9B	1.47435171580567	5.59247781150995
ENSG00000230392	638.282825309089	264.484798181399	1012.08085243678	3.82661256675567	1.93606783977954	0.00341232062605983	0.683189543989217	lincRNA	RP5-1139I1.1	1.01109287033967	3.99127400557027
ENSG00000127954	757.92197422777	319.979376371246	1195.86457208429	3.73731765355037	1.90200319088634	0.00350284361213775	0.696108817719199	protein_coding	STEAP4	0.826817377825198	3.22848122160096
ENSG00000197272	24.560957925244	0	49.121915850488	Inf	Inf	0.00353708299217569	0.699092919437245	protein_coding	IL27	0	0.706654546379022
ENSG00000103089	1759.03826109408	781.647037482527	2736.42948470563	3.50085058022983	1.80770548742718	0.00362313592014647	0.712230183826847	protein_coding	FA2H	4.02091555810183	13.1180493744795
ENSG00000253722	55.3718147811452	8.26514994316872	102.478479619122	12.398865153538	3.63213617418602	0.00369379700508383	0.722216750988621	antisense	RP11-10N23.4	0.165200012710902	2.11263599604483
ENSG00000198937	588.181560917271	931.600472165731	244.762649668811	0.262733496795897	-1.92832794854375	0.00372408346704384	0.724244617358199	protein_coding	CCDC167	21.8350361018305	5.91705625464618
ENSG00000185275	4603.8733531401	7105.66747971276	2102.07922656744	0.295831353292148	-1.75715313223395	0.0038058008158884	0.736199778039434	pseudogene	CD24P4	902.738886533804	280.437091952513
ENSG00000111652	6527.83114986588	10051.6030665993	3004.05923313243	0.298863694997535	-1.74244044119081	0.0039473487772126	0.743230485191487	protein_coding	COPS7A	70.2404481219326	22.5892932714606
ENSG00000130193	5284.49300208164	8139.99195831502	2428.99404584827	0.29840251173308	-1.74466841569633	0.00398520484539115	0.743230485191487	protein_coding	THEM6	40.7767488912088	12.5506101016253
ENSG00000139574	21.2532427110053	42.5064854220105	0	0	-Inf	0.00398089775047595	0.743230485191487	protein_coding	NPFF	0.762301751659488	0
ENSG00000176305	24.1374931334295	0	48.2749862668589	Inf	Inf	0.00387535564311498	0.743230485191487	pseudogene	AC087269.1	0	0.370996559768221
ENSG00000180573	4683.23644845555	2148.93898522387	7217.53391168722	3.35864999486495	1.74788146006119	0.00396107040812711	0.743230485191487	protein_coding	HIST1H2AC	17.9556019790731	53.6942485675049
ENSG00000254665	21.2532427110053	42.5064854220105	0	0	-Inf	0.00398089775047595	0.743230485191487	antisense	RP11-152H18.3	0.77816395609562	0
ENSG00000257653	21.2532427110053	42.5064854220105	0	0	-Inf	0.00398089775047595	0.743230485191487	antisense	RP11-579D7.2	0.822847005637018	0
ENSG00000162654	3249.76122978243	1486.5462540642	5012.97620550067	3.37223022276989	1.75370303269473	0.00406460764244998	0.752013466867204	protein_coding	GBP4	3.43658471348305	11.6717924548714
ENSG00000187837	2621.02360434096	1193.7237989348	4048.32340974712	3.39134011850948	1.76185547993413	0.0040736561435598	0.752013466867204	protein_coding	HIST1H1C	22.3226717283518	78.0829909912108
ENSG00000184916	11199.1926524168	17203.3192388526	5195.06606598092	0.301980448880365	-1.72747294671582	0.0041002493068644	0.753099831023928	protein_coding	JAG2	62.318310395352	18.3768734250203
ENSG00000153902	188.138372246078	63.7597281330158	312.517016359139	4.90147975077882	2.29321736286596	0.00412813656193985	0.754411770593299	protein_coding	LGI4	0.509176228579497	2.10592689160546
ENSG00000180264	129.87816895008	220.797577053221	38.9587608469388	0.176445599480234	-2.50270464486159	0.00421251738467265	0.765983098641952	protein_coding	GPR144	0.848738947155516	0.154486606704992
ENSG00000156970	3396.4552269964	5229.47844261346	1563.43201137933	0.298965189078778	-1.74195058527051	0.00428549326463861	0.771537294827289	protein_coding	BUB1B	17.5793972012945	7.00070045963527
ENSG00000171951	470.316274286126	193.640655811381	746.99189276087	3.85761910189195	1.94771069990847	0.00427586557736198	0.771537294827289	protein_coding	SCG2	0.860447047027123	3.35164871870493
ENSG00000196542	6857.73780997227	3191.52861376929	10523.9470061752	3.29746283983528	1.72135640137601	0.00434438966987195	0.778287778937109	protein_coding	SPTSSB	15.1497497885971	54.5077579596609
ENSG00000102931	6638.58305561303	10185.0262013962	3092.13990982986	0.303596657356265	-1.71977218833058	0.00441117841546908	0.782530922116585	protein_coding	ARL2BP	56.0781031581607	18.2949051696149
ENSG00000117877	1551.86052558606	2401.6164263436	702.104624828527	0.292346694970547	-1.77424781339272	0.0044326276557323	0.782530922116585	protein_coding	CD3EAP	12.1655259313644	3.63231854874948
ENSG00000171227	203.658977579945	335.328940551417	71.9890146084738	0.21468178228248	-2.21972832439795	0.00440578625530254	0.782530922116585	protein_coding	TMEM37	2.42248406543237	0.573984094988508
ENSG00000184678	3384.17198930549	1565.65554637739	5202.68843223359	3.32300961362259	1.73249046682037	0.00447943554919571	0.786974070616427	protein_coding	HIST2H2BE	7.98257236609441	27.3635546193486
ENSG00000105289	2865.0896751177	1323.60472661316	4406.57462362223	3.32922248993305	1.7351852881403	0.00455583752509883	0.788962587025091	protein_coding	TJP3	5.46861528321304	20.5434086186095
ENSG00000168274	284.255224438982	108.62768496736	459.882763910604	4.23356867127184	2.08187429071638	0.0045383065108523	0.788962587025091	protein_coding	HIST1H2AE	3.03632493487306	13.2561159303842
ENSG00000260342	388.707574146334	619.886245737654	157.528902555013	0.254125500667557	-1.97638694247642	0.00452913927118695	0.788962587025091	protein_coding	RP11-1035H13.3	10.9641058512978	2.87385803389089
ENSG00000123892	1469.72490834375	2272.9162343714	666.533582316105	0.293250394465348	-1.76979504599311	0.00461431406463679	0.791550752776633	protein_coding	RAB38	18.5741506153402	5.60381628445365
ENSG00000257607	20.6628748579218	41.3257497158436	0	0	-Inf	0.0046062323228869	0.791550752776633	antisense	RP11-449P15.1	0.310986246367899	0
ENSG00000114353	11416.3073272089	17463.0810942093	5369.53356020852	0.307479163112232	-1.70143944799063	0.00466218502275466	0.796007900105722	protein_coding	GNAI2	93.7670266975877	31.413837419949
ENSG00000130513	24470.3737026276	11581.8365417917	37358.9108634634	3.2256465309848	1.68958835543882	0.00478809809414132	0.81368581023195	protein_coding	GDF15	126.099500139782	426.96956322702
ENSG00000106348	5081.90992853302	7776.3253608156	2387.49449625044	0.307020910966621	-1.70359117505589	0.00490003253697894	0.821195775448447	protein_coding	IMPDH1	42.213181498743	14.3823750843584
ENSG00000237693	117.905288191284	34.2413354788418	201.569240903727	5.88672252658717	2.5574646271494	0.00487160931557386	0.821195775448447	protein_coding	IRGM	0.269512762372796	2.25805973238774
ENSG00000254338	83.3687687859007	146.411227564703	20.3263100070985	0.138830268314742	-2.84860595069669	0.00488436498139014	0.821195775448447	antisense	RP11-909N17.3	6.26027359629168	0.896845195815751
ENSG00000117054	1844.99333764758	2839.66937333154	850.31730196362	0.299442361124604	-1.7396497657376	0.00495280858049678	0.826232980031773	protein_coding	ACADM	19.324877795171	6.58188117234072
ENSG00000116741	1846.28993994173	853.671915558712	2838.90796432476	3.32552578172464	1.73358245571727	0.00510036388052927	0.843113332923673	protein_coding	RGS2	7.8666615827182	28.1441783282308
ENSG00000186807	9681.52794329283	14771.0036841487	4592.052202437	0.310882882479063	-1.68555691224644	0.00508560699497894	0.843113332923673	protein_coding	ANXA8L2	89.5326675589144	29.539580138645
ENSG00000081059	267.146970976845	430.96853275094	103.325409202751	0.239751632313404	-2.06038745723546	0.00520772491891278	0.856965303738014	protein_coding	TCF7	1.8063198371761	0.520412681080658
ENSG00000124575	198.032551241797	70.8441423700176	325.220960113576	4.59065420560748	2.19869976408167	0.00525688226308957	0.861157825503507	protein_coding	HIST1H1D	1.22606548909801	5.80542398892559
ENSG00000111254	187.201783993172	66.1211995453497	308.282368440994	4.66238317757009	2.22106757711012	0.00537987506755879	0.869555184808491	protein_coding	AKAP3	0.764862217774675	2.39816248424891
ENSG00000170298	161.395260247053	54.3138424836801	268.476678010426	4.94306176351077	2.30540493305143	0.00536677240191488	0.869555184808491	protein_coding	LGALS9B	0.507724850548449	3.09566763592958
ENSG00000172428	1429.90128617933	2200.89135629521	658.911216063443	0.299383799286029	-1.73993194069906	0.00536388372248709	0.869555184808491	protein_coding	MYEOV2	91.4320923376266	28.1060838771017
ENSG00000069812	871.445022537638	1350.761647855	392.128397220275	0.290301695967584	-1.78437509454912	0.00545250761096405	0.877395328707653	protein_coding	HES2	5.78200486575359	1.53519280014635
ENSG00000162772	5640.06135269917	2689.71593864833	8590.40676675	3.19379702641274	1.67527262887545	0.0055443311573596	0.888240930395139	protein_coding	ATF3	17.3867514006978	56.024702581764
ENSG00000257139	22.4436339661713	0	44.8872679323425	Inf	Inf	0.00560443923282763	0.893932638509835	lincRNA	RP11-320P7.2	0	1.19489393556541
ENSG00000143171	99.1183485674595	27.1569212418401	171.079775893079	6.29967492889069	2.65527738566381	0.00570369031250017	0.9057908541253	protein_coding	RXRG	0.172855291195287	1.36996451248287
ENSG00000125901	2295.00399238875	3506.78504731587	1083.22293746162	0.308893451650461	-1.69481880783746	0.00580035784689888	0.917137451383354	protein_coding	MRPS26	38.4250843505543	12.2429215428255
ENSG00000077522	76.186419694766	17.7110355925044	134.661803797028	7.60327102803738	2.92662021864487	0.00586114734918634	0.91876011055112	protein_coding	ACTN2	0.204074932115154	0.668277196641859
ENSG00000134321	19481.599820375	9416.3672566815	29546.8323840686	3.13781648258284	1.64976097773309	0.00585929993397453	0.91876011055112	protein_coding	RSAD2	34.2763646018255	104.607782266926
ENSG00000105974	14187.3616106251	21497.6550021818	6877.06821906832	0.319898529321936	-1.64431373495902	0.00610966087158978	0.953605308657105	protein_coding	CAV1	97.0608897867627	32.2653998992701
ENSG00000111906	1924.65023752542	2938.85117264956	910.449302401287	0.309797689272049	-1.69060171153518	0.00617364820606826	0.954262026544191	protein_coding	HDDC2	42.7640682472879	13.4024871778948
ENSG00000175329	22.0201691743567	0	44.0403383487134	Inf	Inf	0.0061514943069412	0.954262026544191	protein_coding	ISX	0	0.162559825106008
ENSG00000176753	298.628198806108	120.43504202903	476.821355583186	3.95915796225032	1.98519362907777	0.00619258773790604	0.954262026544191	protein_coding	C15orf56	0.807037837612934	2.93397735509442
ENSG00000023171	472.24186662936	204.267277166884	740.216456091837	3.6237642482848	1.85748910083291	0.00625457193698202	0.959746909840612	protein_coding	GRAMD1B	0.421423828077654	1.51345402596252
ENSG00000135097	386.358517011284	609.259624382151	163.457409640417	0.268288596681881	-1.89814235918614	0.00630802449808905	0.963882045890776	protein_coding	MSI1	2.44037036262961	0.628971629855615
ENSG00000184324	198.366357364335	73.2056137823515	323.527100946318	4.41943020801929	2.14386037661791	0.00636809798716822	0.964952581247277	antisense	CSAG2	1.21074198942688	5.47521809984633
ENSG00000197463	198.366357364335	73.2056137823515	323.527100946318	4.41943020801929	2.14386037661791	0.00636809798716822	0.964952581247277	antisense	CSAG3	1.21074198942688	5.47521809984633
ENSG00000042980	1088.59694016165	505.354882239459	1671.83899808385	3.30824744519172	1.72606714702428	0.00640126412393974	0.965953412428699	protein_coding	ADAM28	2.87031090606252	8.37708811427426
ENSG00000136869	1688.87276588228	800.538808781199	2577.20672298336	3.21934014280594	1.68676501434728	0.00652450158664871	0.972444873777269	protein_coding	TLR4	2.00011922178851	6.37057599586744
ENSG00000254670	111.397448165939	188.917712986714	33.8771833451642	0.179322429906542	-2.47937214103097	0.00648693511530674	0.972444873777269	lincRNA	CTC-497E21.3	3.97358881462649	0.734928547952699
ENSG00000260103	394.655392329735	167.664470275708	621.646314383762	3.70768066341977	1.89051699230756	0.00650879583673297	0.972444873777269	pseudogene	RP11-10O17.1	0.545568323491069	2.08670480976701
ENSG00000135414	1150.74281224769	1762.83840930727	538.64721518811	0.305556772727557	-1.71048763588115	0.00667719334706606	0.986498229047735	protein_coding	GDF11	7.56304665832576	2.23006344578356
ENSG00000165390	18432.6720135938	27825.2176515306	9040.12637565706	0.324889691389702	-1.62197812658745	0.0067478313872669	0.986498229047735	protein_coding	ANXA8	171.386843679196	59.0317270510706
ENSG00000168883	5229.82466301329	7918.01364555563	2541.63568047094	0.320994102087404	-1.63938130522646	0.0066614105478255	0.986498229047735	protein_coding	USP39	47.4479684670183	18.8904456433524
ENSG00000254130	65.9460202992245	14.1688284740035	117.723212124445	8.30860591900311	3.05460643097138	0.00670426403747129	0.986498229047735	lincRNA	CTB-7E3.1	0.376890032358564	3.22946121310301
ENSG00000258488	21.5967043825422	0	43.1934087650843	Inf	Inf	0.00675442183938422	0.986498229047735	pseudogene	RP11-467L19.8	0	0.828655777733942
ENSG00000264175	159.021374557435	55.4945781898471	262.548170925022	4.73105985285345	2.24216341256563	0.00681796471453506	0.991795691093987	miRNA	MIR3189	14.7027738495528	84.6590149125458
ENSG00000144476	87.4240993654929	151.134170389371	23.7140283416149	0.156907126168224	-2.67201721897336	0.00685127427058334	0.992670483658584	protein_coding	ACKR3	1.09712844686784	0.152191175597581
ENSG00000080819	3121.74520242502	4730.02723890484	1513.46316594521	0.31996922840039	-1.64399492780218	0.0069564401878963	0.99600338705994	protein_coding	CPOX	19.9681395468335	7.092423266281
ENSG00000120645	133.214850811316	43.6872211281775	222.742480494454	5.09857287193736	2.35009348263238	0.00692505569074989	0.99600338705994	protein_coding	IQSEC3	0.197973427042077	1.10515906327525
ENSG00000260328	697.456167667566	317.617904958912	1077.29443037622	3.39179376715422	1.76204845169676	0.00694745430927458	0.99600338705994	lincRNA	RP11-416I2.1	1.14312878792557	3.99974217017604
ENSG00000000003	5707.33845939612	5373.52819876583	6041.1487200264	1.12424248958327	0.168953246224261	0.77555223676403	1	protein_coding	TSPAN6	28.6901100332458	32.8186896219717
ENSG00000000005	1.86076222852714	1.18073570616696	2.54078875088731	2.1518691588785	1.10559035969019	0.977061816805336	1	protein_coding	TNMD	0.0105849787691089	0.0234952357253383
ENSG00000000419	8407.74309078637	9294.75147894631	7520.73470262644	0.809137793480738	-0.30554268513274	0.602748853880084	1	protein_coding	DPM1	106.933778952351	88.8830498617707
ENSG00000000457	1990.90247666433	1478.28110412103	2503.52384920763	1.69353706966051	0.760039566182565	0.209189618739971	1	protein_coding	SCYL3	5.22757412393105	9.29078222660958
ENSG00000000460	2923.4436751754	3216.3240635988	2630.563286752	0.817878806592833	-0.290041014655738	0.626289567121089	1	protein_coding	C1orf112	13.8655453208505	10.3222480558919
ENSG00000000938	25.2161558930353	10.6266213555026	39.8056904305679	3.74584631360332	1.90529170920436	0.238453822695192	1	protein_coding	FGR	0.047718005849115	0.212766318179187
ENSG00000000971	7638.66068127987	5945.00428055064	9332.3170820091	1.56977466148178	0.650557477527699	0.270658105224384	1	protein_coding	CFH	22.9701745133901	35.9335499419503
ENSG00000001036	14381.1002012906	14387.2645796444	14374.9358229368	0.99914307847476	-0.00123680643363851	0.997619857371853	1	protein_coding	FUCA2	69.9792453065617	71.3812736756841
ENSG00000001084	14605.8951756294	16552.7338647546	12659.0564865042	0.764771341697149	-0.38689963271679	0.508841855274499	1	protein_coding	GCLC	64.6721337546842	46.4284349353445
ENSG00000001167	2463.16227502755	2842.03084474387	2084.29370531123	0.733381803074366	-0.447363625047305	0.454988238797443	1	protein_coding	NFYA	10.0852486374515	7.190061071259
ENSG00000001460	1972.03277519194	1752.21178795177	2191.85376243212	1.25090686953674	0.322974384340736	0.593058818377725	1	protein_coding	STPG1	7.57128264398614	9.43961361156322
ENSG00000001461	4199.42861348949	4786.70255280085	3612.15467417813	0.754622756340801	-0.406172488292214	0.492815592823154	1	protein_coding	NIPAL3	14.7920446839927	11.0015162998257
ENSG00000001497	8319.12032398086	9794.20268265493	6844.03796530679	0.698784596057753	-0.517080288916649	0.379559879547524	1	protein_coding	LAS1L	47.4384280676506	34.5319682465384
ENSG00000001617	8429.83360753201	9019.6400594094	7840.02715565462	0.869217297366074	-0.202211210547695	0.730182281769948	1	protein_coding	SEMA3F	33.3493600568668	30.6757001849691
ENSG00000001626	13.7053621220501	7.08441423700176	20.3263100070985	2.86915887850467	1.52062785896903	0.501931246918642	1	protein_coding	CFTR	0.014893086694977	1.46689782184819
ENSG00000001629	27033.0295132694	23012.538913194	31053.5201133447	1.34941738634238	0.43233665523198	0.460746417769907	1	protein_coding	ANKIB1	47.5477232739884	68.4657024998671
ENSG00000001630	40141.7807801261	43686.0403924713	36597.5211677808	0.837739489296629	-0.255426414125781	0.661316581834699	1	protein_coding	CYP51A1	166.946958057491	142.830366189658
ENSG00000001631	8663.77790422948	9371.49929984716	7956.0565086118	0.84896303718889	-0.236226352917228	0.687097304480141	1	protein_coding	KRIT1	46.6539826826959	42.660632482666
ENSG00000002016	1530.16864507767	1601.0776175624	1459.25967259295	0.911423441678383	-0.133806617942364	0.825801841106546	1	protein_coding	RAD52	14.1007056763946	13.402664621829
ENSG00000002079	491.37640601715	408.534554333768	574.218257700532	1.40555615579925	0.491141094468651	0.456753638610282	1	pseudogene	MYH16	3.23995891687366	3.00610620549303
ENSG00000002330	5910.90777830678	7161.16205790261	4660.65349871096	0.650823631838879	-0.61966145770948	0.294428670871956	1	protein_coding	BAD	102.660468851912	70.0541303253343
ENSG00000002549	8315.56846131336	11281.9296724253	5349.20725020142	0.474139389760217	-1.07661684303555	0.0696993896536609	1	protein_coding	LAP3	69.4630248819826	35.4615430269467
ENSG00000002586	10698.8393445588	10712.8150620528	10684.8636270648	0.997390841265705	-0.00376913964974038	0.994224932494331	1	protein_coding	CD99	107.836387810935	111.480825125248
ENSG00000002587	2416.46114324753	2778.27111661086	2054.65116988421	0.73954307684364	-0.435293911134755	0.467418144620349	1	protein_coding	HS3ST1	8.54111170522176	7.32733662493701
ENSG00000002726	30.70878390934	16.5302998863374	44.8872679323425	2.71545393858478	1.44119339147463	0.320332218502516	1	protein_coding	AOC1	0.100504620354096	0.308712560827069
ENSG00000002745	36.0096803098068	33.0605997726749	38.9587608469388	1.17840453938585	0.236834892968441	0.878855903448636	1	protein_coding	WNT16	0.210181424156825	0.155509610707332
ENSG00000002746	36.9462685627126	30.6991283603409	43.1934087650843	1.40699137311287	0.492613482799436	0.720503116551139	1	protein_coding	HECW1	0.34812318542054	0.253527497739055
ENSG00000002822	1789.66980061143	1882.09271563013	1697.24688559272	0.901787075364392	-0.149141261826231	0.804951944530625	1	protein_coding	MAD1L1	10.4421306765712	9.78246025512763
ENSG00000002834	62313.0744693232	68682.2152920259	55943.9336466205	0.814533040449493	-0.295954873944011	0.611705833702161	1	protein_coding	LASP1	184.412197532978	157.982257440014
ENSG00000002919	2815.4573945344	2452.38806170877	3178.52672736003	1.29609451986375	0.374170933011361	0.531758490169323	1	protein_coding	SNX11	14.1519422073475	16.9037265301266
ENSG00000002933	85.0695247738725	62.5789924268489	107.560057120896	1.71878857344384	0.781392091177999	0.413174953053096	1	protein_coding	TMEM176A	0.635325945145503	1.71936656574298
ENSG00000003056	33548.0463702494	30418.1132622732	36677.9794782256	1.2057940333767	0.269983495626858	0.64490050358882	1	protein_coding	M6PR	151.378003761312	187.913920547192
ENSG00000003137	855.983729861908	648.223902685661	1063.74355703815	1.64101254617571	0.714586268855461	0.256206187934845	1	protein_coding	CYP26B1	2.91202328959287	4.58109801836284
ENSG00000003147	67.1543432882458	43.6872211281775	90.6214654483141	2.07432432432432	1.05264147974123	0.309896987550456	1	protein_coding	ICA1	0.544385097380834	0.947228989000328
ENSG00000003249	945.585845208753	1294.08633395899	597.085356458518	0.461395303226687	-1.11592477670534	0.0756748563066875	1	protein_coding	DBNDD1	7.51799984660177	3.52156478472787
ENSG00000003393	3912.76915734975	3888.1626804078	3937.3756342917	1.01265712315277	0.0181457728926487	0.976915934815401	1	protein_coding	ALS2	9.46485224292382	10.7848134813619
ENSG00000003400	2782.90715949453	2344.94111244758	3220.87320654148	1.37354119020056	0.45790017507125	0.444258278280248	1	protein_coding	CASP10	8.6699509228706	9.60014089383642
ENSG00000003402	5585.51577703951	4745.37680308501	6425.65475099401	1.35408736073743	0.437320819294682	0.459787413080449	1	protein_coding	CFLAR	21.0311543016533	29.2008162328888
ENSG00000003436	5509.19417965876	4993.33130138007	6025.05705793745	1.20662072958632	0.270972273002081	0.647075343838068	1	protein_coding	TFPI	31.7523832953049	34.7252988793968
ENSG00000003509	1158.60794658947	1204.3504202903	1112.86547288864	0.924037932930181	-0.113976017567496	0.853481414669495	1	protein_coding	NDUFAF7	9.5997800464181	9.50581316329545
ENSG00000003756	4905.7982322473	4490.33789055295	5321.25857394166	1.18504636035004	0.244943500084546	0.679512755777485	1	protein_coding	RBM5	23.6941305270875	28.6404564768863
ENSG00000003987	66.0908535342099	66.1211995453497	66.0605075230701	0.999082109479306	-0.00132484422632362	1	1	protein_coding	MTMR7	0.308286356408425	0.285919759193537
ENSG00000003989	86.5868253308628	106.266213555026	66.9074371066992	0.629620976116303	-0.667444489183539	0.479623996241086	1	protein_coding	SLC7A2	0.149100023978745	0.113003732380652
ENSG00000004059	4887.73545879841	5830.47291705245	3944.99800054437	0.676617155532339	-0.563588337962884	0.341050480615731	1	protein_coding	ARF5	82.2759717887317	56.2921570486525
ENSG00000004139	430.611277437976	347.136297613086	514.086257262866	1.48093489732342	0.56650822038835	0.397702767127394	1	protein_coding	SARM1	1.28379651569757	1.66003622884203
ENSG00000004142	17169.476539611	19488.0428302857	14850.9102489363	0.762052422517107	-0.392037849000691	0.502968618735705	1	protein_coding	POLDIP2	103.060965916621	81.0351335154453
ENSG00000004399	2436.84814527691	3272.99937749481	1600.69691305901	0.489061172472387	-1.03191316405975	0.0874395233960579	1	protein_coding	PLXND1	11.1315603133969	6.88000409478245
ENSG00000004455	12349.7395949562	13662.2928560579	11037.1863338545	0.807857542664266	-0.307827183855368	0.599131885820117	1	protein_coding	AK2	101.391987802642	85.5844404520211
ENSG00000004468	110.031877664648	113.350627792028	106.713127537267	0.941442757009346	-0.0870547182522075	0.930566486853891	1	protein_coding	CD38	0.294049275903664	0.394807453369989
ENSG00000004478	25289.9463572141	32082.9506079686	18496.9421064596	0.576534943200188	-0.794520044072117	0.176338338706735	1	protein_coding	FKBP4	166.927393301921	103.619477417658
ENSG00000004487	8343.21919491829	9248.70278640579	7437.73560343079	0.804192304067025	-0.314387564938425	0.592349480562649	1	protein_coding	KDM1A	36.988150711863	29.9522124350213
ENSG00000004534	3983.08362388896	3798.42676673911	4167.74048103882	1.09722807282573	0.133863439446433	0.822469189228944	1	protein_coding	RBM6	15.9280375249113	19.0990330643273
ENSG00000004660	1396.59378022511	2091.08293562169	702.104624828527	0.335761252157026	-1.57449234628713	0.0114436115561521	1	protein_coding	CAMKK1	6.48889456851129	2.22239794942271
ENSG00000004700	10283.0700252965	11201.6396444059	9364.500406187	0.835993720871354	-0.258435988588116	0.659151685140452	1	protein_coding	RECQL	44.3841676915689	36.6138826141296
ENSG00000004766	5595.21684505525	5649.8203540089	5540.6133361016	0.980670709674899	-0.0281593063215776	0.9614242883332	1	protein_coding	CCDC132	20.1766288374425	19.7222526347943
ENSG00000004776	61.241009208412	76.7478209008524	45.7341975159716	0.595902228612509	-0.746852451895954	0.483837393421625	1	protein_coding	HSPB6	0.595947069968677	0.383726294735753
ENSG00000004777	792.224001728892	883.190308212886	701.257695244898	0.794005197661052	-0.332779643419279	0.597525259150876	1	protein_coding	ARHGAP33	5.42631099403018	4.07289053699259
ENSG00000004779	5691.24679730716	6823.47164593886	4559.02194867547	0.668138183206033	-0.58178158558714	0.324911291382874	1	protein_coding	NDUFAB1	131.412775456274	90.9603708515356
ENSG00000004799	41.0140134195892	29.518392654174	52.5096341850045	1.7788785046729	0.830967979581183	0.513497949876747	1	protein_coding	PDK4	0.21393630624127	0.16746691161936
ENSG00000004809	49.7798725465647	49.5908996590123	49.9688454341171	1.00762127280819	0.0109534855521132	1	1	protein_coding	SLC22A16	0.337463552772515	0.378082436446299
ENSG00000004838	37.5242221385116	37.7835425973427	37.2649016796806	0.986273364485981	-0.0199405223936704	1	1	protein_coding	ZMYND10	0.213311907681598	0.368828236402245
ENSG00000004846	38.2939073301485	34.2413354788418	42.3464791814552	1.23670641314857	0.306503053616185	0.829993219304417	1	protein_coding	ABCB5	0.116980535379804	0.153274704626785
ENSG00000004848	76.6898876068582	60.2175210145149	93.1622541992014	1.5470954737035	0.629562230522196	0.526211280059004	1	protein_coding	ARX	0.232844546734118	0.371611303390124
ENSG00000004864	13124.9118971528	14035.4053392066	12214.4184550989	0.870257620631665	-0.200485552557912	0.731638072118875	1	protein_coding	SLC25A13	53.4580196786977	50.3985281999426
ENSG00000004866	924.681581625855	924.516057928729	924.847105322982	1.00035807641351	0.000516502597844007	1	1	protein_coding	ST7	5.72700949632872	5.65764480694281
ENSG00000004897	9545.29780246553	11287.8333509561	7802.76225397494	0.69125420365229	-0.532711746202048	0.364933581581405	1	protein_coding	CDC27	43.2413586430974	34.6864921818971
ENSG00000004939	10.3948881795259	10.6266213555026	10.1631550035492	0.956386292834891	-0.0643346417521239	1	1	protein_coding	SLC4A1	0.0635058777805474	0.0626527080883596
ENSG00000004948	33.339231329504	14.1688284740035	52.5096341850045	3.7059968847352	1.88986166863475	0.180295603260004	1	protein_coding	CALCR	0.0457102637702706	0.226669931216553
ENSG00000004961	2433.02454787329	2553.93133243913	2312.11776330745	0.905317121858271	-0.143504855185732	0.810303886440883	1	protein_coding	HCCS	21.396080835319	18.3194903275239
ENSG00000004975	3907.40481019872	4787.88328850702	3026.92633189042	0.63220553833389	-0.661534421094113	0.265875915173273	1	protein_coding	DVL2	23.4884739915701	15.3307218383109
ENSG00000005001	10585.5700992512	8191.94432938637	12979.195869116	1.5843852627949	0.663923187148156	0.259877412665993	1	protein_coding	PRSS22	99.3543085689355	158.682606215408
ENSG00000005007	17126.9686748248	17752.3613422202	16501.5760074295	0.929542593760975	-0.105407120651885	0.856357733514252	1	protein_coding	UPF1	37.0751759812167	36.4442628399116
ENSG00000005020	6257.71716661805	5956.81163761231	6558.62269562378	1.10102905625075	0.138852542249907	0.81472530265783	1	protein_coding	SKAP2	18.6965136333701	19.9254826237835
ENSG00000005022	30832.1238922536	44026.0922758474	17638.1555086597	0.400629594789996	-1.31965909690268	0.0261419130975661	1	protein_coding	SLC25A5	424.76993681574	177.473202595528
ENSG00000005059	1403.60646752669	1817.15225179095	990.060683262423	0.544841898793366	-0.876090442827522	0.153072983287015	1	protein_coding	CCDC109B	11.2934133946205	7.00574374205888
ENSG00000005073	924.826414860841	976.468429000076	873.184400721606	0.894226966063578	-0.161287042834134	0.796359954197936	1	protein_coding	HOXA11	4.85697012532961	4.6075952508753
ENSG00000005075	6178.27958563889	8411.56117073342	3944.99800054437	0.468997124370956	-1.09234901792172	0.0665062550970369	1	protein_coding	POLR2J	133.700530237205	64.3296682074186
ENSG00000005100	4110.20306455361	4928.39083754089	3292.01529156633	0.6679696071363	-0.582145633851606	0.326678075723242	1	protein_coding	DHX33	11.3319909756296	7.32537861702303
ENSG00000005102	602.775233547232	798.177337368865	407.373129725599	0.510379223580158	-0.97035849354311	0.134079222330392	1	protein_coding	MEOX1	3.95145033008026	1.79689283573148
ENSG00000005108	5.06916322449016	5.9036785308348	4.23464791814552	0.717289719626168	-0.479372141030968	0.957488175063825	1	protein_coding	THSD7A	0.00588178828454868	0.0241739084784046
ENSG00000005156	1765.20677754032	1996.62407912833	1533.78947595231	0.768191414691301	-0.380462254490783	0.529096493215905	1	protein_coding	LIG3	7.07339721932039	6.19163540190926
ENSG00000005175	3633.74861983239	3948.38020142231	3319.11703824246	0.840627515315476	-0.250461415509641	0.67267749459859	1	protein_coding	RPAP3	24.5950532560426	20.1010537283123
ENSG00000005187	236.962345441738	205.448012873051	268.476678010426	1.30678644322698	0.386023393259711	0.600332306896477	1	protein_coding	ACSM3	2.16383467713499	3.94001846199274
ENSG00000005189	1331.61745291821	1092.18052820444	1571.05437763199	1.43845668098005	0.524521775073523	0.392477264431756	1	protein_coding	AC004381.6	5.75851519568623	8.66320193426851
ENSG00000005194	8327.00614878478	9346.70385001765	7307.30844755191	0.781805924827511	-0.355117576918026	0.545488895415453	1	protein_coding	CIAPIN1	60.8792156398146	50.4855938535945
ENSG00000005206	5541.75131151934	5741.91773908992	5341.58488394876	0.930278894032951	-0.104264799398523	0.85917438845761	1	processed_transcript	SPPL2B	38.4963714627846	38.1096728536592
ENSG00000005238	1843.55604021087	1026.05932865909	2661.05275176264	2.59346869857931	1.37488295744883	0.0249714823873852	1	protein_coding	FAM214B	3.88087914257783	10.7443528572324
ENSG00000005243	1795.44106018456	2198.52988488288	1392.35223548625	0.63331057951956	-0.659014914908079	0.276574191127009	1	protein_coding	COPZ2	37.2022175524162	24.4476656965888
ENSG00000005249	270.541586132075	347.136297613086	193.946874651065	0.558705257804056	-0.839840697770388	0.239780045966224	1	protein_coding	PRKAR2B	1.06857384900085	0.675006066389481
ENSG00000005302	3153.6788616931	2834.94643050687	3472.41129287933	1.22485957953656	0.292616365131424	0.624095414155641	1	protein_coding	MSL3	16.3032256776529	22.8145944773245
ENSG00000005339	13225.8399714755	13886.6326402296	12565.0473027214	0.904830395406328	-0.144280701185808	0.804827037214994	1	protein_coding	CREBBP	19.8703840801815	18.6460872799487
ENSG00000005379	23.5098824484926	16.5302998863374	30.4894650106477	1.84445927903872	0.88319793835374	0.598890829627428	1	protein_coding	BZRAP1	0.0564696900004485	0.122455882576179
ENSG00000005381	2.02766528979606	2.36147141233392	1.69385916725821	0.717289719626168	-0.479372141030968	1	1	protein_coding	MPO	0.00811351021405344	0.00600360082562577
ENSG00000005421	13.6281177300579	3.54220711850088	23.7140283416149	6.69470404984424	2.74302028030548	0.246031928644728	1	protein_coding	PON1	0.0394333812483811	0.252078138002071
ENSG00000005436	1636.06518904245	1667.19881710775	1604.93156097715	0.962651571311323	-0.0549143812436941	0.928019838199517	1	protein_coding	GCFC2	8.80016939770445	10.7068611311895
ENSG00000005448	1990.43901031238	2544.4854467898	1436.39257383496	0.564512002081662	-0.824923840444229	0.172756397753009	1	protein_coding	WDR54	28.6263863488187	17.0033205753299
ENSG00000005469	33451.8026165554	32205.74712141	34697.8581117008	1.07738094014388	0.107528447918075	0.854831075901584	1	protein_coding	CROT	145.443742787793	157.723392764328
ENSG00000005471	108.260774105397	109.808420673527	106.713127537267	0.971811878203196	-0.0412510286390826	0.973514310674258	1	protein_coding	ABCB4	0.472874560279113	1.16076910178196
ENSG00000005483	14317.2646081297	14456.9279863083	14177.6012299512	0.980678692138358	-0.0281475631202532	0.960967536314627	1	protein_coding	KMT2E	32.5760774736339	31.6413901695406
ENSG00000005486	8895.58418650574	8887.3976603187	8903.77071269277	1.00184227745847	0.00265539931246975	0.997458923178484	1	protein_coding	RHBDD2	67.7018387951804	69.2014607469447
ENSG00000005513	173.717120133957	276.292155243069	71.1420850248447	0.257488617301701	-1.95741943783561	0.0142076087843881	1	protein_coding	SOX8	0.922515255506512	0.241350288804158
ENSG00000005700	9407.87451165478	8533.17694846862	10282.572074841	1.20501099847534	0.269046314399985	0.647759496211151	1	protein_coding	IBTK	16.0073540990245	20.7058214026701
ENSG00000005801	1708.67629687929	1572.73996061439	1844.61263314419	1.17286562263198	0.230037730614677	0.705289648078423	1	protein_coding	ZNF195	13.2754309193597	15.6290803767278
ENSG00000005810	6790.69105708716	6842.36341723753	6739.01869693678	0.984896341512583	-0.0219562032678583	0.969692628586375	1	protein_coding	MYCBP2	14.36468332135	14.3101591477906
ENSG00000005812	3355.26189623825	3392.25368381767	3318.27010865883	0.978190435605752	-0.0318127362959046	0.957030416462239	1	protein_coding	FBXL3	13.5919752225944	12.9804003017516
ENSG00000005844	21.7263646119577	18.8917712986714	24.560957925244	1.30008761682243	0.378608854096604	0.847445940882173	1	protein_coding	ITGAL	0.187833793282903	0.145000580529148
ENSG00000005882	1282.91624313125	1778.18797348744	787.644512775067	0.442947834828909	-1.1747912897075	0.0576995129125889	1	protein_coding	PDK2	12.0391112071814	5.61807775266671
ENSG00000005884	58718.0721882597	58108.7270433007	59327.4173332187	1.02097258625215	0.0299441294781589	0.959950998550649	1	protein_coding	ITGA3	154.565934822391	168.940731151782
ENSG00000005889	8869.42868363151	9565.13995565854	8173.71741160448	0.854531920023719	-0.226793711821727	0.698881290252957	1	protein_coding	ZFX	22.8999977452407	19.1594772647244
ENSG00000005893	30447.0978410041	31425.2808196336	29468.9148623747	0.937745474145877	-0.0927316998831076	0.873138091256942	1	protein_coding	LAMP2	122.075236631379	126.511816801384
ENSG00000005955	9343.48579347269	9671.40616921357	9015.56541773181	0.932187652963076	-0.101307690707037	0.862361718513075	1	protein_coding	GGNBP2	43.0527184892164	47.998274395931
ENSG00000005961	218.985092569689	216.074634228554	221.895550910825	1.02693938001124	0.03835102222244	0.966630633414285	1	protein_coding	ITGA2B	1.77541802639604	1.67387958939004
ENSG00000005981	57.7608734763334	40.1450140096766	75.3767329429903	1.87761132490379	0.908898448685091	0.407848307969742	1	protein_coding	ASB4	0.194159292372256	0.419688283034623
ENSG00000006007	13304.4154498655	12848.7659545089	13760.0649452221	1.07092502065488	0.098857475311268	0.866958380664455	1	protein_coding	GDE1	68.7734579866	80.5678180368594
ENSG00000006015	1878.25670394923	2326.04934114891	1430.46406674956	0.614975805303857	-0.701398442573321	0.246399917453354	1	protein_coding	C19orf60	35.0631134390763	19.7125600954258
ENSG00000006016	905.195304381672	1008.34829306658	802.042315696762	0.795402066142835	-0.330243785183073	0.596932370545075	1	protein_coding	CRLF1	10.8934617902618	8.92904086377415
ENSG00000006025	3585.69709055665	2754.65640248752	4416.73777862578	1.60337157644684	0.681108804391961	0.25340814377188	1	protein_coding	OSBPL7	10.7713220305527	18.5921996950582
ENSG00000006042	808.06461954387	962.299600526072	653.829638561668	0.67944498595264	-0.557571352881327	0.375931211268512	1	protein_coding	TMEM98	8.88011041202846	6.07392007037076
ENSG00000006047	514.117982638149	629.332131386989	398.903833889308	0.633852641545826	-0.65778061417736	0.315303815183585	1	protein_coding	YBX2	4.90549990240932	2.86575526976761
ENSG00000006059	20.1745799513995	31.8798640665079	8.46929583629104	0.265662859120803	-1.91233154830707	0.282635054659953	1	protein_coding	KRT33A	0.299137555742783	0.0819734339657599
ENSG00000006062	6794.24154039051	5878.88308100529	7709.59999977573	1.31140556693252	0.391113924245503	0.507630017345637	1	processed_transcript	MAP3K14	14.8995701337961	21.0276243643629
ENSG00000006071	4.05533057959213	4.72294282466784	3.38771833451642	0.717289719626168	-0.479372141030968	0.977467424818625	1	protein_coding	ABCC8	0.135641965742052	0.0470111212586128
ENSG00000006074	1.69385916725821	0	3.38771833451642	Inf	Inf	0.795171431505979	1	protein_coding	CCL18	0	0.0336334129354447
ENSG00000006075	34.0192578518642	12.9880927678366	55.0504229358918	4.23853016142736	2.08356405336019	0.138809941926451	1	protein_coding	CCL3	0.224407058767852	0.92188859483864
ENSG00000006114	5326.95120975866	4462.00023360494	6191.90218591238	1.38769651764671	0.472692092153568	0.424617783325565	1	protein_coding	SYNRG	11.2619490214762	14.278750856763
ENSG00000006116	3.13115660397079	1.18073570616696	5.08157750177462	4.30373831775701	2.10559035969019	0.789199008664788	1	protein_coding	CACNG3	0.00423351215167242	0.0187955115143373
ENSG00000006118	13429.0189303338	15054.3802536287	11803.6576070388	0.784067986072934	-0.350949339886444	0.549002357395973	1	protein_coding	TMEM132A	69.0400548706413	54.4406946514067
ENSG00000006125	30131.3103522626	35799.9066109822	24462.714093543	0.683317818657066	-0.549371346893769	0.348003765307415	1	protein_coding	AP2B1	76.6141385164516	56.6457843312239
ENSG00000006194	4123.97049806208	4905.95685912372	3341.98413700044	0.681209442513805	-0.553829661965116	0.350576191513531	1	protein_coding	ZNF263	29.4461460620924	20.5324831582262
ENSG00000006210	101.454991425225	43.6872211281775	159.222761722272	3.64460722404648	1.86576334501772	0.0428298559994336	1	protein_coding	CX3CL1	0.129639499464525	0.750545173369651
ENSG00000006282	8149.38956621936	8911.01237444204	7387.76675799667	0.829060318576794	-0.270451025559697	0.644984734201898	1	protein_coding	SPATA20	43.5071597805847	36.4168868784103
ENSG00000006283	80.6183166853202	85.0129708440211	76.2236625266194	0.89661214953271	-0.157444046143605	0.881178429715018	1	protein_coding	CACNA1G	0.243438216067812	0.250142144124049
ENSG00000006327	11898.6488980913	9883.93859632362	13913.3591998589	1.40767357711369	0.493312828807245	0.401570609710235	1	protein_coding	TNFRSF12A	119.230695212949	178.351645828755
ENSG00000006377	1093.33505599189	1272.83309124798	913.837020735803	0.717955108976471	-0.478034454295456	0.439018287721646	1	protein_coding	DLX6	7.8183932736152	5.73349269829389
ENSG00000006432	9053.87311870339	8566.23754824129	9541.50868916549	1.11385058322652	0.155555716254474	0.792073247045382	1	protein_coding	MAP3K9	10.2651204588443	10.9161836059406
ENSG00000006451	10273.5344809779	10822.6234827264	9724.44547922937	0.898529408765837	-0.15436237113401	0.791860149694515	1	protein_coding	RALA	46.3969277359392	41.2764345856493
ENSG00000006453	16915.6680198942	17506.7683153375	16324.567724451	0.932471797787441	-0.100868002556997	0.862455989664923	1	protein_coding	BAIAP2L1	59.6034053265691	56.8596576634001
ENSG00000006459	470.556283646959	321.160112077413	619.952455216504	1.93035321605278	0.948864856002735	0.153560835777062	1	protein_coding	KDM7A	0.473725278140493	1.63376068505369
ENSG00000006468	557.585884867634	337.69041196375	777.481357771518	2.30234951963924	1.20310686560445	0.0667656337944565	1	protein_coding	ETV1	1.98537008137328	3.77558657840684
ENSG00000006530	2165.99068475615	2270.55476295906	2061.42660655324	0.907895568159175	-0.139401735657137	0.816262557513534	1	protein_coding	AGK	10.3403128702249	9.78738618520297
ENSG00000006534	9694.02774115415	7175.33088637661	12212.7245959317	1.70204340250277	0.767267826552157	0.193647479432926	1	protein_coding	ALDH3B1	31.8435508889504	56.3391957898671
ENSG00000006555	950.104642140298	957.576657701404	942.632626579193	0.98439390621939	-0.0226923679062812	0.971981932338758	1	protein_coding	TTC22	3.71663270811228	3.28938869400924
ENSG00000006576	10329.2001003214	10087.0251377843	10571.3750628585	1.04801712283435	0.0676622882745949	0.909189221875895	1	protein_coding	PHTF2	27.4052906420219	30.5152851958854
ENSG00000006606	317.277202015661	354.220711850088	280.333692181233	0.791409657320872	-0.337503424719631	0.628515261396853	1	protein_coding	CCL26	10.4203199609548	8.56128192667214
ENSG00000006607	3760.26527836666	4358.09549146225	3162.43506527107	0.725646115709594	-0.462661951050374	0.435737832022721	1	protein_coding	FARP2	15.4276324633857	11.6478616637158
ENSG00000006611	3.13115660397079	1.18073570616696	5.08157750177462	4.30373831775701	2.10559035969019	0.789199008664788	1	protein_coding	USH1C	0.00621406024305398	0.0712487748139536
ENSG00000006625	7997.00017446011	10816.7198041955	5177.28054472471	0.47863683616142	-1.06299666311253	0.0733176656429451	1	protein_coding	GGCT	119.620648915725	58.2106033006496
ENSG00000006634	11030.3308940652	14094.442124515	7966.21966361535	0.565202907162917	-0.82315920858788	0.162811121843481	1	protein_coding	DBF4	99.6360065908026	59.1077653785102
ENSG00000006638	40.476061403929	43.6872211281775	37.2649016796806	0.852993180095984	-0.22939388802262	0.871495401651982	1	protein_coding	TBXA2R	0.240412404940911	0.200113503494892
ENSG00000006652	3683.14089105485	3417.04913364718	3949.23264846251	1.15574359454624	0.208821366777202	0.72604209485356	1	protein_coding	IFRD1	19.4063777945702	23.6316765868186
ENSG00000006659	1.60420049798151	2.36147141233392	0.846929583629104	0.358644859813084	-1.47937214103097	0.955220688899686	1	protein_coding	LGALS14	0.0411413672254593	0.0152190822645584
ENSG00000006695	1037.68047156149	1439.31682581752	636.044117305457	0.441906956061733	-1.17818545413691	0.0596799733943353	1	protein_coding	COX10	6.12190532968261	3.81201097075442
ENSG00000006704	3454.65335890597	3652.01553917441	3257.29117863753	0.891916023822258	-0.165020211780335	0.780778033310276	1	protein_coding	GTF2IRD1	13.8120150729125	12.9450636419778
ENSG00000006712	3577.27055500878	3539.84564708854	3614.69546292902	1.02114493774666	0.0301876518455974	0.960812766028784	1	protein_coding	PAF1	19.984589419464	21.2342462947253
ENSG00000006715	8680.00060591199	8503.65855581444	8856.34265600954	1.04147439574158	0.0586273716966438	0.921537425990928	1	protein_coding	VPS41	37.646159157238	43.4554095994683
ENSG00000006740	937.879337743385	1011.89050018508	863.868175301686	0.853717052530562	-0.22817009828461	0.714401996947697	1	protein_coding	ARHGAP44	2.81300669285494	2.44533042337619
ENSG00000006744	6040.32799836148	6713.66322526533	5366.99277145763	0.799413463466589	-0.322986224514645	0.58343047959158	1	protein_coding	ELAC2	29.1382282467463	26.2294966041915
ENSG00000006747	152.032136446281	116.892834910529	187.171437982032	1.60122250542811	0.679173798280854	0.400159503968109	1	protein_coding	SCIN	0.549796890969079	0.890576117641752
ENSG00000006756	2127.00709535464	1557.39039643422	2696.62379427507	1.73150149150092	0.792023630261136	0.189941947695201	1	protein_coding	ARSD	4.51944672518202	7.76773210674573
ENSG00000006757	2379.20175902442	2856.19967321787	1902.20384483097	0.665991198958402	-0.586424982610292	0.328498387709653	1	protein_coding	PNPLA4	29.3343615460902	16.7409557529173
ENSG00000006788	1.60420049798151	2.36147141233392	0.846929583629104	0.358644859813084	-1.47937214103097	0.955220688899686	1	protein_coding	MYH13	0.00424135524953744	0.00156923467540388
ENSG00000006831	19638.9535436839	19447.897816276	19830.0092710918	1.01964795673166	0.0280711338198388	0.962659383604508	1	protein_coding	ADIPOR2	54.5393358570256	56.9585939307946
ENSG00000006837	183.563021384681	145.230491858536	221.895550910825	1.52788541904111	0.611536355167243	0.428762609578352	1	protein_coding	CDKL3	1.4525130306984	2.4006212287897
ENSG00000007001	4.31189231013775	3.54220711850088	5.08157750177462	1.43457943925234	0.520627858969032	0.969040910347215	1	protein_coding	UPP2	0.0167071052398502	0.0242216162208766
ENSG00000007038	11415.4838468157	13625.6900491667	9205.27764446473	0.675582492427801	-0.565796153389369	0.335571823132317	1	protein_coding	PRSS21	196.31153757477	135.655816511773
ENSG00000007047	2394.20234407648	2488.99086859995	2299.41381955302	0.923833770770895	-0.114294809976459	0.848443040423356	1	protein_coding	MARK4	8.55158295912646	9.76736723222466
ENSG00000007062	35.0206762194777	20.0725070048383	49.9688454341171	2.489417262232	1.31580806708053	0.33361610825319	1	protein_coding	PROM1	0.198463178879897	0.312686450483404
ENSG00000007080	5450.40292116782	6530.64919080945	4370.15665152618	0.669176451504434	-0.579541417436277	0.327003015020799	1	protein_coding	CCDC124	87.7579371614159	61.1250357237686
ENSG00000007129	2.28422702034169	1.18073570616696	3.38771833451642	2.86915887850467	1.52062785896903	0.911985932450672	1	protein_coding	CEACAM21	0.0147820462270919	0.129445315590793
ENSG00000007168	9800.17808812119	10463.6798280516	9136.67634819077	0.873180037838761	-0.19564894628131	0.738300199315247	1	protein_coding	PAFAH1B1	55.4706949737362	42.4681807603154
ENSG00000007171	35.9572644723835	17.7110355925044	54.2034933522627	3.06043613707165	1.61373726336051	0.232400362830119	1	protein_coding	NOS2	0.0462419489059544	0.145993327563526
ENSG00000007174	44.9548567753357	48.4101639528453	41.4995495978261	0.857248689309323	-0.222214301533843	0.868559966967171	1	protein_coding	DNAH9	0.319108574510115	0.417328404397309
ENSG00000007202	18744.841430189	23278.2044470816	14211.4784132964	0.610505782162166	-0.711923135698961	0.225523869785243	1	protein_coding	KIAA0100	36.9095996480949	25.173170078445
ENSG00000007216	1.27039437544366	0	2.54078875088731	Inf	Inf	0.872544967844732	1	protein_coding	SLC13A2	0	0.0133437575510337
ENSG00000007237	1502.95516990598	1291.72486254665	1714.18547726531	1.32705154709631	0.408224410870786	0.503453116286658	1	protein_coding	GAS7	2.93838013414491	3.830108493391
ENSG00000007255	1682.03939591925	1794.71827337378	1569.36051846473	0.874432796360059	-0.19358058333465	0.749105601047664	1	protein_coding	TRAPPC6A	33.6091780987169	29.7059830329905
ENSG00000007264	571.234693059833	814.707637255202	327.761748864463	0.402305973181633	-1.31363493655209	0.0449881983046323	1	protein_coding	MATK	8.29423900008296	4.48264832445014
ENSG00000007306	3.29805966523972	2.36147141233392	4.23464791814552	1.79322429906542	0.842555953856395	0.942924172449005	1	protein_coding	CEACAM7	0.0232216574445355	0.0343626426590367
ENSG00000007312	1.86076222852714	1.18073570616696	2.54078875088731	2.1518691588785	1.10559035969019	0.977061816805336	1	protein_coding	CD79B	0.0125177590836208	0.0277847313594714
ENSG00000007314	61.7265453866489	47.2294282466784	76.2236625266194	1.61390186915888	0.690552860411344	0.520662715882363	1	protein_coding	SCN4A	0.0646756408043824	0.107681019830804
ENSG00000007341	1869.90051597265	2111.15544262652	1628.64558931877	0.771447500470426	-0.374360114874389	0.534903934800371	1	protein_coding	ST7L	20.795014881293	15.3819531062655
ENSG00000007350	10.0734963342726	2.36147141233392	17.7855212562112	7.53154205607477	2.91294528174779	0.315222079317461	1	protein_coding	TKTL1	0.0111694241926913	0.0801346472001713
ENSG00000007372	289.505084366168	310.53349072191	268.476678010426	0.864565935823176	-0.209952100183863	0.768460664533275	1	protein_coding	PAX6	1.39831436191769	1.989493791288
ENSG00000007376	6697.31362208169	8515.46591287611	4879.16133128727	0.572976438542201	-0.80345227998408	0.174577927925821	1	protein_coding	RPUSD1	55.3664829934418	32.724713186877
ENSG00000007384	2717.32942942141	2276.4584414899	3158.20041735293	1.38733058323962	0.472311604512712	0.430325734266633	1	protein_coding	RHBDF1	11.9810903519944	19.5292279097826
ENSG00000007392	2646.73771068951	2981.35765807157	2312.11776330745	0.775525122605718	-0.366754577750272	0.539218134488606	1	protein_coding	LUC7L	23.4964703320235	20.3203434728329
ENSG00000007402	100.11287011436	118.073570616696	82.1521696120231	0.695771028037383	-0.523315488618565	0.563071060713969	1	protein_coding	CACNA2D2	0.341233209974801	0.242477897259753
ENSG00000007516	521.327919012138	422.703382807772	619.952455216504	1.46663708035295	0.552511919988818	0.399426566942762	1	protein_coding	BAIAP3	1.86336432272546	3.62867479834665
ENSG00000007520	4438.63242566315	5295.59964215881	3581.66520916748	0.676347430167016	-0.56416356580879	0.341193436879958	1	protein_coding	TSR3	54.6702154151184	38.8874051054356
ENSG00000007541	7053.11508523933	8351.3436497189	5754.88652075976	0.689097079720036	-0.537220851341459	0.362052326708449	1	protein_coding	PIGQ	40.2134142664785	30.0683949561216
ENSG00000007545	6211.71951055082	6404.31047024959	6019.12855085204	0.939855832850881	-0.0894886202059242	0.87871461107631	1	protein_coding	CRAMP1L	12.8137104688757	13.4850717390002
ENSG00000007866	8105.18784226595	7900.30260996313	8310.07307456877	1.05186769226901	0.0729532486305628	0.902257894107094	1	protein_coding	TEAD3	33.5785038240553	36.9666005192829
ENSG00000007908	6.94233973030176	1.18073570616696	12.7039437544366	10.7593457943925	3.42751845457755	0.38454168730041	1	protein_coding	SELE	0.00917604109925172	0.0389899602173167
ENSG00000007923	6058.17697036826	7609.84162624605	4506.51231449046	0.592195282875227	-0.755855096097023	0.201652732677768	1	protein_coding	DNAJC11	29.0814470963657	18.9361224325793
ENSG00000007933	15.8102718038384	12.9880927678366	18.6324508398403	1.43457943925234	0.520627858969032	0.821806761802656	1	protein_coding	FMO3	0.207273374517988	0.287828095092207
ENSG00000007944	3000.62185768878	2198.52988488288	3802.71383049468	1.72966210586546	0.790490231038748	0.187030050702364	1	protein_coding	MYLIP	10.7487408373169	19.3751698310369
ENSG00000007952	96.5030741528654	62.5789924268489	130.427155878882	2.08420031740434	1.05949394510073	0.2479013066716	1	protein_coding	NOX1	0.278238427785638	0.609033665671711
ENSG00000007968	2349.70819492482	3147.84139264111	1551.57499720852	0.492901262698852	-1.020629418023	0.0911882393796945	1	protein_coding	E2F2	6.96306098927464	3.42305385228613
ENSG00000008018	9214.91802045819	10196.8335584579	8233.00248245852	0.807407754109076	-0.308630652779129	0.598849215887465	1	protein_coding	PSMB1	138.705039585619	115.119010970636
ENSG00000008056	18.7745253465403	12.9880927678366	24.560957925244	1.8910365335599	0.919177235459307	0.629861560569137	1	protein_coding	SYN1	0.0453700880499844	0.0873969811720696
ENSG00000008083	3352.52661714324	3363.91602686967	3341.13720741682	0.993228481546238	-0.00980246245399815	0.986587717553223	1	protein_coding	JARID2	6.98211263256301	7.06128480624917
ENSG00000008086	354.855219355738	245.593026882728	464.117411828749	1.88978253055356	0.918220223788467	0.182172980887872	1	protein_coding	CDKL5	0.782573636843997	1.72395913042002
ENSG00000008118	31.3639818771312	27.1569212418401	35.5710425124224	1.30983340105648	0.389383325690779	0.801106656813877	1	protein_coding	CAMK1G	0.161393885615351	0.473621025413959
ENSG00000008128	2658.68024543717	2739.30683830735	2578.05365256699	0.941133580406059	-0.0875285875423568	0.883269914853264	1	protein_coding	CDK11A	20.2193527646326	21.8772945216233
ENSG00000008130	7365.12173686567	7667.69767584824	7062.5457978831	0.9210777597725	-0.118605137373556	0.839603873124922	1	protein_coding	NADK	38.4492287520709	36.4367153704295
ENSG00000008196	0.59036785308348	1.18073570616696	0	0	-Inf	0.982585923504889	1	protein_coding	TFAP2B	0.0197793398786796	0
ENSG00000008226	146.845727269659	86.193706550188	207.49774798913	2.40734220970426	1.26744123909159	0.121504576894531	1	protein_coding	DLEC1	0.275586897236102	0.63954990466842
ENSG00000008256	8133.57101823066	9143.61730855694	7123.52472790439	0.779070742739631	-0.360173758171963	0.53988011283978	1	protein_coding	CYTH3	23.7868924755772	19.4366043137111
ENSG00000008277	963.637583744509	885.55177962522	1041.7233878638	1.17635514018692	0.234323673812391	0.708164138791609	1	protein_coding	ADAM22	2.37886588293729	2.82446908773761
ENSG00000008282	41498.2171320642	42802.8500842584	40193.58417987	0.939039902734233	-0.0907416310938631	0.875737503307327	1	protein_coding	SYPL1	230.325509329433	223.92086188747
ENSG00000008283	12257.0877054898	14345.9388299286	10168.236581051	0.708788508134302	-0.496572881784576	0.397465148536061	1	protein_coding	CYB561	68.3659857498165	49.791412141837
ENSG00000008294	19165.6247381101	15491.2524649105	22839.9970113097	1.47438027125598	0.560108671447797	0.340097938319918	1	protein_coding	SPAG9	38.6389608869476	67.6721420148288
ENSG00000008300	1495.95351751754	996.540936004914	1995.36609903017	2.00229215573371	1.00165249409231	0.102489597743361	1	protein_coding	CELSR3	1.38494180782355	3.19058242503575
ENSG00000008311	651.01435634638	654.127581216496	647.901131476265	0.99048129154155	-0.013798369500142	0.984722521750507	1	protein_coding	AASS	2.47712995037171	2.53324156120265
ENSG00000008323	5848.96743147801	5362.90157741033	6335.0332855457	1.18126972760981	0.240338423037144	0.684564633943974	1	protein_coding	PLEKHG6	28.5197133517563	35.0590275233043
ENSG00000008324	1206.1587666814	1307.07442672682	1105.24310663598	0.845585441835727	-0.241977556355273	0.693655767605302	1	protein_coding	SS18L2	21.3878894389882	18.6249738805023
ENSG00000008382	1274.00417140515	1505.43802536287	1042.57031744743	0.692536192046912	-0.530038626292731	0.387399179471453	1	protein_coding	MPND	12.9644312125758	10.0058840931665
ENSG00000008394	13893.0508215857	15296.431073393	12489.6705697784	0.816508799330537	-0.292459661418673	0.617219554025058	1	protein_coding	MGST1	225.943099976708	188.661129938383
ENSG00000008405	3165.58691233719	3374.54264822517	2956.6311764492	0.87615759664624	-0.190737700574031	0.748193881959787	1	protein_coding	CRY1	11.8087473788718	11.0253562995038
ENSG00000008438	14.1164126365802	12.9880927678366	15.2447325053239	1.17374681393373	0.231121241774047	0.951269652737895	1	protein_coding	PGLYRP1	0.24820720433881	0.300487032869939
ENSG00000008441	4175.65527248974	5217.67108555179	3133.63945942768	0.60058202367432	-0.735566801384299	0.216029801948936	1	protein_coding	NFIX	17.0898856480331	10.3150654229673
ENSG00000008513	1483.15025954483	1406.25622604485	1560.04429304481	1.10935991901881	0.149727507196254	0.807348828121896	1	protein_coding	ST3GAL1	4.91969949159624	5.35450103280599
ENSG00000008516	121.400596928933	103.904742142692	138.896451715173	1.33676720475786	0.418748244949819	0.628137755394794	1	protein_coding	MMP25	0.707847511208656	1.01480817624303
ENSG00000008517	7877.18170820288	4603.68851834497	11150.6748980608	2.42211758107159	1.27626890198988	0.0323123169785303	1	protein_coding	IL32	67.7121636850832	176.944632069535
ENSG00000008710	10108.0259568572	9945.3368530443	10270.7150606701	1.0327166603237	0.0464444857451804	0.937930246046604	1	protein_coding	PKD1	30.4821443114938	33.7870923939376
ENSG00000008735	523.060400375392	605.71741726365	440.403383487134	0.727077298646408	-0.459819343609567	0.481614411102915	1	protein_coding	MAPK8IP2	2.01007900684588	1.63390620001185
ENSG00000008838	13547.5297593837	12585.4618920336	14509.5976267338	1.15288558745056	0.205249346807696	0.727014222859695	1	protein_coding	MED24	64.761648319001	80.1687919339101
ENSG00000008853	4829.19524458144	5113.7663434091	4544.62414575377	0.888703910301089	-0.170225258838015	0.772808776293597	1	protein_coding	RHOBTB2	13.7113921138684	13.5982839074191
ENSG00000008869	2098.12458957026	1598.71614615006	2597.53303299046	1.62476186860669	0.700228286661055	0.24623973859494	1	protein_coding	HEATR5B	2.73679099175464	4.5485738457683
ENSG00000008952	14069.2011400674	16953.0032691452	11185.3990109896	0.65978864236682	-0.599924151392059	0.306930305257229	1	protein_coding	SEC62	71.2714157868305	52.4417474711903
ENSG00000008988	50196.0901591734	55615.0132318761	44777.1670864707	0.805127329553639	-0.31271113378547	0.59186773315259	1	protein_coding	RPS20	1276.27802536063	1055.96012451437
ENSG00000009307	27651.6964011049	30591.6814110798	24711.71139113	0.807791865346109	-0.307944477051264	0.597903345755772	1	protein_coding	CSDE1	112.750031422156	93.3486877027667
ENSG00000009335	10385.7112698844	11688.1027553467	9083.31978442214	0.77714236215685	-0.363749189478791	0.535167698597698	1	protein_coding	UBE3C	28.2526020609373	21.5324351979419
ENSG00000009413	3625.90969340932	3970.81417983948	3281.00520697915	0.826280218207486	-0.275296965954297	0.642465937195469	1	protein_coding	REV3L	5.93718927573122	5.45265800233403
ENSG00000009694	65.203922390442	44.8679568343445	85.5398879465395	1.90648057058534	0.930911828277242	0.374396726843669	1	protein_coding	TENM1	0.0508370821072374	0.0726078728146606
ENSG00000009709	2937.2249023253	3026.22561490592	2848.22418974468	0.941180385135702	-0.0874568407959622	0.883049647638375	1	protein_coding	PAX7	7.90013302115881	6.76194831504746
ENSG00000009724	102.190192513293	96.8203279056907	107.560057120896	1.11092432186004	0.151760541123114	0.876588258758407	1	protein_coding	MASP2	0.449432332515039	0.518755309858728
ENSG00000009765	30.4273936242254	29.518392654174	31.3363945942768	1.06158878504673	0.0862250348232572	0.979721944637313	1	protein_coding	IYD	0.0360020812456725	0.100278483344271
ENSG00000009780	706.95171042604	675.380823927501	738.522596924579	1.093490621528	0.128940846967569	0.841987897862781	1	protein_coding	FAM76A	4.12265317199865	5.01572460773962
ENSG00000009790	313.27842536592	242.050819764227	384.506030967613	1.58853430590381	0.667696246754501	0.339819832186665	1	protein_coding	TRAF3IP3	2.16962089902859	3.75818491744752
ENSG00000009830	3053.46805672461	3689.79908177175	2417.13703167746	0.655086355140187	-0.610242995992016	0.306582562567181	1	protein_coding	POMT2	17.8063470524545	17.8890972670756
ENSG00000009844	7049.07630702945	8217.92051492204	5880.23209913687	0.715537718874208	-0.482900275666409	0.412331296333984	1	protein_coding	VTA1	42.5257946999511	30.1215875513846
ENSG00000009950	636.924151628511	830.057201435373	443.79110182165	0.534651227715664	-0.903330018566053	0.1606515590639	1	protein_coding	MLXIPL	5.05966369203072	3.12691260669446
ENSG00000009954	15003.6072388994	18206.9445890945	11800.2698887043	0.648119174030571	-0.625668979347198	0.286659679970047	1	protein_coding	BAZ1B	33.8630402300729	23.0427608590135
ENSG00000010017	5170.58097308353	5965.07678755548	4376.08515861158	0.73361757349731	-0.44689989639366	0.449368821628024	1	protein_coding	RANBP9	23.1402661344367	18.3346699333658
ENSG00000010030	3245.37761053688	2282.36212002073	4208.39310105302	1.84387615976328	0.882741763307907	0.140501142780002	1	protein_coding	ETV7	16.2162592603431	30.9771965501944
ENSG00000010072	2465.06993563693	2780.63258802319	2149.50728325067	0.773028156437883	-0.371407131690007	0.534818794851582	1	protein_coding	SPRTN	9.38180793847146	7.44624584748088
ENSG00000010165	5282.51499390099	5576.61474022655	4988.41524757542	0.89452391458779	-0.16080804246371	0.78477032331418	1	protein_coding	METTL13	23.4336696494196	23.476815218533
ENSG00000010219	1285.62807303584	1656.57219575224	914.683950319432	0.55215459529313	-0.856855837600036	0.163790920212628	1	protein_coding	DYRK4	32.7691080707651	20.3323377235854
ENSG00000010244	19306.3060870259	21489.3898522387	17123.2223218132	0.796822173153949	-0.327670301078057	0.575145060387807	1	protein_coding	ZNF207	98.5405085422163	81.4929956437326
ENSG00000010256	12187.6877573772	14846.5707693433	9528.80474541105	0.641818564936696	-0.639762573957673	0.276504994247884	1	protein_coding	UQCRC1	141.78774017891	101.004166143862
ENSG00000010270	12980.3738460939	16275.2609738054	9685.48671838243	0.595104848639354	-0.748784222624818	0.203331516600095	1	protein_coding	STARD3NL	131.22059225205	80.9413888239982
ENSG00000010278	37173.7601939505	38147.2091948421	36200.3111930588	0.948963553484626	-0.0755754156670143	0.896267203453353	1	protein_coding	CD9	469.15176692792	453.058179198766
ENSG00000010292	32424.7239377948	38049.2081312303	26800.2397443594	0.704357358816151	-0.505620522581627	0.387413685429268	1	protein_coding	NCAPD2	93.5563806548276	65.8262448395334
ENSG00000010295	34.2385767505564	29.518392654174	38.9587608469388	1.31981308411215	0.400333625251321	0.784663223711856	1	protein_coding	IFFO1	0.130784804052709	0.245828087781504
ENSG00000010310	284.995942983622	239.689348351893	330.302537615351	1.37804428893697	0.462622255533467	0.515374592193906	1	protein_coding	GIPR	1.54670284703098	1.96804576574804
ENSG00000010318	455.216375015787	608.078888675984	302.35386135559	0.497228019236004	-1.00802049907245	0.130445821704626	1	protein_coding	PHF7	6.26353353023869	3.65290849082628
ENSG00000010319	3.20840099596302	4.72294282466784	1.69385916725821	0.358644859813084	-1.47937214103097	0.845530325899332	1	protein_coding	SEMA3G	0.0104446305578776	0.00386432584898545
ENSG00000010322	3755.18921832146	3711.05232448275	3799.32611216016	1.02378672677155	0.0339152072565533	0.955742017639575	1	protein_coding	NISCH	12.5791450653237	13.7149466210357
ENSG00000010327	16.7468600567442	10.6266213555026	22.8670987579858	2.1518691588785	1.10559035969019	0.584283522166171	1	protein_coding	STAB1	0.014321206913035	0.0926105368034885
ENSG00000010361	15.1426595587627	8.26514994316872	22.0201691743567	2.66421895861148	1.41371265505252	0.506990972454837	1	protein_coding	FUZ	0.0854694242731845	0.294483608811184
ENSG00000010379	18.6972809545481	9.44588564933568	27.9486762597604	2.95882009345794	1.56502197832749	0.405705284492714	1	protein_coding	SLC6A13	0.0752578578344161	0.234261089477333
ENSG00000010404	25177.0923005135	21832.9839427332	28521.2006582937	1.30633543876106	0.385525397420062	0.510716839801895	1	protein_coding	IDS	74.433635775219	94.7923719476761
ENSG00000010438	3.55462139578534	1.18073570616696	5.92850708540373	5.02102803738318	2.32798278102664	0.731969994620214	1	protein_coding	PRSS3	0.0186719595041267	0.0977870159980273
ENSG00000010539	1670.74102422625	1529.05273948621	1812.42930896628	1.18532818532819	0.245286557683625	0.686908957497618	1	protein_coding	ZNF200	7.25091815075927	8.03163255627156
ENSG00000010610	17.247569240551	14.1688284740035	20.3263100070985	1.43457943925234	0.520627858969032	0.81026741645522	1	protein_coding	CD4	0.148967006180593	0.0889915406747682
ENSG00000010626	1146.87231646322	1106.34935667844	1187.395276248	1.07325526885367	0.101993255320469	0.870603213990022	1	protein_coding	LRRC23	10.7540614573876	12.4172566401372
ENSG00000010671	100.827380740288	60.2175210145149	141.43724046606	2.34877221916804	1.23190680947159	0.174352750178605	1	protein_coding	BTK	0.358170232157925	0.781697279354086
ENSG00000010704	2585.84430124507	2739.30683830735	2432.38176418279	0.88795520464067	-0.171441197222851	0.773957304073112	1	protein_coding	HFE	14.4222481178915	12.9121941809452
ENSG00000010803	2724.88420683108	3315.50586291682	2134.26255074534	0.643721543254253	-0.63549134294825	0.2883308668404	1	protein_coding	SCMH1	16.9884450154054	10.4237272067545
ENSG00000010810	4381.67158338959	4230.57603519622	4532.76713158296	1.0714302482387	0.0995379313997568	0.867602862766329	1	protein_coding	FYN	30.6693253084007	36.5208493525462
ENSG00000010818	3552.04750229503	3250.56539907764	3853.52960551242	1.18549517773304	0.245489794346892	0.680415344879527	1	protein_coding	HIVEP2	4.1665524823589	5.86200888659315
ENSG00000010932	8.18790555117648	12.9880927678366	3.38771833451642	0.260832625318607	-1.93880375966827	0.531874596925245	1	protein_coding	FMO1	0.218914113770014	0.0625442079614505
ENSG00000011007	3519.67244650129	3623.6778822264	3415.66701077618	0.942596754399588	-0.0852873810915763	0.885434154258243	1	protein_coding	TCEB3	13.1438832284819	11.967896801604
ENSG00000011009	6300.16847747435	5625.02490417939	6975.3120507693	1.24004998548302	0.310398275737173	0.599335253143318	1	protein_coding	LYPLA2	46.5595821947579	61.7988331899075
ENSG00000011021	2947.08597658159	2565.7386895008	3328.43326366238	1.29726120484622	0.375468996933718	0.529915160130976	1	protein_coding	CLCN6	6.83909866082238	8.32843270863497
ENSG00000011028	790.686010709761	1090.99979249827	490.372228921251	0.449470506129385	-1.15370164445779	0.0696956276249701	1	protein_coding	MRC2	3.25547527361832	1.68307323676499
ENSG00000011052	929.14934208412	1135.86774933261	722.430934835626	0.636016768026114	-0.652863293482719	0.295807789496435	1	protein_coding	NME2	14.7458983049976	9.5611400187204
ENSG00000011083	1.18073570616696	2.36147141233392	0	0	-Inf	0.861576373158895	1	protein_coding	SLC6A7	0.0109308759484553	0
ENSG00000011105	3634.63141288373	4817.40168116119	2451.86114460626	0.508959249587685	-0.974377945013227	0.103325566435401	1	protein_coding	TSPAN9	15.0792484852043	9.06447562533989
ENSG00000011114	3256.96840742814	3415.86839794101	3098.06841691526	0.906963634425345	-0.140883389211851	0.812368728222048	1	protein_coding	BTBD7	7.99751721848448	7.33558809436839
ENSG00000011132	1978.97925301467	1993.08187200983	1964.87663401952	0.985848429817956	-0.0205622397232184	0.972871744714855	1	protein_coding	APBA3	15.9604166922494	15.5017951875446
ENSG00000011143	1468.10001738363	1434.59388299286	1501.6061517744	1.04671166493596	0.0658640813745775	0.915827762296918	1	protein_coding	MKS1	9.80219844731249	11.9957280152198
ENSG00000011198	1274.84420416807	1226.78439870747	1322.90400962866	1.07835085857178	0.1088266582068	0.86099336619665	1	protein_coding	ABHD5	9.19610817765401	10.3073593579317
ENSG00000011201	1162.84949132833	1483.0040469457	842.694935710958	0.568235088398119	-0.815440174491584	0.186972921192981	1	protein_coding	KAL1	4.27048671163428	2.82640921722564
ENSG00000011243	5037.84752035802	4564.72424004147	5510.97080067458	1.20729544894141	0.271778775151227	0.646469365222702	1	protein_coding	AKAP8L	31.457990667216	38.6940239310257
ENSG00000011258	2155.49372363006	2268.19329154673	2042.7941557134	0.900626134168827	-0.15099975279641	0.801314524497094	1	protein_coding	MBTD1	5.15944518646642	4.61243246046466
ENSG00000011260	4568.71060241392	5260.1775709738	3877.24363385404	0.737093678215173	-0.440080109884565	0.457020712240776	1	protein_coding	UTP18	33.5472249841832	24.8843035718805
ENSG00000011275	5743.80470923716	6236.64599997388	5250.96341850045	0.84195309763011	-0.248188227036461	0.673411433165838	1	protein_coding	RNF216	15.927504030163	13.8450217169661
ENSG00000011295	3799.94682602438	4417.1322767706	3182.76137527817	0.720549255908885	-0.472831040161738	0.425682921524912	1	protein_coding	TTC19	18.9009090128537	14.580138320838
ENSG00000011304	38360.4037167407	49097.3521338345	27623.4552996469	0.562626172269903	-0.829751429320146	0.157801348879402	1	protein_coding	PTBP1	295.636306285486	166.007964850302
ENSG00000011332	165.628528801056	216.074634228554	115.182423373558	0.533067769776824	-0.907609138064671	0.24904940049923	1	protein_coding	DPF1	2.12668436953275	1.26524205407837
ENSG00000011347	4712.33965250276	4862.26963799554	4562.40966700998	0.938329217976243	-0.0918339058241265	0.876058639002207	1	protein_coding	SYT7	13.8797110277813	13.4784026595456
ENSG00000011376	3201.26002779617	3366.277498282	3036.24255731034	0.901958486446795	-0.148867061379653	0.802040440594786	1	protein_coding	LARS2	9.30235682459997	8.58621665173402
ENSG00000011405	9004.04220968354	9064.50801624375	8943.57640312334	0.986658778071165	-0.0193768595457547	0.973057573991933	1	protein_coding	PIK3C2A	14.9310287320789	16.3936630203417
ENSG00000011422	3653.58111747639	2411.06231199293	4896.09992295985	2.03068162054793	1.02196406510811	0.0879348413159125	1	protein_coding	PLAUR	22.0993649686196	43.9769534119738
ENSG00000011426	25171.1734489771	26862.9180510045	23479.4288469496	0.874046103344743	-0.194218715261471	0.739056827679824	1	protein_coding	ANLN	64.862068781443	63.9699047176066
ENSG00000011451	9539.06445590459	12600.8114562138	6477.31745559539	0.514039709117404	-0.960048284234804	0.104679648021322	1	protein_coding	WIZ	39.0941539458129	20.4355597227193
ENSG00000011454	11576.1673551651	10876.93732521	12275.3973851202	1.12857112421425	0.174497342160928	0.766945831315079	1	protein_coding	RABGAP1	30.6580817216046	33.7306262552215
ENSG00000011465	12.2680646853375	5.9036785308348	18.6324508398403	3.15607476635514	1.65813138271897	0.495076044900622	1	protein_coding	DCN	0.12845578898857	0.274460515843724
ENSG00000011478	1054.73768855035	1302.35148390216	807.123893198536	0.619743520220978	-0.690256812712408	0.265666411969926	1	protein_coding	QPCTL	7.84030047186038	4.64794051620377
ENSG00000011485	4245.76697249997	4982.70468002457	3508.82926497538	0.704201731850999	-0.505939319646308	0.393337772804803	1	protein_coding	PPP5C	29.5323848557858	21.8486721510467
ENSG00000011523	1677.30955627387	2231.59048465555	1123.02862789219	0.503241358848835	-0.990677600026815	0.104438753206194	1	protein_coding	CEP68	5.33520809045814	2.40759070875974
ENSG00000011566	4354.08154180694	5308.58773492665	3399.57534868722	0.640391666943825	-0.642973559889277	0.278615777963281	1	protein_coding	MAP4K3	15.5906426168497	10.4235155365662
ENSG00000011590	94.4754088630694	60.2175210145149	128.733296711624	2.13780465457211	1.09613003044112	0.235207278062845	1	protein_coding	ZBTB32	0.816969979423489	2.28846087174294
ENSG00000011638	6031.82421842162	5682.88095378158	6380.76748306167	1.12280505872918	0.167107468951553	0.777807075919326	1	protein_coding	TMEM159	50.0448666776897	56.6398557978684
ENSG00000011677	316.172331337343	154.676377507872	477.668285166815	3.08817864022259	1.62675620983038	0.0220538382215006	1	protein_coding	GABRA3	0.456798136074629	1.45525185171162
ENSG00000012048	3361.15867794837	4212.86499960371	2509.45235629304	0.595664080507942	-0.74742912998999	0.210439779944838	1	protein_coding	BRCA1	12.3111583738105	8.20382779846671
ENSG00000012061	2381.4515019412	2551.5698610268	2211.33314285559	0.866655926859752	-0.206468755577633	0.730052874044176	1	protein_coding	ERCC1	24.1924730712417	20.5058346310219
ENSG00000012124	324.415411454228	221.978312759388	426.852510149068	1.92294690793398	0.943318930791311	0.176148783756998	1	protein_coding	CD22	1.2752182895478	2.38348520464957
ENSG00000012171	459.15032155082	348.317033319253	569.983609782387	1.63639315697766	0.710519409330146	0.285372928624362	1	processed_transcript	SEMA3B	1.7565195536263	2.54451228333134
ENSG00000012174	9337.43866107101	9083.39978754242	9591.4775345996	1.05593475559162	0.0785206957831568	0.89461930245527	1	protein_coding	MBTPS2	22.8693393804427	24.7524323861009
ENSG00000012211	2655.48287935435	3252.92687048997	2058.03888821872	0.632672965042319	-0.660468145996345	0.270232589238987	1	protein_coding	PRICKLE3	17.8365716910654	11.3084260622136
ENSG00000012223	0.846929583629104	0	1.69385916725821	Inf	Inf	0.949580095892674	1	protein_coding	LTF	0	0.00933223644151594
ENSG00000012232	6500.18041626095	7372.51374930649	5627.8470832154	0.763355250947451	-0.38957347884534	0.508291846139668	1	protein_coding	EXTL3	13.3553335205319	10.2277017644802
ENSG00000012504	21.1608253134431	5.9036785308348	36.4179720960515	6.16869158878505	2.62496451878377	0.150986153662658	1	protein_coding	NR1H4	0.0375131172883972	0.144837553673153
ENSG00000012660	17431.260542801	17757.0842850449	17105.436800557	0.963302112327264	-0.0539397655597779	0.925835242030095	1	protein_coding	ELOVL5	80.4577828334617	82.8141279127713
ENSG00000012779	292.636240970139	311.714226428077	273.558255512201	0.877593103936562	-0.188375905695496	0.791763614695188	1	protein_coding	ALOX5	2.27815685315022	2.52401191956022
ENSG00000012817	8.7134432895522	4.72294282466784	12.7039437544366	2.68983644859813	1.42751845457755	0.645315595568056	1	protein_coding	KDM5D	0.0250438238956411	0.118955781426894
ENSG00000012822	2135.65570852949	1552.66745360955	2718.64396344942	1.75095057034221	0.808138356799033	0.181120037905127	1	protein_coding	CALCOCO1	8.25683799269681	14.184700770014
ENSG00000012963	5936.64119575334	6684.14483261116	5189.13755889552	0.776335296263828	-0.36524821337524	0.535416562316415	1	protein_coding	UBR7	21.2725928227592	17.1212536521913
ENSG00000012983	13905.0788769102	15537.301157451	12272.8565963693	0.789896293571153	-0.340264842321492	0.56112072160501	1	protein_coding	MAP4K5	56.4962447797112	47.1950401301344
ENSG00000013016	323.46227083161	353.039976143921	293.884565519299	0.832439908730034	-0.264581962650812	0.704407338437715	1	protein_coding	EHD3	0.933689248119504	0.837999967462364
ENSG00000013275	6491.08350973972	7026.55818739958	5955.60883207986	0.847585499649003	-0.238569188351676	0.684945555647377	1	protein_coding	PSMC4	53.6372403411634	46.2706297884344
ENSG00000013288	5217.19244619427	4943.74040172106	5490.64449066748	1.11062556778993	0.151372513809394	0.798718492404772	1	protein_coding	MAN2B2	11.337530011906	12.1000975902471
ENSG00000013293	37.9725154848951	25.9761855356731	49.9688454341171	1.92364061172472	0.943839289693576	0.472349799242579	1	protein_coding	SLC7A14	0.306045573027701	0.643147117472922
ENSG00000013297	41.4498924886882	23.6147141233392	59.2850708540373	2.51051401869159	1.32798278102664	0.292496735562542	1	protein_coding	CLDN11	0.212927945911459	0.491263464683109
ENSG00000013306	16645.0588449192	19648.6228863244	13641.494803514	0.694272310198828	-0.526426461595782	0.369206594007079	1	protein_coding	SLC25A39	154.462917490273	114.483171152327
ENSG00000013364	29990.5448621341	28069.6299427071	31911.459781561	1.13686784780189	0.185064561704625	0.752331602302679	1	protein_coding	MVP	121.479965395303	140.072883878912
ENSG00000013374	4769.626024714	4725.30429608017	4813.94775334783	1.01875931193282	0.0268132463060713	0.965053244178207	1	protein_coding	NUB1	28.8326236318864	25.2622799749355
ENSG00000013375	4453.45231401251	4732.38871031717	4174.51591770785	0.882116024959427	-0.180959668554946	0.759227643280006	1	protein_coding	PGM3	23.4050209611914	21.1737199557791
ENSG00000013392	501.816813213386	518.342975007295	485.290651419477	0.936234645434611	-0.0950579418094209	0.886779831625729	1	protein_coding	RWDD2A	1.90157307528145	1.79520779987351
ENSG00000013441	2933.64683173909	2512.60558272329	3354.68808075488	1.33514312943574	0.416994409372462	0.485460661658014	1	protein_coding	CLK1	15.55457299783	24.7538222021498
ENSG00000013503	1667.30502814674	1753.39252365793	1581.21753263554	0.901804650870071	-0.149113144492894	0.805519413267655	1	protein_coding	POLR3B	4.50930771232537	4.18924048795787
ENSG00000013523	5780.68476832103	6782.14589622302	4779.22364041903	0.704677208887616	-0.504965540609668	0.392361500349437	1	protein_coding	ANGEL1	19.9558678676545	15.2373248795922
ENSG00000013561	3414.62697021257	3797.24603103294	3032.00790939219	0.798475496350025	-0.324679960058278	0.584582737806299	1	protein_coding	RNF14	19.3159101065818	16.169908302485
ENSG00000013563	4325.52456596024	4510.41039755779	4140.63873436269	0.918018177814748	-0.123405373945942	0.834364589050095	1	protein_coding	DNASE1L1	29.93862103002	27.0313655588288
ENSG00000013573	10295.4236105587	12052.9500885523	8537.897132565	0.708365758576744	-0.497433618999494	0.397125582984796	1	protein_coding	DDX11	73.8951709711549	68.1147783936496
ENSG00000013583	2806.95913205111	3311.96365579832	2301.9546083039	0.695042230996052	-0.524827455759731	0.379634156776372	1	protein_coding	HEBP1	34.6136613281234	24.8195810835916
ENSG00000013588	33724.398075896	31294.2191562491	36154.5769955428	1.15531168280718	0.208282117943644	0.722316106053726	1	protein_coding	GPRC5A	129.749123635518	186.112302160027
ENSG00000013619	502.721676091009	611.621095794485	393.822256387533	0.64389907263739	-0.635093522722128	0.333328943402186	1	protein_coding	MAMLD1	1.71141467060948	1.33124329822263
ENSG00000013725	49.2667490854735	51.9523710713462	46.5811270996007	0.89661214953271	-0.157444046143606	0.90784129711782	1	protein_coding	CD6	1.13544495857531	1.19377327030654
ENSG00000013810	8984.28419770324	10203.9179726949	7764.65042271163	0.760947946023225	-0.394130327863797	0.502184049042759	1	protein_coding	TACC3	47.4986723975605	41.3474531658292
ENSG00000014123	4479.78575486115	4211.68426389754	4747.88724582476	1.12731319546518	0.172888387534714	0.771195374033496	1	protein_coding	UFL1	11.1499336008411	13.0533099137228
ENSG00000014138	6621.81964318657	7765.69873946009	5477.94054691305	0.705402144829262	-0.503482132491733	0.393081217061476	1	protein_coding	POLA2	49.2972049114807	32.7623261486284
ENSG00000014164	3536.54344933088	3575.26771827355	3497.8191803882	0.978337695527105	-0.0315955647098917	0.957252929678322	1	protein_coding	ZC3H3	12.288933717126	12.4611569204585
ENSG00000014216	97574.4800777164	112260.808735236	82888.1514201968	0.738353414286246	-0.437616564517987	0.453454487979942	1	protein_coding	CAPN1	464.656337264417	362.165347178676
ENSG00000014257	634.679926168309	487.643846646954	781.716005689663	1.60304700052047	0.680816725195361	0.290288992566614	1	protein_coding	ACPP	2.58758907214786	4.43928236960071
ENSG00000014641	11517.9774994404	12208.8072017664	10827.1477971145	0.886830926083262	-0.173269013305288	0.766986943027963	1	protein_coding	MDH1	110.082355198272	101.548796158898
ENSG00000014824	5496.7219690803	5728.92964632209	5264.51429183851	0.91893505713031	-0.121965187743768	0.83568716998476	1	protein_coding	SLC30A9	22.4290147662584	19.6786133914745
ENSG00000014914	3379.93872075148	2491.35234001228	4268.52510149068	1.71333658147672	0.776808593761764	0.193655197703422	1	protein_coding	MTMR11	12.4598472345063	22.7146051012461
ENSG00000014919	6152.04545900853	5985.14929456032	6318.94162345675	1.05577009235171	0.0782957033176185	0.895394115048177	1	protein_coding	COX15	28.7432007352163	32.4801364086394
ENSG00000015133	3310.02289044952	3680.35319612241	2939.69258477662	0.798752844665521	-0.32417893082769	0.585385147429114	1	protein_coding	CCDC88C	7.43142796729238	7.25941987071237
ENSG00000015153	1449.21376354153	1474.73889700253	1423.68863008052	0.965383521770687	-0.0508258934027578	0.933843140492361	1	protein_coding	YAF2	11.8900474788475	11.8001527741516
ENSG00000015171	6318.38987779966	7794.0363964081	4842.74335919122	0.621339587459844	-0.68654611913257	0.245476093994656	1	protein_coding	ZMYND11	25.7614003589054	16.5359300009853
ENSG00000015285	157.243374177471	135.7846062092	178.702142145741	1.31607070296627	0.396236996731842	0.623321140307245	1	protein_coding	WAS	1.18555063637748	1.7763551503459
ENSG00000015413	4.47879537140668	4.72294282466784	4.23464791814552	0.89661214953271	-0.157444046143605	1	1	protein_coding	DPEP1	0.159752424808096	0.11033421531881
ENSG00000015475	2467.42726895683	2908.15204428922	2026.70249362445	0.696903897306301	-0.52096837199143	0.384581803143945	1	protein_coding	BID	28.508485626828	19.0093895367727
ENSG00000015479	30020.5322385968	34752.5940396121	25288.4704375814	0.727671448317119	-0.45864089017157	0.432856814566093	1	protein_coding	MATR3	172.444421686978	126.498247184393
ENSG00000015520	83.1315181533532	57.856049602181	108.406986704525	1.87373641045203	0.905918014853824	0.346103051744105	1	protein_coding	NPC1L1	0.124035971043439	0.259124130703686
ENSG00000015532	4367.44482162159	4108.96025746102	4625.92938578217	1.12581507143624	0.170969866998228	0.773765930026607	1	protein_coding	XYLT2	14.4968074855758	16.2267568088251
ENSG00000015568	2266.11045169122	2667.28196023116	1864.93894315129	0.69919077583746	-0.516241942859683	0.38994617631011	1	protein_coding	RGPD5	5.24107524047235	7.7518392578866
ENSG00000015592	9.30381114263568	5.9036785308348	12.7039437544366	2.1518691588785	1.10559035969019	0.714760995175805	1	protein_coding	STMN4	0.0291750360544637	0.0815072664044509
ENSG00000015676	13310.2211935422	14558.4712570386	12061.9711300457	0.82851907436463	-0.27139318298742	0.642781667062595	1	protein_coding	NUDCD3	78.8336449195245	63.2757874484989
ENSG00000016082	117.626656634455	86.193706550188	149.059606718722	1.72935603635898	0.790234918726312	0.360214592666456	1	protein_coding	ISL1	0.456635764853795	0.622442492412897
ENSG00000016391	1310.41386731635	1751.0310522456	869.79668238709	0.496734013523988	-1.0094545571674	0.101490618200295	1	protein_coding	CHDH	2.80211129225686	1.25172164334839
ENSG00000016402	1889.29161709098	1951.75612229398	1826.82711188798	0.935991485319809	-0.0954326891628277	0.874250122297931	1	protein_coding	IL20RA	10.6030679517922	10.2541511861084
ENSG00000016602	111.434690997792	171.206677394209	51.6627046013753	0.30175636480825	-1.72854389348302	0.0509618772754078	1	protein_coding	CLCA4	0.606513317603749	0.209883826302642
ENSG00000016864	2440.04413199559	2558.6542752638	2321.43398872737	0.907287088830331	-0.140368966298866	0.814355474682793	1	protein_coding	GLT8D1	22.0987408915218	22.2477543426193
ENSG00000017260	24915.3717480741	25547.5784743345	24283.1650218137	0.950507502940403	-0.0732300798891911	0.899552487075502	1	protein_coding	ATP2C1	84.5104235382371	83.5051540891768
ENSG00000017373	782.918811222114	676.561559633668	889.276062810559	1.31440524538827	0.394410142765612	0.533257271375596	1	protein_coding	SRCIN1	3.13939986682787	5.06252117569107
ENSG00000017427	18.0696702696112	25.9761855356731	10.1631550035492	0.39124893797791	-1.35384125894711	0.471478421828163	1	protein_coding	IGF1	0.0457351341093484	0.0152485761421242
ENSG00000017483	13.2694830529511	12.9880927678366	13.5508733380657	1.04333050127443	0.0611962403317349	1	1	protein_coding	SLC38A5	0.214938755990689	0.113214707955002
ENSG00000017621	246.615135712482	246.773762588895	246.456508836069	0.998714394312033	-0.00185593020356649	1	1	protein_coding	MAGIX	1.76945487293945	1.55167192586474
ENSG00000017797	12285.7136495436	12855.8503687459	11715.5769303414	0.911303149484642	-0.133997041401879	0.818507942899774	1	protein_coding	RALBP1	39.6968390915469	37.4682970517282
ENSG00000018189	1851.02943513611	1459.38933282236	2242.66953744987	1.53671778120558	0.619852237871875	0.306251629060486	1	protein_coding	RUFY3	8.15098179482337	13.4959879548883
ENSG00000018236	12454.5367856992	16869.1710340074	8039.90253739108	0.476603297292029	-1.06913916230504	0.0709072001182449	1	protein_coding	CNTN1	45.201144567841	22.0653997741653
ENSG00000018280	140.215123835612	138.146077621534	142.284170049689	1.02995446920681	0.0425805621643879	0.969418144816235	1	protein_coding	SLC11A1	0.543836571080082	0.744723987319047
ENSG00000018408	12833.7474377229	13305.7106727955	12361.7842026504	0.929058545360152	-0.106158582844076	0.855560517182138	1	protein_coding	WWTR1	48.1747348848183	46.385954296532
ENSG00000018510	14346.8436928062	15373.1788942938	13320.5084913185	0.866477166688201	-0.206766362743385	0.723479266903856	1	protein_coding	AGPS	27.1241584350625	23.0592792327317
ENSG00000018610	2434.36391045587	2440.58070464711	2428.14711626464	0.994905479520186	-0.00736862521589174	0.990143005072311	1	protein_coding	CXorf56	14.1648819963497	16.0337670815829
ENSG00000018625	34.0965022438564	16.5302998863374	51.6627046013753	3.12533377837116	1.64401027447431	0.235466976190378	1	protein_coding	ATP1A2	0.0712179674137762	0.370171972461358
ENSG00000018699	2275.53288815013	2536.22029684663	2014.84547945364	0.794428418524513	-0.332010862591246	0.579718969879672	1	protein_coding	TTC27	10.0788289866275	8.12385194119008
ENSG00000019102	48.9577715175045	37.7835425973427	60.1320004376664	1.59148656542056	0.670374978473714	0.571277316085757	1	protein_coding	VSIG2	0.39605149092678	0.653977778414531
ENSG00000019144	7661.92779563924	9419.9094638	5903.94612747848	0.626751897156433	-0.674033636833278	0.253270670523989	1	protein_coding	PHLDB1	33.6461278969983	22.1650432551027
ENSG00000019169	3.38771833451642	0	6.77543666903283	Inf	Inf	0.529683187913491	1	protein_coding	MARCO	0	0.0461151944249811
ENSG00000019186	67.1419290109613	49.5908996590123	84.6929583629104	1.70783266577659	0.772166625964997	0.457203579199578	1	protein_coding	CYP24A1	0.445136887879822	0.588595590170706
ENSG00000019485	1012.78984560614	1314.15884096383	711.420850248447	0.541350731793334	-0.885364500706805	0.155391084282874	1	protein_coding	PRDM11	7.7730158101911	4.59090923920418
ENSG00000019505	9.650031542458	2.36147141233392	16.9385916725821	7.17289719626168	2.84255595385639	0.33902391607951	1	protein_coding	SYT13	0.0079751032912579	0.0474469380116222
ENSG00000019549	6568.65756976206	8519.00811999461	4618.3070195295	0.542117926697366	-0.883321380290255	0.136114190480323	1	protein_coding	SNAI2	46.1890909074705	25.7143406507597
ENSG00000019582	243.256384024963	112.169892085861	374.342875964064	3.33728480078701	1.73867481002952	0.0195223995590769	1	protein_coding	CD74	1.0141010664813	3.52664368860888
ENSG00000019991	5.82643413884257	8.26514994316872	3.38771833451642	0.409879839786382	-1.28672706308857	0.759132940451475	1	protein_coding	HGF	0.0995432428377512	0.0420512565098885
ENSG00000019995	4961.49557696613	5109.04340058443	4813.94775334783	0.942240528392683	-0.0858327072100786	0.88397566530694	1	protein_coding	ZRANB1	9.9235593965964	9.47126111083202
ENSG00000020129	2597.96339460299	2816.0546592082	2379.87212999778	0.845108642410705	-0.242791276815553	0.684288639359536	1	protein_coding	NCDN	10.2772670944175	9.81386473401022
ENSG00000020181	46.3024955427716	51.9523710713462	40.652620014197	0.78249787595582	-0.353841258947109	0.776819883189706	1	protein_coding	GPR124	0.216983036930594	0.121282542288513
ENSG00000020219	4.7353571019523	3.54220711850088	5.92850708540373	1.67367601246106	0.74302028030548	0.9156806132359	1	pseudogene	CCT8L1P	0.025747520238392	0.0425861746438776
ENSG00000020256	3733.9083883276	4366.36064140542	3101.45613524978	0.710306910024615	-0.493485574637827	0.40598619500098	1	protein_coding	ZFP64	16.7733118183127	14.0142365053489
ENSG00000020426	3369.33830731469	3746.47439566776	2992.20221896162	0.798671471616531	-0.324325913057953	0.585086741801669	1	protein_coding	MNAT1	49.5107434715198	43.4788070952341
ENSG00000020577	9135.46112838104	9478.94624910835	8791.97600765373	0.927526728878831	-0.10853923788135	0.852718087876156	1	protein_coding	SAMD4A	23.1653644943894	21.6517074475576
ENSG00000020633	2718.0232495852	3557.55668268105	1878.48981648935	0.528028077706884	-0.921313448463721	0.125308846736745	1	protein_coding	RUNX3	11.4467118493395	5.90108630226415
ENSG00000020922	2028.69705417482	2434.67702611627	1622.71708223336	0.666501989720533	-0.585318912662896	0.331565382649919	1	protein_coding	MRE11A	15.5661115286845	11.006660823573
ENSG00000021300	435.98665950215	328.244526314415	543.728792689885	1.65647482014388	0.728116273367828	0.276544217489417	1	protein_coding	PLEKHB1	2.39616321354682	3.94039180348847
ENSG00000021355	4832.74848661308	3464.27856189386	6201.2184113323	1.79004612375692	0.839996761600188	0.157841011689755	1	protein_coding	SERPINB1	24.7386367093776	48.2407766250708
ENSG00000021461	35.7255312964068	7.08441423700176	64.3666483558119	9.08566978193146	3.18359287169146	0.0293964099040067	1	protein_coding	CYP3A43	0.0486032545687609	0.491094535366738
ENSG00000021488	31.286737485139	23.6147141233392	38.9587608469388	1.64976635514019	0.722261720138683	0.620366904118335	1	protein_coding	SLC7A9	0.156935466756593	0.251715657485441
ENSG00000021574	2206.32743038167	2340.21816962291	2072.43669114042	0.885574139215557	-0.175315002138066	0.770003681640515	1	protein_coding	SPAST	4.94725119618637	4.51968794096046
ENSG00000021645	32.8136935911283	22.4339784171722	43.1934087650843	1.92535661583866	0.945125687496942	0.501937953797081	1	protein_coding	NRXN3	0.140801647842458	0.119801299108226
ENSG00000021762	1260.28087754924	1426.32873304969	1094.2330220488	0.767167481586928	-0.382386525662122	0.532747487230517	1	protein_coding	OSBPL5	5.90414695101592	4.81604229775261
ENSG00000021776	4412.85900665645	4663.90603935949	4161.81197395342	0.89234472968177	-0.164326936620631	0.780747179969206	1	protein_coding	AQR	8.89523411992487	8.51929069039513
ENSG00000021826	65.9736075820789	41.3257497158436	90.6214654483141	2.19285714285714	1.13281182842521	0.277886204659267	1	protein_coding	CPS1	0.0787956170486342	0.411315386013325
ENSG00000021852	0.59036785308348	1.18073570616696	0	0	-Inf	0.982585923504889	1	protein_coding	C8B	0.00662082249485011	0
ENSG00000022267	1558.93252554578	2059.20307155518	1058.66197953638	0.514112471062334	-0.959844086258445	0.116466007000377	1	protein_coding	FHL1	10.1462431497483	5.4435449130414
ENSG00000022277	14646.9436731526	14713.1476345465	14580.7397117587	0.991000707253359	-0.0130420078584949	0.98153129063453	1	protein_coding	RTFDC1	109.516154600725	111.055335137198
ENSG00000022556	621.585622361483	592.729324495814	650.441920227152	1.09736753918904	0.134046805739416	0.837710017779791	1	protein_coding	NLRP2	2.41873066882398	3.4594204246757
ENSG00000022567	1203.28830990041	1181.91644187313	1224.66017792768	1.03616476980963	0.0512534370841562	0.935794557817377	1	protein_coding	SLC45A4	3.82200282481644	4.54736600780752
ENSG00000022840	16508.3390298212	16680.2533210206	16336.4247386218	0.979387088686144	-0.0300489178433912	0.958338059060143	1	protein_coding	RNF10	74.3345714030517	78.9164435155177
ENSG00000022976	1906.32400552527	1826.59813744029	1986.04987361025	1.08729437137903	0.120742584922735	0.842862959440203	1	protein_coding	ZNF839	8.64159319262113	9.62630866106271
ENSG00000023041	2807.50811897991	3453.65194053836	2161.36429742147	0.625819953670421	-0.676180436624228	0.258495649310958	1	protein_coding	ZDHHC6	26.0173408133803	17.6264696872465
ENSG00000023191	10866.6720972599	11975.0215319453	9758.32266257454	0.814889780076189	-0.295323157618373	0.614262152206817	1	protein_coding	RNH1	76.7293252664088	63.7640914469428
ENSG00000023228	10434.4938621558	11607.8127273274	9261.17499698425	0.797839801048942	-0.325828999359428	0.578394227460955	1	protein_coding	NDUFS1	51.5904047788153	40.6208036179592
ENSG00000023287	10069.1003007497	10050.4223308932	10087.7782706063	1.00371685273347	0.00535234421912884	0.993760946869756	1	protein_coding	RB1CC1	21.9356356917385	21.6274213278573
ENSG00000023318	9055.35179706438	8426.91073491359	9683.79285921517	1.14915099540502	0.200568376756495	0.733671268970813	1	protein_coding	ERP44	18.8149929057629	22.3047351248443
ENSG00000023330	5021.98897080919	4776.07593144535	5267.90201017303	1.10297702251539	0.141402736669657	0.811891627654959	1	protein_coding	ALAS1	25.2794197832543	28.9127853900176
ENSG00000023445	9469.42449843116	6086.69256529068	12852.1564315717	2.11151726388499	1.07828004274397	0.069068593654208	1	protein_coding	BIRC3	14.0585569924933	31.1656643610519
ENSG00000023516	6780.13340393879	7070.24540852775	6490.02139934982	0.917934389027276	-0.123537056725154	0.833195875210024	1	protein_coding	AKAP11	7.58646111289136	7.18412729352861
ENSG00000023572	594.529394702061	691.911123813838	497.147665590284	0.718513763516315	-0.476912302343163	0.459884851888517	1	protein_coding	GLRX2	13.6986069285464	10.1518473343372
ENSG00000023608	6011.74343523193	5525.84310486137	6497.64376560249	1.17586468567777	0.233722049516396	0.692730560396798	1	protein_coding	SNAPC1	23.2602407991985	28.2146811833704
ENSG00000023697	5948.33544495531	6197.68172167037	5698.98916824024	0.919535630284718	-0.121022617434317	0.836773209370912	1	protein_coding	DERA	48.1222823358502	47.7286902996217
ENSG00000023734	15138.1407618312	16576.3485788779	13699.9329447844	0.826474713631519	-0.274957414603255	0.638233936098184	1	protein_coding	STRAP	106.539989363162	90.8584915810961
ENSG00000023839	792.097100227762	540.776953424467	1043.41724703106	1.92947802309921	0.948210611566989	0.135074161125772	1	protein_coding	ABCC2	1.47149439680881	2.52850437156856
ENSG00000023892	3946.99394045888	4085.34554333768	3808.64233758008	0.932269326346497	-0.101181294886039	0.864020282219638	1	protein_coding	DEF6	23.1683228123315	22.836377484249
ENSG00000023902	791.0101612833	775.743358951692	806.276963614907	1.03936044609454	0.0556960619546462	0.932542113013279	1	protein_coding	PLEKHO1	6.5147514906609	6.57150547042573
ENSG00000023909	5476.89223016458	6580.24009046847	4373.54436986069	0.664648145011579	-0.589337293801883	0.318922573933123	1	protein_coding	GCLM	25.9039041180577	19.2455370005142
ENSG00000024048	4294.12196188711	3937.75358006681	4650.49034370741	1.18100085471283	0.240010008841349	0.686219448375815	1	protein_coding	UBR2	6.18052969487124	7.60501691161739
ENSG00000024422	11668.3378465457	13362.3859866915	9974.28970639996	0.746445261821806	-0.421891626079697	0.47195129828204	1	protein_coding	EHD2	45.0336002722852	35.0638428911037
ENSG00000024526	5183.03387256399	5681.70021807541	4684.36752705257	0.824465802005889	-0.278468441491119	0.636817022211987	1	protein_coding	DEPDC1	15.808849360256	13.3552260638633
ENSG00000024862	1416.86215693821	1272.83309124798	1560.89122262844	1.22631257260763	0.29432675184724	0.630692116506725	1	protein_coding	CCDC28A	10.0562886952547	12.7209486389494
ENSG00000025039	837.285069543217	800.538808781199	874.031330305235	1.0918038210239	0.126713651255942	0.842477059717033	1	protein_coding	RRAGD	3.24453996478624	3.02095507227143
ENSG00000025156	1500.9344014369	1568.01701778972	1433.85178508407	0.91443636696318	-0.129045314482251	0.832064399366178	1	protein_coding	HSF2	8.22426579006611	7.91010455049442
ENSG00000025293	4195.22431158249	4127.85202875969	4262.59659440528	1.03264277999957	0.0463412719653357	0.938887694373829	1	protein_coding	PHF20	8.52477017621078	9.13848545333601
ENSG00000025423	172.027399059127	153.495641801705	190.559156316548	1.24146297627606	0.312041237157615	0.694279178346491	1	protein_coding	HSD17B6	1.63431372702219	1.61611551846128
ENSG00000025434	904.835290340423	817.069108667536	992.60147201331	1.214831721679	0.280756485754556	0.654685259684446	1	protein_coding	NR1H3	8.91713385637842	11.5794571431104
ENSG00000025708	911.061740080654	675.380823927501	1146.74265623381	1.69792007058362	0.76376854576564	0.22325176009711	1	protein_coding	TYMP	4.65731760726625	8.04865110917953
ENSG00000025770	2349.82682024109	3010.87605072575	1688.77758975643	0.560892431739051	-0.834203978378992	0.16605304303651	1	protein_coding	NCAPH2	18.970207702058	11.7308646257898
ENSG00000025772	19494.7672304814	18862.2529060172	20127.2815549457	1.06706667836719	0.0936503294370111	0.87372135743867	1	protein_coding	TOMM34	104.367692837436	114.88226341498
ENSG00000025796	9392.86427105372	9670.2254335074	9115.50310860005	0.942636050346331	-0.0852272377847573	0.883933320139491	1	protein_coding	SEC63	33.699459486884	31.1189573556623
ENSG00000025800	7033.88674908984	7184.77677202595	6882.99672615373	0.957997296861441	-0.0619065097088879	0.915632976460356	1	protein_coding	KPNA6	13.0747756104531	12.9610262234158
ENSG00000026025	7266.30684840961	9389.21033543966	5143.40336137955	0.547799354538446	-0.868280528743181	0.142443223780485	1	protein_coding	VIM	58.9105600072191	33.0671014723073
ENSG00000026036	1353.51485868387	989.456521767912	1717.57319559982	1.7358753596681	0.795663362273021	0.195186277376625	1	protein_coding	RTEL1-TNFRSF6B	1.92175084381965	3.51982141182724
ENSG00000026103	5685.27415056919	4025.12802232317	7345.42027881522	1.82489109366904	0.867810369027291	0.14388849396411	1	protein_coding	FAS	21.8236218271673	40.953822803892
ENSG00000026297	4609.40736208068	5158.63430024345	4060.18042391792	0.787064984181243	-0.345445337826052	0.558933765889679	1	protein_coding	RNASET2	48.1259425409333	40.7181151610742
ENSG00000026508	44482.4893865694	51326.5811470777	37638.397626061	0.733311995166932	-0.447500956400403	0.443735242935683	1	protein_coding	CD44	254.958946278582	199.143664119495
ENSG00000026559	2101.2998858268	2948.2970582989	1254.3027133547	0.425432949445877	-1.23299632167033	0.0427931370154101	1	protein_coding	KCNG1	18.9422802764249	8.62833632315098
ENSG00000026652	727.868388286222	676.561559633668	779.175216938776	1.151669357864	0.203726581156503	0.750280117004069	1	protein_coding	AGPAT4	2.94093353611048	2.89452878813277
ENSG00000026751	101.519821539932	53.1331067775132	149.906536302351	2.82133956386293	1.49638031272235	0.100251626821783	1	protein_coding	SLAMF7	0.230386772902619	0.681032353971033
ENSG00000026950	2983.30807896938	1974.19010071116	3992.4260572276	2.02231084827617	1.01600477013832	0.091011456568712	1	protein_coding	BTN3A1	8.12548295872618	17.6370503915423
ENSG00000027001	2125.15598867512	2961.28515106673	1289.0268262835	0.43529304356899	-1.19994113032946	0.0484431588059908	1	protein_coding	MIPEP	14.5531703175499	6.98014775278572
ENSG00000027075	6201.59773647155	6263.80292121572	6139.39255172737	0.9801382050085	-0.0289429031877459	0.960288507469856	1	protein_coding	PRKCH	27.587983872533	34.0148632491121
ENSG00000027644	4.7353571019523	3.54220711850088	5.92850708540373	1.67367601246106	0.74302028030548	0.9156806132359	1	protein_coding	INSRR	0.00751236249352755	0.0129707335754029
ENSG00000027697	10493.0464906501	10506.1863134736	10479.9066678265	0.997498650332008	-0.00361320559311726	0.994441333938748	1	protein_coding	IFNGR1	60.6760852683577	62.4995966288953
ENSG00000027847	3595.72368851007	3907.05445170647	3284.39292531367	0.840631469540731	-0.250454629236714	0.672745047867413	1	protein_coding	B4GALT7	29.332702627199	26.6197680208414
ENSG00000027869	57.0063612902665	76.7478209008524	37.2649016796806	0.485549964054637	-1.04230833542213	0.340251225789559	1	protein_coding	SH2D2A	0.883314143321663	0.448975954339128
ENSG00000028116	2456.23234957453	2472.46056871361	2440.00413043545	0.986872818645172	-0.0190639228019058	0.974523897543932	1	protein_coding	VRK2	15.9698643210451	16.3312754419568
ENSG00000028203	8176.63614613048	7150.53543654711	9202.73685571384	1.2869996851813	0.364011700654625	0.536810134463688	1	protein_coding	VEZT	35.8073806899869	46.6573314808922
ENSG00000028277	189.46394118723	118.073570616696	260.854311757764	2.2092523364486	1.14355820988921	0.137571159584417	1	protein_coding	POU2F2	0.453555675957362	0.950598303993388
ENSG00000028310	4697.89357183607	5086.60942216726	4309.17772150488	0.84716111733007	-0.23929172029082	0.685219829306353	1	protein_coding	BRD9	24.9093649968583	21.9049839811098
ENSG00000028528	8240.50484403077	8273.41509311189	8207.59459494965	0.992044337504951	-0.0115234943668546	0.983757932563228	1	protein_coding	SNX1	42.8906750686284	53.9981391403572
ENSG00000028839	1899.30442140297	1821.87519461562	1976.73364819033	1.08499948516363	0.117694358105645	0.846847408703317	1	protein_coding	TBPL1	25.2359822716238	26.8744090542795
ENSG00000029153	6461.18027448972	7150.53543654711	5771.82511243234	0.807187820220003	-0.309023689324127	0.599499930342807	1	protein_coding	ARNTL2	25.7990147678244	22.1667279986893
ENSG00000029363	16256.7043879934	20753.7915072966	11759.6172686901	0.566625007510346	-0.819533819653863	0.163865603208462	1	protein_coding	BCLAF1	70.1585275263059	39.9055389372616
ENSG00000029364	10313.239477826	11756.5854263044	8869.89352934761	0.754461708711947	-0.406480413556514	0.488535406403211	1	protein_coding	SLC39A9	37.7427621670502	30.2361145668381
ENSG00000029534	1287.21710052825	1263.38720559865	1311.04699545785	1.03772381867412	0.0534225338249331	0.932662389548877	1	protein_coding	ANK1	2.43197739801454	2.20524039877301
ENSG00000029559	5.15882189376686	3.54220711850088	6.77543666903283	1.91277258566978	0.935665358247876	0.864884917960927	1	protein_coding	IBSP	0.0430566768805453	0.0849489305385126
ENSG00000029639	1069.68034030841	1204.3504202903	935.010260326531	0.776360637713029	-0.365201121111657	0.554684958742472	1	protein_coding	TFB1M	12.5301133816788	10.9138925277668
ENSG00000029725	4570.89827394427	5710.03787502342	3431.75867286513	0.601004537618948	-0.734552211478953	0.216061688107436	1	protein_coding	RABEP1	16.8112180847579	9.63289046230051
ENSG00000029993	7153.40865205639	8302.93348576606	6003.88381834672	0.723103928104367	-0.467725081479369	0.427036647414065	1	protein_coding	HMGB3	75.2821539162834	56.3027423138434
ENSG00000030066	6282.56779101326	7148.17396513477	5416.96161689175	0.757810546205644	-0.400090877378149	0.497105150132461	1	protein_coding	NUP160	15.6377728609297	12.8265742802434
ENSG00000030110	7672.75442479544	8459.97133468626	6885.53751490462	0.81389608102732	-0.297083493218086	0.613062090607256	1	protein_coding	BAK1	46.2334817907683	38.8544902733066
ENSG00000030304	10.9976703098939	5.9036785308348	16.091662088953	2.72570093457944	1.44662727752526	0.580871263754979	1	protein_coding	MUSK	0.0197134567756388	0.0554306543166173
ENSG00000030419	4165.75833476573	3721.67894583826	4609.83772369321	1.23864465226054	0.30876236023775	0.603218861747818	1	protein_coding	IKZF2	8.17499507124773	8.55270113741282
ENSG00000030582	25920.0481737928	23550.9543952062	28289.1419523793	1.20118877042782	0.264462892725128	0.651880039619426	1	protein_coding	GRN	140.232977051406	174.41349024366
ENSG00000031003	6553.59077523115	6863.61665994854	6243.56489051376	0.909661072266319	-0.136598978632141	0.815988865704049	1	protein_coding	FAM13B	17.4985605183265	15.537549143224
ENSG00000031081	597.210878595506	504.174146533292	690.24761065772	1.36906585830287	0.453191848466982	0.483799600831241	1	protein_coding	ARHGAP31	0.576247027664258	0.918046005758203
ENSG00000031544	17.0034217872898	9.44588564933568	24.560957925244	2.60017523364486	1.3786088540966	0.488008868777415	1	processed_transcript	NR2E3	0.0539721129832775	0.143922426793587
ENSG00000031691	1535.49988748928	1321.24325520083	1749.75651977773	1.32432579155287	0.405258076857698	0.506191075143435	1	protein_coding	CENPQ	8.85265074487203	12.09361770314
ENSG00000031698	9868.36419578818	9493.11507758236	10243.613313994	1.07905710931325	0.109771221770028	0.852616230400379	1	protein_coding	SARS	69.1301142927566	75.2343049811201
ENSG00000031823	6710.18722762568	7830.63920329928	5589.73525195209	0.713828731835451	-0.48635012339354	0.409233143613229	1	protein_coding	RANBP3	55.226482232338	39.4961439673274
ENSG00000032219	3646.77257606793	3393.43441952384	3900.11073261202	1.14931077205237	0.200768953490394	0.736295499947817	1	protein_coding	ARID4A	8.68919537026405	9.47004003759107
ENSG00000032389	2171.0198464205	2255.20519877889	2086.83449406211	0.925341292753339	-0.111942523259177	0.851977841684924	1	protein_coding	TSSC1	17.0552947365118	16.4505875580387
ENSG00000032444	8480.33902561764	9167.23202268027	7793.44602855501	0.850141679546625	-0.234224802641387	0.689652021264047	1	protein_coding	PNPLA6	34.438354184319	32.124336054079
ENSG00000032742	774.266059954841	804.081015899699	744.451104009982	0.925840915640825	-0.111163773899635	0.861152026530692	1	protein_coding	IFT88	4.84101967340735	4.02665461283505
ENSG00000033011	6183.67979625764	6930.91859520005	5436.44099731522	0.784375248770081	-0.350384083375724	0.551920162025916	1	protein_coding	ALG1	42.1206832806176	35.4192521670389
ENSG00000033030	3380.26563005331	2940.03190835573	3820.49935175089	1.29947547198138	0.377929402732942	0.526061015836277	1	protein_coding	ZCCHC8	12.3911431577543	16.6486664751748
ENSG00000033050	5761.49919245995	6763.25412492434	4759.74425999556	0.703765402286848	-0.506833503186936	0.390639952967231	1	protein_coding	ABCF2	27.1344090848024	19.8100418769867
ENSG00000033100	4592.8301638135	4463.18096931111	4722.47935831588	1.05809721604114	0.0814721857290202	0.891608561771705	1	protein_coding	CHPF2	13.4951227652499	15.1050222138024
ENSG00000033122	100.048039999652	108.62768496736	91.4683950319432	0.842035757822023	-0.248046594924512	0.789911483527365	1	protein_coding	LRRC7	1.29525564650501	1.1962540019996
ENSG00000033170	15479.4795919524	13140.4076739321	17818.5515099727	1.35601207756447	0.439370028153288	0.454318578372216	1	protein_coding	FUT8	51.0638394909186	70.889103899183
ENSG00000033178	6773.1041642675	6747.90456074417	6798.30376779082	1.00746886779339	0.0107352581338566	0.98658234572909	1	protein_coding	UBA6	19.6698533012547	17.0373790795634
ENSG00000033327	133.66866161427	109.808420673527	157.528902555013	1.43457943925234	0.520627858969032	0.534028336726746	1	protein_coding	GAB2	0.195210053691329	0.39197607438965
ENSG00000033627	8580.80777168083	6337.00853499807	10824.6070083636	1.70815723989977	0.772440784549915	0.191069668201561	1	protein_coding	ATP6V0A1	23.791316060193	39.2063793894582
ENSG00000033800	2354.71528676288	2458.29174023961	2251.13883328616	0.915732984998249	-0.12700110505421	0.831921889716363	1	protein_coding	PIAS1	14.8004340603781	13.783565555457
ENSG00000033867	2840.55492511116	2962.4658867729	2718.64396344942	0.917696293343962	-0.123911314430475	0.835113218789329	1	protein_coding	SLC4A7	6.20959200032094	5.52389569669088
ENSG00000034053	1824.69185619505	2102.89029268335	1546.49341970674	0.735413266725089	-0.443372892148365	0.462961878839126	1	protein_coding	APBA2	8.00380755659491	6.11721496505887
ENSG00000034152	8208.34910713571	7938.08615256047	8478.61206171096	1.06809272395918	0.0950368966409586	0.872554529821073	1	protein_coding	MAP2K3	42.3816178101513	47.3485443092861
ENSG00000034239	40.2443282279524	33.0605997726749	47.4280566832298	1.43457943925234	0.520627858969032	0.691829353696742	1	protein_coding	EFCAB1	0.182449578099028	0.309607220637311
ENSG00000034510	30805.8883862591	31611.837061208	29999.9397113101	0.94900969068084	-0.0755052756854356	0.896408639102509	1	protein_coding	TMSB10	1035.86741446784	1013.57097898617
ENSG00000034533	1066.80712479913	1040.22815713309	1093.38609246517	1.05110218846468	0.0719029353558091	0.909784950055362	1	protein_coding	ASTE1	5.37277988857565	6.16335795235184
ENSG00000034677	5424.20603736931	4449.0121408371	6399.39993390151	1.43838670952636	0.524451595744619	0.375710570850586	1	protein_coding	RNF19A	14.1306547395292	21.7079341786919
ENSG00000034693	2486.18800066195	2363.83288374625	2608.54311757764	1.10352264557872	0.142116235715302	0.813625440788708	1	protein_coding	PEX3	18.5241687061911	20.097848134835
ENSG00000034713	6188.65378335628	6861.2551885362	5516.05237817635	0.80394216897698	-0.314836369019077	0.592839195642677	1	protein_coding	GABARAPL2	86.1572903989157	71.323990156045
ENSG00000034971	2.02766528979606	2.36147141233392	1.69385916725821	0.717289719626168	-0.479372141030968	1	1	protein_coding	MYOC	0.0128420074612617	0.00950218450177467
ENSG00000035115	313.871551947289	282.195833773903	345.547270120674	1.2244945841317	0.292186392959779	0.678210731754545	1	protein_coding	SH3YL1	2.6876782424646	2.38939799948194
ENSG00000035141	5311.53267737135	5269.62345662314	5353.44189811957	1.01590596409523	0.0227668672556396	0.970431801812692	1	protein_coding	FAM136A	33.3044458800428	35.167944361425
ENSG00000035403	21714.2027583113	30354.3535341402	13074.0519824825	0.430714229106471	-1.21519710954244	0.0402595991008517	1	protein_coding	VCL	64.6828286973502	30.470067983712
ENSG00000035499	2082.57915568183	2426.4118761731	1738.74643519055	0.716591627441617	-0.480776907491411	0.424294065416655	1	protein_coding	DEPDC1B	11.9152430618186	8.76397469590353
ENSG00000035664	476.197882990677	256.21964823823	696.176117743124	2.71710667987424	1.44207121020624	0.0315297091274179	1	protein_coding	DAPK2	1.9393382111928	4.51524028004229
ENSG00000035681	7210.42880698808	7849.53097459795	6571.32663937822	0.837161692927112	-0.256421797016259	0.662514387211304	1	protein_coding	NSMAF	30.0267061809161	34.4984419467553
ENSG00000035687	10110.7295105769	12606.7151347446	7614.74388640927	0.604022840606807	-0.727324990027179	0.217080980252973	1	protein_coding	ADSS	51.5332327754887	32.7249196394337
ENSG00000035720	1.18073570616696	2.36147141233392	0	0	-Inf	0.861576373158895	1	protein_coding	STAP1	0.0184481103760734	0
ENSG00000035862	18745.6662899463	17166.7164319614	20324.6161479312	1.18395478998478	0.243613991853647	0.678061848069925	1	protein_coding	TIMP2	53.6964962059559	66.0098795846295
ENSG00000035928	8176.09957347896	9177.85864403578	7174.34050292214	0.781700915341988	-0.355311367773744	0.545328739421384	1	protein_coding	RFC1	28.2574785998768	24.0633972691819
ENSG00000036054	3033.1155387988	3138.39550699178	2927.83557060581	0.932908412621393	-0.100192642044743	0.866089732363331	1	protein_coding	TBC1D23	9.68317736319944	9.44226869737629
ENSG00000036257	7102.92116570461	7502.39467698486	6703.44765442436	0.893507732269613	-0.162447880719917	0.781916082684513	1	protein_coding	CUL3	28.3615663261511	27.7100414470694
ENSG00000036448	463.430488485675	447.498832637278	479.362144334073	1.07120311690874	0.0992320636298229	0.884775350890539	1	protein_coding	MYOM2	7.06439109538899	7.74897528793724
ENSG00000036530	105.695156799941	121.615777735197	89.774535864685	0.738181653207513	-0.437952213650987	0.624030398239952	1	protein_coding	CYP46A1	0.279592835871578	0.178703877229829
ENSG00000036549	2539.39283437488	3120.68447139927	1958.10119735049	0.627458884515967	-0.672407168171859	0.262246925814035	1	protein_coding	ZZZ3	11.8728471346155	8.32657406361149
ENSG00000036565	1.86076222852714	1.18073570616696	2.54078875088731	2.1518691588785	1.10559035969019	0.977061816805336	1	protein_coding	SLC18A1	0.0158443328421387	0.0322258130414252
ENSG00000036672	821.513419935375	608.078888675984	1034.94795119477	1.70199618909355	0.767227806717181	0.224355144752107	1	protein_coding	USP2	3.26961707806033	4.93573964982736
ENSG00000036828	20.8146049136208	9.44588564933568	32.183324177906	3.4071261682243	1.76855537241262	0.320465321093514	1	protein_coding	CASR	0.0309676490835672	0.0971356311052006
ENSG00000037042	2596.89300802824	2197.34914917671	2996.43686687977	1.36365987535593	0.447483851600339	0.455416849908503	1	protein_coding	TUBG2	16.6681133629425	23.9898344644545
ENSG00000037241	3344.54699557762	3574.08698256739	3115.00700858784	0.871553217305929	-0.198339336446543	0.738247401283057	1	protein_coding	RPL26L1	80.0871281573301	70.8401197874881
ENSG00000037280	767.846499234629	755.670851946854	780.022146522405	1.03222473714953	0.0457571101730054	0.945330174757329	1	protein_coding	FLT4	4.86452532428056	3.61081144736339
ENSG00000037474	26392.8500622641	29490.054997226	23295.6451273021	0.789949192346147	-0.34016822932856	0.560350430036754	1	protein_coding	NSUN2	114.933977163955	95.3550708600727
ENSG00000037637	2643.09756871688	2859.74188033638	2426.45325709738	0.848486807072243	-0.237035867081029	0.691246899507295	1	protein_coding	FBXO42	8.83042343391335	7.59526048795685
ENSG00000037749	5685.33070449904	6092.59624382151	5278.06516517658	0.86630804897486	-0.207047973279915	0.725039020961751	1	protein_coding	MFAP3	16.6096422806897	14.2768901445779
ENSG00000037757	2469.5639040139	3180.90199241379	1758.22581561402	0.552744416460254	-0.85531554813539	0.155208553572419	1	protein_coding	MRI1	20.3429861830459	11.907369628714
ENSG00000037897	1228.00789470206	1428.69020446202	1027.3255849421	0.719068123889704	-0.475799638072414	0.438427661946685	1	protein_coding	METTL1	21.263847744871	14.8426076995515
ENSG00000037965	150.044472716623	135.7846062092	164.304339224046	1.2100365704998	0.275050650211785	0.739150837678535	1	protein_coding	HOXC8	0.443767864952232	0.553941376318772
ENSG00000038002	1927.90691626638	1994.26260771599	1861.55122481677	0.933453406594623	-0.0993500828831224	0.869026080046591	1	protein_coding	AGA	16.2817996873096	14.1888376568719
ENSG00000038210	5366.00928482387	5502.22839073803	5229.79017890972	0.950485840920942	-0.073262959213208	0.900685759773094	1	protein_coding	PI4K2B	21.9798036209257	21.3908111273562
ENSG00000038219	2363.47700779743	2601.16076068581	2125.79325490905	0.817247932937668	-0.291154271893717	0.626773065794569	1	protein_coding	BOD1L1	4.3747756108308	4.33686782524433
ENSG00000038274	10622.0087618094	11202.8203801121	10041.1971435067	0.89630975083135	-0.157930703271138	0.787132999259335	1	protein_coding	MAT2B	59.8273981066819	54.8206874798519
ENSG00000038295	105.102030218572	81.4707637255202	128.733296711624	1.58011648381417	0.660030915634449	0.46037230587448	1	protein_coding	TLL1	0.252292752408936	0.281629160241025
ENSG00000038358	15423.5118918616	15590.4342642285	15256.5895194947	0.978586565385171	-0.0312286181507786	0.956751787494673	1	protein_coding	EDC4	54.911632560958	58.2357730242825
ENSG00000038382	22754.6957533598	21675.946093813	23833.4454129066	1.09953426299161	0.136892561244182	0.815781025847022	1	protein_coding	TRIO	35.1031318070444	45.2512288786787
ENSG00000038427	6.00575147739596	3.54220711850088	8.46929583629104	2.39096573208723	1.25759345313524	0.770167905863836	1	protein_coding	VCAN	0.00747058308820567	0.0143323608874046
ENSG00000038532	3464.45649986827	3460.73635477536	3468.17664496118	1.0021499153426	0.00309834280786173	0.997259665538589	1	protein_coding	CLEC16A	10.0692997523766	10.5245170920048
ENSG00000038945	103.485415443306	85.0129708440211	121.957860042591	1.43457943925234	0.520627858969032	0.563939030136415	1	protein_coding	MSR1	2.71975740380706	4.62744305536271
ENSG00000039068	58081.7508187616	51836.6589721419	64326.8426653813	1.24095271456349	0.311448143861142	0.594616915586985	1	protein_coding	CDH1	131.512169326726	157.667888684057
ENSG00000039123	4871.02032411694	5361.72084170416	4380.31980652973	0.816961556905206	-0.291659902645048	0.621267312542107	1	protein_coding	SKIV2L2	21.9870895093007	20.8598545979981
ENSG00000039139	2285.18154032845	2337.85669821058	2232.50638244632	0.954937222694232	-0.0665222009898881	0.911565485283337	1	protein_coding	DNAH5	3.15579039106103	2.15119318685165
ENSG00000039319	4931.11508172276	4291.9742919169	5570.25587152862	1.29783067014616	0.376102165096502	0.525563802521293	1	protein_coding	ZFYVE16	8.69261437063148	12.8418709104762
ENSG00000039523	7903.59929026422	9802.4678325981	6004.73074793035	0.612573369326612	-0.707045445507697	0.230857250246624	1	protein_coding	FAM65A	32.5173276381757	24.5977818219645
ENSG00000039537	3.55462139578534	1.18073570616696	5.92850708540373	5.02102803738318	2.32798278102664	0.731969994620214	1	protein_coding	C6	0.00365321499607782	0.0189224960577144
ENSG00000039560	4818.26240438625	5479.79441232086	4156.73039645164	0.758555902591087	-0.398672589538255	0.499964584808034	1	protein_coding	RAI14	14.5317608003619	12.8585523450381
ENSG00000039600	14.2184855831414	4.72294282466784	23.7140283416149	5.02102803738318	2.32798278102664	0.302044207072252	1	protein_coding	SOX30	0.0247988658393111	0.159894197300614
ENSG00000039650	3331.80305026304	3552.83373985638	3110.7723606697	0.875574988430347	-0.191697351632647	0.746711846096371	1	protein_coding	PNKP	29.2884720018556	29.4717194970304
ENSG00000039987	35.0082619421933	25.9761855356731	44.0403383487134	1.69541206457094	0.761635958472827	0.579531381525386	1	protein_coding	BEST2	0.31669147184196	0.460662821758598
ENSG00000040199	3480.6281650775	2415.7852548176	4545.4710753374	1.88157083344753	0.911937601996768	0.12750220031719	1	protein_coding	PHLPP2	3.70954567213939	6.81922556176445
ENSG00000040275	8737.68837308876	8779.95071105751	8695.42603512001	0.990372989699014	-0.013956126214284	0.980432681735871	1	protein_coding	SPDL1	46.1742245697484	47.3213480593271
ENSG00000040341	3054.6529305232	3569.36403974272	2539.94182130368	0.711595060919245	-0.490871597789935	0.41022337016521	1	protein_coding	STAU2	22.243820292446	16.9217521320987
ENSG00000040487	1628.90766850588	1889.17712986714	1368.63820714463	0.72446261682243	-0.465016848053898	0.443333930889803	1	protein_coding	PQLC2	14.1828401854376	10.9988346510483
ENSG00000040531	1234.11709849016	1262.20646989248	1206.02772708784	0.955491637743371	-0.0656848477850605	0.915230834571063	1	protein_coding	CTNS	8.93152322963575	8.78485777884301
ENSG00000040608	945.668607057316	1013.07123589125	878.265978223381	0.866934078382676	-0.206005799717288	0.741045009954141	1	protein_coding	RTN4R	6.41879819913817	5.62474113725457
ENSG00000040633	1945.28966319292	2105.25176409569	1785.32756229015	0.848035181700484	-0.237803977018748	0.692886545358897	1	protein_coding	PHF23	15.8922642202001	13.3045851321889
ENSG00000040731	16.4902983261986	11.8073570616696	21.1732395907276	1.79322429906542	0.842555953856395	0.685838708006538	1	protein_coding	CDH10	0.0780711420394246	0.113338629213948
ENSG00000040933	2987.89860283634	3375.72338393134	2600.07382174135	0.770227156086861	-0.376644105404524	0.527233933469082	1	protein_coding	INPP4A	7.80376858099899	7.19216568057812
ENSG00000041353	2977.02093720687	2708.60770994701	3245.43416446673	1.19819276617588	0.260860028689387	0.662698381237121	1	protein_coding	RAB27B	7.55900495407176	7.27109095624219
ENSG00000041357	17612.5489927143	18581.2378079494	16643.8601774792	0.895734737884823	-0.158856537825018	0.785366744175062	1	protein_coding	PSMA4	200.875282767523	185.808743616668
ENSG00000041515	71.5186514358069	62.5789924268489	80.4583104447649	1.28570798800917	0.362563012736781	0.728212115774979	1	protein_coding	MYO16	0.172115435117629	0.242633592843314
ENSG00000041802	11903.3470123614	11717.6211480009	12089.0728767218	1.0317002678299	0.0450238962228922	0.939769871795151	1	protein_coding	LSG1	50.0446074131005	57.0642088906629
ENSG00000041880	1269.76262666629	1226.78439870747	1312.74085462511	1.07006647297455	0.0977004202264204	0.875349513139531	1	protein_coding	PARP3	8.67895173582565	8.90179669082011
ENSG00000041982	261.083286205455	334.14820484525	188.018367565661	0.562679568045969	-0.829614517512744	0.248339387632113	1	protein_coding	TNC	0.534289660374149	0.353573612464454
ENSG00000041988	881.067466797242	963.480336232239	798.654597362245	0.828926722558182	-0.270683522327367	0.665360680270471	1	protein_coding	THAP3	9.23402313370089	7.81203920958642
ENSG00000042062	108.731137278064	47.2294282466784	170.23284630945	3.6043808411215	1.8497514552606	0.0403028299610668	1	protein_coding	FAM65C	0.228339210817855	1.05044918909606
ENSG00000042088	1799.69501920071	2108.79397121419	1490.59606718722	0.706847652039225	-0.500528792627531	0.407773353933885	1	protein_coding	TDP1	12.9872426893607	9.38488228435517
ENSG00000042286	6068.54565062907	6706.57881102833	5430.51249022981	0.809729169408977	-0.304488645268464	0.605088791587492	1	protein_coding	AIFM2	24.0669041618597	20.1074371487628
ENSG00000042304	5.91609280811926	5.9036785308348	5.92850708540373	1.00420560747664	0.00605468613927411	1	1	protein_coding	C2orf83	0.0369281310209954	0.0382534678940681
ENSG00000042317	715.433420539615	669.477145396666	761.389695682564	1.13729004928382	0.185600239541251	0.772462652770204	1	protein_coding	SPATA7	4.35490584546486	4.87364097025923
ENSG00000042429	2550.05531919809	2561.01574667614	2539.09489172005	0.991440562212657	-0.0124018107553822	0.983371371660703	1	protein_coding	MED17	17.2094029225903	17.2590738793087
ENSG00000042445	8347.72557757255	7830.63920329928	8864.81195184583	1.13206747516995	0.178959950388813	0.761687826629248	1	protein_coding	RETSAT	31.5202780841753	37.3913565183781
ENSG00000042493	7629.32790349024	6436.1903343161	8822.46547266438	1.37075894502766	0.454974888119442	0.440471899256647	1	protein_coding	CAPG	85.6729580684652	118.028445517528
ENSG00000042753	6839.58813658238	7110.39042253743	6568.78585062733	0.923829137399628	-0.114302045648853	0.845444199239303	1	protein_coding	AP2S1	114.464009297519	108.733291904326
ENSG00000042781	7.09682851428622	8.26514994316872	5.92850708540373	0.717289719626168	-0.479372141030968	0.924490487033151	1	protein_coding	USH2A	0.00461667503087367	0.00341624426409442
ENSG00000042832	2009.65493218459	2267.01255584056	1752.29730852862	0.772954390576324	-0.371544806779477	0.537027134333047	1	protein_coding	TG	9.42270081837063	6.259174664761
ENSG00000043039	1040.31367770994	1113.43377091544	967.193584504437	0.868658387924797	-0.203139166343222	0.743044172144412	1	protein_coding	BARX2	7.09304685280324	6.37270463171436
ENSG00000043093	8823.57034334269	9624.17674096689	8022.9639457185	0.833625998530081	-0.26252782283053	0.654468071161064	1	protein_coding	DCUN1D1	30.9778876052582	28.1789212093961
ENSG00000043143	19954.2210121436	19146.8102112034	20761.6318130839	1.08433893604563	0.116815775993295	0.842614261229602	1	protein_coding	JADE2	49.8816184432919	51.2601555842859
ENSG00000043355	1998.53173973771	2481.90645436295	1515.15702511247	0.610481117227029	-0.711981422941238	0.238495048622894	1	protein_coding	ZIC2	13.6308919099768	9.94793668504604
ENSG00000043462	6.51887493848721	1.18073570616696	11.8570141708075	10.0420560747664	3.32798278102664	0.417854906976592	1	protein_coding	LCP2	0.00865474094842945	0.0896521808338912
ENSG00000043514	1748.5964745337	1921.05699393364	1576.13595513376	0.820452469713767	-0.285508336644344	0.636673497908082	1	protein_coding	TRIT1	13.4998619460322	10.8168378417642
ENSG00000043591	224.811526708532	224.339784171722	225.283269245342	1.00420560747664	0.00605468613927411	1	1	protein_coding	ADRB1	0.871976786645181	0.903302410294407
ENSG00000044090	3868.4143239765	3433.57943353352	4303.24921441948	1.25328372263431	0.325713053847151	0.583904801404151	1	protein_coding	CUL7	8.07111766251173	10.2767968207973
ENSG00000044115	35183.9598292362	37554.4798703463	32813.439788126	0.873755671797656	-0.194698179423273	0.738240678168719	1	protein_coding	CTNNA1	134.76078869097	125.73329477332
ENSG00000044446	4328.4584734918	5531.74678339221	3125.17016359139	0.564951774903001	-0.823800372629759	0.16621432701235	1	protein_coding	PHKA2	18.173001718883	12.0410024705505
ENSG00000044459	1701.65119530042	1852.57432297596	1550.72806762489	0.837066588040481	-0.256585702201728	0.671487351528557	1	protein_coding	CNTLN	4.70885704252193	4.07946997855631
ENSG00000044524	165.567836778776	83.8322351378541	247.303438419698	2.94998025536396	1.56070529834437	0.0514217717806003	1	protein_coding	EPHA3	0.184656720429542	0.526551303079241
ENSG00000044574	100855.620462382	94233.3359734789	107477.904951284	1.1405507811114	0.18973068165806	0.745875133963228	1	protein_coding	HSPA5	263.689864049608	310.256187346268
ENSG00000046604	54059.0132344978	62505.7868130665	45612.239655929	0.729728269677489	-0.454568750030395	0.436488544139947	1	protein_coding	DSG2	115.87636815324	87.1132393372144
ENSG00000046647	1173.92578539436	1330.68914085016	1017.16242993855	0.764387713638889	-0.387623505497555	0.528614001172423	1	protein_coding	GEMIN8	15.4561803042616	11.9076795647577
ENSG00000046651	4932.20891748793	4698.14737483833	5166.27046013753	1.09963993207329	0.137031202612906	0.817685961252616	1	protein_coding	OFD1	16.9541676285949	20.7534770896463
ENSG00000046653	148.940981402449	136.965341915367	160.91662088953	1.17487109249114	0.232502472172408	0.780374942460097	1	protein_coding	GPM6B	0.870644240296499	1.38745831114078
ENSG00000046889	10.8955973633327	14.1688284740035	7.62236625266194	0.537967289719626	-0.894409640309812	0.738283169248684	1	protein_coding	PREX2	0.0236938402931656	0.0179471062658051
ENSG00000047056	3046.25260289405	2731.04168836418	3361.46351742391	1.23083566675152	0.299638155332675	0.61603809889349	1	protein_coding	WDR37	8.46469180640284	9.67910080435041
ENSG00000047188	1559.33392051131	1747.4888451271	1371.17899589552	0.784656794645112	-0.349866331244714	0.564489498962042	1	protein_coding	YTHDC2	3.10903162176574	2.87987512745697
ENSG00000047230	3422.63417906105	3976.71785837032	2868.55049975178	0.721336187759451	-0.471256292603207	0.428067143711632	1	protein_coding	CTPS2	12.6631488357587	9.6112491620757
ENSG00000047249	8032.14775218072	8279.31877164272	7784.97673271872	0.940291942784332	-0.0888193391443926	0.87927286020038	1	protein_coding	ATP6V1H	47.7118668008651	48.0354331185474
ENSG00000047315	9415.31204311232	10634.8865054458	8195.73758077884	0.770646454626671	-0.375858940502275	0.52198796637596	1	protein_coding	POLR2B	32.9300478141841	26.6871432655592
ENSG00000047346	4003.32855141164	2830.2234876822	5176.43361514108	1.82898404937636	0.871042493355648	0.144295056781325	1	protein_coding	FAM214A	11.6711682001972	20.9178911233348
ENSG00000047365	2053.71871972373	2054.48012873051	2052.95731071695	0.999258781824041	-0.00106974829410743	0.998703269055289	1	protein_coding	ARAP2	3.79993149738057	3.43786815787625
ENSG00000047410	13988.9607691572	13868.9216046371	14108.9999336772	1.0173105260729	0.0247601177844915	0.967257407246819	1	protein_coding	TPR	26.0656363857003	25.8409743595312
ENSG00000047457	2868.16151906353	1755.75399507027	3980.56904305679	2.26715647763483	1.18088396836898	0.0503695339627313	1	protein_coding	CP	7.60344360004689	18.982351402851
ENSG00000047578	2949.64055897391	2760.56008101835	3138.72103692946	1.13698704060504	0.185215810464642	0.757189983565087	1	protein_coding	KIAA0556	6.73928423481556	8.73731028154368
ENSG00000047579	876.276935129581	905.624286630058	846.929583629104	0.935188682693831	-0.0966706238718139	0.878049645644001	1	protein_coding	DTNBP1	8.44970648327627	7.81017243253959
ENSG00000047597	506.011459571393	497.08973229629	514.933186846495	1.03589584212045	0.0508789493462216	0.942242669322274	1	protein_coding	XK	1.03224013513787	1.10309703725002
ENSG00000047617	29.0425120249361	43.6872211281775	14.3978029216948	0.329565546855266	-1.60136266540958	0.276318415887441	1	protein_coding	ANO2	0.917654766259466	0.343460223100128
ENSG00000047621	3890.28965991587	3381.62706246217	4398.95225736957	1.30083896778573	0.379442380383183	0.523362212291125	1	protein_coding	C12orf4	14.9958512484843	19.8092430665555
ENSG00000047634	5531.97437847575	4672.17118930266	6391.77756764885	1.36805294769237	0.452124067866336	0.444809350342499	1	protein_coding	SCML1	19.4853038967708	26.69539436885
ENSG00000047644	3625.82969028904	3565.82183262422	3685.83754795386	1.0336572383487	0.0477578660069305	0.937203785670332	1	protein_coding	WWC3	8.59314536842344	8.66830895360042
ENSG00000047648	8.79068768154443	8.26514994316872	9.31622541992014	1.12716955941255	0.172704555548725	1	1	protein_coding	ARHGAP6	0.0554287254470868	0.0221517290013683
ENSG00000047662	18.0820845468956	20.0725070048383	16.091662088953	0.801676745464541	-0.318907468837722	0.88967840852819	1	protein_coding	FAM184B	0.0325295422297984	0.026902768035195
ENSG00000047849	17815.7651944044	19731.2743857561	15900.2560030528	0.80584029658678	-0.31143414465981	0.59426587225704	1	protein_coding	MAP4	44.335183438875	38.1560313213831
ENSG00000047932	5522.09399312146	5584.87989016972	5459.3080960732	0.977515757444034	-0.0328081361981802	0.955151894545329	1	protein_coding	GOPC	13.2309972493986	13.3310672043769
ENSG00000047936	25.0492528317663	9.44588564933568	40.652620014197	4.30373831775701	2.10559035969019	0.197397490778121	1	protein_coding	ROS1	0.0136279749516984	0.0603559663929422
ENSG00000048028	7471.05138556987	7838.90435324244	7103.1984178973	0.906146841166542	-0.142183236826748	0.808382637396563	1	protein_coding	USP28	30.1133862144972	28.5664930963834
ENSG00000048052	6394.79423702897	5090.15162928576	7699.43684477218	1.51261443774565	0.597044294468329	0.312614612592292	1	protein_coding	HDAC9	16.5527138777384	25.029247864901
ENSG00000048140	9169.74798287659	10009.0965811773	8330.39938457587	0.832282845610828	-0.264854193186818	0.651523541790704	1	protein_coding	TSPAN17	53.6490259300501	44.107552714743
ENSG00000048162	3117.1174357262	4071.17671486368	2163.05815658873	0.531310308563003	-0.912373390417342	0.127852692496114	1	protein_coding	NOP16	46.0256076078895	25.6232549809926
ENSG00000048342	1552.41089187901	1656.57219575224	1448.24958800577	0.874244775880789	-0.193890824877607	0.749504004812541	1	protein_coding	CC2D2A	8.5391423407801	8.11333700996625
ENSG00000048392	9219.58440935301	9588.75466978188	8850.41414892414	0.922999331374641	-0.11559849211148	0.843290028498267	1	protein_coding	RRM2B	26.5206479868614	25.2461292451986
ENSG00000048405	991.38349347529	1102.80714955994	879.959837390639	0.797927214873221	-0.325670941836418	0.5999404515637	1	protein_coding	ZNF800	3.8112259362066	2.95654625026651
ENSG00000048462	1.43729743671258	1.18073570616696	1.69385916725821	1.43457943925234	0.520627858969032	1	1	protein_coding	TNFRSF17	0.0249352994001502	0.0368949014107328
ENSG00000048471	2791.12403169271	2948.2970582989	2633.95100508651	0.893380467776285	-0.162653381941215	0.78483405699339	1	protein_coding	SNX29	5.25938257265407	4.3145855799283
ENSG00000048540	14.2957299751336	8.26514994316872	20.3263100070985	2.45927903871829	1.29823543763258	0.557480901354853	1	protein_coding	LMO3	0.0308970064743071	0.195183507348215
ENSG00000048544	4520.19422742209	6381.87649183242	2658.51196301176	0.416572142443393	-1.26336173007087	0.0351333390968037	1	protein_coding	MRPS10	34.4367373422829	14.7981838603763
ENSG00000048545	6.17265453866489	4.72294282466784	7.62236625266194	1.61390186915888	0.690552860411345	0.892982406640612	1	protein_coding	GUCA1A	0.0239632515112327	0.044007404679748
ENSG00000048649	3876.64912790853	3383.98853387451	4369.30972194255	1.29117155043664	0.36868069585956	0.535238263761868	1	protein_coding	RSF1	11.0917581050034	13.446286433443
ENSG00000048707	3617.29970243047	3433.57943353352	3801.01997132742	1.1070138451452	0.146673265658231	0.806029662690172	1	protein_coding	VPS13D	4.81178899269177	7.99787510452845
ENSG00000048740	191.577127053875	240.87008405806	142.284170049689	0.590709180868609	-0.759480060223703	0.318866548972756	1	protein_coding	CELF2	0.624299608986362	0.318656448301879
ENSG00000048828	27142.1923915241	33326.2653065624	20958.1194764858	0.628876931864275	-0.669150378515359	0.253852853554606	1	protein_coding	FAM120A	74.7780811052922	49.1074646186776
ENSG00000048991	5233.01513227539	6038.28240133783	4427.74786321296	0.733279361401175	-0.447565160477184	0.448630216058888	1	protein_coding	R3HDM1	20.186761921434	15.3677830718591
ENSG00000049089	368.310916567956	170.025941688042	566.595891447871	3.33240848909657	1.73656525816818	0.0128015316254456	1	protein_coding	COL9A2	1.10050151651768	3.40951300285364
ENSG00000049130	9863.76263700808	11923.069160874	7804.45611314219	0.654567713047647	-0.611385652563998	0.298788838292248	1	protein_coding	KITLG	36.2395223585263	23.2520540722254
ENSG00000049167	613.891529173399	667.115673984332	560.667384362467	0.84043503432305	-0.2507917915263	0.697191979603624	1	protein_coding	ERCC8	4.42763166408607	3.95599137772315
ENSG00000049192	307.7982116269	230.243462702557	385.352960551242	1.67367601246106	0.74302028030548	0.289571005953206	1	protein_coding	ADAMTS6	0.824839389554985	0.818585155698519
ENSG00000049239	5366.92518261464	5751.36362473926	4982.48674049002	0.866313984923167	-0.207038087958111	0.725238410265417	1	protein_coding	H6PD	7.19230655033377	6.62807407515674
ENSG00000049245	7722.18393884975	8273.41509311189	7170.95278458762	0.86674640446336	-0.206318148199535	0.725134416677195	1	protein_coding	VAMP3	44.8308938610164	40.6067745894496
ENSG00000049246	798.991162213068	766.297473302357	831.68485112378	1.08532897484268	0.118132405284587	0.853789572377793	1	protein_coding	PER3	1.73382706193395	1.79966103862397
ENSG00000049247	143.729743671258	118.073570616696	169.385916725821	1.43457943925234	0.520627858969032	0.526077402480147	1	protein_coding	UTS2	1.57254745267864	2.64296120591073
ENSG00000049249	306.796793259286	223.159048465555	390.434538053017	1.74957968649557	0.807008375177297	0.250470863915517	1	protein_coding	TNFRSF9	1.67548788964931	2.98203665185404
ENSG00000049283	5033.0873347015	6022.93283715766	4043.24183224534	0.671307806605632	-0.574953675346134	0.331286768146579	1	protein_coding	EPN3	34.7917124932456	22.4411534003475
ENSG00000049319	0.846929583629104	0	1.69385916725821	Inf	Inf	0.949580095892674	1	processed_transcript	SRD5A2	0	0.00830519091535237
ENSG00000049323	1482.48954412047	1680.18690987558	1284.79217836535	0.764672174752563	-0.387086717310417	0.524732696887609	1	protein_coding	LTBP1	3.3746999997044	2.75255070908103
ENSG00000049449	13916.5841532246	15825.4006697558	12007.7676366934	0.758765473764069	-0.398274061845165	0.496612805939282	1	protein_coding	RCN1	70.9053448909763	57.4689212021856
ENSG00000049540	27.7072875347847	34.2413354788418	21.1732395907276	0.618353206574283	-0.693496946383815	0.651130434478549	1	protein_coding	ELN	0.730097289116524	0.453370523276702
ENSG00000049541	5429.38279099693	7061.98025858458	3796.78532340927	0.537637487557952	-0.89529435924763	0.131735365398726	1	protein_coding	RFC2	57.9820021496675	34.0791019628942
ENSG00000049618	5518.34764010984	5956.81163761231	5079.88364260737	0.852785676574382	-0.229744888155947	0.696503930873442	1	protein_coding	ARID1B	10.0026306559773	8.76041774205714
ENSG00000049656	19881.0540205573	21358.3281888541	18403.7798522604	0.861667621619583	-0.214796621296916	0.712876207784041	1	protein_coding	CLPTM1L	158.252628021648	148.726730944513
ENSG00000049759	6753.75168534516	6727.83205373934	6779.67131695098	1.00770519578931	0.0110736400488003	0.986124784747939	1	protein_coding	NEDD4L	22.5971395129293	22.5462546420937
ENSG00000049768	29.7473671018652	30.6991283603409	28.7956058433895	0.937994248741912	-0.0923490179217203	0.974103683796216	1	protein_coding	FOXP3	0.170305028253665	0.168606322510051
ENSG00000049769	827.541241239054	923.335322222562	731.747160255546	0.792504242656022	-0.335509436174852	0.593354850231521	1	protein_coding	PPP1R3F	5.1332281364437	4.03719515048769
ENSG00000049860	10317.0410054033	10351.5099359657	10282.572074841	0.993340308655333	-0.00964003926815707	0.986247147397121	1	protein_coding	HEXB	66.4334814182656	69.4566287328164
ENSG00000049883	498.107703033616	510.077825064127	486.137581003106	0.953065507095881	-0.0693527165187485	0.918096527973586	1	protein_coding	PTCD2	3.31794583960152	2.70863527185422
ENSG00000050030	11.8321856162385	11.8073570616696	11.8570141708075	1.00420560747664	0.00605468613927411	1	1	protein_coding	KIAA2022	0.0106876583254965	0.0110721324640323
ENSG00000050130	7664.62445253826	7090.31791553259	8238.93098954392	1.16199740091979	0.216606841819621	0.71359380118701	1	protein_coding	JKAMP	55.5870775629338	69.5843841716324
ENSG00000050327	5355.84061236375	5786.78569592427	4924.89552880324	0.851058910350167	-0.232669096080144	0.692953647788275	1	protein_coding	ARHGEF5	12.2693489798107	11.5822559570183
ENSG00000050344	3194.25009922287	3316.68659862299	3071.81359982276	0.926169388780389	-0.110652020187086	0.852108448061236	1	protein_coding	NFE2L3	12.381455588096	11.442488454786
ENSG00000050393	2864.03170282023	3236.39657060364	2491.66683503682	0.769889221138339	-0.377277222601913	0.526922628775868	1	protein_coding	MCUR1	8.33710571048365	6.68006898950479
ENSG00000050405	36108.969699528	35866.0278105276	36351.9115885284	1.01354718678544	0.0194132565962668	0.974375137315088	1	protein_coding	LIMA1	116.476240064199	124.859538066095
ENSG00000050426	4172.83585218202	4182.16587124337	4163.50583312068	0.995538187939651	-0.00645143741022046	0.99094437756905	1	protein_coding	LETMD1	34.2183066495125	37.1736972856507
ENSG00000050438	98.1100333791324	103.904742142692	92.3153246155723	0.888461129991504	-0.170619434891339	0.859428408701655	1	protein_coding	SLC4A8	0.533173271615984	0.341726572968807
ENSG00000050555	1265.49211528043	1807.70636614162	723.277864419255	0.400108047394348	-1.32153844891027	0.0334332544831517	1	protein_coding	LAMC3	4.6246799534302	2.00658931807934
ENSG00000050628	34.8165303263554	36.6028068911757	33.0302537615351	0.902396744045824	-0.148166232555595	0.933073307976563	1	protein_coding	PTGER3	0.272529340387308	0.267878165588098
ENSG00000050730	319.713159091701	323.521583489747	315.904734693656	0.976456443140732	-0.0343724037362568	0.964675370983162	1	protein_coding	TNIP3	2.1538265077889	2.19718888783976
ENSG00000050748	11256.536957922	13172.2875379986	9340.78637784539	0.709124087285497	-0.495889992884572	0.398331612636687	1	protein_coding	MAPK9	67.8638597971449	48.1722811688033
ENSG00000050767	36.5103894936136	36.6028068911757	36.4179720960515	0.994950256255652	-0.00730369671574515	1	1	protein_coding	COL23A1	0.175003222679438	0.162664078527861
ENSG00000050820	24266.6678266668	26533.4927889839	21999.8428643496	0.829134823647621	-0.270321380871278	0.643335024642091	1	protein_coding	BCAR1	105.854094152301	93.6151483679574
ENSG00000051009	2288.52787773868	2115.87838545119	2461.17737002618	1.16319415470627	0.218091924544269	0.717375002028264	1	protein_coding	FAM160A2	8.91434382674267	11.0872331919566
ENSG00000051108	6574.15433587079	5502.22839073803	7646.08028100355	1.3896333881513	0.474704322619226	0.421581456636554	1	protein_coding	HERPUD1	41.3849555769148	61.6904821644024
ENSG00000051128	7995.24562327058	9597.01981972505	6393.47142681611	0.666193417010082	-0.585986996794991	0.319891677413187	1	protein_coding	HOMER3	88.8728177174289	59.5062293445634
ENSG00000051180	1920.35903567743	2321.32639832424	1519.39167303061	0.654535990340461	-0.611455572452287	0.311390300092256	1	protein_coding	RAD51	22.6616772371676	14.3628388586641
ENSG00000051341	5439.08110028438	5752.54436044543	5125.61784012334	0.891017525282752	-0.166474286720563	0.777320550150725	1	protein_coding	POLQ	9.35534108755929	8.48133122354386
ENSG00000051382	10189.3725778099	9442.34344221718	10936.4017134026	1.15822960479339	0.211921278250742	0.718942031239015	1	protein_coding	PIK3CB	33.9705580844785	38.0339748304849
ENSG00000051523	18600.6799455411	19055.8935618286	18145.4663292536	0.952223325050539	-0.0706281262298345	0.903184540302128	1	protein_coding	CYBA	331.46270419059	333.657412242728
ENSG00000051596	20564.6448198622	27021.1366356309	14108.1530040936	0.522115453333306	-0.937559235344613	0.11164221766158	1	protein_coding	THOC3	236.166091936004	139.825909276906
ENSG00000051620	4337.47537689275	4385.25241270409	4289.69834108141	0.978210131908062	-0.0317836872778882	0.956762824462565	1	protein_coding	HEBP2	27.3497494467235	26.6342053087456
ENSG00000051825	2477.08971477658	2904.60983717072	2049.56959238243	0.705626472152572	-0.503023409095613	0.401038978853781	1	protein_coding	MPHOSPH9	14.410630989351	11.4080439130344
ENSG00000052126	3772.61196680813	4205.78058536671	3339.44334824956	0.794012735678265	-0.33276594702477	0.574601699939972	1	protein_coding	PLEKHA5	12.3348778586749	10.2706596424005
ENSG00000052344	4226.70967750418	3694.52202459642	4758.89733041194	1.28809553677834	0.365239600692312	0.538491628450806	1	protein_coding	PRSS8	23.2293891563024	31.2929186239867
ENSG00000052723	2683.00533209401	2851.47673039321	2514.53393379481	0.881835684294034	-0.181418236767448	0.760985151141465	1	protein_coding	SIKE1	16.3924382049289	11.8666603696088
ENSG00000052749	3939.9619420593	4449.0121408371	3430.9117432815	0.771162594003611	-0.374893020957314	0.527015808514121	1	protein_coding	RRP12	11.4537755286726	9.45998798329772
ENSG00000052795	2397.82179558698	1774.64576636894	3020.99782480501	1.70231033260582	0.76749406551948	0.202414034194319	1	protein_coding	FNIP2	3.53938543759277	5.8867273347413
ENSG00000052802	13157.5021337528	10176.761051453	16138.2432160526	1.58579366602583	0.665205068414883	0.258395712194877	1	protein_coding	MSMO1	55.0722479551849	91.0575197092304
ENSG00000052841	6071.49611053035	5424.29983413101	6718.69238692968	1.23862850365572	0.308743551240416	0.601430116183494	1	protein_coding	TTC17	18.3732364653367	23.7076808177617
ENSG00000052850	247.826217429789	315.256433546578	180.396001312999	0.572219888690539	-0.805358452492684	0.266671353111681	1	protein_coding	ALX4	0.590791639387534	0.348750981890808
ENSG00000053108	149.163059029426	192.459920105214	105.866197953638	0.550068803394301	-0.862316010599958	0.285221842701621	1	protein_coding	FSTL4	2.42133339339745	1.0015303181714
ENSG00000053254	1782.58400701028	2029.684678901	1535.48333511957	0.75651324123458	-0.402562760764871	0.505359307523919	1	protein_coding	FOXN3	5.33624855162836	4.14900444739244
ENSG00000053328	1.27039437544366	0	2.54078875088731	Inf	Inf	0.872544967844732	1	protein_coding	METTL24	0	0.0453548749134812
ENSG00000053371	2706.22003061596	3411.14545511635	2001.29460611557	0.586692837478932	-0.769322715621736	0.199522371442445	1	protein_coding	AKR7A2	30.753657295221	18.3102559480563
ENSG00000053372	4223.63921292249	5638.01299694723	2809.26542889774	0.4982722513089	-1.00499386205342	0.0923381716757796	1	protein_coding	MRTO4	29.4273947426217	16.0215155022569
ENSG00000053438	298.370257711419	283.37656948007	313.363945942769	1.10582165109034	0.145118723876826	0.841254399125468	1	protein_coding	NNAT	2.74756371145431	3.1528619783617
ENSG00000053501	632.474322904102	690.730388107671	574.218257700532	0.831320393002636	-0.266523492365391	0.67828683520923	1	protein_coding	USE1	10.8245512208362	9.09912591812305
ENSG00000053524	568.918740664208	546.680631955302	591.156849373115	1.08135685593751	0.112842701918448	0.865028542069208	1	protein_coding	MCF2L2	3.23252649929434	2.98924164873225
ENSG00000053702	124.559340815758	132.242399090699	116.876282540816	0.883803404539386	-0.178202606310403	0.839983291762037	1	protein_coding	NRIP2	0.537182632614757	0.48975868317646
ENSG00000053747	26387.9905623893	24108.261648517	28667.7194762615	1.1891242883547	0.249899514765486	0.669896119809015	1	protein_coding	LAMA3	44.7801001785869	54.9474014349554
ENSG00000053770	6501.29356312412	6601.49333317947	6401.09379306877	0.969643301902089	-0.0444739674002684	0.93924570786188	1	protein_coding	AP5M1	29.6767348510542	28.5243650864387
ENSG00000053900	2038.17742392772	2034.40762172567	2041.94722612977	1.00370604411996	0.00533680834661015	0.994736954989673	1	protein_coding	ANAPC4	9.75567340883161	9.91667582987404
ENSG00000053918	582.882043880947	753.30938053452	412.454707227374	0.547523657457592	-0.869006792713495	0.180334017580583	1	protein_coding	KCNQ1	2.56293246213928	1.44760033509462
ENSG00000054116	2916.12201030585	3113.60005716227	2718.64396344942	0.873151308304892	-0.195696414885862	0.742339975987947	1	protein_coding	TRAPPC3	31.6483049484014	28.2463302456406
ENSG00000054118	12336.9722004512	13491.0861786637	11182.8582222387	0.828907181685973	-0.27071753239238	0.643738173109115	1	protein_coding	THRAP3	39.8937470827612	34.2735328817098
ENSG00000054148	3610.77255130713	4040.47758650334	3181.06751611091	0.787299879285765	-0.345014837866607	0.560943477902981	1	protein_coding	PHPT1	60.4707556875502	48.3421990305337
ENSG00000054179	226.418485934799	265.665533887566	187.171437982032	0.70453790238837	-0.505250772856573	0.493213077493512	1	protein_coding	ENTPD2	1.46884047870016	1.29462033475026
ENSG00000054219	17.82552281635	21.2532427110053	14.3978029216948	0.677440290758048	-0.561834301222941	0.782681469348791	1	protein_coding	LY75	0.0330884697383396	0.0231242593630075
ENSG00000054267	9434.24105724285	7755.07211810459	11113.4099963811	1.43305050257835	0.519089452960477	0.378178493616673	1	protein_coding	ARID4B	17.1854545633581	26.2843179062902
ENSG00000054277	1931.24221876348	1616.42718174257	2246.05725578438	1.38951960295734	0.47458618782372	0.43245566241193	1	protein_coding	OPN3	9.23616867976948	12.6511122841107
ENSG00000054282	3394.28824592818	3440.66384777052	3347.91264408585	0.97304264299322	-0.0394250632758668	0.946802614936704	1	protein_coding	SDCCAG8	34.4802428160983	31.0037810189451
ENSG00000054356	55.2725005628694	55.4945781898471	55.0504229358918	0.991996420759594	-0.0115931796801507	1	1	protein_coding	PTPRN	0.383981779314631	0.309401050664973
ENSG00000054392	739.871615056157	566.753138960141	912.990091152174	1.61091316199377	0.687878726113019	0.279318599998318	1	protein_coding	HHAT	2.23125672921006	3.18926570279384
ENSG00000054523	4743.19740773952	5532.92751909837	3953.46729638066	0.714534445415056	-0.484924534186755	0.412447569642682	1	protein_coding	KIF1B	6.74039520359692	4.90678342059451
ENSG00000054598	2401.67849773002	2598.79928927348	2204.55770618656	0.848298564373883	-0.237355974518413	0.691581535553936	1	protein_coding	FOXC1	8.29616045224275	7.25998640701963
ENSG00000054611	3914.84234165626	4352.19181293141	3477.4928703811	0.799021049588998	-0.323694584553079	0.584811735984415	1	protein_coding	TBC1D22A	19.0869602726822	15.2297472000823
ENSG00000054654	44230.7264638763	43257.4333311327	45204.0195966198	1.04500004081579	0.0635029986551816	0.914263973621573	1	protein_coding	SYNE2	69.30800622172	76.4749065675849
ENSG00000054690	2731.30238818715	2800.70509502803	2661.89968134627	0.950439118374809	-0.0733338787782204	0.902001477737164	1	protein_coding	PLEKHH1	8.47496924028557	8.6006366753305
ENSG00000054793	13068.8021225553	13935.0428041825	12202.5614409281	0.875674485712068	-0.191533418124378	0.74315611479674	1	protein_coding	ATP9A	19.0708019524896	16.9704408551254
ENSG00000054796	0.59036785308348	1.18073570616696	0	0	-Inf	0.982585923504889	1	protein_coding	SPO11	0.0128568594359663	0
ENSG00000054938	1.60420049798151	2.36147141233392	0.846929583629104	0.358644859813084	-1.47937214103097	0.955220688899686	1	protein_coding	CHRDL2	0.0713124272264756	0.00507876654249492
ENSG00000054965	6974.69409563336	7583.86544071038	6365.52275055635	0.839350697915348	-0.252654370717578	0.667256985900841	1	protein_coding	FAM168A	14.6655234786097	12.3457659554761
ENSG00000054967	1389.56178182553	1367.29194774134	1411.83161590972	1.03257509725114	0.0462467099662124	0.941701605777628	1	protein_coding	RELT	5.44370641548325	5.99827061986039
ENSG00000054983	322.687068183402	278.653626655402	366.720509711402	1.31604427372089	0.396208024333916	0.570385106932744	1	protein_coding	GALC	1.37622876536405	1.65862204474643
ENSG00000055044	9454.11769453942	11915.984746637	6992.25064244188	0.58679587051463	-0.769069376584014	0.192300543840408	1	protein_coding	NOP58	73.5634221578363	48.1011854184683
ENSG00000055070	17431.1143302018	16779.4351203387	18082.793540065	1.07767594143539	0.107923423017444	0.854603933245443	1	protein_coding	SZRD1	63.5563570851557	70.2676906317556
ENSG00000055118	247.870357082356	213.71316281622	282.027551348492	1.31965456704704	0.400160338957089	0.583647876950388	1	protein_coding	KCNH2	0.635832831309275	0.79410050133283
ENSG00000055130	6051.80982548547	6851.80930288687	5251.81034808407	0.766485188937079	-0.383670180437719	0.51502479829247	1	protein_coding	CUL1	24.7862680190989	19.6446601872158
ENSG00000055147	1199.70058376519	1075.6502283181	1323.75093921229	1.23065184607651	0.299422678166646	0.627521739478772	1	protein_coding	FAM114A2	7.22951538978183	8.52973785989578
ENSG00000055163	470.350758389694	499.451203708624	441.250313070763	0.883470316608117	-0.178746431872409	0.788205364204828	1	protein_coding	CYFIP2	1.6817184713203	1.93566215952913
ENSG00000055208	14444.7040612755	14306.974551625	14582.4335709259	1.01925347796677	0.0275128796980344	0.963500458411704	1	protein_coding	TAB2	42.5270832525413	43.8660088407049
ENSG00000055211	4051.93182634447	5292.05743504031	2811.80621764863	0.531325718241606	-0.912331548307074	0.126128569768281	1	protein_coding	GINM1	29.9960554205699	17.0444183090284
ENSG00000055332	28216.0246179021	30099.3146216081	26332.7346141961	0.874861602173891	-0.192873285541861	0.740718558395392	1	protein_coding	EIF2AK2	81.4667365615652	71.1142282640084
ENSG00000055483	8406.55407889535	8813.01131083019	8000.09684696052	0.90775973895884	-0.139617591732161	0.81156623466802	1	protein_coding	USP36	28.6356323847059	27.0508925844685
ENSG00000055609	3139.22174611327	2903.42910146455	3375.01439076198	1.16242355945924	0.217135848250784	0.716419813771155	1	protein_coding	KMT2C	3.46583343054554	4.63255947501932
ENSG00000055732	588.53605750195	682.465238164503	494.606876839397	0.72473563367073	-0.464473264651629	0.472083661218463	1	protein_coding	MCOLN3	2.75166158012818	2.05867568171851
ENSG00000055813	16.5799569954753	9.44588564933568	23.7140283416149	2.51051401869159	1.32798278102664	0.510753871132068	1	protein_coding	CCDC85A	0.0259185493506093	0.0671252736156719
ENSG00000055917	11780.4567021583	13047.1295531449	10513.7838511717	0.805831183659661	-0.311450459615958	0.594949838285678	1	protein_coding	PUM2	32.6732272220335	27.6489956330205
ENSG00000055950	3824.45536811221	4401.78271259043	3247.12802363398	0.737684759937427	-0.438923664017097	0.459419673323591	1	protein_coding	MRPL43	57.8793041861393	44.4694206559917
ENSG00000055955	70.5572346283321	76.7478209008524	64.3666483558119	0.838677210639827	-0.253812440615837	0.811194995842126	1	protein_coding	ITIH4	1.02361046100992	0.801285432667474
ENSG00000055957	1.86076222852714	1.18073570616696	2.54078875088731	2.1518691588785	1.10559035969019	0.977061816805336	1	protein_coding	ITIH1	0.0276123908001301	0.0319538303576108
ENSG00000056050	1439.3126877251	1551.48671790338	1327.13865754681	0.855398014196503	-0.225332236880717	0.711453391948635	1	protein_coding	C4orf27	15.3432503510471	13.5866269691147
ENSG00000056097	11863.0171635566	12651.583091579	11074.4512355342	0.875341145481267	-0.192082708827612	0.742581604707016	1	protein_coding	ZFR	34.1958602375673	32.4084743105842
ENSG00000056277	1326.80347206013	1609.34276750557	1044.26417661469	0.648876173366886	-0.623984903433338	0.308427389509706	1	protein_coding	ZNF280C	3.77043660007952	2.52387997071892
ENSG00000056291	11.5107937709851	3.54220711850088	19.4793804234694	5.49922118380062	2.45922731430489	0.342214940737136	1	protein_coding	NPFFR2	0.0371016352786739	0.149247682127822
ENSG00000056487	131.429953610638	207.809484285385	55.0504229358918	0.26490813508921	-1.91643594663981	0.024514349944192	1	protein_coding	PHF21B	1.11255311843155	0.548474473255399
ENSG00000056558	1812.13964249631	1346.03870503033	2278.24057996229	1.69255205771438	0.759200207360915	0.211075251444994	1	protein_coding	TRAF1	2.8413558926094	5.33398221854713
ENSG00000056586	14718.2899040705	15059.1031964534	14377.4766116877	0.954736575221407	-0.0668253659758578	0.908441898627902	1	protein_coding	RC3H2	28.8602533706733	27.7810871948331
ENSG00000056661	7406.38817392337	7456.34598444435	7356.4303634024	0.986599921563404	-0.0194629222519898	0.973027421281878	1	protein_coding	PCGF2	45.2458708947639	41.6062274761402
ENSG00000056736	419.729473716071	527.788860656631	311.67008677551	0.590520395575906	-0.759941206157273	0.257115006138564	1	protein_coding	IL17RB	2.77658872486623	1.78011688611266
ENSG00000056972	5436.91549858031	6701.85586820366	4171.97512895697	0.622510422635395	-0.683830102592558	0.248097484051705	1	protein_coding	TRAF3IP2	34.2882884306392	21.3406481114446
ENSG00000056998	3.72152445705427	2.36147141233392	5.08157750177462	2.1518691588785	1.10559035969019	0.885917303564384	1	protein_coding	GYG2	0.0221782500574269	0.0410235445834515
ENSG00000057019	11888.3684971356	11309.0865936671	12467.650400604	1.10244539179545	0.140707195522414	0.811265006083495	1	protein_coding	DCBLD2	22.9378299677805	27.3723184539402
ENSG00000057149	21.7015360573888	30.6991283603409	12.7039437544366	0.41382099209202	-1.27292126356354	0.45443072653649	1	protein_coding	SERPINB3	0.200048429513864	0.100128662246035
ENSG00000057252	7834.6503942263	8155.34152249519	7513.95926595741	0.921354335098214	-0.118171999180895	0.840085228040012	1	protein_coding	SOAT1	32.9598919733481	34.2552764401235
ENSG00000057294	20026.7810835072	20325.184445958	19728.3777210563	0.970637081966537	-0.0429961173864214	0.940662833294219	1	protein_coding	PKP2	57.911061011264	61.4944512538032
ENSG00000057468	5.58228668558141	3.54220711850088	7.62236625266194	2.1518691588785	1.10559035969019	0.816422961171696	1	protein_coding	MSH4	0.0119695774184893	0.0265707276167683
ENSG00000057593	2.11732395907276	0	4.23464791814552	Inf	Inf	0.721084948948641	1	protein_coding	F7	0	0.0340386999197211
ENSG00000057608	21863.5272029455	26120.2352918255	17606.8191140654	0.6740681665902	-0.569033600470044	0.331531428602666	1	protein_coding	GDI2	128.502608317983	90.4031976604389
ENSG00000057657	965.854221921857	475.836489585285	1455.87195425843	3.05960552862874	1.61334565991913	0.0111116990506803	1	protein_coding	PRDM1	1.36818857353873	4.60551704450196
ENSG00000057663	4147.65142166427	5163.35724306811	3131.94560026043	0.606571548862925	-0.72125026470798	0.225054768657368	1	protein_coding	ATG5	18.919818154302	12.1199366467768
ENSG00000057704	2356.14982547131	2420.50819764227	2291.79145330036	0.946822429906542	-0.0788342114472391	0.895175189772403	1	protein_coding	TMCC3	5.81856883530535	5.65022246471251
ENSG00000057757	2943.51894090852	3657.91921770524	2229.1186641118	0.609395268578462	-0.714549796085295	0.232211088076928	1	protein_coding	PITHD1	27.5768010378359	18.1973683262582
ENSG00000057935	3378.84626435045	3373.361912519	3384.3306161819	1.00325156444738	0.00468340582507842	0.995146010080876	1	protein_coding	MTA3	19.2627225985235	20.4230259782471
ENSG00000058056	5228.61771938841	6639.27687577681	3817.958563	0.575056385572606	-0.798224672399551	0.178508573259289	1	protein_coding	USP13	15.7403753762069	8.28120990949416
ENSG00000058063	18532.3696951012	17185.6082032601	19879.1311869423	1.15673131563486	0.210053795632294	0.720501454277657	1	protein_coding	ATP11B	61.1609482397743	65.4688766059123
ENSG00000058085	35852.1693389857	34582.5680979241	37121.7705800473	1.07342434705639	0.102220516326986	0.861944635469625	1	protein_coding	LAMC2	74.1185340740574	82.1037546281033
ENSG00000058091	2261.43026915498	2718.05359559634	1804.80694271362	0.664007120991905	-0.590729381380495	0.3256366949127	1	protein_coding	CDK14	8.99806664736009	6.00205291336285
ENSG00000058262	48513.9583458566	47258.9466393326	49768.9700523807	1.05311213202029	0.0746590581079726	0.899106635186225	1	protein_coding	SEC61A1	145.855509335952	158.417049692681
ENSG00000058272	5313.12170486376	5601.41019005606	5024.83321967147	0.89706574758475	-0.15671436811698	0.790089845568086	1	protein_coding	PPP1R12A	15.8830774789588	14.364479343781
ENSG00000058335	1612.33598769526	1634.13821733507	1590.53375805546	0.973316541515855	-0.0390190210139178	0.94896749300575	1	protein_coding	RASGRF1	4.75868072093273	5.11403974114986
ENSG00000058404	190.390873891137	160.580056038706	220.201691743567	1.37128916987356	0.455532830747147	0.553609577633658	1	protein_coding	CAMK2B	0.556809841293353	0.998407279240692
ENSG00000058453	1989.81277899158	2761.74081672452	1217.88474125865	0.440984444986075	-1.1812003269441	0.05242074513506	1	protein_coding	CROCC	13.0489231855933	8.81314538488924
ENSG00000058600	5332.6259138418	6677.06041837416	3988.19140930945	0.597297487129907	-0.743478442608623	0.20969657917861	1	protein_coding	POLR3E	35.4607144865408	22.7078371576654
ENSG00000058668	5605.4186222548	5470.34852667152	5740.48871783807	1.04938262888542	0.0695408134197551	0.907286640174368	1	protein_coding	ATP2B4	6.83123469481689	7.7594622832322
ENSG00000058673	18441.6875376306	19590.7668367222	17292.608238539	0.882691748754044	-0.180018383158029	0.757685619771146	1	protein_coding	ZC3H11A	59.2374047238011	51.5899039506488
ENSG00000058729	1692.69498392175	1681.36764558175	1704.02232226176	1.01347395778641	0.0193090178081617	0.976524989090689	1	protein_coding	RIOK2	10.9487084127198	11.8989057229365
ENSG00000058799	1578.89606278334	1466.47374705936	1691.31837850732	1.15332332535705	0.205797018192523	0.736092607449645	1	protein_coding	YIPF1	11.3644111705057	12.825728516445
ENSG00000058804	7100.87418931682	8677.22670462099	5524.52167401265	0.636669049002789	-0.651384464065244	0.269739334568073	1	protein_coding	NDC1	27.4971450090048	16.748515088952
ENSG00000058866	6.33955759993381	5.9036785308348	6.77543666903283	1.14766355140187	0.19869976408167	1	1	protein_coding	DGKG	0.0108364081921079	0.0455709351061045
ENSG00000059122	14631.8837754424	16236.2966955019	13027.4708553829	0.802367134556739	-0.317665581388746	0.58723767155878	1	protein_coding	FLYWCH1	76.1563702177444	61.7983357552338
ENSG00000059145	3123.52596153327	3601.24390380923	2645.80801925732	0.734692814463	-0.444786930226599	0.455148520228063	1	protein_coding	UNKL	18.6438550137012	13.9821761568349
ENSG00000059377	78.2320167184174	92.0973850810228	64.3666483558119	0.698897675533189	-0.516846846449631	0.599107405035868	1	protein_coding	TBXAS1	1.5666639678753	0.986203988924277
ENSG00000059378	5184.0642575786	4466.72317642961	5901.4053387276	1.32119343546263	0.401841706518521	0.497350546703862	1	protein_coding	PARP12	26.955440983339	38.3727332028548
ENSG00000059573	11477.931799649	13531.2311926734	9424.63240662467	0.696509598603839	-0.521784860132996	0.374249723337837	1	protein_coding	ALDH18A1	47.2043130972887	32.7933158015532
ENSG00000059588	4717.07087151229	4988.6083585554	4445.53338446917	0.891136979483493	-0.166280884877099	0.777994848597533	1	protein_coding	TARBP1	16.6713071847296	20.3523351909816
ENSG00000059691	1418.51877327362	1653.02998863374	1184.00755791349	0.716265020026702	-0.48143460748786	0.430016058564384	1	protein_coding	PET112	12.2523844381461	7.73233323333603
ENSG00000059728	3179.93505814974	2310.69977696874	4049.17033933075	1.75235674477911	0.809296508689923	0.176348536942658	1	protein_coding	MXD1	6.43899915184865	10.0074741089883
ENSG00000059758	2888.7678399916	2991.98427942708	2785.55140055612	0.93100469133799	-0.103139657336375	0.862361770628962	1	protein_coding	CDK17	9.26031674494605	10.1625722791857
ENSG00000059769	2490.72610869149	2662.55901740649	2318.89319997649	0.870926497710177	-0.199377127915812	0.738664431953537	1	protein_coding	DNAJC25	18.0039019054992	14.9568370779232
ENSG00000059915	169.489369036525	192.459920105214	146.518817967835	0.761295223897712	-0.393472067625321	0.617083122257968	1	protein_coding	PSD	1.31274721916518	1.04607615358341
ENSG00000060069	2231.20564205973	2471.27983300745	1991.13145111202	0.805708614830923	-0.311669913633655	0.603312993784128	1	protein_coding	CTDP1	7.78014652025771	6.72264033528447
ENSG00000060138	35209.4628928709	39804.9621263005	30613.9636594412	0.769099178195512	-0.378758443820113	0.516659651750726	1	protein_coding	YBX3	343.512790051824	266.222855557872
ENSG00000060140	2485.4114186496	1726.23560241609	3244.5872348831	1.87957381387678	0.910405573440475	0.130887747982212	1	protein_coding	STYK1	9.20350178628594	16.9000878441889
ENSG00000060237	27677.4822343889	32667.4147825213	22687.5496862564	0.694500922013438	-0.525951485369921	0.368894872944616	1	protein_coding	WNK1	56.1993087419609	39.5744431301109
ENSG00000060339	10417.7621751046	11630.2467057446	9205.27764446473	0.791494615494094	-0.337348559087625	0.565087182625725	1	protein_coding	CCAR1	41.1384306194536	35.8457612054759
ENSG00000060491	15547.864328056	15700.2426849021	15395.4859712099	0.980589044398322	-0.0282794516407828	0.96076377467326	1	protein_coding	OGFR	71.237213717794	71.880029177137
ENSG00000060558	5766.30351776904	6653.44570425082	4879.16133128727	0.733328495965635	-0.447468493611321	0.44821337858101	1	protein_coding	GNA15	35.5738594635669	27.0538630143727
ENSG00000060566	38.9987624070776	21.2532427110053	56.74428210315	2.66991173416407	1.41679204798449	0.274894576423939	1	protein_coding	CREB3L3	0.214726248266585	0.282474514149344
ENSG00000060642	2091.76296214405	2368.55582657092	1814.97009771717	0.76627710326963	-0.384061896966601	0.52292776702252	1	protein_coding	PIGV	12.7311461108627	10.3437939505289
ENSG00000060656	14127.0254642943	15351.9256515828	12902.1252770058	0.840423903152211	-0.250810899477136	0.668014217833694	1	protein_coding	PTPRU	41.4398189553118	37.302002175226
ENSG00000060688	2546.78484681571	3310.78292009215	1782.78677353926	0.538478908635194	-0.893038257087832	0.137736549908497	1	protein_coding	SNRNP40	24.9704165907353	14.3144314997733
ENSG00000060709	19.6090406528849	18.8917712986714	20.3263100070985	1.07593457943925	0.105590359690189	0.987611202281449	1	protein_coding	RIMBP2	0.0941368385421002	0.156688320323987
ENSG00000060718	56.3235760396209	38.9642783035097	73.682873775732	1.8910365335599	0.919177235459307	0.407204631678868	1	protein_coding	COL11A1	0.509887328537873	0.426505690249584
ENSG00000060749	6591.68881285303	7393.7669920175	5789.61063368856	0.783039368151467	-0.352843252493498	0.548881642989159	1	protein_coding	QSER1	9.4065856327347	7.49689505681871
ENSG00000060762	2717.64668317424	2770.00596666769	2665.28739968079	0.962195544613619	-0.0555979757610525	0.925606258238737	1	protein_coding	MPC1	37.673907782776	37.7026019092177
ENSG00000060971	2764.52575292867	2628.31768192765	2900.73382392968	1.10364658118582	0.142278254362324	0.812889124610955	1	protein_coding	ACAA1	21.8177598094585	26.0706467922832
ENSG00000060982	3962.2676396112	4313.2275346279	3611.3077445945	0.837263444972894	-0.25624645663381	0.665113395137953	1	protein_coding	BCAT1	10.9645002813017	7.90608246880479
ENSG00000061273	10252.6840125965	10669.1278409246	9836.24018426841	0.92193479457042	-0.117263377721363	0.840945823312953	1	protein_coding	HDAC7	35.0212794491306	34.1406341429736
ENSG00000061337	239.839699043449	246.773762588895	232.905635498004	0.943802262666011	-0.0834434646998286	0.913662789185881	1	protein_coding	LZTS1	0.476253536028742	0.468139088079212
ENSG00000061455	33.8799420734496	38.9642783035097	28.7956058433895	0.739025771736052	-0.436303419139082	0.760847205750383	1	protein_coding	PRDM6	0.0447791750110413	0.0859006265787121
ENSG00000061492	1.18073570616696	2.36147141233392	0	0	-Inf	0.861576373158895	1	protein_coding	WNT8A	0.0186291407621669	0
ENSG00000061656	248.822118340831	244.412291176561	253.231945505102	1.03608515057113	0.051142575667812	0.950676861586469	1	protein_coding	SPAG4	2.29852044696196	2.9736339280129
ENSG00000061676	30495.7438762254	35034.789873386	25956.6978790648	0.740883503879172	-0.432681383110097	0.459200625206847	1	protein_coding	NCKAP1	81.6569183587746	74.0831323227611
ENSG00000061794	5721.9942034125	6298.04425669456	5145.94415013044	0.817070179311698	-0.29146809607981	0.620794964413244	1	protein_coding	MRPS35	39.9330572215012	33.2451910446516
ENSG00000061918	1013.74850368533	898.539872393056	1128.9571349776	1.2564352119076	0.32933628055446	0.596849451374028	1	protein_coding	GUCY1B3	3.43431976215892	4.37427731788467
ENSG00000061936	5426.98821484517	5864.71425253129	4989.26217715905	0.850725536202488	-0.233234334805581	0.692199691805779	1	protein_coding	SFSWAP	21.051283077205	18.1145539489145
ENSG00000061938	9775.83920782292	10156.6885444482	9394.98987119765	0.925005215044534	-0.112466595531192	0.847396214726722	1	protein_coding	TNK2	41.55136898448	44.2413414775099
ENSG00000061987	3705.48107271031	3587.07507533522	3823.8870700854	1.06601813170248	0.0922319768351693	0.877727358690676	1	protein_coding	MON2	7.69332958369245	9.47578530967695
ENSG00000062038	69587.4478392394	73107.6127187396	66067.2829597391	0.90369908827298	-0.146085627695016	0.801592858503023	1	protein_coding	CDH3	266.911884732029	260.585528332121
ENSG00000062096	8.03341676719202	5.9036785308348	10.1631550035492	1.7214953271028	0.783662264802826	0.831276824797093	1	protein_coding	ARSF	0.030992265718592	0.0550371940535201
ENSG00000062194	7273.08228507864	6489.32344109361	8056.84112906367	1.24155333020446	0.312146232975927	0.596759935801433	1	protein_coding	GPBP1	26.0607551116817	35.3651390842838
ENSG00000062282	896.348062770277	745.044230591351	1047.6518949492	1.40616067064591	0.491761448962853	0.432725923715188	1	protein_coding	DGAT2	3.31745148181118	5.23433147675025
ENSG00000062370	291.427917981118	282.195833773903	300.660002188332	1.06543033668322	0.0914362653803282	0.902501859803976	1	protein_coding	ZNF112	0.934280887231657	0.954112965906354
ENSG00000062485	21599.5472520403	25834.4972509331	17364.5972531475	0.672147674657008	-0.573149858773915	0.328087800877187	1	protein_coding	CS	108.521217762907	75.6167562809866
ENSG00000062524	25.9858410846721	7.08441423700176	44.8872679323425	6.33605919003115	2.66358581281108	0.105962359010805	1	protein_coding	LTK	0.0275591098921194	0.22174367881146
ENSG00000062582	7340.02834438133	8847.25264630903	5832.80404245364	0.659278566537491	-0.601039915473165	0.308052864569756	1	protein_coding	MRPS24	170.220699527844	115.690780899595
ENSG00000062598	5892.51395746363	5638.01299694723	6147.01491798004	1.09028037383178	0.124699182637893	0.833549231768636	1	protein_coding	ELMO2	22.7130583004714	24.2037332218057
ENSG00000062650	8639.07763052582	9397.47548538283	7880.67977566881	0.838595406599007	-0.253953167034306	0.665073319093706	1	protein_coding	WAPAL	19.7692805902707	18.6305278870889
ENSG00000062716	22537.1852010587	19268.4259889386	25805.9444131788	1.33928658355349	0.421464704823907	0.472297255731728	1	protein_coding	VMP1	112.529693376528	154.82710010401
ENSG00000062725	4033.87732908043	3486.71254031103	4581.04211784982	1.31385712612866	0.393808399988576	0.507505370138976	1	protein_coding	APPBP2	13.2896548093742	17.3990701849749
ENSG00000062822	5390.00056535818	7061.98025858458	3718.02087213177	0.526484178090433	-0.925537918875597	0.119404169636325	1	protein_coding	POLD1	31.8104960489159	20.4241754814073
ENSG00000063015	18.9414284078092	14.1688284740035	23.7140283416149	1.67367601246106	0.74302028030548	0.700663080327235	1	protein_coding	SEZ6	0.120155743015776	0.196440697216746
ENSG00000063046	25179.4468751051	29533.7422183542	20825.151531856	0.705130808615034	-0.504037178603279	0.389165933525698	1	protein_coding	EIF4B	98.2656611952661	68.8476624180674
ENSG00000063127	132.98863509191	110.989156379694	154.988113804126	1.39642573076158	0.481738845575437	0.566120888983872	1	protein_coding	SLC6A16	1.02325259222863	1.78107227632556
ENSG00000063169	1504.28211821128	1546.76377507872	1461.80046134383	0.945070271812799	-0.0815064882768253	0.893598796218804	1	protein_coding	GLTSCR1	4.47916497203494	4.64860175548716
ENSG00000063176	2589.84721598724	2366.19435515859	2813.50007681588	1.18904014401104	0.2497974237362	0.677231060238872	1	protein_coding	SPHK2	11.9798816457394	15.0551229985752
ENSG00000063177	29826.5577766628	35087.9229801635	24565.1925731622	0.700103924277585	-0.514359001527791	0.379395570866297	1	protein_coding	RPL18	901.813781101327	652.166023299336
ENSG00000063180	639.913233725782	455.763982580446	824.062484871118	1.8080904072442	0.854466816482063	0.184848589920484	1	protein_coding	CA11	4.55427351955158	5.92293877798503
ENSG00000063241	3265.46391118314	4329.75783451424	2201.16998785204	0.508381778376987	-0.976015773270433	0.103419302505556	1	protein_coding	ISOC2	48.7028464838647	26.5876018452335
ENSG00000063244	22062.6866946919	25252.3945477928	18872.978841591	0.747373830464746	-0.420098046715562	0.472663719785271	1	protein_coding	U2AF2	183.38478998836	139.993997155128
ENSG00000063245	22579.0833868938	25080.0071346924	20078.1596390952	0.800564351168851	-0.32091072040221	0.58283790779784	1	protein_coding	EPN1	116.059867738635	95.645404958168
ENSG00000063322	3781.70749396522	4351.01107722525	3212.40391070519	0.738312050621996	-0.437697388719162	0.460753972582189	1	protein_coding	MED29	14.6846758518238	12.1472283226747
ENSG00000063438	1215.4418873619	1201.98894887796	1228.89482584583	1.02238446284634	0.0319378169600814	0.960863158759775	1	protein_coding	AHRR	3.79091307119542	4.01587009921184
ENSG00000063515	5.9036785308348	11.8073570616696	0	0	-Inf	0.234263637692161	1	protein_coding	GSC2	0.143522256268484	0
ENSG00000063587	3127.77026500042	3556.37594697488	2699.16458302595	0.758964919139641	-0.397894891925043	0.503864552389662	1	protein_coding	ZNF275	6.25395136624084	4.83159298514082
ENSG00000063601	6339.7024331688	6680.60262549266	5998.80224084494	0.897943281037849	-0.155303775477422	0.791494888342259	1	protein_coding	MTMR1	20.7649008088259	20.41365088096
ENSG00000063660	44413.2439272408	56546.6137040419	32279.8741504397	0.570854239289883	-0.808805676967609	0.168321086177061	1	protein_coding	GPC1	180.144621410509	105.010418153701
ENSG00000063761	1303.59842908717	1367.29194774134	1239.90491043301	0.906832598905622	-0.141091840736162	0.817842416648752	1	protein_coding	ADCK1	7.68804340474743	8.50176234311262
ENSG00000063854	2250.14707046754	2485.44866148145	2014.84547945364	0.810656647501498	-0.302837102559591	0.613514937686055	1	protein_coding	HAGH	32.1377482023641	25.8046904490271
ENSG00000063978	7819.86636934464	8137.63048690269	7502.1022517866	0.921902544464393	-0.1173138453706	0.841229314514708	1	protein_coding	RNF4	34.6102844568285	32.2397186897537
ENSG00000064012	5115.6712452902	4327.39636310191	5903.94612747848	1.36431831801201	0.448180288232711	0.449217721083812	1	protein_coding	CASP8	23.1661732787132	36.1817466662382
ENSG00000064042	2993.07949455639	2241.03637030489	3745.1226188079	1.67115655436613	0.740846891764149	0.216011889687777	1	protein_coding	LIMCH1	6.0813739712866	9.70739885660881
ENSG00000064102	3717.00290139444	4108.96025746102	3325.04554532786	0.809218229670212	-0.305399274300887	0.606472787014544	1	protein_coding	ASUN	20.6323918859237	15.876430972322
ENSG00000064115	8476.24369347791	9503.74169893786	7448.74568801797	0.78376979551648	-0.351498118653322	0.549521352923144	1	protein_coding	TM7SF3	52.7944315560476	48.7279719310436
ENSG00000064195	695.100213711803	753.30938053452	636.891046889086	0.845457475170656	-0.2421959031182	0.704011222878722	1	protein_coding	DLX3	3.59424570797558	3.54057715582523
ENSG00000064199	1229.49346988377	1205.53115599647	1253.45578377107	1.0397539520536	0.056242168607543	0.929213514519645	1	protein_coding	SPA17	14.1244266105928	14.1957320622249
ENSG00000064201	12.7563595918599	15.3495641801705	10.1631550035492	0.662113587347232	-0.594849358450904	0.816443062201656	1	protein_coding	TSPAN32	0.103491459016402	0.0975792913754203
ENSG00000064205	247.255160674703	224.339784171722	270.170537177684	1.20429168716183	0.268184864402954	0.715605572932195	1	protein_coding	WISP2	1.61557699928269	1.92334675092554
ENSG00000064218	31.4936421065468	46.0486925405114	16.9385916725821	0.367840881859573	-1.44284626500585	0.306964201645102	1	protein_coding	DMRT3	0.239454321084207	0.140874971959945
ENSG00000064225	451.378983970745	419.161175689271	483.596792252218	1.15372515466632	0.206299579939831	0.759090586543102	1	protein_coding	ST3GAL6	3.15659645068533	4.52014763402663
ENSG00000064270	4053.26429210633	3450.10973341986	4656.41885079281	1.34964369558681	0.432578587678487	0.466618588985901	1	protein_coding	ATP2C2	14.0241910624185	20.2459608752707
ENSG00000064300	5682.94026643971	8034.90648046616	3330.97405241327	0.414562890123397	-1.27033711647941	0.0336618327042772	1	protein_coding	NGFR	26.6914069969999	11.308899237777
ENSG00000064309	175.046827167537	207.809484285385	142.284170049689	0.684685641461342	-0.546486336889505	0.482333577516694	1	protein_coding	CDON	1.29213561420891	0.638944798321895
ENSG00000064313	5658.34206568261	5515.21648350587	5801.46764785936	1.05190207224133	0.0730004019040906	0.902624150991357	1	protein_coding	TAF2	17.533693056077	18.1288126534807
ENSG00000064393	1772.67879310142	1866.74315144996	1678.61443475288	0.899220888234703	-0.15325254620285	0.799754817055662	1	protein_coding	HIPK2	1.61180091383508	1.30232916293172
ENSG00000064419	3768.48490929312	3912.9581302373	3624.01168834894	0.926156520905363	-0.110672064628931	0.851570548414804	1	protein_coding	TNPO3	12.1394860816323	11.5152097478132
ENSG00000064489	518.737473152113	446.318096931111	591.156849373115	1.32451911190229	0.405468660957612	0.536930332252412	1	protein_coding	MEF2BNB-MEF2B	6.4780466491273	6.59026429299003
ENSG00000064490	2538.29623988142	2675.54711017433	2401.04536958851	0.897403510653216	-0.156171267021892	0.793696724965399	1	protein_coding	RFXANK	44.0080793813424	40.4277364047635
ENSG00000064545	3386.96933978692	3739.38998143076	3034.54869814308	0.811509019709681	-0.301320964848422	0.611882438610326	1	protein_coding	TMEM161A	26.1616796240795	22.9231159018443
ENSG00000064547	1280.36579883137	1098.08420673527	1462.64739092746	1.33199929655311	0.413593320502563	0.500902565536683	1	protein_coding	LPAR2	8.72755320689486	12.8193842267636
ENSG00000064601	29479.6725233237	26702.3379949658	32257.0070516817	1.2080218240726	0.272646518567713	0.641731677061742	1	protein_coding	CTSA	175.601611355442	223.595232850808
ENSG00000064607	5816.46271545485	6079.60815105367	5553.31727985604	0.913433422332256	-0.130628516304397	0.824112493327741	1	protein_coding	SUGP2	20.1949173756845	19.7855546686779
ENSG00000064651	5656.56130657437	6281.51395680822	5031.60865634051	0.80101846321411	-0.320092598220358	0.58707209383185	1	protein_coding	SLC12A2	12.977243081983	11.0787798831972
ENSG00000064652	961.769924695268	968.203279056907	955.336570333629	0.986710736266241	-0.0193008881376204	0.976302694630311	1	protein_coding	SNX24	9.0442448932011	8.43887588422582
ENSG00000064655	8164.0825530676	9092.84567319176	7235.31943294344	0.795715631056532	-0.329675155278899	0.574604711389913	1	protein_coding	EYA2	44.1214836539794	36.4769569688186
ENSG00000064666	32110.4813368931	30532.6446257714	33688.3180480149	1.10335408088364	0.141895845108781	0.808968876764738	1	protein_coding	CNN2	204.012333880996	243.663455116239
ENSG00000064687	7477.85992697833	5769.07466033176	9186.64519362489	1.59239492197811	0.671198175908467	0.255928532244717	1	protein_coding	ABCA7	20.6585405249252	34.8111667270698
ENSG00000064692	620.324883535038	547.861367661469	692.788399408607	1.26453230744441	0.338603896783209	0.600123730216862	1	protein_coding	SNCAIP	2.23398974377665	2.93864029769856
ENSG00000064703	2654.08834220606	2949.47779400506	2358.69889040705	0.799700508070007	-0.322468290411531	0.589151432035556	1	protein_coding	DDX20	9.3440187583477	6.6871003341283
ENSG00000064726	7615.05976079796	7905.02555278779	7325.09396880812	0.926637607923335	-0.109922859026578	0.851110372233778	1	protein_coding	BTBD1	30.3671676999019	28.5492672216848
ENSG00000064763	1762.72530144757	1565.65554637739	1959.79505651775	1.2517408832692	0.323935947963934	0.593374469190002	1	protein_coding	FAR2	8.25421477088719	10.9866201725582
ENSG00000064835	1.43729743671258	1.18073570616696	1.69385916725821	1.43457943925234	0.520627858969032	1	1	protein_coding	POU1F1	0.0258753691600021	0.0138569828894522
ENSG00000064886	21.5842901052577	5.9036785308348	37.2649016796806	6.31214953271028	2.65813138271897	0.142417041132965	1	protein_coding	CHI3L2	0.0381215555597618	0.398388079710444
ENSG00000064932	14962.4249430544	15438.119358133	14486.7305279758	0.938374046210754	-0.0917649833973716	0.874769242418338	1	protein_coding	SBNO2	48.975261059795	46.1512184799
ENSG00000064933	1462.67359884617	1638.86116015974	1286.48603753261	0.784987812760915	-0.349257839107145	0.566183727964054	1	protein_coding	PMS1	8.06460203866618	6.6652013072721
ENSG00000064961	4909.87149456075	6379.51502042008	3440.22796870142	0.539261677053765	-0.890942583362247	0.13406876544566	1	protein_coding	HMG20B	44.8410427699342	26.6149551144711
ENSG00000064989	380.98313494711	265.665533887566	496.300736006655	1.86814122533749	0.901603522174243	0.185909196745887	1	protein_coding	CALCRL	1.021970676814	1.83356185987604
ENSG00000064995	4645.56187562548	4518.67554750095	4772.44820375	1.05616084925358	0.0788295683601199	0.895123765663239	1	protein_coding	TAF11	33.9963255654594	37.1726765355528
ENSG00000064999	5200.7255970585	7256.80165010213	3144.64954401486	0.433338224694429	-1.20643459276919	0.043587951770039	1	protein_coding	ANKS1A	12.4631974738619	5.80672407592158
ENSG00000065000	28254.7295757468	31226.9172209976	25282.541930496	0.809639381036805	-0.30464863014573	0.601795141697923	1	protein_coding	AP3D1	74.6425238648567	64.8825950131512
ENSG00000065029	4152.36195021165	4091.24922186851	4213.47467855479	1.02987484996831	0.0424690322628296	0.944109191699591	1	protein_coding	ZNF76	21.5605851520033	24.6669858925464
ENSG00000065054	777.722746496493	1053.21624990093	502.229243092059	0.476852918989145	-1.06838374640527	0.0928478636286006	1	protein_coding	SLC9A3R2	10.3468787707851	5.22972861161584
ENSG00000065057	1927.2130961026	2525.59367549113	1328.83251671406	0.526146596584132	-0.926463271227914	0.126706927912861	1	protein_coding	NTHL1	31.6794458086012	18.1856765052771
ENSG00000065060	6629.09165094698	6442.09401284693	6816.08928904703	1.05805492367144	0.0814145197503869	0.891104750666342	1	protein_coding	UHRF1BP1	7.47926627400029	8.10796976481379
ENSG00000065135	11392.3091498539	11274.8452581883	11509.7730415195	1.02083645300237	0.0297517522667089	0.960537670500911	1	protein_coding	GNAI3	38.8529122754419	40.9155222366734
ENSG00000065150	13112.4976198683	17764.1686992819	8460.82654045475	0.47628609498607	-1.07009966457189	0.0705877352394985	1	protein_coding	IPO5	47.8409082280764	24.1316285283586
ENSG00000065154	17047.524197025	19928.4572486859	14166.591145364	0.71087244579849	-0.492337379378534	0.400782135952685	1	protein_coding	OAT	117.603131959517	88.7494631978357
ENSG00000065183	3482.72203984615	4440.74699089393	2524.69708879836	0.568529820315237	-0.814692072080106	0.172383808352126	1	protein_coding	WDR3	15.7795567561564	8.06922271690985
ENSG00000065243	10220.7544914209	10266.4969651217	10175.0120177201	0.991088981206301	-0.0129135046984474	0.981797852557745	1	protein_coding	PKN2	23.809964645823	25.0756059533645
ENSG00000065268	4796.32223833217	5884.78675953613	3707.85771712822	0.630075118885105	-0.666404254874024	0.260982819213128	1	protein_coding	WDR18	48.0631091958433	33.1672462533949
ENSG00000065308	10539.7655541639	11366.9426432693	9712.58846505856	0.8544591777992	-0.226916526793408	0.698379199484464	1	protein_coding	TRAM2	17.6390077035288	15.548397215227
ENSG00000065320	609.83757795795	500.631939414791	719.043216501109	1.43627116028919	0.522328147958872	0.418627558671282	1	protein_coding	NTN1	0.909834277814661	1.34732270302003
ENSG00000065325	137.860549243992	49.5908996590123	226.130198828971	4.5599132176235	2.18900636787783	0.0106011183037195	1	protein_coding	GLP2R	0.211595279172434	1.14781037824201
ENSG00000065328	2874.76039712229	3974.35638695799	1775.1644072866	0.446654561003104	-1.16276860082347	0.0538350155411872	1	protein_coding	MCM10	12.5761720960521	5.65414020496003
ENSG00000065357	6389.04642664627	7098.58306547576	5679.50978781677	0.800090628711424	-0.321764667153548	0.584628105449127	1	protein_coding	DGKA	47.1429766724725	45.2062872777971
ENSG00000065361	4675.22923960707	4144.38232864603	5206.0761505681	1.25617661155044	0.329039313509512	0.578953708149007	1	protein_coding	ERBB3	12.2427631896031	14.154912464446
ENSG00000065371	7.36580452211631	1.18073570616696	13.5508733380657	11.4766355140187	3.52062785896903	0.353723711590019	1	protein_coding	ROPN1	0.00856463620362008	0.10760997030464
ENSG00000065413	172.117057728403	151.134170389371	193.099945067436	1.27767231308411	0.353517873133774	0.654969324654819	1	protein_coding	ANKRD44	1.22333176263652	2.63075888424463
ENSG00000065427	20914.1329333387	24140.1415125835	17688.1243540938	0.732726622371852	-0.448653060394541	0.443322197425773	1	protein_coding	KARS	137.077963370481	104.267020878878
ENSG00000065457	5334.39977612934	5632.1093184164	5036.69023384228	0.894281333881933	-0.161199331547638	0.784233850813565	1	protein_coding	ADAT1	67.5224902024697	64.9588982896516
ENSG00000065485	3046.58089156001	3380.446326756	2712.71545636402	0.802472571415514	-0.317476013255637	0.593767190033879	1	protein_coding	PDIA5	22.716555552037	18.3743214909127
ENSG00000065491	3092.141289194	3100.61196439444	3083.67061399357	0.994536126869337	-0.00790431647933972	0.989203226397968	1	protein_coding	TBC1D22B	9.85295480356249	10.1087411902996
ENSG00000065518	4554.75281665375	4768.99151720835	4340.51411609916	0.910153457064648	-0.135818282453884	0.817877226305117	1	protein_coding	NDUFB4	100.626955648991	94.5022339400105
ENSG00000065526	8891.01297373677	8846.07191060286	8935.95403687068	1.01016068229788	0.0145847950724499	0.981248246584301	1	protein_coding	SPEN	12.207578983422	14.9123697776435
ENSG00000065534	2907.93962221124	4265.99810638122	1549.88113804126	0.363310320209213	-1.46072574729201	0.016117062258452	1	protein_coding	MYLK	8.61091280695964	4.79337285184449
ENSG00000065548	7728.65177731496	7734.99961109975	7722.30394353017	0.998358672500596	-0.00236988045130959	0.996207887253123	1	protein_coding	ZC3H15	43.9998387861847	45.92639638016
ENSG00000065559	2420.27094700972	3302.51777014899	1538.02412387045	0.465712595938906	-1.10248819221624	0.0682796772841193	1	protein_coding	MAP2K4	10.9939336170109	5.09809965379352
ENSG00000065600	1559.09529051462	1458.2085971162	1659.98198391304	1.13837072912331	0.186970471499563	0.759745489848636	1	protein_coding	TMEM206	9.27559309900512	11.9973132143397
ENSG00000065609	16.3233952649297	10.6266213555026	22.0201691743567	2.07217030114226	1.05114257566781	0.609644704068866	1	protein_coding	SNAP91	0.0753480241957724	0.16524856716667
ENSG00000065613	14246.7873766217	14785.1725126227	13708.4022406207	0.927172288921032	-0.109090646784603	0.8515513957016	1	protein_coding	SLK	21.4129766645672	20.3561139156359
ENSG00000065615	3596.07956445889	4221.13014954688	2971.0289793709	0.703846807398209	-0.506666635139349	0.393934946608008	1	protein_coding	CYB5R4	22.6686764052063	14.7736915051862
ENSG00000065618	70701.7202635536	76667.530872833	64735.9096542742	0.844371912298186	-0.244049506091071	0.675247087883484	1	protein_coding	COL17A1	178.714559775484	160.829781063288
ENSG00000065621	288.154686870447	268.0270052999	308.282368440994	1.1501914446869	0.201874011876813	0.779413497806153	1	protein_coding	GSTO2	1.68162498559228	1.61128148397965
ENSG00000065665	1515.71566759027	1546.76377507872	1484.66756010182	0.959854105728758	-0.0591129566962423	0.922814606474135	1	protein_coding	SEC61A2	10.5713251104797	11.0283618412758
ENSG00000065675	589.584374250416	626.970659974656	552.198088526176	0.880739919390323	-0.183212037604044	0.777580176170947	1	protein_coding	PRKCQ	2.14880068312621	1.97252269955242
ENSG00000065717	504.614163694819	517.162239301128	492.066088088509	0.95147334954978	-0.0717648472276123	0.915006302128524	1	protein_coding	TLE2	2.92082277880147	3.66369692959804
ENSG00000065802	4019.0588200952	4250.64854220105	3787.46909798935	0.891033229491173	-0.166448859404815	0.778328006731163	1	protein_coding	ASB1	21.9252232790256	17.1065353182721
ENSG00000065809	7891.42778106887	7172.96941496428	8609.88614717347	1.2003238336987	0.263423681036971	0.655095724658246	1	protein_coding	FAM107B	32.8477445307195	39.3685000583804
ENSG00000065833	9056.73529929953	11474.3895925305	6639.08100606855	0.578599929218927	-0.789361948107077	0.181091438859516	1	protein_coding	ME1	46.5228595886152	28.7683959434087
ENSG00000065882	4041.28727325511	4473.80759066661	3608.76695584361	0.806643308347084	-0.309997229361457	0.60056769068944	1	protein_coding	TBC1D1	24.6342987696583	21.5853470911224
ENSG00000065883	8363.16617978614	8784.67365388218	7941.65870569011	0.904035712491207	-0.145548329750996	0.803758521970085	1	protein_coding	CDK13	17.4745745350075	16.8784737503834
ENSG00000065911	14014.6528056794	14257.383651966	13771.9219593929	0.96595015576324	-0.0499793487750539	0.931300325146648	1	protein_coding	MTHFD2	86.1411736358032	86.2455634784915
ENSG00000065923	1352.04445650773	1245.67617000614	1458.41274300932	1.17077999734243	0.227470002771329	0.711219953715569	1	protein_coding	SLC9A7	5.74100580842252	7.03941672535089
ENSG00000065970	4452.33364969277	5425.48056983718	3479.18672954836	0.64126793650148	-0.64100082088917	0.279927868255194	1	protein_coding	FOXJ2	11.1421864163657	7.44303853094635
ENSG00000065978	56310.3686279543	67558.1548997549	45062.5823561537	0.667019139628948	-0.584199935798939	0.318024338261497	1	protein_coding	YBX1	529.076056606985	363.766410418752
ENSG00000065989	196.028335142427	218.436105640888	173.620564643966	0.794834554180348	-0.331273502041834	0.664376902600959	1	protein_coding	PDE4A	0.687190653524492	0.496568300239524
ENSG00000066027	11437.8088554656	13037.6836674956	9837.93404343567	0.754576832383406	-0.406260288827156	0.488499991226519	1	protein_coding	PPP2R5A	47.0508804987451	36.9880308076542
ENSG00000066032	15.0405866122015	16.5302998863374	13.5508733380657	0.819759679572763	-0.286727063088572	0.919679526929712	1	protein_coding	CTNNA2	0.0413710951468526	0.0393020930035616
ENSG00000066044	10393.3377742295	14102.7072744582	6683.96827400089	0.473949302351785	-1.07719535044195	0.0691306970964175	1	protein_coding	ELAVL1	66.129675709753	31.5201947416024
ENSG00000066056	9.80452032644246	9.44588564933568	10.1631550035492	1.07593457943925	0.105590359690189	1	1	protein_coding	TIE1	0.053572368080393	0.0554731044500291
ENSG00000066084	8951.92017682264	9282.94412188464	8620.89623176065	0.928681258722305	-0.106744574022929	0.855139642501594	1	protein_coding	DIP2B	12.0358803351614	11.48266351217
ENSG00000066117	11271.6134080019	12607.8958704508	9935.33094555302	0.788024508422418	-0.343687595117338	0.557638670255571	1	protein_coding	SMARCD1	76.5885174187883	62.9074345957935
ENSG00000066135	4611.57986060547	4850.46228093387	4372.69744027706	0.901501173911856	-0.149598724587803	0.799783335476713	1	protein_coding	KDM4A	12.7150571879641	11.8629379166905
ENSG00000066136	4766.79970758557	4861.08890228937	4672.51051288177	0.961206554087338	-0.0570816092191433	0.922594267573246	1	protein_coding	NFYC	35.8991403250624	34.344670903925
ENSG00000066185	20.2118227832529	14.1688284740035	26.2548170925022	1.8529984423676	0.889861668634751	0.626718401320718	1	protein_coding	ZMYND12	0.100959257819196	0.300927757294538
ENSG00000066230	385.615039738359	439.233682694109	331.996396782609	0.75585368304693	-0.403821108023791	0.551091288887009	1	protein_coding	SLC9A3	1.96366138656259	1.53563451414722
ENSG00000066248	1842.45392826083	1952.93685800015	1731.97099852152	0.886854580795353	-0.173230532373131	0.773985487809789	1	protein_coding	NGEF	15.6605577256252	12.6151176434874
ENSG00000066279	9576.47281145511	10639.6094482705	8513.33617463975	0.800154950802601	-0.321648688502273	0.58347487401184	1	protein_coding	ASPM	12.3113917748251	11.6375351252154
ENSG00000066294	19.6090406528849	18.8917712986714	20.3263100070985	1.07593457943925	0.105590359690189	0.987611202281449	1	protein_coding	CD84	0.0256018850111424	0.0284170631105248
ENSG00000066322	8447.8315508662	8757.51673264034	8138.14636909206	0.929275571779405	-0.105821611211974	0.8564440058024	1	protein_coding	ELOVL1	80.4840143919233	75.4987395167807
ENSG00000066336	1.27039437544366	0	2.54078875088731	Inf	Inf	0.872544967844732	1	protein_coding	SPI1	0	0.0561362168521433
ENSG00000066379	1200.56682444682	1348.40017644267	1052.73347245098	0.780727777141267	-0.357108495341326	0.561083400068894	1	protein_coding	ZNRD1	21.3757730033597	16.8661245519487
ENSG00000066382	1042.60204282271	1354.3038549735	730.900230671917	0.539687034034336	-0.889805067867838	0.152690981941263	1	protein_coding	MPPED2	8.03686971602191	4.26269658781895
ENSG00000066405	15.2323182280394	5.9036785308348	24.560957925244	4.16028037383177	2.05668075920924	0.336975022874736	1	protein_coding	CLDN18	0.019882642429547	0.135907428080017
ENSG00000066422	2613.59710779656	3235.21583489747	1991.97838069565	0.615717306773995	-0.699659974042492	0.243240134067579	1	protein_coding	ZBTB11	6.20751811077985	4.22921974680025
ENSG00000066427	962.517540060622	1015.43270730359	909.602372817658	0.895778091719191	-0.158786712635015	0.798930100067555	1	protein_coding	ATXN3	9.59399949261159	8.02550977202676
ENSG00000066455	5227.7294088805	5692.32683943091	4763.13197833008	0.836763614017334	-0.257107976354683	0.66278055148155	1	protein_coding	GOLGA5	21.3729121303435	18.5005439633332
ENSG00000066468	2934.58755808442	4199.87690683588	1669.29820933296	0.397463603425127	-1.33110533904933	0.027801947757538	1	protein_coding	FGFR2	13.6162411502096	6.30108524325309
ENSG00000066557	1911.31316562948	2152.48119234237	1670.14513891659	0.775916251839168	-0.366027150692191	0.543721531782812	1	protein_coding	LRRC40	8.29848832795376	6.64231757775481
ENSG00000066583	1227.81478372208	1238.59175576914	1217.03781167502	0.982598023930223	-0.0253267571508988	0.967725468340049	1	protein_coding	ISOC1	7.3265514780419	7.42623097159917
ENSG00000066629	1341.34886694509	1700.25941688042	982.438317009761	0.577816718587747	-0.791316147345708	0.197184622565604	1	protein_coding	EML1	7.51984625795646	5.2008501775595
ENSG00000066651	1183.80065329208	1065.0236069626	1302.57769962156	1.2230505418903	0.290484023675478	0.638116139049567	1	protein_coding	TRMT11	7.9381970387758	9.71604237797871
ENSG00000066654	5814.02399965053	5346.37127752399	6281.67672177706	1.17494210478518	0.232589669813995	0.694259748111704	1	protein_coding	THUMPD1	17.3747620745762	20.9950957971541
ENSG00000066697	3460.92532766291	4696.96663913217	2224.88401619366	0.473685292473088	-1.07799921673108	0.0723120886684444	1	protein_coding	MSANTD3	45.1191408821978	21.5412549642566
ENSG00000066739	2737.22537781598	2722.77653842101	2751.67421721096	1.01061331269099	0.0152310896467435	0.981196198271624	1	protein_coding	ATG2B	4.69605616305006	4.37543839491312
ENSG00000066777	12543.5223252743	13337.590536862	11749.4541136866	0.880927786860289	-0.182904334321148	0.754361689984606	1	protein_coding	ARFGEF1	26.6857095602815	26.1625510808566
ENSG00000066813	63.0741841540848	50.7716353651793	75.3767329429903	1.48462290806346	0.570096535233332	0.595003682866339	1	protein_coding	ACSM2B	0.727133757594169	1.33266604739311
ENSG00000066827	1013.41055947036	1018.97491442209	1007.84620451863	0.989078524165863	-0.015843032014617	0.980597628517566	1	protein_coding	ZFAT	2.46991338084511	2.6788685521552
ENSG00000066855	3635.75145656761	3600.06316810306	3671.43974503217	1.01982647903557	0.0283237020684812	0.963298032723455	1	protein_coding	MTFR1	22.4280938405912	23.7127198873684
ENSG00000066923	762.329042663756	761.574530477689	763.083554849823	1.00198145330725	0.00285580447195445	0.999744463315464	1	protein_coding	STAG3	3.61106453559357	3.87941415002627
ENSG00000066926	1854.71923421789	2644.84798181399	1064.59048662178	0.40251481141522	-1.31288622355543	0.0319582467592108	1	protein_coding	FECH	17.6363704055013	7.63112634110782
ENSG00000066933	1853.36883672217	1877.36977280547	1829.36790063886	0.974431317228002	-0.0373675941518545	0.950756649742966	1	protein_coding	MYO9A	2.80880954586802	2.88706621855662
ENSG00000067057	17042.9322937939	20138.6282043837	13947.2363832041	0.692561392049938	-0.529986130468874	0.365955093177605	1	protein_coding	PFKP	92.9406476674489	72.3593689691662
ENSG00000067064	11648.334307748	11758.9468977168	11537.7217177793	0.981186650313012	-0.0274004896692154	0.962053252917159	1	protein_coding	IDI1	61.9777380915679	63.0087145921248
ENSG00000067066	10374.6349758184	8215.5590435097	12533.7109081271	1.52560657670993	0.609382968064791	0.300896769772309	1	protein_coding	SP100	51.9990219869633	80.7417827797922
ENSG00000067082	7935.626746294	8144.71490113969	7726.53859144832	0.948656728348729	-0.0760419527398674	0.896461023896974	1	protein_coding	KLF6	24.3688116748794	26.1780090569592
ENSG00000067113	1535.04745605047	1455.84712570386	1614.24778639707	1.10880308646186	0.149003178476135	0.807978797995507	1	protein_coding	PPAP2A	10.9534801172456	13.0720651488177
ENSG00000067141	3610.44702136944	4155.00895000153	3065.88509273736	0.737876892596399	-0.438547957810065	0.460244649862629	1	protein_coding	NEO1	10.810016413707	8.68089618837807
ENSG00000067167	21840.075253791	22209.6386330005	21470.5118745814	0.966720450943274	-0.0488293327389585	0.932705094570983	1	protein_coding	TRAM1	94.5516444720972	99.6883796822797
ENSG00000067177	1069.65275302556	1177.19349904846	962.112007002662	0.817293000496818	-0.291074715924481	0.63776275891795	1	protein_coding	PHKA1	2.53736865833263	2.01180148485372
ENSG00000067182	13007.7293957723	13697.7149272429	12317.7438643017	0.89925538162598	-0.153197206640824	0.793096467100514	1	protein_coding	TNFRSF1A	92.6639601405812	89.0009082596023
ENSG00000067191	978.788519488128	1010.70976447892	946.867274497338	0.936834002969692	-0.0941346545889246	0.880259889992219	1	protein_coding	CACNB1	5.79715161399716	4.81938376429293
ENSG00000067208	1213.37835860439	1418.06358310652	1008.69313410226	0.711317282327033	-0.491434878872488	0.423850731113476	1	protein_coding	EVI5	5.56238551748151	4.50049618532062
ENSG00000067221	1724.36380527443	1483.0040469457	1965.72356360315	1.32550114590154	0.406537917421888	0.502953948455749	1	protein_coding	STOML1	10.2572458515476	13.1836770103859
ENSG00000067225	264357.95047547	288630.843372513	240085.057578428	0.831806659236929	-0.265679859999707	0.648196401078406	1	protein_coding	PKM	1433.77606275984	1236.30493689134
ENSG00000067248	4450.6039270578	4556.4590900983	4344.7487640173	0.953536217072361	-0.0686403590778056	0.90718288123367	1	protein_coding	DHX29	11.1170530071891	11.218177346345
ENSG00000067334	7141.82613134998	7286.32004275631	6997.33221994366	0.960338302309415	-0.0583853754209375	0.920369032524063	1	protein_coding	DNTTIP2	32.4630976324164	33.4640751029549
ENSG00000067365	1644.02136141765	1669.56028852008	1618.48243431522	0.969406403257148	-0.0448264828629102	0.941265749479203	1	protein_coding	METTL22	19.2362713164809	22.042982756448
ENSG00000067369	6684.10207232273	7145.81249372244	6222.39165092303	0.870774548924894	-0.199628853962571	0.734029575093586	1	protein_coding	TP53BP1	15.5231850292508	15.5894773274588
ENSG00000067445	9.63761726517354	8.26514994316872	11.0100845871784	1.33210947930574	0.41371265505252	0.918036644389717	1	protein_coding	TRO	0.0522654149755465	0.0387768316413663
ENSG00000067533	3958.67715474771	4167.99704276937	3749.35726672604	0.899558523735141	-0.152710951091645	0.796218910945034	1	protein_coding	RRP15	21.0445779219618	18.9438085512978
ENSG00000067560	27470.8121048854	29857.2638018439	25084.3604079268	0.840142639138207	-0.25129380591584	0.666688185808928	1	protein_coding	RHOA	172.58851398722	150.236615201745
ENSG00000067596	6450.30812631682	6561.34831916979	6339.26793346384	0.96615323941009	-0.0496760650356776	0.932224739540832	1	protein_coding	DHX8	21.5967761274031	19.4912171127389
ENSG00000067601	199.650545381205	268.0270052999	131.274085462511	0.489779323973815	-1.02979622304765	0.173900787167692	1	pseudogene	PMS2P4	8.90354303564304	4.66722960646699
ENSG00000067606	2165.3947994465	2553.93133243913	1776.85826645386	0.695734550058114	-0.523391128415679	0.384052184160967	1	protein_coding	PRKCZ	14.2703184950457	11.4932666184398
ENSG00000067646	2.36147141233392	4.72294282466784	0	0	-Inf	0.633686132351585	1	protein_coding	ZFY	0.0783637065332535	0
ENSG00000067704	21981.1469627592	26290.2612335135	17672.0326920049	0.672189315086662	-0.5730604846931	0.328137639795906	1	protein_coding	IARS2	81.8729522603706	56.4541208338852
ENSG00000067715	2487.72047422451	2078.09484285385	2897.34610559516	1.39423189252336	0.479470534212273	0.42437648344857	1	protein_coding	SYT1	5.75611734785817	8.10750981114299
ENSG00000067798	618.137212004687	460.486925405114	775.787498604259	1.68471123891685	0.752501333316365	0.24382653269943	1	protein_coding	NAV3	2.39339752637652	4.40798202648138
ENSG00000067829	4044.3480822878	4387.61388411642	3701.08228045918	0.843529621842399	-0.24548936302566	0.67823428461851	1	protein_coding	IDH3G	39.3234684876961	34.8619739118484
ENSG00000067836	2776.2737973322	3082.90092880193	2469.64666586247	0.801078828965877	-0.319983879016873	0.591623625517449	1	protein_coding	ROGDI	27.3483672670805	22.6306335416206
ENSG00000067840	329.423882656439	458.12545399278	200.722311320098	0.43813830812217	-1.19054173431984	0.0875158482676553	1	protein_coding	PDZD4	2.03032405996181	1.07503453492361
ENSG00000067842	10.4721325715182	14.1688284740035	6.77543666903283	0.478193146417445	-1.06433464175212	0.692706303095924	1	protein_coding	ATP2B3	0.0510039123455485	0.0628908544938528
ENSG00000067900	6719.09791998764	7540.1782195822	5898.01762039308	0.782211964841315	-0.35436849094996	0.547086480327889	1	protein_coding	ROCK1	9.80087068844462	9.16487846157069
ENSG00000067955	15014.4918013496	13352.9401010421	16676.0435016571	1.2488667945388	0.320619605763548	0.585052773491958	1	protein_coding	CBFB	70.5430209918518	82.7550264106719
ENSG00000067992	2252.06024853349	2139.49309957453	2364.62739749246	1.10522786820986	0.144343845132449	0.811280617445058	1	protein_coding	PDK3	13.1144223873848	15.0743597965616
ENSG00000068001	3163.20888855514	3136.03403557944	3190.38374153083	1.01733071303907	0.0247887455695001	0.968215222155777	1	protein_coding	HYAL2	18.5815093725579	19.8076439804548
ENSG00000068024	2149.34589764597	2614.14885345365	1684.54294183829	0.644394422916192	-0.633984086978776	0.292387432435982	1	protein_coding	HDAC4	7.38176183438953	5.0978115728881
ENSG00000068028	835.220161421567	815.888372961369	854.551949881766	1.04738831708076	0.066796417687131	0.918061664577596	1	protein_coding	RASSF1	5.40171821258569	5.82724637430174
ENSG00000068078	2706.94005869846	3793.70382391444	1620.17629348248	0.427069789494198	-1.22745624815627	0.0423618179028082	1	protein_coding	FGFR3	12.6469763609665	5.2020869855901
ENSG00000068079	14349.9431240349	10757.6830188872	17942.2032291826	1.66785014930089	0.737989673331669	0.210062377978573	1	protein_coding	IFI35	127.05481671242	222.692950479725
ENSG00000068097	1446.64814623607	1486.5462540642	1406.75003840794	0.946321067751442	-0.0795983507876082	0.896293022986499	1	protein_coding	HEATR6	5.24262791028346	5.66157136610256
ENSG00000068120	18400.5521401665	20746.7070930596	16054.3971872733	0.773828690753722	-0.369913875229041	0.527163311376935	1	protein_coding	COASY	113.531824904688	90.7746465013396
ENSG00000068137	9328.22726732594	9476.58477769602	9179.86975695586	0.968689667459262	-0.0458935416573632	0.937056894920216	1	protein_coding	PLEKHH3	43.3383888051007	46.3769404486568
ENSG00000068305	3073.49504471273	3993.24815825666	2153.74193116881	0.539345877294307	-0.890717338750845	0.137119745397292	1	protein_coding	MEF2A	12.7731576846851	7.93479377777683
ENSG00000068308	4210.42904252767	4469.08464784194	3951.7734372134	0.884246719095297	-0.177479133919863	0.763913365899028	1	protein_coding	OTUD5	22.3885248583207	21.7568956349715
ENSG00000068323	4963.81152936175	5014.58454409108	4913.03851463243	0.979749861914622	-0.0295146303924658	0.959692356201636	1	protein_coding	TFE3	17.4563203544813	18.0983278538815
ENSG00000068354	998.008579452766	972.926221881575	1023.09093702396	1.05156065692768	0.0725320711108928	0.909432004948749	1	protein_coding	TBC1D25	4.98975742692184	6.53834441954093
ENSG00000068366	10828.6430278452	11331.5205720843	10325.765483606	0.911242707271256	-0.134092731374476	0.818522476367792	1	protein_coding	ACSL4	26.4036517544	23.9634474114755
ENSG00000068383	2736.29982447622	3968.45270842715	1504.14694052529	0.379026046431441	-1.39963110198886	0.0211070777368125	1	protein_coding	INPP5A	17.0475325311778	7.96320635094509
ENSG00000068394	1450.79865294151	1566.83628208356	1334.76102379947	0.85188289233673	-0.231272976944785	0.704096233997804	1	protein_coding	GPKOW	10.484739810423	9.21352196710652
ENSG00000068400	3651.42379195718	3114.78079286844	4188.06679104592	1.3445783409975	0.427153815363961	0.472996051800174	1	protein_coding	GRIPAP1	12.0724327553978	17.0877726653104
ENSG00000068438	3111.29513967979	3940.11505147914	2282.47522788044	0.579291517648344	-0.787638554573419	0.187835653242992	1	protein_coding	FTSJ1	31.2116902499693	18.6645861898929
ENSG00000068489	3593.05875698634	4328.57709880807	2857.5404151646	0.660156986911809	-0.599118953283288	0.313932892232129	1	protein_coding	PRR11	22.6287913996046	16.5729115682533
ENSG00000068615	71.8676305639146	98.0010636118576	45.7341975159716	0.466670419997748	-1.09952407021442	0.273345898104258	1	protein_coding	REEP1	0.659337213365887	0.291885830664479
ENSG00000068650	1887.16739631119	2398.07421922509	1376.26057339729	0.573902409843684	-0.801122662523942	0.186057975179149	1	protein_coding	ATP11A	5.49614654737245	3.30177002186219
ENSG00000068654	6062.2985104267	7099.76380118193	5024.83321967147	0.707746533600874	-0.498695316767044	0.397991347777909	1	protein_coding	POLR1A	9.01399397853666	6.09691740026837
ENSG00000068697	17040.8770412212	14309.3360230374	19772.4180594051	1.38178445370018	0.466532585457952	0.426782584762153	1	protein_coding	LAPTM4A	94.8267947288178	135.323393965357
ENSG00000068724	6440.00151744243	7072.60687994009	5807.39615494477	0.821111119779071	-0.284350621841251	0.628882834584729	1	protein_coding	TTC7A	21.6345056096893	17.8620246844847
ENSG00000068745	4892.0073495484	4362.81843428692	5421.1962648099	1.24259039115754	0.313350803201194	0.59697496536857	1	protein_coding	IP6K2	39.3819425377178	51.5687147326443
ENSG00000068784	2546.93519750727	2353.20626239075	2740.66413262378	1.16465104501268	0.219897756559952	0.714317953591724	1	protein_coding	SRBD1	8.47543655010692	11.2329010662077
ENSG00000068793	10835.3053566545	12271.3861941932	9399.2245191158	0.765946435909864	-0.384684589615978	0.511918676608544	1	protein_coding	CYFIP1	34.4705912632825	26.463943327735
ENSG00000068796	5985.6265545537	6749.08529645034	5222.16781265706	0.773759344159369	-0.370043168019609	0.530055453422754	1	protein_coding	KIF2A	29.0948821743378	24.2672980499418
ENSG00000068831	31.6205436076768	25.9761855356731	37.2649016796806	1.43457943925234	0.520627858969032	0.726223237148874	1	protein_coding	RASGRP2	0.132077737781395	0.562282981823195
ENSG00000068878	9896.3501148798	10925.3474891629	8867.35274059672	0.811631186046253	-0.301103794738724	0.607585410377418	1	protein_coding	PSME4	19.3717762753412	17.8782207104286
ENSG00000068885	7075.50078591151	7170.60794355195	6980.39362827108	0.973473056011671	-0.0387870466005413	0.946869722667708	1	protein_coding	IFT80	27.6636743394857	29.8039683564919
ENSG00000068903	2354.46838058134	2414.60451911143	2294.33224205124	0.950189657930215	-0.0737125906580646	0.901951455132553	1	protein_coding	SIRT2	14.4252831954086	14.6373711672705
ENSG00000068912	6059.91358982394	5132.65811470777	6987.16906494011	1.36131589301033	0.445001882711487	0.451541157807405	1	protein_coding	ERLEC1	29.0665799569288	38.8530690445075
ENSG00000068971	3172.83822963546	2664.92048881883	3680.75597045209	1.38118791382159	0.465909614958479	0.435049961656518	1	protein_coding	PPP2R5B	14.0939597247618	21.522882966303
ENSG00000068976	183.831997392511	138.146077621534	229.517917163487	1.66141464973241	0.732412180739499	0.342806298787933	1	protein_coding	PYGM	0.65292134432117	1.20713762831479
ENSG00000069011	4865.45734852936	5993.41444450349	3737.50025255524	0.623601168776651	-0.681304462896087	0.250477106378386	1	protein_coding	PITX1	36.3442108965525	24.9366890162367
ENSG00000069018	6.16024026138042	10.6266213555026	1.69385916725821	0.159397715472482	-2.64929714247328	0.496552441134979	1	protein_coding	TRPC7	0.178878319843494	0.00987735255498899
ENSG00000069020	3839.55802611083	3301.33703444282	4377.77901777884	1.32606243231318	0.4071487005397	0.493586954740617	1	protein_coding	MAST4	6.36078469112981	7.72187419051127
ENSG00000069122	6.59611933047944	4.72294282466784	8.46929583629104	1.79322429906542	0.842555953856395	0.846980607932807	1	protein_coding	GPR116	0.0131986303967566	0.0269641451336884
ENSG00000069188	585.901471989358	807.6232230182	364.179720960515	0.450927747718205	-1.14903180632741	0.0777593893820517	1	protein_coding	SDK2	1.3839194873476	0.488910421236309
ENSG00000069206	3.9780861875999	1.18073570616696	6.77543666903283	5.73831775700935	2.52062785896903	0.677802494474861	1	protein_coding	ADAM7	0.0038744260288292	0.0430484073226257
ENSG00000069248	10973.2817724865	12507.5333354266	9439.03020954636	0.754667603628212	-0.406086751364609	0.488789717559287	1	protein_coding	NUP133	35.1416138750748	26.5173133689592
ENSG00000069275	51823.5701857916	58545.5992545825	45101.5411170007	0.770366034189503	-0.376383999424857	0.519029753858597	1	protein_coding	NUCKS1	97.8013664170564	80.6176732583004
ENSG00000069329	29969.648874736	33979.2121520728	25960.0855973993	0.763999043921791	-0.388357262032299	0.506275269187027	1	protein_coding	VPS35	109.155750776861	89.4848075604703
ENSG00000069345	12443.4549741766	12593.7270419768	12293.1829063764	0.976135409748156	-0.0348468021999378	0.951905073417466	1	protein_coding	DNAJA2	64.9005862188434	64.5441793341061
ENSG00000069399	3059.71243819869	3257.64981331464	2861.77506308274	0.878478420665756	-0.186921247220439	0.753235623336432	1	protein_coding	BCL3	24.361071220506	22.8409780039661
ENSG00000069424	2415.62111048462	2694.438881473	2136.80333949623	0.793042051979326	-0.334530726343349	0.576234359696891	1	protein_coding	KCNAB2	11.2416219916622	8.4255882239265
ENSG00000069431	899.493013015674	941.046357815067	857.939668216282	0.911686933477175	-0.133389596220301	0.831521606158594	1	protein_coding	ABCC9	1.21121335429199	1.13916908116629
ENSG00000069482	811.366817301538	1204.3504202903	418.383214312777	0.347393256367968	-1.52535834630515	0.0172312484438715	1	protein_coding	GAL	19.5179372005266	6.99368943995153
ENSG00000069493	329.812863344686	152.314906095538	507.310820593833	3.33067086865174	1.73581279633456	0.014280654795951	1	protein_coding	CLEC2D	1.42300801269291	6.06800810807083
ENSG00000069509	1270.70611173991	1140.59069215728	1400.82153132254	1.22815444747586	0.296491999304534	0.629917121273288	1	protein_coding	FUNDC1	11.7447568924478	14.7645637247935
ENSG00000069535	1.60420049798151	2.36147141233392	0.846929583629104	0.358644859813084	-1.47937214103097	0.955220688899686	1	protein_coding	MAOB	0.036087965565002	0.0133505468574978
ENSG00000069667	850.544897047169	858.39485838338	842.694935710958	0.981710138965663	-0.0266309795195509	0.967368493117259	1	protein_coding	RORA	2.40785889731369	1.93570717466397
ENSG00000069696	31.2743232078545	29.518392654174	33.0302537615351	1.11897196261682	0.162173888056556	0.93367554703608	1	protein_coding	DRD4	0.372336526162652	0.662382779294453
ENSG00000069702	818.819521764646	801.719544487366	835.919499041926	1.0426582522401	0.060266369180698	0.926498205444147	1	protein_coding	TGFBR3	1.6529677968165	1.73193773223224
ENSG00000069712	428.611199431034	371.931747442592	485.290651419477	1.30478415665332	0.383811169338658	0.56757768884039	1	protein_coding	KIAA1107	0.88254087113228	1.1760675478962
ENSG00000069764	105.911716970348	99.1817993180246	112.641634622671	1.13570872274143	0.183592871691462	0.8460243386908	1	protein_coding	PLA2G10	1.8064891728177	2.04970456823714
ENSG00000069849	46610.3972067092	52012.5885923607	41208.2058210577	0.792273696354926	-0.335929189629825	0.564804707133653	1	protein_coding	ATP1B3	378.062358887273	325.462857749548
ENSG00000069869	9774.989519511	11205.1818515244	8344.79718749756	0.74472661827994	-0.425217171103546	0.468961196762678	1	protein_coding	NEDD4	66.9876803521383	57.7191771652123
ENSG00000069943	2129.79203155879	1924.59920105214	2334.98486206544	1.21323175276647	0.278855161860783	0.643852141886882	1	protein_coding	PIGB	11.8598316253579	15.8678782323603
ENSG00000069956	12307.4262205142	13042.4066103202	11572.4458307081	0.88729374696469	-0.17251629348154	0.767878884694569	1	protein_coding	MAPK6	41.7293902381328	37.795842009143
ENSG00000069966	2004.84508941893	3023.86414349358	985.826035344277	0.326015319658282	-1.61698833572015	0.00859227137181198	1	protein_coding	GNB5	15.577457164608	5.20124481588906
ENSG00000069974	2747.95683084633	2774.72890949235	2721.18475220031	0.980702923046331	-0.0281119170119177	0.962273822798458	1	protein_coding	RAB27A	17.9223438349122	17.8218923661299
ENSG00000069998	3735.65190460399	4705.23178907533	2766.07202013265	0.587871574479063	-0.766427074347107	0.198365856388847	1	protein_coding	CECR5	32.0631624526685	19.517701315046
ENSG00000070010	6934.31734844771	7492.94879133553	6375.6859055599	0.85089142914368	-0.232953034220069	0.691764460230371	1	protein_coding	UFD1L	80.2122050247918	73.4576294765096
ENSG00000070018	3984.39401982455	4182.16587124337	3786.62216840572	0.905421325931281	-0.14333880724024	0.808427397698825	1	protein_coding	LRP6	9.10710143546023	6.48860432159627
ENSG00000070019	6.59611933047944	4.72294282466784	8.46929583629104	1.79322429906542	0.842555953856395	0.846980607932807	1	protein_coding	GUCY2C	0.0134831992629459	0.0332752591069806
ENSG00000070031	4.38913670212998	7.08441423700176	1.69385916725821	0.239096573208723	-2.06433464175212	0.688125023662005	1	protein_coding	SCT	0.381319602484036	0.0941503591213979
ENSG00000070047	5175.72876006416	5812.76188145994	4538.69563866837	0.780815683013739	-0.356946064554544	0.545346653080961	1	protein_coding	PHRF1	11.6442050631737	9.50309523074168
ENSG00000070061	5924.85590851795	6609.75848312264	5239.95333391327	0.792760181373187	-0.335043593990246	0.569583936681885	1	protein_coding	IKBKAP	16.821080692958	13.6141151591203
ENSG00000070081	3889.31031137454	4048.7427364465	3729.87788630257	0.921243489423635	-0.118345576402233	0.841341523344572	1	protein_coding	NUCB2	43.4566298569703	40.5473354552182
ENSG00000070087	23303.9447613489	24971.379449725	21636.5100729727	0.866452336625359	-0.206807705692952	0.722937172241834	1	protein_coding	PFN2	166.905277059888	148.993554484061
ENSG00000070159	2592.76732987737	3192.70934947546	1992.82531027928	0.624179996405464	-0.679965972088854	0.256729142097733	1	protein_coding	PTPN3	11.1310369329468	6.91157690357878
ENSG00000070182	1729.73780797446	1263.38720559865	2196.08841035027	1.73825443270155	0.797639268533818	0.189774956434769	1	protein_coding	SPTB	3.65982160404573	5.76162933317293
ENSG00000070190	1856.75793442082	1715.60898106059	1997.90688778106	1.16454676434833	0.219768574575654	0.71711345930883	1	protein_coding	DAPP1	9.2075137052261	10.2832592412603
ENSG00000070193	1.43729743671258	1.18073570616696	1.69385916725821	1.43457943925234	0.520627858969032	1	1	protein_coding	FGF10	0.0128837066439597	0.00904117145618699
ENSG00000070214	14472.5492852245	14477.0004933131	14468.098077136	0.999385064870225	-0.000887436748184128	0.998095007976418	1	protein_coding	SLC44A1	24.8258530867272	24.5238302688027
ENSG00000070269	2759.26209936005	2231.59048465555	3286.93371406455	1.47291079463977	0.558670057646045	0.350929436775234	1	protein_coding	TMEM260	9.27888050741966	12.2653870613939
ENSG00000070366	3709.4329509792	3761.82395984793	3657.04194211047	0.972145953969176	-0.0407551645337724	0.94488767220339	1	protein_coding	SMG6	8.15260094988631	9.01768073259577
ENSG00000070367	14492.7169683552	13867.7408689309	15117.6930677795	1.09013380121985	0.124505219873297	0.832577603202058	1	protein_coding	EXOC5	51.8274952671412	61.1500182992591
ENSG00000070371	199.403639199659	224.339784171722	174.467494227595	0.777693064436793	-0.362727222178697	0.632941800235711	1	protein_coding	CLTCL1	0.555678256780157	0.457505002571496
ENSG00000070388	11.3190621551473	14.1688284740035	8.46929583629104	0.597741433021807	-0.742406546864762	0.782094067150546	1	protein_coding	FGF22	0.211233611626969	0.149931116541384
ENSG00000070404	1970.32512238326	1557.39039643422	2383.2598483323	1.53029057697349	0.61380562295402	0.309996011880345	1	protein_coding	FSTL3	9.16593070594817	13.0859478525552
ENSG00000070413	14287.5917266916	14753.2926485562	13821.890804827	0.936868205226016	-0.0940819851461759	0.871683386856306	1	protein_coding	DGCR2	38.4479457754911	37.2663747629153
ENSG00000070423	3669.42311465551	4865.81184511404	2473.03438419698	0.508247022884836	-0.976398235544087	0.102569406261524	1	protein_coding	RNF126	50.9049826492898	25.7557193645763
ENSG00000070444	2747.49198513024	2915.23645852622	2579.74751173425	0.884918787355734	-0.176383035686457	0.767284190731792	1	protein_coding	MNT	10.3658836429073	9.01463533024735
ENSG00000070476	3782.44821250986	4119.58687881652	3445.3095462032	0.836324041111852	-0.257866059367842	0.663381526489537	1	protein_coding	ZXDC	14.207166632234	12.2605928960758
ENSG00000070495	3632.25476846582	3692.16055318408	3572.34898374756	0.967549740128934	-0.0475922651623166	0.935744091422789	1	protein_coding	JMJD6	26.243548912257	28.1166012163479
ENSG00000070501	1176.98107697048	1166.56687769296	1187.395276248	1.01785444019827	0.0255312613949779	0.969304867303608	1	protein_coding	POLB	13.814768883776	14.7167382386888
ENSG00000070526	328.752132318935	213.71316281622	443.79110182165	2.0765735529509	1.05420497342328	0.130487976710234	1	protein_coding	ST6GALNAC1	1.73661514843097	3.69906115759301
ENSG00000070540	934.217125944468	941.046357815067	927.387894073869	0.985485875772464	-0.0210929005329038	0.97409750595624	1	protein_coding	WIPI1	8.5396027737265	9.35245826593857
ENSG00000070601	36.3683149869136	23.6147141233392	49.121915850488	2.08014018691589	1.05668075920924	0.429478466082612	1	protein_coding	FRMPD1	0.418215720994219	0.401343666372057
ENSG00000070610	5198.07445917619	4610.77293258198	5785.37598577041	1.25475187574042	0.327402102797469	0.580308985635152	1	protein_coding	GBA2	26.1887564432296	36.2131446812103
ENSG00000070614	16041.4118532337	20312.1963531902	11770.6273532773	0.579485701526739	-0.787155030879015	0.180965835263759	1	protein_coding	NDST1	44.0294169998015	24.3113215863638
ENSG00000070669	8304.29629753907	8305.29495717839	8303.29763789974	0.999759512541221	-0.000346991789435213	0.998936034329071	1	protein_coding	ASNS	53.0836903875206	55.7094341546686
ENSG00000070718	2526.38543050905	2821.95833773903	2230.81252327906	0.790519297696789	-0.339127413642564	0.570571452362556	1	protein_coding	AP3M2	11.7886510982665	9.52424955358339
ENSG00000070729	116.856971442818	89.7359136686889	143.978029216948	1.60446384653222	0.682091281663148	0.430963056314302	1	protein_coding	CNGB1	0.666050227335453	1.39460097641334
ENSG00000070731	8445.37904142044	10729.3453619392	6161.41272090173	0.574258029083347	-0.800228971864488	0.175448681510561	1	protein_coding	ST6GALNAC2	74.8135732146637	45.999818081115
ENSG00000070756	124884.040376226	153152.04771121	96616.0330412409	0.630850416204843	-0.66463013307503	0.256163208610399	1	protein_coding	PABPC1	1214.9399561193	791.321701490958
ENSG00000070759	390.997318623246	336.509676257583	445.484960988909	1.32383997376619	0.404728739209231	0.551194715163144	1	protein_coding	TESK2	1.3915719490153	2.04911553163728
ENSG00000070761	6019.41269986544	6913.20755960755	5125.61784012334	0.741423976631523	-0.431629324202808	0.464159412001837	1	protein_coding	C16orf80	64.7217105911191	50.2960433625386
ENSG00000070770	12488.3822436691	14789.8954554473	10186.8690318909	0.688772213608778	-0.537901152061735	0.359547958903059	1	protein_coding	CSNK2A2	56.2114858945778	37.4570585544074
ENSG00000070778	1228.00375660963	1189.00085611013	1267.00665710914	1.06560617731951	0.0916743508498839	0.883356756582682	1	protein_coding	PTPN21	2.87025772908976	2.58802420775433
ENSG00000070785	1484.31858097371	1777.00723778127	1191.62992416615	0.670582482069115	-0.5765132994415	0.344143525019185	1	protein_coding	EIF2B3	13.8105466561419	9.29539102184432
ENSG00000070808	18.0172544321879	10.6266213555026	25.4078875088731	2.39096573208723	1.25759345313524	0.513548808501721	1	protein_coding	CAMK2A	0.0964240986299466	0.0849911757622408
ENSG00000070814	16596.8211014842	24343.2280540442	8850.41414892414	0.363567811519302	-1.45970361872475	0.014385712610611	1	protein_coding	TCOF1	57.3765687602014	22.0900817347012
ENSG00000070831	18175.3309423076	18179.7876678527	18170.8742167624	0.999509705434788	-0.000707518998342441	0.998310952837669	1	protein_coding	CDC42	100.555547863827	102.401290384831
ENSG00000070882	8090.06587316933	8727.99833998616	7452.13340635249	0.853819296941376	-0.227997325968913	0.697578047850587	1	protein_coding	OSBPL3	25.6201619651063	24.770177416858
ENSG00000070886	45.1093455593202	55.4945781898471	34.7241129287933	0.62572081924836	-0.676408988090521	0.577126655976321	1	protein_coding	EPHA8	0.290871726507655	0.0799020745985125
ENSG00000070915	5.32572495503578	4.72294282466784	5.92850708540373	1.25525700934579	0.327982781026637	0.991628518391165	1	protein_coding	SLC12A3	0.0122333872473361	0.0135783279317992
ENSG00000070950	2137.25577093504	2402.79716204976	1871.71437982032	0.778973110748811	-0.360354565905783	0.548583593536706	1	protein_coding	RAD18	7.20964169606586	6.44403583873664
ENSG00000070961	2926.49482865909	2812.5124520897	3040.47720522848	1.08105377559108	0.112438289815332	0.851713944905228	1	protein_coding	ATP2B1	6.73743742948391	6.85193305182328
ENSG00000070985	5.58228668558141	3.54220711850088	7.62236625266194	2.1518691588785	1.10559035969019	0.816422961171696	1	protein_coding	TRPM5	0.0110118053737051	0.0244447090117079
ENSG00000071051	3348.18713755025	4058.18862209584	2638.18565300466	0.650089460760987	-0.621289829491901	0.297104898783253	1	protein_coding	NCK2	19.5552392790924	14.362243565218
ENSG00000071054	17352.9954213431	17559.901422115	17146.0894205712	0.976434263974702	-0.0344051733866294	0.952393901950759	1	protein_coding	MAP4K4	44.4811406527466	44.8044616665221
ENSG00000071073	110.940878634699	83.8322351378541	138.049522131544	1.64673555350796	0.719608893695428	0.412917112364967	1	protein_coding	MGAT4A	0.31371286363309	0.382797996911142
ENSG00000071082	21129.7468599435	22777.5725076668	19481.9212122203	0.855311566044308	-0.225478045756768	0.699267315455368	1	protein_coding	RPL31	922.664917105474	782.643166071209
ENSG00000071127	17621.6955563447	19266.0645175263	15977.326595163	0.829298925093317	-0.270035872519966	0.644030637952703	1	protein_coding	WDR1	85.55549906368	67.4740020360648
ENSG00000071189	6622.44587450736	6098.49992235235	7146.39182666238	1.17182781301173	0.228760597435961	0.698648953413559	1	protein_coding	SNX13	20.0357472929556	21.8257917962037
ENSG00000071203	29.3363165873352	24.7954498295062	33.8771833451642	1.36626613262127	0.450238531077634	0.775089921696276	1	protein_coding	MS4A12	0.306385688404179	0.417823180365899
ENSG00000071205	2685.85096032044	2988.44207230857	2383.2598483323	0.797492402618742	-0.326457319905119	0.584456069786561	1	protein_coding	ARHGAP10	10.840999250158	9.11249848917073
ENSG00000071242	4209.98902536614	4235.29897802088	4184.6790727114	0.988048091628909	-0.0173468305409813	0.976247684026646	1	protein_coding	RPS6KA2	10.1473818779878	9.41017593536018
ENSG00000071243	555.865817781664	511.258560770293	600.473074793035	1.1744997949537	0.232046461481823	0.723322668501444	1	protein_coding	ING3	3.66487607854664	4.29549413688629
ENSG00000071246	448.818884121859	508.89708935796	388.740678885759	0.763888587722532	-0.388565856706258	0.558879529301806	1	protein_coding	VASH1	1.17403854340082	1.06920322235386
ENSG00000071282	602.146243498152	613.982567206819	590.309919789486	0.96144410496046	-0.0567251081909992	0.931670819036651	1	protein_coding	LMCD1	4.23046957188664	4.15487214798025
ENSG00000071462	5705.40183213974	7019.47377316257	4391.3298911169	0.62559246362686	-0.676704961963398	0.252755330471219	1	protein_coding	WBSCR22	77.6159356197302	49.3419403475754
ENSG00000071537	11189.9619475737	14423.8673865356	7956.0565086118	0.55158968780028	-0.858332609570032	0.145776248732739	1	protein_coding	SEL1L	24.406851395758	14.5520976282085
ENSG00000071539	4894.65572870243	7332.36873529682	2456.94272210803	0.335081719264978	-1.57741511394081	0.00897439625253908	1	protein_coding	TRIP13	36.3619301605972	11.6974330262107
ENSG00000071553	15851.6610043048	15416.866115422	16286.4558931877	1.05640509369773	0.0791631629170881	0.893373134082265	1	protein_coding	ATP6AP1	83.7728168200439	90.5944741460248
ENSG00000071564	13639.1609193845	18871.6987916665	8406.62304710249	0.445461913095748	-1.16662600800399	0.0490984715739776	1	protein_coding	TCF3	97.4844130193553	44.6935847392835
ENSG00000071575	3125.85984566275	2853.83820180554	3397.88148951997	1.19063564548622	0.25173199181563	0.673517783632944	1	protein_coding	TRIB2	10.0340801239327	12.7526482165241
ENSG00000071626	12706.7811064781	16331.9362877014	9081.62592525488	0.556065475965255	-0.846673326527116	0.150974492582562	1	protein_coding	DAZAP1	109.876995942336	63.2155917655156
ENSG00000071655	13760.3587497845	15205.5144240181	12315.2030755508	0.809916898049706	-0.304154207781576	0.603282878797967	1	protein_coding	MBD3	73.1429184820467	61.7373800436809
ENSG00000071794	10437.1891396907	12702.3547269441	8172.02355243722	0.64334713744868	-0.636330697401226	0.279490653583215	1	protein_coding	HLTF	36.9952817889027	24.5622297042231
ENSG00000071859	4459.32840526049	4717.039146137	4201.61766438399	0.890731989753547	-0.166936686953629	0.777328594350479	1	protein_coding	FAM50A	44.6468462287127	42.5429085260078
ENSG00000071889	4603.81404048196	5361.72084170416	3845.90723925976	0.717289719626168	-0.479372141030968	0.41798169480448	1	protein_coding	FAM3A	39.8887029735313	29.3845274052276
ENSG00000071894	7823.39478282172	8674.86523320865	6971.92433243478	0.803692523746103	-0.315284433422134	0.59149212208979	1	protein_coding	CPSF1	43.2137764449818	37.8173741102233
ENSG00000071909	305.760890788105	272.749948124568	338.771833451642	1.24206012056479	0.312735007327699	0.657978779758397	1	protein_coding	MYO3B	0.671476786244045	0.796061180864023
ENSG00000071967	856.834797537965	887.913251037554	825.756344038376	0.929996644462119	-0.104702584071632	0.868132321850081	1	protein_coding	CYBRD1	3.19272087148544	3.03807816079284
ENSG00000071991	14.2833156978491	14.1688284740035	14.3978029216948	1.01616043613707	0.0231281994982155	1	1	protein_coding	CDH19	0.0835681643008467	0.0600916865717141
ENSG00000071994	3980.34834479395	4495.06083337761	3465.63585621029	0.770987531576118	-0.375220565847901	0.5265876709876	1	protein_coding	PDCD2	41.9425198361233	32.8803557867947
ENSG00000072041	123.946903136391	181.833298749712	66.0605075230701	0.363302585265202	-1.46075646286362	0.087148294715668	1	protein_coding	SLC6A15	0.866338157482646	0.327512580818632
ENSG00000072042	18115.4389512307	16857.3636769457	19373.5142255158	1.14926121289127	0.200706742033513	0.732504850590848	1	protein_coding	RDH11	83.1902649981336	99.7588091226445
ENSG00000072062	10788.6249153366	13768.5590696129	7808.69076106034	0.567139286077804	-0.818224998774621	0.165367886964505	1	protein_coding	PRKACA	76.1624535872861	43.0042311260016
ENSG00000072071	4276.86197836927	5379.43187729667	3174.29207944188	0.590079426944442	-0.761018935079893	0.200563357341174	1	protein_coding	LPHN1	15.7121282418494	9.73031126311472
ENSG00000072080	5.82643413884257	8.26514994316872	3.38771833451642	0.409879839786382	-1.28672706308857	0.759132940451475	1	protein_coding	SPP2	0.413518837290015	0.174961999037132
ENSG00000072110	47631.9184273388	49416.1507744996	45847.6860801779	0.927787481655428	-0.10813371439855	0.852292903725217	1	protein_coding	ACTN1	159.284212883223	155.722972275452
ENSG00000072121	8508.50150331953	5843.46100982028	11173.5419968188	1.91214452839524	0.935191572753184	0.114275382386947	1	protein_coding	ZFYVE26	7.71515657822226	14.6668745683514
ENSG00000072133	97.185859403511	100.362535024192	94.0091837828305	0.936695986805937	-0.0943472108185635	0.927956399407109	1	protein_coding	RPS6KA6	0.442359435445013	0.427562265040598
ENSG00000072134	4349.98069221063	4479.71126919744	4220.25011522383	0.942080831021928	-0.086077245758911	0.883901903643912	1	protein_coding	EPN2	17.4065712292242	18.3561113419715
ENSG00000072135	2877.28187477518	3339.12057704016	2415.4431725102	0.723377043979431	-0.467180279396479	0.433660844640969	1	protein_coding	PTPN18	19.9060816089909	16.3862649944269
ENSG00000072163	46.4942271586095	41.3257497158436	51.6627046013753	1.25013351134846	0.322082179586952	0.801103024334828	1	protein_coding	LIMS2	0.221549009836098	0.399604042657894
ENSG00000072182	43.6444608397532	27.1569212418401	60.1320004376664	2.21424217797643	1.1468130224167	0.351883210581377	1	protein_coding	ASIC4	0.112084549431015	0.261682334154184
ENSG00000072195	697.125120273314	716.706573643344	677.543666903283	0.945357126360683	-0.0810686575119251	0.899946807013534	1	protein_coding	SPEG	3.5255090589918	2.72683346437278
ENSG00000072201	277.308746616252	230.243462702557	324.374030529947	1.40883057752217	0.494498127144378	0.488631121269705	1	protein_coding	LNX1	1.0193884788841	1.25804432395544
ENSG00000072210	16545.6770378005	19706.4789359266	13384.8751396744	0.679211907068422	-0.558066344303258	0.341327464425021	1	protein_coding	ALDH3A2	86.990467034023	55.5490013884123
ENSG00000072274	71452.7688662582	77960.4364710858	64945.1012614306	0.833052047951496	-0.263521458869499	0.651079147043798	1	protein_coding	TFRC	178.00243832274	151.343717508276
ENSG00000072310	20450.6900305757	21523.6311877175	19377.7488734339	0.900301101818351	-0.15152050961088	0.794902406762865	1	protein_coding	SREBF1	97.9905431788571	96.0501377406789
ENSG00000072364	12218.9744948623	11970.2985891206	12467.650400604	1.04154882251103	0.0587304671689392	0.92116601902081	1	protein_coding	AFF4	15.57551646461	16.9252969840297
ENSG00000072401	2605.77887183563	2281.18138431457	2930.3763593567	1.28458717904065	0.361304802657346	0.546711597469509	1	protein_coding	UBE2D1	10.4335266058625	14.563964822206
ENSG00000072415	7309.95406797764	7280.41636422547	7339.49177172982	1.00811428969841	0.0116592061337259	0.985296881210262	1	protein_coding	MPP5	16.3384266101206	18.310724642417
ENSG00000072422	557.679681629339	575.018288903309	540.341074355368	0.939693718935309	-0.0897374893484406	0.891797116621732	1	protein_coding	RHOBTB1	1.89942740743379	1.79532519423968
ENSG00000072444	4.7353571019523	3.54220711850088	5.92850708540373	1.67367601246106	0.74302028030548	0.9156806132359	1	protein_coding	ASAH2C	0.0197313115804306	0.0383222152307085
ENSG00000072501	26474.1787514829	29640.0084319092	23308.3490710566	0.786381323898808	-0.346699035974029	0.552872635861797	1	protein_coding	SMC1A	83.5527309591981	64.8425386285725
ENSG00000072506	3069.97490742052	3572.90624686122	2567.04356797981	0.718474930663224	-0.476990276463376	0.423476257437356	1	protein_coding	HSD17B10	48.131144622409	35.6066058057655
ENSG00000072518	14764.3951505409	15043.7536322732	14485.0366688086	0.962860534869033	-0.0546012482453084	0.925005515647288	1	protein_coding	MARK2	45.6687696452196	46.0346310670645
ENSG00000072571	8331.92909941014	9824.90181101527	6838.95638780501	0.696083942552735	-0.522666800017144	0.374457668912783	1	protein_coding	HMMR	49.6049114783826	33.2065621505564
ENSG00000072609	169.245221583264	187.736977280547	150.753465885981	0.803003585493446	-0.316521665348925	0.688942703100099	1	protein_coding	CHFR	1.39512871278503	1.01892535587368
ENSG00000072657	0.423464791814552	0	0.846929583629104	Inf	Inf	1	1	protein_coding	TRHDE	0	0.00167702187718628
ENSG00000072682	5975.86065642325	5472.70999808386	6479.01131476265	1.1838762362762	0.243518267923515	0.680535231267541	1	protein_coding	P4HA2	30.1874523144036	37.9827197997259
ENSG00000072694	9.48312848118907	1.18073570616696	17.7855212562112	15.0630841121495	3.91294528174779	0.231842836771557	1	protein_coding	FCGR2B	0.00640434058869153	0.0554370239944564
ENSG00000072736	8854.24740187675	9736.34663305275	7972.14817070076	0.818802829352549	-0.288412007321057	0.62303103361356	1	protein_coding	NFATC3	21.9617371325572	17.3869795484861
ENSG00000072756	1721.91405455696	1681.36764558175	1762.46046353217	1.04823027144807	0.0679556777379691	0.912384365072598	1	protein_coding	TRNT1	11.9722882202342	12.6940124631121
ENSG00000072778	25831.4943751944	23212.0832475363	28450.9055028525	1.2256937561118	0.293598561631533	0.616434035332304	1	protein_coding	ACADVL	196.451911830998	271.297752268332
ENSG00000072786	14772.9320352202	14729.6779344328	14816.1861360075	1.00587305452026	0.00844824234984317	0.989462743231114	1	protein_coding	STK10	34.0827272847308	40.4555555270831
ENSG00000072803	13252.1844472373	13521.785307024	12982.5835874505	0.960123481675649	-0.0587081318193123	0.919489530605506	1	protein_coding	FBXW11	41.9933758467452	41.0573242283373
ENSG00000072818	436.55495752895	380.196897385761	492.913017672139	1.29646775410692	0.374586323762699	0.576138415381323	1	protein_coding	ACAP1	8.27803855630005	9.20289805493678
ENSG00000072832	2026.34110021905	2507.88263989862	1544.79956053949	0.615977612334336	-0.69905017767038	0.246853346743316	1	protein_coding	CRMP1	9.65178166413725	6.17116326863384
ENSG00000072840	1973.8493977679	2217.42165618155	1730.27713935426	0.780310381893643	-0.357879999951515	0.552294246032335	1	protein_coding	EVC	4.41793623003166	3.12821982699487
ENSG00000072849	2209.03788092211	2380.36318363259	2037.71257821162	0.856051123720516	-0.224231137354808	0.70847461004964	1	protein_coding	DERL2	34.5664933218977	31.7072741017858
ENSG00000072864	6700.05303926913	8421.00705638276	4979.0990221555	0.591271208873001	-0.758108066097704	0.199878243581237	1	protein_coding	NDE1	65.9060877436833	31.4956415019074
ENSG00000072952	17.6062039176578	4.72294282466784	30.4894650106477	6.45560747663551	2.69055286041134	0.184811115223131	1	protein_coding	MRVI1	0.00875349387594603	0.0968031458101466
ENSG00000072954	637.757287570713	635.235809917824	640.278765223603	1.00793871382413	0.0114079206334806	0.989548116199613	1	protein_coding	TMEM38A	3.23949827299649	2.98847556293973
ENSG00000072958	4387.27593990146	4545.83246874279	4228.71941106012	0.930240927297002	-0.104323680170501	0.859588930730852	1	protein_coding	AP1M1	24.6905323813459	24.6444473784268
ENSG00000073008	3953.87834689519	4355.73402004991	3552.02267374046	0.815481996235334	-0.294275068629194	0.619244995052605	1	protein_coding	PVR	15.5180258132985	13.8152841928502
ENSG00000073009	4045.73434325124	3849.19840210429	4242.27028439818	1.10211785448082	0.140278506108494	0.814002035315224	1	protein_coding	IKBKG	27.0536587996013	31.4057497911247
ENSG00000073050	2013.63577710047	2669.6434316435	1357.62812255745	0.508542866236509	-0.975558707627949	0.107628017375093	1	protein_coding	XRCC1	16.4119199422104	9.67609999420298
ENSG00000073060	8526.21529764032	11355.1352862076	5697.29530907298	0.501737334296062	-0.994995801792532	0.0931014591917769	1	protein_coding	SCARB1	50.5799140799635	26.22460297425
ENSG00000073067	59.5443913128683	37.7835425973427	81.305240028394	2.1518691588785	1.10559035969019	0.308145364443759	1	protein_coding	CYP2W1	0.239791837301997	0.658382050157093
ENSG00000073111	24464.9417666335	32369.8693845672	16560.0141486999	0.511587302128414	-0.96694763868914	0.100865478236238	1	protein_coding	MCM2	101.310461659895	53.4228181275438
ENSG00000073146	60.3292495100751	67.3019352515167	53.3565637686336	0.792793900639449	-0.334982231695793	0.763094911674259	1	protein_coding	MOV10L1	0.479744323129381	0.291961920003006
ENSG00000073150	2627.60730939415	2654.29386746333	2600.92075132498	0.979891783350517	-0.0293056642760194	0.960749108151506	1	protein_coding	PANX2	9.87737334064605	9.96734853269922
ENSG00000073169	1474.99545873308	1860.83947291913	1089.15144454703	0.58530112908582	-0.772749033159397	0.205966396799915	1	protein_coding	SELO	11.322583883936	6.62434718689091
ENSG00000073331	2146.40785202198	1715.60898106059	2577.20672298336	1.50221102327765	0.587087489850787	0.330190790339485	1	protein_coding	ALPK1	5.19180349244416	7.82930871284053
ENSG00000073350	8797.10448353636	7549.62410523154	10044.5848618412	1.33047483183709	0.411941219621878	0.484349642197022	1	protein_coding	LLGL2	38.8705101875098	51.2652213670423
ENSG00000073417	5664.79473114225	5668.71212530757	5660.87733697693	0.998617889185859	-0.0019953436283742	0.996818152072286	1	protein_coding	PDE8A	19.3783716647995	21.6487541410531
ENSG00000073464	1701.91879194411	2369.73656227709	1034.10102161114	0.436378050654485	-1.19634955740618	0.0507092403976297	1	protein_coding	CLCN4	7.8538647924196	3.18458018095779
ENSG00000073536	1526.91886315743	2099.34808556485	954.48964075	0.454660019133122	-1.13713994968852	0.0640137205865971	1	protein_coding	NLE1	10.0116017367345	4.32196383600326
ENSG00000073578	14279.1348451326	17284.7900025781	11273.479687687	0.652219650108882	-0.61657018755201	0.293773457319394	1	protein_coding	SDHA	89.4817416475226	60.1354526393734
ENSG00000073584	13706.7663147474	18580.0570722433	8833.47555725156	0.475427794592078	-1.07270184590237	0.0698620001767906	1	protein_coding	SMARCE1	145.661525744205	73.3695350027716
ENSG00000073598	7.52029330610077	8.26514994316872	6.77543666903283	0.819759679572763	-0.286727063088572	0.973250673654464	1	protein_coding	FNDC8	0.0711061227927379	0.0601270310536271
ENSG00000073605	1182.5937096672	873.74442256355	1491.44299677085	1.70695567062389	0.771425592283928	0.21191946466897	1	protein_coding	GSDMB	5.08145704896705	8.79351097971149
ENSG00000073614	10302.4694025997	8984.21798822439	11620.7208169749	1.2934593564188	0.371234721812158	0.528073420161797	1	protein_coding	KDM5A	17.4129802150292	24.4537607195766
ENSG00000073670	228.081999090917	199.544334342216	256.619663839619	1.28602831388597	0.362922406159799	0.625278104186155	1	protein_coding	ADAM11	0.806187574357215	0.934787715975442
ENSG00000073711	2501.95551217736	2679.08931729283	2324.82170706189	0.86776565904532	-0.204622600810744	0.732025774351449	1	protein_coding	PPP2R3A	5.24915188822412	4.58137060282896
ENSG00000073712	1628.55731001363	1290.54412684049	1966.57049318678	1.5238304931125	0.607702430162694	0.317979903603602	1	protein_coding	FERMT2	4.52670767157622	6.69974367518985
ENSG00000073734	14.039168244588	9.44588564933568	18.6324508398403	1.97254672897196	0.98005947760633	0.667374660075937	1	protein_coding	ABCB11	0.032610597167469	0.0448129871015839
ENSG00000073737	166.445112373545	149.953434683204	182.936790063886	1.21995731841931	0.286830674360335	0.720802955593132	1	protein_coding	DHRS9	1.12685981267928	1.43462520415887
ENSG00000073756	3646.74636814922	2842.03084474387	4451.46189155457	1.56629612229129	0.647356992816865	0.277401085185568	1	protein_coding	PTGS2	7.95122095429192	12.5438332907315
ENSG00000073792	10268.0128863146	12401.2671218716	8134.75865075754	0.655961892507793	-0.608316089627739	0.301079301255517	1	protein_coding	IGF2BP2	44.2648852408494	33.8922095902343
ENSG00000073803	8134.96417601481	7796.39786782043	8473.53048420919	1.08685198316823	0.120155475149422	0.839018925774299	1	protein_coding	MAP3K13	57.4930326827584	53.5919078038145
ENSG00000073849	2156.84687985407	3074.63577885876	1239.05798084938	0.40299341774696	-1.31117182005812	0.0313993339996627	1	protein_coding	ST6GAL1	9.03833897730757	4.24513041374295
ENSG00000073861	4.64569843267561	5.9036785308348	3.38771833451642	0.573831775700934	-0.80130023591833	0.899401143368801	1	protein_coding	TBX21	0.0257209009360002	0.0152255659477315
ENSG00000073910	1540.45732221821	1017.79417871592	2063.1204657205	2.02705076219182	1.01938221778627	0.0962619624215667	1	protein_coding	FRY	1.39033867411103	4.01844151172664
ENSG00000073921	12223.5457076313	11649.1384770432	12797.9529382194	1.09861797620829	0.135689803353882	0.817877622367887	1	protein_coding	PICALM	50.3369141395967	59.8332264789159
ENSG00000073969	4005.33138814687	4656.82162512249	3353.84115117125	0.720199617068871	-0.473531262441907	0.424604699915256	1	protein_coding	NSF	13.8880528716051	10.8680983139917
ENSG00000074047	545.341269372723	844.226029909376	246.456508836069	0.291931899875825	-1.77629622978844	0.00767955146975529	1	protein_coding	GLI2	2.63025152353223	0.882010553444143
ENSG00000074054	6646.6288866575	9097.56861601642	4195.68915729858	0.461187965091244	-1.11657322918675	0.0606386655054555	1	protein_coding	CLASP1	17.0035846086046	7.07959277913466
ENSG00000074071	5580.14177433948	7502.39467698486	3657.8888716941	0.487562842156975	-1.03633991453744	0.0816996219214513	1	protein_coding	MRPS34	99.4140375097577	52.022943842819
ENSG00000074181	1986.38367973279	2177.27664217187	1795.4907172937	0.824649786121191	-0.278146532009744	0.643941340118044	1	protein_coding	NOTCH3	3.12875730297138	3.19796458814446
ENSG00000074201	4642.52313641907	5641.55520406573	3643.49106877241	0.645830969826659	-0.630771470064239	0.287332110238231	1	protein_coding	CLNS1A	66.2991788875264	44.2774188341028
ENSG00000074211	5287.59519203862	6825.83311735119	3749.35726672604	0.549289325166069	-0.864361839949979	0.145528216246216	1	protein_coding	PPP2R2C	24.926430701472	14.0117596583196
ENSG00000074266	3032.78587076869	3013.23752213808	3052.33421939929	1.01297498022442	0.0185985410177015	0.976566837180311	1	protein_coding	EED	18.2051870565745	19.3480094656246
ENSG00000074276	127.162200953068	102.724006436525	151.60039546961	1.47580298635729	0.56150014038456	0.507734519342452	1	protein_coding	CDHR2	0.423117659250201	0.986026768873493
ENSG00000074317	19.1607473065014	30.6991283603409	7.62236625266194	0.248292595255212	-2.00988685772975	0.27324082352102	1	protein_coding	SNCB	0.3024507157806	0.0860584559762281
ENSG00000074319	4312.77648255323	3886.98194470163	4738.57102040484	1.21908747913378	0.285801654411163	0.630290637721404	1	protein_coding	TSG101	38.8917268312841	51.2057965593809
ENSG00000074356	2757.04684054685	2842.03084474387	2672.06283634982	0.940194875538247	-0.0889682776355532	0.881245891042843	1	protein_coding	C17orf85	16.9451128125287	13.921252518781
ENSG00000074370	939.802171358335	983.552843237077	896.051499479592	0.911035442214269	-0.13442091428249	0.829703581159736	1	protein_coding	ATP2A3	2.51634144651923	2.95699692494
ENSG00000074410	44.9824440581901	75.5670851946854	14.3978029216948	0.190530081775701	-2.39190929978063	0.0543006187675209	1	protein_coding	CA12	0.303264077476438	0.0445812661507618
ENSG00000074416	441.837922195561	324.702319195914	558.973525195209	1.7214953271028	0.783662264802826	0.241014355108646	1	protein_coding	MGLL	0.930267098641398	2.01309171765618
ENSG00000074527	6989.27259525775	7417.38170614084	6561.16348437467	0.884565975476588	-0.17695834434788	0.763090951211486	1	protein_coding	NTN4	28.7743800234538	28.481332558312
ENSG00000074582	2200.21546786528	2830.2234876822	1570.20744804836	0.554799808171429	-0.84996080605457	0.159033929778906	1	protein_coding	BCS1L	32.2222914697112	18.9026559183942
ENSG00000074590	4238.71842173068	4750.09974590968	3727.33709755169	0.784686069121244	-0.349812507262052	0.554477468754454	1	protein_coding	NUAK1	7.96985209744949	6.22516473437385
ENSG00000074603	4504.8377664212	4985.0661514369	4024.6093814055	0.807333194614768	-0.308763883577358	0.601410311564286	1	protein_coding	DPP8	12.3475124661104	10.6528214435151
ENSG00000074621	991.54074098756	786.369980307195	1196.71150166792	1.52181737812579	0.605795242231709	0.330924997138594	1	protein_coding	SLC24A1	2.23268008533079	4.55512388754219
ENSG00000074657	2940.11742893258	2738.12610260118	3142.10875526398	1.14753982743126	0.198544225831195	0.740251416380874	1	protein_coding	ZNF532	8.30786570206545	10.7112777466439
ENSG00000074660	68.2454203251361	48.4101639528453	88.0806766974268	1.81946660588101	0.863515572492041	0.402252332314268	1	protein_coding	SCARF1	0.155729027330059	0.326688707670652
ENSG00000074695	10311.9070120641	15410.9624368912	5212.85158723714	0.338256069897262	-1.56381227175101	0.00908259594165414	1	protein_coding	LMAN1	31.2657077753518	12.1082240988951
ENSG00000074696	12127.0081493749	15993.0651400315	8260.95115871828	0.516533327813484	-0.953066657084477	0.106688320638158	1	protein_coding	PTPLAD1	55.5078425459606	30.0352506321167
ENSG00000074706	1694.99300458352	1514.88391101221	1875.10209815484	1.2377860009761	0.307761910660902	0.61251741793033	1	protein_coding	IPCEF1	4.71265425432298	7.22238712164253
ENSG00000074755	4586.57750615455	4415.95154106443	4757.20347124468	1.07727710030486	0.107389391772644	0.857059138426868	1	protein_coding	ZZEF1	5.43400014700719	6.39078422045983
ENSG00000074771	3.20840099596302	4.72294282466784	1.69385916725821	0.358644859813084	-1.47937214103097	0.845530325899332	1	protein_coding	NOX3	0.0264124328159585	0.00977165193961025
ENSG00000074800	151135.173187103	182130.844147666	120139.502226539	0.659632929220566	-0.600264674223854	0.304650452906275	1	protein_coding	ENO1	1189.20167517624	808.220665311945
ENSG00000074803	6.59611933047944	4.72294282466784	8.46929583629104	1.79322429906542	0.842555953856395	0.846980607932807	1	protein_coding	SLC12A1	0.00584714984593142	0.049096104845886
ENSG00000074842	6659.51490647878	6956.89478073573	6362.13503222183	0.914507870643546	-0.128932508413042	0.826083509987052	1	protein_coding	C19orf10	86.2309569599192	81.3437821812238
ENSG00000074855	1098.19593523083	1055.57772131326	1140.8141491484	1.08074860440319	0.112030973248018	0.858136295942947	1	protein_coding	ANO8	2.82905947608591	3.17064833237056
ENSG00000074935	1004.9067795305	1075.6502283181	934.163330742902	0.868463842752649	-0.203462309241636	0.743176450881344	1	protein_coding	TUBE1	7.58345184650546	6.53709752236407
ENSG00000074964	2013.11713618281	2231.59048465555	1794.64378771007	0.804199426395688	-0.314374787767233	0.601301177018212	1	protein_coding	ARHGEF10L	6.52046127248037	6.09448148349215
ENSG00000074966	110.248437835054	90.9166493748559	129.580226295253	1.4252639883481	0.511229160966783	0.563592089566155	1	protein_coding	TXK	0.711994925355259	0.777265247336072
ENSG00000075035	189.599118873216	214.893898522387	164.304339224046	0.764583547293828	-0.387253939042536	0.613695948314541	1	protein_coding	WSCD2	1.14725715992042	0.727451389468592
ENSG00000075043	747.653987549375	1014.25197159742	481.056003501331	0.474296345457117	-1.07613934266475	0.0914723652016503	1	protein_coding	KCNQ2	7.47131082027123	2.90041763970909
ENSG00000075073	30.5942966854943	30.6991283603409	30.4894650106477	0.993170381020848	-0.00988685772974751	1	1	protein_coding	TACR2	0.19595567599018	0.203552499375493
ENSG00000075089	2505.9735999251	2339.03743391675	2672.90976593345	1.14273919996981	0.192496184093004	0.748904843385618	1	protein_coding	ACTR6	18.2775213506345	20.6931826642734
ENSG00000075131	1447.2302379043	1733.3200166531	1161.1404591555	0.669893873029616	-0.577995538094955	0.34341192397241	1	protein_coding	TIPIN	15.2377567134325	11.3034986860976
ENSG00000075142	23585.7033366895	27878.3507583081	19293.055915071	0.692044378174754	-0.531063539511224	0.364483298693349	1	protein_coding	SRI	396.310453549992	256.058762419009
ENSG00000075151	7628.39545332976	7040.72701587358	8216.06389078594	1.16693402148138	0.222722993288186	0.705867201316968	1	protein_coding	EIF4G3	18.7621860372856	22.0874014016586
ENSG00000075188	3610.01528039277	4400.60197688426	2819.42858390129	0.640691568724313	-0.642298089619554	0.280544055767549	1	protein_coding	NUP37	42.4773769827078	28.3128373858337
ENSG00000075213	328.863860814495	160.580056038706	497.147665590284	3.0959490104453	1.63038171082875	0.0210167315460702	1	protein_coding	SEMA3A	0.45475162829825	2.28390438159673
ENSG00000075218	6166.60878562735	7235.54840739113	5097.66916386358	0.704531139430468	-0.505264621554596	0.391755261674961	1	protein_coding	GTSE1	28.0696102727441	20.5297736364294
ENSG00000075223	7019.3937700423	6384.23796324475	7654.54957683984	1.19897623191813	0.261803059558036	0.657426626001849	1	protein_coding	SEMA3C	17.0142031835582	20.8143687491384
ENSG00000075234	2497.73189917236	2834.94643050687	2160.51736783784	0.762101655462872	-0.391944645658912	0.512400691624286	1	protein_coding	TTC38	15.1687220940008	13.7737953053453
ENSG00000075239	4978.16657199503	5679.33874666308	4276.99439732698	0.753079643266559	-0.409125647161853	0.488649766875314	1	protein_coding	ACAT1	41.7368744681266	31.5732519046314
ENSG00000075240	3408.06257625737	4059.36935780201	2756.75579471273	0.679109376783937	-0.558284142456031	0.34828445229365	1	protein_coding	GRAMD4	16.6531093274323	12.8677436484256
ENSG00000075275	17354.9486009692	19410.1142736786	15299.7829282598	0.788237653448916	-0.343297427438343	0.557276990142923	1	protein_coding	CELSR1	23.5582685388155	20.5072125999623
ENSG00000075290	27.7969462040614	31.8798640665079	23.7140283416149	0.743856005538248	-0.426904721136832	0.790242386934099	1	protein_coding	WNT8B	0.171846948511537	0.131864207801695
ENSG00000075292	8391.37969396131	7812.92816770677	8969.83122021584	1.14807547537566	0.199217489026586	0.735558021038911	1	protein_coding	ZNF638	23.93613424511	29.2917283773168
ENSG00000075303	10632.4946880223	9961.86715293064	11303.122223114	1.13463892356653	0.182233261341819	0.757022014131366	1	protein_coding	SLC25A40	56.5417104877378	64.1431195327169
ENSG00000075336	1047.98018361517	1374.37636197834	721.584005251997	0.525026495808845	-0.929537863713413	0.135326042954888	1	protein_coding	TIMM21	12.4896266832099	6.78072417916325
ENSG00000075340	1077.2130478918	1569.19775349589	585.228342287711	0.37294747649487	-1.42295562991888	0.0234323210841627	1	protein_coding	ADD2	4.01240371766018	1.48388074521809
ENSG00000075391	7422.91985317385	6965.15993067889	7880.67977566881	1.13144275997991	0.178163600086946	0.762962152184212	1	protein_coding	RASAL2	11.7135226640332	14.1748013963226
ENSG00000075399	3118.24023813838	2892.80248010905	3343.6779961677	1.1558611481976	0.208968099535497	0.726734077886538	1	protein_coding	VPS9D1	17.266371536911	19.4792743072854
ENSG00000075407	1817.66675461618	2745.21051683818	890.122992394188	0.324245804441765	-1.62484018795155	0.0084904154265926	1	protein_coding	ZNF37A	5.4131520379901	1.80780630406377
ENSG00000075413	7291.82232632161	7646.44443313723	6937.20021950599	0.907245227525933	-0.140435532317808	0.810728931416924	1	protein_coding	MARK3	40.6269565786029	38.2167579547472
ENSG00000075415	34803.1849782746	39324.4026938906	30281.9672626586	0.770055364817104	-0.376965919630955	0.518646658634845	1	protein_coding	SLC25A3	344.42011767395	274.315865272853
ENSG00000075420	14662.8877432783	12809.8016762053	16515.9738103512	1.28932314705778	0.366613896151041	0.532435840092037	1	protein_coding	FNDC3B	31.7399313983823	38.5186845507033
ENSG00000075426	9046.31144447301	10873.3951180915	7219.22777085448	0.663935016841509	-0.590886051309615	0.315442843366289	1	protein_coding	FOSL2	26.3479236340779	18.0200748792252
ENSG00000075429	0.59036785308348	1.18073570616696	0	0	-Inf	0.982585923504889	1	protein_coding	CACNG5	0.0188430340470898	0
ENSG00000075461	1948.00701055408	2424.05040476077	1471.96361634738	0.607233089483819	-0.719677686325169	0.233873881417828	1	protein_coding	CACNG4	7.89998696387791	4.94870220937215
ENSG00000075539	4844.91309898771	4365.17990569925	5324.64629227618	1.21979996410325	0.286644578560247	0.628699497785779	1	protein_coding	FRYL	7.08048846698932	9.6577048848517
ENSG00000075568	4817.86376814901	5467.98705525919	4167.74048103882	0.762207452014764	-0.391744381604522	0.507415864456077	1	protein_coding	TMEM131	9.5326887087461	8.06825687072459
ENSG00000075618	83253.3835959982	103855.151243033	62651.615948963	0.603259589910478	-0.729149149997402	0.213397316725881	1	protein_coding	FSCN1	423.637125459512	266.372463939665
ENSG00000075624	256390.60387135	251508.512770624	261272.694972077	1.03882247202645	0.0549491281494251	0.925768714983874	1	protein_coding	ACTB	1530.72096640869	1640.15038022492
ENSG00000075643	5407.57228517227	6398.40679171875	4416.73777862578	0.690287117152697	-0.534731535409869	0.365586372865095	1	protein_coding	MOCOS	13.4146680126856	9.53779569620287
ENSG00000075651	2952.01168593524	3082.90092880193	2821.12244306855	0.915086961346138	-0.128019244669459	0.829577167915535	1	protein_coding	PLD1	14.5596979855936	11.7823288339068
ENSG00000075673	14.2060713058569	10.6266213555026	17.7855212562112	1.67367601246106	0.74302028030548	0.750789380766609	1	protein_coding	ATP12A	0.0312067081823169	0.0542731597448803
ENSG00000075702	2290.66865088818	2628.31768192765	1953.01961984871	0.743068325902041	-0.428433220721155	0.475067915680735	1	protein_coding	WDR62	6.44204723415958	4.91293179748815
ENSG00000075711	12949.1229720765	14945.7525686614	10952.4933754916	0.732816452378386	-0.448476201307498	0.444372185333193	1	protein_coding	DLG1	59.6349541325856	45.2023017368193
ENSG00000075790	6642.98184786415	6884.86990265954	6401.09379306877	0.929733442108485	-0.105110945194158	0.857733298805815	1	protein_coding	BCAP29	53.9579561158959	54.6835274194117
ENSG00000075826	778.886929832948	821.792051492204	735.981808173691	0.895581560855086	-0.159103270065296	0.801592823679483	1	protein_coding	SEC31B	2.98940920291776	2.74029948381622
ENSG00000075856	7113.86642017708	8942.89223850855	5284.84060184561	0.590954297658739	-0.758881533165776	0.199178487552542	1	protein_coding	SART3	29.7697814848415	20.4307318358285
ENSG00000075884	43.0168501548164	43.6872211281775	42.3464791814552	0.969310431927254	-0.0449693168851929	0.991827838904601	1	protein_coding	ARHGAP15	0.173238792917349	0.170966270159988
ENSG00000075886	32.1336670687681	23.6147141233392	40.652620014197	1.7214953271028	0.783662264802826	0.584284164996753	1	protein_coding	TUBA3D	0.266035996022388	0.430615701519722
ENSG00000075891	64.1280183591216	73.2056137823515	55.0504229358918	0.751997286704854	-0.411200638389389	0.700720912921705	1	protein_coding	PAX2	0.370782313251695	0.246875149268647
ENSG00000075914	2065.37572609384	2310.69977696874	1820.05167521894	0.78766254853175	-0.344350414229988	0.566839737722486	1	protein_coding	EXOSC7	25.6825699025949	19.746070500022
ENSG00000075945	1189.68364136077	965.841807644573	1413.52547507697	1.46351655508078	0.549439065389882	0.373005309523945	1	protein_coding	KIFAP3	3.67042445624053	5.5978163956725
ENSG00000075975	1895.63945087577	2437.0384975286	1354.24040422294	0.555691018256901	-0.84764517297389	0.162010570175078	1	protein_coding	MKRN2	10.9913767703672	6.51103613888694
ENSG00000076003	10149.3530859372	13491.0861786637	6807.61999321074	0.50460132735473	-0.986784093556171	0.0953905681224914	1	protein_coding	MCM6	39.9373632816781	20.7625732575428
ENSG00000076043	6222.62752219143	6775.06148198601	5670.19356239685	0.836921344178668	-0.256836053587959	0.662470162466979	1	protein_coding	REXO2	79.7190407946551	72.1002307137606
ENSG00000076053	4816.63751342613	4641.47206094232	4991.80296590994	1.07547840434409	0.104978555668939	0.860153160270402	1	protein_coding	RBM7	24.7751447278421	28.7076810794724
ENSG00000076067	4508.03927059645	4348.64960581291	4667.42893537999	1.07330536108059	0.1020605889018	0.864181896148024	1	protein_coding	RBMS2	17.8871375074191	18.8286304297933
ENSG00000076108	19391.9080463589	17472.5269798587	21311.2891128591	1.21970274462449	0.286529589501656	0.625257011394314	1	protein_coding	BAZ2A	31.8510474026972	44.1752027716042
ENSG00000076201	5972.39845242503	6233.10379285538	5711.69311199468	0.916348147217063	-0.126032270759514	0.830131763982205	1	protein_coding	PTPN23	13.5009111793874	13.3019492903473
ENSG00000076242	4189.30683941022	5008.68086556024	3369.9328132602	0.672818433378718	-0.571710862867785	0.335225162558104	1	protein_coding	MLH1	23.322950814066	16.9564155115276
ENSG00000076248	4315.51727910482	5805.67746722294	2825.35709098669	0.48665415999042	-1.03903120740692	0.0819229117281099	1	protein_coding	UNG	31.6203897152491	16.031199805874
ENSG00000076258	578.121858224426	399.088668684432	757.155047764419	1.89721008682188	0.923879443870166	0.15577773532385	1	protein_coding	FMO4	4.02994313885096	6.01586280640765
ENSG00000076321	1940.90604394736	1813.61004467245	2068.20204322227	1.14037857768692	0.189512843235279	0.754561777733481	1	protein_coding	KLHL20	7.8613414073782	9.25736854661559
ENSG00000076344	11.241817763155	10.6266213555026	11.8570141708075	1.11578400830737	0.158057779584324	0.992905782494151	1	protein_coding	RGS11	0.119299876794243	0.163091347428408
ENSG00000076351	6484.27496833126	8008.93029493049	4959.61964173203	0.619261182092119	-0.69138008021961	0.242078394870137	1	protein_coding	SLC46A1	18.1970286847957	12.2540500198296
ENSG00000076356	8927.78268368921	10007.9158454711	7847.64952190728	0.784144235731014	-0.350809046369866	0.550145506426282	1	protein_coding	PLXNA2	13.9826077447795	11.4207545631991
ENSG00000076382	11378.2796371583	13032.9607246709	9723.59854964574	0.746077484238815	-0.422602624833012	0.471271307870776	1	protein_coding	SPAG5	47.6498545321095	37.1764192698992
ENSG00000076513	6909.22257659923	7384.32110636816	6434.1240468303	0.871322353693636	-0.198721539050179	0.735104636664894	1	protein_coding	ANKRD13A	27.2111737911799	23.7575444816521
ENSG00000076554	8443.09205567182	8151.79931537669	8734.38479596695	1.07146710291203	0.0995875558527725	0.866422779489997	1	protein_coding	TPD52	63.2659801932116	65.3143243199033
ENSG00000076555	471.290105370885	536.0540105998	406.52620014197	0.758367985507843	-0.399030032713364	0.546045591110534	1	protein_coding	ACACB	2.29164001043885	1.79237415469982
ENSG00000076604	17776.5126289951	13587.9065065694	21965.1187514208	1.61651971485094	0.692891102480546	0.238635076927464	1	protein_coding	TRAF4	96.7723198144921	159.825749633757
ENSG00000076641	597.430197494198	520.704446419629	674.155948568767	1.29469981138873	0.372617633955161	0.565142316446661	1	protein_coding	PAG1	1.03738185473186	1.35030251962227
ENSG00000076650	1171.62638536845	1296.44780537132	1046.80496536557	0.807440886573719	-0.308571452131792	0.615927351659048	1	protein_coding	GPATCH1	4.21251377511959	4.24232920337395
ENSG00000076662	801.112624264569	1005.98682165425	596.238426874889	0.592690096968101	-0.754650142619509	0.231946867594812	1	protein_coding	ICAM3	9.54208736312105	5.30775385292128
ENSG00000076685	9200.94230296417	8908.65090302971	9493.23370289863	1.06561967757319	0.0916926283580978	0.876913827906282	1	protein_coding	NT5C2	51.5871585195284	51.0014245568231
ENSG00000076706	205.548706455469	201.90580575455	209.191607156389	1.03608515057113	0.051142575667812	0.953769024415206	1	protein_coding	MCAM	1.23387590120543	1.01174710330568
ENSG00000076716	1324.66683700305	1336.592819381	1312.74085462511	0.982154651431591	-0.0259778837012502	0.966652335326068	1	protein_coding	GPC4	4.306863796743	4.27462178661718
ENSG00000076770	1438.4119629399	1697.89794546809	1178.92598041171	0.694344429568586	-0.526276605621537	0.388213179833093	1	protein_coding	MBNL3	4.16688445033709	2.7170863320823
ENSG00000076826	2402.70336528806	2393.35127640043	2412.05545417569	1.00781505747179	0.0112309164685313	0.986695141402436	1	protein_coding	CAMSAP3	7.6959573499093	8.12625685569073
ENSG00000076864	2739.56340003789	2577.54604656247	2901.58075351331	1.12571442026535	0.17084088006224	0.776005247948754	1	protein_coding	RAP1GAP	10.5068109004181	11.7231246834635
ENSG00000076924	7407.81857453937	7541.35895528837	7274.27819379037	0.964584531371404	-0.0520204204839088	0.928933330456088	1	protein_coding	XAB2	31.998902975072	31.6776152110178
ENSG00000076928	5044.80365372975	5848.18395264495	4241.42335481455	0.725254778091631	-0.463440199732764	0.432987670093837	1	protein_coding	ARHGEF1	24.3772946403019	19.6041290063889
ENSG00000076944	9873.21266074984	10006.735109765	9739.6902117347	0.973313483858517	-0.0390235532229366	0.946339652015256	1	protein_coding	STXBP2	78.639000648502	90.5946236592308
ENSG00000076984	3659.51652138251	4502.14524761462	2816.8877951504	0.625676791890017	-0.676510503469814	0.255812945641858	1	protein_coding	MAP2K7	19.1326249902388	14.1234743749116
ENSG00000077009	6.77543666903283	0	13.5508733380657	Inf	Inf	0.226145801773256	1	protein_coding	NMRK2	0	0.234790084994191
ENSG00000077044	4357.90100111812	4338.02298445741	4377.77901777884	1.0091645511017	0.0131614348037868	0.98354800640477	1	protein_coding	DGKD	10.814398120248	11.8212254648683
ENSG00000077063	5.6719453548581	1.18073570616696	10.1631550035492	8.60747663551402	3.10559035969019	0.492563210839811	1	protein_coding	CTTNBP2	0.00302683896345933	0.0450323999787159
ENSG00000077080	20.455970236514	18.8917712986714	22.0201691743567	1.16559579439252	0.221067577110124	0.929585182098372	1	protein_coding	ACTL6B	0.437405650300807	0.482628823593283
ENSG00000077092	621.084913177676	589.187117377313	652.982708978039	1.10827730226809	0.148318903546806	0.820328516726758	1	protein_coding	RARB	2.8001933859808	3.03162829609449
ENSG00000077097	6406.4291735728	7934.54394544197	4878.31440170364	0.614819759679573	-0.701764562367416	0.235200925524398	1	protein_coding	TOP2B	17.4980783462694	14.1781171721397
ENSG00000077147	25533.7420726189	24769.4736439705	26298.0105012673	1.06171051025418	0.086390449424693	0.883396272974638	1	protein_coding	TM9SF3	71.7008077418614	81.1475466936079
ENSG00000077150	8389.18236688195	5595.50651152522	11182.8582222387	1.99854261615191	0.998948336558967	0.0919799305823349	1	protein_coding	NFKB2	26.5350775539709	53.0366257000347
ENSG00000077152	4678.98662753183	5378.2511415905	3979.72211347316	0.73996583809514	-0.434469427319265	0.462605805248795	1	protein_coding	UBE2T	75.6394050182419	58.0035210620148
ENSG00000077157	2024.86242185806	1559.75186784655	2489.97297586957	1.59639044337694	0.674813547445931	0.264198310496056	1	protein_coding	PPP1R12B	2.14296224041458	4.612262347489
ENSG00000077232	12571.3123746576	13453.3026360663	11689.3221132489	0.868881227863821	-0.20276911426063	0.728771268364427	1	protein_coding	DNAJC10	35.8642435549181	32.339069306407
ENSG00000077235	13284.6726108907	13658.7506489394	12910.5945728421	0.945225145745272	-0.0812700851699174	0.888984968325546	1	protein_coding	GTF3C1	22.5517421519908	24.5178128998204
ENSG00000077238	15461.3354360191	18224.655624687	12698.0152473512	0.696749255999685	-0.521288538090948	0.374010296955714	1	protein_coding	IL4R	76.4005513589481	55.6953333145151
ENSG00000077254	6201.79498554396	5968.61899467398	6434.97097641393	1.07813398411862	0.108536478843678	0.854921294261308	1	protein_coding	USP33	19.9717552757201	22.0367535197864
ENSG00000077264	46.2624939826328	30.6991283603409	61.8258596049246	2.01392882818116	1.01001269970796	0.400686007780908	1	protein_coding	PAK3	0.135759652930284	0.356107984713047
ENSG00000077274	19.1855758610704	18.8917712986714	19.4793804234694	1.03110397196262	0.0441898150260452	1	1	protein_coding	CAPN6	0.0581587333468524	0.0795897570201759
ENSG00000077279	5.6719453548581	1.18073570616696	10.1631550035492	8.60747663551402	3.10559035969019	0.492563210839811	1	protein_coding	DCX	0.001387145785888	0.0769750094077789
ENSG00000077312	6035.22573039757	7690.13165426541	4380.31980652973	0.569602706879555	-0.811972092557014	0.170549055817901	1	protein_coding	SNRPA	69.7675150568849	38.2636139886361
ENSG00000077327	6.17265453866489	4.72294282466784	7.62236625266194	1.61390186915888	0.690552860411345	0.892982406640612	1	protein_coding	SPAG6	0.0254588071868943	0.0423849239362592
ENSG00000077348	699.132095100969	970.564750469241	427.699439732697	0.440670691497828	-1.18222714707349	0.0656531183253015	1	protein_coding	EXOSC5	11.3296542036953	5.00298722170033
ENSG00000077380	9922.708384283	10755.3215474748	9090.09522109117	0.845171869661616	-0.242683344859018	0.678740646771742	1	protein_coding	DYNC1I2	51.2457045657847	44.2168413367232
ENSG00000077420	0.423464791814552	0	0.846929583629104	Inf	Inf	1	1	protein_coding	APBB1IP	0	0.00351482400593853
ENSG00000077454	7766.93464973197	6163.44038619153	9370.42891327241	1.52032441723064	0.604379208662279	0.305874723380268	1	protein_coding	LRCH4	29.8947573353518	48.0847798391153
ENSG00000077458	1156.50579563597	1237.41102006297	1075.60057120896	0.869234679317971	-0.20218236090889	0.742703248380593	1	protein_coding	FAM76B	8.20766480781309	9.17857811313667
ENSG00000077463	2708.9497922544	2636.58283187082	2781.31675263798	1.05489450929348	0.0770987349243635	0.898702586241444	1	protein_coding	SIRT6	22.6643082060986	26.7895964007431
ENSG00000077498	7.09682851428622	8.26514994316872	5.92850708540373	0.717289719626168	-0.479372141030968	0.924490487033151	1	protein_coding	TYR	0.0678658494367936	0.0502139686457506
ENSG00000077514	4929.06948469911	5667.53138960141	4190.60757979681	0.739406152647975	-0.435561046550479	0.461175903404813	1	protein_coding	POLD3	22.9098446339329	17.5472930720588
ENSG00000077549	14612.830618539	14825.3175266323	14400.3437104457	0.971334589264394	-0.0419597579196138	0.942175275397507	1	protein_coding	CAPZB	114.947796918479	113.309875704809
ENSG00000077585	1307.30202181037	1297.62854107749	1316.97550254326	1.01490947590418	0.0213510530377658	0.974445939217061	1	protein_coding	GPR137B	8.03268877905704	8.23007060278289
ENSG00000077616	39.7436190441456	29.518392654174	49.9688454341171	1.69280373831776	0.759414718556149	0.557341828129292	1	protein_coding	NAALAD2	0.165501143208526	0.163680065394266
ENSG00000077684	1374.97500601628	1779.36870919361	970.581302838953	0.545463847837816	-0.874444513871887	0.154196403256499	1	protein_coding	JADE1	5.07072660828466	3.02730823859685
ENSG00000077713	3589.65034818968	3855.10208063512	3324.19861574423	0.862285497559789	-0.213762478798409	0.7183937677483	1	protein_coding	SLC25A43	16.1484145096621	14.8848446826944
ENSG00000077721	11112.9672204913	10964.3117674664	11261.6226735162	1.02711623970161	0.0385994620372334	0.948526334363797	1	protein_coding	UBE2A	75.5761482406246	78.6224530965548
ENSG00000077782	1152.70288869449	1354.3038549735	951.101922415484	0.70228104197052	-0.509879604646192	0.40793706249265	1	protein_coding	FGFR1	5.22485728778046	3.82026798840405
ENSG00000077800	14.2060713058569	10.6266213555026	17.7855212562112	1.67367601246106	0.74302028030548	0.750789380766609	1	protein_coding	FKBP6	0.117357978598179	0.108956947904011
ENSG00000077809	24621.1657907095	25176.8274625981	24065.504118821	0.955859277924193	-0.0651298553261699	0.910533219447067	1	protein_coding	GTF2I	82.2304906397327	86.9657865093651
ENSG00000077935	692.567701145772	507.716353651793	877.419048639752	1.72816778961095	0.789243297066126	0.21729721645864	1	protein_coding	SMC1B	1.40816995772818	2.47918837220875
ENSG00000077942	20703.5936874148	24861.5710290515	16545.6163457782	0.665509686674431	-0.587468429778806	0.316297535762213	1	protein_coding	FBLN1	117.820258727754	78.4804016381888
ENSG00000077943	13.1922386609589	9.44588564933568	16.9385916725821	1.79322429906542	0.842555953856395	0.727857159421753	1	protein_coding	ITGA8	0.0149986861298332	0.0277464717180155
ENSG00000077984	3.55462139578534	1.18073570616696	5.92850708540373	5.02102803738318	2.32798278102664	0.731969994620214	1	protein_coding	CST7	0.0163472214876485	0.0844413155590839
ENSG00000078018	1052.3403536703	791.092923131863	1313.58778420874	1.66047217185102	0.731593544659988	0.239176993842713	1	protein_coding	MAP2	2.10336502899097	3.89589641210879
ENSG00000078043	1931.45188211317	2040.31130025651	1822.59246396983	0.8932913637937	-0.162797280637812	0.786915435831599	1	protein_coding	PIAS2	9.45021322656435	7.29661156242646
ENSG00000078053	74.3435892000942	88.555177962522	60.1320004376664	0.679034267912772	-0.558443712022167	0.576205599584848	1	protein_coding	AMPH	0.636053547238738	0.247376458384681
ENSG00000078061	4905.61615618046	4818.58241686736	4992.64989549357	1.03612420906549	0.0511969615780565	0.9321464619131	1	protein_coding	ARAF	25.1160434921113	28.0132145721938
ENSG00000078070	7728.47108061226	7901.48334566929	7555.45881555524	0.956207649250605	-0.0646041482147502	0.911901846748309	1	protein_coding	MCCC1	36.5231335150584	36.8359052345781
ENSG00000078081	14426.1323024579	9726.90074740341	19125.3638575124	1.96623409184245	0.975435093314022	0.0986787694600951	1	protein_coding	LAMP3	39.2801137589723	74.429064645209
ENSG00000078098	23.6643712324771	23.6147141233392	23.7140283416149	1.00420560747664	0.00605468613927411	1	1	protein_coding	FAP	0.55286891355223	0.154361130499094
ENSG00000078114	1709.03355219225	1362.56900491667	2055.49809946784	1.50854605678744	0.593158743474683	0.328797127511125	1	protein_coding	NEBL	3.98497381291591	7.10638136161305
ENSG00000078124	3422.16381588838	4039.29685079717	2805.03078097959	0.694435414031531	-0.526087572299542	0.3765826258523	1	protein_coding	ACER3	15.7615100319039	9.15587559779557
ENSG00000078140	6894.92546725996	8262.78847175638	5527.06246276353	0.668910075775989	-0.580115818178953	0.325345260905283	1	protein_coding	UBE2K	50.6941540065351	35.2190736710561
ENSG00000078142	990.238621236833	882.009572506719	1098.46766996695	1.24541468052897	0.316626190431494	0.611661201683149	1	protein_coding	PIK3C3	5.98897822151152	8.13142424671981
ENSG00000078177	1185.76486783131	1258.66426277398	1112.86547288864	0.884163875786853	-0.177614303467814	0.772822856686143	1	protein_coding	N4BP2	1.48908725438664	1.28278576033187
ENSG00000078237	3461.46603840686	3271.81864178864	3651.11343502507	1.11592781714486	0.158243710666108	0.791147521644918	1	protein_coding	C12orf5	28.7877093388765	33.2074862770078
ENSG00000078246	3494.61629684881	4060.55009350817	2928.68250018944	0.721252646253937	-0.471423387915477	0.427728350720183	1	protein_coding	TULP3	16.1300862552473	12.0478134389885
ENSG00000078269	9113.92235729249	8847.25264630903	9380.59206827596	1.06028305546236	0.0844494612019555	0.886659667454221	1	protein_coding	SYNJ2	24.4423443086616	23.0974643585403
ENSG00000078295	53.1551766037967	55.4945781898471	50.8157750177462	0.915689003778087	-0.127070397100087	0.925909043933625	1	protein_coding	ADCY2	0.256980309072057	0.23278887987647
ENSG00000078304	9617.70752313754	10886.3832108594	8349.03183541571	0.766924301092708	-0.382843910676437	0.514252806629351	1	protein_coding	PPP2R5C	58.1119147950694	47.1779288494577
ENSG00000078319	549.277974636041	623.428452856155	475.127496415927	0.762120327102804	-0.391909299780629	0.546757245162192	1	pseudogene	PMS2P1	14.1771154664248	8.28047987372777
ENSG00000078328	4.22223364086106	5.9036785308348	2.54078875088731	0.430373831775701	-1.21633773519717	0.835945316215405	1	protein_coding	RBFOX1	0.0223598314980575	0.0750439001779099
ENSG00000078369	24092.4817227243	28332.9340051824	19852.0294402662	0.700669737791189	-0.513193507891462	0.38071610262161	1	protein_coding	GNB1	116.574196470158	80.4284055558565
ENSG00000078399	1626.69654778511	2014.33511472083	1239.05798084938	0.615120081953742	-0.701060018210771	0.248975556576402	1	protein_coding	HOXA9	20.9975078664099	12.9325490854048
ENSG00000078401	528.753036192391	355.401447556255	702.104624828527	1.97552550687739	0.98223647370508	0.134966180240786	1	protein_coding	EDN1	1.99715381463666	4.0699489330034
ENSG00000078403	4040.5700039009	4130.21350017202	3950.92650762977	0.956591349930267	-0.0640253492134994	0.913534746597791	1	protein_coding	MLLT10	17.1401118169009	16.5130436487953
ENSG00000078487	1198.33777199219	1039.04742142692	1357.62812255745	1.3066084324554	0.385826855598921	0.531472581201479	1	protein_coding	ZCWPW1	6.86183704488022	9.19677118406737
ENSG00000078549	7.35339024483185	7.08441423700176	7.62236625266194	1.07593457943925	0.105590359690188	1	1	protein_coding	ADCYAP1R1	0.0117264997033014	0.0130158871840092
ENSG00000078579	0.59036785308348	1.18073570616696	0	0	-Inf	0.982585923504889	1	protein_coding	FGF20	0.00814623677989658	0
ENSG00000078618	12298.8865771066	12955.0321680639	11642.7409861493	0.898704135590679	-0.154081853863124	0.791997420882437	1	protein_coding	NRD1	42.9412352387418	44.4417326901908
ENSG00000078668	5802.42768530269	7759.79506092926	3845.06030967613	0.495510548859221	-1.01301232380276	0.0885310375546929	1	protein_coding	VDAC3	71.8534520860524	38.1258803284099
ENSG00000078674	8826.22010186086	9532.07935588586	8120.36084783585	0.851898158277679	-0.231247123743408	0.693293804294376	1	protein_coding	PCM1	24.3926477200153	24.8468458412
ENSG00000078687	1165.63580689662	963.480336232239	1367.791277561	1.41963590342679	0.505520966578824	0.412845834273934	1	protein_coding	TNRC6C	1.85635835916629	3.1200479072707
ENSG00000078699	3776.31969762376	4013.3206652615	3539.31872998603	0.881892832691308	-0.181324744250231	0.759401269698135	1	protein_coding	CBFA2T2	8.44725657905061	7.0645351821211
ENSG00000078725	23.8436885710304	18.8917712986714	28.7956058433895	1.52424065420561	0.608090700219372	0.723224268667219	1	protein_coding	BRINP1	0.126106329061421	0.180394603378078
ENSG00000078747	12558.5367039678	12802.7172619683	12314.3561459672	0.961854885489669	-0.0561088430711836	0.92304027667515	1	protein_coding	ITCH	32.0679075636518	30.5400231617243
ENSG00000078795	81.6818064393561	62.5789924268489	100.784620451863	1.61051842708517	0.687525167713776	0.478363831078327	1	protein_coding	PKD2L2	0.789731208869363	1.23209358176382
ENSG00000078804	2176.41040149025	1181.91644187313	3170.90436110737	2.68284986041995	1.42376631971644	0.0197676033667639	1	protein_coding	TP53INP2	3.69803015398058	8.71939465677893
ENSG00000078808	15821.9757085894	17169.0779033738	14474.873513805	0.843078096288483	-0.246261817326714	0.673508576894035	1	protein_coding	SDF4	124.77528744838	105.745879906867
ENSG00000078814	472.673607606031	321.160112077413	624.18710313465	1.94353868884002	0.958685826813762	0.149204134187418	1	protein_coding	MYH7B	0.633913228526348	1.72823358141516
ENSG00000078900	3202.55111263375	4564.72424004147	1840.37798522604	0.403173968118899	-1.31052560406092	0.0299398353820339	1	protein_coding	TP73	11.5494911045328	4.80274061314469
ENSG00000078902	4225.54549416772	4288.4320847984	4162.65890353705	0.97067152311746	-0.0429449270939398	0.94176818627276	1	protein_coding	TOLLIP	17.8815588743428	16.8812961605576
ENSG00000078967	623.596735281566	723.790987880346	523.402482682786	0.723140369867817	-0.467652376817375	0.466716106908768	1	protein_coding	UBE2D4	5.74173328650501	4.11876820024556
ENSG00000079101	18.0944988241801	14.1688284740035	22.0201691743567	1.5541277258567	0.636105076388968	0.753846901922348	1	protein_coding	CLUL1	0.137564625901271	0.129388132762699
ENSG00000079102	5.06916322449016	5.9036785308348	4.23464791814552	0.717289719626168	-0.479372141030968	0.957488175063825	1	protein_coding	RUNX1T1	0.113056835033543	0.0149991404693076
ENSG00000079112	25.5499620155731	12.9880927678366	38.1118312633097	2.93436703483432	1.55304933666141	0.329130647581494	1	protein_coding	CDH17	0.246849823621305	0.821694095432712
ENSG00000079134	2849.49872221255	3139.57624269795	2559.42120172715	0.81521231015806	-0.294752257723806	0.620907188751477	1	protein_coding	THOC1	20.3081201738529	18.4908447303274
ENSG00000079150	338.490443166527	375.473954561093	301.506931771961	0.803003585493446	-0.316521665348925	0.646975333154782	1	protein_coding	FKBP7	4.2057872079953	4.19398227872662
ENSG00000079156	55.3125021230083	76.7478209008524	33.8771833451642	0.441409058231488	-1.17981185917206	0.286260579282563	1	protein_coding	OSBPL6	0.525369590776774	0.138727561468675
ENSG00000079215	24111.7597159829	32375.773063098	15847.7463688678	0.489493991015494	-1.03063694534513	0.0807045752700475	1	protein_coding	SLC1A3	122.514848545137	77.3759669266348
ENSG00000079246	27290.3278242672	32235.2655140642	22345.3901344703	0.693197024380675	-0.52866263329242	0.366463400179911	1	protein_coding	XRCC5	115.271358453767	80.5938146776919
ENSG00000079257	51.3440714844074	30.6991283603409	71.9890146084738	2.34498562185478	1.22957907696564	0.285574899038665	1	protein_coding	LXN	0.360602818783049	0.896914917528398
ENSG00000079263	24.2795676401295	12.9880927678366	35.5710425124224	2.73874256584537	1.4535136631105	0.373068424085434	1	protein_coding	SP140	0.159246071304246	0.643474482046095
ENSG00000079277	2965.82187973214	3120.68447139927	2810.959288065	0.900750881361805	-0.150799936594238	0.799866301375872	1	protein_coding	MKNK1	20.5016689371115	18.0708454831876
ENSG00000079308	501.735430728966	637.597281330158	365.873580127773	0.573831775700934	-0.80130023591833	0.223049638158875	1	protein_coding	TNS1	1.31714415277385	0.831628663921861
ENSG00000079313	5808.74241434806	5602.59092576222	6014.8939029339	1.07359148341097	0.102445132081532	0.863157220070764	1	protein_coding	REXO1	24.345532585857	28.5839518330429
ENSG00000079332	12882.8900440356	11241.7846584156	14523.9954296555	1.29196527695296	0.369567296470741	0.529397408655536	1	protein_coding	SAR1A	46.694617004285	62.6078596323394
ENSG00000079335	601.726916798766	491.186053765455	712.267779832076	1.45009772645579	0.536150131083084	0.406988952420498	1	protein_coding	CDC14A	1.41212399818289	2.1622606858991
ENSG00000079337	1151.26972935021	867.840744032715	1434.6987146677	1.65318202047174	0.725245578577504	0.240982466916624	1	protein_coding	RAPGEF3	2.87814802799992	4.77287484222159
ENSG00000079385	4230.29326554696	2473.64130441978	5986.94522667414	2.42029643343073	1.2751837569419	0.033677608433488	1	protein_coding	CEACAM1	9.92113107111062	24.835065593623
ENSG00000079387	5002.23923501375	5669.89286101374	4334.58560901375	0.764491625374162	-0.387427397221938	0.511880207133262	1	protein_coding	SENP1	17.3622618749926	12.7987382237901
ENSG00000079393	10.227985118257	9.44588564933568	11.0100845871784	1.16559579439252	0.221067577110124	0.976589318790861	1	protein_coding	DUSP13	0.108507146247125	0.139758553948647
ENSG00000079432	9837.45678344229	10296.0153577759	9378.8982091087	0.910925040727086	-0.13459575416486	0.817976514245381	1	protein_coding	CIC	25.7254188908282	23.7757777102481
ENSG00000079435	225.646042014877	230.243462702557	221.048621327196	0.960064701653487	-0.058796458210694	0.941916308095359	1	protein_coding	LIPE	2.62758614071841	1.96982651348486
ENSG00000079459	32285.540578338	36171.8383584248	28399.2427982511	0.78512025064484	-0.34901445779694	0.550055271920604	1	protein_coding	FDFT1	258.852158106374	201.548412192577
ENSG00000079462	1904.42875919317	2244.57857742339	1564.27894096296	0.696914314649938	-0.520946806697081	0.388114545652274	1	protein_coding	PAFAH1B3	30.6747059090335	21.8884139653534
ENSG00000079482	2465.99273024841	2583.44972509331	2348.53573540351	0.909069649233713	-0.137537262784046	0.817978382168512	1	protein_coding	OPHN1	3.70593406270253	3.6471745181627
ENSG00000079557	5.6719453548581	1.18073570616696	10.1631550035492	8.60747663551402	3.10559035969019	0.492563210839811	1	protein_coding	AFM	0.00663863208634251	0.0589453076538518
ENSG00000079616	9870.36703252341	10594.7414914361	9145.99257361069	0.863257737907388	-0.212136733992213	0.717212203733651	1	protein_coding	KIF22	62.5405136594149	58.0257126702272
ENSG00000079691	4383.54889798783	4465.54244072344	4301.55535525222	0.963277230560896	-0.0539770303639311	0.926886122667088	1	protein_coding	LRRC16A	9.49031723484194	9.71355656200151
ENSG00000079739	9069.68476987137	9867.40829643728	8271.96124330546	0.838311438505299	-0.2544417801802	0.664353981795718	1	protein_coding	PGM1	44.9876974335398	39.0138153993842
ENSG00000079785	7854.49806487588	9188.48526539128	6520.51086436047	0.709639366666907	-0.494842050694002	0.400490938137566	1	protein_coding	DDX1	38.7162749589869	28.3785569331775
ENSG00000079805	21170.4767243497	19881.2278204393	22459.7256282602	1.1296950988696	0.175933446353322	0.764442852804463	1	protein_coding	DNM2	88.6353318541216	105.042442217713
ENSG00000079819	4221.71224121511	5064.17544375009	3379.24903868013	0.66728514369513	-0.583624710556816	0.325263027503596	1	protein_coding	EPB41L2	15.9168498482868	11.6463224806676
ENSG00000079841	5.06916322449016	5.9036785308348	4.23464791814552	0.717289719626168	-0.479372141030968	0.957488175063825	1	protein_coding	RIMS1	0.0168027092566012	0.0110117815105224
ENSG00000079931	8.20031982846095	7.08441423700176	9.31622541992014	1.31503115264797	0.395096976885173	0.939213062163934	1	protein_coding	MOXD1	0.131109231134356	0.0386444729812501
ENSG00000079950	2920.45735180641	2904.60983717072	2936.3048664421	1.01091197477395	0.0156573799452634	0.980551382829337	1	protein_coding	STX7	14.1176132122533	11.904617820478
ENSG00000079974	1153.28773909101	1277.55603407265	1029.01944410936	0.805459343203137	-0.31211632636464	0.612173272789251	1	protein_coding	RABL2B	8.95613641945139	7.23953828492332
ENSG00000079999	10553.451605188	12913.706418348	8193.19679202795	0.634457414982495	-0.656404761798708	0.264696239556175	1	protein_coding	KEAP1	63.1900430372038	42.7046341473596
ENSG00000080007	7.50787902881631	14.1688284740035	0.846929583629104	0.0597741433021807	-4.06433464175212	0.271753204122694	1	protein_coding	DDX43	0.0632867528542943	0.00390236747669712
ENSG00000080031	1536.29715996377	982.37210753091	2090.22221239663	2.12772960100647	1.08931481997736	0.0758968673145637	1	protein_coding	PTPRH	3.73304327245467	7.21527138887552
ENSG00000080166	2.9518392654174	5.9036785308348	0	0	-Inf	0.53866238063751	1	protein_coding	DCT	0.0359032325503075	0
ENSG00000080189	5383.84170446094	5439.64939831118	5328.03401061069	0.97948114307971	-0.02991037681743	0.959088384900004	1	protein_coding	SLC35C2	36.9683110603079	37.6475349215734
ENSG00000080200	3984.15263109957	3491.4354831357	4476.86977906344	1.28224330671083	0.358670040490278	0.546203206852385	1	protein_coding	CRYBG3	8.59835158999553	12.4782318585195
ENSG00000080224	1.43729743671258	1.18073570616696	1.69385916725821	1.43457943925234	0.520627858969032	1	1	protein_coding	EPHA6	0.00654705405906882	0.00968870645567517
ENSG00000080293	1.69385916725821	0	3.38771833451642	Inf	Inf	0.795171431505979	1	protein_coding	SCTR	0	0.0635679788517131
ENSG00000080298	487.194173936428	423.884118513938	550.504229358918	1.29871397703902	0.377083733061798	0.568634054036717	1	protein_coding	RFX3	0.717053348949161	1.13760201583795
ENSG00000080345	7606.28424612198	8292.30686441056	6920.26162783341	0.834539982780211	-0.260946924176763	0.656798486581495	1	protein_coding	RIF1	10.6133480585517	9.97958883885626
ENSG00000080371	4836.80243782853	6530.64919080945	3142.9556848476	0.481262366576154	-1.05510448204937	0.076935168703936	1	protein_coding	RAB21	29.1007940483652	19.0277836605718
ENSG00000080493	91.9622073950364	87.374442256355	96.5499725337179	1.10501389239707	0.144064507504824	0.888507027984657	1	protein_coding	SLC4A4	0.246732987568115	0.153726870592533
ENSG00000080503	3386.91830331364	3562.27962550572	3211.55698112156	0.901545448068422	-0.149527873279411	0.800948923900371	1	protein_coding	SMARCA2	14.3239614029983	14.8973466693902
ENSG00000080511	3.46496272650865	3.54220711850088	3.38771833451642	0.956386292834891	-0.0643346417521241	1	1	protein_coding	RDH8	0.143954789248501	0.141940281894211
ENSG00000080546	1860.31669390904	1593.9932033254	2126.64018449268	1.33415887850467	0.415930480302339	0.491985453000682	1	protein_coding	SESN1	7.01457724384969	9.17601451918902
ENSG00000080561	1847.01824420909	2078.09484285385	1615.94164556433	0.777607264231096	-0.362886398550116	0.547632473893979	1	protein_coding	MID2	10.836843647592	8.19551469979343
ENSG00000080572	13.0377498769744	2.36147141233392	23.7140283416149	10.0420560747664	3.32798278102664	0.187983907344426	1	protein_coding	PIH1D3	0.016689103922763	0.165709165690601
ENSG00000080573	125.607657564224	76.7478209008524	174.467494227595	2.27325664989216	1.1847605731238	0.163818584390448	1	protein_coding	COL5A3	0.13366331972083	0.363138357509267
ENSG00000080603	20709.3525327107	19021.6522263497	22397.0528390717	1.17745044292452	0.235666340303801	0.68791935173111	1	protein_coding	SRCAP	25.5625001696943	29.6942617474554
ENSG00000080608	2077.07825148067	2666.10122452499	1488.05527843634	0.558139077671912	-0.841303435795592	0.163955478229147	1	protein_coding	KIAA0020	14.5503837591656	8.71072625614132
ENSG00000080618	3.8884275183232	3.54220711850088	4.23464791814552	1.19548286604361	0.257593453135238	1	1	protein_coding	CPB2	0.0239796276984772	0.0319290690094896
ENSG00000080644	281.922719673645	331.786733432916	232.058705914375	0.699421292446869	-0.515766378291367	0.466909454525802	1	protein_coding	CHRNA3	1.69742476656987	1.68101549684656
ENSG00000080709	132.336195852404	139.326813327701	125.345578377107	0.899651512751465	-0.152561824763859	0.86152147294628	1	protein_coding	KCNN2	0.738397876554031	0.909750124318749
ENSG00000080802	1287.09985457612	1238.59175576914	1335.6079533831	1.0783278244523	0.108795841182275	0.860959291924481	1	protein_coding	CNOT4	4.30490287009989	4.68485744468662
ENSG00000080815	11736.7349969266	10479.0293922318	12994.4406016213	1.24004238515203	0.31038943335698	0.597549997339785	1	protein_coding	PSEN1	40.3585701300488	52.3809558523422
ENSG00000080822	6002.35824160487	4914.22200906689	7090.49447414286	1.44285188195826	0.528923205489407	0.371118556798111	1	protein_coding	CLDND1	35.9451923107758	52.9308851877879
ENSG00000080823	1369.22857499772	1451.12418287919	1287.33296711624	0.887128050310639	-0.172785733072682	0.777258986333166	1	protein_coding	MOK	11.4415368381328	10.6487350828129
ENSG00000080824	190451.789370408	229643.648963824	151259.929776991	0.658672384189552	-0.602367030611148	0.302930293870047	1	protein_coding	HSP90AA1	752.720155767038	512.507725590286
ENSG00000080839	4526.77931183942	5505.77059785653	3547.78802582232	0.64437628898006	-0.634024686504339	0.285040252372055	1	protein_coding	RBL1	11.2362200022643	7.1515678326312
ENSG00000080845	5764.71586964077	5434.92645548651	6094.50528379503	1.12135929229414	0.165248602996628	0.780342794636408	1	protein_coding	DLGAP4	24.8302748315615	31.7158032987055
ENSG00000080854	128.793988733903	132.242399090699	125.345578377107	0.947847129506008	-0.0772736974596224	0.93526724622079	1	protein_coding	IGSF9B	0.73614954628606	0.692909365534807
ENSG00000080947	190.739853019245	196.002127223715	185.477578814774	0.946303907217655	-0.0796245127767192	0.922940379719659	1	pseudogene	CROCCP3	2.70365925736349	1.57826568108642
ENSG00000080986	5495.92469660581	6067.80079399201	4924.04859921961	0.81150465652978	-0.301328721699886	0.609232708358938	1	protein_coding	NDC80	36.1028909224314	30.914653403686
ENSG00000081014	3109.34609814613	3054.56327185392	3164.12892443833	1.03586949846284	0.0508422599939533	0.93334705476968	1	protein_coding	AP4E1	5.00459040772436	5.64368650164931
ENSG00000081019	1574.99522098773	1831.32108026495	1318.66936171051	0.720064534789132	-0.473801882988022	0.435388451351026	1	protein_coding	RSBN1	4.63329460093481	3.99252179647377
ENSG00000081026	2405.74762195104	2435.85776182244	2375.63748207964	0.975277587761222	-0.0361151914212974	0.951825939506815	1	protein_coding	MAGI3	5.74548360733126	5.85773779323659
ENSG00000081041	921.140753871497	755.670851946854	1086.61065579614	1.43794173481308	0.524005219171352	0.402348816075683	1	protein_coding	CXCL2	9.38788325936834	14.1125976298628
ENSG00000081051	11.1769876484473	1.18073570616696	21.1732395907276	17.9322429906542	4.16448404874376	0.164825881559579	1	protein_coding	AFP	0.0222389646412441	0.340151828147423
ENSG00000081052	54.1690092486947	56.6753138960141	51.6627046013753	0.911555685358255	-0.133597304189238	0.920191383400674	1	protein_coding	COL4A4	0.0609259121656408	0.0662603419134121
ENSG00000081087	4227.81454818249	3169.09463535212	5286.53446101287	1.66815291725281	0.738251544688059	0.214785534487584	1	protein_coding	OSTM1	12.5384118902466	20.7541414884549
ENSG00000081138	1.43729743671258	1.18073570616696	1.69385916725821	1.43457943925234	0.520627858969032	1	1	protein_coding	CDH7	0.00343459843058905	0.00508290822796319
ENSG00000081148	28.3100696651527	29.518392654174	27.1017466761313	0.918130841121495	-0.123228330805692	0.958450201899013	1	protein_coding	IMPG2	0.0377881218916107	0.0357916512454091
ENSG00000081154	8868.9279744477	9199.11188674678	8538.74406214863	0.928213958833401	-0.107470701421167	0.854180862347668	1	protein_coding	PCNP	59.307425685492	55.4729214026869
ENSG00000081177	4887.72994134184	5027.57263685891	4747.88724582476	0.944369696623837	-0.0825763464507679	0.888357496267965	1	protein_coding	EXD2	19.0058410116952	19.2361330114232
ENSG00000081181	1044.35659401225	761.574530477689	1327.13865754681	1.74262479171195	0.801261973130996	0.197872660286983	1	protein_coding	ARG2	4.74363613864573	8.52590017324409
ENSG00000081189	40.5533057959213	47.2294282466784	33.8771833451642	0.717289719626168	-0.479372141030968	0.711897978586553	1	protein_coding	MEF2C	0.340107455215869	0.142662227776152
ENSG00000081237	18.0944988241801	14.1688284740035	22.0201691743567	1.5541277258567	0.636105076388968	0.753846901922348	1	protein_coding	PTPRC	0.111008504192157	0.145424933284341
ENSG00000081248	7.34097596754738	12.9880927678366	1.69385916725821	0.130416312659303	-2.93880375966827	0.396229730801959	1	protein_coding	CACNA1S	0.0233194386394897	0.00313739101131534
ENSG00000081277	19332.3677931385	24561.6641596851	14103.0714265918	0.57419038607898	-0.800398919814739	0.173533384471398	1	protein_coding	PKP1	50.2732230846221	31.2590734516465
ENSG00000081307	5460.91091720704	5238.9243282628	5682.89750615129	1.08474510225188	0.117356072236354	0.843440928697326	1	protein_coding	UBA5	30.3361945003316	36.1683562262978
ENSG00000081320	2729.32162127821	2373.27876939559	3085.36447316083	1.3000430092528	0.378559352645523	0.527251365251558	1	protein_coding	STK17B	6.85177968596823	8.67246996113315
ENSG00000081377	6253.38044575334	6690.04851114199	5816.71238036469	0.869457429296245	-0.201812703406932	0.731421541898551	1	protein_coding	CDC14B	16.7858418336728	14.805320232383
ENSG00000081386	1077.72065389632	1126.42186368328	1029.01944410936	0.913529359901252	-0.130476998543336	0.83317174252567	1	protein_coding	ZNF510	3.09998245183154	3.59242144857675
ENSG00000081479	220.815508787077	151.134170389371	290.496847184783	1.92211229556075	0.942692625141845	0.205369954879876	1	protein_coding	LRP2	0.213432238942053	0.371279567442762
ENSG00000081665	426.633191250376	345.955561906919	507.310820593833	1.46640458039616	0.55228319733557	0.410200019961937	1	protein_coding	ZNF506	2.15301835298476	3.01135323925185
ENSG00000081692	3844.933408175	4369.90284852392	3319.96396782609	0.759734045105263	-0.396433622328618	0.503805841949663	1	protein_coding	JMJD4	22.2779070641119	16.8944472904815
ENSG00000081721	1780.49289096992	1856.11653009446	1704.86925184539	0.918514125704502	-0.122626186368235	0.839168394388682	1	protein_coding	DUSP12	20.9978630474933	20.4036988713481
ENSG00000081760	5222.15126028734	5928.4739806643	4515.82853991038	0.761718539144937	-0.392670085609859	0.505976396359674	1	protein_coding	AACS	20.6149659369729	16.5247708027985
ENSG00000081791	4216.5423844082	4542.29026162429	3890.7945071921	0.856571087071125	-0.223355113949659	0.70557840123382	1	protein_coding	KIAA0141	32.6715788130066	28.9031561017795
ENSG00000081803	122.875137197499	87.374442256355	158.375832138642	1.81261050770397	0.858068953227719	0.314521924275817	1	protein_coding	CADPS2	0.260470674713071	0.491563346309781
ENSG00000081842	0.846929583629104	0	1.69385916725821	Inf	Inf	0.949580095892674	1	protein_coding	PCDHA6	0	0.00351139766532058
ENSG00000081853	16.5799569954753	9.44588564933568	23.7140283416149	2.51051401869159	1.32798278102664	0.510753871132068	1	protein_coding	PCDHGA2	0.0222750344998204	0.0576894193800311
ENSG00000081870	2808.31504700341	3432.39869782735	2184.23139617946	0.636357133441998	-0.652091439377991	0.275695943176584	1	protein_coding	HSPB11	49.7524699715729	32.7457338639938
ENSG00000081913	2593.68598639642	2393.35127640043	2794.02069639241	1.16740936608127	0.223310548067064	0.709932152889032	1	protein_coding	PHLPP1	5.09551462026732	6.30875784244965
ENSG00000081923	6231.51476536297	7059.61878717225	5403.41074355368	0.765396957888435	-0.38571992793895	0.512660664269549	1	protein_coding	ATP8B1	13.1283326324293	10.5291468015676
ENSG00000081985	183.187834337861	283.37656948007	82.9990991956522	0.292893302180685	-1.77155289252428	0.0239157109138166	1	protein_coding	IL12RB2	0.940397612503848	0.543871869108781
ENSG00000082014	1106.19348853031	1279.91750548498	932.469471575644	0.728538728144291	-0.45692242882047	0.459158861908456	1	protein_coding	SMARCD3	12.2722745104921	8.74612074634954
ENSG00000082068	2271.09823243129	2429.9540832916	2112.24238157099	0.869251973152412	-0.202153658095266	0.73582064561924	1	protein_coding	WDR70	13.4146313427476	13.5513974788704
ENSG00000082074	639.300796046415	505.354882239459	773.246709853372	1.53010634116517	0.613631922552107	0.340051216097402	1	protein_coding	FYB	3.64738351424138	3.59312584629139
ENSG00000082126	21.6491202199655	15.3495641801705	27.9486762597604	1.82081236520489	0.864582260186394	0.623552303195106	1	protein_coding	MPP4	0.0859642386906249	0.158453136699488
ENSG00000082146	3510.09552125839	3385.16926958067	3635.02177293611	1.07380797929387	0.102736030485031	0.863930626998668	1	protein_coding	STRADB	22.8561068531842	23.8333811418384
ENSG00000082153	50189.0485052249	44424.0002088257	55954.096801624	1.25954656353769	0.332904457318824	0.569542196604665	1	protein_coding	BZW1	192.820584837897	245.257815746721
ENSG00000082175	0.423464791814552	0	0.846929583629104	Inf	Inf	1	1	protein_coding	PGR	0	0.000672658121219891
ENSG00000082196	38.9615195752242	38.9642783035097	38.9587608469388	0.999858397054659	-0.000204304332408293	1	1	protein_coding	C1QTNF3	0.353958160830447	0.368486220633759
ENSG00000082212	4274.51292123423	5006.31939414791	3542.70644832054	0.707646909716099	-0.498898407837494	0.39987251967735	1	protein_coding	ME2	20.3316533153943	14.7870299504424
ENSG00000082213	3900.43212445728	5445.55307684202	2355.31117207254	0.432520101968858	-1.20916090933605	0.0439636923886601	1	protein_coding	C5orf22	23.2981029739888	10.5371709250894
ENSG00000082258	2875.47766647651	2505.52116848629	3245.43416446673	1.29531300924009	0.373300763790448	0.53251838418242	1	protein_coding	CCNT2	6.51355569014264	9.00581914660389
ENSG00000082269	2712.57200249318	2686.17373152983	2738.97027345652	1.01965492451474	0.028080992469273	0.964023255643719	1	protein_coding	FAM135A	7.83911961864546	8.2083710261233
ENSG00000082293	24.3692263094062	10.6266213555026	38.1118312633097	3.58644859813084	1.84255595385639	0.261639940774429	1	protein_coding	COL19A1	0.0827690149987819	0.306205989014818
ENSG00000082397	14.7840248816559	17.7110355925044	11.8570141708075	0.669470404984424	-0.578907814581882	0.801917184450717	1	protein_coding	EPB41L3	0.30981954846722	0.169876758706502
ENSG00000082438	4719.1606081885	5323.93729910682	4114.38391727019	0.772808484795725	-0.371817161032624	0.529288940722883	1	protein_coding	COBLL1	15.6393199286974	12.0113272392617
ENSG00000082458	3692.0060644001	3389.89221240534	3994.11991639485	1.17824392816336	0.236638246741613	0.691161024451756	1	protein_coding	DLG3	13.4133010061442	16.7815101498291
ENSG00000082482	328.952140119629	319.979376371246	337.924903868013	1.05608338793668	0.0787237538375067	0.914763085785184	1	protein_coding	KCNK2	1.38856697797331	1.57375901898709
ENSG00000082497	1448.11854841221	1592.81246761923	1303.42462920519	0.818316440700276	-0.289269257651025	0.634776146561299	1	protein_coding	SERTAD4	5.55875489395052	3.62296263753265
ENSG00000082512	925.710587276323	958.757393407571	892.663781145076	0.931063256756134	-0.103048906578929	0.869444289999778	1	protein_coding	TRAF5	3.49160349735401	3.12852069316081
ENSG00000082515	2242.36745670261	2439.39996894094	2045.33494446429	0.838458215342302	-0.254189206172892	0.671570701626646	1	protein_coding	MRPL22	34.5728585149698	31.427714422888
ENSG00000082516	2904.62501017629	4029.85096514783	1779.39905520475	0.441554556382824	-1.17933639345679	0.0505375645940802	1	protein_coding	GEMIN5	8.06228231343563	3.67248247951261
ENSG00000082556	25.138911501043	7.08441423700176	43.1934087650843	6.09696261682243	2.60809070021937	0.118382908683752	1	protein_coding	OPRK1	0.0211654368484504	0.217699214329468
ENSG00000082641	32476.3204329173	36751.5795901528	28201.0612756819	0.767342835061111	-0.382056802771421	0.513096944017983	1	protein_coding	NFE2L1	110.916245571162	84.5351969622474
ENSG00000082684	29.1694135260662	23.6147141233392	34.7241129287933	1.47044392523364	0.556251768699754	0.718660864459674	1	protein_coding	SEMA5B	0.26822986849748	0.120890936555705
ENSG00000082701	6406.17261184226	6848.26709576836	5964.07812791615	0.87088865613922	-0.199439814070133	0.734384648469142	1	protein_coding	GSK3B	16.688300224752	13.5522865505868
ENSG00000082781	7921.6193034247	6952.17183791106	8891.06676893833	1.27889053611337	0.354892785122797	0.547165147815512	1	protein_coding	ITGB5	41.4561903407628	54.6443842420977
ENSG00000082805	10997.4923719195	11183.9286088134	10811.0561350255	0.966659973714953	-0.0489195893654365	0.932858189310652	1	protein_coding	ERC1	15.6480223393213	15.4130687684915
ENSG00000082898	32690.6529302336	40670.4413989209	24710.8644615464	0.607587810989482	-0.718835167116846	0.220424702719543	1	protein_coding	XPO1	109.221275209384	74.5714108411557
ENSG00000082929	9.90659327300362	1.18073570616696	18.6324508398403	15.7803738317757	3.98005947760633	0.212923178565435	1	protein_coding	C4orf6	0.0351654190850306	0.555410170027547
ENSG00000082996	9534.08219262109	11103.6385807941	7964.52580444809	0.717289719626168	-0.479372141030968	0.414626678287364	1	protein_coding	RNF13	61.1942649400428	49.9249815812277
ENSG00000083067	13.7701922367579	16.5302998863374	11.0100845871784	0.66605473965287	-0.58628734494748	0.808985166456112	1	protein_coding	TRPM3	0.056868278129806	0.0239298813078712
ENSG00000083093	3363.73670953111	4195.15396401121	2532.31945505102	0.603629682432379	-0.728264345276722	0.222240761440523	1	protein_coding	PALB2	13.9989369122822	8.72805777078563
ENSG00000083097	2323.44510164746	2668.46269593733	1978.42750735759	0.741410966834836	-0.431654639453501	0.471595087454024	1	protein_coding	DOPEY1	5.78769072788931	4.70578574663364
ENSG00000083099	2865.25795754311	3700.42570312725	2030.09021195896	0.548609910001252	-0.866147411854415	0.148719467657003	1	protein_coding	LYRM2	23.043243520034	13.5746392629211
ENSG00000083123	2377.10098743506	2365.01361945242	2389.1883554177	1.0102218168075	0.0146721037418962	0.982118590181223	1	protein_coding	BCKDHB	15.6388309179027	15.0504313481637
ENSG00000083168	4950.93102699705	5420.75762701251	4481.10442698159	0.826656481494676	-0.274640155335995	0.641643418535302	1	protein_coding	KAT6A	8.14259170114048	5.47972636685859
ENSG00000083223	3270.00477794097	2855.01893751171	3684.99061837023	1.29070619110565	0.368160631260438	0.537079463087701	1	protein_coding	ZCCHC6	6.19001779208986	9.00401211436147
ENSG00000083290	389.027586627444	427.426325632439	350.628847622449	0.820325811948159	-0.285731070614848	0.673547967010007	1	protein_coding	ULK2	2.10323819229059	1.2882878706027
ENSG00000083307	12470.1277386044	12878.284347163	12061.9711300457	0.936613201330878	-0.0944747222781343	0.871255574204788	1	protein_coding	GRHL2	29.8585726534731	28.1543058441287
ENSG00000083312	16334.0729227585	16262.2728810375	16405.8729644794	1.00883025912136	0.0126834540040157	0.983671518884698	1	protein_coding	TNPO1	47.7605533856078	44.8958957748601
ENSG00000083444	18163.2518505098	19936.7223986291	16389.7813023904	0.822090059473237	-0.282631645945882	0.628667850137238	1	protein_coding	PLOD1	85.0831399395022	72.4997181453033
ENSG00000083454	723.159239102981	861.93706550188	584.381412704082	0.677986173345282	-0.560672243132816	0.377205599401514	1	protein_coding	P2RX5	5.60701047763126	4.04992382083596
ENSG00000083457	1230.75558807436	1451.12418287919	1010.38699326952	0.696278792118811	-0.522263013708401	0.39514744145099	1	protein_coding	ITGAE	28.6312248480843	20.7293727041115
ENSG00000083520	5410.92965749564	6332.2855921734	4489.57372281788	0.708997352925288	-0.496147853781794	0.400990269885537	1	protein_coding	DIS3	17.8848971109141	12.4483275279058
ENSG00000083535	1560.66500690903	1517.24538242454	1604.08463139352	1.05723480853849	0.0802958303561768	0.896679594459533	1	protein_coding	PIBF1	5.85487108175171	6.36556793278498
ENSG00000083544	1202.83587846159	1316.52031237616	1089.15144454703	0.827295586941033	-0.273525208510688	0.656144878186138	1	protein_coding	TDRD3	7.13772367173263	6.71052664043591
ENSG00000083622	1.18073570616696	2.36147141233392	0	0	-Inf	0.861576373158895	1	antisense	AC000111.6	0.120994019301101	0
ENSG00000083635	960.991963318775	1217.33851305814	704.645413579415	0.578840976458751	-0.788761040257984	0.206362271596141	1	protein_coding	NUFIP1	3.83342342742958	2.28905518319165
ENSG00000083642	6189.65382235975	6305.12867093156	6074.17897378793	0.963371136546606	-0.0538363947375091	0.926650081432776	1	protein_coding	PDS5B	17.1770768627725	16.4202382139405
ENSG00000083720	3895.7864260246	4352.19181293141	3439.38103911779	0.790264121378695	-0.339593184737355	0.566590921195505	1	protein_coding	OXCT1	16.7927951855424	13.7558264270231
ENSG00000083750	1006.21579610194	896.178400980722	1116.25319122316	1.24557029047074	0.316806438561618	0.61110962930357	1	protein_coding	RRAGB	6.54609814370995	13.6500113181305
ENSG00000083799	5424.77847348854	3653.19627488057	7196.3606720965	1.96988065535344	0.978108227069817	0.100257658751967	1	protein_coding	CYLD	11.6794962250014	23.7673191242477
ENSG00000083807	417.297654732458	435.691475575608	398.903833889308	0.915564926677304	-0.127265897478581	0.851556792367389	1	protein_coding	SLC27A5	5.97844514774843	2.61567731342892
ENSG00000083812	848.92138545119	945.769300639735	752.073470262644	0.795197591795303	-0.330614707089572	0.598107442568777	1	protein_coding	ZNF324	3.31376147705526	2.68766162811507
ENSG00000083814	1.86076222852714	1.18073570616696	2.54078875088731	2.1518691588785	1.10559035969019	0.977061816805336	1	protein_coding	ZNF671	0.00701608873733596	0.0155741275600755
ENSG00000083817	310.962472970296	336.509676257583	285.415269683008	0.848163633382522	-0.237585468901213	0.735379906187699	1	protein_coding	ZNF416	1.47284532770764	1.28866293732439
ENSG00000083828	135.828745861767	170.025941688042	101.631550035492	0.597741433021807	-0.742406546864761	0.368780486745689	1	protein_coding	ZNF586	1.12630990369515	0.964827238863229
ENSG00000083838	948.55285747974	970.564750469241	926.54096449024	0.954641062373513	-0.0669697019200941	0.915184030568851	1	protein_coding	ZNF446	4.4749984947927	4.78719233295859
ENSG00000083842	99.2907690852993	106.266213555026	92.3153246155723	0.868717549325026	-0.203040912583716	0.830007804194704	1	protein_coding	ZNF8	0.54499410606182	0.48839168840074
ENSG00000083844	947.032798194464	887.913251037554	1006.15234535138	1.13316514217538	0.180358128092161	0.774103462915829	1	protein_coding	ZNF264	5.70160542757371	6.04969660815376
ENSG00000083845	20111.5195608868	24411.7107250019	15811.3283967717	0.64769440269412	-0.626614818368437	0.285414539679401	1	protein_coding	RPS5	450.431054707529	300.21346040697
ENSG00000083857	30389.9838893108	30191.4120066892	30588.5557719323	1.01315419647002	0.0188537610623286	0.975158278102083	1	protein_coding	FAT1	52.0854665064904	64.4818607891149
ENSG00000083896	7668.32528653317	8431.63367773826	6905.01689532809	0.818941756632425	-0.288167244248821	0.623727471727109	1	protein_coding	YTHDC1	36.1574508564423	31.8615120426877
ENSG00000083937	5193.44255438494	4437.20478377543	5949.68032499446	1.34086223533098	0.423161017544628	0.474818971878142	1	protein_coding	CHMP2B	26.4717397454743	35.5632079775533
ENSG00000084070	2295.37504134314	2403.97789775593	2186.77218493035	0.909647375282302	-0.136620701799472	0.819543338544635	1	protein_coding	SMAP2	10.0930966609335	9.70988804255012
ENSG00000084072	3690.9536095592	3930.66916582981	3451.2380532886	0.878028118797427	-0.187660952165429	0.751383112513781	1	protein_coding	PPIE	37.2189798801715	33.7373412851956
ENSG00000084073	7203.20231824438	7459.88819156285	6946.51644492591	0.931182380559327	-0.102864334450625	0.860609293714724	1	protein_coding	ZMPSTE24	27.064493185865	25.8263457801382
ENSG00000084090	14587.3082438063	18464.3449730389	10710.2715145736	0.58005152796985	-0.785747029397891	0.181910832859231	1	protein_coding	STARD7	63.9014722719533	39.4720245857984
ENSG00000084092	1919.68452661164	2400.43569063743	1438.93336258585	0.599446745521328	-0.73829650369148	0.222323865586822	1	protein_coding	NOA1	7.73856494426993	4.78542786976945
ENSG00000084093	4924.02515002919	4924.84863042239	4923.20166963598	0.999665581440162	-0.000482544688307369	0.998919838062255	1	protein_coding	REST	8.46896618792588	8.42338651532424
ENSG00000084110	58.326412774848	53.1331067775132	63.5197187721828	1.19548286604361	0.257593453135238	0.826304957854046	1	protein_coding	HAL	0.362914745138022	0.337118669502742
ENSG00000084112	8931.06143225645	11187.4708159319	6674.65204858097	0.596618499247898	-0.745119383121996	0.206534597865281	1	protein_coding	SSH1	16.7596453926466	11.0077236686994
ENSG00000084207	59031.1450883684	67591.2154995276	50471.0746772092	0.746710564445493	-0.421378952483517	0.470497162922543	1	protein_coding	GSTP1	1170.26058691687	893.183887170124
ENSG00000084234	85704.7192028661	87551.5526122801	83857.8857934521	0.957811521228124	-0.0621863054622152	0.914316488036974	1	protein_coding	APLP2	316.704125351214	309.214790441898
ENSG00000084444	1776.65549992488	1304.71295531449	2248.59804453527	1.72344272000677	0.785293350381754	0.196238937202775	1	protein_coding	KIAA1467	3.27635362067113	5.94495119390217
ENSG00000084453	335.004789977878	260.942591062898	409.066988892857	1.56765128768977	0.648604678413374	0.348979197193778	1	protein_coding	SLCO1A2	2.89776035726108	3.74991646283107
ENSG00000084463	12223.1015523774	15887.9796621826	8558.2234425721	0.538660271761477	-0.892552430019014	0.130413983572283	1	protein_coding	WBP11	65.1319270855515	36.5270871164814
ENSG00000084623	10864.12165296	12744.8612123662	8983.38209355391	0.704863077272074	-0.504585059965443	0.390257328686929	1	protein_coding	EIF3I	112.800574795652	82.4780202127729
ENSG00000084628	28.1307523265993	34.2413354788418	22.0201691743567	0.643087334837254	-0.636913418017448	0.677324412165876	1	protein_coding	NKAIN1	0.249355707149595	0.0982697905044622
ENSG00000084636	468.13687894063	223.159048465555	713.114709415706	3.19554467685309	1.67606185781436	0.0131901911496223	1	protein_coding	COL16A1	1.44323434030593	5.99561156392509
ENSG00000084652	8876.56689307008	10882.8410037409	6870.29278239929	0.631295888641367	-0.663611739408236	0.26007576472991	1	protein_coding	TXLNA	24.0317821229655	15.6414646057961
ENSG00000084674	1.27039437544366	0	2.54078875088731	Inf	Inf	0.872544967844732	1	protein_coding	APOB	0	0.0068350198134502
ENSG00000084676	4456.2482851298	3805.51118097611	5106.9853892835	1.34199721047031	0.424381672696934	0.47446061292804	1	protein_coding	NCOA1	7.00861683768785	9.14229980832776
ENSG00000084693	5485.90223674482	6967.52140209123	4004.2830713984	0.574706963970941	-0.799101563853122	0.177793554364527	1	protein_coding	AGBL5	32.3761205233811	20.6749261011734
ENSG00000084710	31.3639818771312	27.1569212418401	35.5710425124224	1.30983340105648	0.389383325690779	0.801106656813877	1	protein_coding	EFR3B	0.0811412955181257	0.108392053870636
ENSG00000084731	1002.63772551573	1107.53009238461	897.74535864685	0.810583265249188	-0.302967704095783	0.625386703148024	1	protein_coding	KIF3C	3.99935911448861	3.00150899264327
ENSG00000084733	17558.1385947406	19646.261414912	15470.0157745692	0.787427971554275	-0.34478013308144	0.555564932947303	1	protein_coding	RAB10	86.9486102032444	76.2727152150785
ENSG00000084734	13.9495095753113	11.8073570616696	16.091662088953	1.36285046728972	0.446627277525255	0.866866804747272	1	protein_coding	GCKR	0.200362682273589	0.256945487996495
ENSG00000084754	18480.8352713651	20628.6335224429	16333.0370202873	0.791765339304599	-0.336855182240077	0.564579474389297	1	protein_coding	HADHA	78.0521063221527	64.9947911824425
ENSG00000084764	3287.67029451676	3153.74507117195	3421.59551786158	1.08493091250083	0.117603175973079	0.844495902302343	1	protein_coding	MAPRE3	21.4606554565565	23.4932677634866
ENSG00000084774	9340.0925576816	11768.3927833661	6911.79233199712	0.587318290545717	-0.767785527256845	0.193071795431565	1	protein_coding	CAD	21.6202646585594	14.8996746312354
ENSG00000085063	15368.2255976573	13890.1748473481	16846.2763479665	1.21281960328835	0.27836497766709	0.635466866782796	1	protein_coding	CD59	110.914255879087	141.731375634715
ENSG00000085117	10162.5646356962	9423.4516709185	10901.6776004738	1.15686671733217	0.210222661057205	0.721111416823283	1	protein_coding	CD82	78.7672228194131	102.548469755252
ENSG00000085185	1064.60014217078	1042.58962854543	1086.61065579614	1.04222277494946	0.0596636864102487	0.925556782706414	1	protein_coding	BCORL1	2.07667065231179	2.53876484910335
ENSG00000085224	3768.5552568644	4000.33257249366	3536.77794123514	0.884120976729303	-0.177684303793282	0.764086494830859	1	protein_coding	ATRX	8.93812737640278	10.090609882487
ENSG00000085231	4400.95647346894	4927.21010183472	3874.70284510315	0.786388801171752	-0.346685318235596	0.557790398504117	1	protein_coding	TAF9	52.922860231406	44.9235029281775
ENSG00000085265	1.27039437544366	0	2.54078875088731	Inf	Inf	0.872544967844732	1	protein_coding	FCN1	0	0.0246141268446746
ENSG00000085274	3078.0566019327	2991.98427942708	3164.12892443833	1.0575352772389	0.0807057895378847	0.893545535905382	1	protein_coding	MYNN	11.6155132013008	13.0263575571696
ENSG00000085276	9766.45953165243	10347.9677288472	9184.95133445763	0.887609197780214	-0.172003477461554	0.768879102265756	1	protein_coding	MECOM	28.3458662008903	28.4511506064717
ENSG00000085365	3372.27911166697	3234.0350991913	3510.52312414264	1.08549320476468	0.118350694646767	0.843424529908453	1	protein_coding	SCAMP1	10.4699992346506	11.4627503611642
ENSG00000085377	9248.17173121085	9728.08148310958	8768.26197931211	0.901335170201447	-0.149864408970344	0.797922425569134	1	protein_coding	PREP	43.4498278136263	36.5831625799944
ENSG00000085382	1270.85922115975	1309.43589813916	1232.28254418035	0.941078937832349	-0.0876123533970315	0.886667455142849	1	protein_coding	HACE1	4.33668983821429	4.20768026734154
ENSG00000085415	4782.43342077914	5642.7359397719	3922.13090178638	0.695076102027366	-0.524757151573741	0.375277366870623	1	protein_coding	SEH1L	24.8034579140545	18.0557086440062
ENSG00000085433	3247.11285062841	3591.79801815989	2902.42768309694	0.808070962905614	-0.30744610223629	0.604981249441018	1	protein_coding	WDR47	9.53554372886085	7.80338720529875
ENSG00000085449	9734.20034244668	9820.1788681906	9648.22181670275	0.982489417576206	-0.025486226745176	0.964726113731987	1	protein_coding	WDFY1	30.9955517911103	31.1084055880339
ENSG00000085465	98.9569629627615	103.904742142692	94.0091837828305	0.904763169073917	-0.144387893318159	0.88238762606258	1	protein_coding	OVGP1	0.52464444354074	0.733712278152609
ENSG00000085491	7554.00910384124	8341.89776406957	6766.12044361291	0.811100859178126	-0.302046772320499	0.607210550595758	1	protein_coding	SLC25A24	26.3368393923565	22.3466966515463
ENSG00000085511	4664.98332275495	5150.36915030028	4179.59749520963	0.811514160099757	-0.301311826327958	0.610012852944052	1	protein_coding	MAP3K4	12.6640088069728	10.7530873953675
ENSG00000085514	510.527497774653	484.101639528453	536.953356020852	1.109174834739	0.149486789602994	0.822728018526374	1	protein_coding	PILRA	6.61691826606376	6.89435350700665
ENSG00000085552	1515.51290106129	1764.01914501344	1267.00665710914	0.71824994682781	-0.477442113932568	0.432579790546165	1	protein_coding	IGSF9	4.77898229798815	3.54998604954627
ENSG00000085563	97.2479307899334	70.8441423700176	123.651719209849	1.74540498442368	0.803561822240531	0.379382746073789	1	protein_coding	ABCB1	0.268311225544776	0.860559539078467
ENSG00000085644	2586.55605314271	2642.48651040166	2530.62559588376	0.957668311994187	-0.0624020292181245	0.916675223697829	1	protein_coding	ZNF213	10.4738966560558	9.64595910989126
ENSG00000085662	8547.55130219988	9304.19736459564	7790.90523980413	0.837353823710802	-0.256090732744481	0.662462443349105	1	protein_coding	AKR1B1	80.4340655212253	69.4910075423352
ENSG00000085719	10885.5473161889	12503.9911283081	9267.10350406966	0.741131644206755	-0.432198269528087	0.461424932447461	1	protein_coding	CPNE3	41.4190935067873	33.2138706029653
ENSG00000085721	8082.55799414051	7988.85778792565	8176.25820035537	1.02345772291916	0.0334515086196465	0.9556832191844	1	protein_coding	RRN3	25.6008489192914	26.902852893166
ENSG00000085733	37051.4961150682	38534.4905064649	35568.5017236715	0.923030284199662	-0.11555011207815	0.84241684330493	1	protein_coding	CTTN	169.38300990966	169.396749674441
ENSG00000085741	62.832795429109	85.0129708440211	40.652620014197	0.478193146417445	-1.06433464175212	0.312319590641511	1	protein_coding	WNT11	0.542767057366132	0.331647142595461
ENSG00000085760	3725.01424833535	4528.12143315029	2921.90706352041	0.645280191058743	-0.63200235686837	0.288006170420624	1	protein_coding	MTIF2	24.1568213955375	15.9748745777465
ENSG00000085788	3154.90787514426	4062.91156492051	2246.90418536801	0.553028080839356	-0.854575357539253	0.153333026134894	1	protein_coding	DDHD2	20.7805981609239	12.0087397034063
ENSG00000085831	322.139460618743	337.69041196375	306.588509273736	0.907898176589765	-0.139397590726152	0.84368121373561	1	protein_coding	TTC39A	1.6818549551204	1.29720569195353
ENSG00000085832	4139.50213830909	3520.95387578987	4758.05040082831	1.35135266427224	0.434404225811988	0.464593577250143	1	protein_coding	EPS15	9.13602971728654	13.7700791519516
ENSG00000085840	2260.26056836196	2871.54923739805	1648.97189932587	0.574244689190851	-0.800262485754259	0.184191319602705	1	protein_coding	ORC1	10.1058043990789	5.98096223709809
ENSG00000085871	2315.27926592256	2242.21710601106	2388.34142583407	1.06516956784929	0.0910831161056904	0.88074706929809	1	protein_coding	MGST2	38.1599868925473	42.0939126477001
ENSG00000085872	8932.17733784792	10455.4146781084	7408.9399975874	0.708622300089183	-0.496911227622151	0.398069112417322	1	protein_coding	CHERP	32.9450337959566	24.4738929911526
ENSG00000085978	3623.92754713623	3342.66278415866	3905.1923101138	1.1682878478263	0.224395775475213	0.706526796883808	1	protein_coding	ATG16L1	12.7549407639857	15.0534975245977
ENSG00000085982	5690.23710275469	6337.00853499807	5043.46567051131	0.795874842626017	-0.329386521052556	0.576271137716479	1	protein_coding	USP40	32.4522062328318	22.7744605900687
ENSG00000085998	5776.34528872803	6751.44676786267	4801.24380959339	0.711142955676941	-0.491788491842639	0.404768016208273	1	protein_coding	POMGNT1	31.0016872011598	23.7217131664022
ENSG00000085999	2762.25118145732	3669.72657476691	1854.77578814774	0.50542615379064	-0.984427774950142	0.1017009844477	1	protein_coding	RAD54L	16.3935206616706	8.96992736964238
ENSG00000086015	5164.93523564738	5427.84204124951	4902.02843004525	0.903126581943933	-0.146999885316047	0.802864811772724	1	protein_coding	MAST2	13.2031823611181	12.42654034229
ENSG00000086061	19268.1142526424	19996.9399196436	18539.2885856411	0.92710628026788	-0.109193360970249	0.851212359891585	1	protein_coding	DNAJA1	118.251046059102	110.687469637226
ENSG00000086062	17890.8563989699	14429.7710650664	21351.9417328733	1.47971451775594	0.565318862647613	0.335760933299388	1	protein_coding	B4GALT1	37.4688084957893	57.3281470800904
ENSG00000086065	7068.9681173316	5887.14823094846	8250.78800371473	1.40149146582393	0.48696295931798	0.409395449272842	1	protein_coding	CHMP5	47.6935198841363	68.96193176681
ENSG00000086102	5162.11305661138	4715.85841043084	5608.36770279193	1.18925701636567	0.250060536922059	0.672973614510549	1	protein_coding	NFX1	13.7804724814013	16.362305355024
ENSG00000086159	21.9829263425033	17.7110355925044	26.2548170925022	1.48239875389408	0.567933573747389	0.754803191562677	1	protein_coding	AQP6	0.134793129020456	0.0687644942705802
ENSG00000086189	2903.75739013052	3193.89008518163	2613.62469507941	0.818320175514364	-0.289262673174411	0.627265746679459	1	protein_coding	DIMT1	19.31853025607	16.5824056987434
ENSG00000086200	2920.0049203676	3764.18543126027	2075.82440947493	0.551467096237057	-0.8586532861546	0.152051320004466	1	protein_coding	IPO11	10.3116786113912	6.37901597236002
ENSG00000086205	12.6791151998676	11.8073570616696	13.5508733380657	1.14766355140187	0.19869976408167	0.971025813958982	1	protein_coding	FOLH1	0.282755517566977	0.350678338413592
ENSG00000086232	19903.8273225536	23658.4013444674	16149.2533006398	0.682601206459638	-0.550885130565147	0.347216983142911	1	protein_coding	EIF2AK1	98.1798106255355	65.91401611383
ENSG00000086289	1934.77614969712	1869.1046228623	2000.44767653194	1.07027057344094	0.0979755682290082	0.87248235960982	1	protein_coding	EPDR1	9.11773783916554	9.27456636860145
ENSG00000086300	1761.83699093966	2068.64895720451	1455.0250246748	0.703369713651688	-0.507644879493677	0.401513440037016	1	protein_coding	SNX10	9.55742666447709	7.26305390364261
ENSG00000086475	8001.04998758314	9293.57074324014	6708.52923192613	0.72184625449865	-0.470236503608748	0.424129732809176	1	protein_coding	SEPHS1	75.870389831588	54.8859800067552
ENSG00000086504	7960.03321543526	8500.11634869594	7419.95008217458	0.872923355138889	-0.196073107716818	0.738164849942423	1	protein_coding	MRPL28	96.4547996426939	86.747034537514
ENSG00000086506	1.27039437544366	0	2.54078875088731	Inf	Inf	0.872544967844732	1	protein_coding	HBQ1	0	0.0754573230531425
ENSG00000086544	2963.79835253477	2995.52648654558	2932.07021852396	0.978816322170199	-0.0308899357282685	0.958443219694557	1	protein_coding	ITPKC	10.0076378388783	10.067541707499
ENSG00000086548	1291.69451653551	1067.38507837493	1516.0039546961	1.42029712182615	0.506192768705463	0.409864616575098	1	protein_coding	CEACAM6	4.41476500554238	6.46831033952216
ENSG00000086570	16211.7702216802	19366.4270525505	13057.1133908099	0.674213852425109	-0.568721825590005	0.332291098220378	1	protein_coding	FAT2	20.2253166214612	15.1442028709992
ENSG00000086589	5430.1924777487	5629.74784700406	5230.63710849335	0.929106818039265	-0.106083624225049	0.856792005844635	1	protein_coding	RBM22	29.3336769060458	27.4483336727907
ENSG00000086598	28788.5917767238	34871.848345935	22705.3352075126	0.651107878833139	-0.619031498710621	0.290772208699717	1	protein_coding	TMED2	223.366939443801	135.953549640126
ENSG00000086619	1271.40269063198	1010.70976447892	1532.09561678505	1.51586110140624	0.600137565189126	0.329074781886129	1	protein_coding	ERO1LB	2.75129541654342	4.04039277536375
ENSG00000086666	5551.26340664753	4521.03701891329	6581.48979438177	1.45574782220291	0.541760460504206	0.360078689470104	1	protein_coding	ZFAND6	40.1342353931375	57.7160554324128
ENSG00000086696	11.241817763155	10.6266213555026	11.8570141708075	1.11578400830737	0.158057779584324	0.992905782494151	1	protein_coding	HSD17B2	0.121440444622043	0.139017596553292
ENSG00000086712	5790.17341425878	8311.19863570923	3269.14819280834	0.393342565386704	-1.34614177957139	0.0246155811519411	1	protein_coding	TXLNG	20.6908620615237	8.42348633845769
ENSG00000086717	353.362747353317	190.09844869288	516.627046013753	2.71768154640971	1.44237641330466	0.0381606156172275	1	protein_coding	PPEF1	1.02721888251249	2.97101275925762
ENSG00000086730	302.664218287702	214.893898522387	390.434538053017	1.81687121289925	0.861456159199674	0.221114485868211	1	protein_coding	LAT2	2.25413846977799	3.17714060700885
ENSG00000086758	17130.8419293376	15910.4136405998	18351.2702180754	1.15341251538848	0.205908581912855	0.725887384930844	1	protein_coding	HUWE1	22.4502201279084	27.538412698463
ENSG00000086827	3481.77579604424	4125.49055734736	2838.06103474113	0.687932985251085	-0.539660062743256	0.364314690102808	1	protein_coding	ZW10	15.3498226583551	10.9504081428419
ENSG00000086848	2288.20648589343	2470.09909730128	2106.31387448558	0.852724442022122	-0.229848485061002	0.701232747445765	1	protein_coding	ALG9	12.6998762769546	11.5003653765361
ENSG00000086967	6.59611933047944	4.72294282466784	8.46929583629104	1.79322429906542	0.842555953856395	0.846980607932807	1	protein_coding	MYBPC2	0.149231990553223	0.126401324714394
ENSG00000086991	20.3663115672373	21.2532427110053	19.4793804234694	0.91653686396677	-0.125735186416267	0.972906083783428	1	protein_coding	NOX4	0.0553796562988075	0.0523617053362192
ENSG00000087008	535.918832913813	612.801831500652	459.035834326974	0.749077125312877	-0.416813828034977	0.522556622322117	1	protein_coding	ACOX3	3.20894521314149	3.07426040973482
ENSG00000087053	5026.55880421402	5704.13419649258	4348.98341193545	0.762426559776521	-0.391329717257487	0.507627979238124	1	protein_coding	MTMR2	20.1043398440682	15.6906110866663
ENSG00000087074	10956.6328472839	8986.57945963673	12926.686234931	1.43844343590254	0.524508490908719	0.372778181658452	1	protein_coding	PPP1R15A	43.5542843079009	64.1961924883506
ENSG00000087076	118.767390780483	67.3019352515167	170.23284630945	2.52939006394491	1.33878953598322	0.122423451666202	1	protein_coding	HSD17B14	0.877046046898118	2.01447011999728
ENSG00000087077	20056.2318873184	22148.2403762798	17964.2233983569	0.81109032108917	-0.302065516410421	0.605216645132261	1	protein_coding	TRIP6	153.598872865684	135.041626817232
ENSG00000087086	63539.46574925	59964.8435733952	67114.0879251047	1.11922393065128	0.162498714883741	0.781536536220985	1	protein_coding	FTL	889.080237547659	1026.43561033381
ENSG00000087087	16026.6733473688	18943.7236697427	13109.6230249949	0.692029890930781	-0.531093741178147	0.365075615238383	1	protein_coding	SRRT	114.445902759799	102.348354438604
ENSG00000087088	5872.68008045549	6249.63409274172	5495.72606816926	0.879367653628227	-0.185461628982708	0.752553635417073	1	protein_coding	BAX	107.804661225114	98.6176222099126
ENSG00000087095	2803.68728030458	2773.54817378619	2833.82638682298	1.02173324898644	0.0310185909951879	0.960043452960699	1	protein_coding	NLK	10.9782529978331	12.2559148969845
ENSG00000087111	10098.5786918437	10450.6917352838	9746.46564840373	0.932614404412828	-0.100647382328932	0.863163606020283	1	protein_coding	PIGS	63.8312920583263	60.9813217721135
ENSG00000087116	39.0511782445009	36.6028068911757	41.4995495978261	1.13378052457039	0.181141392697365	0.90847243928814	1	protein_coding	ADAMTS2	0.199110782053866	0.189973560496276
ENSG00000087128	202.721009962897	136.965341915367	268.476678010426	1.96017966484048	0.970985893980867	0.199839434995856	1	protein_coding	TMPRSS11E	0.729277738583235	1.47463819562087
ENSG00000087152	7425.91445272769	7393.7669920175	7458.06191343789	1.00869582737592	0.0124911947672557	0.984161477437726	1	protein_coding	ATXN7L3	33.4461164614386	32.1618619958029
ENSG00000087157	4323.35758489203	4534.02511168112	4112.69005810293	0.907072624610592	-0.140710030383804	0.811609663362614	1	protein_coding	PGS1	29.0847610580444	28.3485770042638
ENSG00000087191	12293.9346598342	13336.4098011558	11251.4595185126	0.843664800817498	-0.245258183933545	0.675134238485529	1	protein_coding	PSMC5	113.798608160844	97.3491148131024
ENSG00000087206	4255.03905826733	4721.76208896167	3788.31602757298	0.802309806423568	-0.317768663836499	0.591193303337128	1	protein_coding	UIMC1	32.8623747175644	26.8615395390781
ENSG00000087237	122.464086682969	81.4707637255202	163.457409640417	2.00633211431667	1.00456043945894	0.23985263866867	1	protein_coding	CETP	0.606229527230537	1.19837285565804
ENSG00000087245	48.4846496165521	61.3982567206819	35.5710425124224	0.579349388928828	-0.7874944363933	0.501104925836767	1	protein_coding	MMP2	0.384724308585354	0.194631556092647
ENSG00000087253	4416.38879949767	5401.86585571384	3430.9117432815	0.635134569225269	-0.654865799403298	0.269797382966129	1	protein_coding	LPCAT2	23.0261945945332	16.6207797746776
ENSG00000087258	117.641829640025	119.254306322863	116.029352957187	0.972957342463218	-0.0395515408222357	0.973519140407599	1	protein_coding	GNAO1	0.256464275743961	0.852498028098596
ENSG00000087263	7823.70238102554	8488.30899163427	7159.09577041682	0.843406593406593	-0.245699794828517	0.675543415175597	1	protein_coding	OGFOD1	51.5218354565523	44.4923385234146
ENSG00000087266	6459.4519312189	6482.23902685661	6436.66483558119	0.992969375074477	-0.0101788717052186	0.985679118108745	1	protein_coding	SH3BP2	20.9470379689067	18.8931318907232
ENSG00000087269	5052.69775471853	6242.54967850472	3862.84583093234	0.618792965994884	-0.692471297554155	0.242641075719186	1	protein_coding	NOP14	20.9165299001003	13.3050546432879
ENSG00000087274	13926.7542050489	14654.1108492381	13199.3975608596	0.900730020173542	-0.15083334947453	0.796134363911716	1	protein_coding	ADD1	46.1658940499252	44.9768931835036
ENSG00000087299	2825.26881168156	3465.45929760003	2185.07832576309	0.630530656434587	-0.665361578717766	0.266059575302399	1	protein_coding	L2HGDH	20.9239821468651	14.5318023089322
ENSG00000087301	4358.23204851238	5026.39190115275	3690.07219587201	0.734139372424528	-0.445874117897508	0.451448989787733	1	protein_coding	TXNDC16	12.6470697864135	10.1517701256952
ENSG00000087302	20896.5101770513	24989.0904853175	16803.9298687851	0.672450639156247	-0.572499723512665	0.328681404059295	1	protein_coding	C14orf166	291.893423571594	204.302038030719
ENSG00000087303	5875.21673111395	6734.91646797634	5015.51699425155	0.744703667536144	-0.425261632297302	0.470864162963727	1	protein_coding	NID2	19.961137595245	16.2207521007429
ENSG00000087338	4277.6440778382	5007.50012985408	3547.78802582232	0.708494844497528	-0.497170739760879	0.401492795339814	1	protein_coding	GMCL1	14.2279112728513	9.83440771546878
ENSG00000087365	35393.281096622	37573.371641645	33213.1905515989	0.883955554171951	-0.17795426303958	0.759945791301566	1	protein_coding	SF3B2	156.578761940836	143.189549218396
ENSG00000087448	4226.30552381036	4692.2436963075	3760.36735131322	0.801400693291441	-0.31940433704317	0.589329284490001	1	protein_coding	KLHL42	10.8945869516163	9.31035884317621
ENSG00000087460	152438.001930998	157040.210391618	147835.793470378	0.941388152128132	-0.0871383988323124	0.880438719120119	1	protein_coding	GNAS	1188.6497491594	1150.75997848967
ENSG00000087470	13447.7631096692	17538.648179404	9356.87803993434	0.533500526621106	-0.906438399745286	0.124448720557671	1	protein_coding	DNM1L	67.4073023594547	43.2664791673265
ENSG00000087494	4214.4305779057	5707.67640361108	2721.18475220031	0.47675876482393	-1.06866863332514	0.0738366897485413	1	protein_coding	PTHLH	51.3960412263102	27.5318900176289
ENSG00000087495	282.30066544875	232.604934114891	331.996396782609	1.42729731011908	0.513285883627864	0.470819735029903	1	protein_coding	PHACTR3	1.5613666071659	2.21291841249733
ENSG00000087502	6418.77172392185	8267.51141458105	4570.03203326265	0.552769969594802	-0.855248854511205	0.148909581495409	1	protein_coding	ERGIC2	96.2266393189453	52.0574229977665
ENSG00000087510	4723.41042911222	3544.56858991321	5902.25226831123	1.66515391608087	0.735655536878307	0.215665343995923	1	protein_coding	TFAP2C	17.6103682188762	27.1004274327873
ENSG00000087586	10449.2778870375	14162.9247954727	6735.63097860226	0.475581920815916	-1.07223422262335	0.0703844865380577	1	protein_coding	AURKA	79.7055702458745	39.1651184183488
ENSG00000087589	32.5571318605826	23.6147141233392	41.4995495978261	1.75735981308411	0.813409608196878	0.566912857526865	1	protein_coding	CASS4	0.123231035501833	0.184768509528248
ENSG00000087842	8424.71064910595	10247.605193823	6601.81610438887	0.644230137629448	-0.634351942096577	0.281678277961478	1	protein_coding	PIR	97.081819774468	66.2844178179713
ENSG00000087884	296.726055653299	259.761855356731	333.690255949867	1.28460067969414	0.361319964900749	0.610006028106761	1	protein_coding	AAMDC	7.05981415824712	9.07389190865224
ENSG00000087903	1992.20183768677	2793.62068079103	1190.78299458252	0.426250780132879	-1.23022562029822	0.0435786787702843	1	protein_coding	RFX2	16.5577132974758	7.78890365588206
ENSG00000087916	21.9953406197878	11.8073570616696	32.183324177906	2.72570093457944	1.44662727752526	0.400147506401829	1	protein_coding	SLC6A14	0.0283817409101926	0.0798053638698001
ENSG00000087995	1340.20951216321	1557.39039643422	1123.02862789219	0.721096412603714	-0.471735930169925	0.440468498563144	1	protein_coding	METTL2A	9.69428967989954	7.09584255134766
ENSG00000088002	57.9153622603179	47.2294282466784	68.6012962739574	1.45251168224299	0.538549766966295	0.628391287525384	1	protein_coding	SULT2B1	0.387500401936025	0.623803050199056
ENSG00000088035	1490.97677169061	1389.72592615851	1592.22761722272	1.1457134009322	0.196246200495588	0.748598314788663	1	protein_coding	ALG6	8.12292435115348	9.75801370355369
ENSG00000088038	5236.98494227814	5922.57030213347	4551.3995824228	0.768483842358658	-0.379913167819841	0.519828005227942	1	protein_coding	CNOT3	27.0419104545712	22.0344596249745
ENSG00000088053	45.5700531829881	37.7835425973427	53.3565637686336	1.41216413551402	0.497907782468949	0.688442455072732	1	protein_coding	GP6	0.316387539502694	0.490523153940945
ENSG00000088179	1756.43678032091	1736.8622237716	1776.01133687023	1.02254013735967	0.0321574738107949	0.959476210862238	1	protein_coding	PTPN4	8.93685022614304	8.70803581225451
ENSG00000088205	10977.5205584971	12747.2226837785	9207.81843321562	0.722339184121499	-0.469251661730428	0.424082910149059	1	protein_coding	DDX18	45.3518207942924	30.8789144627581
ENSG00000088247	30648.3801741662	35710.1706973135	25586.5896510189	0.716507066513231	-0.48094716182587	0.410916075746163	1	protein_coding	KHSRP	262.294855097701	198.542894682496
ENSG00000088256	10975.4073726304	12986.9120321304	8963.90271313044	0.690225874399797	-0.534859537995138	0.362594641078274	1	protein_coding	GNA11	43.4702682196628	30.3308786824648
ENSG00000088280	1488.10493554547	1426.32873304969	1549.88113804126	1.08662267128799	0.119851052815358	0.84563632283143	1	protein_coding	ASAP3	6.06997923611417	6.2534644109325
ENSG00000088298	2985.40195373802	3274.18011320098	2696.62379427507	0.823602764980065	-0.279979421526798	0.638130765524956	1	protein_coding	EDEM2	19.8338454188045	16.8873132456362
ENSG00000088305	2214.94293881708	2230.40974894939	2199.47612868478	0.986130969756039	-0.0201488287409302	0.973232218238362	1	protein_coding	DNMT3B	6.00142157590403	6.20463005238986
ENSG00000088325	23907.8538322214	27646.9265598994	20168.7811045435	0.729512593772264	-0.454995210896406	0.43675829985955	1	protein_coding	TPX2	86.889421819405	65.3752214793726
ENSG00000088340	11281.0413619174	7117.47483677443	15444.6078870603	2.16995609275096	1.11766585123597	0.0594197459316063	1	pseudogene	FER1L4	29.1643698693	64.6405527184736
ENSG00000088356	2461.7594616944	2421.68893334843	2501.82999004037	1.03309304328411	0.0469701932539693	0.939011191747099	1	protein_coding	PDRG1	20.8856728803294	22.2568646041234
ENSG00000088367	20922.7070608498	20545.9820230113	21299.4320986883	1.03667140732593	0.0519586770398385	0.930127415833038	1	protein_coding	EPB41L1	93.7075532348276	97.7530471108431
ENSG00000088386	34.7917017717865	48.4101639528453	21.1732395907276	0.437371780259859	-1.19306795587433	0.375684124568156	1	protein_coding	SLC15A1	0.186898803922901	0.106787923042496
ENSG00000088387	2669.7855061502	2814.87392350203	2524.69708879836	0.896913026092956	-0.156960001501961	0.792409065497947	1	protein_coding	DOCK9	11.5032904468992	9.35340551072925
ENSG00000088448	4914.59029929299	4336.84224875124	5492.33834983474	1.26643719895881	0.340775537376436	0.565211115946735	1	protein_coding	ANKRD10	116.191171378994	214.526255283213
ENSG00000088451	1349.6636739974	1330.68914085016	1368.63820714463	1.02851835573726	0.0405675415486059	0.949233577448477	1	protein_coding	TGDS	8.85527885818257	9.28494961585609
ENSG00000088538	638.899401080884	454.583246874279	823.215555287489	1.81092365578347	0.856725726992549	0.183761945145526	1	protein_coding	DOCK3	0.553592176860618	1.03421855705126
ENSG00000088543	225.628110281021	158.218584626373	293.03763593567	1.85210629097503	0.889166896147984	0.230091815405359	1	protein_coding	C3orf18	0.926726511751336	1.73853215506406
ENSG00000088682	8728.43697778355	10239.3400438799	7217.53391168722	0.704882724937062	-0.50454484620662	0.390981656618334	1	protein_coding	COQ9	78.4539901931304	60.4952138679905
ENSG00000088726	2546.93105941484	2476.00277583211	2617.85934299756	1.05729257194301	0.0803746517306631	0.894552439592996	1	protein_coding	TMEM40	25.9323258007489	25.6524815645231
[truncated: 55,774 more rows]
