# Supplementary material for: Co-activation of super-enhancer-driven CCAT1 by TP63 and SOX2 promotes squamous cancer progression
Source: Nat Commun. 2018 Sep 6;9:3619. doi: 10.1038/s41467-018-06081-9 (PMC6127298; doi:10.1038/s41467-018-06081-9)
Supplement: Supplementary file 8 — Supplementary Data 6 [file 41467_2018_6081_MOESM8_ESM.xls]

Ens_id	baseMean	baseMeanA	baseMeanB	foldChange	log2FoldChange	pval	padj	Biotype	Hugo_Symbol	TE5-scramble	TE5-shsox2-1
ENSG00000268313	334	0	668	Inf	Inf	4.26674652910748e-29	1.50838023297008e-24	protein_coding	AC119673.1	0	5.38302350568457
ENSG00000205420	20692.5	36406	4979	0.136763170905895	-2.87024831718493	1.76335788905181e-16	3.11691140468798e-12	protein_coding	KRT6A	213.758927711594	28.2449888027083
ENSG00000176890	18984	32658	5310	0.162594157633658	-2.62065267575473	3.11691597769993e-14	3.6729737881216e-10	protein_coding	TYMS	317.232946581371	54.9905380856549
ENSG00000197978	115.5	231	0	0	-Inf	1.19957676688721e-13	1.06018594657492e-09	protein_coding	GOLGA6L9	0.728506014374269	0
ENSG00000263182	137	3	271	90.3333333333333	6.49718654063272	6.27691995756692e-13	4.43803348679811e-09	lincRNA	RP11-504P24.6	0.0216135578698696	1.8914075603806
ENSG00000106366	14426	4812	24040	4.99584372402327	2.32072834842247	1.1705907994683e-11	5.91181799182905e-08	protein_coding	SERPINE1	19.6828766154515	95.198166110945
ENSG00000187837	3242.5	1011	5474	5.41444114737883	2.43681243746194	1.00347815327934e-11	5.91181799182905e-08	protein_coding	HIST1H1C	22.3226717283518	117.470370430484
ENSG00000072832	1270.5	2124	417	0.196327683615819	-2.34866447735949	9.4653864365498e-10	4.18275426631136e-06	protein_coding	CRMP1	9.65178166413725	1.87196174907893
ENSG00000197903	9290	3640	14940	4.1043956043956	2.03716979259054	2.28126407373335e-09	8.9608052816246e-06	protein_coding	HIST1H2BK	73.3668447798021	281.059643533482
ENSG00000138166	2966	1123	4809	4.28227960819234	2.0983789984751	3.41294046142792e-09	1.206542711924e-05	protein_coding	DUSP5	5.92954263633199	24.7000969679774
ENSG00000133101	660	1114	206	0.18491921005386	-2.43503299015681	8.98649129131202e-09	2.86756976876336e-05	protein_coding	CCNA1	7.93982522473311	1.4363232928974
ENSG00000163694	3636	5825	1447	0.248412017167382	-2.00919312789728	9.73377382472287e-09	2.86756976876336e-05	protein_coding	RBM47	19.2627546822901	4.87478148706583
ENSG00000256586	66	0	132	Inf	Inf	1.12718723093646e-08	3.06525561446659e-05	pseudogene	AC091171.1	0	1.26430194844521
ENSG00000104327	1364	2218	510	0.229936880072137	-2.12069021330285	1.92515683877836e-08	4.27581608449043e-05	protein_coding	CALB1	39.1031351160051	11.7265469558143
ENSG00000182004	2543	4072	1014	0.24901768172888	-2.00567990907235	1.93519623647451e-08	4.27581608449043e-05	protein_coding	SNRPE	86.0513973293777	21.7729703458493
ENSG00000243135	64	128	0	0	-Inf	1.86337736567689e-08	4.27581608449043e-05	protein_coding	UGT1A3	0.72097099586897	0
ENSG00000263155	63	126	0	0	-Inf	2.39889632300327e-08	4.98857545945952e-05	protein_coding	MYZAP	0.710679010335097	0
ENSG00000183941	2539.5	1055	4024	3.81421800947867	1.93138730621098	5.84794231610593e-08	0.000108808661452093	protein_coding	HIST2H4A	12.2006439253141	48.3041708659884
ENSG00000204386	5901.5	9250	2553	0.276	-1.85725982788392	5.8249576838772e-08	0.000108808661452093	protein_coding	NEU1	60.2678234872675	15.487236746884
ENSG00000065534	2283	3613	953	0.263769720453916	-1.9226491355225	8.18111929751819e-08	0.000144609464702932	protein_coding	MYLK	8.61091280695964	2.49829354583096
ENSG00000167772	4223	1906	6540	3.43126967471144	1.7787425164755	2.61037041886492e-07	0.000439437214512918	protein_coding	ANGPTL4	14.3725546973237	49.2353784714267
ENSG00000064726	4329	6695	1963	0.293203883495146	-1.7700238827455	2.88625044908791e-07	0.000463794208527981	protein_coding	BTBD1	30.3671676999019	11.0302504059689
ENSG00000180573	4002	1820	6184	3.3978021978022	1.76460186883879	3.39746585019135e-07	0.000522205272765064	protein_coding	HIST1H2AC	17.9556019790731	52.3960072872743
ENSG00000133313	3670.5	5658	1683	0.29745493107105	-1.7492570000663	4.67095863898232e-07	0.000688032207522096	protein_coding	CNDP2	45.0711408764519	15.0353332593211
ENSG00000197614	346.5	578	115	0.198961937716263	-2.3294356315563	1.60600970064873e-06	0.00227102619749335	protein_coding	MFAP5	7.04285190402153	2.06161874575424
ENSG00000112796	522.5	204	841	4.12254901960784	2.04353664828365	2.7300822529293e-06	0.00371207183867525	protein_coding	ENPP5	0.967449691292705	3.8241344607631
ENSG00000242616	3786	5707	1865	0.326791659365691	-1.61355693253385	2.94976539827541e-06	0.00386222616147527	protein_coding	GNG10	53.4406278951882	16.9258813918637
ENSG00000149948	10010	5082	14938	2.93939393939394	1.55551872282867	3.48312220689152e-06	0.00439769058064389	protein_coding	HMGA2	19.2657077901657	46.4403327355844
ENSG00000053371	1904.5	2889	920	0.318449290411907	-1.65086443762024	4.54227717240025e-06	0.00518325881367844	protein_coding	AKR7A2	30.753657295221	9.36448971369773
ENSG00000254505	1807.5	2747	868	0.315981070258464	-1.66208996263138	4.32939330687554e-06	0.00518325881367844	protein_coding	CHMP4A	49.91370853489	15.8596526443579
ENSG00000261780	531	848	214	0.252358490566038	-1.98645346816205	4.54517490450417e-06	0.00518325881367844	processed_transcript	CTD-2354A18.1	14.5394571330453	3.628857613296
ENSG00000134748	2413.5	3637	1190	0.327192741270278	-1.61178735226031	5.1486841930528e-06	0.00568800886227508	protein_coding	PRPF38A	23.6072890898449	7.33248181679501
ENSG00000168542	235	72	398	5.52777777777778	2.46669961910134	6.29276261963668e-06	0.00674126497361806	protein_coding	COL3A1	0.165456028284311	0.885104532125995
ENSG00000144827	1455.5	2211	700	0.316598824061511	-1.6592721979839	6.85554333214498e-06	0.00712815199641146	protein_coding	ABHD10	15.7774134699524	5.75790428596185
ENSG00000134375	3517	5242	1792	0.341854254101488	-1.54854671627081	7.47291244583019e-06	0.00733840002180524	protein_coding	TIMM17A	44.2954220389004	14.6063964609476
ENSG00000159166	11938.5	17630	6247	0.354339194554736	-1.49679703964203	7.30094633616067e-06	0.00733840002180524	protein_coding	LAD1	94.6497372539579	34.2237208525171
ENSG00000158406	594.5	253	936	3.699604743083	1.88737114488909	7.77187726888628e-06	0.00742571365431534	protein_coding	HIST1H4H	3.62833686693459	13.4798104326859
ENSG00000165092	669	1045	293	0.280382775119617	-1.834530372546	8.58786784820973e-06	0.00798942905710291	protein_coding	ALDH1A1	6.66831055972089	2.05034616813268
ENSG00000156675	2345.5	3490	1201	0.344126074498567	-1.53899088539138	1.33668969970842e-05	0.011813663566023	protein_coding	RAB11FIP1	7.40846223927117	2.31640715206941
ENSG00000166902	3898.5	5757	2040	0.354351224596144	-1.49674806005768	1.32455794572903e-05	0.011813663566023	protein_coding	MRPL16	76.4516411785588	27.9791987793819
ENSG00000074696	9257	13545	4969	0.366851236618678	-1.44673294653927	1.54283886512642e-05	0.013303034039012	protein_coding	PTPLAD1	55.5078425459606	19.8433431257464
ENSG00000145198	1092	1654	530	0.32043530834341	-1.64189496972071	1.60832899537406e-05	0.0135375349153485	protein_coding	VWA5B2	7.53118826626784	3.34574353542839
ENSG00000261771	38	76	0	0	-Inf	1.78101007831298e-05	0.0146423879740745	processed_transcript	DYX1C1-CCPG1	0.408707184054514	0
ENSG00000137547	3000	4425	1575	0.355932203389831	-1.49032562658308	1.83119827700984e-05	0.0147128457929208	protein_coding	MRPL15	58.511070437175	19.819530834303
ENSG00000103044	43847	24293	63401	2.60984645782736	1.3839649328308	2.62642872930721e-05	0.0206332240974375	protein_coding	HAS3	100.996443608869	242.395689340075
ENSG00000090905	10745.5	5949	15542	2.61253992267608	1.38545308343533	3.22806725942013e-05	0.0248083986423958	protein_coding	TNRC6A	14.0922981226933	36.6726037609069
ENSG00000170248	6265	9084	3446	0.379348304711581	-1.39840500448194	3.3704691410514e-05	0.0248235052238435	protein_coding	PDCD6IP	61.8947116252383	30.9711092651303
ENSG00000250264	422	664	180	0.271084337349398	-1.88318633501725	3.32500161717701e-05	0.0248235052238435	protein_coding	TAP2	3.23629950028674	0.849474642219711
ENSG00000178531	533.5	826	241	0.291767554479419	-1.77710863518948	3.50206208667886e-05	0.0252663058955655	protein_coding	CTXN1	9.27632365882809	2.62417516801695
ENSG00000170323	93	17	169	9.94117647058824	3.31341659503184	4.10315654671798e-05	0.0290109580479148	protein_coding	FABP4	0.326238696141899	3.14756636066909
ENSG00000159167	1182.5	606	1759	2.9026402640264	1.53736578399901	4.29841962743151e-05	0.0297956334645017	protein_coding	STC1	2.11466700317624	5.66343367734544
ENSG00000181449	8281	11918	4644	0.389662695083068	-1.35970227524807	4.84812523240654e-05	0.0329597929261608	protein_coding	SOX2	65.6563211710183	24.1988929243082
ENSG00000121578	1435.5	2115	756	0.357446808510638	-1.48419952378624	5.35995074809888e-05	0.035089810897554	protein_coding	B4GALT4	13.5031722364981	4.81805806812405
ENSG00000136827	3936.5	5692	2181	0.383169360505973	-1.38394589188573	5.30696954132148e-05	0.035089810897554	protein_coding	TOR1A	38.7280564866396	15.0740014244589
ENSG00000157601	21820	31174	12466	0.399884519150574	-1.32234466414443	6.16370790174396e-05	0.0396180730440822	protein_coding	MX1	162.846080102423	68.8937644356238
ENSG00000204104	1504	2200	808	0.367272727272727	-1.44507632566023	7.64385342417175e-05	0.0482545546877357	protein_coding	TRAF3IP1	9.12023295424525	3.70595454272985
ENSG00000087085	598.5	290	907	3.12758620689655	1.64504965051359	8.2886490304049e-05	0.0502451622264608	protein_coding	ACHE	1.7018000144297	5.54071045209861
ENSG00000148154	12039.5	6925	17154	2.4771119133574	1.30865904952834	8.12341769170969e-05	0.0502451622264608	protein_coding	UGCG	24.0036507493713	55.4658007465305
ENSG00000158373	2484.5	1380	3589	2.60072463768116	1.37891365615055	8.38556396062793e-05	0.0502451622264608	protein_coding	HIST1H2BD	31.7415934437687	79.9449618310247
ENSG00000150551	3786	5434	2138	0.393448656606551	-1.34575271250148	8.58176541537958e-05	0.0505637618274165	protein_coding	LYPD1	44.2902956422975	16.0304415599417
ENSG00000094755	2579.5	3719	1440	0.387200860446357	-1.36884593628231	9.05946750226697e-05	0.0512765362262313	protein_coding	GABRP	91.8615361685526	33.2216689383722
ENSG00000116574	861.5	1281	442	0.34504293520687	-1.53515220095021	8.9180100220183e-05	0.0512765362262313	protein_coding	RHOU	3.76471930890584	1.25726206774745
ENSG00000160179	1127	1658	596	0.359469240048251	-1.47605977103359	9.13787560039764e-05	0.0512765362262313	protein_coding	ABCG1	7.50259058252733	2.77073030168135
ENSG00000267059	422	651	193	0.296466973886329	-1.75405669589756	0.000102723703027582	0.0567420054598609	protein_coding	UQCR11	9.69277916177162	2.78830504512458
ENSG00000164265	1682	2440	924	0.378688524590164	-1.40091639103419	0.000104975412307195	0.0570937042443687	protein_coding	SCGB3A2	84.0024690664218	30.6455314616559
ENSG00000135535	15137	21434	8840	0.412428851357656	-1.2777828352786	0.000112468839186695	0.0602424000443641	protein_coding	CD164	103.544729598209	54.6937142297306
ENSG00000180596	381	172	590	3.43023255813953	1.77830638954711	0.000123477018353597	0.0641935228358288	protein_coding	HIST1H2BC	4.53474286514818	14.9651769768133
ENSG00000198168	182	301	63	0.209302325581395	-2.25633975325979	0.00012324189687696	0.0641935228358288	protein_coding	SVIP	1.6065371515916	0.802599929080922
ENSG00000128050	15804	22316	9292	0.416382864312601	-1.26401739723927	0.000131577373044064	0.0655144125613202	protein_coding	PAICS	128.199084748432	49.8497336236149
ENSG00000203812	1010.5	538	1483	2.75650557620818	1.46284051989801	0.000130308934381892	0.0655144125613202	protein_coding	HIST2H2AA4	17.661426749186	47.4160847261698
ENSG00000213801	92.5	20	165	8.25	3.04439411935845	0.000129606375513795	0.0655144125613202	pseudogene	ZNF816-ZNF321P	0.738878379691003	1.18624737843852
ENSG00000125398	2271	1286	3256	2.53188180404355	1.3402100569383	0.000142281039058855	0.0689030040110773	protein_coding	SOX9	4.21846224994416	10.3382951739825
ENSG00000135045	765	1134	396	0.349206349206349	-1.51784830486262	0.000141287431738462	0.0689030040110773	protein_coding	C9orf40	6.49708137650005	2.19723287048984
ENSG00000069702	1243.5	679	1808	2.66273932253314	1.41291119817046	0.000147668240031993	0.0696049016214802	protein_coding	TGFBR3	1.6529677968165	3.95804203202516
ENSG00000229927	64	119	9	0.0756302521008403	-3.72489276186563	0.000145804785367442	0.0696049016214802	pseudogene	RHEBP1	3.83510501495136	0.282473208519821
ENSG00000125266	808	1192	424	0.355704697986577	-1.49124806589896	0.000160293085158815	0.074561594033348	protein_coding	EFNB2	3.43044414754173	1.18101235324527
ENSG00000110347	251	400	102	0.255	-1.97143084780323	0.000164531131137727	0.0746951219589687	processed_transcript	MMP12	2.9038479213667	0.717348045686712
ENSG00000196182	3389.5	1962	4817	2.45514780835882	1.29580988236774	0.000164805937791343	0.0746951219589687	protein_coding	STK40	8.1497017983213	20.0692506359775
ENSG00000168274	232.5	92	373	4.05434782608696	2.01946986419822	0.000167984752647526	0.0751721136151309	protein_coding	HIST1H2AE	3.03632493487306	11.9901973208325
ENSG00000004961	1501.5	2163	840	0.388349514563107	-1.36457243229586	0.000182130003092076	0.0794896280161861	protein_coding	HCCS	21.396080835319	7.94723227091882
ENSG00000005102	444.5	676	213	0.31508875739645	-1.66616981605635	0.000180201361256956	0.0794896280161861	protein_coding	MEOX1	3.95145033008026	1.0838069233507
ENSG00000174196	75.5	14	137	9.78571428571429	3.29067716090292	0.000192069172378717	0.0828052363650294	protein_coding	FAM21D	0.129913663682958	1.23210690569674
ENSG00000059804	1209.5	1751	668	0.381496287835523	-1.39025907595951	0.000195513073004933	0.0832744356249443	protein_coding	SLC2A3	7.51964042115396	3.72539907837717
ENSG00000198518	160.5	55	266	4.83636363636364	2.27392272197653	0.0002157276644607	0.0907905285001744	protein_coding	HIST1H4E	0.549196952709904	2.57461809356505
ENSG00000123374	6575.5	9233	3918	0.424347449366403	-1.23668208904156	0.000227154923489484	0.0943028653505097	protein_coding	CDK2	75.2758101594016	30.2613285103917
ENSG00000232855	39	76	2	0.0263157894736842	-5.24792751344359	0.000229408418763969	0.0943028653505097	lincRNA	AF131217.1	0.347427910474174	0.00402753693926257
ENSG00000166828	182	67	297	4.43283582089552	2.14822993034299	0.000238668677753961	0.0969817827121614	protein_coding	SCNN1G	0.247995875196704	1.06418222814596
ENSG00000260107	28.5	57	0	0	-Inf	0.000257408994012755	0.103269126307777	lincRNA	AC005606.15	2.12557682036212	0
ENSG00000265992	9991	13962	6020	0.431170319438476	-1.21367022447944	0.000259983939844766	0.103269126307777	sense_intronic	ESRG	58.0722807027974	24.2409464171985
ENSG00000184678	2264	1326	3202	2.41478129713424	1.27189253240367	0.000299516843664565	0.117650216191441	protein_coding	HIST2H2BE	7.98257236609441	18.6690814532425
ENSG00000183347	704	1032	376	0.364341085271318	-1.45663840374562	0.000307048620520409	0.119283327831181	protein_coding	GBP6	4.73901114596169	1.59645559600729
ENSG00000109846	1906	2702	1110	0.41080680977054	-1.28346799808822	0.000316019365251458	0.120932393853101	protein_coding	CRYAB	47.9627811932167	19.1349483083818
ENSG00000268621	866	1257	475	0.37788385043755	-1.4039852312022	0.000318135116212332	0.120932393853101	lincRNA	AC006262.5	64.8231318290116	22.6563836612561
ENSG00000118785	3887	2327	5447	2.34078212290503	1.2269906564351	0.000323884913050811	0.121808291980556	protein_coding	SPP1	22.722214609503	52.3219235506296
ENSG00000132297	3445	4827	2063	0.427387611352807	-1.22638300555812	0.000350909695689674	0.130582732231804	protein_coding	HHLA1	28.4344918627271	11.7694951639541
ENSG00000137210	3729.5	5209	2250	0.431944711076982	-1.2110814356463	0.000394348809298595	0.145218949024207	protein_coding	TMEM14B	85.6937431249728	37.8882096840125
ENSG00000105393	4530.5	6303	2758	0.437569411391401	-1.19241620588022	0.000434964777610907	0.156399798355704	protein_coding	BABAM1	74.1860990166298	36.6468887651429
ENSG00000166736	647	945	349	0.369312169312169	-1.43708729289878	0.000446831286318346	0.156399798355704	protein_coding	HTR3A	6.01757351164357	2.0150511434622
ENSG00000166979	701	1020	382	0.374509803921569	-1.41692460882311	0.000444120963337567	0.156399798355704	protein_coding	EVA1C	9.95494861078961	3.69434435650119
ENSG00000221995	217.5	91	344	3.78021978021978	1.9184701145034	0.000439609156669856	0.156399798355704	protein_coding	TIAF1	0.249651729011957	0.847583801923961
ENSG00000269751	43.5	83	4	0.0481927710843374	-4.37503943134692	0.000433955969852441	0.156399798355704	lincRNA	CTC-273B12.8	2.49266032750755	0.387305087865181
ENSG00000101220	3466	4832	2100	0.434602649006623	-1.20223112677159	0.000453075072987985	0.157030490002659	protein_coding	C20orf27	46.9990574462675	20.067411447346
ENSG00000099783	18882.5	26052	11713	0.449600798403194	-1.15328349738167	0.000458963057365048	0.157526815572516	protein_coding	HNRNPM	166.676043341259	75.4838070043433
ENSG00000029993	5067	7032	3102	0.441126279863481	-1.18073638410731	0.000468980719381208	0.159417369149658	protein_coding	HMGB3	75.2821539162834	32.9613339467969
ENSG00000173041	1176.5	678	1675	2.47050147492625	1.30480391709615	0.000478399959360327	0.161070432031488	protein_coding	ZNF680	4.52946916783856	9.68394695566527
ENSG00000066735	1029.5	1470	589	0.400680272108844	-1.31947661589327	0.000514619458829843	0.171630444420308	protein_coding	KIF26A	2.84175394823573	1.08484415524729
ENSG00000234972	315	150	480	3.2	1.67807190511264	0.00053749946202688	0.177585803566115	protein_coding	TBC1D3C	1.72770500275029	7.95605399128359
ENSG00000105011	9002.5	12370	5635	0.455537590945837	-1.13435798480415	0.000642129650802642	0.210190439029398	protein_coding	ASF1B	85.5579773125487	38.8898823923139
ENSG00000138413	16446	22536	10356	0.459531416400426	-1.12176459847482	0.000660320537712239	0.214161941735808	protein_coding	IDH1	129.009394931636	58.501762753613
ENSG00000139636	1738	1045	2431	2.32631578947368	1.21804695106048	0.000679157195001424	0.218268774160821	protein_coding	LMBR1L	12.4079608774425	23.89393789756
ENSG00000262621	1184	1672	696	0.416267942583732	-1.26441563623215	0.000697788675084417	0.222236263437696	protein_coding	NAA60	9.08629501479167	3.48575906796949
ENSG00000185495	164	264	64	0.242424242424242	-2.04439411935845	0.000704725640820687	0.222441614770472	lincRNA	RP11-504P24.4	2.48449526266405	1.31206982791492
ENSG00000183054	862	494	1230	2.48987854251012	1.31607536864192	0.00072370446916048	0.224424564857555	protein_coding	RGPD6	2.03184107701681	6.57451013860287
ENSG00000196689	186.5	77	296	3.84415584415584	1.94266682493405	0.000723602662650087	0.224424564857555	protein_coding	TRPV1	0.682350000374607	1.28699321343441
ENSG00000103047	1960	2724	1196	0.439060205580029	-1.18750931381397	0.000815440323019262	0.248512468098077	protein_coding	TANGO6	8.5528499386739	5.15369636434746
ENSG00000264558	24.5	0	49	Inf	Inf	0.000815118376637175	0.248512468098077	antisense	RP11-138C9.1	0	5.82776103244015
ENSG00000115008	7234	4574	9894	2.16309575863577	1.11309753374695	0.000852104400376044	0.255319004337875	protein_coding	IL1A	28.9330659824236	60.6178429864394
ENSG00000148677	993.5	1405	582	0.41423487544484	-1.2714790722	0.000852218898842193	0.255319004337875	protein_coding	ANKRD1	9.60103553698661	3.85249031773676
ENSG00000122861	18279.5	11663	24896	2.13461373574552	1.09397503380812	0.000878966530295863	0.261119535958146	protein_coding	PLAU	69.1054005627429	140.275850944606
ENSG00000122406	27150.5	36941	17360	0.469938550661866	-1.08945597309978	0.000888731324738046	0.261820248267828	protein_coding	RPL5	524.724947959961	239.124045608043
ENSG00000170465	83	144	22	0.152777777777778	-2.71049338280501	0.000896796882971865	0.262012920717532	protein_coding	KRT6C	0.839843907741377	0.135042801610822
ENSG00000106615	4795	6567	3023	0.460331962844526	-1.1192534762744	0.000919459463020356	0.266432220792587	protein_coding	RHEB	66.8009507071578	31.4621248302082
ENSG00000163207	1057.5	627	1488	2.37320574162679	1.24683717830599	0.000969496980138358	0.27418925793481	protein_coding	IVL	3.90802379885959	8.98285471144245
ENSG00000259522	90.5	26	155	5.96153846153846	2.57568468713315	0.000969005941992214	0.27418925793481	protein_coding	RP11-468E2.2	0.0767952525709217	0.44311264919441
ENSG00000263203	509.5	741	278	0.375168690958165	-1.41438865958233	0.000962786574581481	0.27418925793481	protein_coding	CHTF8	6.52296337738	2.37153129618527
ENSG00000173706	3575	2247	4903	2.1820204717401	1.12566463710578	0.000987607383256759	0.274912568605456	protein_coding	HEG1	5.12830019338913	9.87189422189673
ENSG00000186193	5652	7720	3584	0.464248704663212	-1.10703021009784	0.000980638010207167	0.274912568605456	protein_coding	SAPCD2	25.9587551738163	11.6652332367159
ENSG00000175592	11402	7310	15494	2.11956224350205	1.08376633349525	0.00104715580518707	0.286969395542429	protein_coding	FOSL1	67.7619251621695	135.62769179596
ENSG00000233822	388	203	573	2.82266009852217	1.49705541157173	0.0010470981431696	0.286969395542429	protein_coding	HIST1H2BN	1.81296277062059	4.61921030011394
ENSG00000232838	747	1063	431	0.405456255879586	-1.30238182244201	0.00106395858129913	0.289331259739129	protein_coding	PET117	13.5538668003753	5.32999263688054
ENSG00000198211	23.5	0	47	Inf	Inf	0.0010902369341105	0.294214168661638	protein_coding	TUBB3	0	0.215750642377824
ENSG00000110871	1681	2327	1035	0.444778685002149	-1.16884044301866	0.00113410533960758	0.303734030043994	protein_coding	COQ5	21.9869341001177	10.7570041677877
ENSG00000134326	4950	6746	3154	0.467536317817966	-1.09684965822762	0.00114271327357319	0.303738343213229	protein_coding	CMPK2	37.528778626522	16.6818927371403
ENSG00000172731	1996	2752	1240	0.450581395348837	-1.15014034942786	0.00115632854650243	0.305063632656373	protein_coding	LRRC20	14.4566865479607	5.68562261470388
ENSG00000115738	1096	1533	659	0.429876060013046	-1.21800732665073	0.00119671353199858	0.309975882632694	protein_coding	ID2	19.995190212989	10.0604361256558
ENSG00000182253	2829	3875	1783	0.460129032258065	-1.11988960742397	0.00119897899493299	0.309975882632694	protein_coding	SYNM	6.95373807333106	3.0432209865441
ENSG00000269990	577	829	325	0.392038600723764	-1.35093238357993	0.00120125299617219	0.309975882632694	lincRNA	CTD-3074O7.12	5.48277834444334	2.08202624775624
ENSG00000185947	2679	1688	3670	2.17417061611374	1.12046515902339	0.0012350641370733	0.316391212853733	protein_coding	ZNF267	9.99509532942383	21.330109162671
ENSG00000136869	1121	678	1564	2.30678466076696	1.20588333417101	0.00129447294273363	0.329224514183592	protein_coding	TLR4	2.00011922178851	4.36643901485277
ENSG00000197846	136	52	220	4.23076923076923	2.08091999538357	0.00130432448692871	0.329360566156456	protein_coding	HIST1H2BF	0.627989724374611	2.57649581381347
ENSG00000187678	472.5	260	685	2.63461538461538	1.39759236481943	0.00132023623065474	0.331014122170968	protein_coding	SPRY4	0.926320219408128	2.05302186683293
ENSG00000263620	88	150	26	0.173333333333333	-2.52837897235479	0.00133177003253014	0.3315544661268	protein_coding	RP11-599B13.6	6.44804702331153	1.09026870037541
ENSG00000124635	475	262	688	2.62595419847328	1.39284175316465	0.00135184100340089	0.331876966334918	protein_coding	HIST1H2BJ	7.02207153044809	15.1849891755738
ENSG00000170537	1516.5	937	2096	2.23692636072572	1.16151776387826	0.00135158178390801	0.331876966334918	protein_coding	TMC7	3.44485422368706	7.56567588068407
ENSG00000125740	4239	2718	5760	2.11920529801325	1.08352335556228	0.00139209493388827	0.339402345536677	protein_coding	FOSB	12.9880221915812	26.8723336815103
ENSG00000255234	2384	3259	1509	0.463025467934949	-1.11083654621188	0.00146989078857647	0.35591492573805	antisense	RP11-727A23.10	16.4392029991302	7.41483774614474
ENSG00000005020	3714	5045	2383	0.472348860257681	-1.08207531780345	0.00149939404097166	0.360588966914491	protein_coding	SKAP2	18.6965136333701	9.02462540208535
ENSG00000156299	787	1108	466	0.42057761732852	-1.24955602139491	0.00151976078221878	0.36301745387161	protein_coding	TIAM1	2.69415911130032	1.48071472480347
ENSG00000179776	487	272	702	2.58088235294118	1.36786437905422	0.00154290971716636	0.366073451820572	protein_coding	CDH5	1.15256887749648	2.60781198052227
ENSG00000184164	871.5	1221	522	0.427518427518428	-1.22594148841752	0.00157100907979159	0.370255419925282	protein_coding	CRELD2	12.6138895540658	5.03122579346049
ENSG00000064989	140.5	225	56	0.248888888888889	-2.00642626915943	0.00164231964196166	0.384498569421381	protein_coding	CALCRL	1.021970676814	0.219729530625333
ENSG00000261324	886	533	1239	2.32457786116323	1.21696874938143	0.00165342261341438	0.38455129098306	sense_overlapping	RP11-174G6.5	1.25163950552788	2.8157193007685
ENSG00000235173	1692	2321	1063	0.457992244722103	-1.12660492581338	0.00167733957455619	0.387564108756278	protein_coding	FAM203A	14.8803404795754	8.60762382879204
ENSG00000138795	436	241	631	2.61825726141079	1.38860685875259	0.00171847281409836	0.387745404683882	protein_coding	LEF1	1.18841883268009	4.11079653339061
ENSG00000166670	437.5	633	242	0.382306477093207	-1.38719845215375	0.00172199673385861	0.387745404683882	protein_coding	MMP10	4.92880140827304	1.91432072264345
ENSG00000185128	2190.5	1392	2989	2.14727011494253	1.10250368582937	0.00169350923330027	0.387745404683882	protein_coding	TBC1D3F	7.32798771069189	15.227123692404
ENSG00000250899	1032.5	1435	630	0.439024390243902	-1.18762700317577	0.00170416290386192	0.387745404683882	processed_transcript	RP11-253E3.3	5.30042404721749	2.25262267601878
ENSG00000066044	8884.5	11944	5825	0.487692565304756	-1.03595611570554	0.00179216803657141	0.398978029670797	protein_coding	ELAVL1	66.129675709753	32.7704619856336
ENSG00000188428	1394	1918	870	0.453597497393118	-1.14051541428204	0.00179445312054924	0.398978029670797	protein_coding	BLOC1S5	10.2364415970833	4.5512912454821
ENSG00000156298	1412	883	1941	2.19818799546999	1.1363147750652	0.00183854390500138	0.406226275810054	protein_coding	TSPAN7	7.92397440013485	15.5905023807107
ENSG00000182217	1848.5	1172	2525	2.15443686006826	1.10731081810427	0.0018542841669103	0.407159340798839	protein_coding	HIST2H4B	12.9976276348655	21.0560018043507
ENSG00000115221	7357	4831	9883	2.04574622231422	1.03262718784135	0.00193188016849448	0.413914107373435	protein_coding	ITGB6	14.4327292717797	28.8053102042481
ENSG00000130513	14858	9809	19907	2.02946273830156	1.02109785185573	0.00191684377303036	0.413914107373435	protein_coding	GDF15	126.099500139782	250.342272643859
ENSG00000162976	556	791	321	0.405815423514539	-1.30110439735049	0.00192990219081681	0.413914107373435	protein_coding	PQLC3	7.6478524268032	3.30020829342987
ENSG00000168209	10248.5	6750	13747	2.03659259259259	1.02615740719057	0.00192431748699086	0.413914107373435	protein_coding	DDIT4	53.8962637370055	107.075671425343
ENSG00000111885	198.5	92	305	3.31521739130435	1.72910347639324	0.0019472239921112	0.414688328729609	protein_coding	MAN1A1	0.234519561423894	0.752446229850458
ENSG00000166963	240	362	118	0.325966850828729	-1.61720283772136	0.00199794626429055	0.422942493025147	protein_coding	MAP1A	0.433154356169614	0.137328398044298
ENSG00000117118	3450.5	4658	2243	0.481537140403607	-1.05428101912459	0.00203716633271943	0.426875392321409	protein_coding	SDHB	61.45414047613	29.4750381015967
ENSG00000138078	3774.5	5090	2459	0.483104125736739	-1.04959392136698	0.00204428282714001	0.426875392321409	protein_coding	PREPL	15.6039483179684	8.50843295510984
ENSG00000164985	6334	8503	4165	0.489827119840056	-1.02965544230923	0.00206761503369595	0.426875392321409	protein_coding	PSIP1	50.2960069246531	27.499498323
ENSG00000168000	1532	2095	969	0.462529832935561	-1.11238167317163	0.00210104996220653	0.426875392321409	protein_coding	BSCL2	26.1711510435682	13.9537487192364
ENSG00000184368	727.5	435	1020	2.3448275862069	1.22948184612277	0.00205494584444235	0.426875392321409	protein_coding	MAP7D2	2.33793863638618	5.26461292088982
ENSG00000196136	307	161	453	2.81366459627329	1.49245036193162	0.00209870265192062	0.426875392321409	protein_coding	SERPINA3	1.39024208610527	4.18433925364802
ENSG00000197008	681.5	405	958	2.36543209876543	1.24210374796419	0.00207987866698158	0.426875392321409	protein_coding	ZNF138	3.71008761276637	6.49528316620957
ENSG00000147133	1756.5	2392	1121	0.468645484949833	-1.09343111139268	0.00220160543908122	0.444749459899425	protein_coding	TAF1	5.63341706327177	2.9148379770899
ENSG00000072501	18826.5	25103	12550	0.499940246185715	-1.00017242336625	0.00230397560984598	0.462784919086791	protein_coding	SMC1A	83.5527309591981	41.0839583957407
ENSG00000171109	7640.5	10209	5072	0.496816534430405	-1.00921490654676	0.00241176277581643	0.481698517800353	protein_coding	MFN1	41.5240179013955	24.7052573348504
ENSG00000138386	5182	6938	3426	0.493802248486596	-1.01799468920238	0.00245892079030929	0.48756155618478	protein_coding	NAB1	33.4708629358448	17.1970127468216
ENSG00000270641	2747	3702	1792	0.484062668827661	-1.04673425781297	0.00246870102277313	0.48756155618478	lincRNA	TSIX	1.23954052895686	0.580422211773561
ENSG00000197837	420.5	237	604	2.54852320675105	1.34966149042682	0.00248550297930421	0.488152785135346	protein_coding	HIST4H4	5.63414450151909	13.3454433537243
ENSG00000077312	4868.5	6513	3224	0.49500998003992	-1.01447048280833	0.00259647937916491	0.507131154763744	protein_coding	SNRPA	69.7675150568849	35.7922589027025
ENSG00000243509	20.5	41	0	0	-Inf	0.00262541683633159	0.509965582406562	protein_coding	TNFRSF6B	0.53212101487991	0
ENSG00000260834	1627	2208	1046	0.473731884057971	-1.07785732053123	0.00270945225689951	0.523412875332851	lincRNA	RP11-256I9.2	23.4117981587494	10.7520132407803
ENSG00000187990	230	115	345	3	1.58496250072116	0.00276582684122741	0.528527083735521	protein_coding	HIST1H2BG	5.21516327589331	15.2653668263834
ENSG00000213648	4101.5	5487	2716	0.494988153818116	-1.01453409622514	0.00276172371792034	0.528527083735521	protein_coding	SULT1A4	56.9411194029356	27.8489678955814
ENSG00000006468	491.5	286	697	2.43706293706294	1.28514350909003	0.00281219174920428	0.532601732749594	protein_coding	ETV1	1.98537008137328	4.17401390185854
ENSG00000100234	23199.5	15627	30772	1.96915594803865	0.977577370534977	0.00283033736344581	0.532601732749594	protein_coding	TIMP3	43.5311405077187	82.9633340825534
ENSG00000259048	144.5	227	62	0.273127753303965	-1.87235217690404	0.00283234684761608	0.532601732749594	antisense	CTD-2058B24.2	4.59624853701629	1.21479698654816
ENSG00000101347	20444	27109	13779	0.508281382566675	-0.976300706459118	0.0028943460515696	0.53787281686285	protein_coding	SAMHD1	76.2948160566805	37.6339314888502
ENSG00000130283	445.5	635	256	0.403149606299213	-1.31061278165953	0.0028836814279226	0.53787281686285	protein_coding	GDF1	3.35322341380098	1.30907121929083
ENSG00000272679	45	8	82	10.25	3.35755200461808	0.00290602251699492	0.53787281686285	processed_transcript	RP11-216L13.18	0.254498809966728	2.54024659476194
ENSG00000113083	327.5	179	476	2.65921787709497	1.41100198604369	0.00301208728989402	0.550134146526979	protein_coding	LOX	0.628730797543898	1.48707335644378
ENSG00000138780	1409.5	1914	905	0.472831765935214	-1.08060113251546	0.00302205797880858	0.550134146526979	protein_coding	GSTCD	7.87955824047249	3.41596740840387
ENSG00000155918	400.5	574	227	0.395470383275261	-1.33835843938477	0.00301299838566706	0.550134146526979	protein_coding	RAET1L	8.29459604307944	3.05205968005992
ENSG00000198924	2439	3276	1602	0.489010989010989	-1.0320612092323	0.00303451455569022	0.550134146526979	protein_coding	DCLRE1A	10.0397645436895	4.8761490669086
ENSG00000272414	334.5	184	485	2.63586956521739	1.39827898101748	0.00310330626256656	0.559735117317617	protein_coding	FAM47E-STBD1	1.07825547299368	3.00748390189962
ENSG00000140937	621	867	375	0.432525951557093	-1.20914139783859	0.00317819559032678	0.57033284522453	protein_coding	CDH11	4.59519902789045	1.7922828901467
ENSG00000198039	1099.5	698	1501	2.15042979942693	1.10462503541104	0.00320942354168691	0.573027985079372	protein_coding	ZNF273	5.18435542471244	9.91072670117385
ENSG00000203811	319.5	175	464	2.65142857142857	1.40676988329524	0.00329805530049371	0.582964254915268	protein_coding	HIST2H3C	1.4563572452785	3.74163226350358
ENSG00000203852	319.5	175	464	2.65142857142857	1.40676988329524	0.00329805530049371	0.582964254915268	protein_coding	HIST2H3A	1.4563572452785	3.74163226350358
ENSG00000053438	417.5	240	595	2.47916666666667	1.30985526258679	0.00334431363872054	0.588199879383326	protein_coding	NNAT	2.74756371145431	6.53674690638272
ENSG00000138030	423	602	244	0.40531561461794	-1.30288233919682	0.0034113551638054	0.597020929459645	protein_coding	KHK	4.22895613085197	1.48235890731036
ENSG00000064300	10051.5	6805	13298	1.95415135929464	0.966542215948456	0.00345721812161587	0.60206687209539	protein_coding	NGFR	26.6914069969999	49.8243114272112
ENSG00000168758	1892	1241	2543	2.0491539081386	1.03502834655975	0.00350831884882706	0.60797101933203	protein_coding	SEMA4C	6.65805039528863	12.4208477004736
ENSG00000128610	122	194	50	0.257731958762887	-1.9560566524124	0.00355666574381534	0.613342670123706	protein_coding	FEZF1	2.06974582423693	0.451879685653575
ENSG00000120337	110	43	177	4.11627906976744	2.0413407953809	0.00361788028797995	0.620870407478968	protein_coding	TNFSF18	0.289195179599965	1.15308887282677
ENSG00000139998	3156	4203	2109	0.501784439685939	-0.994860361358283	0.00371116721402438	0.63380281811686	protein_coding	RAB15	17.1378070625797	10.094401402408
ENSG00000253645	33.5	4	63	15.75	3.97727992349992	0.00375508170183912	0.638219463093349	antisense	CTD-2544N14.3	0.103501476640009	1.58560993172974
ENSG00000138448	18181	12404	23958	1.93147371815543	0.949702046741582	0.00378017269603191	0.639409881101053	protein_coding	ITGAV	25.0956520905591	47.5225111312699
ENSG00000168872	6083.5	8044	4123	0.512555942317255	-0.964218620417287	0.00391332887964011	0.658780964538272	protein_coding	DDX19A	38.880690512419	21.9045819211719
ENSG00000084444	1682	1105	2259	2.04434389140271	1.03163790111429	0.0039572885577419	0.659931927108977	protein_coding	KIAA1467	3.27635362067113	6.43241786544916
ENSG00000177820	440	622	258	0.414790996784566	-1.26954351470735	0.00395750080751027	0.659931927108977	pseudogene	AC004917.1	9.71831215497858	3.91204018780955
ENSG00000114423	1501.5	982	2021	2.05804480651731	1.04127439206504	0.00400481770476665	0.661580913546311	protein_coding	CBLB	3.05885022003645	6.35295400053013
ENSG00000181690	1404	915	1893	2.06885245901639	1.0488307625323	0.00398843081712096	0.661580913546311	protein_coding	PLAG1	2.38718135472871	4.71798820732712
ENSG00000090054	4031	5343	2719	0.508890136627363	-0.974573865798015	0.00403508976613899	0.663481364709515	protein_coding	SPTLC1	40.1315835866145	21.5463019066244
ENSG00000113369	2813	1884	3742	1.98619957537155	0.990010593628001	0.00410228940055144	0.665248325175663	protein_coding	ARRDC3	8.94091552070627	14.8588693399856
ENSG00000225373	4362.5	2948	5777	1.95963364993216	0.970583970245056	0.00406982514363493	0.665248325175663	pseudogene	WASH5P	16.8582005155958	30.9835440905202
ENSG00000258504	19	0	38	Inf	Inf	0.00408882077452196	0.665248325175663	lincRNA	RP11-638I2.6	0	1.7868919809223
ENSG00000168398	222	114	330	2.89473684210526	1.53343220008107	0.00412797553207225	0.666357036574512	protein_coding	BDKRB2	0.356722286435282	0.937248896858834
ENSG00000205309	214	319	109	0.341692789968652	-1.54922828898794	0.00420176199231596	0.675184954328881	protein_coding	NT5M	4.01672169521321	1.35679626372276
ENSG00000178695	1427.5	1921	934	0.48620510150963	-1.04036306395587	0.00422164155214451	0.675309828739424	protein_coding	KCTD12	3.96483106818855	1.87585180444084
ENSG00000163297	2519	1685	3353	1.98991097922849	0.992703891724564	0.00424738159363734	0.676366820262464	protein_coding	ANTXR2	10.0840053772762	18.2431100640875
ENSG00000125772	2055.5	1367	2744	2.00731528895391	1.00526723856675	0.00430261529349047	0.682089936571637	protein_coding	GPCPD1	4.86468474064962	8.49163897488942
ENSG00000150433	828	1132	524	0.462897526501767	-1.11123524129443	0.00435332200579105	0.687047497985381	protein_coding	TMEM218	15.1772173706593	5.45001127570581
ENSG00000080824	148476	194492	102460	0.526808300598482	-0.924650017444182	0.00444414761715776	0.689076783165618	protein_coding	HSP90AA1	752.720155767038	385.843526458382
ENSG00000081760	3795	5021	2569	0.511651065524796	-0.966767834767047	0.0044322517546819	0.689076783165618	protein_coding	AACS	20.6149659369729	11.2931444690935
ENSG00000123416	102395	134173	70617	0.526313043607879	-0.926006945325119	0.0044082602979056	0.689076783165618	protein_coding	TUBA1B	1139.68242863181	581.421512630106
ENSG00000242384	608	374	842	2.25133689839572	1.17078196317876	0.00440199659843445	0.689076783165618	protein_coding	TBC1D3H	2.1233291785459	5.46564980686554
ENSG00000236698	104.5	41	168	4.09756097560976	2.03476541816068	0.00448486397556059	0.692353324297022	pseudogene	EIF1AXP1	1.93009502465416	7.71843870544266
ENSG00000115353	80	133	27	0.203007518796992	-2.30039493333772	0.00455846775729024	0.697591922927128	protein_coding	TACR1	0.342930017902428	0.0673759175572291
ENSG00000122376	2981	3951	2011	0.508985067071627	-0.974304764672319	0.00459008240790023	0.697591922927128	protein_coding	FAM35A	14.6243769545145	7.1393739563164
ENSG00000151692	504	704	304	0.431818181818182	-1.21150410519371	0.00455892184691292	0.697591922927128	protein_coding	RNF144A	1.85417380689559	0.757543754236326
ENSG00000235823	1351.5	1817	886	0.487616951018162	-1.0361798156791	0.004597729068851	0.697591922927128	processed_transcript	LINC00263	9.42952571320888	4.45240690106713
ENSG00000106003	1616	2163	1069	0.49422098936662	-1.01677181224149	0.00464352658857481	0.698544476422539	protein_coding	LFNG	14.5857313515594	7.36915310139712
ENSG00000204261	1361	1829	893	0.48824494259158	-1.03432299462749	0.00463969751360093	0.698544476422539	lincRNA	TAPSAR1	24.341888316133	11.7491532841956
ENSG00000173530	2815	1899	3731	1.96471827277514	0.974322454667283	0.00471827195597934	0.706781144863482	protein_coding	TNFRSF10D	6.96425849161278	13.2453043400712
ENSG00000260570	18.5	0	37	Inf	Inf	0.00474200130252609	0.707338523404651	antisense	RP11-24N18.1	0	3.53044817669938
ENSG00000168453	10099.5	13253	6946	0.524107749188863	-0.93206465480355	0.0047789205327594	0.709850414597102	protein_coding	HR	41.0540904985825	20.2765996581758
ENSG00000108733	405	572	238	0.416083916083916	-1.26505357347045	0.00484850404596957	0.717172866247348	protein_coding	PEX12	3.22789801461751	1.33444346830181
ENSG00000080822	6069	4162	7976	1.91638635271504	0.938388444662861	0.00497069233121681	0.732182980388237	protein_coding	CLDND1	35.9451923107758	67.0551848563622
ENSG00000003436	6158	4229	8087	1.91227240482384	0.935288051088404	0.0050956897324274	0.747480595106943	protein_coding	TFPI	31.7523832953049	55.6832507300525
ENSG00000055118	114.5	181	48	0.265193370165746	-1.91488338636205	0.0052969380693058	0.773790721595449	protein_coding	KCNH2	0.635832831309275	0.151338736379413
ENSG00000136982	1665	2218	1112	0.501352569882777	-0.996102577438202	0.0054063142902774	0.78651861230406	protein_coding	DSCC1	12.9225356523579	6.36335218820608
ENSG00000118971	16729	11621	21837	1.87909818432149	0.91004045064992	0.00552565031487727	0.795889205282331	protein_coding	CCND2	23.567780010997	45.541823181657
ENSG00000242808	517	717	317	0.442119944211994	-1.1774902785625	0.00553826500620767	0.795889205282331	sense_overlapping	SOX2-OT	5.20757254896478	2.702716427074
ENSG00000254665	18	36	0	0	-Inf	0.00550097821005226	0.795889205282331	antisense	RP11-152H18.3	0.77816395609562	0
ENSG00000135074	3154.5	2154	4155	1.92896935933148	0.947830227113499	0.0056585714548777	0.808305332691289	protein_coding	ADAM19	4.4234547649885	7.86558803485785
ENSG00000177494	269.5	390	149	0.382051282051282	-1.38816179328745	0.00567039269369313	0.808305332691289	protein_coding	ZBED2	2.25116946284752	0.832931772251774
ENSG00000247315	943.5	613	1274	2.07830342577488	1.05540629856552	0.00572726609541749	0.813133779137345	pseudogene	AL034548.1	3.63705332526225	7.32070570871775
ENSG00000122643	4755.5	6235	3276	0.52542101042502	-0.928454203076024	0.00580273553029411	0.82055322586783	protein_coding	NT5C3A	65.3799416033306	36.3031128765841
ENSG00000137075	4682.5	3227	6138	1.90207623179424	0.927575067979543	0.0058752170230745	0.827492717927209	protein_coding	RNF38	9.26272042834052	16.6356856806527
ENSG00000018510	9976.5	13020	6933	0.532488479262673	-0.909177782864211	0.00590823790222516	0.828841374283587	protein_coding	AGPS	27.1241584350625	14.5861140820724
ENSG00000198121	3676	4827	2525	0.523099233478351	-0.934843438918083	0.00596890106158673	0.834041859008751	protein_coding	LPAR1	25.8929861571023	16.282697371108
ENSG00000124575	132.5	60	205	3.41666666666667	1.77258950389693	0.00601662057464218	0.834115962959805	protein_coding	HIST1H1D	1.22606548909801	4.07011790238361
ENSG00000165632	1462.5	1948	977	0.501540041067762	-0.995563210113957	0.00601543621284088	0.834115962959805	protein_coding	TAF3	5.1157631892389	2.48317588535343
ENSG00000067533	2680.5	3530	1831	0.518696883852691	-0.947036392361206	0.00613957395293568	0.847836790563212	protein_coding	RRP15	21.0445779219618	12.6259764200484
ENSG00000257607	17.5	35	0	0	-Inf	0.00638311142896497	0.874634710220037	antisense	RP11-449P15.1	0.310986246367899	0
ENSG00000258677	79	28	130	4.64285714285714	2.21501289097085	0.00637175565017277	0.874634710220037	protein_coding	RP11-463D19.2	0.573112960126874	2.5853508376117
ENSG00000109654	4076	5336	2816	0.527736131934033	-0.922111332547288	0.0064406412411994	0.879110228412669	protein_coding	TRIM2	14.2544808673678	8.6829943242396
ENSG00000231638	115.5	50	181	3.62	1.85598969730848	0.0065585759757332	0.891764530362001	antisense	AC011738.4	0.224949805479326	0.788419097945053
ENSG00000143878	3665.5	2531	4800	1.89648360331885	0.923326898385197	0.00661089614233722	0.895434484382779	protein_coding	RHOB	14.2430721853822	26.1588761424084
ENSG00000188690	3089.5	4050	2129	0.525679012345679	-0.927745958207055	0.00680137542960119	0.917718412928479	protein_coding	UROS	47.9700021690689	24.9287267859341
ENSG00000007968	2023	2666	1380	0.517629407351838	-0.950008513423442	0.00698025251180791	0.922179326801664	protein_coding	E2F2	6.96306098927464	3.44984586236075
ENSG00000100628	1703.5	1155	2252	1.94978354978355	0.96331397577681	0.00699094986373744	0.922179326801664	protein_coding	ASB2	6.9816996899754	13.2389809610053
ENSG00000110092	21378.5	15032	27725	1.84439861628526	0.883150488516379	0.00693311074372017	0.922179326801664	protein_coding	CCND1	62.8068159245232	114.680695521089
ENSG00000187634	753.5	1020	487	0.477450980392157	-1.06657547477652	0.00694871812534162	0.922179326801664	protein_coding	SAMD11	11.1284656555061	6.24065496034498
ENSG00000196331	76.5	27	126	4.66666666666667	2.22239242133645	0.00697419684486492	0.922179326801664	protein_coding	HIST1H2BO	1.13320440405155	5.1574286892422
ENSG00000196787	1122.5	746	1499	2.00938337801609	1.00675284769262	0.0069733704490732	0.922179326801664	protein_coding	HIST1H2AG	4.45616589660612	8.67205785658348
ENSG00000082482	443	271	615	2.26937269372694	1.18229355887273	0.00707084067650629	0.929250407419518	protein_coding	KCNK2	1.38856697797331	3.17602949383694
ENSG00000264112	608	386	830	2.15025906735751	1.10451048896621	0.00713042796337529	0.933610701337938	lincRNA	RP11-159D12.2	1.20614149202429	2.50224425680618
ENSG00000016391	1112	1483	741	0.499662845583277	-1.0009731501488	0.00736502122429333	0.941815233643323	protein_coding	CHDH	2.80211129225686	1.25883717461234
ENSG00000077585	1619	1099	2139	1.94631483166515	0.960745096215813	0.00740317020576655	0.941815233643323	protein_coding	GPR137B	8.03268877905704	14.4119204078008
ENSG00000099875	21003.5	14826	27181	1.83333333333333	0.874469117916141	0.00750633909422187	0.941815233643323	protein_coding	MKNK2	92.6628499200918	158.651666287166
ENSG00000100181	2041.5	2685	1398	0.520670391061453	-0.941557727497339	0.00745025233650121	0.941815233643323	lincRNA	TPTEP1	22.6286564862333	11.1247941202821
ENSG00000128510	684.5	441	928	2.10430839002268	1.07334614957005	0.00752211938132046	0.941815233643323	protein_coding	CPA4	2.57018706546708	4.82765034477704
ENSG00000129250	10048.5	13037	7060	0.541535629362583	-0.884871834406094	0.00734692484909712	0.941815233643323	protein_coding	KIF1C	44.7367943539232	23.8480561230349
ENSG00000135048	2529	1742	3316	1.90355912743972	0.928699382896886	0.00739102857656452	0.941815233643323	protein_coding	TMEM2	4.98099185540284	8.47601183335892
ENSG00000136802	9950	12902	6998	0.542396527670129	-0.882580152270629	0.00750850385631907	0.941815233643323	protein_coding	LRRC8A	42.877179508306	22.4494487414692
ENSG00000142178	3674	2554	4794	1.8770555990603	0.908471383946409	0.00751499031745488	0.941815233643323	protein_coding	SIK1	6.94365847811521	12.8398356285477
ENSG00000175874	1441	1909	973	0.509690937663698	-0.972305392622826	0.00736113617866187	0.941815233643323	protein_coding	CREG2	17.2355414324415	9.8170827079613
ENSG00000184702	292.5	417	168	0.402877697841727	-1.3115861506659	0.00733433659214885	0.941815233643323	protein_coding	SEPT5	2.79627274524439	1.10014988602167
ENSG00000196966	267	151	383	2.5364238410596	1.34279584259988	0.00753942382668761	0.941815233643323	protein_coding	HIST1H3E	6.44636768057517	15.949104311736
ENSG00000213886	615	392	838	2.13775510204082	1.09609658958414	0.00744233469515136	0.941815233643323	protein_coding	UBD	5.29359864232647	10.9773495355263
ENSG00000198700	9561	12396	6726	0.542594385285576	-0.882053976059633	0.00758580721312801	0.944272734501766	protein_coding	IPO9	31.0239020826952	18.1877858391975
ENSG00000100033	1436.5	1900	973	0.512105263157895	-0.965487708437199	0.00779613952877676	0.960405546744219	protein_coding	PRODH	13.8620024740425	7.2149744584708
ENSG00000108602	15502.5	20054	10951	0.546075595891094	-0.872827410650904	0.00779691083716879	0.960405546744219	protein_coding	ALDH3A1	172.499434872828	92.3737526906216
ENSG00000254870	231	335	127	0.37910447761194	-1.39933259857297	0.00778646362744981	0.960405546744219	protein_coding	ATP6V1G2-DDX39B	2.21559800408748	0.813591795277054
ENSG00000197747	25950	33530	18370	0.547867581270504	-0.868100856682435	0.00784836564917943	0.963386883436775	protein_coding	S100A10	790.357645308936	438.360316786814
ENSG00000141232	3043.5	3972	2115	0.532477341389728	-0.909207959521062	0.00802186246690257	0.975331233732335	protein_coding	TOB1	26.3215042347604	13.118727222546
ENSG00000148019	2032	2667	1397	0.523809523809524	-0.932885804141463	0.00802843938153738	0.975331233732335	protein_coding	CEP78	10.8024794755362	6.20995950429849
ENSG00000179348	2118	2778	1458	0.524838012958963	-0.930055879654456	0.00802534242929606	0.975331233732335	protein_coding	GATA2	16.3702115674435	9.1906781413944
ENSG00000105137	2096	1444	2748	1.90304709141274	0.928311261930929	0.00819044748619337	0.991605135383246	protein_coding	SYDE1	6.37314883978031	11.1532101446536
ENSG00000268388	2547	3329	1765	0.530189246019826	-0.915420686981721	0.00823763088772089	0.993913744514365	lincRNA	FENDRR	19.7659670547779	9.00040957702842
ENSG00000000003	4519	4551	4487	0.985937156668864	-0.0204324022918446	0.952000254380575	1	protein_coding	TSPAN6	28.6901100332458	27.5912974251293
ENSG00000000005	0.5	1	0	0	-Inf	1	1	protein_coding	TNMD	0.0105849787691089	0
ENSG00000000419	7375	7872	6878	0.873729674796748	-0.194741104812449	0.555012684283318	1	protein_coding	DPM1	106.933778952351	90.6904271681352
ENSG00000000457	1366.5	1252	1481	1.18290734824281	0.242337078356229	0.503850586484513	1	protein_coding	SCYL3	5.22757412393105	6.73806283870951
ENSG00000000460	2499	2724	2274	0.834801762114537	-0.260494449119823	0.449806119422717	1	protein_coding	C1orf112	13.8655453208505	10.8500171842722
ENSG00000000938	16	9	23	2.55555555555556	1.3536369546147	0.453082254089643	1	protein_coding	FGR	0.047718005849115	0.132867063155229
ENSG00000000971	5630	5035	6225	1.23634558093347	0.306082058948659	0.357079329159503	1	protein_coding	CFH	22.9701745133901	28.63731499731
ENSG00000001036	12114	12185	12043	0.988346327451785	-0.0169114282328282	0.958986854737612	1	protein_coding	FUCA2	69.9792453065617	66.7729662849649
ENSG00000001084	16621	14019	19223	1.37121050003567	0.45545006203343	0.162435780634466	1	protein_coding	GCLC	64.6721337546842	89.3977098490786
ENSG00000001167	2406.5	2407	2406	0.999584545076859	-0.000599499298420455	1	1	protein_coding	NFYA	10.0852486374515	9.50474824073491
ENSG00000001460	1279.5	1484	1075	0.724393530997305	-0.465154432143981	0.202471775324131	1	protein_coding	STPG1	7.57128264398614	6.55931504113992
ENSG00000001461	3705.5	4054	3357	0.828071040947213	-0.272173551769349	0.41997852144506	1	protein_coding	NIPAL3	14.7920446839927	13.4700534624829
ENSG00000001497	7348.5	8295	6402	0.771790235081374	-0.373719304297644	0.257618986644899	1	protein_coding	LAS1L	47.4384280676506	35.5163096675301
ENSG00000001617	8543.5	7639	9448	1.23681110092944	0.306625173262835	0.351249789743552	1	protein_coding	SEMA3F	33.3493600568668	42.3750502232113
ENSG00000001626	6.5	6	7	1.16666666666667	0.222392421336448	1	1	protein_coding	CFTR	0.014893086694977	0.802128030338838
ENSG00000001629	20502	19490	21514	1.10384812724474	0.142541692819884	0.660852884655244	1	protein_coding	ANKIB1	47.5477232739884	51.5213897991687
ENSG00000001630	36714	36999	36429	0.984594178221033	-0.0223988857599146	0.944890055085073	1	protein_coding	CYP51A1	166.946958057491	155.737335415479
ENSG00000001631	8696	7937	9455	1.19125614211919	0.252483652693076	0.442492912369703	1	protein_coding	KRIT1	46.6539826826959	56.5411021111203
ENSG00000002016	1259.5	1356	1163	0.857669616519174	-0.221506081663126	0.544960368553342	1	protein_coding	RAD52	14.1007056763946	10.5631688726557
ENSG00000002079	288	346	230	0.664739884393064	-0.58913817669235	0.225181528919052	1	pseudogene	MYH16	3.23995891687366	1.22678546873313
ENSG00000002330	5527.5	6065	4990	0.82275350370981	-0.28146782978325	0.397287712348174	1	protein_coding	BAD	102.660468851912	83.9815489376156
ENSG00000002549	7541.5	9555	5528	0.57854526425955	-0.78949825747656	0.017218321785991	1	protein_coding	LAP3	69.4630248819826	39.9359671933239
ENSG00000002586	9643.5	9073	10214	1.12575774275322	0.170896400303133	0.602450925325222	1	protein_coding	CD99	107.836387810935	118.779401630135
ENSG00000002587	2582	2353	2811	1.19464513387165	0.256582133156046	0.455725003605022	1	protein_coding	HS3ST1	8.54111170522176	10.269070258644
ENSG00000002726	14.5	14	15	1.07142857142857	0.0995356735509144	1	1	protein_coding	AOC1	0.100504620354096	0.151219780068619
ENSG00000002745	31	28	34	1.21428571428571	0.280107919192735	0.840615868626526	1	protein_coding	WNT16	0.210181424156825	0.202638310683719
ENSG00000002746	32.5	26	39	1.5	0.584962500721156	0.635416635020093	1	protein_coding	HECW1	0.34812318542054	0.735854931522405
ENSG00000002822	1511	1594	1428	0.895859473023839	-0.158655649961372	0.658941317429387	1	protein_coding	MAD1L1	10.4421306765712	9.64640111653102
ENSG00000002834	60356	58169	62543	1.07519469133043	0.104597920079977	0.746047121074236	1	protein_coding	LASP1	184.412197532978	193.200013116067
ENSG00000002919	2237	2077	2397	1.15406836783823	0.206728692804485	0.55176978785234	1	protein_coding	SNX11	14.1519422073475	14.8225752207451
ENSG00000002933	56.5	53	60	1.13207547169811	0.178970141045319	0.860862637828534	1	protein_coding	TMEM176A	0.635325945145503	0.888990993000703
ENSG00000003056	30069	25762	34376	1.33436844965453	0.416157082635426	0.199541619092059	1	protein_coding	M6PR	151.378003761312	196.477795721565
ENSG00000003096	4644.5	4481	4808	1.07297478241464	0.10161616955868	0.761545369875308	1	protein_coding	KLHL13	18.5797087815092	20.2252808599635
ENSG00000003137	542.5	549	536	0.97632058287796	-0.0345731485474261	0.938391642650878	1	protein_coding	CYP26B1	2.91202328959287	2.5771153765323
ENSG00000003147	36.5	37	36	0.972972972972973	-0.0395283641866373	1	1	protein_coding	ICA1	0.544385097380834	0.709451626145786
ENSG00000003249	999.5	1096	903	0.823905109489051	-0.279449905479669	0.457658340922659	1	protein_coding	DBNDD1	7.51799984660177	5.76572233583528
ENSG00000003393	2980	3293	2667	0.809899787427877	-0.304184687044421	0.372559988522864	1	protein_coding	ALS2	9.46485224292382	7.98564738822446
ENSG00000003400	1822	1986	1658	0.83484390735146	-0.260421616032624	0.460356548556091	1	protein_coding	CASP10	8.6699509228706	6.81911430223159
ENSG00000003402	3627	4019	3235	0.804926598656382	-0.313070865178875	0.354085055496246	1	protein_coding	CFLAR	21.0311543016533	15.6951532031365
ENSG00000003509	1062.5	1020	1105	1.08333333333333	0.115477217419936	0.758484649199538	1	protein_coding	NDUFAF7	9.5997800464181	9.67858097434774
ENSG00000003756	4153.5	3803	4504	1.18432816197739	0.244068888449638	0.467421963127414	1	protein_coding	RBM5	23.6941305270875	29.0305255142768
ENSG00000003987	61	56	66	1.17857142857143	0.237039197300849	0.800968057784894	1	protein_coding	MTMR7	0.308286356408425	0.276958658697393
ENSG00000003989	103.5	90	117	1.3	0.37851162325373	0.591431773865429	1	protein_coding	SLC7A2	0.149100023978745	0.248592281162161
ENSG00000004059	5054	4938	5170	1.04698258404212	0.0662374440595151	0.842945391981807	1	protein_coding	ARF5	82.2759717887317	85.4294167875484
ENSG00000004139	279.5	294	265	0.901360544217687	-0.149823795385803	0.764879643755613	1	protein_coding	SARM1	1.28379651569757	1.14148859375689
ENSG00000004142	15319.5	16505	14134	0.856346561647986	-0.2237333244452	0.492370238028214	1	protein_coding	POLDIP2	103.060965916621	85.6220515650089
ENSG00000004399	2371	2772	1970	0.710678210678211	-0.492731627793475	0.154565971394028	1	protein_coding	PLXND1	11.1315603133969	9.18352576411388
ENSG00000004455	11572.5	11571	11574	1.00025926886181	0.000373997420341802	0.999391167414726	1	protein_coding	AK2	101.391987802642	103.72012186889
ENSG00000004468	87.5	96	79	0.822916666666667	-0.281181752544053	0.715436582627061	1	protein_coding	CD38	0.294049275903664	0.321488579811857
ENSG00000004478	25632.5	27172	24093	0.886684822611512	-0.173506713765273	0.592664410014421	1	protein_coding	FKBP4	166.927393301921	146.829542803911
ENSG00000004487	7327.5	7833	6822	0.870930677901187	-0.199370203420594	0.545706043196992	1	protein_coding	KDM1A	36.988150711863	30.4032830278682
ENSG00000004534	3346	3217	3475	1.0801989431147	0.111297041845494	0.743162835057645	1	protein_coding	RBM6	15.9280375249113	16.3754438507518
ENSG00000004660	1632.5	1771	1494	0.843591191417278	-0.245384063962677	0.490894396455939	1	protein_coding	CAMKK1	6.48889456851129	5.32452046074948
ENSG00000004700	9300	9487	9113	0.960577632549805	-0.0580258796757403	0.859922515805143	1	protein_coding	RECQL	44.3841676915689	40.209296936293
ENSG00000004766	4875	4785	4965	1.03761755485893	0.0532747930423483	0.873693440062653	1	protein_coding	CCDC132	20.1766288374425	19.9986914798382
ENSG00000004776	52	65	39	0.6	-0.736965594166206	0.438776285487559	1	protein_coding	HSPB6	0.595947069968677	0.344706298149542
ENSG00000004777	641.5	748	535	0.71524064171123	-0.483499378599127	0.230386256711676	1	protein_coding	ARHGAP33	5.42631099403018	4.22821905270632
ENSG00000004779	4628	5779	3477	0.601661187056584	-0.732976802847975	0.0290603824961372	1	protein_coding	NDUFAB1	131.412775456274	77.1063060734153
ENSG00000004799	31	25	37	1.48	0.565597175854225	0.656333308616166	1	protein_coding	PDK4	0.21393630624127	0.292340089761686
ENSG00000004809	53	42	64	1.52380952380952	0.60768257722124	0.521636749501132	1	protein_coding	SLC22A16	0.337463552772515	0.498246758150423
ENSG00000004838	27.5	32	23	0.71875	-0.476438043942987	0.731566224016241	1	protein_coding	ZMYND10	0.213311907681598	0.238523196692328
ENSG00000004846	30	29	31	1.06896551724138	0.096215315259303	0.9674229104744	1	protein_coding	ABCB5	0.116980535379804	0.109909121550892
ENSG00000004848	56	51	61	1.19607843137255	0.258311995591391	0.791449537904482	1	protein_coding	ARX	0.232844546734118	0.269646490259012
ENSG00000004864	10886.5	11887	9886	0.831664843947169	-0.265925847039897	0.416729558761176	1	protein_coding	SLC25A13	53.4580196786977	43.6123686659172
ENSG00000004866	752.5	783	722	0.922094508301405	-0.11701347040387	0.767705889467592	1	protein_coding	ST7	5.72700949632872	4.16978937727707
ENSG00000004897	8989	9560	8418	0.880543933054393	-0.183533108527056	0.576393516771849	1	protein_coding	CDC27	43.2413586430974	42.3880630331209
ENSG00000004939	11	9	13	1.44444444444444	0.53051471669878	0.843356081025078	1	protein_coding	SLC4A1	0.0635058777805474	0.0888611635523136
ENSG00000004948	16	12	20	1.66666666666667	0.736965594166206	0.694735072547135	1	protein_coding	CALCR	0.0457102637702706	0.0915112859979787
ENSG00000004975	3929	4055	3803	0.937854500616523	-0.0925639754740442	0.783752843469711	1	protein_coding	DVL2	23.4884739915701	20.61754870315
ENSG00000005001	7474	6938	8010	1.15451138656673	0.20728240200969	0.529689256116141	1	protein_coding	PRSS22	99.3543085689355	107.827248340962
ENSG00000005007	13325.5	15035	11616	0.772597273029598	-0.372211509465615	0.254537042927008	1	protein_coding	UPF1	37.0751759812167	28.8292344837817
ENSG00000005022	32736.5	37287	28186	0.755920293936224	-0.40369397367543	0.21307439183957	1	protein_coding	SLC25A5	424.76993681574	310.187738687634
ENSG00000005059	1401	1539	1263	0.820662768031189	-0.285138592540658	0.430180545777148	1	protein_coding	CCDC109B	11.2934133946205	7.7358302389574
ENSG00000005073	794.5	827	762	0.921402660217654	-0.118096331677953	0.763448598383533	1	protein_coding	HOXA11	4.85697012532961	4.41893161377289
ENSG00000005075	6656	7124	6188	0.868613138686131	-0.203214319652583	0.538956859656841	1	protein_coding	POLR2J	133.700530237205	115.767965857901
ENSG00000005100	4501.5	4174	4829	1.15692381408721	0.21029386301282	0.529977381083808	1	protein_coding	DHX33	11.3319909756296	11.6211516859127
ENSG00000005108	5	5	5	1	0	1	1	protein_coding	THSD7A	0.00588178828454868	0.00569073165279062
ENSG00000005156	1693.5	1691	1696	1.00295683027794	0.00425951015321606	0.992310100001372	1	protein_coding	LIG3	7.07339721932039	8.39670965726095
ENSG00000005175	3073.5	3344	2803	0.838217703349282	-0.254603103048389	0.454722508842731	1	protein_coding	RPAP3	24.5950532560426	19.6272096668857
ENSG00000005187	152.5	174	131	0.752873563218391	-0.409520494311278	0.495937858366098	1	protein_coding	ACSM3	2.16383467713499	2.52090045548794
ENSG00000005189	872.5	925	820	0.886486486486487	-0.173829455898228	0.65143774504299	1	protein_coding	AC004381.6	5.75851519568623	4.94936981440338
ENSG00000005194	8155.5	7916	8395	1.06051035876705	0.0847587127768805	0.796974580539035	1	protein_coding	CIAPIN1	60.8792156398146	66.2055403794508
ENSG00000005206	4759.5	4863	4656	0.957433682911783	-0.0627555333304138	0.851471351888815	1	processed_transcript	SPPL2B	38.4963714627846	39.1149975193856
ENSG00000005238	1239	869	1609	1.85155350978136	0.888736243909046	0.0157516507470003	1	protein_coding	FAM214B	3.88087914257783	7.33619279970045
ENSG00000005243	1706.5	1862	1551	0.83297529538131	-0.263654386522703	0.457332080813739	1	protein_coding	COPZ2	37.2022175524162	30.4166427575457
ENSG00000005249	277	294	260	0.884353741496599	-0.17730453180791	0.722696046906639	1	protein_coding	PRKAR2B	1.06857384900085	0.869485913132871
ENSG00000005302	2439	2401	2477	1.03165347771762	0.0449584650159466	0.897438761038064	1	protein_coding	MSL3	16.3032256776529	17.283758887437
ENSG00000005339	11148	11761	10535	0.895757163506505	-0.158820418953182	0.627487718211263	1	protein_coding	CREBBP	19.8703840801815	16.5429208422753
ENSG00000005379	12	14	10	0.714285714285714	-0.485426827170242	0.849220343563973	1	protein_coding	BZRAP1	0.0564696900004485	0.0290558754290369
ENSG00000005381	1	2	0	0	-Inf	0.895877460111534	1	protein_coding	MPO	0.00811351021405344	0
ENSG00000005421	2	3	1	0.333333333333333	-1.58496250072116	0.907609922846485	1	protein_coding	PON1	0.0394333812483811	0.0135300825203804
ENSG00000005436	1365	1412	1318	0.93342776203966	-0.0993897182631286	0.785210150305493	1	protein_coding	GCFC2	8.80016939770445	9.82992125118494
ENSG00000005448	2272.5	2155	2390	1.10904872389791	0.14932274889165	0.667257825974322	1	protein_coding	WDR54	28.6263863488187	31.972514539251
ENSG00000005469	26370	27276	25464	0.933567971843379	-0.099173027903083	0.759731386433514	1	protein_coding	CROT	145.443742787793	132.417512164065
ENSG00000005471	80	93	67	0.720430107526882	-0.473069620650259	0.546798241897183	1	protein_coding	ABCB4	0.472874560279113	0.480988675637638
ENSG00000005483	14072	12244	15900	1.29859523031689	0.376951815532089	0.248224684761753	1	protein_coding	KMT2E	32.5760774736339	39.2456834107942
ENSG00000005486	8123.5	7527	8720	1.15849608077587	0.21225316353396	0.519089332735208	1	protein_coding	RHBDD2	67.7018387951804	78.2460612154065
ENSG00000005513	228.5	234	223	0.952991452991453	-0.0694648196630999	0.902021842294127	1	protein_coding	SOX8	0.922515255506512	0.833050981733608
ENSG00000005700	6775.5	7227	6324	0.875051888750519	-0.192559526601256	0.560273066088228	1	protein_coding	IBTK	16.0073540990245	14.1991139654584
ENSG00000005801	1655.5	1332	1979	1.48573573573574	0.57117752997625	0.108648863154576	1	protein_coding	ZNF195	13.2754309193597	18.6478655421357
ENSG00000005810	4982.5	5795	4170	0.719585849870578	-0.474761277561808	0.155172286084339	1	protein_coding	MYCBP2	14.36468332135	8.54747644559448
ENSG00000005812	2788	2873	2703	0.940828402366864	-0.0879964809978289	0.797835568399084	1	protein_coding	FBXL3	13.5919752225944	11.8381735979691
ENSG00000005844	18	16	20	1.25	0.321928094887362	0.874725893837082	1	protein_coding	ITGAL	0.187833793282903	0.103137408582934
ENSG00000005882	1357.5	1506	1209	0.802788844621514	-0.316907525422805	0.382103292431442	1	protein_coding	PDK2	12.0391112071814	11.6766835769161
ENSG00000005884	46978	49214	44742	0.909131547933515	-0.137439032789021	0.6707205968309	1	protein_coding	ITGA3	154.565934822391	156.416563476424
ENSG00000005889	8136	8101	8171	1.00864090852981	0.01241264452272	0.970312869103856	1	protein_coding	ZFX	22.8999977452407	23.733737006324
ENSG00000005893	29351	26615	32087	1.20559834679692	0.269749343722627	0.405297065442975	1	protein_coding	LAMP2	122.075236631379	149.178836524439
ENSG00000005955	8471.5	8191	8752	1.06848980588451	0.0955731437768306	0.771514619207165	1	protein_coding	GGNBP2	43.0527184892164	48.6218874940175
ENSG00000005961	182.5	183	182	0.994535519125683	-0.0079051980853462	1	1	protein_coding	ITGA2B	1.77541802639604	2.19779755533017
ENSG00000005981	44	34	54	1.58823529411765	0.667424660913129	0.520637129253539	1	protein_coding	ASB4	0.194159292372256	0.32142976164095
ENSG00000006007	11933	10882	12984	1.1931630215034	0.254791171488121	0.435844175699099	1	protein_coding	GDE1	68.7734579866	80.9442281705714
ENSG00000006015	1869	1970	1768	0.89746192893401	-0.156077354952307	0.657972020814209	1	protein_coding	C19orf60	35.0631134390763	27.0512775878668
ENSG00000006016	881	854	908	1.0632318501171	0.0884562276704247	0.819510360408546	1	protein_coding	CRLF1	10.8934617902618	11.4248370280118
ENSG00000006025	2209.5	2333	2086	0.894127732533219	-0.161447149464434	0.642633960856158	1	protein_coding	OSBPL7	10.7713220305527	10.4494864782436
ENSG00000006042	935	815	1055	1.29447852760736	0.372371034476108	0.326459378628129	1	protein_coding	TMEM98	8.88011041202846	10.9760205586258
ENSG00000006047	416	533	299	0.560975609756098	-0.833990048561071	0.0593855166915808	1	protein_coding	YBX2	4.90549990240932	2.28720066701144
ENSG00000006059	25	27	23	0.851851851851852	-0.231325546106456	0.893112686699839	1	protein_coding	KRT33A	0.299137555742783	0.247059224023174
ENSG00000006062	6136	4979	7293	1.46475195822454	0.550656378683836	0.0973185560575872	1	processed_transcript	MAP3K14	14.8995701337961	21.4262961336276
ENSG00000006071	6	4	8	2	1	0.798987725251061	1	protein_coding	ABCC8	0.135641965742052	0.125732294364112
ENSG00000006075	22	11	33	3	1.58496250072116	0.289519721392432	1	protein_coding	CCL3	0.224407058767852	0.640679510076504
ENSG00000006114	4345	3779	4911	1.29955014554115	0.378012303935348	0.259717907545177	1	protein_coding	SYNRG	11.2619490214762	13.4922185759124
ENSG00000006116	0.5	1	0	0	-Inf	1	1	protein_coding	CACNG3	0.00423351215167242	0
ENSG00000006118	12095	12750	11440	0.897254901960784	-0.156410194967831	0.632295083426863	1	protein_coding	TMEM132A	69.0400548706413	65.9005841770076
ENSG00000006125	26310.5	30320	22301	0.73552110817942	-0.443161349969055	0.172360765247076	1	protein_coding	AP2B1	76.6141385164516	57.1780812633502
ENSG00000006194	4409	4155	4663	1.1222623345367	0.166409952682188	0.619561814240279	1	protein_coding	ZNF263	29.4461460620924	31.1282346618983
ENSG00000006210	39	37	41	1.10810810810811	0.148098638989134	0.914784611066417	1	protein_coding	CX3CL1	0.129639499464525	0.102120899914567
ENSG00000006282	7580.5	7547	7614	1.00887769974824	0.0127512956922571	0.969568872402698	1	protein_coding	SPATA20	43.5071597805847	43.5426516313854
ENSG00000006283	83	72	94	1.30555555555556	0.384663850235325	0.620999252131784	1	protein_coding	CACNA1G	0.243438216067812	0.322762712639879
ENSG00000006327	11229	8371	14087	1.68283359216342	0.750892522104457	0.0223869637533158	1	protein_coding	TNFRSF12A	119.230695212949	197.736011927528
ENSG00000006377	956	1078	834	0.773654916512059	-0.370237889307842	0.327743271542712	1	protein_coding	DLX6	7.8183932736152	5.93992112593153
ENSG00000006432	7941	7255	8627	1.18911095796003	0.249883341685628	0.448063485583422	1	protein_coding	MAP3K9	10.2651204588443	11.5945103217833
ENSG00000006451	10184.5	9166	11203	1.22223434431595	0.289520925884079	0.377176167691061	1	protein_coding	RALA	46.3969277359392	54.3830096383366
ENSG00000006453	16756	14827	18685	1.26020098469009	0.333653842052319	0.305665360198621	1	protein_coding	BAIAP2L1	59.6034053265691	72.7700716702518
ENSG00000006459	343	272	414	1.52205882352941	0.606024116248986	0.190634849445443	1	protein_coding	KDM7A	0.473725278140493	0.776440399585251
ENSG00000006530	2036	1923	2149	1.11752470098804	0.160306720087886	0.647014941411384	1	protein_coding	AGK	10.3403128702249	10.9757364748135
ENSG00000006534	4967	6077	3857	0.634688168504196	-0.655880145916298	0.0500117465366183	1	protein_coding	ALDH3B1	31.8435508889504	20.8687867098139
ENSG00000006555	750.5	811	690	0.850801479654747	-0.233105552551742	0.553337709366898	1	protein_coding	TTC22	3.71663270811228	2.82234809831417
ENSG00000006576	10976	8543	13409	1.5695891373054	0.650386962208866	0.0476959662058855	1	protein_coding	PHTF2	27.4052906420219	41.4671095683712
ENSG00000006606	274.5	300	249	0.83	-0.2688167584278	0.587969574919717	1	protein_coding	CCL26	10.4203199609548	8.48327519390842
ENSG00000006607	3661.5	3691	3632	0.984015172040098	-0.0232475349546935	0.945921412718765	1	protein_coding	FARP2	15.4276324633857	15.7512555297586
ENSG00000006611	1	1	1	1	0	1	1	protein_coding	USH1C	0.00621406024305398	0.0155785431593479
ENSG00000006625	7522	9161	5883	0.642178801440891	-0.638953052933107	0.053397060739058	1	protein_coding	GGCT	119.620648915725	75.3160490108413
ENSG00000006634	10106	11937	8275	0.693222752785457	-0.528609087832951	0.107534452745696	1	protein_coding	DBF4	99.6360065908026	65.1863490017419
ENSG00000006638	32.5	37	28	0.756756756756757	-0.402098443571346	0.752990599522898	1	protein_coding	TBXA2R	0.240412404940911	0.137410516301925
ENSG00000006652	2507.5	2894	2121	0.732895646164478	-0.44832030100117	0.19348657805345	1	protein_coding	IFRD1	19.4063777945702	14.9081360492943
ENSG00000006659	4.5	2	7	3.5	1.8073549220576	0.697542258111349	1	protein_coding	LGALS14	0.0411413672254593	0.139910541854724
ENSG00000006695	1370.5	1219	1522	1.24856439704676	0.320270232883334	0.376587918674238	1	protein_coding	COX10	6.12190532968261	7.68990951336677
ENSG00000006704	2919	3093	2745	0.887487875848691	-0.172200684196704	0.614316447941632	1	protein_coding	GTF2IRD1	13.8120150729125	13.2493032819017
ENSG00000006712	2887.5	2998	2777	0.92628418945964	-0.110473206129014	0.746982949303589	1	protein_coding	PAF1	19.984589419464	18.5926717829461
ENSG00000006715	7794	7202	8386	1.16439877811719	0.219585230656109	0.505144930151924	1	protein_coding	VPS41	37.646159157238	47.0193773749941
ENSG00000006740	845.5	857	834	0.97316219369895	-0.0392478206678362	0.921861670758485	1	protein_coding	ARHGAP44	2.81300669285494	2.74610091076664
ENSG00000006744	5495	5686	5304	0.932817446359479	-0.10033332356494	0.763118241511371	1	protein_coding	ELAC2	29.1382282467463	29.2817953749256
ENSG00000006747	102	99	105	1.06060606060606	0.084888897586513	0.917347501835611	1	protein_coding	SCIN	0.549796890969079	0.551088717303411
ENSG00000006756	1486	1319	1653	1.25322213798332	0.325642160040769	0.364687671156117	1	protein_coding	ARSD	4.51944672518202	7.03792373531047
ENSG00000006757	2043.5	2419	1668	0.689541132699463	-0.536291480535261	0.125308464282911	1	protein_coding	PNPLA4	29.3343615460902	21.279047694844
ENSG00000006788	1.5	2	1	0.5	-1	1	1	protein_coding	MYH13	0.00424135524953744	0.00205220061927746
ENSG00000006831	17682.5	16471	18894	1.1471070366098	0.198000015574664	0.542818259550306	1	protein_coding	ADIPOR2	54.5393358570256	60.7378261649072
ENSG00000006837	116	123	109	0.886178861788618	-0.174330180562313	0.802911654257825	1	protein_coding	CDKL3	1.4525130306984	1.43792520111515
ENSG00000007001	2	3	1	0.333333333333333	-1.58496250072116	0.907609922846485	1	protein_coding	UPP2	0.0167071052398502	0.00539313033636177
ENSG00000007038	11660.5	11540	11781	1.02088388214905	0.0298187798547082	0.927581252799708	1	protein_coding	PRSS21	196.31153757477	197.081528985817
ENSG00000007047	1743.5	2108	1379	0.654174573055028	-0.612252410123234	0.084218005065932	1	protein_coding	MARK4	8.55158295912646	6.11112479300516
ENSG00000007062	24	17	31	1.82352941176471	0.866733469136536	0.545916940902487	1	protein_coding	PROM1	0.198463178879897	0.129682259835554
ENSG00000007080	4858	5531	4185	0.756644368107033	-0.402312719278219	0.228516632217447	1	protein_coding	CCDC124	87.7579371614159	64.941784691157
ENSG00000007129	0.5	1	0	0	-Inf	1	1	protein_coding	CEACAM21	0.0147820462270919	0
ENSG00000007168	8713.5	8862	8565	0.966486120514557	-0.0491790805145841	0.881330155647206	1	protein_coding	PAFAH1B1	55.4706949737362	64.3408057420938
ENSG00000007171	14.5	15	14	0.933333333333333	-0.0995356735509144	1	1	protein_coding	NOS2	0.0462419489059544	0.0417740088620032
ENSG00000007174	27	41	13	0.317073170731707	-1.65711228647699	0.215601621268681	1	protein_coding	DNAH9	0.319108574510115	0.060312245989887
ENSG00000007202	17208.5	19715	14702	0.745726604108547	-0.423281283696026	0.193918849225322	1	protein_coding	KIAA0100	36.9095996480949	28.2054141789267
ENSG00000007216	1	0	2	Inf	Inf	0.895877460111534	1	protein_coding	SLC13A2	0	0.0226450287386009
ENSG00000007237	1089.5	1094	1085	0.991773308957952	-0.0119176954607149	0.977156025813691	1	protein_coding	GAS7	2.93838013414491	2.97934175680004
ENSG00000007255	1571	1520	1622	1.06710526315789	0.0937024958863252	0.794347449196118	1	protein_coding	TRAPPC6A	33.6091780987169	36.0846535197242
ENSG00000007264	703.5	690	717	1.03913043478261	0.0553767570363733	0.892311782397441	1	protein_coding	MATK	8.29423900008296	10.4368708873173
ENSG00000007306	1	2	0	0	-Inf	0.895877460111534	1	protein_coding	CEACAM7	0.0232216574445355	0
ENSG00000007312	1	1	1	1	0	1	1	protein_coding	CD79B	0.0125177590836208	0.0586441846875634
ENSG00000007314	33.5	40	27	0.675	-0.567040592723894	0.640813521200226	1	protein_coding	SCN4A	0.0646756408043824	0.0422419108398789
ENSG00000007341	1682.5	1788	1577	0.881991051454139	-0.181164076392808	0.610397365829973	1	protein_coding	ST7L	20.795014881293	19.1231588704593
ENSG00000007350	2.5	2	3	1.5	0.584962500721156	1	1	protein_coding	TKTL1	0.0111694241926913	0.0149812585635757
ENSG00000007372	221	263	179	0.680608365019011	-0.555103212028046	0.291737648131739	1	protein_coding	PAX6	1.39831436191769	0.92962880061073
ENSG00000007376	6306	7212	5400	0.748752079866889	-0.417439989494148	0.2079270093187	1	protein_coding	RPUSD1	55.3664829934418	41.3643069385646
ENSG00000007384	2222.5	1928	2517	1.3054979253112	0.384600164931018	0.268282630204412	1	protein_coding	RHBDF1	11.9810903519944	18.2333527619596
ENSG00000007392	2272	2525	2019	0.79960396039604	-0.322642477195046	0.352250697147592	1	protein_coding	LUC7L	23.4964703320235	19.6878337652876
ENSG00000007402	113.5	100	127	1.27	0.344828496997441	0.612103320965606	1	protein_coding	CACNA2D2	0.341233209974801	0.372277392406552
ENSG00000007516	458.5	358	559	1.56145251396648	0.642888695578934	0.136464666465278	1	protein_coding	BAIAP3	1.86336432272546	3.10591938833613
ENSG00000007520	4175	4485	3865	0.861761426978818	-0.214639570994414	0.522721833007242	1	protein_coding	TSR3	54.6702154151184	46.6640269075024
ENSG00000007541	6244.5	7073	5416	0.765728827937226	-0.385094522390248	0.245375797317308	1	protein_coding	PIGQ	40.2134142664785	31.8224219244616
ENSG00000007545	5803	5424	6182	1.13974926253687	0.18871647572188	0.569782788447203	1	protein_coding	CRAMP1L	12.8137104688757	15.1090284324461
ENSG00000007866	6835.5	6691	6980	1.04319234793006	0.0610051922009431	0.853864161374091	1	protein_coding	TEAD3	33.5785038240553	33.6605051254226
ENSG00000007908	4.5	1	8	8	3	0.529320795462006	1	protein_coding	SELE	0.00917604109925172	0.0259394394141643
ENSG00000007923	5155	6445	3865	0.599689681923972	-0.737711944436803	0.0274778384428717	1	protein_coding	DNAJC11	29.0814470963657	19.1341505284959
ENSG00000007933	8.5	11	6	0.545454545454545	-0.874469117916141	0.76710965797699	1	protein_coding	FMO3	0.207273374517988	0.109809882527791
ENSG00000007944	2546	1862	3230	1.73469387755102	0.794681092022493	0.0215497606099405	1	protein_coding	MYLIP	10.7487408373169	18.4374052431411
ENSG00000007952	48	53	43	0.811320754716981	-0.301655699861101	0.773475074174654	1	protein_coding	NOX1	0.278238427785638	0.232523279915759
ENSG00000008018	8552.5	8636	8469	0.980662343677629	-0.0281716138516562	0.932054175761713	1	protein_coding	PSMB1	138.705039585619	130.966166113682
ENSG00000008056	12.5	11	14	1.27272727272727	0.347923303420307	0.901147002521519	1	protein_coding	SYN1	0.0453700880499844	0.0559028076756368
ENSG00000008083	3539.5	2849	4230	1.48473148473148	0.570202041683461	0.0923760692790357	1	protein_coding	JARID2	6.98211263256301	10.1482278313553
ENSG00000008086	223.5	208	239	1.14903846153846	0.200427089839656	0.707375663275749	1	protein_coding	CDKL5	0.782573636843997	0.894767239917623
ENSG00000008118	27	23	31	1.34782608695652	0.430634354329862	0.762167911094526	1	protein_coding	CAMK1G	0.161393885615351	0.421836471228371
ENSG00000008128	2451	2320	2582	1.11293103448276	0.154364195292256	0.655026177067177	1	protein_coding	CDK11A	20.2193527646326	22.0936177152656
ENSG00000008130	5797	6494	5100	0.785340314136126	-0.348610137539868	0.293893020046888	1	protein_coding	NADK	38.4492287520709	35.257329529739
ENSG00000008196	1	1	1	1	0	1	1	protein_coding	TFAP2B	0.0197793398786796	0.0192149911423889
ENSG00000008226	90	73	107	1.46575342465753	0.55164242752113	0.456968633411996	1	protein_coding	DLEC1	0.275586897236102	0.382387416715848
ENSG00000008256	6292.5	7744	4841	0.625129132231405	-0.677773858413739	0.041440337490579	1	protein_coding	CYTH3	23.7868924755772	16.4887198976003
ENSG00000008277	767.5	750	785	1.04666666666667	0.0658020583957461	0.869276453891494	1	protein_coding	ADAM22	2.37886588293729	2.89200659434599
ENSG00000008282	39837	36251	43423	1.19784281812916	0.260438608975523	0.420938894499365	1	protein_coding	SYPL1	230.325509329433	268.704041668746
ENSG00000008283	12322.5	12150	12495	1.0283950617284	0.0403945875935605	0.901811147646074	1	protein_coding	CYB561	68.3659857498165	71.763098614951
ENSG00000008294	12773.5	13120	12427	0.94717987804878	-0.0782896623026693	0.810665167242775	1	protein_coding	SPAG9	38.6389608869476	38.3804225601058
ENSG00000008300	976	844	1108	1.31279620853081	0.392642977342003	0.297926725076958	1	protein_coding	CELSR3	1.38494180782355	1.74411859911911
ENSG00000008311	611	554	668	1.2057761732852	0.269962126424864	0.507773536571455	1	protein_coding	AASS	2.47712995037171	2.89253990519945
ENSG00000008323	4745	4542	4948	1.08938793483047	0.123517794269482	0.711881153697554	1	protein_coding	PLEKHG6	28.5197133517563	28.0240725188076
ENSG00000008324	1156.5	1107	1206	1.08943089430894	0.123574685118532	0.739172843757383	1	protein_coding	SS18L2	21.3878894389882	22.5829411945804
ENSG00000008382	1192.5	1275	1110	0.870588235294118	-0.199937570508752	0.587368747948265	1	protein_coding	MPND	12.9644312125758	11.8952923345324
ENSG00000008394	13142.5	12955	13330	1.02894635275955	0.0411677649088789	0.899832875773282	1	protein_coding	MGST1	225.943099976708	225.010737974459
ENSG00000008405	2745.5	2858	2633	0.921273617914626	-0.118298395049754	0.730444736596358	1	protein_coding	CRY1	11.8087473788718	11.842815995702
ENSG00000008438	14.5	11	18	1.63636363636364	0.710493382805015	0.725186911023732	1	protein_coding	PGLYRP1	0.24820720433881	0.39479207716394
ENSG00000008441	3788.5	4419	3158	0.714641321565965	-0.484708759896769	0.15096781482489	1	protein_coding	NFIX	17.0898856480331	11.4004675510964
ENSG00000008513	1389.5	1191	1588	1.33333333333333	0.415037499278844	0.251185383704719	1	protein_coding	ST3GAL1	4.91969949159624	6.23838536720422
ENSG00000008516	107	88	126	1.43181818181818	0.517848304862619	0.452621697819399	1	protein_coding	MMP25	0.707847511208656	1.29758662395634
ENSG00000008517	5154.5	3899	6410	1.64401128494486	0.717220202108467	0.0320304236117206	1	protein_coding	IL32	67.7121636850832	111.252493579048
ENSG00000008710	9179.5	8423	9936	1.17962721120741	0.238331007455652	0.468005117711535	1	protein_coding	PKD1	30.4821443114938	40.2890985370643
ENSG00000008735	444	513	375	0.730994152046784	-0.452068230223811	0.298406308464282	1	protein_coding	MAPK8IP2	2.01007900684588	1.52912717010244
ENSG00000008838	10298	10659	9937	0.932263814616756	-0.101189824361851	0.75757741466401	1	protein_coding	MED24	64.761648319001	66.1932526724414
ENSG00000008853	5248	4331	6165	1.42345878549988	0.509400722222633	0.126679400951836	1	protein_coding	RHOBTB2	13.7113921138684	19.1497392175796
ENSG00000008869	1315	1354	1276	0.942392909896603	-0.0855994098101274	0.815522801288653	1	protein_coding	HEATR5B	2.73679099175464	2.66734721168363
ENSG00000008952	14061	14358	13764	0.958629335562056	-0.0609550055226739	0.851887596512699	1	protein_coding	SEC62	71.2714157868305	68.4070486524465
ENSG00000008988	49970.5	47102	52839	1.1217994989597	0.165814843767466	0.607928630476217	1	protein_coding	RPS20	1276.27802536063	1394.63737561333
ENSG00000009307	22439.5	25909	18970	0.732178007642132	-0.449733654681312	0.166595511379064	1	protein_coding	CSDE1	112.750031422156	89.102451797514
ENSG00000009335	10751	9899	11603	1.17213859985857	0.229143171727872	0.484109406127885	1	protein_coding	UBE3C	28.2526020609373	32.2998248048535
ENSG00000009413	3334	3363	3305	0.982753493904252	-0.0250985071315289	0.941887868371961	1	protein_coding	REV3L	5.93718927573122	4.99536155945927
ENSG00000009694	38.5	38	39	1.02631578947368	0.037474705418663	1	1	protein_coding	TENM1	0.0508370821072374	0.198903679111317
ENSG00000009709	2674	2563	2785	1.08661724541553	0.119843848935817	0.727474266442185	1	protein_coding	PAX7	7.90013302115881	7.87388500740976
ENSG00000009724	103.5	82	125	1.52439024390244	0.608232280044003	0.383071511901027	1	protein_coding	MASP2	0.449432332515039	0.664465536610512
ENSG00000009765	28.5	25	32	1.28	0.356143810225275	0.800954017907778	1	protein_coding	IYD	0.0360020812456725	0.156922256255482
ENSG00000009780	567	572	562	0.982517482517482	-0.0254450165574633	0.955389227706961	1	protein_coding	FAM76A	4.12265317199865	4.7637588425283
ENSG00000009790	213.5	205	222	1.08292682926829	0.11493576684466	0.836425087678963	1	protein_coding	TRAF3IP3	2.16962089902859	2.47890448547202
ENSG00000009830	3156.5	3125	3188	1.02016	0.02879543955366	0.933431077308498	1	protein_coding	POMT2	17.8063470524545	22.5653484123075
ENSG00000009844	7345	6960	7730	1.11063218390805	0.151381108076119	0.646425664923115	1	protein_coding	VTA1	42.5257946999511	44.5209815018738
ENSG00000009950	687.5	703	672	0.955903271692745	-0.065063456293775	0.873485961282178	1	protein_coding	MLXIPL	5.05966369203072	4.24635511051923
ENSG00000009954	14285.5	15420	13151	0.852853437094682	-0.229630259257169	0.481408071868469	1	protein_coding	BAZ1B	33.8630402300729	28.0840288208161
ENSG00000010017	4888.5	5052	4725	0.935273159144893	-0.096540309791755	0.772733416922348	1	protein_coding	RANBP9	23.1402661344367	22.173820311148
ENSG00000010030	1651	1933	1369	0.708225556130367	-0.497719190953336	0.161971374847924	1	protein_coding	ETV7	16.2162592603431	11.2988351325213
ENSG00000010072	2163	2355	1971	0.836942675159236	-0.25679928345666	0.460665581912177	1	protein_coding	SPRTN	9.38180793847146	7.57094535454961
ENSG00000010165	4566.5	4723	4410	0.933728562354436	-0.0989248797056824	0.767840975303343	1	protein_coding	METTL13	23.4336696494196	22.0118526207787
ENSG00000010219	1456	1403	1509	1.07555238774056	0.105077796906784	0.771558916873872	1	protein_coding	DYRK4	32.7691080707651	35.0757751254836
ENSG00000010244	19588.5	18200	20977	1.15258241758242	0.204869916976632	0.528510967549262	1	protein_coding	ZNF207	98.5405085422163	113.113462436736
ENSG00000010256	11163.5	12574	9753	0.775648162875775	-0.366525706366946	0.263051669936492	1	protein_coding	UQCRC1	141.78774017891	118.107153273714
ENSG00000010270	14315	13784	14846	1.07704585026117	0.107079667278987	0.742697711056587	1	protein_coding	STARD3NL	131.22059225205	133.325113391089
ENSG00000010278	35269	32308	38230	1.18329825430234	0.242813755647551	0.453283036236205	1	protein_coding	CD9	469.15176692792	533.818469284808
ENSG00000010292	29547	32225	26869	0.833793638479441	-0.26223772990006	0.418466297812398	1	protein_coding	NCAPD2	93.5563806548276	75.8046600709819
ENSG00000010295	23.5	25	22	0.88	-0.184424571137427	0.926444917232004	1	protein_coding	IFFO1	0.130784804052709	0.120189941733542
ENSG00000010310	281.5	203	360	1.77339901477833	0.826517179144499	0.0914349868681576	1	protein_coding	GIPR	1.54670284703098	2.40556459195576
ENSG00000010318	390.5	515	266	0.516504854368932	-0.953146186569391	0.0341422311078714	1	protein_coding	PHF7	6.26353353023869	3.71336528617974
ENSG00000010319	4	4	4	1	0	1	1	protein_coding	SEMA3G	0.0104446305578776	0.0101084169545341
ENSG00000010322	3133	3143	3123	0.993636652879415	-0.00920970277817773	0.979433327920837	1	protein_coding	NISCH	12.5791450653237	12.4641351497394
ENSG00000010327	7.5	9	6	0.666666666666667	-0.584962500721156	0.877371914403471	1	protein_coding	STAB1	0.014321206913035	0.0352714966829274
ENSG00000010361	12.5	7	18	2.57142857142857	1.36257007938471	0.519058405659756	1	protein_coding	FUZ	0.0854694242731845	0.383869929253204
ENSG00000010379	8	8	8	1	0	1	1	protein_coding	SLC6A13	0.0752578578344161	0.190518363311777
ENSG00000010404	20623	18491	22755	1.23059866962306	0.299360337982087	0.357018984907337	1	protein_coding	IDS	74.433635775219	89.7542774701272
ENSG00000010438	1.5	1	2	2	1	1	1	protein_coding	PRSS3	0.0186719595041267	0.050347021195943
ENSG00000010539	1426	1295	1557	1.2023166023166	0.265816846505121	0.46132992194352	1	protein_coding	ZNF200	7.25091815075927	8.33744520227994
ENSG00000010610	8.5	12	5	0.416666666666667	-1.26303440583379	0.651339788952296	1	protein_coding	CD4	0.148967006180593	0.0438610613275414
ENSG00000010626	891	937	845	0.901814300960512	-0.14909770648964	0.697901160030454	1	protein_coding	LRRC23	10.7540614573876	9.11997244563529
ENSG00000010671	52.5	51	54	1.05882352941176	0.082462160191973	0.951517670822925	1	protein_coding	BTK	0.358170232157925	0.392823830685641
ENSG00000010704	1986	2320	1652	0.712068965517241	-0.489911118595489	0.162171333439193	1	protein_coding	HFE	14.4222481178915	9.56948807288445
ENSG00000010803	2652.5	2808	2497	0.889245014245014	-0.169347114376349	0.622176428714941	1	protein_coding	SCMH1	16.9884450154054	17.1026397264032
ENSG00000010810	3850.5	3583	4118	1.1493162154619	0.200775786421518	0.55129580350034	1	protein_coding	FYN	30.6693253084007	36.1280922128843
ENSG00000010818	2834	2753	2915	1.05884489647657	0.0824912734922977	0.810118250582955	1	protein_coding	HIVEP2	4.1665524823589	5.15134428340888
ENSG00000010932	7.5	11	4	0.363636363636364	-1.4594316186373	0.631568010123412	1	protein_coding	FMO1	0.218914113770014	0.0161614636858
ENSG00000011007	3303.5	3069	3538	1.15281850765722	0.205165402223974	0.545492818150221	1	protein_coding	TCEB3	13.1438832284819	14.1428825360119
ENSG00000011009	5064.5	4764	5365	1.12615449202351	0.17140475777977	0.607275853914029	1	protein_coding	LYPLA2	46.5595821947579	51.9680503978138
ENSG00000011021	2429.5	2173	2686	1.23607915324436	0.30577113024616	0.375862014494729	1	protein_coding	CLCN6	6.83909866082238	8.37500612807136
ENSG00000011028	1123	924	1322	1.43073593073593	0.516757420091634	0.163218480278222	1	protein_coding	MRC2	3.25547527361832	3.92896271685723
ENSG00000011052	1112.5	962	1263	1.31288981288981	0.39274584001751	0.289618811585718	1	protein_coding	NME2	14.7458983049976	18.604178495183
ENSG00000011083	1	2	0	0	-Inf	0.895877460111534	1	protein_coding	SLC6A7	0.0109308759484553	0
ENSG00000011105	4044.5	4080	4009	0.982598039215686	-0.0253267347080874	0.940677451349283	1	protein_coding	TSPAN9	15.0792484852043	16.0907416232714
ENSG00000011114	3284.5	2893	3676	1.27065330107155	0.345570443359435	0.308671030406575	1	protein_coding	BTBD7	7.99751721848448	8.76795904837818
ENSG00000011132	1619.5	1688	1551	0.918838862559242	-0.122116217671094	0.732740956213991	1	protein_coding	APBA3	15.9604166922494	16.3814949930809
ENSG00000011143	1257	1215	1299	1.06913580246914	0.0964451169547378	0.793444916975754	1	protein_coding	MKS1	9.80219844731249	11.147784341095
ENSG00000011198	1182	1039	1325	1.27526467757459	0.350796705433712	0.340723148518795	1	protein_coding	ABHD5	9.19610817765401	11.5191066773734
ENSG00000011201	1475	1256	1694	1.34872611464968	0.431597410440572	0.229989259504216	1	protein_coding	KAL1	4.27048671163428	5.15339388164368
ENSG00000011243	4313.5	3866	4761	1.23150543197103	0.300422991345102	0.370385630414859	1	protein_coding	AKAP8L	31.457990667216	40.0716789713842
ENSG00000011258	1616.5	1921	1312	0.682977615825091	-0.550089799047443	0.123060476780473	1	protein_coding	MBTD1	5.15944518646642	3.61604556673555
ENSG00000011260	4116.5	4455	3778	0.848035914702581	-0.237802730020915	0.479092457541091	1	protein_coding	UTP18	33.5472249841832	27.304222742137
ENSG00000011275	5511.5	5282	5741	1.08689890193109	0.120217754104177	0.717879769502	1	protein_coding	RNF216	15.927504030163	17.8925782958912
ENSG00000011295	3654	3741	3567	0.953488372093023	-0.0687127500840142	0.839337476608635	1	protein_coding	TTC19	18.9009090128537	17.549926042299
ENSG00000011304	35623.5	41582	29665	0.71340964840556	-0.487197367430372	0.133023142851883	1	protein_coding	PTBP1	295.636306285486	202.066295434363
ENSG00000011332	153.5	183	124	0.677595628415301	-0.561503527897167	0.347206199394885	1	protein_coding	DPF1	2.12668436953275	1.29099158960305
ENSG00000011347	4018.5	4118	3919	0.951675570665372	-0.0714582570300445	0.832237091972146	1	protein_coding	SYT7	13.8797110277813	13.1097651578046
ENSG00000011376	2684.5	2851	2518	0.883198877586812	-0.179189756218936	0.601765866562085	1	protein_coding	LARS2	9.30235682459997	7.88917347894415
ENSG00000011405	7376	7677	7075	0.921583952064609	-0.117812500153996	0.721131525952761	1	protein_coding	PIK3C2A	14.9310287320789	14.4715225473095
ENSG00000011422	2667.5	2042	3293	1.6126346718903	0.689419645717546	0.0452459473329097	1	protein_coding	PLAUR	22.0993649686196	33.6545045525964
ENSG00000011426	21886.5	22751	21022	0.924003340512505	-0.114030027518634	0.725467936124882	1	protein_coding	ANLN	64.862068781443	57.5356180802868
ENSG00000011451	10136	10672	9600	0.899550224887556	-0.152724260688704	0.64129523603816	1	protein_coding	WIZ	39.0941539458129	33.705188352243
ENSG00000011454	9966	9212	10720	1.16369952236214	0.218718589552289	0.50475212789576	1	protein_coding	RABGAP1	30.6580817216046	33.1436260384217
ENSG00000011465	12	5	19	3.8	1.92599941855622	0.375834635401042	1	protein_coding	DCN	0.12845578898857	0.339784117608102
ENSG00000011478	961.5	1103	820	0.743427017225748	-0.427736976085937	0.25780153593672	1	protein_coding	QPCTL	7.84030047186038	5.75015339671673
ENSG00000011485	4025	4220	3830	0.907582938388626	-0.139898606782228	0.677621795812671	1	protein_coding	PPP5C	29.5323848557858	26.5277427820739
ENSG00000011523	1854.5	1890	1819	0.962433862433862	-0.0552406914569487	0.876669679483877	1	protein_coding	CEP68	5.33520809045814	4.7859625295559
ENSG00000011566	4933.5	4496	5371	1.19461743772242	0.256548685934608	0.442052822581134	1	protein_coding	MAP4K3	15.5906426168497	17.3339340789039
ENSG00000011590	48	51	45	0.882352941176471	-0.180572245641821	0.873128815910424	1	protein_coding	ZBTB32	0.816969979423489	0.781142590907978
ENSG00000011638	5562	4813	6311	1.31124039060877	0.390932200088053	0.239866330599967	1	protein_coding	TMEM159	50.0448666776897	63.6979306691642
ENSG00000011677	146	131	161	1.22900763358779	0.297493876577167	0.629457812093916	1	protein_coding	GABRA3	0.456798136074629	0.929943946731421
ENSG00000012048	2907	3568	2246	0.629484304932735	-0.667757687519704	0.0512409982514055	1	protein_coding	BRCA1	12.3111583738105	6.97691311099485
ENSG00000012061	2202.5	2161	2244	1.0384081443776	0.0543736037492856	0.876801048421906	1	protein_coding	ERCC1	24.1924730712417	25.79345176855
ENSG00000012124	171.5	188	155	0.824468085106383	-0.2784644464034	0.631703520006547	1	protein_coding	CD22	1.2752182895478	1.02556110475657
ENSG00000012171	293	295	291	0.986440677966102	-0.0196958013409198	0.975307762485012	1	processed_transcript	SEMA3B	1.7565195536263	1.63610028593817
ENSG00000012174	7891.5	7693	8090	1.051605355518	0.0725933943105047	0.825795003050809	1	protein_coding	MBTPS2	22.8693393804427	23.0021083643116
ENSG00000012211	2767	2755	2779	1.00871143375681	0.0125135157420418	0.971998023302816	1	protein_coding	PRICKLE3	17.8365716910654	18.7401013173561
ENSG00000012223	0.5	0	1	Inf	Inf	1	1	protein_coding	LTF	0	0.0292346893385417
ENSG00000012232	6663.5	6244	7083	1.13436899423447	0.18189000497189	0.582378830279273	1	protein_coding	EXTL3	13.3553335205319	15.0350015416152
ENSG00000012504	3.5	5	2	0.4	-1.32192809488736	0.838544449268469	1	protein_coding	NR1H4	0.0375131172883972	0.0181787237055532
ENSG00000012660	14941.5	15039	14844	0.987033712347895	-0.0188287338059744	0.954132532062982	1	protein_coding	ELOVL5	80.4577828334617	80.7375139618168
ENSG00000012779	229	264	194	0.734848484848485	-0.444481277171326	0.393878528295388	1	protein_coding	ALOX5	2.27815685315022	2.59074749263578
ENSG00000012817	8	4	12	3	1.58496250072116	0.582429201217787	1	protein_coding	KDM5D	0.0250438238956411	0.149135913146511
ENSG00000012822	1420.5	1315	1526	1.16045627376426	0.214692162654866	0.552273895106314	1	protein_coding	CALCOCO1	8.25683799269681	8.89322438011135
ENSG00000012963	5070	5661	4479	0.791202967673556	-0.337880257465904	0.310993402574754	1	protein_coding	UBR7	21.2725928227592	18.3121997560571
ENSG00000012983	13226.5	13159	13294	1.01025913823239	0.0147254013832115	0.964255584373248	1	protein_coding	MAP4K5	56.4962447797112	54.5502525358284
ENSG00000013016	264.5	299	230	0.769230769230769	-0.37851162325373	0.448384624292299	1	protein_coding	EHD3	0.933689248119504	0.678707036812548
ENSG00000013275	5144	5951	4337	0.728785078138128	-0.456434674601009	0.171229469041806	1	protein_coding	PSMC4	53.6372403411634	37.0391756046145
ENSG00000013288	4205	4187	4223	1.0085980415572	0.012351329061	0.971407675737196	1	protein_coding	MAN2B2	11.337530011906	10.3819113882048
ENSG00000013293	28.5	22	35	1.59090909090909	0.669851398307669	0.611368130934377	1	protein_coding	SLC7A14	0.306045573027701	0.768336907795318
ENSG00000013297	24.5	20	29	1.45	0.53605290024021	0.715983035001339	1	protein_coding	CLDN11	0.212927945911459	0.263150104779639
ENSG00000013306	16137	16641	15633	0.939426717144402	-0.0901474706938031	0.781979985702359	1	protein_coding	SLC25A39	154.462917490273	149.755547415924
ENSG00000013364	21950.5	23773	20128	0.846674799141884	-0.240120146292237	0.459681572875944	1	protein_coding	MVP	121.479965395303	98.6916407338143
ENSG00000013374	4017.5	4002	4033	1.00774612693653	0.011132238500135	0.9743931789381	1	protein_coding	NUB1	28.8326236318864	30.8714254820057
ENSG00000013375	4251.5	4008	4495	1.12150698602794	0.165438607206601	0.622108711925411	1	protein_coding	PGM3	23.4050209611914	29.3528404394541
ENSG00000013392	410.5	439	382	0.870159453302961	-0.200648301499609	0.653019527853642	1	protein_coding	RWDD2A	1.90157307528145	1.5495537766197
ENSG00000013441	2521.5	2128	2915	1.36983082706767	0.453997732586669	0.187768512001909	1	protein_coding	CLK1	15.55457299783	23.7726132245458
ENSG00000013503	1489.5	1485	1494	1.00606060606061	0.00871721710110903	0.982716197651705	1	protein_coding	POLR3B	4.50930771232537	4.63481151961309
ENSG00000013523	5485.5	5744	5227	0.909993036211699	-0.136072589863159	0.68256290700025	1	protein_coding	ANGEL1	19.9558678676545	17.9660058342332
ENSG00000013561	3083.5	3216	2951	0.917599502487562	-0.124063485746922	0.715992979082345	1	protein_coding	RNF14	19.3159101065818	14.6008512748617
ENSG00000013563	3819	3820	3818	0.999476439790576	-0.000755535519173465	0.999103782386021	1	protein_coding	DNASE1L1	29.93862103002	25.3660094051912
ENSG00000013573	9558.5	10208	8909	0.872746865203762	-0.196364825077949	0.549560130054062	1	protein_coding	DDX11	73.8951709711549	89.5071569456634
ENSG00000013583	2554	2805	2303	0.821033868092692	-0.28448635970331	0.408513072965151	1	protein_coding	HEBP1	34.6136613281234	27.5906148433133
ENSG00000013588	32116	26504	37728	1.42348324781165	0.509425514898748	0.116498303755879	1	protein_coding	GPRC5A	129.749123635518	207.671046330387
ENSG00000013619	478	518	438	0.845559845559846	-0.242021228085381	0.572993299565225	1	protein_coding	MAMLD1	1.71141467060948	1.48157767514147
ENSG00000013725	47	44	50	1.13636363636364	0.184424571137428	0.87168676924151	1	protein_coding	CD6	1.13544495857531	1.19963990428296
ENSG00000013810	7839	8642	7036	0.814163388104605	-0.296609748117773	0.368053318792017	1	protein_coding	TACC3	47.4986723975605	41.939955621071
ENSG00000014123	3741.5	3567	3916	1.09784132324082	0.134669549136883	0.690001188524123	1	protein_coding	UFL1	11.1499336008411	11.743346183172
ENSG00000014138	5497.5	6577	4418	0.671734833510719	-0.574036251579152	0.0849800073002882	1	protein_coding	POLA2	49.2972049114807	29.4041931352387
ENSG00000014164	2844	3028	2660	0.878467635402906	-0.18693895959718	0.584833975534877	1	protein_coding	ZC3H3	12.288933717126	10.5402958225292
ENSG00000014216	88203.5	95077	81330	0.855411929278374	-0.225308768207664	0.485136315288758	1	protein_coding	CAPN1	464.656337264417	450.35791849814
ENSG00000014257	452	413	491	1.18886198547215	0.249581242895248	0.565919102059237	1	protein_coding	ACPP	2.58758907214786	2.95796269299901
ENSG00000014641	9811.5	10340	9283	0.897775628626692	-0.155573162074143	0.635280388893633	1	protein_coding	MDH1	110.082355198272	96.8319922510523
ENSG00000014824	4831	4852	4810	0.991343775762572	-0.012542656463106	0.970700762696931	1	protein_coding	SLC30A9	22.4290147662584	22.1000132261303
ENSG00000014914	2181.5	2110	2253	1.06777251184834	0.0946043146408805	0.786458214375634	1	protein_coding	MTMR11	12.4598472345063	14.1529120704422
ENSG00000014919	5142	5069	5215	1.02880252515289	0.0409660888176515	0.902665344785051	1	protein_coding	COX15	28.7432007352163	28.0969404746602
ENSG00000015133	2838	3117	2559	0.820981713185756	-0.284578007585922	0.40542635947288	1	protein_coding	CCDC88C	7.43142796729238	6.02580486273667
ENSG00000015153	1241	1249	1233	0.987189751801441	-0.0186006772051182	0.961834902059152	1	protein_coding	YAF2	11.8900474788475	10.409334991236
ENSG00000015171	5987.5	6601	5374	0.814119072867747	-0.296688276719535	0.371153497209895	1	protein_coding	ZMYND11	25.7614003589054	20.1407589287072
ENSG00000015285	85.5	115	56	0.48695652173913	-1.03813512888677	0.169320548728631	1	protein_coding	WAS	1.18555063637748	0.633920973843452
ENSG00000015413	3.5	4	3	0.75	-0.415037499278844	1	1	protein_coding	DPEP1	0.159752424808096	0.0257392318704175
ENSG00000015475	2550.5	2463	2638	1.07105156313439	0.0990279367525836	0.774249606649153	1	protein_coding	BID	28.508485626828	30.9478483622157
ENSG00000015479	29286.5	29433	29140	0.990045187374715	-0.014433721095457	0.964572011399793	1	protein_coding	MATR3	172.444421686978	166.909989312007
ENSG00000015520	59	49	69	1.40816326530612	0.493814612662961	0.585924674545918	1	protein_coding	NPC1L1	0.124035971043439	0.201878770642974
ENSG00000015532	4787	3480	6094	1.75114942528736	0.808302193950395	0.016078673449104	1	protein_coding	XYLT2	14.4968074855758	23.2557283716138
ENSG00000015568	2332	2259	2405	1.06463036741921	0.0903526232643201	0.794912244632105	1	protein_coding	RGPD5	5.24107524047235	5.40789774230412
ENSG00000015592	6	5	7	1.4	0.485426827170242	0.933241996960002	1	protein_coding	STMN4	0.0291750360544637	0.0395571293094358
ENSG00000015676	11165	12330	10000	0.8110300081103	-0.302172799740752	0.355989512547356	1	protein_coding	NUDCD3	78.8336449195245	59.495187306378
ENSG00000016082	78.5	73	84	1.15068493150685	0.202492863898743	0.808354534636507	1	protein_coding	ISL1	0.456635764853795	0.400247439955774
ENSG00000016402	1550	1653	1447	0.875378100423473	-0.192021802760589	0.591938413913309	1	protein_coding	IL20RA	10.6030679517922	9.27043057452524
ENSG00000016602	118	145	91	0.627586206896552	-0.672114449816238	0.308648962028302	1	protein_coding	CLCA4	0.606513317603749	0.357861183192579
ENSG00000016864	2312	2167	2457	1.13382556529765	0.181198704268491	0.601218852923746	1	protein_coding	GLT8D1	22.0987408915218	25.867157084193
ENSG00000017260	21707.5	21637	21778	1.00651661505754	0.00937098772201527	0.977126063860617	1	protein_coding	ATP2C1	84.5104235382371	84.3525186357544
ENSG00000017373	736.5	573	900	1.57068062827225	0.651389862460132	0.0982719658441812	1	protein_coding	SRCIN1	3.13939986682787	5.56353009127438
ENSG00000017427	18	22	14	0.636363636363636	-0.652076696579693	0.71100600106172	1	protein_coding	IGF1	0.0457351341093484	0.023259000305282
ENSG00000017483	9.5	11	8	0.727272727272727	-0.459431618637297	0.888687544731593	1	protein_coding	SLC38A5	0.214938755990689	0.0495479122773343
ENSG00000017621	199	209	189	0.904306220095694	-0.14511670785981	0.796964897293703	1	protein_coding	MAGIX	1.76945487293945	1.46663736893662
ENSG00000017797	9745	10888	8602	0.790044085231447	-0.339994935559345	0.300193008499114	1	protein_coding	RALBP1	39.6968390915469	30.4155132831255
ENSG00000018189	1245	1236	1254	1.01456310679612	0.0208586048976644	0.95687440473257	1	protein_coding	RUFY3	8.15098179482337	8.41323731435168
ENSG00000018236	14489.5	14287	14692	1.02834744872961	0.0403277916413342	0.901729261349612	1	protein_coding	CNTN1	45.201144567841	47.1694053668431
ENSG00000018280	92.5	117	68	0.581196581196581	-0.782901878333065	0.283236643105825	1	protein_coding	SLC11A1	0.543836571080082	0.546757241954739
ENSG00000018408	12000.5	11269	12732	1.12982518413346	0.176099564238331	0.590106388982258	1	protein_coding	WWTR1	48.1747348848183	58.162503057795
ENSG00000018607	1.5	0	3	Inf	Inf	0.788064564633229	1	pseudogene	ZNF806	0	0.022459655237168
ENSG00000018610	1952	2067	1837	0.888727624576681	-0.170186762314098	0.627938264719565	1	protein_coding	CXorf56	14.1648819963497	12.1866033921104
ENSG00000018625	16	14	18	1.28571428571429	0.362570079384708	0.867633079771001	1	protein_coding	ATP1A2	0.0712179674137762	0.0507052869033
ENSG00000018699	2087	2148	2026	0.943202979515829	-0.0843598191842745	0.809913592595903	1	protein_coding	TTC27	10.0788289866275	9.28894643366134
ENSG00000019102	38.5	32	45	1.40625	0.491853096329675	0.664875340742764	1	protein_coding	VSIG2	0.39605149092678	0.541981722632203
ENSG00000019144	8185	7978	8392	1.05189270493858	0.0729875544901043	0.824715737293293	1	protein_coding	PHLDB1	33.6461278969983	34.7068065334308
ENSG00000019169	1.5	0	3	Inf	Inf	0.788064564633229	1	protein_coding	MARCO	0	0.0303484869923454
ENSG00000019186	95.5	42	149	3.54761904761905	1.8268510976834	0.0131201500648259	1	protein_coding	CYP24A1	0.445136887879822	1.45398293868018
ENSG00000019485	1070	1113	1027	0.922731356693621	-0.116017411023764	0.757153650723655	1	protein_coding	PRDM11	7.7730158101911	6.60856416656174
ENSG00000019505	6	2	10	5	2.32192809488736	0.521272569553679	1	protein_coding	SYT13	0.0079751032912579	0.062342285688647
ENSG00000019549	7462.5	7215	7710	1.06860706860707	0.0957314654238361	0.77179206377203	1	protein_coding	SNAI2	46.1890909074705	47.9834642685216
ENSG00000019582	118	95	141	1.48421052631579	0.569695744067846	0.388960270411853	1	protein_coding	CD74	1.0141010664813	1.39770864140536
ENSG00000019991	5.5	7	4	0.571428571428571	-0.807354922057604	0.861904832212225	1	protein_coding	HGF	0.0995432428377512	0.0230292945095537
ENSG00000019995	4516.5	4327	4706	1.08758955396349	0.121134199802406	0.717713632226803	1	protein_coding	ZRANB1	9.9235593965964	10.37788331957
ENSG00000020129	2263	2385	2141	0.89769392033543	-0.155704470507364	0.653991381618145	1	protein_coding	NCDN	10.2772670944175	9.42360084420281
ENSG00000020181	39.5	44	35	0.795454545454545	-0.330148601692331	0.776404859347773	1	protein_coding	GPR124	0.216983036930594	0.239868389380547
ENSG00000020219	3.5	3	4	1.33333333333333	0.415037499278844	1	1	pseudogene	CCT8L1P	0.025747520238392	0.0332668186508428
ENSG00000020256	3466.5	3698	3235	0.87479718766901	-0.192979512524326	0.568734242353389	1	protein_coding	ZFP64	16.7733118183127	15.4732365226861
ENSG00000020426	3284	3173	3395	1.06996533249291	0.0975640532144563	0.774258999749717	1	protein_coding	MNAT1	49.5107434715198	54.8707261982989
ENSG00000020577	7194.5	8028	6361	0.792351768809168	-0.335787030179366	0.309226798463944	1	protein_coding	SAMD4A	23.1653644943894	18.0490850560795
ENSG00000020633	2767	3013	2521	0.836707600398274	-0.257204554735923	0.452759798891144	1	protein_coding	RUNX3	11.4467118493395	9.21747889608303
ENSG00000020922	2000	2062	1938	0.939864209505335	-0.0894757619530272	0.799214172275229	1	protein_coding	MRE11A	15.5661115286845	14.1853264075231
ENSG00000021300	244	278	210	0.755395683453237	-0.404695555057385	0.428781900439022	1	protein_coding	PLEKHB1	2.39616321354682	1.35667786411753
ENSG00000021355	3022.5	2934	3111	1.06032719836401	0.0845095238609919	0.804809616583084	1	protein_coding	SERPINB1	24.7386367093776	26.2846333189747
ENSG00000021461	10	6	14	2.33333333333333	1.22239242133645	0.622353768953053	1	protein_coding	CYP3A43	0.0486032545687609	0.128193444328061
ENSG00000021488	21.5	20	23	1.15	0.20163386116965	0.923182649850568	1	protein_coding	SLC7A9	0.156935466756593	0.19842723362832
ENSG00000021574	1914.5	1982	1847	0.93188698284561	-0.10177309620405	0.772924847743988	1	protein_coding	SPAST	4.94725119618637	4.46181975767049
ENSG00000021645	28	19	37	1.94736842105263	0.961525852185364	0.462555879930323	1	protein_coding	NRXN3	0.140801647842458	0.194195054899739
ENSG00000021762	1154.5	1208	1101	0.911423841059603	-0.13380598576071	0.718318332489072	1	protein_coding	OSBPL5	5.90414695101592	6.10469521675391
ENSG00000021776	3736.5	3950	3523	0.891898734177215	-0.165048178456864	0.624835276250876	1	protein_coding	AQR	8.89523411992487	8.17444641088475
ENSG00000021826	38	35	41	1.17142857142857	0.228268987673117	0.85643850043982	1	protein_coding	CPS1	0.0787956170486342	0.0886198378377733
ENSG00000021852	0.5	1	0	0	-Inf	1	1	protein_coding	C8B	0.00662082249485011	0
ENSG00000022267	2018.5	1744	2293	1.31479357798165	0.394836314803867	0.259097545013664	1	protein_coding	FHL1	10.1462431497483	12.8781883666438
ENSG00000022277	11567.5	12461	10674	0.856592568814702	-0.223318933395835	0.494784980970586	1	protein_coding	RTFDC1	109.516154600725	95.0913606125867
ENSG00000022556	499.5	502	497	0.99003984063745	-0.0144415123884858	0.978045962023644	1	protein_coding	NLRP2	2.41873066882398	2.90730786129171
ENSG00000022567	974.5	1001	948	0.947052947052947	-0.0784830099377344	0.83741527374952	1	protein_coding	SLC45A4	3.82200282481644	4.75714196732282
ENSG00000022840	13602	14127	13077	0.92567424081546	-0.11142351894553	0.732817074899795	1	protein_coding	RNF10	74.3345714030517	72.1708371834135
ENSG00000022976	1613.5	1547	1680	1.08597285067873	0.118988036217087	0.739471303114744	1	protein_coding	ZNF839	8.64159319262113	8.35298368788296
ENSG00000023041	3588	2925	4251	1.45333333333333	0.539365634281046	0.111058242167405	1	protein_coding	ZDHHC6	26.0173408133803	31.9715102511759
ENSG00000023171	166.5	173	160	0.92485549132948	-0.112700132749362	0.854822794550163	1	protein_coding	GRAMD1B	0.421423828077654	0.467562738096788
ENSG00000023191	9447	10142	8752	0.862946164464603	-0.212657536274079	0.517033046700461	1	protein_coding	RNH1	76.7293252664088	63.6056812363501
ENSG00000023228	8761.5	9831	7692	0.782422947818126	-0.353979410924019	0.281745143313611	1	protein_coding	NDUFS1	51.5904047788153	38.8425645362988
ENSG00000023287	7642.5	8512	6773	0.795700187969925	-0.329703155081589	0.317385454673491	1	protein_coding	RB1CC1	21.9356356917385	15.4042274181077
ENSG00000023318	8582	7137	10027	1.40493204427631	0.49050034983653	0.136379923057994	1	protein_coding	ERP44	18.8149929057629	25.5830158565153
ENSG00000023330	4365.5	4045	4686	1.15846724351051	0.212217251545796	0.526701615169937	1	protein_coding	ALAS1	25.2794197832543	28.1926357115143
ENSG00000023445	6114.5	5155	7074	1.37225994180407	0.456553791445448	0.16890929161272	1	protein_coding	BIRC3	14.0585569924933	18.5667785140331
ENSG00000023516	5568.5	5988	5149	0.859886439545758	-0.21778195126096	0.512382359301459	1	protein_coding	AKAP11	7.58646111289136	6.31171450570106
ENSG00000023572	592	586	598	1.02047781569966	0.0292448197758573	0.947361521736694	1	protein_coding	GLRX2	13.6986069285464	13.5723503461353
ENSG00000023608	4626.5	4680	4573	0.977136752136752	-0.0333676106638034	0.921128887292193	1	protein_coding	SNAPC1	23.2602407991985	22.0077504732208
ENSG00000023697	5611.5	5249	5974	1.13812154696133	0.186654640100013	0.57439609165378	1	protein_coding	DERA	48.1222823358502	54.7028362321029
ENSG00000023734	13809.5	14039	13580	0.967305363629888	-0.047956696343208	0.883295826886337	1	protein_coding	STRAP	106.539989363162	99.8366193471318
ENSG00000023839	437.5	458	417	0.910480349344978	-0.13530021465228	0.75997646677352	1	protein_coding	ABCC2	1.47149439680881	1.17001396097585
ENSG00000023892	3358.5	3460	3257	0.941329479768786	-0.0872283181281837	0.797491709076508	1	protein_coding	DEF6	23.1683228123315	23.768815449049
ENSG00000023902	550	657	443	0.67427701674277	-0.568586671767311	0.170925228473671	1	protein_coding	PLEKHO1	6.5147514906609	4.10831621132613
ENSG00000023909	5540	5573	5507	0.988157186434595	-0.0171875449272271	0.959327196256301	1	protein_coding	GCLM	25.9039041180577	25.6124693495833
ENSG00000024048	3949.5	3335	4564	1.36851574212894	0.452612030216734	0.17903802739838	1	protein_coding	UBR2	6.18052969487124	8.39435482781728
ENSG00000024422	12770.5	11317	14224	1.25687019528143	0.32983566145801	0.312797921109577	1	protein_coding	EHD2	45.0336002722852	54.5304984694713
ENSG00000024526	4550.5	4812	4289	0.891313383208645	-0.16599532654052	0.620015076542597	1	protein_coding	DEPDC1	15.808849360256	15.5529377696684
ENSG00000024862	1080.5	1078	1083	1.00463821892393	0.00667606485582157	0.988493373873712	1	protein_coding	CCDC28A	10.0562886952547	9.79158414628988
ENSG00000025039	705	678	732	1.07964601769911	0.110558375147698	0.782895574549837	1	protein_coding	RRAGD	3.24453996478624	3.40009477126954
ENSG00000025156	1215	1328	1102	0.829819277108434	-0.269130922775767	0.463596730101062	1	protein_coding	HSF2	8.22426579006611	5.41941562399478
ENSG00000025293	3678.5	3496	3861	1.10440503432494	0.14326936944126	0.671524312879042	1	protein_coding	PHF20	8.52477017621078	9.60098512782992
ENSG00000025423	117	130	104	0.8	-0.321928094887362	0.632409216147009	1	protein_coding	HSD17B6	1.63431372702219	0.988705714566597
ENSG00000025434	639.5	692	587	0.848265895953757	-0.237411534526672	0.557260520668615	1	protein_coding	NR1H3	8.91713385637842	7.84562553688079
ENSG00000025708	576.5	572	581	1.01573426573427	0.0225230166261396	0.960871268552835	1	protein_coding	TYMP	4.65731760726625	4.44844479831117
ENSG00000025770	2201	2550	1852	0.726274509803922	-0.461413148485984	0.184609257171006	1	protein_coding	NCAPH2	18.970207702058	13.7369066358573
ENSG00000025772	13982.5	15975	11990	0.750547730829421	-0.413984272420133	0.204916417334384	1	protein_coding	TOMM34	104.367692837436	75.8741258479952
ENSG00000025796	8310.5	8190	8431	1.02942612942613	0.0418403073530966	0.899107197303873	1	protein_coding	SEC63	33.699459486884	35.3549947556601
ENSG00000025800	6586	6085	7087	1.16466721446179	0.219917786097733	0.506232798543522	1	protein_coding	KPNA6	13.0747756104531	15.5201616193536
ENSG00000026025	7550.5	7952	7149	0.899019114688129	-0.153576304650859	0.641434079803498	1	protein_coding	VIM	58.9105600072191	51.1081543876327
ENSG00000026036	1159	838	1480	1.76610978520286	0.82057502681696	0.0267698362753648	1	protein_coding	RTEL1-TNFRSF6B	1.92175084381965	3.24572602759683
ENSG00000026103	4605.5	3409	5802	1.70196538574362	0.767201696058051	0.0224271595255737	1	protein_coding	FAS	21.8236218271673	34.9693146634553
ENSG00000026297	4216	4369	4063	0.929961089494163	-0.10475774121313	0.755298333767451	1	protein_coding	RNASET2	48.1259425409333	43.7579575149929
ENSG00000026508	41184	43470	38898	0.894824016563147	-0.160324116863628	0.620131047727476	1	protein_coding	CD44	254.958946278582	240.035219248547
ENSG00000026559	2141.5	2497	1786	0.715258309971966	-0.483463740806989	0.165383198302802	1	protein_coding	KCNG1	18.9422802764249	13.8084265635965
ENSG00000026652	534	573	495	0.863874345549738	-0.211106613789933	0.615042205685945	1	protein_coding	AGPAT4	2.94093353611048	2.89471419227562
ENSG00000026751	41.5	45	38	0.844444444444444	-0.243925582886089	0.83579425144939	1	protein_coding	SLAMF7	0.230386772902619	0.193440628091821
ENSG00000026950	1678	1672	1684	1.00717703349282	0.0103172909855133	0.978676436133702	1	protein_coding	BTN3A1	8.12548295872618	9.04151877016007
ENSG00000027001	2036	2508	1564	0.623604465709729	-0.681296835494687	0.051922049496354	1	protein_coding	MIPEP	14.5531703175499	8.85248035527514
ENSG00000027075	4273	5305	3241	0.610933081998115	-0.710913730484287	0.0347401868245881	1	protein_coding	PRKCH	27.587983872533	19.6213053515234
ENSG00000027644	3	3	3	1	0	1	1	protein_coding	INSRR	0.00751236249352755	0.00727037480731414
ENSG00000027697	9425.5	8898	9953	1.11856596988087	0.161650345009787	0.62238059875333	1	protein_coding	IFNGR1	60.6760852683577	64.8103132557582
ENSG00000027847	3456	3309	3603	1.08884859474161	0.122803360114251	0.717164811753419	1	protein_coding	B4GALT7	29.332702627199	31.8721596762967
ENSG00000027869	82.5	65	100	1.53846153846154	0.62148837674627	0.418903345822923	1	protein_coding	SH2D2A	0.883314143321663	1.46433430773668
ENSG00000028116	1938.5	2094	1783	0.851480420248329	-0.231954739305813	0.508771506097595	1	protein_coding	VRK2	15.9698643210451	12.8037726804434
ENSG00000028137	312	242	382	1.57851239669421	0.658565590761154	0.165668940120414	1	protein_coding	TNFRSF1B	0.860053221045667	1.30874208110384
ENSG00000028203	6867	6056	7678	1.26783355350066	0.342365354861218	0.300407337378213	1	protein_coding	VEZT	35.8073806899869	43.8975912280775
ENSG00000028277	100.5	100	101	1.01	0.0143552929770701	1	1	protein_coding	POU2F2	0.453555675957362	0.279826603595665
ENSG00000028310	4627.5	4308	4947	1.1483286908078	0.199535649614416	0.5508412271364	1	protein_coding	BRD9	24.9093649968583	26.446043157141
ENSG00000028528	6942.5	7007	6878	0.981589838732696	-0.0268077803668067	0.935741262927559	1	protein_coding	SNX1	42.8906750686284	47.654506759671
ENSG00000028839	1767.5	1543	1992	1.29099157485418	0.368479585497346	0.297358157976294	1	protein_coding	TBPL1	25.2359822716238	31.5106429734219
ENSG00000029153	6432.5	6056	6809	1.12433949801849	0.16907772786583	0.60957846864948	1	protein_coding	ARNTL2	25.7990147678244	27.4479500549725
ENSG00000029363	18187.5	17577	18798	1.0694657791432	0.0968903197631059	0.765823461618677	1	protein_coding	BCLAF1	70.1585275263059	68.0677664163779
ENSG00000029364	10504.5	9957	11052	1.10997288339861	0.150524432013036	0.645905105735447	1	protein_coding	SLC39A9	37.7427621670502	40.7404201531517
ENSG00000029534	953	1070	836	0.781308411214953	-0.356035949207626	0.346872738035589	1	protein_coding	ANK1	2.43197739801454	1.44599954539254
ENSG00000029559	3	3	3	1	0	1	1	protein_coding	IBSP	0.0430566768805453	0.0417740784823345
ENSG00000029639	991.5	1020	963	0.944117647058824	-0.0829614490153987	0.827666804197383	1	protein_coding	TFB1M	12.5301133816788	12.2810781707936
ENSG00000029725	4298	4836	3760	0.777502067824648	-0.363081582684124	0.279175307261691	1	protein_coding	RABEP1	16.8112180847579	15.3148728793589
ENSG00000030066	5968	6054	5882	0.971589032044929	-0.0415818909404494	0.900671804169848	1	protein_coding	NUP160	15.6377728609297	15.1011126564749
ENSG00000030110	7722	7165	8279	1.15547801814375	0.208489814183173	0.526985991657502	1	protein_coding	BAK1	46.2334817907683	52.0479142855515
ENSG00000030304	11.5	5	18	3.6	1.84799690655495	0.407799932625575	1	protein_coding	MUSK	0.0197134567756388	0.0687032494326917
ENSG00000030419	2939	3152	2726	0.864847715736041	-0.209481972651167	0.539561690627903	1	protein_coding	IKZF2	8.17499507124773	6.25379425282958
ENSG00000030582	21469.5	19946	22993	1.15276245863832	0.205095257958556	0.527728262904141	1	protein_coding	GRN	140.232977051406	160.367776478501
ENSG00000031003	5780.5	5813	5748	0.988818166179253	-0.0162228467745495	0.961569968973491	1	protein_coding	FAM13B	17.4985605183265	16.8472592472653
ENSG00000031081	449	427	471	1.10304449648712	0.141490989992293	0.747547917830562	1	protein_coding	ARHGAP31	0.576247027664258	0.615001676061245
ENSG00000031544	12	8	16	2	1	0.652000984012897	1	processed_transcript	NR2E3	0.0539721129832775	0.104544778006575
ENSG00000031691	1149.5	1119	1180	1.05451295799821	0.0765768232728096	0.837660385609902	1	protein_coding	CENPQ	8.85265074487203	9.04483905100142
ENSG00000031698	8571	8040	9102	1.13208955223881	0.178988084901899	0.586232875312454	1	protein_coding	SARS	69.1301142927566	78.6890237796453
ENSG00000031823	6306.5	6632	5981	0.901839565741858	-0.1490572892284	0.652774912146059	1	protein_coding	RANBP3	55.226482232338	45.9692693192919
ENSG00000032219	2952	2874	3030	1.05427974947808	0.0762577319029769	0.823882162944923	1	protein_coding	ARID4A	8.68919537026405	9.25718522439703
ENSG00000032389	1704.5	1910	1499	0.784816753926702	-0.349572254975251	0.324341405175641	1	protein_coding	TSSC1	17.0552947365118	12.6685697904506
ENSG00000032444	7887	7764	8010	1.03168469860896	0.0450021245824088	0.891635920985189	1	protein_coding	PNPLA6	34.438354184319	35.0742546079657
ENSG00000032742	646.5	681	612	0.898678414096916	-0.154123145319419	0.703963664772152	1	protein_coding	IFT88	4.84101967340735	4.22926581632538
ENSG00000033011	5967	5870	6064	1.03304940374787	0.0469092501736772	0.887952541156159	1	protein_coding	ALG1	42.1206832806176	43.1489884018026
ENSG00000033030	2652.5	2490	2815	1.13052208835341	0.176989180012149	0.606509409998296	1	protein_coding	ZCCHC8	12.3911431577543	14.006975929637
ENSG00000033050	5424.5	5728	5121	0.894029329608939	-0.161605933515362	0.627216968220621	1	protein_coding	ABCF2	27.1344090848024	23.7432611262307
ENSG00000033100	4479	3780	5178	1.36984126984127	0.454008730791676	0.175573769745609	1	protein_coding	CHPF2	13.4951227652499	18.6068800064299
ENSG00000033122	82.5	92	73	0.793478260869565	-0.333737397176996	0.67091047134259	1	protein_coding	LRRC7	1.29525564650501	1.23065968418537
ENSG00000033170	9569.5	11129	8010	0.719741216641208	-0.474449816913854	0.148781705704632	1	protein_coding	FUT8	51.0638394909186	35.8610733488661
ENSG00000033178	6147	5715	6579	1.1511811023622	0.203114814292909	0.540026234336636	1	protein_coding	UBA6	19.6698533012547	20.1912155263964
ENSG00000033327	77.5	93	62	0.666666666666667	-0.584962500721156	0.460045018328273	1	protein_coding	GAB2	0.195210053691329	0.125943715542041
ENSG00000033627	5399	5367	5431	1.01192472517235	0.0171019751511364	0.959580183024558	1	protein_coding	ATP6V0A1	23.791316060193	24.0357936814036
ENSG00000033800	2153	2082	2224	1.06820365033622	0.0951867194240903	0.785377554541693	1	protein_coding	PIAS1	14.8004340603781	14.7438497301966
ENSG00000033867	2670.5	2509	2832	1.12873654842567	0.174708794673825	0.611018465100114	1	protein_coding	SLC4A7	6.20959200032094	6.88754013074529
ENSG00000034053	1640	1781	1499	0.841661987647389	-0.248687133153759	0.484880508844107	1	protein_coding	APBA2	8.00380755659491	6.51553613543248
ENSG00000034063	4819.5	6152	3487	0.566807542262679	-0.819069139185122	0.0147139952033118	1	processed_transcript	UHRF1	21.1861422999882	11.5816308002718
ENSG00000034152	7164	6723	7605	1.13119143239625	0.17784309838031	0.590125294407489	1	protein_coding	MAP2K3	42.3816178101513	47.508101869684
ENSG00000034239	27.5	28	27	0.964285714285714	-0.0524674198941355	1	1	protein_coding	EFCAB1	0.182449578099028	0.163987957014159
ENSG00000034510	28631	26773	30489	1.13879654876181	0.187510025966119	0.56288233236824	1	protein_coding	TMSB10	1035.86741446784	1149.84181079968
ENSG00000034533	933	881	985	1.11804767309875	0.160981705423325	0.672806481152249	1	protein_coding	ASTE1	5.37277988857565	5.33979707457706
ENSG00000034677	4201.5	3768	4635	1.23009554140127	0.29877037390011	0.373512759704772	1	protein_coding	RNF19A	14.1306547395292	18.5306529714243
ENSG00000034693	1807	2002	1612	0.805194805194805	-0.312590230308026	0.3757740767542	1	protein_coding	PEX3	18.5241687061911	13.8238658204665
ENSG00000034713	5519.5	5811	5228	0.899673033901222	-0.152527313528977	0.646531463562288	1	protein_coding	GABARAPL2	86.1572903989157	75.5920320331097
ENSG00000034971	1.5	2	1	0.5	-1	1	1	protein_coding	MYOC	0.0128420074612617	0.00621930626508673
ENSG00000035115	246	239	253	1.05857740585774	0.0821267667135616	0.879185940493054	1	protein_coding	SH3YL1	2.6876782424646	1.77212114248827
ENSG00000035141	3765.5	4463	3068	0.687429979834192	-0.540715323748922	0.109413886689501	1	protein_coding	FAM136A	33.3044458800428	21.4427203957258
ENSG00000035403	25821.5	25708	25935	1.00882993620663	0.0126829922141815	0.968922373309137	1	protein_coding	VCL	64.6828286973502	62.4363750019148
ENSG00000035499	1956	2055	1857	0.903649635036496	-0.146164578633624	0.677389019597337	1	protein_coding	DEPDC1B	11.9152430618186	10.7542406381419
ENSG00000035664	241.5	217	266	1.2258064516129	0.29373120305671	0.568821527454191	1	protein_coding	DAPK2	1.9393382111928	1.79826705704709
ENSG00000035681	6052.5	6648	5457	0.820848375451264	-0.284812338397702	0.390445359530615	1	protein_coding	NSMAF	30.0267061809161	28.670698326946
ENSG00000035687	12548.5	10677	14420	1.35056663856889	0.433564825897243	0.184992032099176	1	protein_coding	ADSS	51.5332327754887	67.6641475601173
ENSG00000035720	1	2	0	0	-Inf	0.895877460111534	1	protein_coding	STAP1	0.0184481103760734	0
ENSG00000035862	14758	14539	14977	1.03012586835408	0.0428206272685013	0.895647128292741	1	protein_coding	TIMP2	53.6964962059559	53.8910457574569
ENSG00000035928	7195.5	7773	6618	0.851408722500965	-0.232076224588712	0.48204440341057	1	protein_coding	RFC1	28.2574785998768	25.4240656479547
ENSG00000036054	2710.5	2658	2763	1.03950338600451	0.0558944575363172	0.871417681653897	1	protein_coding	TBC1D23	9.68317736319944	9.84036016003314
ENSG00000036257	5993.5	6354	5633	0.886528171230721	-0.173761618473944	0.600420012391414	1	protein_coding	CUL3	28.3615663261511	27.1033495999452
ENSG00000036448	387.5	379	396	1.04485488126649	0.063302581908518	0.893317570805103	1	protein_coding	MYOM2	7.06439109538899	7.12370865503477
ENSG00000036530	96.5	103	90	0.87378640776699	-0.194647430853544	0.79663838233607	1	protein_coding	CYP46A1	0.279592835871578	0.190057219357884
ENSG00000036549	2656	2643	2669	1.00983730609156	0.0141228805003966	0.968366776970193	1	protein_coding	ZZZ3	11.8728471346155	12.8847830772367
ENSG00000036565	4	1	7	7	2.8073549220576	0.593025387757014	1	protein_coding	SLC18A1	0.0158443328421387	0.129588793325583
ENSG00000036672	447.5	515	380	0.737864077669903	-0.438573013739633	0.312234133478025	1	protein_coding	USP2	3.26961707806033	2.43210891961007
ENSG00000036828	12	8	16	2	1	0.652000984012897	1	protein_coding	CASR	0.0309676490835672	0.0562101721270943
ENSG00000037042	2359	1861	2857	1.53519613111231	0.61842298087722	0.0744224960870948	1	protein_coding	TUBG2	16.6681133629425	25.9202477101498
ENSG00000037241	2867	3027	2707	0.894284770399736	-0.16119378761255	0.637530587522542	1	protein_coding	RPL26L1	80.0871281573301	68.0531145857052
ENSG00000037280	585.5	640	531	0.8296875	-0.269360044083209	0.512228401696433	1	protein_coding	FLT4	4.86452532428056	3.25068213475859
ENSG00000037474	24897	24976	24818	0.993673926969891	-0.00915558426642054	0.977611862637204	1	protein_coding	NSUN2	114.933977163955	113.276157647821
ENSG00000037637	2161.5	2422	1901	0.784888521882741	-0.349440333045777	0.315404314178156	1	protein_coding	FBXO42	8.83042343391335	7.50051227988162
ENSG00000037749	5412.5	5160	5665	1.09786821705426	0.134704890397261	0.685714659161799	1	protein_coding	MFAP3	16.6096422806897	18.2426950850787
ENSG00000037757	2862	2694	3030	1.12472160356347	0.16956794289801	0.62014576300291	1	protein_coding	MRI1	20.3429861830459	21.4616407301606
ENSG00000037897	1156	1210	1102	0.910743801652893	-0.134882823590799	0.716085333212028	1	protein_coding	METTL1	21.263847744871	19.2616145675499
ENSG00000037965	94	115	73	0.634782608695652	-0.655665492064358	0.366225626222795	1	protein_coding	HOXC8	0.443767864952232	0.272700028931556
ENSG00000038002	1721	1689	1753	1.03789224393132	0.0536566679581523	0.881088207381049	1	protein_coding	AGA	16.2817996873096	15.5686125063181
ENSG00000038210	3919	4660	3178	0.681974248927039	-0.552210830193123	0.101535487237997	1	protein_coding	PI4K2B	21.9798036209257	14.7647922326382
ENSG00000038219	2426.5	2203	2650	1.20290512936904	0.266522864637041	0.440246223086585	1	protein_coding	BOD1L1	4.3747756108308	5.79623349485038
ENSG00000038274	9386.5	9488	9285	0.97860455311973	-0.0312020997232205	0.924554687464676	1	protein_coding	MAT2B	59.8273981066819	56.3050720094146
ENSG00000038295	135	69	201	2.91304347826087	1.54252723440076	0.0152252639404728	1	protein_coding	TLL1	0.252292752408936	0.506716832023798
ENSG00000038358	12520.5	13204	11837	0.896470766434414	-0.157671556754949	0.629378935566755	1	protein_coding	EDC4	54.911632560958	54.8935838946929
ENSG00000038382	19657.5	18358	20957	1.14157315611722	0.191023315616669	0.556721874104349	1	protein_coding	TRIO	35.1031318070444	45.4691902863019
ENSG00000038427	7.5	3	12	4	2	0.508064574078958	1	protein_coding	VCAN	0.00747058308820567	0.0154358055748406
ENSG00000038532	2712	2931	2493	0.850562947799386	-0.233510085198041	0.4960031869292	1	protein_coding	CLEC16A	10.0692997523766	8.55978974590837
ENSG00000038945	73	72	74	1.02777777777778	0.0395283641866373	0.979839582258268	1	protein_coding	MSR1	2.71975740380706	3.02255450100278
ENSG00000039068	50912	43902	57922	1.31934763792082	0.399824753689704	0.216593555858057	1	protein_coding	CDH1	131.512169326726	156.100871677568
ENSG00000039123	4433.5	4541	4326	0.952653600528518	-0.0699763714623553	0.834995379377354	1	protein_coding	SKIV2L2	21.9870895093007	21.4134537688403
ENSG00000039139	2106.5	1980	2233	1.12777777777778	0.173482820855502	0.619201808435177	1	protein_coding	DNAH5	3.15579039106103	3.52639362437096
ENSG00000039319	3997	3635	4359	1.19917469050894	0.262041839547041	0.435995700939203	1	protein_coding	ZFYVE16	8.69261437063148	10.4983182663598
ENSG00000039523	7823	8302	7344	0.884606119007468	-0.1768928731898	0.591352119985176	1	protein_coding	FAM65A	32.5173276381757	31.0516425875108
ENSG00000039537	1	1	1	1	0	1	1	protein_coding	C6	0.00365321499607782	0.00353639456201718
ENSG00000039560	6156	4641	7671	1.65287653522948	0.724978963792613	0.0293736801112157	1	protein_coding	RAI14	14.5317608003619	25.6338991283436
ENSG00000039600	13	4	22	5.5	2.4594316186373	0.243601722758116	1	protein_coding	SOX30	0.0247988658393111	0.153468896164665
ENSG00000039650	2985	3009	2961	0.984047856430708	-0.023199616155783	0.946767249259091	1	protein_coding	PNKP	29.2884720018556	33.8108291865211
ENSG00000039987	24.5	22	27	1.22727272727273	0.295455883526171	0.856302640791103	1	protein_coding	BEST2	0.31669147184196	0.393090172256772
ENSG00000040199	2148	2046	2250	1.09970674486804	0.137118856359071	0.694303338914753	1	protein_coding	PHLPP2	3.70954567213939	3.66782483721173
ENSG00000040275	6776	7436	6116	0.822485207100592	-0.281938363558677	0.393818051555056	1	protein_coding	SPDL1	46.1742245697484	42.8755258666905
ENSG00000040341	2672.5	3023	2322	0.768111147866358	-0.380613006762141	0.267584303763384	1	protein_coding	STAU2	22.243820292446	16.2276679112881
ENSG00000040487	1501	1600	1402	0.87625	-0.190585555764102	0.5958852155778	1	protein_coding	PQLC2	14.1828401854376	12.0339949096316
ENSG00000040531	1046.5	1069	1024	0.957904583723106	-0.0620461377204906	0.8703882291967	1	protein_coding	CTNS	8.93152322963575	7.71751118435816
ENSG00000040608	854.5	858	851	0.991841491841492	-0.0118185158135829	0.978850790628298	1	protein_coding	RTN4R	6.41879819913817	6.15520132635795
ENSG00000040633	1820	1783	1857	1.04150308468873	0.0586671123104258	0.869206896758217	1	protein_coding	PHF23	15.8922642202001	16.2178508104622
ENSG00000040731	10	10	10	1	0	1	1	protein_coding	CDH10	0.0780711420394246	0.0581081381273068
ENSG00000040933	2677	2859	2495	0.872682756208464	-0.196470804406475	0.567181809857178	1	protein_coding	INPP4A	7.80376858099899	7.19240386427478
ENSG00000041353	2115	2294	1936	0.843940714908457	-0.244786438741231	0.482651790334466	1	protein_coding	RAB27B	7.55900495407176	5.57331242769179
ENSG00000041357	14598.5	15737	13460	0.855309144055411	-0.225482131047389	0.489243490806046	1	protein_coding	PSMA4	200.875282767523	172.327995270749
ENSG00000041515	50	53	47	0.886792452830189	-0.173331602885562	0.875890680009673	1	protein_coding	MYO16	0.172115435117629	0.130535437118363
ENSG00000041802	10180.5	9924	10437	1.05169286577993	0.0727134444486155	0.824590392690159	1	protein_coding	LSG1	50.0446074131005	58.9048392689365
ENSG00000041880	1098	1039	1157	1.11357074109721	0.155193210203278	0.677251223398489	1	protein_coding	PARP3	8.67895173582565	9.69950175377452
ENSG00000041982	445.5	283	608	2.14840989399293	1.1032692706117	0.011694753822528	1	protein_coding	TNC	0.534289660374149	1.13705871072026
ENSG00000041988	783	816	750	0.919117647058823	-0.121678556588252	0.756972143615179	1	protein_coding	THAP3	9.23402313370089	8.86513122218729
ENSG00000042062	53	40	66	1.65	0.722466024471091	0.443774118749673	1	protein_coding	FAM65C	0.228339210817855	0.425333111777808
ENSG00000042088	1464	1786	1142	0.639417693169093	-0.64516942975838	0.0734458170460491	1	protein_coding	TDP1	12.9872426893607	7.90085684161176
ENSG00000042286	5842	5680	6004	1.05704225352113	0.0800330472286441	0.809762554743329	1	protein_coding	AIFM2	24.0669041618597	24.683752891133
ENSG00000042304	7	5	9	1.8	0.84799690655495	0.8108376679309	1	protein_coding	C2orf83	0.0369281310209954	0.0643957569209932
ENSG00000042317	593	567	619	1.09171075837743	0.126590674272036	0.759753780538416	1	protein_coding	SPATA7	4.35490584546486	5.05712243558273
ENSG00000042429	2322	2169	2475	1.14107883817427	0.19039847218206	0.582717770546711	1	protein_coding	MED17	17.2094029225903	19.0504119871234
ENSG00000042445	6021	6632	5410	0.815741857659831	-0.293815412781573	0.37572363686869	1	protein_coding	RETSAT	31.5202780841753	26.4670043038134
ENSG00000042493	5523	5451	5595	1.02641717116125	0.0376172109084844	0.910399868999274	1	protein_coding	CAPG	85.6729580684652	87.2969251739481
ENSG00000042753	6073.5	6022	6125	1.01710395217536	0.0244671360526179	0.94165561522904	1	protein_coding	AP2S1	114.464009297519	112.545677424751
ENSG00000042781	18.5	7	30	4.28571428571429	2.09953567355091	0.210809286170247	1	protein_coding	USH2A	0.00461667503087367	0.0191407825606129
ENSG00000042832	1748	1920	1576	0.820833333333333	-0.284838776152142	0.420968534029729	1	protein_coding	TG	9.42270081837063	6.50572718290786
ENSG00000042980	549.5	428	671	1.56775700934579	0.648701969799037	0.118513272705653	1	protein_coding	ADAM28	2.87031090606252	4.21875164810318
ENSG00000043039	1029	943	1115	1.18239660657476	0.24171403413257	0.519219788131018	1	protein_coding	BARX2	7.09304685280324	8.19251489920143
ENSG00000043093	7803.5	8151	7456	0.914734388418599	-0.128575206288851	0.696451693441368	1	protein_coding	DCUN1D1	30.9778876052582	25.9982489457443
ENSG00000043143	14210	16216	12204	0.752590034533794	-0.410063908888243	0.209133600079627	1	protein_coding	JADE2	49.8816184432919	38.7178388115388
ENSG00000043355	1762	2102	1422	0.676498572787821	-0.563841204342763	0.111300402637893	1	protein_coding	ZIC2	13.6308919099768	10.7212315277385
ENSG00000043462	4	1	7	7	2.8073549220576	0.593025387757014	1	protein_coding	LCP2	0.00865474094842945	0.0185580712865332
ENSG00000043514	1780	1627	1933	1.1880762138906	0.248627386538708	0.48181898778103	1	protein_coding	TRIT1	13.4998619460322	15.6803975119651
ENSG00000043591	237	190	284	1.49473684210526	0.579891511173734	0.260060636855712	1	protein_coding	ADRB1	0.871976786645181	1.26194632086587
ENSG00000044090	2962.5	2908	3017	1.03748280605227	0.0530874272271079	0.877187115412726	1	protein_coding	CUL7	8.07111766251173	8.21736853314406
ENSG00000044115	29209	31806	26612	0.836697478463183	-0.257222007611793	0.427444445467375	1	protein_coding	CTNNA1	134.76078869097	106.511842979114
ENSG00000044446	4587.5	4685	4490	0.95837780149413	-0.0613336029180399	0.855025004970439	1	protein_coding	PHKA2	18.173001718883	16.9681084684464
ENSG00000044459	1345	1569	1121	0.7144678138942	-0.485059074162671	0.18151383271806	1	protein_coding	CNTLN	4.70885704252193	2.88238706304388
ENSG00000044524	98	71	125	1.76056338028169	0.816037165157405	0.251681713603148	1	protein_coding	EPHA3	0.184656720429542	0.27130578430285
ENSG00000044574	97495	79809	115181	1.44320815948076	0.529279400308726	0.101735254059545	1	protein_coding	HSPA5	263.689864049608	368.362928099438
ENSG00000046604	57591.5	52938	62245	1.17580943745514	0.233654262627012	0.469610751968578	1	protein_coding	DSG2	115.87636815324	131.773401657238
ENSG00000046647	1195	1127	1263	1.1206743566992	0.164367123615331	0.655814182840476	1	protein_coding	GEMIN8	15.4561803042616	17.3133112385016
ENSG00000046651	4098.5	3979	4218	1.06006534305102	0.084153196099954	0.802689985101785	1	protein_coding	OFD1	16.9541676285949	17.9902789382951
ENSG00000046653	117	116	118	1.01724137931034	0.024662054234269	0.984774648802934	1	protein_coding	GPM6B	0.870644240296499	0.581781493158391
ENSG00000046889	11	12	10	0.833333333333333	-0.263034405833794	0.947683131301924	1	protein_coding	PREX2	0.0236938402931656	0.0188165394658024
ENSG00000047056	2733	2313	3153	1.36316472114137	0.446959904047144	0.192528537469938	1	protein_coding	WDR37	8.46469180640284	10.4004577238021
ENSG00000047188	1458.5	1480	1437	0.970945945945946	-0.0425371140589757	0.907713013413268	1	protein_coding	YTHDC2	3.10903162176574	3.12732958207739
ENSG00000047230	3384.5	3368	3401	1.00979809976247	0.0140668676414458	0.967820334126419	1	protein_coding	CTPS2	12.6631488357587	12.914794504253
ENSG00000047249	7297.5	7012	7583	1.08143183114661	0.112942726819676	0.732288818558959	1	protein_coding	ATP6V1H	47.7118668008651	50.4211617106597
ENSG00000047315	7944.5	9007	6882	0.764072388142556	-0.388218769365744	0.238836400836659	1	protein_coding	POLR2B	32.9300478141841	25.8383950841153
ENSG00000047346	2563.5	2397	2730	1.13892365456821	0.187671042158082	0.585707788802288	1	protein_coding	FAM214A	11.6711682001972	13.3088920272685
ENSG00000047365	1639	1740	1538	0.883908045977011	-0.178031802774264	0.617456829612148	1	protein_coding	ARAP2	3.79993149738057	3.13620503289885
ENSG00000047410	11700.5	11746	11655	0.992252681764005	-0.0112205384811988	0.972903025224049	1	protein_coding	TPR	26.0656363857003	24.4172417475048
ENSG00000047457	1145.5	1487	804	0.540685944855414	-0.88713724087349	0.01691261386316	1	protein_coding	CP	7.60344360004689	4.47988050170835
ENSG00000047578	2320	2338	2302	0.984602224123182	-0.0223870963994259	0.949740535752823	1	protein_coding	KIAA0556	6.73928423481556	7.57811893157386
ENSG00000047579	665.5	767	564	0.735332464146023	-0.44353141510414	0.2680697642547	1	protein_coding	DTNBP1	8.44970648327627	5.58063479274189
ENSG00000047597	317.5	421	214	0.508313539192399	-0.976209436665249	0.0397094021716085	1	protein_coding	XK	1.03224013513787	0.507794391917474
ENSG00000047617	34	37	31	0.837837837837838	-0.255257055242075	0.847945836135794	1	protein_coding	ANO2	0.917654766259466	0.586706822741132
ENSG00000047621	2710.5	2864	2557	0.892807262569832	-0.163579332022607	0.633669683960244	1	protein_coding	C12orf4	14.9958512484843	14.6097095373601
ENSG00000047634	4130.5	3957	4304	1.08769269648724	0.121271012583923	0.718376499244192	1	protein_coding	SCML1	19.4853038967708	20.2857423569852
ENSG00000047644	2640.5	3020	2261	0.748675496688742	-0.417587557460912	0.2242702816661	1	protein_coding	WWC3	8.59314536842344	7.50332854846274
ENSG00000047648	13	7	19	2.71428571428571	1.44057259138598	0.483640248702593	1	protein_coding	ARHGAP6	0.0554287254470868	0.0659449158376063
ENSG00000047662	11	17	5	0.294117647058824	-1.76553474636298	0.442056801363072	1	protein_coding	FAM184B	0.0325295422297984	0.0092581716596722
ENSG00000047849	16774	16711	16837	1.00753994374963	0.0108370352864292	0.973632463515102	1	protein_coding	MAP4	44.335183438875	42.9610511931259
ENSG00000047932	4882	4730	5034	1.06427061310782	0.0898650329342218	0.78811337473686	1	protein_coding	GOPC	13.2309972493986	13.6186816998417
ENSG00000047936	8.5	8	9	1.125	0.169925001442312	1	1	protein_coding	ROS1	0.0136279749516984	0.0148337708151712
ENSG00000048028	6046	6639	5453	0.821358638349149	-0.283915796402894	0.39195192785755	1	protein_coding	USP28	30.1133862144972	25.4489210406171
ENSG00000048052	4751	4311	5191	1.2041289723962	0.267989925213336	0.422580155945186	1	protein_coding	HDAC9	16.5527138777384	19.0702681897482
ENSG00000048140	8162.5	8477	7848	0.925799221422673	-0.111228745532694	0.735540711192873	1	protein_coding	TSPAN17	53.6490259300501	46.5597385239843
ENSG00000048162	3487.5	3448	3527	1.02291183294664	0.0326818013371537	0.923866637950653	1	protein_coding	NOP16	46.0256076078895	45.8978731764319
ENSG00000048342	1433.5	1403	1464	1.04347826086957	0.0614005446641433	0.866410588106101	1	protein_coding	CC2D2A	8.5391423407801	8.72544923051887
ENSG00000048392	7553.5	8121	6986	0.860238886836596	-0.217190745541255	0.510099207807372	1	protein_coding	RRM2B	26.5206479868614	23.7831295614299
ENSG00000048405	1021.5	934	1109	1.18736616702355	0.247764910452048	0.509181205922038	1	protein_coding	ZNF800	3.8112259362066	4.31690574451295
ENSG00000048462	0.5	1	0	0	-Inf	1	1	protein_coding	TNFRSF17	0.0249352994001502	0
ENSG00000048471	2293	2497	2089	0.836603924709652	-0.257383328861104	0.457800365218091	1	protein_coding	SNX29	5.25938257265407	3.47350905857606
ENSG00000048540	8.5	7	10	1.42857142857143	0.514573172829758	0.883423442453147	1	protein_coding	LMO3	0.0308970064743071	0.203423074313399
ENSG00000048544	5665	5405	5925	1.09620721554117	0.132520536050971	0.690129870632703	1	protein_coding	MRPS10	34.4367373422829	36.563614333794
ENSG00000048545	7	4	10	2.5	1.32192809488736	0.683963984104262	1	protein_coding	GUCA1A	0.0239632515112327	0.0580210200265857
ENSG00000048649	3559	2866	4252	1.48360083740405	0.569102987268959	0.0929201723686248	1	protein_coding	RSF1	11.0917581050034	13.5279721051219
ENSG00000048707	2847	2908	2786	0.958046767537827	-0.0618320113183414	0.857323020777994	1	protein_coding	VPS13D	4.81178899269177	4.63537442080159
ENSG00000048740	200	204	196	0.96078431372549	-0.0577154978562873	0.92477441353428	1	protein_coding	CELF2	0.624299608986362	0.492907979332464
ENSG00000048828	25147	28225	22069	0.781895482728078	-0.354952321916608	0.274207977518265	1	protein_coding	FAM120A	74.7780811052922	56.6684106326951
ENSG00000048991	4277	5114	3440	0.67266327727806	-0.572043595652189	0.0887817643734344	1	protein_coding	R3HDM1	20.186761921434	13.7437312482148
ENSG00000049089	166	144	188	1.30555555555556	0.384663850235325	0.509698875769435	1	protein_coding	COL9A2	1.10050151651768	1.48821701564793
ENSG00000049130	10589.5	10098	11081	1.09734600911072	0.13401850014368	0.682462287959717	1	protein_coding	KITLG	36.2395223585263	37.9411570897036
ENSG00000049167	602.5	565	640	1.13274336283186	0.179821037584812	0.661234813810372	1	protein_coding	ERCC8	4.42763166408607	4.8434383925987
ENSG00000049192	175	195	155	0.794871794871795	-0.331205908475373	0.563983697023579	1	protein_coding	ADAMTS6	0.824839389554985	0.686190586000445
ENSG00000049239	4516	4871	4161	0.854239375898173	-0.227287694795689	0.497201506373952	1	protein_coding	H6PD	7.19230655033377	6.36470549628803
ENSG00000049245	8015.5	7007	9024	1.28785500214072	0.364970171505196	0.267976131819342	1	protein_coding	VAMP3	44.8308938610164	57.8713401647702
ENSG00000049246	578	649	507	0.781201848998459	-0.356232730995798	0.386513534708225	1	protein_coding	PER3	1.73382706193395	1.60486012099733
ENSG00000049247	108	100	116	1.16	0.214124805352847	0.763414396155562	1	protein_coding	UTS2	1.57254745267864	1.51704170484698
ENSG00000049249	247	189	305	1.61375661375661	0.690423008229176	0.174447767225124	1	protein_coding	TNFRSF9	1.67548788964931	2.54446704062265
ENSG00000049283	5007	5101	4913	0.963144481474221	-0.0541758616459246	0.871433139014995	1	protein_coding	EPN3	34.7917124932456	32.83757234846
ENSG00000049319	1	0	2	Inf	Inf	0.895877460111534	1	processed_transcript	SRD5A2	0	0.0108697540254707
ENSG00000049323	1266	1423	1109	0.779339423752635	-0.359676296364772	0.324826578389377	1	protein_coding	LTBP1	3.3746999997044	2.57375203539652
ENSG00000049449	13684.5	13403	13966	1.04200552115198	0.0593629218750396	0.85577357995288	1	protein_coding	RCN1	70.9053448909763	74.0256990314288
ENSG00000049540	24	29	19	0.655172413793103	-0.610053481683987	0.67864194106866	1	protein_coding	ELN	0.730097289116524	0.478407153319757
ENSG00000049541	5062	5981	4143	0.692693529510115	-0.529710897288143	0.112723800429263	1	protein_coding	RFC2	57.9820021496675	39.4785547439357
ENSG00000049618	4806.5	5045	4568	0.905450941526264	-0.143291618630877	0.668084224031742	1	protein_coding	ARID1B	10.0026306559773	9.11756092488057
ENSG00000049656	18531.5	18089	18974	1.04892476090442	0.0689111974928623	0.832251306428625	1	protein_coding	CLPTM1L	158.252628021648	171.949381042296
ENSG00000049759	5715.5	5698	5733	1.00614250614251	0.00883465737476171	0.979352972405365	1	protein_coding	NEDD4L	22.5971395129293	25.3432538419107
ENSG00000049768	31.5	26	37	1.42307692307692	0.509013647487858	0.688677053197861	1	protein_coding	FOXP3	0.170305028253665	0.237551626475284
ENSG00000049769	591	782	400	0.51150895140665	-0.967168607532627	0.0187657700409135	1	protein_coding	PPP1R3F	5.1332281364437	3.48945698888381
ENSG00000049860	8866.5	8767	8966	1.02269875670127	0.0323812514229194	0.921802217358285	1	protein_coding	HEXB	66.4334814182656	67.3317419420313
ENSG00000049883	435.5	432	439	1.0162037037037	0.0231896273718897	0.96333596280951	1	protein_coding	PTCD2	3.31794583960152	2.88658636704878
ENSG00000050030	11.5	10	13	1.3	0.37851162325373	0.897446765368226	1	protein_coding	KIAA2022	0.0106876583254965	0.0134423371830843
ENSG00000050130	6775.5	6005	7546	1.25661948376353	0.329547854217113	0.318997604803015	1	protein_coding	JKAMP	55.5870775629338	71.3578547243242
ENSG00000050165	4255.5	4222	4289	1.01586925627665	0.0227147372884002	0.946726304843845	1	protein_coding	DKK3	24.8353190579023	23.9995140932869
ENSG00000050327	4912	4901	4923	1.00448887982044	0.00646159282511243	0.985229910242185	1	protein_coding	ARHGEF5	12.2693489798107	11.3644046723638
ENSG00000050344	3383	2809	3957	1.40868636525454	0.494350440846302	0.145096421916371	1	protein_coding	NFE2L3	12.381455588096	17.2957268890162
ENSG00000050393	2682.5	2741	2624	0.957314848595403	-0.0629346082076914	0.855336098931532	1	protein_coding	MCUR1	8.33710571048365	7.19518510955804
ENSG00000050405	34166	30376	37956	1.24953910982354	0.321396057619461	0.321147612778092	1	protein_coding	LIMA1	116.476240064199	140.816371240349
ENSG00000050426	3479	3542	3416	0.964426877470356	-0.0522562371314239	0.877994122474764	1	protein_coding	LETMD1	34.2183066495125	36.8879116636668
ENSG00000050438	92	88	96	1.09090909090909	0.125530882083859	0.877148751809463	1	protein_coding	SLC4A8	0.533173271615984	0.478755517613543
ENSG00000050555	1247.5	1531	964	0.629653821032005	-0.667369231269826	0.0686991378716699	1	protein_coding	LAMC3	4.6246799534302	2.15740184186701
ENSG00000050628	32	31	33	1.06451612903226	0.0901978089715781	0.968478208572333	1	protein_coding	PTGER3	0.272529340387308	0.296561422795376
ENSG00000050730	231.5	274	189	0.68978102189781	-0.535789658739454	0.301761624641415	1	protein_coding	TNIP3	2.1538265077889	1.29330408720663
ENSG00000050748	10301.5	11156	9447	0.846808892076013	-0.239891676171746	0.464173377427593	1	protein_coding	MAPK9	67.8638597971449	59.6611152869826
ENSG00000050767	30	31	29	0.935483870967742	-0.0962153152593032	0.9674229104744	1	protein_coding	COL23A1	0.175003222679438	0.119972784275867
ENSG00000050820	23956.5	22472	25441	1.13211997152011	0.179026849641498	0.58113818342888	1	protein_coding	BCAR1	105.854094152301	117.240534445159
ENSG00000051009	1827	1792	1862	1.0390625	0.0552824355011896	0.876748020965193	1	protein_coding	FAM160A2	8.91434382674267	10.4484226229965
ENSG00000051108	5583	4660	6506	1.39613733905579	0.481440867499489	0.148003790245436	1	protein_coding	HERPUD1	41.3849555769148	60.7635378524842
ENSG00000051128	7511.5	8128	6895	0.848302165354331	-0.237349850370823	0.471700288343769	1	protein_coding	HOMER3	88.8728177174289	75.0812125009431
ENSG00000051180	1769.5	1966	1573	0.800101729399797	-0.321744650924894	0.362797371206668	1	protein_coding	RAD51	22.6616772371676	15.8996569204404
ENSG00000051341	5095	4872	5318	1.09154351395731	0.126369643951335	0.704813027684877	1	protein_coding	POLQ	9.35534108755929	9.98089711412805
ENSG00000051382	8896.5	7997	9796	1.22495935975991	0.292733886007087	0.373088537558371	1	protein_coding	PIK3CB	33.9705580844785	39.7595004444211
ENSG00000051523	16195.5	16139	16252	1.00700167296611	0.0100660801449966	0.975539081400318	1	protein_coding	CYBA	331.46270419059	330.357352372091
ENSG00000051596	22969	22885	23053	1.00734105309154	0.0105522159174693	0.974202964807912	1	protein_coding	THOC3	236.166091936004	267.473583606265
ENSG00000051620	3860.5	3714	4007	1.07889068389876	0.109548694495377	0.745391289738757	1	protein_coding	HEBP2	27.3497494467235	27.6595573240602
ENSG00000051825	2278	2460	2096	0.852032520325203	-0.231019598689152	0.505395512055709	1	protein_coding	MPHOSPH9	14.410630989351	14.4406741926054
ENSG00000052126	2930.5	3562	2299	0.645423919146547	-0.631681050383439	0.0649291278676623	1	protein_coding	PLEKHA5	12.3348778586749	7.82712380777151
ENSG00000052344	4048.5	3129	4968	1.58772770853308	0.66696351497956	0.0479530538979791	1	protein_coding	PRSS8	23.2293891563024	36.3200517429738
ENSG00000052723	2730.5	2415	3046	1.26128364389234	0.334892752764157	0.328645193842917	1	protein_coding	SIKE1	16.3924382049289	21.7779521364121
ENSG00000052749	3854	3768	3940	1.04564755838641	0.0643966647309556	0.848975502937841	1	protein_coding	RRP12	11.4537755286726	11.5864893809812
ENSG00000052795	1473.5	1503	1444	0.960745176314039	-0.0577742670291937	0.873969340934208	1	protein_coding	FNIP2	3.53938543759277	3.42985024570911
ENSG00000052802	9133.5	8619	9648	1.11938739993039	0.162709413646405	0.620311020325803	1	protein_coding	MSMO1	55.0722479551849	60.1870295566848
ENSG00000052841	5513.5	4594	6433	1.40030474531998	0.485740831968715	0.144583550849175	1	protein_coding	TTC17	18.3732364653367	27.1643705912406
ENSG00000052850	280	267	293	1.09737827715356	0.134060922734694	0.789731521444403	1	protein_coding	ALX4	0.590791639387534	0.62739966810615
ENSG00000053108	143.5	163	124	0.760736196319018	-0.394531843844202	0.521908333730341	1	protein_coding	FSTL4	2.42133339339745	1.39497692595527
ENSG00000053254	1611	1719	1503	0.87434554973822	-0.193724535561696	0.587270587167305	1	protein_coding	FOXN3	5.33624855162836	4.2350620314003
ENSG00000053372	4631	4775	4487	0.939685863874345	-0.0897495491341283	0.7887894246648	1	protein_coding	MRTO4	29.4273947426217	27.4247131889868
ENSG00000053501	527.5	585	470	0.803418803418803	-0.315775867905767	0.451422111173365	1	protein_coding	USE1	10.8245512208362	7.8276141633781
ENSG00000053524	508	463	553	1.19438444924406	0.256267286974471	0.545012662316065	1	protein_coding	MCF2L2	3.23252649929434	3.35516492057234
ENSG00000053702	124	112	136	1.21428571428571	0.280107919192735	0.671420666944818	1	protein_coding	NRIP2	0.537182632614757	0.63158676625947
ENSG00000053747	21457.5	20418	22497	1.10182192183368	0.139891072141716	0.666652507264398	1	protein_coding	LAMA3	44.7801001785869	47.7593068365581
ENSG00000053770	5554.5	5591	5518	0.986943301734931	-0.018960888275989	0.955065397741594	1	protein_coding	AP5M1	29.6767348510542	29.8157584275874
ENSG00000053900	1683	1723	1643	0.953569355774811	-0.0685902212748738	0.848163688824257	1	protein_coding	ANAPC4	9.75567340883161	8.85409189915761
ENSG00000053918	539	638	440	0.689655172413793	-0.53605290024021	0.198509470590002	1	protein_coding	KCNQ1	2.56293246213928	2.13766094442826
ENSG00000054116	2623.5	2637	2610	0.989761092150171	-0.0148477644073135	0.966718755329644	1	protein_coding	TRAPPC3	31.6483049484014	31.0272563500815
ENSG00000054118	11368.5	11426	11311	0.989935235427971	-0.0145939521024309	0.964694385072537	1	protein_coding	THRAP3	39.8937470827612	39.0505619357925
ENSG00000054148	3492.5	3422	3563	1.04120397428404	0.058252723643886	0.86398555544305	1	protein_coding	PHPT1	60.4707556875502	63.5631584889529
ENSG00000054179	202.5	225	180	0.8	-0.321928094887362	0.555120026299621	1	protein_coding	ENTPD2	1.46884047870016	1.36483212902415
ENSG00000054219	14.5	18	11	0.611111111111111	-0.710493382805015	0.725186911023732	1	protein_coding	LY75	0.0330884697383396	0.0195666360926414
ENSG00000054267	7097.5	6568	7627	1.16123629719854	0.21566157264207	0.513702836040257	1	protein_coding	ARID4B	17.1854545633581	19.7786595208055
ENSG00000054277	1283.5	1369	1198	0.87509130752374	-0.192494538469114	0.598308271530117	1	protein_coding	OPN3	9.23616867976948	8.09955343288067
ENSG00000054282	2772	2914	2630	0.902539464653397	-0.147938077884848	0.666138466871767	1	protein_coding	SDCCAG8	34.4802428160983	29.7931524887986
ENSG00000054356	52	47	57	1.21276595744681	0.278301162487104	0.782941289241704	1	protein_coding	PTPRN	0.383981779314631	0.597557459509315
ENSG00000054392	459.5	480	439	0.914583333333333	-0.12881346607316	0.768735054370367	1	protein_coding	HHAT	2.23125672921006	1.6352123454794
ENSG00000054523	4288.5	4686	3891	0.830345710627401	-0.26821597389028	0.423951495815784	1	protein_coding	KIF1B	6.74039520359692	5.87371741740104
ENSG00000054598	2103.5	2201	2006	0.911403907314857	-0.133837539279377	0.701744382253764	1	protein_coding	FOXC1	8.29616045224275	7.31954591457678
ENSG00000054611	3349	3686	3012	0.817145957677699	-0.291334300958785	0.390249897776759	1	protein_coding	TBC1D22A	19.0869602726822	16.7829636126109
ENSG00000054654	34313	36636	31990	0.873184845507151	-0.1956410029249	0.545664148910741	1	protein_coding	SYNE2	69.30800622172	59.2139514800747
ENSG00000054690	2355	2372	2338	0.98566610455312	-0.0208290800143473	0.953267222520318	1	protein_coding	PLEKHH1	8.47496924028557	10.3404478908325
ENSG00000054793	12025.5	11802	12249	1.03787493645145	0.0536326099466208	0.869844178623462	1	protein_coding	ATP9A	19.0708019524896	18.794335974212
ENSG00000054796	0.5	1	0	0	-Inf	1	1	protein_coding	SPO11	0.0128568594359663	0
ENSG00000054938	3.5	2	5	2.5	1.32192809488736	0.838544449268469	1	protein_coding	CHRDL2	0.0713124272264756	0.0343257246653537
ENSG00000054965	6255	6423	6087	0.947687996263428	-0.0775159306288506	0.815277783072632	1	protein_coding	FAM168A	14.6655234786097	14.3452243941008
ENSG00000054967	1219	1158	1280	1.10535405872193	0.144508556898126	0.694747712815687	1	protein_coding	RELT	5.44370641548325	6.28494040874341
ENSG00000054983	282.5	236	329	1.39406779661017	0.4793007243734	0.326723494807134	1	protein_coding	GALC	1.37622876536405	1.72163946672986
ENSG00000055044	9693.5	10092	9295	0.921026555687673	-0.118685341169456	0.7175801052378	1	protein_coding	NOP58	73.5634221578363	69.6474109882748
ENSG00000055070	15128.5	14211	16046	1.12912532545211	0.17520562461732	0.590856362500265	1	protein_coding	SZRD1	63.5563570851557	69.9139698565829
ENSG00000055130	5725	5803	5647	0.973117353093228	-0.039314297572065	0.906227903812067	1	protein_coding	CUL1	24.7862680190989	23.3907814734122
ENSG00000055147	809.5	911	708	0.777167947310648	-0.363701693719053	0.348180879940279	1	protein_coding	FAM114A2	7.22951538978183	4.98701420180526
ENSG00000055163	365	423	307	0.725768321513002	-0.46241900774977	0.310353369715933	1	protein_coding	CYFIP2	1.6817184713203	1.7602680495855
ENSG00000055208	11770	12117	11423	0.942725096971197	-0.0850909592533136	0.794799566650144	1	protein_coding	TAB2	42.5270832525413	38.3827375645651
ENSG00000055211	5170	4482	5858	1.3070058009817	0.386265544368973	0.246589880511789	1	protein_coding	GINM1	29.9960554205699	38.5295774678576
ENSG00000055332	22638.5	25492	19785	0.776125843401852	-0.365637500552081	0.260426082572715	1	protein_coding	EIF2AK2	81.4667365615652	57.4223064511631
ENSG00000055483	8168.5	7464	8873	1.18877277599143	0.249472982301489	0.448533567761722	1	protein_coding	USP36	28.6356323847059	34.2337471079488
ENSG00000055609	2705	2459	2951	1.20008133387556	0.263132185835925	0.443012439369578	1	protein_coding	KMT2C	3.46583343054554	3.56340316034139
ENSG00000055732	556	578	534	0.923875432525952	-0.114229750813125	0.785909840888433	1	protein_coding	MCOLN3	2.75166158012818	2.5072832270797
ENSG00000055813	8	8	8	1	0	1	1	protein_coding	CCDC85A	0.0259185493506093	0.025087553815803
ENSG00000055917	11289	11050	11528	1.04325791855204	0.0610958710085911	0.852043242324814	1	protein_coding	PUM2	32.6732272220335	33.6360492277724
ENSG00000055950	3739	3728	3750	1.00590128755365	0.00848873561632547	0.980795752134887	1	protein_coding	MRPL43	57.8793041861393	56.7087257546931
ENSG00000055955	42.5	65	20	0.307692307692308	-1.70043971814109	0.108571113931783	1	protein_coding	ITIH4	1.02361046100992	0.261927107627546
ENSG00000055957	2	1	3	3	1.58496250072116	0.907609922846485	1	protein_coding	ITIH1	0.0276123908001301	0.0632470533961011
ENSG00000056050	1339	1314	1364	1.03805175038052	0.0538783687018429	0.883871016351602	1	protein_coding	C4orf27	15.3432503510471	15.5549448775166
ENSG00000056097	10344.5	10715	9974	0.930844610359309	-0.103387741898796	0.752457183506662	1	protein_coding	ZFR	34.1958602375673	30.3632328313963
ENSG00000056277	1635	1363	1907	1.3991195891416	0.484519281507547	0.173729887254655	1	protein_coding	ZNF280C	3.77043660007952	5.42300288542827
ENSG00000056291	4	3	5	1.66666666666667	0.736965594166206	0.923270901288058	1	protein_coding	NPFFR2	0.0371016352786739	0.0476045997242149
ENSG00000056487	143.5	176	111	0.630681818181818	-0.665015752287191	0.277109269868071	1	protein_coding	PHF21B	1.11255311843155	0.892430575348602
ENSG00000056558	1563	1140	1986	1.74210526315789	0.80083179847627	0.0256642675835816	1	protein_coding	TRAF1	2.8413558926094	5.10600301227358
ENSG00000056586	14215	12754	15676	1.22910459463698	0.297607691742555	0.361682337408797	1	protein_coding	RC3H2	28.8602533706733	33.1462493225178
ENSG00000056661	6325	6315	6335	1.00316706254949	0.00456188535325712	0.989543935136283	1	protein_coding	PCGF2	45.2458708947639	43.194813478001
ENSG00000056736	355	447	263	0.588366890380313	-0.765212031891015	0.095847376818114	1	protein_coding	IL17RB	2.77658872486623	1.72417967848108
ENSG00000056972	5562	5676	5448	0.959830866807611	-0.0591478860484802	0.859167875572017	1	protein_coding	TRAF3IP2	34.2882884306392	31.4105748222014
ENSG00000056998	3	2	4	2	1	0.916433245961503	1	protein_coding	GYG2	0.0221782500574269	0.0430055241414154
ENSG00000057019	12032.5	9578	14487	1.51252871163082	0.59696252865781	0.068592345281473	1	protein_coding	DCBLD2	22.9378299677805	33.1981125366423
ENSG00000057149	15.5	26	5	0.192307692307692	-2.37851162325373	0.207185119333507	1	protein_coding	SERPINB3	0.200048429513864	0.0372724122142081
ENSG00000057252	6426	6907	5945	0.860721007673375	-0.216382413678619	0.513367692518336	1	protein_coding	SOAT1	32.9598919733481	28.2853335330382
ENSG00000057294	16596	17214	15978	0.928197978389683	-0.10749553955805	0.741293120678188	1	protein_coding	PKP2	57.911061011264	53.1425968920177
ENSG00000057468	4	3	5	1.66666666666667	0.736965594166206	0.923270901288058	1	protein_coding	MSH4	0.0119695774184893	0.0193127393838371
ENSG00000057608	21827.5	22122	21533	0.973374920893228	-0.0389324909809075	0.904664292901213	1	protein_coding	GDI2	128.502608317983	122.64356794324
ENSG00000057657	357.5	403	312	0.774193548387097	-0.369233809665719	0.420990787547035	1	protein_coding	PRDM1	1.36818857353873	1.44411249451454
ENSG00000057663	4065.5	4373	3758	0.859364280814086	-0.218658281661152	0.515416695371914	1	protein_coding	ATG5	18.919818154302	15.9276981851537
ENSG00000057704	1581.5	2050	1113	0.542926829268293	-0.881170317050849	0.0141049877622439	1	protein_coding	TMCC3	5.81856883530535	2.77957593952194
ENSG00000057757	3022.5	3098	2947	0.951258876694642	-0.0720900836655683	0.833193271677789	1	protein_coding	PITHD1	27.5768010378359	26.2772649838616
ENSG00000057935	2746.5	2857	2636	0.922646132306615	-0.11615066592832	0.735167025607123	1	protein_coding	MTA3	19.2627225985235	18.1394764863263
ENSG00000058056	4530.5	5623	3438	0.611417392850791	-0.709770502062743	0.0346330285925942	1	protein_coding	USP13	15.7403753762069	9.59962795007429
ENSG00000058063	15200.5	14555	15846	1.08869804191	0.122603867878121	0.706778007238415	1	protein_coding	ATP11B	61.1609482397743	75.3972365609467
ENSG00000058085	30724.5	29289	32160	1.09802314862235	0.134908469689771	0.677065351731386	1	protein_coding	LAMC2	74.1185340740574	79.4655911722095
ENSG00000058091	1910.5	2302	1519	0.659860990443093	-0.599765963630147	0.0882980675020877	1	protein_coding	CDK14	8.99806664736009	5.52177306707142
ENSG00000058262	42547	40025	45069	1.12602123672705	0.171234036860305	0.596488408025109	1	protein_coding	SEC61A1	145.855509335952	159.162669623234
ENSG00000058272	4917	4744	5090	1.07293423271501	0.101561646417054	0.761181631842926	1	protein_coding	PPP1R12A	15.8830774789588	16.522588510196
ENSG00000058335	1299	1384	1214	0.877167630057804	-0.189075521381042	0.604367937089087	1	protein_coding	RASGRF1	4.75868072093273	4.29003263944182
ENSG00000058404	127.5	136	119	0.875	-0.192645077942396	0.772053840438605	1	protein_coding	CAMK2B	0.556809841293353	0.840135253783705
ENSG00000058453	2023.5	2339	1708	0.730226592560923	-0.453583886731937	0.194869389714914	1	protein_coding	CROCC	13.0489231855933	12.6101022782387
ENSG00000058600	5508.5	5655	5362	0.948187444739169	-0.0767558048946217	0.817775071844491	1	protein_coding	POLR3E	35.4607144865408	32.529699527288
ENSG00000058668	3991.5	4633	3350	0.72307360241744	-0.467785586800774	0.164767458208917	1	protein_coding	ATP2B4	6.83123469481689	4.94978423077003
ENSG00000058673	17863.5	16592	19135	1.15326663452266	0.205726101742632	0.527153266819227	1	protein_coding	ZC3H11A	59.2374047238011	66.8210398691565
ENSG00000058729	1494.5	1424	1565	1.09901685393258	0.136213510853583	0.705304540833433	1	protein_coding	RIOK2	10.9487084127198	13.1550450723348
ENSG00000058799	1239.5	1242	1237	0.99597423510467	-0.00581967324411173	0.989808153129491	1	protein_coding	YIPF1	11.3644111705057	10.4159325809363
ENSG00000058804	6674.5	7349	6000	0.81643761055926	-0.292585450834334	0.376401716001448	1	protein_coding	NDC1	27.4971450090048	21.5554195449686
ENSG00000058866	14	5	23	4.6	2.20163386116965	0.268724187066335	1	protein_coding	DGKG	0.0108364081921079	0.125679501847316
ENSG00000059122	14017	13751	14283	1.03868809541124	0.0547624966302534	0.866815980144624	1	protein_coding	FLYWCH1	76.1563702177444	82.0986349488505
ENSG00000059145	3370	3050	3690	1.20983606557377	0.274811573610148	0.417543466808612	1	protein_coding	UNKL	18.6438550137012	19.6443460488449
ENSG00000059377	103	78	128	1.64102564102564	0.714597781137752	0.305662939593798	1	protein_coding	TBXAS1	1.5666639678753	3.14463355477459
ENSG00000059378	3083.5	3783	2384	0.630187681734073	-0.666146540587214	0.0510701657210745	1	protein_coding	PARP12	26.955440983339	16.5007728663462
ENSG00000059573	11250.5	11460	11041	0.963438045375218	-0.0537361989981756	0.869739667036351	1	protein_coding	ALDH18A1	47.2043130972887	43.2436304164177
ENSG00000059588	4138	4225	4051	0.958816568047337	-0.0606732563704724	0.857198301359012	1	protein_coding	TARBP1	16.6713071847296	18.3012608448421
ENSG00000059691	1380.5	1400	1361	0.972142857142857	-0.040759760328334	0.912244054071929	1	protein_coding	PET112	12.2523844381461	10.7982285397073
ENSG00000059728	2507	1957	3057	1.56208482370976	0.643472796260166	0.0624668936554333	1	protein_coding	MXD1	6.43899915184865	8.53240084789856
ENSG00000059758	2750	2534	2966	1.17048145224941	0.227102073313821	0.507566651529049	1	protein_coding	CDK17	9.26031674494605	11.3367102615633
ENSG00000059769	1941.5	2255	1628	0.721951219512195	-0.470026733876496	0.180599616536177	1	protein_coding	DNAJC25	18.0039019054992	10.4572341748686
ENSG00000059915	150.5	163	138	0.846625766871166	-0.240203697452909	0.69560392682388	1	protein_coding	PSD	1.31274721916518	1.34264049747544
ENSG00000060069	1964	2093	1835	0.876731963688485	-0.189792248525134	0.588558017284457	1	protein_coding	CTDP1	7.78014652025771	6.62785303741061
ENSG00000060138	36665	33712	39618	1.17518984337921	0.232893832516563	0.471843931451255	1	protein_coding	YBX3	343.512790051824	392.042091803754
ENSG00000060140	1311	1462	1160	0.79343365253078	-0.333818505937503	0.358995189620866	1	protein_coding	STYK1	9.20350178628594	7.58354132924923
ENSG00000060237	24193.5	27667	20720	0.74890663967904	-0.417142214477193	0.199120752826248	1	protein_coding	WNK1	56.1993087419609	43.4259510259591
ENSG00000060339	8261	9850	6672	0.677360406091371	-0.562004435786437	0.0883802374371259	1	protein_coding	CCAR1	41.1384306194536	31.0763662622929
ENSG00000060491	12023	13297	10749	0.808377829585621	-0.306898339702971	0.347991756244619	1	protein_coding	OGFR	71.237213717794	56.13784775702
ENSG00000060558	5512	5635	5389	0.956344276841171	-0.0643980236698367	0.846808363917143	1	protein_coding	GNA15	35.5738594635669	32.9298992786448
ENSG00000060566	23	18	28	1.55555555555556	0.637429920615292	0.672014766588439	1	protein_coding	CREB3L3	0.214726248266585	0.158953876078041
ENSG00000060642	1896.5	2006	1787	0.890827517447657	-0.16678197157069	0.635653028329041	1	protein_coding	PIGV	12.7311461108627	11.759576146403
ENSG00000060656	12376.5	13002	11751	0.903784033225658	-0.145950025142927	0.655135580682495	1	protein_coding	PTPRU	41.4398189553118	36.5521890273866
ENSG00000060688	2871.5	2804	2939	1.0481455064194	0.0678390096407095	0.843439215349264	1	protein_coding	SNRNP40	24.9704165907353	27.0239300549551
ENSG00000060709	17	16	18	1.125	0.169925001442312	0.957006726489229	1	protein_coding	RIMBP2	0.0941368385421002	0.172759743952458
ENSG00000060718	52	33	71	2.15151515151515	1.10535300014623	0.243886440184263	1	protein_coding	COL11A1	0.509887328537873	0.784666213254806
ENSG00000060749	6243	6262	6224	0.993931651229639	-0.00878144815247799	0.9793794927611	1	protein_coding	QSER1	9.4065856327347	9.2742986959494
ENSG00000060762	2158.5	2346	1971	0.840153452685422	-0.251275236985023	0.470446442458618	1	protein_coding	MPC1	37.673907782776	30.7345635508332
ENSG00000060971	2061	2226	1896	0.851752021563342	-0.2314946284437	0.507599665853976	1	protein_coding	ACAA1	21.8177598094585	17.1611147041352
ENSG00000060982	2999	3653	2345	0.641938133041336	-0.639493830959279	0.0613841741697743	1	protein_coding	BCAT1	10.9645002813017	6.62420089296923
ENSG00000061273	8302.5	9036	7569	0.837649402390438	-0.255581563695628	0.437351460553616	1	protein_coding	HDAC7	35.0212794491306	30.5749682745168
ENSG00000061337	222.5	209	236	1.12918660287081	0.175283917280958	0.74422846610612	1	protein_coding	LZTS1	0.476253536028742	0.521896057983418
ENSG00000061455	34.5	33	36	1.09090909090909	0.125530882083859	0.939387164591531	1	protein_coding	PRDM6	0.0447791750110413	0.159496998916903
ENSG00000061492	1	2	0	0	-Inf	0.895877460111534	1	protein_coding	WNT8A	0.0186291407621669	0
ENSG00000061656	245	207	283	1.36714975845411	0.451171285332557	0.37659992599607	1	protein_coding	SPAG4	2.29852044696196	4.0072842973801
ENSG00000061676	30974	29672	32276	1.08775950390941	0.121359621965158	0.707912249221424	1	protein_coding	NCKAP1	81.6569183587746	87.3279189078425
ENSG00000061794	5145.5	5334	4957	0.929321334833146	-0.105750566080599	0.751240263208972	1	protein_coding	MRPS35	39.9330572215012	36.0882295818337
ENSG00000061918	770	761	779	1.02365308804205	0.0337268745581239	0.934602084133415	1	protein_coding	GUCY1B3	3.43431976215892	3.26508896646825
ENSG00000061936	5129.5	4967	5292	1.0654318502114	0.0914383148414388	0.784111294144866	1	protein_coding	SFSWAP	21.051283077205	22.1008031873539
ENSG00000061938	7973	8602	7344	0.853754940711462	-0.228106072530842	0.48854980843825	1	protein_coding	TNK2	41.55136898448	36.841274036471
ENSG00000061987	3110.5	3038	3183	1.04772876892693	0.0672652871338376	0.844024744575729	1	protein_coding	MON2	7.69332958369245	8.01960529183443
ENSG00000062038	73177.5	61917	84438	1.3637288628325	0.447556835615388	0.166337780095484	1	protein_coding	CDH3	266.911884732029	342.188943071247
ENSG00000062096	3.5	5	2	0.4	-1.32192809488736	0.838544449268469	1	protein_coding	ARSF	0.030992265718592	0.0131512777772223
ENSG00000062194	5183.5	5496	4871	0.886280931586608	-0.174164020977652	0.601214440236153	1	protein_coding	GPBP1	26.0607551116817	24.7442378301358
ENSG00000062282	722	631	813	1.28843106180666	0.365615347092479	0.35460849849204	1	protein_coding	DGAT2	3.31745148181118	4.66058231531849
ENSG00000062370	304	239	369	1.54393305439331	0.626610198079647	0.190284279637864	1	protein_coding	ZNF112	0.934280887231657	1.39753671242698
ENSG00000062485	20590.5	21880	19301	0.882129798903108	-0.180937141535214	0.577578695278255	1	protein_coding	CS	108.521217762907	91.8400284393238
ENSG00000062524	8.5	6	11	1.83333333333333	0.874469117916141	0.76710965797699	1	protein_coding	LTK	0.0275591098921194	0.0480389395013666
ENSG00000062582	7184	7493	6875	0.917523021486721	-0.12418373794726	0.706891700643017	1	protein_coding	MRPS24	170.220699527844	151.908719491516
ENSG00000062598	4827.5	4775	4880	1.02198952879581	0.0313804146397754	0.925717019081493	1	protein_coding	ELMO2	22.7130583004714	22.412096577393
ENSG00000062650	7980	7959	8001	1.00527704485488	0.00759314932223044	0.982019620044024	1	protein_coding	WAPAL	19.7692805902707	19.4739754366237
ENSG00000062716	18771.5	16319	21224	1.30056988786078	0.379143926509722	0.244025352785015	1	protein_coding	VMP1	112.529693376528	135.622693726306
ENSG00000062725	3250.5	2953	3548	1.20149001015916	0.26482465316711	0.435487887009971	1	protein_coding	APPBP2	13.2896548093742	17.6073924758983
ENSG00000062822	5095	5981	4209	0.703728473499415	-0.506909207926295	0.128902345090323	1	protein_coding	POLD1	31.8104960489159	26.3287001603556
ENSG00000063015	11	12	10	0.833333333333333	-0.263034405833794	0.947683131301924	1	protein_coding	SEZ6	0.120155743015776	0.0378211261394133
ENSG00000063046	26635	25013	28257	1.12969255986887	0.175930203878528	0.58741017590052	1	protein_coding	EIF4B	98.2656611952661	110.960553830736
ENSG00000063127	102	94	110	1.17021276595745	0.226770861847022	0.755291119179093	1	protein_coding	SLC6A16	1.02325259222863	1.46706105673975
ENSG00000063169	1292	1310	1274	0.972519083969466	-0.0402015341685123	0.914219700578841	1	protein_coding	GLTSCR1	4.47916497203494	5.12582772919269
ENSG00000063176	1804.5	2004	1605	0.800898203592814	-0.320309211185543	0.364150524693202	1	protein_coding	SPHK2	11.9798816457394	9.59989337422386
ENSG00000063177	30570.5	29717	31424	1.05744186829088	0.0805783549446035	0.803582347568615	1	protein_coding	RPL18	901.813781101327	939.184238491639
ENSG00000063180	444	386	502	1.30051813471503	0.379086516682692	0.383541027769812	1	protein_coding	CA11	4.55427351955158	4.35284970023841
ENSG00000063241	3382	3667	3097	0.844559585492228	-0.243728883037003	0.47208045441175	1	protein_coding	ISOC2	48.7028464838647	39.7339950911659
ENSG00000063244	20707	21387	20027	0.936409968672558	-0.0947878019603839	0.770486268663914	1	protein_coding	U2AF2	183.38478998836	164.320008089222
ENSG00000063245	19443	21241	17645	0.830704769078669	-0.267592257920861	0.410499694916451	1	protein_coding	EPN1	116.059867738635	93.5542736048402
ENSG00000063322	3371	3685	3057	0.829579375848033	-0.269548067095462	0.426512313641648	1	protein_coding	MED29	14.6846758518238	14.5686134910929
ENSG00000063438	1185	1018	1352	1.32809430255403	0.409357590206489	0.266081189318367	1	protein_coding	AHRR	3.79091307119542	5.05843522949174
ENSG00000063515	6	10	2	0.2	-2.32192809488736	0.521272569553679	1	protein_coding	GSC2	0.143522256268484	0.0278493856548896
ENSG00000063587	3469.5	3012	3927	1.30378486055777	0.382705827994469	0.25838894743688	1	protein_coding	ZNF275	6.25395136624084	7.59572099133352
ENSG00000063601	5992.5	5658	6327	1.11823966065748	0.161229419118595	0.626977826362432	1	protein_coding	MTMR1	20.7649008088259	25.0877553067335
ENSG00000063660	46967	47891	46043	0.961412373932472	-0.0567727229737223	0.860612485504801	1	protein_coding	GPC1	180.144621410509	168.760090439235
ENSG00000063761	1023	1158	888	0.766839378238342	-0.383003671639131	0.306910028424523	1	protein_coding	ADCK1	7.68804340474743	5.98660691952615
ENSG00000063854	1879	2105	1653	0.785273159144893	-0.348733508661445	0.321537358173482	1	protein_coding	HAGH	32.1377482023641	25.1216151648231
ENSG00000063978	7700	6892	8508	1.2344747533372	0.303897331735724	0.356607010136716	1	protein_coding	RNF4	34.6102844568285	42.8889546436754
ENSG00000064012	3792	3665	3919	1.06930422919509	0.0966723745810354	0.774726886623595	1	protein_coding	CASP8	23.1661732787132	25.2688406124804
ENSG00000064042	1793.5	1898	1689	0.889884088514226	-0.168310664219724	0.634146603848036	1	protein_coding	LIMCH1	6.0813739712866	6.33043489750926
ENSG00000064102	3539.5	3480	3599	1.03419540229885	0.048508796188637	0.886646908703767	1	protein_coding	ASUN	20.6323918859237	21.1487437182293
ENSG00000064115	7053	8049	6057	0.752515840477078	-0.410206143929048	0.214585583676469	1	protein_coding	TM7SF3	52.7944315560476	41.5427404197203
ENSG00000064195	760.5	638	883	1.38401253918495	0.468857013883597	0.231075765953698	1	protein_coding	DLX3	3.59424570797558	4.98598951879152
ENSG00000064199	901	1021	781	0.764936336924584	-0.386588412735822	0.31086337781315	1	protein_coding	SPA17	14.1244266105928	10.785371297561
ENSG00000064201	11.5	13	10	0.769230769230769	-0.37851162325373	0.897446765368226	1	protein_coding	TSPAN32	0.103491459016402	0.106344582901541
ENSG00000064205	172	190	154	0.810526315789474	-0.303069067636047	0.600652341258239	1	protein_coding	WISP2	1.61557699928269	1.20117895708996
ENSG00000064218	35.5	39	32	0.82051282051282	-0.285402218862248	0.821911878343558	1	protein_coding	DMRT3	0.239454321084207	0.190292341658712
ENSG00000064225	332.5	355	310	0.873239436619718	-0.195550809117807	0.678760632894366	1	protein_coding	ST3GAL6	3.15659645068533	3.83340983500096
ENSG00000064270	2887.5	2922	2853	0.976386036960986	-0.0344764312217788	0.920593155363448	1	protein_coding	ATP2C2	14.0241910624185	16.2688036067841
ENSG00000064309	200.5	176	225	1.27840909090909	0.35434957257974	0.516668686147603	1	protein_coding	CDON	1.29213561420891	1.21283412329809
ENSG00000064313	4545	4671	4419	0.946050096339114	-0.0800115140431878	0.811459087130859	1	protein_coding	TAF2	17.533693056077	14.5481802364952
ENSG00000064393	1850.5	1581	2120	1.34092346616066	0.423226897092191	0.229631386594514	1	protein_coding	HIPK2	1.61180091383508	2.07956230493454
ENSG00000064419	3108.5	3314	2903	0.875980687990344	-0.19102903059479	0.574758287461744	1	protein_coding	TNPO3	12.1394860816323	10.3969502944558
ENSG00000064489	416.5	378	455	1.2037037037037	0.267480310864986	0.545919697834571	1	protein_coding	MEF2BNB-MEF2B	6.4780466491273	6.03671084958893
ENSG00000064490	1954.5	2266	1643	0.725066195939982	-0.463815380870441	0.186182882470605	1	protein_coding	RFXANK	44.0080793813424	31.7429432323479
ENSG00000064545	3119	3167	3071	0.969687401326176	-0.0444083550523155	0.8969989258993	1	protein_coding	TMEM161A	26.1616796240795	25.5196660165521
ENSG00000064547	1121.5	930	1313	1.41182795698925	0.497564294897493	0.17944165742128	1	protein_coding	LPAR2	8.72755320689486	13.8097997946948
ENSG00000064601	23334.5	22615	24054	1.06363033384922	0.0889968273531532	0.783942348951952	1	protein_coding	CTSA	175.601611355442	186.44201365239
ENSG00000064607	5271.5	5149	5394	1.04758205476792	0.0670632514381463	0.84076800665213	1	protein_coding	SUGP2	20.1949173756845	19.5301014349487
ENSG00000064651	5054	5320	4788	0.9	-0.15200309344505	0.648613460782993	1	protein_coding	SLC12A2	12.977243081983	12.5319075354142
ENSG00000064652	817	820	814	0.992682926829268	-0.010595115239199	0.981688023542242	1	protein_coding	SNX24	9.0442448932011	9.2711510821757
ENSG00000064655	7134	7701	6567	0.852746396571874	-0.229811341394472	0.486419588597021	1	protein_coding	EYA2	44.1214836539794	36.3202985195951
ENSG00000064666	28514.5	25859	31170	1.20538303878727	0.26949166956515	0.405828678944113	1	protein_coding	CNN2	204.012333880996	244.502634325987
ENSG00000064687	4774	4886	4662	0.954154727793696	-0.0677048591383901	0.839836531228414	1	protein_coding	ABCA7	20.6585405249252	20.7105671860234
ENSG00000064692	487	464	510	1.09913793103448	0.136372441731286	0.751987150285158	1	protein_coding	SNCAIP	2.23398974377665	2.86679537812715
ENSG00000064703	2516.5	2498	2535	1.01481184947958	0.0212122702827455	0.952093028385583	1	protein_coding	DDX20	9.3440187583477	8.62210402916066
ENSG00000064763	1253.5	1326	1181	0.890648567119155	-0.16707181071543	0.648639931693108	1	protein_coding	FAR2	8.25421477088719	8.26351223127829
ENSG00000064787	179	144	214	1.48611111111111	0.571541984958835	0.311807875827518	1	protein_coding	BCAS1	0.709020716031298	0.842297535369171
ENSG00000064835	1.5	1	2	2	1	1	1	protein_coding	POU1F1	0.0258753691600021	0.0503368232295154
ENSG00000064886	8.5	5	12	2.4	1.26303440583379	0.651339788952296	1	protein_coding	CHI3L2	0.0381215555597618	0.173285986692583
ENSG00000064932	13443	13075	13811	1.05629063097514	0.0790068367594968	0.80882442194559	1	protein_coding	SBNO2	48.975261059795	50.9321196747008
ENSG00000064933	1281	1388	1174	0.845821325648415	-0.241575159468209	0.508193640021419	1	protein_coding	PMS1	8.06460203866618	6.56123251402022
ENSG00000064961	4925	5403	4447	0.823061262261707	-0.280928277275924	0.39995355675976	1	protein_coding	HMG20B	44.8410427699342	37.413549584258
ENSG00000064995	3004.5	3827	2182	0.57015939378103	-0.810562799344889	0.0179916272977331	1	protein_coding	TAF11	33.9963255654594	19.0120980466488
ENSG00000064999	6365	6146	6584	1.07126586397657	0.0993165688286635	0.76443635806612	1	protein_coding	ANKS1A	12.4631974738619	12.9014763376105
ENSG00000065000	24811.5	26447	23176	0.876318675086021	-0.190472490630056	0.557113334600556	1	protein_coding	AP3D1	74.6425238648567	68.4077712403307
ENSG00000065029	3529.5	3465	3594	1.03722943722944	0.0527350564853658	0.876782654077915	1	protein_coding	ZNF76	21.5605851520033	22.4236526442733
ENSG00000065054	668.5	892	445	0.498878923766816	-1.00323837406654	0.0127188658738586	1	protein_coding	SLC9A3R2	10.3468787707851	5.28895296755243
ENSG00000065057	1893.5	2139	1648	0.770453482935951	-0.376220239981826	0.284599440008355	1	protein_coding	NTHL1	31.6794458086012	24.2789738089755
ENSG00000065060	5381	5456	5306	0.972507331378299	-0.0402189687954766	0.904279832197616	1	protein_coding	UHRF1BP1	7.47926627400029	7.04618285182365
ENSG00000065135	10930	9549	12311	1.28924494711488	0.3665263912524	0.263208980139614	1	protein_coding	GNAI3	38.8529122754419	48.4933913112339
ENSG00000065150	14931	15045	14817	0.984845463609172	-0.0220307321210988	0.946303793932608	1	protein_coding	IPO5	47.8409082280764	47.560097168419
ENSG00000065154	15945.5	16878	15013	0.889501125725797	-0.168931663562441	0.603997881003478	1	protein_coding	OAT	117.603131959517	101.302580597987
ENSG00000065183	3724.5	3761	3688	0.9805902685456	-0.0282776506109683	0.933979244151227	1	protein_coding	WDR3	15.7795567561564	13.539521333264
ENSG00000065243	8568.5	8695	8442	0.970902817711328	-0.0426011982362606	0.897200350284687	1	protein_coding	PKN2	23.809964645823	21.6052258833256
ENSG00000065268	4228	4984	3472	0.696629213483146	-0.521537120579523	0.120736563364707	1	protein_coding	WDR18	48.0631091958433	34.7342334717525
ENSG00000065308	8256.5	9627	6886	0.715279941830269	-0.483420109433048	0.142416321849899	1	protein_coding	TRAM2	17.6390077035288	12.2086867864869
ENSG00000065320	442.5	424	461	1.0872641509434	0.120702485866139	0.785227045021151	1	protein_coding	NTN1	0.909834277814661	0.984877233026613
ENSG00000065325	34.5	42	27	0.642857142857143	-0.637429920615292	0.591095683694341	1	protein_coding	GLP2R	0.211595279172434	0.0857110706327244
ENSG00000065328	2867.5	3366	2369	0.703802733214498	-0.506756978089718	0.138651268312712	1	protein_coding	MCM10	12.5761720960521	7.94986117000422
ENSG00000065357	6429	6012	6846	1.13872255489022	0.187416283093473	0.571331402689915	1	protein_coding	DGKA	47.1429766724725	58.9733915232663
ENSG00000065361	3117.5	3510	2725	0.776353276353276	-0.365214800640272	0.283282912970929	1	protein_coding	ERBB3	12.2427631896031	12.1066708777102
ENSG00000065371	2	1	3	3	1.58496250072116	0.907609922846485	1	protein_coding	ROPN1	0.00856463620362008	0.0271816675295428
ENSG00000065413	151	128	174	1.359375	0.442943495848728	0.462484920368946	1	protein_coding	ANKRD44	1.22333176263652	2.1212725658505
ENSG00000065427	19559	20445	18673	0.913328442161898	-0.130794333616744	0.687389197057625	1	protein_coding	KARS	137.077963370481	122.705933027347
ENSG00000065457	4457	4770	4144	0.868763102725367	-0.20296526320632	0.544573185248624	1	protein_coding	ADAT1	67.5224902024697	61.0285897542522
ENSG00000065485	3149.5	2863	3436	1.20013971358715	0.263202366139111	0.439042051763289	1	protein_coding	PDIA5	22.716555552037	26.1055232793155
ENSG00000065491	2792	2626	2958	1.12642802741813	0.171755136206181	0.6161375165432	1	protein_coding	TBC1D22B	9.85295480356249	10.743962269011
ENSG00000065518	3964.5	4039	3890	0.963109680614013	-0.0542279908295323	0.872566604706379	1	protein_coding	NDUFB4	100.626955648991	94.0954611161291
ENSG00000065526	8315	7492	9138	1.21970101441538	0.286527542965403	0.383941493012138	1	protein_coding	SPEN	12.207578983422	16.9900316386641
ENSG00000065548	6856	6551	7161	1.09311555487712	0.128445918517826	0.697648063198545	1	protein_coding	ZC3H15	43.9998387861847	47.550364847308
ENSG00000065559	3108.5	2797	3420	1.22273864855202	0.290116071297068	0.394011448168804	1	protein_coding	MAP2K4	10.9939336170109	13.0322951162289
ENSG00000065600	1371	1235	1507	1.22024291497976	0.287168375125784	0.427944169402084	1	protein_coding	TMEM206	9.27559309900512	10.7768388782878
ENSG00000065609	8.5	9	8	0.888888888888889	-0.169925001442312	1	1	protein_coding	SNAP91	0.0753480241957724	0.0986380495451257
ENSG00000065613	12471.5	12522	12421	0.991934195815365	-0.0116836784281801	0.97172870955907	1	protein_coding	SLK	21.4129766645672	21.0299019760802
ENSG00000065615	2918	3575	2261	0.632447552447552	-0.660982249801585	0.0535777176619753	1	protein_coding	CYB5R4	22.6686764052063	11.6857035279806
ENSG00000065618	60438	64932	55944	0.861578266494179	-0.214946236853585	0.505818666846446	1	protein_coding	COL17A1	178.714559775484	155.98199039845
ENSG00000065621	211.5	227	196	0.863436123348018	-0.211838643175707	0.696563191757752	1	protein_coding	GSTO2	1.68162498559228	1.235647378642
ENSG00000065665	1323	1310	1336	1.01984732824427	0.0283531960492396	0.939956283707582	1	protein_coding	SEC61A2	10.5713251104797	11.4748435078974
ENSG00000065675	471	531	411	0.774011299435028	-0.369573467122471	0.389325608148697	1	protein_coding	PRKCQ	2.14880068312621	1.67494838487098
ENSG00000065717	408.5	438	379	0.865296803652968	-0.208733021430082	0.640198452818959	1	protein_coding	TLE2	2.92082277880147	2.76253661934444
ENSG00000065802	3868	3600	4136	1.14888888888889	0.200239279097898	0.55228302190182	1	protein_coding	ASB1	21.9252232790256	26.1335183485765
ENSG00000065809	7224.5	6075	8374	1.37843621399177	0.463032509359797	0.161182391084486	1	protein_coding	FAM107B	32.8477445307195	40.2557415253065
ENSG00000065833	10215	9718	10712	1.10228442066269	0.140496528207025	0.668194743553885	1	protein_coding	ME1	46.5228595886152	51.1885271608422
ENSG00000065882	3382.5	3789	2976	0.785431512272367	-0.348442613400677	0.30398003094647	1	protein_coding	TBC1D1	24.6342987696583	19.7434823746263
ENSG00000065883	6848	7440	6256	0.840860215053763	-0.250062108688042	0.449311069832367	1	protein_coding	CDK13	17.4745745350075	15.0668530906952
ENSG00000065911	11206.5	12075	10338	0.856149068322981	-0.224066081664394	0.493554637333751	1	protein_coding	MTHFD2	86.1411736358032	70.3622632846568
ENSG00000065923	1492	1055	1929	1.82843601895735	0.870610144454556	0.0158516366068452	1	protein_coding	SLC9A7	5.74100580842252	9.5018178857445
ENSG00000065970	4619.5	4595	4644	1.01066376496192	0.0153031106891698	0.964187070791263	1	protein_coding	FOXJ2	11.1421864163657	10.7737840019093
ENSG00000065978	56142.5	57217	55068	0.96244123250083	-0.0552296437177022	0.864272431807405	1	protein_coding	YBX1	529.076056606985	492.828824529988
ENSG00000065989	183	185	181	0.978378378378378	-0.0315355734331068	0.965736414048031	1	protein_coding	PDE4A	0.687190653524492	0.612498585704812
ENSG00000066027	9886	11042	8730	0.79061764173157	-0.338947947275137	0.301558730444901	1	protein_coding	PPP2R5A	47.0508804987451	35.8922708926839
ENSG00000066032	14.5	14	15	1.07142857142857	0.0995356735509144	1	1	protein_coding	CTNNA2	0.0413710951468526	0.0429024204485398
ENSG00000066056	7	8	6	0.75	-0.415037499278844	0.937019692273569	1	protein_coding	TIE1	0.053572368080393	0.0450499481496245
ENSG00000066084	8422.5	7862	8983	1.1425845840753	0.192300970105257	0.558826211662842	1	protein_coding	DIP2B	12.0358803351614	13.4000985084122
ENSG00000066117	10395	10678	10112	0.946993819067241	-0.0785730854874088	0.810617334381168	1	protein_coding	SMARCD1	76.5885174187883	78.7261718683452
ENSG00000066135	4478	4108	4848	1.18013631937683	0.238953517154756	0.475518625122906	1	protein_coding	KDM4A	12.7150571879641	14.9464841999434
ENSG00000066136	4074	4117	4031	0.979111003157639	-0.0304556654701897	0.928495854061805	1	protein_coding	NFYC	35.8991403250624	33.1392980232493
ENSG00000066185	19	12	26	2.16666666666667	1.11547721741994	0.494226540888146	1	protein_coding	ZMYND12	0.100959257819196	0.199910380889601
ENSG00000066230	370.5	372	369	0.991935483870968	-0.0116818050476353	0.986163761547268	1	protein_coding	SLC9A3	1.96366138656259	1.88101092770147
ENSG00000066248	1510.5	1654	1367	0.826481257557437	-0.274945991565215	0.443433970837424	1	protein_coding	NGEF	15.6605577256252	12.8471997797089
ENSG00000066279	9057	9011	9103	1.01020974364665	0.0146548619905597	0.964758335686018	1	protein_coding	ASPM	12.3113917748251	13.7790182905221
ENSG00000066294	22	16	28	1.75	0.807354922057604	0.594822051710372	1	protein_coding	CD84	0.0256018850111424	0.0433518363223088
ENSG00000066322	7722	7417	8027	1.0822434946744	0.11402512858982	0.72946845381358	1	protein_coding	ELOVL1	80.4840143919233	85.6712483766146
ENSG00000066336	2	0	4	Inf	Inf	0.686823497768071	1	protein_coding	SPI1	0	0.0389053543826632
ENSG00000066379	1039.5	1142	937	0.820490367775832	-0.285441697703656	0.445669453516392	1	protein_coding	ZNRD1	21.3757730033597	16.6368055668422
ENSG00000066382	1084.5	1147	1022	0.891020052310375	-0.166470195078204	0.655607194448703	1	protein_coding	MPPED2	8.03686971602191	5.60427847619263
ENSG00000066405	7	5	9	1.8	0.84799690655495	0.8108376679309	1	protein_coding	CLDN18	0.019882642429547	0.0530291881581638
ENSG00000066422	2925.5	2740	3111	1.13540145985401	0.183202501686493	0.591782641736725	1	protein_coding	ZBTB11	6.20751811077985	6.9961155393783
ENSG00000066427	867.5	860	875	1.01744186046512	0.0249463571302309	0.951309008965125	1	protein_coding	ATXN3	9.59399949261159	9.42899483716589
ENSG00000066455	5120	4821	5419	1.12404065546567	0.168694217389779	0.612845733434164	1	protein_coding	GOLGA5	21.3729121303435	23.3169092931126
ENSG00000066468	3489	3557	3421	0.961765532752319	-0.0562428702939506	0.868674769502223	1	protein_coding	FGFR2	13.6162411502096	13.8524337553238
ENSG00000066557	1832	1823	1841	1.009873834339	0.0141750653107722	0.969598194438485	1	protein_coding	LRRC40	8.29848832795376	8.11397966612392
ENSG00000066583	1038.5	1049	1028	0.97998093422307	-0.0291744133833894	0.940486020037182	1	protein_coding	ISOC1	7.3265514780419	7.00811723464642
ENSG00000066629	1202.5	1440	965	0.670138888888889	-0.577467964174232	0.116399223011853	1	protein_coding	EML1	7.51984625795646	4.61031827602721
ENSG00000066651	1272.5	902	1643	1.82150776053215	0.865133141694693	0.0183543368812626	1	protein_coding	TRMT11	7.9381970387758	13.2238561350789
ENSG00000066654	3489	4528	2450	0.541077738515901	-0.88609220894195	0.00926251604075004	1	protein_coding	THUMPD1	17.3747620745762	10.4289794578947
ENSG00000066697	4147	3978	4316	1.08496732026144	0.117651588654273	0.726416303519785	1	protein_coding	MSANTD3	45.1191408821978	47.76201342876
ENSG00000066739	2007	2306	1708	0.740676496097138	-0.433084538031281	0.21605006530087	1	protein_coding	ATG2B	4.69605616305006	3.6524977725839
ENSG00000066777	8967.5	11296	6639	0.587730169971671	-0.766774136749013	0.0202033440163856	1	protein_coding	ARFGEF1	26.6857095602815	14.5297291858575
ENSG00000066813	48.5	43	54	1.25581395348837	0.328622747461371	0.750364789868199	1	protein_coding	ACSM2B	0.727133757594169	0.907843482126869
ENSG00000066827	863	863	863	1	0	1	1	protein_coding	ZFAT	2.46991338084511	2.40070329648891
ENSG00000066855	3071	3049	3093	1.01443096097081	0.0206706830795164	0.952584869257704	1	protein_coding	MTFR1	22.4280938405912	21.6332094258326
ENSG00000066923	808.5	645	972	1.50697674418605	0.591657153295164	0.127254056564	1	protein_coding	STAG3	3.61106453559357	6.22912974888876
ENSG00000066926	1912	2240	1584	0.707142857142857	-0.499926396865357	0.155003934506686	1	protein_coding	FECH	17.6363704055013	10.7553747037152
ENSG00000066933	1557.5	1590	1525	0.959119496855346	-0.0602175228341067	0.86780113147147	1	protein_coding	MYO9A	2.80880954586802	2.60146615043406
ENSG00000067057	18811.5	17056	20567	1.20585131332083	0.270052027669901	0.406359190209641	1	protein_coding	PFKP	92.9406476674489	110.875479910687
ENSG00000067064	10181.5	9959	10404	1.04468320112461	0.0630655131592535	0.847600015959048	1	protein_coding	IDI1	61.9777380915679	63.7989065930132
ENSG00000067066	6797	6958	6636	0.953722334004024	-0.068358792664027	0.836450538931612	1	protein_coding	SP100	51.9990219869633	49.8945265081943
ENSG00000067082	8185.5	6898	9473	1.37329660771238	0.457643255682715	0.164924714484894	1	protein_coding	KLF6	24.3688116748794	33.4538037963925
ENSG00000067113	1463	1233	1693	1.37307380373074	0.457409173492803	0.203726776359877	1	protein_coding	PPAP2A	10.9534801172456	14.4848182623294
ENSG00000067141	4126	3519	4733	1.34498437055982	0.427589407988699	0.203401123487063	1	protein_coding	NEO1	10.810016413707	15.2384211964016
ENSG00000067167	18935.5	18810	19061	1.01334396597554	0.0191239606908428	0.953248201703674	1	protein_coding	TRAM1	94.5516444720972	93.8167091770103
ENSG00000067177	971	997	945	0.947843530591775	-0.077279175289761	0.840008376738914	1	protein_coding	PHKA1	2.53736865833263	2.38383235634581
ENSG00000067182	12588	11601	13575	1.17015774502198	0.226703027775123	0.487736201719983	1	protein_coding	TNFRSF1A	92.6639601405812	109.306912839198
ENSG00000067191	1042	856	1228	1.43457943925234	0.520627858969033	0.164029275854468	1	protein_coding	CACNB1	5.79715161399716	8.24869065858752
ENSG00000067208	1285.5	1201	1370	1.14071606994172	0.189939742142255	0.603134207058851	1	protein_coding	EVI5	5.56238551748151	5.40410580386584
ENSG00000067221	1140.5	1256	1025	0.816082802547771	-0.293212554498819	0.427948052372676	1	protein_coding	STOML1	10.2572458515476	8.71417639987744
ENSG00000067225	240518.5	244450	236587	0.967833912865617	-0.0471686028044378	0.883616582140544	1	protein_coding	PKM	1433.77606275984	1366.04961983967
ENSG00000067248	3656	3859	3453	0.894791396734905	-0.160376709687868	0.63502092363464	1	protein_coding	DHX29	11.1170530071891	10.0137033312473
ENSG00000067334	6495	6171	6819	1.10500729217307	0.144055890292914	0.663454238289488	1	protein_coding	DNTTIP2	32.4630976324164	34.9142283488378
ENSG00000067365	1500	1414	1586	1.12164073550212	0.16561065089458	0.645162476624081	1	protein_coding	METTL22	19.2362713164809	27.1510816325952
ENSG00000067369	6069.5	6052	6087	1.00578321216127	0.0083193782610781	0.980524265560572	1	protein_coding	TP53BP1	15.5231850292508	15.4932316130249
ENSG00000067445	4	7	1	0.142857142857143	-2.8073549220576	0.593025387757014	1	protein_coding	TRO	0.0522654149755465	0.00492981446973342
ENSG00000067560	23453	25287	21619	0.854945228773678	-0.226096096769125	0.486062700590351	1	protein_coding	RHOA	172.58851398722	144.455870768794
ENSG00000067596	5750	5557	5943	1.06946193989563	0.0968851406601538	0.770725052938338	1	protein_coding	DHX8	21.5967761274031	20.7647759624686
ENSG00000067601	215.5	227	204	0.898678414096916	-0.154123145319419	0.777819844128672	1	pseudogene	PMS2P4	8.90354303564304	7.80294172833866
ENSG00000067606	1957.5	2163	1752	0.80998613037448	-0.304030890360805	0.385920494431423	1	protein_coding	PRKCZ	14.2703184950457	11.5699929546039
ENSG00000067646	2	4	0	0	-Inf	0.686823497768071	1	protein_coding	ZFY	0.0783637065332535	0
ENSG00000067704	22227.5	22266	22189	0.996541812629121	-0.00499775634871302	0.987869800795062	1	protein_coding	IARS2	81.8729522603706	79.5543487471831
ENSG00000067715	1675.5	1760	1591	0.903977272727273	-0.145641593193612	0.682523527292034	1	protein_coding	SYT1	5.75611734785817	4.86427134441381
ENSG00000067798	411.5	390	433	1.11025641025641	0.150892900977114	0.736581066776094	1	protein_coding	NAV3	2.39339752637652	2.55161418678019
ENSG00000067829	3798	3716	3880	1.04413347685684	0.0623061506918372	0.853951271291297	1	protein_coding	IDH3G	39.3234684876961	41.1176190542314
ENSG00000067836	2597	2611	2583	0.989276139410188	-0.0155548141948417	0.965107927712152	1	protein_coding	ROGDI	27.3483672670805	26.9394161698982
ENSG00000067840	387.5	388	387	0.997422680412371	-0.00372308604271736	1	1	protein_coding	PDZD4	2.03032405996181	2.10710898369844
ENSG00000067842	18	12	24	2	1	0.555181990594839	1	protein_coding	ATP2B3	0.0510039123455485	0.0825242176895903
ENSG00000067900	6378	6386	6370	0.997494519260883	-0.00361918042643088	0.99181194049875	1	protein_coding	ROCK1	9.80087068844462	9.99619171879303
ENSG00000067955	12737	11309	14165	1.25254222300822	0.324859237271061	0.320158990382767	1	protein_coding	CBFB	70.5430209918518	82.5068230061363
ENSG00000067992	1830.5	1812	1849	1.02041942604857	0.0291622693579607	0.935624393628131	1	protein_coding	PDK3	13.1144223873848	13.201457191154
ENSG00000068001	2807.5	2656	2959	1.1140813253012	0.155854549846997	0.649143085741294	1	protein_coding	HYAL2	18.5815093725579	19.2929744506721
ENSG00000068024	1798.5	2214	1383	0.624661246612466	-0.678854065631058	0.0551008272659841	1	protein_coding	HDAC4	7.38176183438953	5.7195336474129
ENSG00000068028	684	691	677	0.979739507959479	-0.0295298768132617	0.944760899216919	1	protein_coding	RASSF1	5.40171821258569	5.0694611609271
ENSG00000068078	3187.5	3213	3162	0.984126984126984	-0.0230836131130413	0.94678984120823	1	protein_coding	FGFR3	12.6469763609665	12.2529993957902
ENSG00000068079	7221	9111	5331	0.585116891669411	-0.773203227138782	0.0197479995630672	1	protein_coding	IFI35	127.05481671242	74.0529037723549
ENSG00000068097	1149	1259	1039	0.825258141382049	-0.277082628814805	0.453457103876909	1	protein_coding	HEATR6	5.24262791028346	5.33098803520285
ENSG00000068120	15698.5	17571	13826	0.78686472027773	-0.345812469523494	0.288751987998289	1	protein_coding	COASY	113.531824904688	85.6731744946283
ENSG00000068137	8464.5	8026	8903	1.10926987291303	0.149610399717756	0.649247586789186	1	protein_coding	PLEKHH3	43.3383888051007	46.6027785511989
ENSG00000068305	3305.5	3382	3229	0.954760496747487	-0.0667892187960025	0.844601697289292	1	protein_coding	MEF2A	12.7731576846851	12.0508316046202
ENSG00000068308	3518	3785	3251	0.85891677675033	-0.219409744182738	0.516648878218634	1	protein_coding	OTUD5	22.3885248583207	19.8236189334263
ENSG00000068323	3975.5	4247	3704	0.87214504356016	-0.197360010087166	0.557556890034526	1	protein_coding	TFE3	17.4563203544813	15.4357870302411
ENSG00000068354	840	824	856	1.03883495145631	0.0549664592179285	0.889455135402172	1	protein_coding	TBC1D25	4.98975742692184	5.29713001382174
ENSG00000068366	10218.5	9597	10840	1.12951964155465	0.175709358404404	0.591885918808147	1	protein_coding	ACSL4	26.4036517544	28.7962136581187
ENSG00000068383	3432.5	3361	3504	1.04254686105326	0.0601122322931717	0.859784716029549	1	protein_coding	INPP5A	17.0475325311778	16.2817288073968
ENSG00000068394	1233.5	1327	1140	0.859080633006782	-0.219134546318089	0.5502487909953	1	protein_coding	GPKOW	10.484739810423	8.72702558109085
ENSG00000068400	2907.5	2638	3177	1.20432145564822	0.268220525461948	0.432335779347627	1	protein_coding	GRIPAP1	12.0724327553978	14.7766089026259
ENSG00000068438	2794.5	3337	2252	0.674857656577764	-0.56734485910209	0.0980138072142083	1	protein_coding	FTSJ1	31.2116902499693	21.0193362023947
ENSG00000068489	3694	3666	3722	1.01527550463721	0.0218712695192659	0.949145865925608	1	protein_coding	PRR11	22.6287913996046	22.5293212763041
ENSG00000068615	53.5	83	24	0.289156626506024	-1.79007693062577	0.0598287162807584	1	protein_coding	REEP1	0.659337213365887	0.230121054811128
ENSG00000068650	1914	2031	1797	0.884785819793205	-0.176599830786211	0.615553423551716	1	protein_coding	ATP11A	5.49614654737245	6.0070179401733
ENSG00000068654	6060	6013	6107	1.01563279560951	0.0223788866471839	0.946680669394136	1	protein_coding	POLR1A	9.01399397853666	8.84542962506748
ENSG00000068697	14470	12119	16821	1.38798580740985	0.472992815982379	0.147546329487457	1	protein_coding	LAPTM4A	94.8267947288178	126.433531901726
ENSG00000068724	5189	5990	4388	0.732554257095159	-0.448992477272955	0.17816988790698	1	protein_coding	TTC7A	21.6345056096893	15.5045941084809
ENSG00000068745	4137	3695	4579	1.23924221921516	0.309458200640034	0.356969236783559	1	protein_coding	IP6K2	39.3819425377178	47.6564486982551
ENSG00000068784	1734	1993	1475	0.740090316106372	-0.434226755702492	0.220279655654769	1	protein_coding	SRBD1	8.47543655010692	6.00706017890635
ENSG00000068793	9479	10393	8565	0.824112383334937	-0.279087005264781	0.395191332423608	1	protein_coding	CYFIP1	34.4705912632825	27.9880605154361
ENSG00000068796	5690	5716	5664	0.990902729181246	-0.013184651012819	0.968898992588351	1	protein_coding	KIF2A	29.0948821743378	27.5555133520461
ENSG00000068831	38.5	22	55	2.5	1.32192809488736	0.230905069395194	1	protein_coding	RASGRP2	0.132077737781395	1.16517424444154
ENSG00000068878	9470	9253	9687	1.04690370690587	0.0661287508092094	0.840500228998886	1	protein_coding	PSME4	19.3717762753412	20.2147953545885
ENSG00000068885	6420.5	6073	6768	1.11444096821999	0.156320199269877	0.636864103887383	1	protein_coding	IFT80	27.6636743394857	29.4764409357909
ENSG00000068903	1813.5	2045	1582	0.77359413202934	-0.370351243356319	0.293871672553965	1	protein_coding	SIRT2	14.4252831954086	11.3651341544455
ENSG00000068912	4687	4347	5027	1.15642972164711	0.209677593417281	0.530573618588365	1	protein_coding	ERLEC1	29.0665799569288	31.3073801996106
ENSG00000068971	2312	2257	2367	1.04873726185202	0.0686532875427786	0.843858484616326	1	protein_coding	PPP2R5B	14.0939597247618	14.2765772902535
ENSG00000068976	111.5	117	106	0.905982905982906	-0.142444265020205	0.844090645228246	1	protein_coding	PYGM	0.65292134432117	0.904600275618737
ENSG00000068985	1	0	2	Inf	Inf	0.895877460111534	1	protein_coding	PAGE1	0	0.0487975085969418
ENSG00000069011	4342	5076	3608	0.710795902285264	-0.492492730585725	0.142333431704891	1	protein_coding	PITX1	36.3442108965525	26.054734580709
ENSG00000069018	7.5	9	6	0.666666666666667	-0.584962500721156	0.877371914403471	1	protein_coding	TRPC7	0.178878319843494	0.0297015607241993
ENSG00000069020	3382	2796	3968	1.41917024320458	0.505047665011439	0.136633544247725	1	protein_coding	MAST4	6.36078469112981	8.14487737677329
ENSG00000069122	5.5	4	7	1.75	0.807354922057604	0.861904832212225	1	protein_coding	GPR116	0.0131986303967566	0.0723686330922434
ENSG00000069188	789.5	684	895	1.30847953216374	0.387891357265721	0.318914029235948	1	protein_coding	SDK2	1.3839194873476	1.1578428707834
ENSG00000069206	0.5	1	0	0	-Inf	1	1	protein_coding	ADAM7	0.0038744260288292	0
ENSG00000069248	9858	10593	9123	0.861229113565562	-0.215531004728803	0.511061184201523	1	protein_coding	NUP133	35.1416138750748	30.1132025743222
ENSG00000069275	44755	49584	39926	0.805219425621168	-0.312546117723399	0.334033542249555	1	protein_coding	NUCKS1	97.8013664170564	76.5051558877
ENSG00000069329	28234.5	28778	27691	0.962228090902773	-0.0555491773893228	0.863966639968313	1	protein_coding	VPS35	109.155750776861	102.150395118401
ENSG00000069345	11360	10666	12054	1.13013313332083	0.176492736771454	0.58958710172139	1	protein_coding	DNAJA2	64.9005862188434	71.323918499874
ENSG00000069399	2891	2759	3023	1.09568684305908	0.131835522274434	0.700018984158018	1	protein_coding	BCL3	24.361071220506	26.6061197374583
ENSG00000069424	2082	2282	1882	0.824715162138475	-0.278032163560145	0.425691476099092	1	protein_coding	KCNAB2	11.2416219916622	9.52180696887124
ENSG00000069431	734.5	797	672	0.843161856963614	-0.246118491211711	0.532747032470733	1	protein_coding	ABCC9	1.21121335429199	0.988147439004826
ENSG00000069482	900.5	1020	781	0.765686274509804	-0.385174698716879	0.312676421746309	1	protein_coding	GAL	19.5179372005266	14.5297572196567
ENSG00000069493	191	129	253	1.96124031007752	0.971766319271056	0.0792724600369247	1	protein_coding	CLEC2D	1.42300801269291	3.9755772354086
ENSG00000069509	1112	966	1258	1.30227743271222	0.381036828043516	0.304266399444923	1	protein_coding	FUNDC1	11.7447568924478	14.7700380979897
ENSG00000069535	5	2	8	4	2	0.634185521498022	1	protein_coding	MAOB	0.036087965565002	0.0704384954659169
ENSG00000069667	860	727	993	1.36588720770289	0.449838353608779	0.241513241320896	1	protein_coding	RORA	2.40785889731369	3.20397589822464
ENSG00000069696	25	25	25	1	0	1	1	protein_coding	DRD4	0.372336526162652	0.38340944869271
ENSG00000069712	395.5	315	476	1.51111111111111	0.595609744920665	0.182438868901164	1	protein_coding	KIAA1107	0.88254087113228	1.28287849210515
ENSG00000069764	91.5	84	99	1.17857142857143	0.237039197300849	0.756191657824729	1	protein_coding	PLA2G10	1.8064891728177	1.74727855035282
ENSG00000069812	961.5	1144	779	0.680944055944056	-0.55439181871672	0.142686943520272	1	protein_coding	HES2	5.78200486575359	4.23403281445521
ENSG00000069849	43869.5	44051	43688	0.991759551429025	-0.0119377081553917	0.970618658032597	1	protein_coding	ATP1B3	378.062358887273	373.394585729526
ENSG00000069869	10623.5	9490	11757	1.23888303477345	0.309039986414894	0.345562590074817	1	protein_coding	NEDD4	66.9876803521383	63.327580213542
ENSG00000069943	1729.5	1630	1829	1.12208588957055	0.166183110630277	0.639525960271761	1	protein_coding	PIGB	11.8598316253579	13.4667419968469
ENSG00000069956	9945.5	11046	8845	0.800742350172008	-0.320589984493242	0.328400955959999	1	protein_coding	MAPK6	41.7293902381328	31.4764744673061
ENSG00000069966	2545	2561	2529	0.987504880905896	-0.0181402159342299	0.95917430314373	1	protein_coding	GNB5	15.577457164608	16.4298945356981
ENSG00000069974	2217.5	2350	2085	0.887234042553191	-0.172613373120336	0.619646035519065	1	protein_coding	RAB27A	17.9223438349122	18.2721601683079
ENSG00000069998	3925.5	3985	3866	0.970138017565872	-0.0437380866665984	0.897278032302195	1	protein_coding	CECR5	32.0631624526685	29.9784128247209
ENSG00000070010	6224	6346	6102	0.961550583044437	-0.0565653413389815	0.864796894137353	1	protein_coding	UFD1L	80.2122050247918	78.6329075367397
ENSG00000070018	3351	3542	3160	0.892151326933936	-0.164639653687449	0.627474071168367	1	protein_coding	LRP6	9.10710143546023	8.40640409188115
ENSG00000070019	5.5	4	7	1.75	0.807354922057604	0.861904832212225	1	protein_coding	GUCY2C	0.0134831992629459	0.0228397119291025
ENSG00000070031	6	6	6	1	0	1	1	protein_coding	SCT	0.381319602484036	0.373224495981817
ENSG00000070047	4944	4923	4965	1.00853138330286	0.0122559781808674	0.971348087410486	1	protein_coding	PHRF1	11.6442050631737	11.5954644193438
ENSG00000070061	5154	5598	4710	0.841371918542337	-0.249184427072769	0.454602840924333	1	protein_coding	IKBKAP	16.821080692958	12.401172574533
ENSG00000070081	3767	3429	4105	1.19714202391368	0.259594317729533	0.441450703315959	1	protein_coding	NUCB2	43.4566298569703	47.6218913149397
ENSG00000070087	21925	21149	22701	1.07338408435387	0.102166401762861	0.753051998277831	1	protein_coding	PFN2	166.905277059888	171.470464408467
ENSG00000070159	2820.5	2704	2937	1.08616863905325	0.119248114042667	0.727934336281459	1	protein_coding	PTPN3	11.1310369329468	11.9284395216213
ENSG00000070182	1229	1070	1388	1.29719626168224	0.375396771289752	0.305741081343838	1	protein_coding	SPTB	3.65982160404573	4.88003436573959
ENSG00000070190	1435.5	1453	1418	0.975911906400551	-0.0351771703933251	0.924157835524192	1	protein_coding	DAPP1	9.2075137052261	8.18793474265357
ENSG00000070193	0.5	1	0	0	-Inf	1	1	protein_coding	FGF10	0.0128837066439597	0
ENSG00000070214	13013.5	12261	13766	1.12274692113204	0.167032765872889	0.608976260584282	1	protein_coding	SLC44A1	24.8258530867272	25.2194260734402
ENSG00000070269	1898	1890	1906	1.00846560846561	0.012161884801507	0.974033609356558	1	protein_coding	TMEM260	9.27888050741966	8.56702568825973
ENSG00000070366	2792	3186	2398	0.752667922159448	-0.409914608111086	0.231360816212108	1	protein_coding	SMG6	8.15260094988631	6.45545866527128
ENSG00000070367	12710	11745	13675	1.16432524478501	0.219494119667722	0.501616058976452	1	protein_coding	EXOC5	51.8274952671412	58.4661560118085
ENSG00000070371	187	190	184	0.968421052631579	-0.0462936522739349	0.943741839540086	1	protein_coding	CLTCL1	0.555678256780157	0.571667005409035
ENSG00000070388	16.5	12	21	1.75	0.807354922057604	0.657566843195139	1	protein_coding	FGF22	0.211233611626969	0.224269477397823
ENSG00000070404	1392	1319	1465	1.11068991660349	0.151456100058066	0.676192343936422	1	protein_coding	FSTL3	9.16593070594817	9.28011560605694
ENSG00000070413	13021.5	12495	13548	1.08427370948379	0.116728990520091	0.720767638790759	1	protein_coding	DGCR2	38.4479457754911	41.4831320518828
ENSG00000070423	3478	4121	2835	0.687939820431934	-0.539645728450908	0.111383609201585	1	protein_coding	RNF126	50.9049826492898	39.7695954536862
ENSG00000070444	2669	2469	2869	1.16200891049008	0.216621131625883	0.52811522594178	1	protein_coding	MNT	10.3658836429073	11.9022723371539
ENSG00000070476	3325.5	3489	3162	0.906276870163371	-0.141976229836004	0.675817301065435	1	protein_coding	ZXDC	14.207166632234	12.2481155216106
ENSG00000070495	3344	3127	3561	1.13879117364886	0.187503216438022	0.580434626107366	1	protein_coding	JMJD6	26.243548912257	29.2773042449832
ENSG00000070501	1028.5	988	1069	1.08198380566802	0.113678906135813	0.763204993843783	1	protein_coding	POLB	13.814768883776	15.5267268265421
ENSG00000070526	149.5	181	118	0.651933701657459	-0.617202837721364	0.305879827718496	1	protein_coding	ST6GALNAC1	1.73661514843097	1.8923201999507
ENSG00000070540	777	797	757	0.949811794228356	-0.0742864240047401	0.851788487119362	1	protein_coding	WIPI1	8.5396027737265	8.13601553067964
ENSG00000070601	26	20	32	1.6	0.678071905112638	0.62570628284102	1	protein_coding	FRMPD1	0.418215720994219	0.343206687694234
ENSG00000070610	4150.5	3905	4396	1.12573623559539	0.17086883791989	0.611052913854824	1	protein_coding	GBA2	26.1887564432296	32.9705140349057
ENSG00000070614	17358	17203	17513	1.01802011277103	0.0257660646634926	0.937043790764952	1	protein_coding	NDST1	44.0294169998015	46.1015225544488
ENSG00000070669	5594	7034	4154	0.590560136479955	-0.759844118780659	0.0228558118605537	1	protein_coding	ASNS	53.0836903875206	32.2423657937439
ENSG00000070718	1923	2390	1456	0.609205020920502	-0.715000262669415	0.0423384875195726	1	protein_coding	AP3M2	11.7886510982665	9.69744917729568
ENSG00000070729	92.5	76	109	1.43421052631579	0.520256811333341	0.4782893941221	1	protein_coding	CNGB1	0.666050227335453	1.38004692970938
ENSG00000070731	9640.5	9087	10194	1.12182238362496	0.165844274388848	0.613226630435577	1	protein_coding	ST6GALNAC2	74.8135732146637	83.0093074870601
ENSG00000070748	0.5	0	1	Inf	Inf	1	1	protein_coding	CHAT	0	0.00615830273961067
ENSG00000070756	133509	129709	137309	1.05859269595787	0.0821476048612568	0.798891591036142	1	protein_coding	PABPC1	1214.9399561193	1162.61073236121
ENSG00000070759	321.5	285	358	1.25614035087719	0.328997668212152	0.486346384346508	1	protein_coding	TESK2	1.3915719490153	1.82045133830467
ENSG00000070761	5566	5855	5277	0.901280956447481	-0.14995118719546	0.652025866344006	1	protein_coding	C16orf80	64.7217105911191	55.237220981766
ENSG00000070770	12944.5	12526	13363	1.06682101229443	0.0933181458567712	0.775131507402519	1	protein_coding	CSNK2A2	56.2114858945778	56.8239529413482
ENSG00000070778	915	1007	823	0.817279046673287	-0.291099347585159	0.444684477332779	1	protein_coding	PTPN21	2.87025772908976	2.52761370394523
ENSG00000070785	1317.5	1505	1130	0.750830564784053	-0.413440714344514	0.25567562343352	1	protein_coding	EIF2B3	13.8105466561419	10.0697491421242
ENSG00000070808	9.5	9	10	1.11111111111111	0.15200309344505	1	1	protein_coding	CAMK2A	0.0964240986299466	0.0295326550641789
ENSG00000070814	20102	20617	19587	0.950041228112723	-0.0739379727036093	0.820062344677022	1	protein_coding	TCOF1	57.3765687602014	53.0269579981868
ENSG00000070831	17859	15397	20321	1.31980255894005	0.400322120081143	0.218965761428117	1	protein_coding	CDC42	100.555547863827	130.730414568507
ENSG00000070882	8098	7392	8804	1.19101731601732	0.2521943884755	0.44368625985177	1	protein_coding	OSBPL3	25.6201619651063	31.5465673177452
ENSG00000070886	59.5	47	72	1.53191489361702	0.615336149764675	0.491930761969208	1	protein_coding	EPHA8	0.290871726507655	0.444901913534017
ENSG00000070915	2.5	4	1	0.25	-2	0.820439746612807	1	protein_coding	SLC12A3	0.0122333872473361	0.00296017742209652
ENSG00000070950	1907	2035	1779	0.874201474201474	-0.19396228388645	0.581262273329009	1	protein_coding	RAD18	7.20964169606586	6.96206887076209
ENSG00000070961	2530	2382	2678	1.12426532325777	0.168982547460197	0.623958015823783	1	protein_coding	ATP2B1	6.73743742948391	7.04727790421591
ENSG00000070985	2.5	3	2	0.666666666666667	-0.584962500721156	1	1	protein_coding	TRPM5	0.0110118053737051	0.00710647582333375
ENSG00000071051	3110.5	3437	2784	0.810008728542333	-0.303990640523569	0.371778062548611	1	protein_coding	NCK2	19.5552392790924	16.9095881204538
ENSG00000071054	12918.5	14872	10965	0.737291554599247	-0.439692863358526	0.178709127084797	1	protein_coding	MAP4K4	44.4811406527466	33.6908844280772
ENSG00000071073	98	71	125	1.76056338028169	0.816037165157405	0.251681713603148	1	protein_coding	MGAT4A	0.31371286363309	0.537519264210773
ENSG00000071082	21958.5	19291	24626	1.27655383339381	0.352254378742022	0.278351936386322	1	protein_coding	RPL31	922.664917105474	1147.50737169581
ENSG00000071127	15723.5	16317	15130	0.927253784396642	-0.108963844082371	0.73804175374499	1	protein_coding	WDR1	85.55549906368	76.7882199000706
ENSG00000071189	5100	5165	5035	0.974830590513069	-0.0367765708582748	0.912673719630192	1	protein_coding	SNX13	20.0357472929556	16.6509674646153
ENSG00000071203	24	21	27	1.28571428571429	0.362570079384708	0.818955869977138	1	protein_coding	MS4A12	0.306385688404179	0.388249863118505
ENSG00000071205	2870	2531	3209	1.26787830896879	0.342416282171123	0.31652972344322	1	protein_coding	ARHGAP10	10.840999250158	12.7867334729764
ENSG00000071242	3484.5	3587	3382	0.942849177585726	-0.0849010855475412	0.80244189722425	1	protein_coding	RPS6KA2	10.1473818779878	9.03192404223623
ENSG00000071243	400	433	367	0.847575057736721	-0.238586961883512	0.594347487129059	1	protein_coding	ING3	3.66487607854664	2.94997154957384
ENSG00000071246	424.5	431	418	0.969837587006961	-0.0441849270082154	0.925284840885534	1	protein_coding	VASH1	1.17403854340082	0.986065778645367
ENSG00000071282	485.5	520	451	0.867307692307692	-0.205384189773074	0.631921614401739	1	protein_coding	LMCD1	4.23046957188664	3.59723961030918
ENSG00000071462	5620	5945	5295	0.890664423885618	-0.167046125753319	0.61526630479509	1	protein_coding	WBSCR22	77.6159356197302	65.0723138288575
ENSG00000071537	13651.5	12216	15087	1.23501964636542	0.304533992003089	0.350878231751776	1	protein_coding	SEL1L	24.406851395758	28.0638905553889
ENSG00000071539	5857.5	6210	5505	0.886473429951691	-0.173850704656112	0.600477420096722	1	protein_coding	TRIP13	36.3619301605972	34.3486263568033
ENSG00000071553	13293.5	13057	13530	1.03622577927548	0.0513383805846954	0.875183258403728	1	protein_coding	ATP6AP1	83.7728168200439	84.0881341432895
ENSG00000071564	13928	15983	11873	0.742851780016267	-0.428853713958306	0.189188580949833	1	protein_coding	TCF3	97.4844130193553	73.9865677582551
ENSG00000071575	2024	2417	1631	0.674803475382706	-0.567460691053698	0.105160839324618	1	protein_coding	TRIB2	10.0340801239327	7.08941030671511
ENSG00000071626	12715.5	13832	11599	0.838562753036437	-0.254009344363226	0.4368379911937	1	protein_coding	DAZAP1	109.876995942336	93.3061072502144
ENSG00000071655	11242	12878	9606	0.745923280012424	-0.422900841400751	0.196712025111182	1	protein_coding	MBD3	73.1429184820467	55.5414543370885
ENSG00000071794	9772.5	10758	8787	0.816787506971556	-0.291967294989008	0.373506398401772	1	protein_coding	HLTF	36.9952817889027	28.1222241591704
ENSG00000071859	3786.5	3995	3578	0.895619524405507	-0.159042115763431	0.637310042665107	1	protein_coding	FAM50A	44.6468462287127	42.3688685400638
ENSG00000071889	4380.5	4541	4220	0.92931072451002	-0.105767037829787	0.752637340867248	1	protein_coding	FAM3A	39.8887029735313	36.6457847127879
ENSG00000071894	6953	7347	6559	0.892745338233292	-0.163679399568343	0.620343551332532	1	protein_coding	CPSF1	43.2137764449818	39.6071664097792
ENSG00000071909	186.5	231	142	0.614718614718615	-0.702001921911376	0.207412157814493	1	protein_coding	MYO3B	0.671476786244045	0.333937046299733
ENSG00000071967	585	752	418	0.555851063829787	-0.847229719596755	0.0395017440285144	1	protein_coding	CYBRD1	3.19272087148544	1.51961353241196
ENSG00000071991	9	12	6	0.5	-1	0.716204172721733	1	protein_coding	CDH19	0.0835681643008467	0.129537348485951
ENSG00000071994	3515	3807	3223	0.846598371421066	-0.240250381502717	0.477619904544932	1	protein_coding	PDCD2	41.9425198361233	33.9123933692647
ENSG00000072041	152	154	150	0.974025974025974	-0.0379678501990205	0.961297695223584	1	protein_coding	SLC6A15	0.866338157482646	0.588736916661654
ENSG00000072042	13368.5	14277	12460	0.872732366743714	-0.196388791970284	0.547406922176344	1	protein_coding	RDH11	83.1902649981336	70.8191906021515
ENSG00000072062	10557.5	11661	9454	0.810736643512563	-0.302694743701704	0.3555915188312	1	protein_coding	PRKACA	76.1624535872861	59.2095622951346
ENSG00000072071	3981	4556	3406	0.747585601404741	-0.41968931202957	0.212515700200136	1	protein_coding	LPHN1	15.7121282418494	10.9449139847969
ENSG00000072080	10	7	13	1.85714285714286	0.893084796083488	0.728871385895226	1	protein_coding	SPP2	0.413518837290015	0.751515145184983
ENSG00000072110	43908.5	41852	45965	1.09827487336328	0.135239173477111	0.675771103638903	1	protein_coding	ACTN1	159.284212883223	174.168762229554
ENSG00000072121	5481.5	4949	6014	1.21519498888664	0.281187825707	0.397878407779446	1	protein_coding	ZFYVE26	7.71515657822226	9.58656848399714
ENSG00000072133	81	85	77	0.905882352941176	-0.1426043954428	0.867658308316627	1	protein_coding	RPS6KA6	0.442359435445013	0.508340721652942
ENSG00000072134	3733	3794	3672	0.967843964153927	-0.0471536199976677	0.889514482270592	1	protein_coding	EPN2	17.4065712292242	16.6087570956388
ENSG00000072135	2330.5	2828	1833	0.648161244695898	-0.625575334269513	0.0713806582049787	1	protein_coding	PTPN18	19.9060816089909	15.4148102048748
ENSG00000072163	30.5	35	26	0.742857142857143	-0.428843298803874	0.744997278843958	1	protein_coding	LIMS2	0.221549009836098	0.167931512703939
ENSG00000072182	28	23	33	1.43478260869565	0.520832163301441	0.701827670885017	1	protein_coding	ASIC4	0.112084549431015	0.140789750024275
ENSG00000072195	579.5	607	552	0.909390444810544	-0.137028249477513	0.741449912012777	1	protein_coding	SPEG	3.5255090589918	3.21000272185609
ENSG00000072201	203.5	195	212	1.08717948717949	0.120590140813588	0.831051026145506	1	protein_coding	LNX1	1.0193884788841	0.91114917216017
ENSG00000072210	14045.5	16690	11401	0.683103654883164	-0.549823583664136	0.0926416277779891	1	protein_coding	ALDH3A2	86.990467034023	65.440227663555
ENSG00000072274	74265	66027	82503	1.24953428143032	0.321390482834038	0.319797085459266	1	protein_coding	TFRC	178.00243832274	213.21361096772
ENSG00000072310	16200	18229	14171	0.777387678973065	-0.363293852691756	0.264956763030592	1	protein_coding	SREBF1	97.9905431788571	85.1151331015057
ENSG00000072364	10103.5	10138	10069	0.993193923850858	-0.00985265944696312	0.97634362764057	1	protein_coding	AFF4	15.57551646461	14.7890338619471
ENSG00000072401	2325.5	1932	2719	1.40734989648033	0.492981057188987	0.154886380174562	1	protein_coding	UBE2D1	10.4335266058625	14.1978968046514
ENSG00000072415	5543.5	6166	4921	0.798086279597794	-0.325383372977036	0.327832941612884	1	protein_coding	MPP5	16.3384266101206	12.7002236099131
ENSG00000072422	657	487	827	1.69815195071869	0.763965557088932	0.0575625510475406	1	protein_coding	RHOBTB1	1.89942740743379	2.54976868244154
ENSG00000072444	3	3	3	1	0	1	1	protein_coding	ASAH2C	0.0197313115804306	0.0191060164581296
ENSG00000072506	2716.5	3026	2407	0.795439524124256	-0.33017584574224	0.335643919071905	1	protein_coding	HSD17B10	48.131144622409	37.3559881315915
ENSG00000072518	12795	12741	12849	1.00847657169767	0.0121775685436403	0.970504938400675	1	protein_coding	MARK2	45.6687696452196	45.4347002581238
ENSG00000072571	7138	8321	5955	0.715659175579858	-0.48265541070335	0.144339265045173	1	protein_coding	HMMR	49.6049114783826	33.409372109074
ENSG00000072609	150.5	159	142	0.893081761006289	-0.163135835779673	0.794379713076806	1	protein_coding	CHFR	1.39512871278503	1.4893032347215
ENSG00000072657	3.5	0	7	Inf	Inf	0.443347828913925	1	protein_coding	TRHDE	0	0.0153526302666953
ENSG00000072682	5890	4635	7145	1.54153182308522	0.624364672470286	0.0606216900822981	1	protein_coding	P4HA2	30.1874523144036	44.5725437722726
ENSG00000072694	1	1	1	1	0	1	1	protein_coding	FCGR2B	0.00640434058869153	0.00620314362932984
ENSG00000072736	8039	8246	7832	0.949793839437303	-0.0743136962843699	0.821649483666435	1	protein_coding	NFATC3	21.9617371325572	18.76788289798
ENSG00000072756	1530	1424	1636	1.14887640449438	0.200223601975351	0.576632044358585	1	protein_coding	TRNT1	11.9722882202342	12.7993204750784
ENSG00000072778	18501.5	19659	17344	0.882242230021873	-0.180753275757425	0.578339134145157	1	protein_coding	ACADVL	196.451911830998	199.077702871887
ENSG00000072786	12899.5	12475	13324	1.06805611222445	0.094987443562366	0.771227235889379	1	protein_coding	STK10	34.0827272847308	40.7423935052636
ENSG00000072803	12765.5	11452	14079	1.22939224589591	0.297945290750066	0.361809698086456	1	protein_coding	FBXW11	41.9933758467452	49.1342670736358
ENSG00000072818	347.5	322	373	1.1583850931677	0.212114942140621	0.648747148859053	1	protein_coding	ACAP1	8.27803855630005	8.53657758613277
ENSG00000072840	1822	1878	1766	0.940362087326944	-0.0887117200053085	0.802461989219067	1	protein_coding	EVC	4.41793623003166	3.82216656208184
ENSG00000072849	2268.5	2016	2521	1.25049603174603	0.322500479358623	0.352513615678429	1	protein_coding	DERL2	34.5664933218977	42.1604237442901
ENSG00000072858	58.5	48	69	1.4375	0.523561956057013	0.564220606745104	1	protein_coding	SIDT1	0.409871494544298	0.656176212439921
ENSG00000072864	7553	7132	7974	1.11805945036455	0.160996902372336	0.6253964465951	1	protein_coding	NDE1	65.9060877436833	80.1144875185243
ENSG00000072952	7.5	4	11	2.75	1.4594316186373	0.631568010123412	1	protein_coding	MRVI1	0.00875349387594603	0.122179685595132
ENSG00000072954	494	538	450	0.836431226765799	-0.257681171339587	0.545226842624061	1	protein_coding	TMEM38A	3.23949827299649	2.76004621183263
ENSG00000072958	3884.5	3850	3919	1.01792207792208	0.0256271271325835	0.940097707451908	1	protein_coding	AP1M1	24.6905323813459	25.2423031692383
ENSG00000073008	4242	3689	4795	1.29981024667932	0.378301026210674	0.259795188293482	1	protein_coding	PVR	15.5180258132985	21.3114594481228
ENSG00000073009	3434.5	3260	3609	1.10705521472393	0.146727178778793	0.665086286438855	1	protein_coding	IKBKG	27.0536587996013	32.0039403827287
ENSG00000073050	1866	2261	1471	0.650597080937638	-0.620163745496699	0.0786236055876488	1	protein_coding	XRCC1	16.4119199422104	10.9698148263248
ENSG00000073060	9572.5	9617	9528	0.990745554746803	-0.0134135057288048	0.967721523001598	1	protein_coding	SCARB1	50.5799140799635	50.7616135721095
ENSG00000073067	31	32	30	0.9375	-0.0931094043914815	0.967962280325411	1	protein_coding	CYP2W1	0.239791837301997	0.163867070875111
ENSG00000073111	22206	27415	16997	0.619989057085537	-0.689685342980998	0.0343925588262097	1	protein_coding	MCM2	101.310461659895	60.8059992326004
ENSG00000073146	48.5	57	40	0.701754385964912	-0.510961919277379	0.609350489916066	1	protein_coding	MOV10L1	0.479744323129381	0.214868720390525
ENSG00000073150	2014	2248	1780	0.791814946619217	-0.336764794367166	0.335792514511277	1	protein_coding	PANX2	9.87737334064605	7.57195183733452
ENSG00000073169	1558.5	1576	1541	0.977791878172589	-0.032400672941591	0.929582922126968	1	protein_coding	SELO	11.322583883936	10.9457563451449
ENSG00000073282	27827	25632	30022	1.17127028714107	0.228074036490095	0.481735104074227	1	protein_coding	TP63	85.9746233392288	94.7283003784903
ENSG00000073331	1562	1453	1671	1.15003441156228	0.201677030428347	0.57308866286732	1	protein_coding	ALPK1	5.19180349244416	6.40526931050907
ENSG00000073350	6075.5	6394	5757	0.900375351892399	-0.151401531863984	0.64802119684444	1	protein_coding	LLGL2	38.8705101875098	37.0330617589354
ENSG00000073417	4925.5	4801	5050	1.05186419495938	0.0729484518679251	0.827366849919567	1	protein_coding	PDE8A	19.3783716647995	20.0377421003221
ENSG00000073464	2228.5	2007	2450	1.22072745391131	0.287741132527316	0.407398746271338	1	protein_coding	CLCN4	7.8538647924196	8.20292024688613
ENSG00000073536	1663	1778	1548	0.870641169853768	-0.19984985268536	0.57434067471243	1	protein_coding	NLE1	10.0116017367345	8.59188825555641
ENSG00000073578	13772.5	14639	12906	0.881617596830385	-0.181775074918205	0.577456267539258	1	protein_coding	SDHA	89.4817416475226	77.0131922025423
ENSG00000073584	15256.5	15736	14777	0.939056939501779	-0.0907154568737701	0.780782774099732	1	protein_coding	SMARCE1	145.661525744205	135.278508391658
ENSG00000073598	6	7	5	0.714285714285714	-0.485426827170242	0.933241996960002	1	protein_coding	FNDC8	0.0711061227927379	0.0492334809922171
ENSG00000073605	843.5	740	947	1.27972972972973	0.355839154952073	0.35567595677435	1	protein_coding	GSDMB	5.08145704896705	6.56820950751266
ENSG00000073614	8363.5	7609	9118	1.19831778157445	0.261010546779852	0.427614375583511	1	protein_coding	KDM5A	17.4129802150292	23.3480426700661
ENSG00000073670	172.5	169	176	1.0414201183432	0.0585521823551129	0.92879944160494	1	protein_coding	ADAM11	0.806187574357215	0.830852246843591
ENSG00000073711	2079.5	2269	1890	0.832966064345527	-0.263670374563902	0.450051042905234	1	protein_coding	PPP2R3A	5.24915188822412	4.68137344375262
ENSG00000073712	1541.5	1093	1990	1.82067703568161	0.864475029759107	0.016260359824576	1	protein_coding	FERMT2	4.52670767157622	7.84183182041715
ENSG00000073734	7.5	8	7	0.875	-0.192645077942396	1	1	protein_coding	ABCB11	0.032610597167469	0.0270638510248544
ENSG00000073737	133.5	127	140	1.10236220472441	0.140598330172801	0.832906350433363	1	protein_coding	DHRS9	1.12685981267928	1.13579410572716
ENSG00000073756	2399	2407	2391	0.993352721229747	-0.00962201176286887	0.979113329837836	1	protein_coding	PTGS2	7.95122095429192	7.39735412358745
ENSG00000073792	11054	10503	11605	1.10492240312292	0.143945055082184	0.660126831857115	1	protein_coding	IGF2BP2	44.2648852408494	50.1198562458942
ENSG00000073803	6102.5	6603	5602	0.848402241405422	-0.237179662538207	0.474357541363273	1	protein_coding	MAP3K13	57.4930326827584	43.7690850702788
ENSG00000073849	2129	2604	1654	0.635176651305684	-0.654770213994361	0.0608178334576077	1	protein_coding	ST6GAL1	9.03833897730757	5.87405458301251
ENSG00000073861	7	5	9	1.8	0.84799690655495	0.8108376679309	1	protein_coding	TBX21	0.0257209009360002	0.0448312371276208
ENSG00000073910	969	862	1076	1.24825986078886	0.319918303467526	0.396985484503003	1	protein_coding	FRY	1.39033867411103	1.66141157559005
ENSG00000073921	9457.5	9866	9049	0.917190350699372	-0.124706917761277	0.704029240231804	1	protein_coding	PICALM	50.3369141395967	47.9209603760009
ENSG00000073969	3362.5	3944	2781	0.705121703853955	-0.504055807031225	0.137511025859617	1	protein_coding	NSF	13.8880528716051	10.0494715113974
ENSG00000074047	734.5	715	754	1.05454545454545	0.0766212816029124	0.848626058611068	1	protein_coding	GLI2	2.63025152353223	3.95480813034849
ENSG00000074054	7632.5	7705	7560	0.981181051265412	-0.0274087222937126	0.934105215749647	1	protein_coding	CLASP1	17.0035846086046	17.8694439487743
ENSG00000074071	5827	6354	5300	0.834120239219389	-0.261672730375569	0.430568101879216	1	protein_coding	MRPS34	99.4140375097577	83.7965467590908
ENSG00000074181	1529	1844	1214	0.658351409978308	-0.603070234173656	0.0927569304613399	1	protein_coding	NOTCH3	3.12875730297138	3.19734665343808
ENSG00000074201	4417	4778	4056	0.848890749267476	-0.236349201452992	0.480570619300625	1	protein_coding	CLNS1A	66.2991788875264	57.6501693842226
ENSG00000074211	4812	5781	3843	0.66476388168137	-0.589086095954074	0.0784474301641791	1	protein_coding	PPP2R2C	24.926430701472	16.5291989731611
ENSG00000074219	3038	3430	2646	0.771428571428571	-0.374395514781498	0.272021381195269	1	protein_coding	TEAD2	25.1777988094981	17.3154462109487
ENSG00000074266	2656.5	2552	2761	1.08189655172414	0.1135625588232	0.741393253681174	1	protein_coding	EED	18.2051870565745	19.5559961728092
ENSG00000074276	90	87	93	1.06896551724138	0.096215315259303	0.910942307596057	1	protein_coding	CDHR2	0.423117659250201	0.455864534210221
ENSG00000074317	15.5	26	5	0.192307692307692	-2.37851162325373	0.207185119333507	1	protein_coding	SNCB	0.3024507157806	0.0563985720663268
ENSG00000074319	3131.5	3292	2971	0.902490886998785	-0.148015730586211	0.663812063513657	1	protein_coding	TSG101	38.8917268312841	35.8835622529767
ENSG00000074356	2741.5	2407	3076	1.27793934358122	0.35381936148733	0.30195878796905	1	protein_coding	C17orf85	16.9451128125287	19.3568201686984
ENSG00000074370	673	833	513	0.615846338535414	-0.699357669758494	0.0806061010223205	1	protein_coding	ATP2A3	2.51634144651923	1.79131792399867
ENSG00000074410	80.5	64	97	1.515625	0.599912842187128	0.440583288691224	1	protein_coding	CA12	0.303264077476438	0.431249624373779
ENSG00000074416	284	275	293	1.06545454545455	0.0914690460102259	0.857594340433991	1	protein_coding	MGLL	0.930267098641398	1.01747302957262
ENSG00000074527	7349	6282	8416	1.33970073225088	0.421910761640338	0.201391113853996	1	protein_coding	NTN4	28.7743800234538	40.7772341924354
ENSG00000074582	2303.5	2397	2210	0.921985815602837	-0.117183539370339	0.735856369714376	1	protein_coding	BCS1L	32.2222914697112	27.464782792243
ENSG00000074590	3624	4023	3225	0.801640566741238	-0.318972577427651	0.34511112661882	1	protein_coding	NUAK1	7.96985209744949	7.04084041267932
ENSG00000074603	4033	4222	3844	0.910468972051161	-0.135318242573405	0.687607333617317	1	protein_coding	DPP8	12.3475124661104	12.2021377708781
ENSG00000074621	786	666	906	1.36036036036036	0.443988872974973	0.254236303745933	1	protein_coding	SLC24A1	2.23268008533079	3.484989495906
ENSG00000074657	2434.5	2319	2550	1.09961190168176	0.136994427100217	0.691982883794564	1	protein_coding	ZNF532	8.30786570206545	8.12106177949747
ENSG00000074660	54	41	67	1.63414634146341	0.708537185839689	0.448659886580405	1	protein_coding	SCARF1	0.155729027330059	0.262774589536197
ENSG00000074695	14213	13052	15374	1.17790376953724	0.236221681034026	0.468949293738983	1	protein_coding	LMAN1	31.2657077753518	36.239078852716
ENSG00000074706	1370.5	1283	1458	1.13639906469213	0.184469549237255	0.611155738354752	1	protein_coding	IPCEF1	4.71265425432298	5.42677254255485
ENSG00000074755	3449	3740	3158	0.844385026737968	-0.244027098914762	0.471119703470897	1	protein_coding	ZZEF1	5.43400014700719	4.57262808807448
ENSG00000074771	7	4	10	2.5	1.32192809488736	0.683963984104262	1	protein_coding	NOX3	0.0264124328159585	0.0639593618934355
ENSG00000074800	158966	154252	163680	1.06112076342608	0.0855888550099964	0.790612325586624	1	protein_coding	ENO1	1189.20167517624	1225.92415152957
ENSG00000074803	2.5	4	1	0.25	-2	0.820439746612807	1	protein_coding	SLC12A1	0.00584714984593142	0.00141150829308614
ENSG00000074842	6704	5892	7516	1.27562797012899	0.351207636384206	0.288409891605182	1	protein_coding	C19orf10	86.2309569599192	106.630625293649
ENSG00000074855	826	894	758	0.847874720357942	-0.238076983012226	0.538575496346534	1	protein_coding	ANO8	2.82905947608591	2.61543191827798
ENSG00000074935	1028.5	911	1146	1.25795828759605	0.331084084954854	0.376861267842137	1	protein_coding	TUBE1	7.58345184650546	8.99531829527414
ENSG00000074964	1942	1890	1994	1.05502645502645	0.0772791752897609	0.826753456055946	1	protein_coding	ARHGEF10L	6.52046127248037	7.02922645657535
ENSG00000074966	111	77	145	1.88311688311688	0.913122549320033	0.177144197604929	1	protein_coding	TXK	0.711994925355259	1.38301428633844
ENSG00000075035	204	182	226	1.24175824175824	0.312384322216491	0.566161917451218	1	protein_coding	WSCD2	1.14725715992042	1.20302149658834
ENSG00000075043	804	859	749	0.871944121071013	-0.197692412679712	0.611598912456751	1	protein_coding	KCNQ2	7.47131082027123	6.23228292258756
ENSG00000075073	29	26	32	1.23076923076923	0.299560281858908	0.835164820870891	1	protein_coding	TACR2	0.19595567599018	0.235350590320992
ENSG00000075089	2122.5	1981	2264	1.14285714285714	0.192645077942396	0.580698865237591	1	protein_coding	ACTR6	18.2775213506345	18.9079680436174
ENSG00000075131	1214.5	1468	961	0.654632152588556	-0.611243632069462	0.096258946242886	1	protein_coding	TIPIN	15.2377567134325	10.2260227378043
ENSG00000075142	23211.5	23611	22812	0.966159840752192	-0.0496662077060225	0.87845275866154	1	protein_coding	SRI	396.310453549992	377.48826104869
ENSG00000075151	5438.5	5963	4914	0.824081838001006	-0.279140479062005	0.401435625648142	1	protein_coding	EIF4G3	18.7621860372856	15.5385873510646
ENSG00000075188	3714.5	3727	3702	0.993292192111618	-0.00970992385827581	0.977914417327785	1	protein_coding	NUP37	42.4773769827078	40.8299402730752
ENSG00000075213	203.5	136	271	1.99264705882353	0.994686200103532	0.0666698795287837	1	protein_coding	SEMA3A	0.45475162829825	0.754111046463097
ENSG00000075218	5611.5	6128	5095	0.831429503916449	-0.266334150871781	0.42292535477045	1	protein_coding	GTSE1	28.0696102727441	23.8202883449505
ENSG00000075223	7021.5	5407	8636	1.59718882929536	0.675534886940506	0.0415422924150391	1	protein_coding	SEMA3C	17.0142031835582	23.6471417306466
ENSG00000075234	2081	2401	1761	0.73344439816743	-0.447240494399208	0.200230408012591	1	protein_coding	TTC38	15.1687220940008	11.2858967801655
ENSG00000075239	4642.5	4810	4475	0.93035343035343	-0.104149211618423	0.755775674639452	1	protein_coding	ACAT1	41.7368744681266	37.445097610167
ENSG00000075240	3178.5	3438	2919	0.849040139616056	-0.236095333975793	0.487428415963389	1	protein_coding	GRAMD4	16.6531093274323	14.1182088161069
ENSG00000075275	16658	16439	16877	1.02664395644504	0.0379359369329495	0.907372242468981	1	protein_coding	CELSR1	23.5582685388155	23.3170616929106
ENSG00000075290	27.5	27	28	1.03703703703704	0.0524674198941355	1	1	protein_coding	WNT8B	0.171846948511537	0.1726115906265
ENSG00000075292	6638.5	6617	6660	1.00649841317818	0.00934489774183692	0.977953017288391	1	protein_coding	ZNF638	23.93613424511	27.2919032028592
ENSG00000075303	8274	8437	8111	0.96136067322508	-0.0568503071215682	0.863088880003532	1	protein_coding	SLC25A40	56.5417104877378	55.3425407006417
ENSG00000075336	1177.5	1164	1191	1.02319587628866	0.03308235495583	0.93074876373303	1	protein_coding	TIMM21	12.4896266832099	12.1714945947495
ENSG00000075340	1170.5	1329	1012	0.761474793077502	-0.393131814581864	0.286187649399763	1	protein_coding	ADD2	4.01240371766018	3.62620051051626
ENSG00000075391	4972	5899	4045	0.685709442278352	-0.54433070651126	0.103389183406047	1	protein_coding	RASAL2	11.7135226640332	8.40984544370206
ENSG00000075399	2294.5	2450	2139	0.873061224489796	-0.195845266724889	0.572269965102077	1	protein_coding	VPS9D1	17.266371536911	12.2164189193287
ENSG00000075407	2462.5	2325	2600	1.11827956989247	0.161280907033061	0.640485370165205	1	protein_coding	ZNF37A	5.4131520379901	5.3385201429232
ENSG00000075413	7161	6476	7846	1.21155033971587	0.27685434977453	0.401755825211711	1	protein_coding	MARK3	40.6269565786029	47.219513229827
ENSG00000075415	31104.5	33305	28904	0.867857679027173	-0.204469622029353	0.527921990207124	1	protein_coding	SLC25A3	344.42011767395	287.241873329873
ENSG00000075420	15084	10849	19319	1.78071711678496	0.832458349327732	0.011130239523792	1	protein_coding	FNDC3B	31.7399313983823	48.6411900698811
ENSG00000075426	10235	9209	11261	1.22282549679661	0.290218538886867	0.375988875281761	1	protein_coding	FOSL2	26.3479236340779	30.4463943398065
ENSG00000075429	1	1	1	1	0	1	1	protein_coding	CACNG5	0.0188430340470898	0.0105146040256428
ENSG00000075461	2384	2053	2715	1.32245494398441	0.403218570583122	0.243598591811311	1	protein_coding	CACNG4	7.89998696387791	10.1137119815697
ENSG00000075539	3645	3697	3593	0.971869083040303	-0.041166108185079	0.903705870087887	1	protein_coding	FRYL	7.08048846698932	6.50213522454529
ENSG00000075568	4691.5	4631	4752	1.02612826603325	0.0372110790970726	0.911941080512491	1	protein_coding	TMEM131	9.5326887087461	9.87916492451669
ENSG00000075618	89943.5	87958	91929	1.04514654721572	0.0637052467254329	0.843483474590025	1	protein_coding	FSCN1	423.637125459512	432.485741690021
ENSG00000075624	222784.5	213010	232559	1.09177503403596	0.126675612011652	0.694255687738766	1	protein_coding	ACTB	1530.72096640869	1620.07597117319
ENSG00000075643	4587	5419	3755	0.692932275327551	-0.529213739384395	0.114284815376945	1	protein_coding	MOCOS	13.4146680126856	11.0100681324624
ENSG00000075651	2923.5	2611	3236	1.23937188816545	0.309609150117136	0.364598688646687	1	protein_coding	PLD1	14.5596979855936	14.7830173363688
ENSG00000075673	8.5	9	8	0.888888888888889	-0.169925001442312	1	1	protein_coding	ATP12A	0.0312067081823169	0.0284005453552853
ENSG00000075702	1845	2226	1464	0.657681940700809	-0.604538039057917	0.0866874504422014	1	protein_coding	WDR62	6.44204723415958	3.95965917482411
ENSG00000075711	14496.5	12658	16335	1.29048822878812	0.36791698192281	0.259542029948669	1	protein_coding	DLG1	59.6349541325856	80.4597266601354
ENSG00000075785	30868	31238	30498	0.976310903386901	-0.0345874518646144	0.915036893424255	1	protein_coding	RAB7A	188.220786514495	180.868587090872
ENSG00000075790	5958	5831	6085	1.04356028125536	0.061513940177939	0.85324697583236	1	protein_coding	BCAP29	53.9579561158959	55.1697963428268
ENSG00000075826	734	696	772	1.10919540229885	0.149513541419352	0.706090071064556	1	protein_coding	SEC31B	2.98940920291776	3.14438163340242
ENSG00000075856	7822	7574	8070	1.06548719302878	0.0915132522807232	0.781365292772026	1	protein_coding	SART3	29.7697814848415	32.6532700388303
ENSG00000075884	37.5	37	38	1.02702702702703	0.0384741478146356	1	1	protein_coding	ARHGAP15	0.173238792917349	0.301238332986882
ENSG00000075886	19	20	18	0.9	-0.15200309344505	0.959206985492601	1	protein_coding	TUBA3D	0.266035996022388	0.156802338058448
ENSG00000075891	64	62	66	1.06451612903226	0.0901978089715781	0.934879838748512	1	protein_coding	PAX2	0.370782313251695	0.406744405765369
ENSG00000075914	2054.5	1957	2152	1.09964230965764	0.13703432192982	0.695467418257819	1	protein_coding	EXOSC7	25.6825699025949	28.6730172451263
ENSG00000075945	795.5	818	773	0.944987775061125	-0.0816324290169014	0.836288215877499	1	protein_coding	KIFAP3	3.67042445624053	3.8882234177254
ENSG00000075975	1956	2064	1848	0.895348837209302	-0.159478214007197	0.649759958046096	1	protein_coding	MKRN2	10.9913767703672	9.60057607830045
ENSG00000076003	9393	11426	7360	0.644144932609837	-0.634542763639573	0.0539630685760857	1	protein_coding	MCM6	39.9373632816781	25.0962279261585
ENSG00000076043	5921	5738	6104	1.06378529104218	0.0892069940658661	0.788299998378187	1	protein_coding	REXO2	79.7190407946551	86.1087612003141
ENSG00000076053	3911	3931	3891	0.989824472144493	-0.0147553834512383	0.96584627345919	1	protein_coding	RBM7	24.7751447278421	24.9282065789821
ENSG00000076067	3919.5	3683	4156	1.12842791202824	0.174314257004474	0.604739183482689	1	protein_coding	RBMS2	17.8871375074191	18.5685891162856
ENSG00000076108	14733	14798	14668	0.991215029057981	-0.0127300327286213	0.969064741097228	1	protein_coding	BAZ2A	31.8510474026972	32.6945214955256
ENSG00000076201	4710.5	5279	4142	0.78461829892025	-0.349937112450116	0.295284988277253	1	protein_coding	PTPN23	13.5009111793874	10.336448331617
ENSG00000076242	3725.5	4242	3209	0.756482791136256	-0.402620831248748	0.232973620373584	1	protein_coding	MLH1	23.322950814066	18.434540522668
ENSG00000076248	4329.5	4917	3742	0.761033150294895	-0.393968796579831	0.240248041172063	1	protein_coding	UNG	31.6203897152491	23.3052771871992
ENSG00000076258	368	338	398	1.17751479289941	0.235745184261465	0.606555866043331	1	protein_coding	FMO4	4.02994313885096	4.03176966293738
ENSG00000076321	1796.5	1536	2057	1.33919270833333	0.421363577803778	0.232824443165796	1	protein_coding	KLHL20	7.8613414073782	10.5046902210028
ENSG00000076344	9	9	9	1	0	1	1	protein_coding	RGS11	0.119299876794243	0.0398407053191948
ENSG00000076351	7114.5	6783	7446	1.09774436090226	0.134542123378828	0.683757470909364	1	protein_coding	SLC46A1	18.1970286847957	21.553754916503
ENSG00000076356	9873.5	8476	11271	1.32975460122699	0.411160028990757	0.210358530766822	1	protein_coding	PLXNA2	13.9826077447795	16.605841124106
ENSG00000076382	9672	11038	8306	0.752491393368364	-0.410253013766901	0.211529221894488	1	protein_coding	SPAG5	47.6498545321095	37.6599549258729
ENSG00000076513	4855	6254	3456	0.552606331947554	-0.855676001761572	0.0108500435454628	1	protein_coding	ANKRD13A	27.2111737911799	15.8783172318043
ENSG00000076554	7565	6904	8226	1.191483198146	0.252758607321427	0.443353358602063	1	protein_coding	TPD52	63.2659801932116	72.2524917392778
ENSG00000076555	444.5	454	435	0.958149779735683	-0.0616768965548243	0.892027511108288	1	protein_coding	ACACB	2.29164001043885	2.54742317023258
ENSG00000076604	13215.5	11508	14923	1.29675008689607	0.374900466377293	0.251181527675759	1	protein_coding	TRAF4	96.7723198144921	140.704489685523
ENSG00000076641	577.5	441	714	1.61904761904762	0.695145418471579	0.0913185259788184	1	protein_coding	PAG1	1.03738185473186	1.06685169816178
ENSG00000076650	957	1098	816	0.743169398907104	-0.428236997033703	0.257552648454507	1	protein_coding	GPATCH1	4.21251377511959	3.08510808023921
ENSG00000076662	825.5	852	799	0.937793427230047	-0.0926579272978614	0.812911107587112	1	protein_coding	ICAM3	9.54208736312105	7.63091017503748
ENSG00000076685	8247	7545	8949	1.18608349900596	0.246205577642323	0.454404420063106	1	protein_coding	NT5C2	51.5871585195284	59.8402176818385
ENSG00000076706	210.5	171	250	1.46198830409357	0.547931769776189	0.305705676036903	1	protein_coding	MCAM	1.23387590120543	1.35384376916438
ENSG00000076716	1185.5	1132	1239	1.09452296819788	0.130302229308719	0.724584157453871	1	protein_coding	GPC4	4.306863796743	4.56092937288891
ENSG00000076770	1335	1438	1232	0.856745479833102	-0.223061419744396	0.539506563880784	1	protein_coding	MBNL3	4.16688445033709	3.90647022889659
ENSG00000076826	1983.5	2027	1940	0.957079427725703	-0.0632894363924089	0.857783933468172	1	protein_coding	CAMSAP3	7.6959573499093	8.19354986519622
ENSG00000076864	2444	2183	2705	1.23912047640861	0.309316463723386	0.370168258133349	1	protein_coding	RAP1GAP	10.5068109004181	12.0827430939207
ENSG00000076924	6201	6387	6015	0.941756693283232	-0.0865737131100114	0.794144010787008	1	protein_coding	XAB2	31.998902975072	28.6358844086788
ENSG00000076928	4627	4953	4301	0.868362608520089	-0.203630489689765	0.542691658079036	1	protein_coding	ARHGEF1	24.3772946403019	24.9945100874802
ENSG00000076944	8134.5	8475	7794	0.919646017699115	-0.120849436742031	0.713626727948326	1	protein_coding	STXBP2	78.639000648502	95.5434650824268
ENSG00000076984	3929.5	3813	4046	1.06110674009966	0.0855697888321677	0.799790913910642	1	protein_coding	MAP2K7	19.1326249902388	25.8313490462184
ENSG00000077009	1.5	0	3	Inf	Inf	0.788064564633229	1	protein_coding	NMRK2	0	0.051657440482252
ENSG00000077044	3690	3674	3706	1.00870985302123	0.0125112549159162	0.971294041984692	1	protein_coding	DGKD	10.814398120248	10.8660895235623
ENSG00000077063	5	1	9	9	3.16992500144231	0.471493560296662	1	protein_coding	CTTNBP2	0.00302683896345933	0.142326882248673
ENSG00000077080	23.5	16	31	1.9375	0.954196310386875	0.509532554942865	1	protein_coding	ACTL6B	0.437405650300807	0.434317367076376
ENSG00000077092	478	499	457	0.915831663326653	-0.126845650279191	0.770150827370259	1	protein_coding	RARB	2.8001933859808	2.10908675522325
ENSG00000077097	5785	6720	4850	0.72172619047619	-0.47047648570427	0.156983972315529	1	protein_coding	TOP2B	17.4980783462694	13.6363351128793
ENSG00000077147	22955.5	20978	24933	1.1885308418343	0.249179341045664	0.442777494130125	1	protein_coding	TM9SF3	71.7008077418614	87.2006602994498
ENSG00000077150	5482.5	4739	6226	1.31377927832876	0.393722915836579	0.236740904197663	1	protein_coding	NFKB2	26.5350775539709	36.9047241112504
ENSG00000077152	4158	4555	3761	0.825686059275521	-0.276334747649107	0.410634517303801	1	protein_coding	UBE2T	75.6394050182419	61.0146711996354
ENSG00000077157	1425.5	1321	1530	1.15821347464042	0.211901186333187	0.557328753600647	1	protein_coding	PPP1R12B	2.14296224041458	3.11979117694562
ENSG00000077232	11869.5	11394	12345	1.08346498156925	0.115652525159491	0.723598033958841	1	protein_coding	DNAJC10	35.8642435549181	37.2430680111883
ENSG00000077235	11466.5	11568	11365	0.982451590594744	-0.0255417732459077	0.938009137714797	1	protein_coding	GTF3C1	22.5517421519908	21.3335470877977
ENSG00000077238	16658.5	15435	17882	1.15853579527049	0.212302619827618	0.514341380811907	1	protein_coding	IL4R	76.4005513589481	88.3724578531775
ENSG00000077254	4884	5055	4713	0.932344213649852	-0.101065410775024	0.76237244127753	1	protein_coding	USP33	19.9717552757201	20.4050982869433
ENSG00000077264	42	26	58	2.23076923076923	1.15754127698648	0.272158462251508	1	protein_coding	PAK3	0.135759652930284	0.171729898175209
ENSG00000077274	39.5	16	63	3.9375	1.97727992349992	0.0749153833035236	1	protein_coding	CAPN6	0.0581587333468524	0.221676325095731
ENSG00000077279	4	1	7	7	2.8073549220576	0.593025387757014	1	protein_coding	DCX	0.001387145785888	0.0347528326346667
ENSG00000077327	2.5	4	1	0.25	-2	0.820439746612807	1	protein_coding	SPAG6	0.0254588071868943	0.00616469966523213
ENSG00000077348	651	822	480	0.583941605839416	-0.776103988073164	0.0541387467363372	1	protein_coding	EXOSC5	11.3296542036953	6.51332019810763
ENSG00000077380	9245	9109	9381	1.02986057745087	0.0424490385395089	0.897391115390187	1	protein_coding	DYNC1I2	51.2457045657847	49.3506149176965
ENSG00000077420	1	0	2	Inf	Inf	0.895877460111534	1	protein_coding	APBB1IP	0	0.00919856672587578
ENSG00000077454	5318	5220	5416	1.03754789272031	0.05317793211775	0.873514736800923	1	protein_coding	LRCH4	29.8947573353518	34.2298697602995
ENSG00000077458	1046	1048	1044	0.99618320610687	-0.00551700496756572	0.991121026799616	1	protein_coding	FAM76B	8.20766480781309	8.14703749180829
ENSG00000077463	2135.5	2233	2038	0.912673533363189	-0.13182919965666	0.705708892541338	1	protein_coding	SIRT6	22.6643082060986	22.533982194266
ENSG00000077498	8.5	7	10	1.42857142857143	0.514573172829758	0.883423442453147	1	protein_coding	TYR	0.0678658494367936	0.108809771184288
ENSG00000077514	4186.5	4800	3573	0.744375	-0.425898491910611	0.204927809743226	1	protein_coding	POLD3	22.9098446339329	14.9653691871416
ENSG00000077522	19.5	15	24	1.6	0.678071905112638	0.683253087104598	1	protein_coding	ACTN2	0.204074932115154	0.211570986929052
ENSG00000077549	11416	12556	10276	0.818413507486461	-0.289098138681298	0.37699311626398	1	protein_coding	CAPZB	114.947796918479	93.4667403802482
ENSG00000077616	27.5	25	30	1.2	0.263034405833794	0.86430300017714	1	protein_coding	NAALAD2	0.165501143208526	0.114644632616687
ENSG00000077684	1311.5	1507	1116	0.740544127405441	-0.433342389768636	0.233759318406843	1	protein_coding	JADE1	5.07072660828466	4.42280193288865
ENSG00000077713	3394.5	3265	3524	1.07932618683002	0.11013093248662	0.745590187762977	1	protein_coding	SLC25A43	16.1484145096621	18.0888619699199
ENSG00000077721	9400.5	9286	9515	1.02466077966832	0.0351463755947225	0.915002092407951	1	protein_coding	UBE2A	75.5761482406246	77.5270993953434
ENSG00000077782	1028	1147	909	0.792502179598954	-0.335513191821718	0.370530558243311	1	protein_coding	FGFR1	5.22485728778046	4.33879096260694
ENSG00000077800	5.5	9	2	0.222222222222222	-2.16992500144231	0.575473730311354	1	protein_coding	FKBP6	0.117357978598179	0.0187941365756494
ENSG00000077809	19734.5	21323	18146	0.851005956009942	-0.232758865824611	0.473946900869015	1	protein_coding	GTF2I	82.2304906397327	73.4761147804302
ENSG00000077935	349.5	430	269	0.625581395348837	-0.676730487032836	0.142095938866502	1	protein_coding	SMC1B	1.40816995772818	0.848666564899833
ENSG00000077942	20419.5	21056	19783	0.93954217325228	-0.0899701735013527	0.78188190872505	1	protein_coding	FBLN1	117.820258727754	106.93525718385
ENSG00000077943	6.5	8	5	0.625	-0.678071905112638	0.870309271149556	1	protein_coding	ITGA8	0.0149986861298332	0.00907101507925695
ENSG00000077984	4.5	1	8	8	3	0.529320795462006	1	protein_coding	CST7	0.0163472214876485	0.126611346870287
ENSG00000078018	527	670	384	0.573134328358209	-0.803054784623979	0.0557602021528266	1	protein_coding	MAP2	2.10336502899097	1.29605978981001
ENSG00000078043	2021	1728	2314	1.33912037037037	0.421285646944021	0.228550456847086	1	protein_coding	PIAS2	9.45021322656435	10.9919861255292
ENSG00000078053	61.5	75	48	0.64	-0.643856189774725	0.464424590051929	1	protein_coding	AMPH	0.636053547238738	0.221275307374203
ENSG00000078061	3975	4081	3869	0.948051948051948	-0.0769619818148842	0.819554717049312	1	protein_coding	ARAF	25.1160434921113	25.5930827252717
ENSG00000078070	5726	6692	4760	0.711297071129707	-0.491475871843047	0.139474961880312	1	protein_coding	MCCC1	36.5231335150584	25.7383751180257
ENSG00000078081	6645.5	8238	5053	0.6133770332605	-0.705153946250304	0.0336943818763671	1	protein_coding	LAMP3	39.2801137589723	22.4778369788458
ENSG00000078098	33	20	46	2.3	1.20163386116965	0.314201414841403	1	protein_coding	FAP	0.55286891355223	0.447979443706737
ENSG00000078114	1195.5	1154	1237	1.07192374350087	0.100202276330887	0.786785025511969	1	protein_coding	NEBL	3.98497381291591	5.28540837008105
ENSG00000078124	4073.5	3421	4726	1.38146740719088	0.466201525205947	0.165846755731117	1	protein_coding	ACER3	15.7615100319039	18.592721997236
ENSG00000078140	7325.5	6998	7653	1.09359817090597	0.129082735083779	0.695742479008894	1	protein_coding	UBE2K	50.6941540065351	61.0744248356183
ENSG00000078142	827.5	747	908	1.21552878179384	0.281584054501678	0.466491264669766	1	protein_coding	PIK3C3	5.98897822151152	6.40434226971049
ENSG00000078177	1132	1066	1198	1.12382739212007	0.16842047002961	0.65002313792508	1	protein_coding	N4BP2	1.48908725438664	1.64476571293949
ENSG00000078237	2661.5	2771	2552	0.920967159870083	-0.118778381716548	0.729887686117406	1	protein_coding	C12orf5	28.7877093388765	25.701235964883
ENSG00000078246	3727.5	3439	4016	1.16778133178249	0.223770153423981	0.507220385531814	1	protein_coding	TULP3	16.1300862552473	18.6293620159036
ENSG00000078269	7647.5	7493	7802	1.04123848925664	0.058300546890555	0.859885420687039	1	protein_coding	SYNJ2	24.4423443086616	36.5320140202511
ENSG00000078295	47.5	47	48	1.02127659574468	0.0303736490435187	1	1	protein_coding	ADCY2	0.256980309072057	0.213236114482671
ENSG00000078304	9255.5	9220	9291	1.00770065075922	0.0110671330791188	0.97345820629508	1	protein_coding	PPP2R5C	58.1119147950694	62.0909403615409
ENSG00000078319	630.5	528	733	1.38825757575758	0.473275268775358	0.241878617156157	1	pseudogene	PMS2P1	14.1771154664248	15.3280206828633
ENSG00000078328	4.5	5	4	0.8	-0.321928094887362	1	1	protein_coding	RBFOX1	0.0223598314980575	0.0869328569917856
ENSG00000078369	23268	23996	22540	0.939323220536756	-0.0903064211105206	0.780846907992568	1	protein_coding	GNB1	116.574196470158	106.906671782996
ENSG00000078399	1816.5	1706	1927	1.1295427901524	0.175738924977431	0.618813793668413	1	protein_coding	HOXA9	20.9975078664099	20.7536123496274
ENSG00000078401	321.5	301	342	1.13621262458472	0.184232838126196	0.699537067069857	1	protein_coding	EDN1	1.99715381463666	2.19801049099041
ENSG00000078403	3745.5	3498	3993	1.14150943396226	0.190942782711395	0.571450230519675	1	protein_coding	MLLT10	17.1401118169009	17.6228686918725
ENSG00000078487	728	880	576	0.654545454545455	-0.611434712082347	0.121271306881662	1	protein_coding	ZCWPW1	6.86183704488022	4.40967189210028
ENSG00000078549	5.5	6	5	0.833333333333333	-0.263034405833794	1	1	protein_coding	ADCYAP1R1	0.0117264997033014	0.00945620961359773
ENSG00000078579	1.5	1	2	2	1	1	1	protein_coding	FGF20	0.00814623677989658	0.0461206732341694
ENSG00000078589	1	0	2	Inf	Inf	0.895877460111534	1	protein_coding	P2RY10	0	0.0167972645236059
ENSG00000078618	10215.5	10972	9459	0.862103536274152	-0.214066951443787	0.513672704748158	1	protein_coding	NRD1	42.9412352387418	36.4997509727163
ENSG00000078668	6226	6572	5880	0.894704808277541	-0.160516325226348	0.628129869831804	1	protein_coding	VDAC3	71.8534520860524	61.7986653705511
ENSG00000078674	7571	8073	7069	0.875634832156571	-0.191598749801992	0.561177256270864	1	protein_coding	PCM1	24.3926477200153	22.3040031488909
ENSG00000078687	782.5	816	749	0.917892156862745	-0.123603433512745	0.753221670379747	1	protein_coding	TNRC6C	1.85635835916629	1.78699820878144
ENSG00000078699	3454	3399	3509	1.03236245954693	0.0459495858604949	0.892781960502092	1	protein_coding	CBFA2T2	8.44725657905061	8.41049476139109
ENSG00000078725	17	16	18	1.125	0.169925001442312	0.957006726489229	1	protein_coding	BRINP1	0.126106329061421	0.146635517520663
ENSG00000078747	12097	10843	13351	1.23130130037812	0.300183833612115	0.358582259964912	1	protein_coding	ITCH	32.0679075636518	39.2274069369694
ENSG00000078795	53.5	53	54	1.0188679245283	0.0269670476002694	1	1	protein_coding	PKD2L2	0.789731208869363	0.644086318965505
ENSG00000078804	1095.5	1001	1190	1.18881118881119	0.249519599359312	0.502299617303214	1	protein_coding	TP53INP2	3.69803015398058	3.66440141601823
ENSG00000078808	14673.5	14541	14806	1.01822433120143	0.0260554453600582	0.936487206833489	1	protein_coding	SDF4	124.77528744838	121.641620230558
ENSG00000078814	269.5	272	267	0.981617647058823	-0.0267669095627855	0.965038424146344	1	protein_coding	MYH7B	0.633913228526348	0.732000912713384
ENSG00000078900	3555.5	3866	3245	0.839368856699431	-0.252623159324735	0.454990241354314	1	protein_coding	TP73	11.5494911045328	9.73933488296535
ENSG00000078902	3615.5	3632	3599	0.9909140969163	-0.0131681003661874	0.969785031300811	1	protein_coding	TOLLIP	17.8815588743428	18.288816163452
ENSG00000078967	632.5	613	652	1.06362153344209	0.0889848905402959	0.828908613454734	1	protein_coding	UBE2D4	5.74173328650501	6.64414402647869
ENSG00000079101	13	12	14	1.16666666666667	0.222392421336448	0.951389103625754	1	protein_coding	CLUL1	0.137564625901271	0.134340014989048
ENSG00000079102	9	5	13	2.6	1.37851162325373	0.604086248897868	1	protein_coding	RUNX1T1	0.113056835033543	0.142780401107946
ENSG00000079112	18.5	11	26	2.36363636363636	1.24100809950379	0.452943700204127	1	protein_coding	CDH17	0.246849823621305	0.581758749799589
ENSG00000079134	2669.5	2659	2680	1.00789770590448	0.0113492234874671	0.974811634231302	1	protein_coding	THOC1	20.3081201738529	21.3003082706036
ENSG00000079150	307	318	296	0.930817610062893	-0.103429589655406	0.834077270426044	1	protein_coding	FKBP7	4.2057872079953	3.22680099336998
ENSG00000079156	54	65	43	0.661538461538462	-0.596103058326357	0.526036086715962	1	protein_coding	OSBPL6	0.525369590776774	0.632660816727899
ENSG00000079215	29435.5	27420	31451	1.14700948212983	0.197877317914454	0.541436006868406	1	protein_coding	SLC1A3	122.514848545137	126.635111226473
ENSG00000079246	25184.5	27301	23068	0.844950734405333	-0.243060868641799	0.453738441215734	1	protein_coding	XRCC5	115.271358453767	100.676469470103
ENSG00000079257	32.5	26	39	1.5	0.584962500721156	0.635416635020093	1	protein_coding	LXN	0.360602818783049	0.599930680253542
ENSG00000079263	13.5	11	16	1.45454545454545	0.540568381362703	0.809639931888767	1	protein_coding	SP140	0.159246071304246	0.342740159779003
ENSG00000079277	2321	2643	1999	0.756337495270526	-0.402897952896942	0.244809826404742	1	protein_coding	MKNK1	20.5016689371115	17.5755158045781
ENSG00000079308	602	540	664	1.22962962962963	0.298223834296094	0.465365282944058	1	protein_coding	TNS1	1.31714415277385	1.660937571848
ENSG00000079313	5613	4745	6481	1.36585879873551	0.449808346810009	0.176330869768923	1	protein_coding	REXO1	24.345532585857	27.4516839815743
ENSG00000079332	8528	9521	7535	0.791408465497322	-0.337505597348186	0.304959815095152	1	protein_coding	SAR1A	46.694617004285	50.272410927261
ENSG00000079335	525.5	416	635	1.52644230769231	0.610173063518436	0.145524814692514	1	protein_coding	CDC14A	1.41212399818289	2.28897181010885
ENSG00000079337	889	735	1043	1.41904761904762	0.504923002796039	0.186564176572519	1	protein_coding	RAPGEF3	2.87814802799992	3.91619220739782
ENSG00000079385	2581.5	2095	3068	1.46443914081146	0.55034823891622	0.110084229008184	1	protein_coding	CEACAM1	9.92113107111062	15.1777847598116
ENSG00000079387	4516	4802	4230	0.88088296543107	-0.182977740223104	0.584747502036978	1	protein_coding	SENP1	17.3622618749926	15.5693212485115
ENSG00000079393	23.5	8	39	4.875	2.28540221886225	0.121987377929685	1	protein_coding	DUSP13	0.108507146247125	0.413719606130061
ENSG00000079432	7898.5	8720	7077	0.811582568807339	-0.30119021570367	0.360632507276557	1	protein_coding	CIC	25.7254188908282	21.8432181704414
ENSG00000079435	189.5	195	184	0.943589743589744	-0.0837683576925979	0.888738776986687	1	protein_coding	LIPE	2.62758614071841	2.22688346500905
ENSG00000079459	29217.5	30635	27800	0.907458788966868	-0.140095968366459	0.665485619133434	1	protein_coding	FDFT1	258.852158106374	226.541639281976
ENSG00000079462	1636.5	1901	1372	0.721725407680168	-0.47047805047574	0.186461623066131	1	protein_coding	PAFAH1B3	30.6747059090335	22.5823752663271
ENSG00000079482	2068.5	2188	1949	0.890767824497258	-0.166878647534667	0.633120338889806	1	protein_coding	OPHN1	3.70593406270253	3.27073262021306
ENSG00000079557	0.5	1	0	0	-Inf	1	1	protein_coding	AFM	0.00663863208634251	0
ENSG00000079616	8316.5	8973	7660	0.853672127493592	-0.228246019028189	0.487891870905117	1	protein_coding	KIF22	62.5405136594149	51.2881101201618
ENSG00000079689	0.5	0	1	Inf	Inf	1	1	protein_coding	SCGN	0	0.00938967588998344
ENSG00000079691	3431.5	3782	3081	0.814648334214701	-0.29575068091041	0.382550255497838	1	protein_coding	LRRC16A	9.49031723484194	7.7436972220773
ENSG00000079739	8507	8357	8657	1.03589804953931	0.0508820236213707	0.877305898509191	1	protein_coding	PGM1	44.9876974335398	45.0959934736654
ENSG00000079785	7037	7782	6292	0.808532510922642	-0.306622309557169	0.353326130260721	1	protein_coding	DDX1	38.7162749589869	31.5353523127509
ENSG00000079805	15851.5	16838	14865	0.88282456348735	-0.179801323529488	0.580953476651168	1	protein_coding	DNM2	88.6353318541216	75.7393575923021
ENSG00000079819	4090.5	4289	3892	0.907437631149452	-0.140129605854445	0.676911106009172	1	protein_coding	EPB41L2	15.9168498482868	13.5630599991548
ENSG00000079841	4	5	3	0.6	-0.736965594166206	0.923270901288058	1	protein_coding	RIMS1	0.0168027092566012	0.0116558717538225
ENSG00000079931	4.5	6	3	0.5	-1	0.851632676180636	1	protein_coding	MOXD1	0.131109231134356	0.0912775386849439
ENSG00000079950	2568	2460	2676	1.08780487804878	0.121419800414859	0.724699139231669	1	protein_coding	STX7	14.1176132122533	11.4042363655193
ENSG00000079974	1122.5	1082	1163	1.07486136783734	0.104150597646403	0.780235805183508	1	protein_coding	RABL2B	8.95613641945139	9.2426667950829
ENSG00000079999	10315	10937	9693	0.886257657492914	-0.174201907227083	0.595009302753221	1	protein_coding	KEAP1	63.1900430372038	56.4846597291888
ENSG00000080007	6.5	12	1	0.0833333333333333	-3.58496250072116	0.330016169089312	1	protein_coding	DDX43	0.0632867528542943	0.0051069956947386
ENSG00000080031	956	832	1080	1.29807692307692	0.376375878909739	0.319779781276924	1	protein_coding	PTPRH	3.73304327245467	5.18610161401045
ENSG00000080166	4.5	5	4	0.8	-0.321928094887362	1	1	protein_coding	DCT	0.0359032325503075	0.0108701994889364
ENSG00000080189	4893	4607	5179	1.12415888864771	0.168845960526637	0.613078549132555	1	protein_coding	SLC35C2	36.9683110603079	42.2060443877756
ENSG00000080200	2700.5	2957	2444	0.826513358133243	-0.274889958301595	0.422939671834586	1	protein_coding	CRYBG3	8.59835158999553	7.24685731134057
ENSG00000080224	1	1	1	1	0	1	1	protein_coding	EPHA6	0.00654705405906882	0.0132299703397698
ENSG00000080293	3.5	0	7	Inf	Inf	0.443347828913925	1	protein_coding	SCTR	0	0.0695279550266212
ENSG00000080298	281	359	203	0.565459610027855	-0.822504116637875	0.0931703053148051	1	protein_coding	RFX3	0.717053348949161	0.652035158600844
ENSG00000080345	6941.5	7023	6860	0.97679054535099	-0.0338788587729942	0.918713061568483	1	protein_coding	RIF1	10.6133480585517	10.3151068051416
ENSG00000080371	5186	5531	4841	0.875248598806726	-0.19223524785507	0.563978466330295	1	protein_coding	RAB21	29.1007940483652	29.3577733012696
ENSG00000080493	88	74	102	1.37837837837838	0.462971976342546	0.538360821893726	1	protein_coding	SLC4A4	0.246732987568115	0.317314159443932
ENSG00000080503	2691	3017	2365	0.78389128273119	-0.351274512919945	0.30597177108358	1	protein_coding	SMARCA2	14.3239614029983	12.6203348931754
ENSG00000080511	3	3	3	1	0	1	1	protein_coding	RDH8	0.143954789248501	0.140522347513882
ENSG00000080546	1680.5	1350	2011	1.48962962962963	0.574953674367159	0.105881689748222	1	protein_coding	SESN1	7.01457724384969	9.69779221412454
ENSG00000080561	1763.5	1760	1767	1.00397727272727	0.00572661102695719	0.988885397698469	1	protein_coding	MID2	10.836843647592	9.6761977542235
ENSG00000080572	8	2	14	7	2.8073549220576	0.345698929356496	1	protein_coding	PIH1D3	0.016689103922763	0.115163062603474
ENSG00000080573	69.5	65	74	1.13846153846154	0.187085552600495	0.835169912535329	1	protein_coding	COL5A3	0.13366331972083	0.14725494177223
ENSG00000080603	16771.5	16110	17433	1.08212290502793	0.113864366451635	0.726524277210968	1	protein_coding	SRCAP	25.5625001696943	24.826817849283
ENSG00000080608	2221	2258	2184	0.967227635075288	-0.0480726298531484	0.891080888888103	1	protein_coding	KIAA0020	14.5503837591656	13.7539542718202
ENSG00000080618	3.5	3	4	1.33333333333333	0.415037499278844	1	1	protein_coding	CPB2	0.0239796276984772	0.0309787778139585
ENSG00000080644	407.5	281	534	1.90035587188612	0.926269611466628	0.0374549065797913	1	protein_coding	CHRNA3	1.69742476656987	2.50968657483831
ENSG00000080709	103.5	118	89	0.754237288135593	-0.406909618395443	0.56300073795669	1	protein_coding	KCNN2	0.738397876554031	0.57114759547301
ENSG00000080802	1133	1049	1217	1.16015252621544	0.214314490136461	0.563086341698509	1	protein_coding	CNOT4	4.30490287009989	4.80092036089504
ENSG00000080815	9500.5	8875	10126	1.14095774647887	0.190245364743042	0.562113686842022	1	protein_coding	PSEN1	40.3585701300488	47.4168994384457
ENSG00000080819	4507	4006	5008	1.25012481278083	0.322072141119911	0.336134436612017	1	protein_coding	CPOX	19.9681395468335	24.2594512789997
ENSG00000080823	1230	1229	1231	1.00162733930024	0.00234584611179578	0.997434474882975	1	protein_coding	MOK	11.4415368381328	11.7912145246895
ENSG00000080839	4335	4663	4007	0.8593180355994	-0.218735919909097	0.514188956260695	1	protein_coding	RBL1	11.2362200022643	9.39365311273877
ENSG00000080845	4449.5	4603	4296	0.933304366717358	-0.0995804492384737	0.766573031775326	1	protein_coding	DLGAP4	24.8302748315615	23.6433371326245
ENSG00000080854	111	112	110	0.982142857142857	-0.0259952085329446	0.984273425877288	1	protein_coding	IGSF9B	0.73614954628606	1.42595351143897
ENSG00000080947	179.5	166	193	1.16265060240964	0.217417605921156	0.705755001735831	1	pseudogene	CROCCP3	2.70365925736349	1.15924857103071
ENSG00000080986	4591	5139	4043	0.786728935590582	-0.34606144853346	0.301102275424045	1	protein_coding	NDC80	36.1028909224314	30.5316438321137
ENSG00000081014	2445	2587	2303	0.890220332431388	-0.167765642891895	0.627231259048666	1	protein_coding	AP4E1	5.00459040772436	4.77570145801007
ENSG00000081019	1700	1551	1849	1.19213410702772	0.253546538368105	0.474942922015883	1	protein_coding	RSBN1	4.63329460093481	5.41388783515587
ENSG00000081026	1877.5	2063	1692	0.820164808531265	-0.286014252766535	0.416266397518972	1	protein_coding	MAGI3	5.74548360733126	5.99842049297465
ENSG00000081041	679	640	718	1.121875	0.165911938935689	0.679451281870554	1	protein_coding	CXCL2	9.38788325936834	10.4048238556348
ENSG00000081051	1.5	1	2	2	1	1	1	protein_coding	AFP	0.0222389646412441	0.0461557458868421
ENSG00000081052	47.5	48	47	0.979166666666667	-0.0303736490435189	1	1	protein_coding	COL4A4	0.0609259121656408	0.0702641956764065
ENSG00000081059	319.5	365	274	0.750684931506849	-0.413720570806853	0.381192877509587	1	protein_coding	TCF7	1.8063198371761	1.29915974155695
ENSG00000081087	3821	2684	4958	1.84724292101341	0.885373599886539	0.00903755310423278	1	protein_coding	OSTM1	12.5384118902466	21.5296430098617
ENSG00000081138	1	1	1	1	0	1	1	protein_coding	CDH7	0.00343459843058905	0.00332461553399249
ENSG00000081148	26	25	27	1.08	0.111031312388744	0.964990630250952	1	protein_coding	IMPG2	0.0377881218916107	0.0394883021010916
ENSG00000081154	7879	7791	7967	1.02259016814273	0.0322280601811897	0.922405417280855	1	protein_coding	PCNP	59.307425685492	60.0074649025218
ENSG00000081177	4228.5	4258	4199	0.986143729450446	-0.0201301616172768	0.952888691982643	1	protein_coding	EXD2	19.0058410116952	18.4044221870709
ENSG00000081181	870.5	645	1096	1.69922480620155	0.76487673264991	0.046620564128339	1	protein_coding	ARG2	4.74363613864573	7.2424082473613
ENSG00000081189	42	40	44	1.1	0.137503523749935	0.918051335082342	1	protein_coding	MEF2C	0.340107455215869	0.146677569007248
ENSG00000081237	11.5	12	11	0.916666666666667	-0.125530882083859	1	1	protein_coding	PTPRC	0.111008504192157	0.039497604242384
ENSG00000081248	8	11	5	0.454545454545455	-1.13750352374993	0.701481793251827	1	protein_coding	CACNA1S	0.0233194386394897	0.0102574758754706
ENSG00000081277	19472.5	20802	18143	0.872175752331507	-0.197309212788593	0.543852632849223	1	protein_coding	PKP1	50.2732230846221	43.3349836223479
ENSG00000081307	3938	4437	3439	0.775073247689881	-0.367595437293433	0.274935919725471	1	protein_coding	UBA5	30.3361945003316	25.4433719716021
ENSG00000081320	2477.5	2010	2945	1.46517412935323	0.551072132651532	0.110524064029236	1	protein_coding	STK17B	6.85177968596823	10.020394996325
ENSG00000081377	5955.5	5666	6245	1.10218849276385	0.140370970117221	0.67231794619294	1	protein_coding	CDC14B	16.7858418336728	17.5789856168695
ENSG00000081386	1052.5	954	1151	1.20649895178197	0.270826662126719	0.468663792915189	1	protein_coding	ZNF510	3.09998245183154	3.83665956676335
ENSG00000081479	122	128	116	0.90625	-0.142019004872428	0.837858537150126	1	protein_coding	LRP2	0.213432238942053	0.271366155103145
ENSG00000081665	374	293	455	1.55290102389078	0.634965880663811	0.161001892742264	1	protein_coding	ZNF506	2.15301835298476	3.32992346081577
ENSG00000081692	3188.5	3701	2676	0.723047824912186	-0.46783701965876	0.169064052834158	1	protein_coding	JMJD4	22.2779070641119	15.3302623682424
ENSG00000081721	1515.5	1572	1459	0.928117048346056	-0.107621334340715	0.765187616509133	1	protein_coding	DUSP12	20.9978630474933	19.4101196081548
ENSG00000081791	3896	3847	3945	1.02547439563296	0.0362914706042061	0.914873282840751	1	protein_coding	KIAA0141	32.6715788130066	36.070121933593
ENSG00000081800	0.5	0	1	Inf	Inf	1	1	protein_coding	SLC13A1	0	0.00327985100979593
ENSG00000081803	84	74	94	1.27027027027027	0.345135486048687	0.657122186629619	1	protein_coding	CADPS2	0.260470674713071	0.31779966026768
ENSG00000081818	1	0	2	Inf	Inf	0.895877460111534	1	protein_coding	PCDHB4	0	0.00692908248499594
ENSG00000081853	7	8	6	0.75	-0.415037499278844	0.937019692273569	1	protein_coding	PCDHGA2	0.0222750344998204	0.0161690898060081
ENSG00000081870	2666.5	2907	2426	0.83453732370141	-0.260951521015727	0.447191782762387	1	protein_coding	HSPB11	49.7524699715729	40.5387877156629
ENSG00000081913	1924	2027	1821	0.898371978293044	-0.154615166490061	0.660224885371342	1	protein_coding	PHLPP1	5.09551462026732	5.29366000254914
ENSG00000081923	7134	5979	8289	1.38635223281485	0.471293851973434	0.153989789733036	1	protein_coding	ATP8B1	13.1283326324293	17.6207392683222
ENSG00000081985	266.5	240	293	1.22083333333333	0.28786625881373	0.564838282265187	1	protein_coding	IL12RB2	0.940397612503848	1.21350911761357
ENSG00000082014	1133	1084	1182	1.09040590405904	0.124865278823661	0.737185833533272	1	protein_coding	SMARCD3	12.2722745104921	13.0154202706576
ENSG00000082068	1924.5	2058	1791	0.870262390670554	-0.200477644908007	0.568306665545149	1	protein_coding	WDR70	13.4146313427476	11.8677231624583
ENSG00000082074	487.5	428	547	1.27803738317757	0.35393003639141	0.406259072437081	1	protein_coding	FYB	3.64738351424138	3.07826755432283
ENSG00000082126	18.5	13	24	1.84615384615385	0.884522782580064	0.598294115723616	1	protein_coding	MPP4	0.0859642386906249	0.155425672996391
ENSG00000082146	3680	2867	4493	1.56714335542379	0.648137157282915	0.0555326812219047	1	protein_coding	STRADB	22.8561068531842	33.5893995979341
ENSG00000082153	46585.5	37624	55547	1.47637146502233	0.562055758878349	0.0829536216863618	1	protein_coding	BZW1	192.820584837897	268.97126329482
ENSG00000082196	42.5	33	52	1.57575757575758	0.656045598782639	0.53548115436108	1	protein_coding	C1QTNF3	0.353958160830447	0.512342567775957
ENSG00000082212	4458	4240	4676	1.10283018867925	0.141210665081095	0.673494014862573	1	protein_coding	ME2	20.3316533153943	22.5869442100914
ENSG00000082213	4546.5	4612	4481	0.971595836947095	-0.0415717864992666	0.901717245533217	1	protein_coding	C5orf22	23.2981029739888	22.4727355750386
ENSG00000082258	2453.5	2122	2785	1.3124410933082	0.392252671312629	0.25574991291541	1	protein_coding	CCNT2	6.51355569014264	9.03265833464731
ENSG00000082269	2436	2275	2597	1.14153846153846	0.190979468704987	0.580346504974934	1	protein_coding	FAM135A	7.83911961864546	9.10004293673775
ENSG00000082293	15.5	9	22	2.44444444444444	1.28950661719499	0.483884188902188	1	protein_coding	COL19A1	0.0827690149987819	0.182199609916163
ENSG00000082397	13.5	15	12	0.8	-0.321928094887362	0.904492001954849	1	protein_coding	EPB41L3	0.30981954846722	0.238533682007454
ENSG00000082438	4578.5	4509	4648	1.03082723442005	0.0438025587670082	0.896401228629808	1	protein_coding	COBLL1	15.6393199286974	15.1059589305132
ENSG00000082458	2791	2871	2711	0.944270289097875	-0.0827282173694699	0.80975547343142	1	protein_coding	DLG3	13.4133010061442	15.9692209139262
ENSG00000082497	1342	1349	1335	0.989621942179392	-0.0150506063733513	0.969152690532389	1	protein_coding	SERTAD4	5.55875489395052	5.28620083425523
ENSG00000082512	897.5	812	983	1.21059113300493	0.275711689155404	0.470462076704957	1	protein_coding	TRAF5	3.49160349735401	4.20162915284922
ENSG00000082515	2040	2066	2014	0.974830590513069	-0.0367765708582748	0.917541509914225	1	protein_coding	MRPL22	34.5728585149698	33.1719923491623
ENSG00000082516	3671.5	3413	3930	1.15147963668327	0.203488898047103	0.546771636046532	1	protein_coding	GEMIN5	8.06228231343563	9.83634329889845
ENSG00000082556	7.5	6	9	1.5	0.584962500721156	0.877371914403471	1	protein_coding	OPRK1	0.0211654368484504	0.0607140321116333
ENSG00000082641	31463	31126	31800	1.02165392276553	0.0309065774256009	0.924051721536647	1	protein_coding	NFE2L1	110.916245571162	106.560149394288
ENSG00000082684	32.5	20	45	2.25	1.16992500144231	0.331032048595645	1	protein_coding	SEMA5B	0.26822986849748	0.210701267018858
ENSG00000082701	6053	5800	6306	1.08724137931034	0.120672269781038	0.716079927282111	1	protein_coding	GSK3B	16.688300224752	18.6598777972168
ENSG00000082781	6575	5888	7262	1.23335597826087	0.302589258743194	0.360505352341458	1	protein_coding	ITGB5	41.4561903407628	50.4431295273263
ENSG00000082805	8411.5	9472	7351	0.776076858108108	-0.365728559329797	0.266503661587304	1	protein_coding	ERC1	15.6480223393213	11.9264321464901
ENSG00000082898	33432.5	34445	32420	0.94121062563507	-0.087410487176308	0.787195845650712	1	protein_coding	XPO1	109.221275209384	102.983520440711
ENSG00000082929	7.5	1	14	14	3.8073549220576	0.258542062893707	1	protein_coding	C4orf6	0.0351654190850306	0.239684951905689
ENSG00000082996	10121	9404	10838	1.15248830284985	0.204752108133008	0.532223703823209	1	protein_coding	RNF13	61.1942649400428	73.1215866474013
ENSG00000083067	14.5	14	15	1.07142857142857	0.0995356735509144	1	1	protein_coding	TRPM3	0.056868278129806	0.0764096111176488
ENSG00000083093	3662.5	3553	3772	1.06163805235013	0.0862919873438746	0.798776755189922	1	protein_coding	PALB2	13.9989369122822	15.217832201155
ENSG00000083097	2215.5	2260	2171	0.960619469026549	-0.0579630466874056	0.868580946070278	1	protein_coding	DOPEY1	5.78769072788931	6.05250929486329
ENSG00000083099	2728.5	3134	2323	0.74122527121889	-0.432016025663773	0.207826314404364	1	protein_coding	LYRM2	23.043243520034	14.8385734127716
ENSG00000083123	1880	2003	1757	0.877184223664503	-0.189048229804332	0.591338954499224	1	protein_coding	BCKDHB	15.6388309179027	13.3647565236056
ENSG00000083168	4183.5	4591	3776	0.822478762796776	-0.281949667350525	0.40107977737371	1	protein_coding	KAT6A	8.14259170114048	5.3639471869147
ENSG00000083223	2686	2418	2954	1.22167080231596	0.288855581515666	0.399908736732249	1	protein_coding	ZCCHC6	6.19001779208986	7.78507071989773
ENSG00000083290	375	362	388	1.07182320441989	0.100066955103922	0.829875941350146	1	protein_coding	ULK2	2.10323819229059	1.21299107459066
ENSG00000083307	10983	10907	11059	1.01393600440084	0.0199665980541633	0.951632984945679	1	protein_coding	GRHL2	29.8585726534731	30.628350516915
ENSG00000083312	14891	13773	16009	1.16234662019894	0.217040355035754	0.505541864673975	1	protein_coding	TNPO1	47.7605533856078	51.77163446268
ENSG00000083444	19417	16885	21949	1.29991116375481	0.37841303249246	0.244786744601687	1	protein_coding	PLOD1	85.0831399395022	106.794516768096
ENSG00000083454	806.5	730	883	1.20958904109589	0.274516973881087	0.479574210119506	1	protein_coding	P2RX5	5.60701047763126	7.13333592433924
ENSG00000083457	1234.5	1229	1240	1.00895036615134	0.012855204901576	0.974432176451175	1	protein_coding	ITGAE	28.6312248480843	28.3072082950559
ENSG00000083520	5485.5	5363	5608	1.04568338616446	0.0644460959870232	0.846719722078489	1	protein_coding	DIS3	17.8848971109141	17.7228553848877
ENSG00000083535	1250	1285	1215	0.945525291828794	-0.0808120455880972	0.826850864990951	1	protein_coding	PIBF1	5.85487108175171	5.15627983620424
ENSG00000083544	1226.5	1115	1338	1.2	0.263034405833794	0.47333152211137	1	protein_coding	TDRD3	7.13772367173263	10.1000192390456
ENSG00000083622	1	2	0	0	-Inf	0.895877460111534	1	antisense	AC000111.6	0.120994019301101	0
ENSG00000083635	950.5	1031	870	0.843840931134821	-0.244957026632018	0.518162254002533	1	protein_coding	NUFIP1	3.83342342742958	3.13140189377879
ENSG00000083642	4660	5340	3980	0.745318352059925	-0.424071311143905	0.205052157805163	1	protein_coding	PDS5B	17.1770768627725	11.858568391413
ENSG00000083720	2868	3686	2050	0.556158437330439	-0.846432161237905	0.0137829021786812	1	protein_coding	OXCT1	16.7927951855424	9.82481433179884
ENSG00000083750	823.5	759	888	1.1699604743083	0.22645979093464	0.558886412859137	1	protein_coding	RRAGB	6.54609814370995	8.72108715539173
ENSG00000083799	3542	3094	3990	1.289592760181	0.366915549660673	0.278055436171389	1	protein_coding	CYLD	11.6794962250014	15.3774340927051
ENSG00000083807	396	369	423	1.14634146341463	0.197036847059554	0.661850592293487	1	protein_coding	SLC27A5	5.97844514774843	5.37593157275631
ENSG00000083812	837	801	873	1.08988764044944	0.12417941122073	0.749403711490938	1	protein_coding	ZNF324	3.31376147705526	3.52472842123887
ENSG00000083814	2	1	3	3	1.58496250072116	0.907609922846485	1	protein_coding	ZNF671	0.00701608873733596	0.0236513392604447
ENSG00000083817	321	285	357	1.25263157894737	0.324962154976996	0.491955982033975	1	protein_coding	ZNF416	1.47284532770764	1.78650694984236
ENSG00000083828	147.5	144	151	1.04861111111111	0.0684797378827666	0.921173604702504	1	protein_coding	ZNF586	1.12630990369515	1.15033642919942
ENSG00000083838	834	822	846	1.02919708029197	0.0415192694382668	0.917365646166143	1	protein_coding	ZNF446	4.4749984947927	4.6214592654751
ENSG00000083842	91	90	92	1.02222222222222	0.0317088597273381	0.98227234694264	1	protein_coding	ZNF8	0.54499410606182	0.539563613144922
ENSG00000083844	797.5	752	843	1.12101063829787	0.164799969264445	0.673003929997019	1	protein_coding	ZNF264	5.70160542757371	5.98788258915478
ENSG00000083845	19837.5	20675	19000	0.918984280532044	-0.121887910840327	0.707629556223926	1	protein_coding	RPS5	450.431054707529	401.65779624763
ENSG00000083857	25850.5	25570	26131	1.02193977317169	0.0313101752316626	0.92317704207714	1	protein_coding	FAT1	52.0854665064904	59.4622338345083
ENSG00000083896	7062.5	7141	6984	0.978014283713766	-0.0320725592675902	0.923019688943253	1	protein_coding	YTHDC1	36.1574508564423	35.4320078195181
ENSG00000083937	3867.5	3758	3977	1.05827567855242	0.0817154953851558	0.808802776461161	1	protein_coding	CHMP2B	26.4717397454743	26.5226331579517
ENSG00000084070	1704.5	2036	1373	0.674361493123772	-0.568405935928595	0.109454982615354	1	protein_coding	SMAP2	10.0930966609335	6.66023002483179
ENSG00000084072	3328.5	3329	3328	0.99969960949234	-0.000433436999170978	1	1	protein_coding	PPIE	37.2189798801715	34.9162361160694
ENSG00000084073	6230	6318	6142	0.972143083254194	-0.0407594247709985	0.9025009136318	1	protein_coding	ZMPSTE24	27.064493185865	25.3184255574248
ENSG00000084090	16055	15638	16472	1.05333162808543	0.0749597220913353	0.818044198110258	1	protein_coding	STARD7	63.9014722719533	65.7713139136571
ENSG00000084092	1951	2033	1869	0.919331037875062	-0.121343646099574	0.730113368967745	1	protein_coding	NOA1	7.73856494426993	6.88702837191594
ENSG00000084093	4596	4171	5021	1.20378806041717	0.267581412778639	0.42383972438564	1	protein_coding	REST	8.46896618792588	8.94453547097999
ENSG00000084110	41.5	45	38	0.844444444444444	-0.243925582886089	0.83579425144939	1	protein_coding	HAL	0.362914745138022	0.198605419371884
ENSG00000084112	10070.5	9475	10666	1.12569920844327	0.170821384737178	0.602327994335249	1	protein_coding	SSH1	16.7596453926466	18.7979039844581
ENSG00000084207	54837	57245	52429	0.915870381692724	-0.126784659142688	0.694744116245613	1	protein_coding	GSTP1	1170.26058691687	1025.4974572649
ENSG00000084234	81998	74150	89846	1.21167902899528	0.277007582801321	0.390947921747917	1	protein_coding	APLP2	316.704125351214	370.426909170046
ENSG00000084453	225.5	221	230	1.04072398190045	0.0575874915529438	0.920829171567552	1	protein_coding	SLCO1A2	2.89776035726108	2.30492419856833
ENSG00000084463	13198.5	13456	12941	0.96172711058264	-0.056300506567067	0.863222464311427	1	protein_coding	WBP11	65.1319270855515	60.7358351787978
ENSG00000084623	10091.5	10794	9389	0.869835093570502	-0.201186179257611	0.539408861778496	1	protein_coding	EIF3I	112.800574795652	94.4221365061787
ENSG00000084628	29.5	29	30	1.03448275862069	0.0489096004809465	1	1	protein_coding	NKAIN1	0.249355707149595	0.154532252969072
ENSG00000084636	208	189	227	1.2010582010582	0.264306063069842	0.626397418508644	1	protein_coding	COL16A1	1.44323434030593	1.18722578398919
ENSG00000084652	8894.5	9217	8572	0.930020614082673	-0.104665400704061	0.750190436518363	1	protein_coding	TXLNA	24.0317821229655	21.6139895166016
ENSG00000084676	3175.5	3223	3128	0.970524356189885	-0.0431636757521929	0.899792047188959	1	protein_coding	NCOA1	7.00861683768785	6.579794889001
ENSG00000084693	5615	5901	5329	0.903067276732757	-0.147094625239652	0.658150040828518	1	protein_coding	AGBL5	32.3761205233811	30.6830108144187
ENSG00000084710	18	23	13	0.565217391304348	-0.823122237915921	0.631830725364207	1	protein_coding	EFR3B	0.0811412955181257	0.0519402337939376
ENSG00000084731	880.5	938	823	0.877398720682303	-0.188695492093751	0.62312812884176	1	protein_coding	KIF3C	3.99935911448861	3.37838295381876
ENSG00000084733	16707	16639	16775	1.00817356812308	0.0117440359748695	0.971410924016677	1	protein_coding	RAB10	86.9486102032444	89.484130365076
ENSG00000084734	9	10	8	0.8	-0.321928094887362	0.943047600562342	1	protein_coding	GCKR	0.200362682273589	0.162246781793486
ENSG00000084754	15586.5	17471	13702	0.784271077786045	-0.350575696946927	0.282214552414708	1	protein_coding	HADHA	78.0521063221527	59.648583723942
ENSG00000084764	2677	2671	2683	1.00449269936353	0.00646707862541136	0.986181401435807	1	protein_coding	MAPRE3	21.4606554565565	20.2687740203557
ENSG00000084774	8415	9967	6863	0.688572288552222	-0.538319973771504	0.102424230678653	1	protein_coding	CAD	21.6202646585594	14.4983755390625
ENSG00000085063	13698	11764	15632	1.32879972798368	0.410123683081321	0.209275714485186	1	protein_coding	CD59	110.914255879087	143.955096840607
ENSG00000085117	9438.5	7981	10896	1.3652424508207	0.449157179376797	0.171677768786356	1	protein_coding	CD82	78.7672228194131	101.647992432659
ENSG00000085185	759	883	635	0.719139297848245	-0.475656845988938	0.224535676708833	1	protein_coding	BCORL1	2.07667065231179	1.43917433836458
ENSG00000085224	3309.5	3388	3231	0.953659976387249	-0.068453124066835	0.840746434813649	1	protein_coding	ATRX	8.93812737640278	9.32609323046932
ENSG00000085231	3876.5	4173	3580	0.857895998082914	-0.221125333111777	0.511532210057325	1	protein_coding	TAF9	52.922860231406	44.9479664199224
ENSG00000085274	2962	2534	3390	1.33780584056827	0.419868748882897	0.218742874371202	1	protein_coding	MYNN	11.6155132013008	15.8216252209529
ENSG00000085276	8726	8764	8688	0.991328160657234	-0.0125653811858609	0.96987149810664	1	protein_coding	MECOM	28.3458662008903	27.4994098245631
ENSG00000085365	3179.5	2739	3620	1.32165023731289	0.40234043126519	0.236798513872368	1	protein_coding	SCAMP1	10.4699992346506	13.1409445954594
ENSG00000085377	7830.5	8239	7422	0.900837480276733	-0.150661241398522	0.647505552790395	1	protein_coding	PREP	43.4498278136263	37.8067009253791
ENSG00000085382	1120.5	1109	1132	1.02073940486925	0.0296145926701723	0.93876123660399	1	protein_coding	HACE1	4.33668983821429	4.42771791598737
ENSG00000085415	5002	4779	5225	1.09332496338146	0.128722269609141	0.699754371985244	1	protein_coding	SEH1L	24.8034579140545	27.4193505247422
ENSG00000085433	3503.5	3042	3965	1.3034188034188	0.382300712866844	0.258675724287649	1	protein_coding	WDR47	9.53554372886085	11.8219407980385
ENSG00000085449	8785.5	8317	9254	1.11266081519779	0.15401386688469	0.639383577070039	1	protein_coding	WDFY1	30.9955517911103	34.2407550792175
ENSG00000085465	99	88	110	1.25	0.321928094887362	0.656420373956085	1	protein_coding	OVGP1	0.52464444354074	0.809028623203071
ENSG00000085491	6713	7065	6361	0.900353857041755	-0.15143597403805	0.647047794724975	1	protein_coding	SLC25A24	26.3368393923565	23.1477429391733
ENSG00000085511	3908	4362	3454	0.791838606143971	-0.336721687111826	0.317368102488376	1	protein_coding	MAP3K4	12.6640088069728	10.6473115714611
ENSG00000085514	432	410	454	1.10731707317073	0.147068387785469	0.740119134087742	1	protein_coding	PILRA	6.61691826606376	7.14017730158611
ENSG00000085552	1713.5	1494	1933	1.29384203480589	0.371661489421999	0.294496322947038	1	protein_coding	IGSF9	4.77898229798815	5.98286650532977
ENSG00000085563	73.5	60	87	1.45	0.53605290024021	0.509778018510146	1	protein_coding	ABCB1	0.268311225544776	0.413437022522939
ENSG00000085644	1989	2238	1740	0.777479892761394	-0.363122730240303	0.299821994906639	1	protein_coding	ZNF213	10.4738966560558	8.07776169282106
ENSG00000085662	8088.5	7880	8297	1.05291878172589	0.0743941564772777	0.821434259673361	1	protein_coding	AKR1B1	80.4340655212253	83.5575916560566
ENSG00000085719	10020	10590	9450	0.892351274787535	-0.164316354883902	0.616256183621235	1	protein_coding	CPNE3	41.4190935067873	38.304625357608
ENSG00000085721	5373	6766	3980	0.588235294117647	-0.765534746362977	0.0220282113391929	1	protein_coding	RRN3	25.6008489192914	15.4218402976849
ENSG00000085733	33225	32636	33814	1.03609510969482	0.0511564431663359	0.874507635036806	1	protein_coding	CTTN	169.38300990966	188.307256454376
ENSG00000085741	45	72	18	0.25	-2	0.0549440208772969	1	protein_coding	WNT11	0.542767057366132	0.262413247033761
ENSG00000085760	3665	3835	3495	0.911342894393742	-0.133934122127497	0.691888748469212	1	protein_coding	MTIF2	24.1568213955375	20.368386656919
ENSG00000085788	3112.5	3441	2784	0.809067131647777	-0.305668680888253	0.369129053636449	1	protein_coding	DDHD2	20.7805981609239	17.690469627328
ENSG00000085831	267.5	286	249	0.870629370629371	-0.199869404710309	0.691360625974446	1	protein_coding	TTC39A	1.6818549551204	1.93346224960924
ENSG00000085832	3494.5	2982	4007	1.34372904091214	0.426242252147356	0.208072098914958	1	protein_coding	EPS15	9.13602971728654	12.9939859190744
ENSG00000085840	2107.5	2432	1783	0.733141447368421	-0.447836525818591	0.199217069573724	1	protein_coding	ORC1	10.1058043990789	7.17494280129419
ENSG00000085871	1769	1899	1639	0.863085834649816	-0.212424051050039	0.548232779224509	1	protein_coding	MGST2	38.1599868925473	32.4326753930859
ENSG00000085872	7805.5	8855	6756	0.762958780350085	-0.390322978837891	0.236486540137444	1	protein_coding	CHERP	32.9450337959566	26.0452633178316
ENSG00000085978	3232.5	2831	3634	1.28364535499823	0.360246670328369	0.288985362617409	1	protein_coding	ATG16L1	12.7549407639857	16.7437528461891
ENSG00000085982	4627	5367	3887	0.724240730389417	-0.465458780433867	0.164471991317068	1	protein_coding	USP40	32.4522062328318	24.6741726529992
ENSG00000085998	6107.5	5718	6497	1.1362364463099	0.184263085215317	0.578365084413993	1	protein_coding	POMGNT1	31.0016872011598	35.3477053223286
ENSG00000085999	2828.5	3108	2549	0.82014157014157	-0.286055130385508	0.403082321250056	1	protein_coding	RAD54L	16.3935206616706	15.9609547839705
ENSG00000086015	4372.5	4597	4148	0.902327604959756	-0.148276772003578	0.658381786566631	1	protein_coding	MAST2	13.2031823611181	12.4994554948112
ENSG00000086061	15734	16936	14532	0.858053849787435	-0.220859903592104	0.497811020520567	1	protein_coding	DNAJA1	118.251046059102	98.4508626780297
ENSG00000086062	13391.5	12221	14562	1.19155551918828	0.252846173845901	0.438619730400313	1	protein_coding	B4GALT1	37.4688084957893	43.1893637706805
ENSG00000086065	4692.5	4986	4399	0.882270356999599	-0.180707281581377	0.588892963279306	1	protein_coding	CHMP5	47.6935198841363	40.7762870793018
ENSG00000086102	3948	3994	3902	0.976965448172258	-0.0336205548349462	0.921127159174193	1	protein_coding	NFX1	13.7804724814013	12.7070478248336
ENSG00000086159	18	15	21	1.4	0.485426827170242	0.792157324199923	1	protein_coding	AQP6	0.134793129020456	0.137066627105474
ENSG00000086189	2228.5	2705	1752	0.647689463955638	-0.626625819113004	0.0717668156721091	1	protein_coding	DIMT1	19.31853025607	13.2516625057977
ENSG00000086200	3001	3188	2814	0.882685069008783	-0.180029300753939	0.597712930400775	1	protein_coding	IPO11	10.3116786113912	8.80635724242785
ENSG00000086205	9.5	10	9	0.9	-0.15200309344505	1	1	protein_coding	FOLH1	0.282755517566977	0.292596403957504
ENSG00000086232	19643.5	20037	19250	0.960722663073314	-0.0578080742468664	0.858913501494654	1	protein_coding	EIF2AK1	98.1798106255355	89.6089307476016
ENSG00000086289	1934	1583	2285	1.44346178142767	0.529532909808251	0.131735415572088	1	protein_coding	EPDR1	9.11773783916554	12.0111062925587
ENSG00000086300	1608	1752	1464	0.835616438356164	-0.259087221317131	0.467576258776413	1	protein_coding	SNX10	9.55742666447709	8.10006649458741
ENSG00000086475	7065	7871	6259	0.795197560665735	-0.330614763566697	0.316936629187655	1	protein_coding	SEPHS1	75.870389831588	61.9781909403546
ENSG00000086504	7165.5	7199	7132	0.990693151826643	-0.0134898153646362	0.967848230324071	1	protein_coding	MRPL28	96.4547996426939	93.2843990826283
ENSG00000086506	1.5	0	3	Inf	Inf	0.788064564633229	1	protein_coding	HBQ1	0	0.0993758591990838
ENSG00000086544	2555.5	2537	2574	1.0145841545132	0.0208885341567626	0.952779432505161	1	protein_coding	ITPKC	10.0076378388783	9.71083617211842
ENSG00000086548	853	904	802	0.88716814159292	-0.172720535960267	0.654661604136679	1	protein_coding	CEACAM6	4.41476500554238	3.79237871097108
ENSG00000086570	19621	16402	22840	1.39251310815754	0.477690908164856	0.142320685044631	1	protein_coding	FAT2	20.2253166214612	27.601069736809
ENSG00000086589	4887	4768	5006	1.04991610738255	0.0702740552261702	0.833674112260508	1	protein_coding	RBM22	29.3336769060458	30.8503169315738
ENSG00000086598	31060.5	29534	32587	1.10337238437056	0.141919777707786	0.661282932703559	1	protein_coding	TMED2	223.366939443801	232.84807122218
ENSG00000086619	958.5	856	1061	1.23948598130841	0.309741954513618	0.412916242508917	1	protein_coding	ERO1LB	2.75129541654342	3.39662213020806
ENSG00000086666	4250.5	3829	4672	1.22016192217289	0.287072614029856	0.392285303634619	1	protein_coding	ZFAND6	40.1342353931375	45.4953552750586
ENSG00000086696	13.5	9	18	2	1	0.62456180999427	1	protein_coding	HSD17B2	0.121440444622043	0.379273496047564
ENSG00000086712	6814	7039	6589	0.936070464554624	-0.0953109592697798	0.773279502307048	1	protein_coding	TXLNG	20.6908620615237	18.653272196137
ENSG00000086717	158	161	155	0.962732919254658	-0.0547924728403794	0.937133263084553	1	protein_coding	PPEF1	1.02721888251249	1.13511703674232
ENSG00000086730	182	182	182	1	0	1	1	protein_coding	LAT2	2.25413846977799	2.03045999539344
ENSG00000086758	11951	13475	10427	0.773803339517625	-0.369961139826677	0.258126965495226	1	protein_coding	HUWE1	22.4502201279084	17.3758903507701
ENSG00000086827	3279.5	3494	3065	0.877218088151116	-0.188992534338616	0.577797374907377	1	protein_coding	ZW10	15.3498226583551	13.0421352538894
ENSG00000086848	2005.5	2092	1919	0.917304015296367	-0.124528140051561	0.72268602481314	1	protein_coding	ALG9	12.6998762769546	12.1486814877495
ENSG00000086967	3	4	2	0.5	-1	0.916433245961503	1	protein_coding	MYBPC2	0.149231990553223	0.0947897141277961
ENSG00000086991	19.5	18	21	1.16666666666667	0.222392421336448	0.919485954481717	1	protein_coding	NOX4	0.0553796562988075	0.062535947026933
ENSG00000087008	490.5	519	462	0.890173410404624	-0.167841686941823	0.695682942221933	1	protein_coding	ACOX3	3.20894521314149	3.08592136431722
ENSG00000087053	5212	4831	5593	1.15773131856758	0.211300477553504	0.525886184826377	1	protein_coding	MTMR2	20.1043398440682	23.7244821522065
ENSG00000087074	7964	7611	8317	1.09276047825516	0.127977211895511	0.69766290785837	1	protein_coding	PPP1R15A	43.5542843079009	46.1891431357495
ENSG00000087076	57.5	57	58	1.01754385964912	0.0250909809628305	1	1	protein_coding	HSD17B14	0.877046046898118	0.819844542290696
ENSG00000087077	18685.5	18758	18613	0.992269964815012	-0.0111954098468407	0.972703861214967	1	protein_coding	TRIP6	153.598872865684	154.744791437854
ENSG00000087086	62308	50786	73830	1.45374709565628	0.539776309437814	0.0955016291026355	1	protein_coding	FTL	889.080237547659	1254.99520357419
ENSG00000087087	14817.5	16044	13591	0.847107953128896	-0.239382260489836	0.462800130053392	1	protein_coding	SRRT	114.445902759799	109.742098108023
ENSG00000087088	5325.5	5293	5358	1.0122803703004	0.0176089272075038	0.958390356722013	1	protein_coding	BAX	107.804661225114	107.532850122543
ENSG00000087095	2595	2349	2841	1.20945083014049	0.274352118177344	0.424961114269239	1	protein_coding	NLK	10.9782529978331	11.8435802569012
ENSG00000087111	9432	8851	10013	1.1312846006101	0.177961918043549	0.587682631186457	1	protein_coding	PIGS	63.8312920583263	72.3523861501794
ENSG00000087116	29	31	27	0.870967741935484	-0.199308808223407	0.900749793460278	1	protein_coding	ADAMTS2	0.199110782053866	0.167136654879485
ENSG00000087128	152	116	188	1.62068965517241	0.696607856550065	0.244714615882688	1	protein_coding	TMPRSS11E	0.729277738583235	1.14477344998514
ENSG00000087152	6864.5	6262	7467	1.19243053337592	0.253905222563522	0.442349106366136	1	protein_coding	ATXN7L3	33.4461164614386	38.7271740290328
ENSG00000087157	3914	3840	3988	1.03854166666667	0.0545590987896774	0.871867356969066	1	protein_coding	PGS1	29.0847610580444	30.3804806430061
ENSG00000087191	9728.5	11295	8162	0.722620628596724	-0.468689655022346	0.153634916599108	1	protein_coding	PSMC5	113.798608160844	81.923836614526
ENSG00000087206	4043	3999	4087	1.02200550137534	0.0314029622105292	0.926280645944619	1	protein_coding	UIMC1	32.8623747175644	33.8932813615258
ENSG00000087237	58.5	69	48	0.695652173913043	-0.523561956057013	0.564220606745104	1	protein_coding	CETP	0.606229527230537	0.377360534209677
ENSG00000087245	65.5	52	79	1.51923076923077	0.603341030036011	0.480662715618052	1	protein_coding	MMP2	0.384724308585354	0.386030041041046
ENSG00000087253	4382.5	4575	4190	0.915846994535519	-0.126821499472053	0.705367281754661	1	protein_coding	LPCAT2	23.0261945945332	22.8997096717557
ENSG00000087258	102.5	101	104	1.02970297029703	0.0422282353892975	0.966990665069622	1	protein_coding	GNAO1	0.256464275743961	0.542909599350065
ENSG00000087263	7763.5	7189	8338	1.15982751425789	0.21391026843259	0.516248899681326	1	protein_coding	OGFOD1	51.5218354565523	61.9976880463396
ENSG00000087266	5990	5490	6490	1.18214936247723	0.24141232899394	0.466742921497793	1	protein_coding	SH3BP2	20.9470379689067	21.0293080329259
ENSG00000087269	4949	5287	4611	0.872139209381502	-0.197369660969014	0.554232599205965	1	protein_coding	NOP14	20.9165299001003	17.4428857846726
ENSG00000087274	13038.5	12411	13666	1.10111997421642	0.138971668518345	0.670406810015572	1	protein_coding	ADD1	46.1658940499252	52.1510076531585
ENSG00000087299	2804	2935	2673	0.910732538330494	-0.134900665754336	0.693890708830733	1	protein_coding	L2HGDH	20.9239821468651	18.1027391347495
ENSG00000087301	4059	4257	3861	0.906976744186046	-0.14086253583985	0.675413461562028	1	protein_coding	TXNDC16	12.6470697864135	11.9838718467857
ENSG00000087302	20726.5	21164	20289	0.958656208656209	-0.0609145632632651	0.851332581648842	1	protein_coding	C14orf166	291.893423571594	272.160573567641
ENSG00000087303	5959.5	5704	6215	1.08958625525947	0.123780409495959	0.709211249508087	1	protein_coding	NID2	19.961137595245	19.9577997602814
ENSG00000087338	3610.5	4241	2980	0.702664465927847	-0.509092152246911	0.132359597895649	1	protein_coding	GMCL1	14.2279112728513	9.27662041430817
ENSG00000087365	30952.5	31822	30083	0.945352272013073	-0.0810760656765325	0.802378767388586	1	protein_coding	SF3B2	156.578761940836	141.508272579622
ENSG00000087448	3894	3974	3814	0.95973829894313	-0.0592870289369139	0.860831935835719	1	protein_coding	KLHL42	10.8945869516163	11.0452224761057
ENSG00000087460	134242	133002	135482	1.01864633614532	0.0266532490971858	0.934131027761513	1	protein_coding	GNAS	1188.6497491594	1188.10654614049
ENSG00000087470	14938	14854	15022	1.01131008482564	0.0162254198417572	0.960501480177901	1	protein_coding	DNM1L	67.4073023594547	72.1199817395103
ENSG00000087494	4420.5	4834	4007	0.828920148944973	-0.270694963334785	0.419141392139649	1	protein_coding	PTHLH	51.3960412263102	43.9727655249639
ENSG00000087495	202	197	207	1.0507614213198	0.0714351380429489	0.904018055496275	1	protein_coding	PHACTR3	1.5613666071659	1.55199368289687
ENSG00000087502	7753.5	7002	8505	1.2146529562982	0.280544174122243	0.39465006004904	1	protein_coding	ERGIC2	96.2266393189453	117.157445834716
ENSG00000087510	3173.5	3002	3345	1.11425716189207	0.156082233908135	0.646429080119401	1	protein_coding	TFAP2C	17.6103682188762	17.8961268938298
ENSG00000087586	11647	11995	11299	0.941975823259692	-0.0862380627679393	0.792126752005484	1	protein_coding	AURKA	79.7055702458745	72.8335949981521
ENSG00000087589	37.5	20	55	2.75	1.4594316186373	0.192964224522271	1	protein_coding	CASS4	0.123231035501833	0.245923306858232
ENSG00000087842	7202	8679	5725	0.659638207166724	-0.600253130779087	0.0697215174316425	1	protein_coding	PIR	97.081819774468	61.7749764396261
ENSG00000087884	219.5	220	219	0.995454545454545	-0.00657265392348616	1	1	protein_coding	AAMDC	7.05981415824712	6.92330297531107
ENSG00000087903	2108.5	2366	1851	0.782333051563821	-0.354145178469214	0.30980565727507	1	protein_coding	RFX2	16.5577132974758	13.4665367649474
[truncated: 55,774 more rows]
