# Supplementary material for: Co-activation of super-enhancer-driven CCAT1 by TP63 and SOX2 promotes squamous cancer progression
Source: Nat Commun. 2018 Sep 6;9:3619. doi: 10.1038/s41467-018-06081-9 (PMC6127298; doi:10.1038/s41467-018-06081-9)
Supplement: Supplementary file 9 — Supplementary Data 7 [file 41467_2018_6081_MOESM9_ESM.xls]

Ens_id	baseMean	baseMeanA	baseMeanB	foldChange	log2FoldChange	pval	padj	Biotype	Hugo_Symbol	140-scramble	140-shp63-ma
ENSG00000167767	3673.25033693322	1090.26291191931	6256.23776194713	5.73828357687928	2.52061926557057	5.58701871047192e-12	1.85265540439249e-07	protein_coding	KRT80	3.92248077863684	22.2968112222922
ENSG00000197978	83.8663778399466	167.732755679893	0	0	-Inf	7.68188571426919e-11	1.06354632762781e-06	protein_coding	GOLGA6L9	0.560262818109061	0
ENSG00000260415	97.297632378649	0	194.595264757298	Inf	Inf	9.62195109434087e-11	1.06354632762781e-06	protein_coding	AC068987.1	0	0.94344642275803
ENSG00000269751	136.020280205105	263.932424378655	8.10813603155409	0.0307204999561615	-5.02465449460089	2.89962772397731e-10	2.40379138317719e-06	lincRNA	CTC-273B12.8	3.43488588648053	0.850245834569885
ENSG00000050165	5225.31797152707	8508.73736349693	1941.8985795572	0.228224059175699	-2.13147720762601	2.16913521640288e-09	1.02755033965599e-05	protein_coding	DKK3	52.7260801595662	12.048378416439
ENSG00000109846	1524.30776530587	2539.42458783015	509.190942781597	0.200514299665297	-2.31822296882773	1.90151930053645e-09	1.02755033965599e-05	protein_coding	CRYAB	46.2302785053623	9.19354480462562
ENSG00000171401	6569.39975859631	10694.1965036791	2444.60301351356	0.228591555492042	-2.12915598562533	1.75600730536598e-09	1.02755033965599e-05	protein_coding	KRT13	100.29501004005	24.3384588103909
ENSG00000173175	758.562125038965	1292.52888200388	224.595368074048	0.173764293549746	-2.52479643857537	3.03108383742782e-09	1.25638425061383e-05	protein_coding	ADCY5	2.84776121540074	0.932226754041833
ENSG00000259952	66.5997706376046	133.199541275209	0	0	-Inf	5.73692907397923e-09	2.11373964547946e-05	antisense	AC009133.15	4.64408727045127	0
ENSG00000243135	65.3664415517231	130.732883103446	0	0	-Inf	7.88264665076183e-09	2.61388562939262e-05	protein_coding	UGT1A3	0.779739419522327	0
ENSG00000073282	27322.4632153274	43497.0502008711	11147.8762297837	0.256290396206234	-1.96414867636412	1.22217847875059e-08	3.68431257776087e-05	protein_coding	TP63	148.016933365291	35.6280370500926
ENSG00000135919	3920.42972832925	6275.17838896542	1565.68106769309	0.249503834097572	-2.00286610942081	2.3131679857787e-08	6.39205420070181e-05	protein_coding	SERPINE2	41.0033994143938	9.8704681734276
ENSG00000267580	66.3885128962416	131.966212189328	0.810813603155409	0.0061440999912323	-7.34658258948825	4.61642442073627e-08	0.000117754333685858	antisense	CTD-2540B15.11	3.54321304815667	0.0217274499218029
ENSG00000243414	85.5579438140441	2.46665817176314	168.649229456325	68.3715447024331	6.09532411505399	4.99328092962436e-08	0.000118269425447388	protein_coding	TICAM2	0.249351808742883	0.661300869849096
ENSG00000121742	7601.74909617101	11918.8922859595	3284.60590638256	0.275579796140271	-1.85945797272575	1.03576217700934e-07	0.000228972491930866	protein_coding	GJB6	87.7158462554049	23.9131130111606
ENSG00000059804	60038.9260250975	27238.0728616944	92839.7791885006	3.40845623183068	1.7691184574377	2.08853333193384e-07	0.000432848533043288	protein_coding	SLC2A3	101.631385438089	331.918377097437
ENSG00000015568	1856.05417508283	774.530665933624	2937.57768423204	3.79271966035208	1.92323273847456	2.77109663859591e-07	0.000540526850210825	protein_coding	RGPD5	5.18245433880951	10.0630346099462
ENSG00000268903	51.1831570640851	102.36631412817	0	0	-Inf	3.36027823557396e-07	0.000619037923842404	pseudogene	RP11-34P13.15	2.29582338741172	0
ENSG00000258064	50.5664925211443	101.132985042289	0	0	-Inf	3.97259789250033e-07	0.000693322874291111	protein_coding	RP11-293I14.2	2.20756823939591	0
ENSG00000130021	500.573181213192	832.497132970058	168.649229456325	0.202582354673876	-2.30341957688421	4.49381010424538e-07	0.000717257037093943	protein_coding	HDHD1	5.76782751212495	1.42288755140705
ENSG00000186847	46902.3735169619	71988.1854138212	21816.5616201026	0.303057529436128	-1.72233640827163	4.54233949908709e-07	0.000717257037093943	protein_coding	KRT14	741.188440607161	220.921274601821
ENSG00000122729	4203.12768086733	6498.41095350998	1907.84440822468	0.293586296999914	-1.76814346223628	6.30148298702257e-07	0.00094980534477122	protein_coding	ACO1	23.74142513122	6.72253750089188
ENSG00000234648	816.266760312187	1312.26214737799	320.271373246386	0.244060513279543	-2.03468919552383	8.39402955011752e-07	0.00121020008644303	pseudogene	AL162151.3	675.959500562781	163.54931544582
ENSG00000204775	373.195918284821	119.632921330512	626.758915239131	5.23901705541046	2.38929615865062	1.35735345118211e-06	0.00187541001838328	protein_coding	KM-PA-2	0.870388328079321	4.52792722342961
ENSG00000267469	78.4763286513973	150.466148477551	6.48650882524327	0.0431094228893021	-4.53585294064999	2.58601527067206e-06	0.00343009065501942	antisense	AC005944.2	5.01878308191241	0.216296408902173
ENSG00000100234	2580.76874919068	3938.01977121985	1223.51772716151	0.310693647630548	-1.68643535013052	3.35196712633056e-06	0.00423763225072938	protein_coding	TIMP3	11.6190154519505	3.58060419893089
ENSG00000257622	93.7174058890435	9.86663268705254	177.568179091034	17.9968368868183	4.16967145651407	3.45042432960474e-06	0.00423763225072938	processed_transcript	RP11-44N21.4	0.355348534575673	6.39820059801787
ENSG00000144476	818.333965249954	1288.82889474624	347.83903575367	0.269887676456973	-1.8895689925558	4.24980904762032e-06	0.00485943682824448	protein_coding	ACKR3	10.5819300413681	2.40399287098908
ENSG00000249590	48.5052411509588	96.1996686987623	0.810813603155409	0.00842844485976739	-6.89051782194935	4.23244393400771e-06	0.00485943682824448	protein_coding	RP4-539M6.19	0.968992602677477	0.00811552219793258
ENSG00000205363	764.821019463294	1201.26252964865	328.37950927794	0.273361984722846	-1.87111546739746	6.54388948067507e-06	0.00723317917263951	protein_coding	C15orf59	10.3394142984614	2.14200749916288
ENSG00000167600	15573.9433730699	23122.4537021076	8025.43304403223	0.347083970733638	-1.52664335569913	8.16622440922997e-06	0.00873522585193761	protein_coding	CYP2S1	133.696664373675	47.1225846195216
ENSG00000257181	65.4988614765219	3.6999872576447	127.297735695399	34.4049119175705	5.10454264508337	8.76742048142501e-06	0.00908523947387666	antisense	RP11-611O2.5	0.0789198704663822	2.7060511795882
ENSG00000125968	5896.23921720657	3010.55629863691	8781.92213577623	2.91704298629208	1.54450664631613	9.2063802658018e-06	0.00925101726102993	protein_coding	ID1	47.2180379592168	137.570141930998
ENSG00000186807	1562.04631925809	2369.22517397849	754.867464537685	0.318613643324616	-1.65012004919384	1.18806361207244e-05	0.0115871145224477	protein_coding	ANXA8L2	17.6408676922196	5.70820585975139
ENSG00000181625	1226.96760197554	1870.96022328234	582.974980668739	0.311591328032613	-1.68227301289484	1.36029289992934e-05	0.0128878035890448	protein_coding	SLX1B	24.6416537933725	7.84948971448374
ENSG00000142583	1084.62594618909	1660.06094959659	509.190942781597	0.306730269696022	-1.70495754880579	1.41740743108842e-05	0.01305589733747	protein_coding	SLC2A5	14.4499523341387	3.84211786925463
ENSG00000147400	3252.88553506067	4837.11667482751	1668.65439529383	0.344968812511295	-1.53546215638528	1.67450668663904e-05	0.0150072004672839	protein_coding	CETN2	49.5300037948801	16.9962063411219
ENSG00000120471	177.257214743977	305.865613298629	48.6488161893245	0.159052911063352	-2.65242131786546	1.90462614296999e-05	0.0166203691844434	protein_coding	TP53AIP1	3.96366642775575	0.396212876775229
ENSG00000239906	36.3832080335062	72.7664160670125	0	0	-Inf	2.0701366077446e-05	0.017601469208413	antisense	RP11-34P13.14	6.17531571122396	0
ENSG00000090263	1398.03586106297	2102.82609142807	693.245630697874	0.329673306567676	-1.60089101722538	2.56981761446055e-05	0.0208276932812896	protein_coding	MRPS33	52.9599259108531	17.0299849623202
ENSG00000140835	148.018855051726	35.7665434905655	260.271166612886	7.27694491030538	2.86333288890763	2.57519729955631e-05	0.0208276932812896	protein_coding	CHST4	0.228695117418548	1.64419635764998
ENSG00000182118	1649.85891148094	2462.95818450549	836.759638456382	0.339737655198716	-1.55750696510782	3.107277611603e-05	0.0245326965716085	protein_coding	FAM89A	24.5376807322771	8.25817263054839
ENSG00000197943	5862.86814025686	8574.10380504866	3151.63247546507	0.367575731192957	-1.44388657756231	3.31706919610863e-05	0.0255800033820842	protein_coding	PLCG2	32.0561454331191	13.6650999780637
ENSG00000244398	5060.54959242063	7402.44117346117	2718.65801138008	0.367265061305299	-1.44510643889161	3.55062000452489e-05	0.0261641243000101	pseudogene	RP11-466H18.1	635.973128133731	236.214123842986
ENSG00000267576	112.857068968938	22.1999235458682	203.514214392008	9.167338525807	3.19650294942136	3.52588651165271e-05	0.0261641243000101	sense_intronic	CTC-510F12.6	0.395464816873135	3.60966279731769
ENSG00000114455	397.2190131028	631.464491971363	162.973534234237	0.258088200217643	-1.95406391190818	3.87539104979807e-05	0.027936514611153	protein_coding	HHLA2	4.19494481022109	1.22250286825951
ENSG00000165434	5989.58913115912	3259.68877398498	8719.48948833326	2.67494539905834	1.41950944354679	4.30786835200343e-05	0.0300924661232069	protein_coding	PGM2L1	5.10789034381893	13.5474340724078
ENSG00000168930	57.3907254449678	3.6999872576447	111.081463632291	30.0221205904914	4.90795397915227	4.35596614569943e-05	0.0300924661232069	protein_coding	TRIM49	0.038241271873861	0.724161553421525
ENSG00000095596	222.676187699036	73.9997451528941	371.352630245177	5.0182960695055	2.32719758940132	4.88110389026317e-05	0.0330321234696177	protein_coding	CYP26A1	0.483628324498957	2.45684304356186
ENSG00000168685	593.775885229778	271.332398893945	916.219371565612	3.37674149972681	1.75563174069079	5.26161283571637e-05	0.0348950163264709	protein_coding	IL7R	1.47189095186572	4.97259427987176
ENSG00000142910	3673.00818370121	5351.41490364012	1994.6014637623	0.372724129912921	-1.42381987367724	5.678613243726e-05	0.0366455179707182	protein_coding	TINAGL1	39.6236740709316	13.9963346171608
ENSG00000183671	509.954127844099	226.932551802208	792.975703885989	3.49432330262226	1.80501309580812	5.74658303521516e-05	0.0366455179707182	protein_coding	GPR1	1.4935940833298	5.21457774369534
ENSG00000185585	5503.80273897823	7978.40585656786	3029.19962138861	0.379674796675699	-1.39716386079155	5.99046078023306e-05	0.0374799395231186	protein_coding	OLFML2A	18.9184689291068	6.95403161097421
ENSG00000005102	2582.89993932865	3777.68699005524	1388.11288860206	0.367450477569017	-1.44437826828492	6.15601564558398e-05	0.037802496075475	protein_coding	MEOX1	22.7001414399458	8.30207369209795
ENSG00000132386	900.265558076933	1352.96200721208	447.569108941785	0.330806856774972	-1.59593895671213	7.03543828104458e-05	0.042417296981716	protein_coding	SERPINF1	17.5502257516699	5.72935448960979
ENSG00000149527	6590.14851493614	9506.50059397512	3673.79643589716	0.386450976316719	-1.37164268386944	7.41935921213981e-05	0.0439332056204564	protein_coding	PLCH2	49.6611035086574	20.1724878895999
ENSG00000176907	54.1474710323462	3.6999872576447	104.594954807048	28.2690040596598	4.82114915161499	8.30744820293802e-05	0.0483289442823552	protein_coding	C8orf4	0.0291234887335686	0.81763015852791
ENSG00000115919	80.3560901181277	12.3332908588157	148.37888937744	12.030762192832	3.58865614030958	9.27091607890984e-05	0.0521056910468899	protein_coding	KYNU	0.0987429571632318	1.40934980885778
ENSG00000182093	1263.6312544966	1867.26023602469	660.002272968503	0.353460251675265	-1.50038010880659	9.14238683447572e-05	0.0521056910468899	protein_coding	WRB	19.9315116124038	8.02640256833576
ENSG00000068383	2112.75978000691	3066.05610750158	1159.46345251223	0.378161198575404	-1.40292675247384	0.000121283728889481	0.0613701089637472	protein_coding	INPP5A	15.8793861933509	6.01745397581885
ENSG00000165474	6342.7626291084	9084.70204660363	3600.82321161317	0.396361178731157	-1.33511242901973	0.000115130465058193	0.0613701089637472	protein_coding	GJB2	57.1259704664523	22.4708853678985
ENSG00000169508	81.7835682642239	13.5666199446972	150.000516583751	11.0565872114949	3.46683423879191	0.000123021943025351	0.0613701089637472	protein_coding	GPR183	0.116081721000319	1.27486542469783
ENSG00000183054	1585.60603824706	2317.42535237147	853.786724122645	0.368420377920242	-1.44057523348144	0.000117932148960123	0.0613701089637472	protein_coding	RGPD6	4.66982641868599	2.03342011128506
ENSG00000214514	577.925538454776	879.363638233558	276.487438675994	0.314417638681757	-1.66924594050682	0.000118186664010721	0.0613701089637472	pseudogene	KRT42P	9.36781955833824	3.29629106907476
ENSG00000239704	204.204515205527	70.2997578952493	338.109272515805	4.8095367983999	2.26589795619282	0.000116061011245969	0.0613701089637472	protein_coding	CDRT4	1.56804159647083	3.00084818655803
ENSG00000260914	35.2703917372603	0	70.5407834745205	Inf	Inf	0.000119025356169299	0.0613701089637472	protein_coding	RP11-343C2.11	0	1.32555329998782
ENSG00000268173	99.7456778260709	177.599388366946	21.891967285196	0.123266006074098	-3.02015310236595	0.000123998712321202	0.0613701089637472	protein_coding	PIK3R2	0.467172197005732	0.057113567757372
ENSG00000196139	5116.93610722382	7319.8081247071	2914.06408974054	0.398106622481603	-1.32877322410643	0.000136734123489856	0.0666779931606417	protein_coding	AKR1C3	87.9511856864409	34.6391406615484
ENSG00000189052	29.5998980611576	59.1997961223152	0	0	-Inf	0.000147493528551559	0.0698697915252812	protein_coding	CGB5	1.15700502832221	0
ENSG00000261771	29.5998980611576	59.1997961223152	0	0	-Inf	0.000147493528551559	0.0698697915252812	processed_transcript	DYX1C1-CCPG1	0.175220952229843	0
ENSG00000246228	236.157264237991	88.7996941834729	383.514834292508	4.31887562022581	2.11065576880998	0.00015030341511214	0.0701980457058953	antisense	CASC8	1.45363796802109	6.5843176291352
ENSG00000129226	477.574351199331	731.36414792777	223.784554470893	0.305982396190678	-1.70847944085494	0.000154455133673626	0.0711351698974645	protein_coding	CD68	7.00721712067386	1.87189065566559
ENSG00000260342	166.528442410323	278.732373409234	54.3245114114124	0.19489846388117	-2.35920537504452	0.000162587620612355	0.0738548698562422	protein_coding	RP11-1035H13.3	6.15622704470116	1.1960180615803
ENSG00000111906	1449.36259316542	2108.99273685748	789.732449473368	0.37445953969956	-1.41711825077802	0.000171854510763132	0.0759826076920729	protein_coding	HDDC2	42.4631446726159	15.3728815246415
ENSG00000174332	1116.4991053834	1637.86102605072	595.13718471607	0.363362443607984	-1.46051878159082	0.000171723488256466	0.0759826076920729	protein_coding	GLIS1	8.11099788844579	2.92477143137116
ENSG00000162551	5643.18233686121	8025.27236183136	3261.09231189105	0.406352851948177	-1.29919507517518	0.000181742539198512	0.0792971394713507	protein_coding	ALPL	45.3516318694222	18.4260801723702
ENSG00000184232	883.724221072004	1306.09550194858	461.352940195427	0.353230632451555	-1.50131763477286	0.000184792299574311	0.0795806838166774	protein_coding	OAF	9.35232000718386	3.94786147435297
ENSG00000106366	11174.0632921826	15816.2121973452	6531.91438701997	0.412988540209164	-1.27582634523487	0.000188726885436064	0.0802331220648703	protein_coding	SERPINE1	68.5144130390856	28.0755605936471
ENSG00000110076	2086.58017673744	3003.15632412162	1170.00402935325	0.389591450819819	-1.35996607556561	0.000194352917068656	0.0815790218986916	protein_coding	NRXN2	19.2739721751862	6.87021575140019
ENSG00000214814	134.564538264293	229.399209973972	39.729866554615	0.173190947602317	-2.52956457007993	0.000206481389871928	0.0855865361019141	protein_coding	FER1L6	0.527350399165127	0.0905746183434579
ENSG00000143199	354.086712459242	550.064772303179	158.108652615305	0.28743642671987	-1.7986851892578	0.000215826847936733	0.088355781204717	protein_coding	ADCY10	1.70895935576666	0.596139696152503
ENSG00000225968	2149.5774106583	3084.5560437898	1214.5987775268	0.393767777366918	-1.34458303680932	0.000221238997268296	0.0894668920660573	protein_coding	ELFN1	11.0328571159874	4.28874816794967
ENSG00000119782	344.659703936064	535.2648232726	154.054584599528	0.287810029543209	-1.79681122720064	0.000242190888730494	0.0945604115886655	protein_coding	FKBP1B	8.43410320931824	2.46748944354764
ENSG00000186919	199.762149069321	72.7664160670125	326.75788207163	4.49050399528692	2.16687737607902	0.000237382739222746	0.0945604115886655	protein_coding	ZACN	0.598003358362408	2.50265113502999
ENSG00000205531	4996.45815492786	7075.60896570255	2917.30734415316	0.412304772394032	-1.27821693448759	0.000242389474820162	0.0945604115886655	protein_coding	NAP1L4	65.6177511655412	28.4183107824617
ENSG00000071242	669.135363220581	995.296572306425	342.974154134738	0.344594931478519	-1.53702661324494	0.000255752727862137	0.0978131074544665	protein_coding	RPS6KA2	3.28857111222453	1.07954132154123
ENSG00000118523	179.82878106742	62.8997833799599	296.757778754879	4.71794595797332	2.23815889322544	0.000262526132793954	0.0978131074544665	protein_coding	CTGF	0.379485961129716	1.77724275791212
ENSG00000142619	2965.82856633253	4219.21880280084	1712.43832986422	0.405866206494779	-1.30092387249655	0.000262051928946545	0.0978131074544665	protein_coding	PADI3	18.2833358646323	7.36286748108662
ENSG00000159167	832.913068073986	439.065154573838	1226.76098157413	2.79402947101289	1.48234723816323	0.000259342991872593	0.0978131074544665	protein_coding	STC1	1.81796835397351	4.71331129039158
ENSG00000136155	2789.63603774331	1611.96111524721	3967.31096023941	2.46117038600586	1.2993445385505	0.000278313248364074	0.10254297017503	protein_coding	SCEL	8.51167999410313	20.4446138918042
ENSG00000166780	1292.20387966725	1866.02690693881	718.380852395692	0.384978828399739	-1.37714898674882	0.000304978087353695	0.111028881774434	protein_coding	C16orf45	17.5070950925234	6.62259033853991
ENSG00000171916	206.845957691567	334.232182273905	79.45973310923	0.237738127336022	-2.07255480032577	0.000308041529651625	0.111028881774434	protein_coding	LGALS9C	3.82785646315919	1.34716045176356
ENSG00000117054	2594.83452897507	3686.42063770001	1503.24842025013	0.407779949167173	-1.29413725613967	0.000313574410068105	0.111807821912456	protein_coding	ACADM	33.4093202521594	13.3226212306389
ENSG00000005001	1569.21360303686	889.23027092061	2249.1969351531	2.52937513342245	1.33878101999568	0.000341438693025332	0.119806775316876	protein_coding	PRSS22	13.8442501569545	36.2280239931957
ENSG00000180581	155.234331577175	257.765778949248	52.7028842051016	0.204460360952252	-2.29010692213953	0.00034323412711409	0.119806775316876	pseudogene	SRP9P1	34.40599878457	7.12219599298945
ENSG00000165672	3767.81089411338	5313.18170197779	2222.44008624897	0.418287988423526	-1.25743152480554	0.000352769673185168	0.12185252461271	protein_coding	PRDX3	49.4960174727566	20.3859699926632
ENSG00000231107	501.189156339726	249.132475348077	753.245837331374	3.02347510608151	1.59620770054375	0.0003586382245879	0.12260251059108	lincRNA	RP11-389K14.3	4.11087497706433	12.4685443778634
ENSG00000111799	148.062723484397	246.665817176314	49.4596297924799	0.200512703213866	-2.31823445529894	0.000373712815728629	0.125174918884458	protein_coding	COL12A1	0.452088134181079	0.105392824120795
ENSG00000172985	326.4052427515	504.431596125561	148.37888937744	0.294150664861417	-1.76537279774481	0.000373265878634329	0.125174918884458	protein_coding	SH3RF3	2.43451422656762	0.703862687258888
ENSG00000169594	1335.53628293861	1917.82672854584	753.245837331374	0.392760110243386	-1.34827968172242	0.000384594586414105	0.127531564854917	protein_coding	BNC1	5.69876261674519	2.2581499433479
ENSG00000157570	5549.32436402018	7761.3399374527	3337.30879058766	0.429991318185063	-1.21762056376519	0.000443745803471449	0.144260890618757	protein_coding	TSPAN18	33.7823006548043	14.6122480288501
ENSG00000269410	25.8999108035129	51.7998216070258	0	0	-Inf	0.000439459016960843	0.144260890618757	lincRNA	CTB-60E11.4	0.293297477369691	0
ENSG00000172428	1054.6727193914	1520.69476289197	588.650675890827	0.387093248596032	-1.36924694949419	0.000455959562343996	0.146792418323562	protein_coding	MYEOV2	79.510080821779	30.6179176565254
ENSG00000175591	1764.47447710537	2504.89137342546	1024.05758078528	0.408823149638171	-1.29045120359571	0.000474733344012791	0.151366900841001	protein_coding	P2RY2	14.815663699198	5.84893227226394
ENSG00000171346	77593.6184760564	107543.829630701	47643.4073214118	0.443013862208705	-1.17457625247984	0.000479810043579331	0.151528581381815	protein_coding	KRT15	828.662286135596	382.77416739357
ENSG00000255498	25.2832462605721	50.5664925211443	0	0	-Inf	0.000527921261939915	0.165149707980449	antisense	RP11-618K13.2	2.78422933538892	0
ENSG00000167191	1156.15458364584	1656.36096233895	655.948204952725	0.396017667565928	-1.33636330008457	0.000534052867754769	0.165506477521011	protein_coding	GPRC5B	6.63514454395493	2.58612397259807
ENSG00000130193	1593.93733915514	2261.92554350679	925.949134803476	0.409363224824776	-1.28854659131932	0.000543718593462356	0.166891788674086	protein_coding	THEM6	14.1677174270525	5.96105089500927
ENSG00000151468	1385.98896825929	1973.32653741051	798.651399108077	0.404723386609955	-1.30499187851809	0.000553621735649863	0.166891788674086	protein_coding	CCDC3	10.0643052652394	4.0410586777163
ENSG00000255168	338.247583402996	516.764886984377	159.730279821615	0.309096619845312	-1.69387021733008	0.000551678790227701	0.166891788674086	protein_coding	RP11-458D21.5	1.95034564000602	0.598070246270156
ENSG00000117114	2351.94697266693	1399.82851247558	3304.06543285829	2.36033585786525	1.23899215874042	0.00059668199251459	0.175097122759149	protein_coding	LPHN2	4.96983302549696	11.9915514979366
ENSG00000171951	1285.19602598556	738.764122443059	1831.62792952807	2.4793135912867	1.30994075951719	0.000592919046218193	0.175097122759149	protein_coding	SCG2	4.15133905670586	9.88638872334849
ENSG00000197775	445.296537225047	665.997706376046	224.595368074048	0.337231443778026	-1.56818903408875	0.000595908566658168	0.175097122759149	protein_coding	DHRS4-AS1	8.0255065944673	2.69072793671598
ENSG00000100364	9280.46790810971	12843.8891003706	5717.04671584879	0.445118037937886	-1.16774012922132	0.000639321995698654	0.184347107629281	protein_coding	KIAA0930	64.6404592536856	28.1196124914843
ENSG00000139211	304.624889207162	140.599515790499	468.650262623826	3.33322814085748	1.73692006524883	0.000636502707280855	0.184347107629281	protein_coding	AMIGO2	0.778807967530744	2.45726677750053
ENSG00000241468	6132.39002703546	8505.03737623929	3759.74267783163	0.442060688449801	-1.17768365080168	0.000649268477232766	0.185601230215849	protein_coding	ATP5J2	542.407328988073	238.788393438734
ENSG00000247844	1152.82578582747	1644.02767148013	661.623900174813	0.402440854039366	-1.31315132620458	0.000665074197195719	0.188494533153932	lincRNA	CCAT1	10.9719221216698	4.38383566190545
ENSG00000105928	969.035937760791	1389.96187978853	548.109995733056	0.394334552409774	-1.34250796697714	0.000671938116372924	0.188555203203976	protein_coding	DFNA5	10.1173255862647	4.64469408156164
ENSG00000158023	4726.75853835379	6563.7773950617	2889.73968164588	0.440255588774231	-1.1835867765874	0.000676660711136102	0.188555203203976	protein_coding	WDR66	39.9723832392412	19.2308740372462
ENSG00000114353	13302.2159340979	18354.4034560895	8250.02841210628	0.449484965928933	-1.15365523263484	0.000690367902276061	0.190771663662285	protein_coding	GNAI2	120.882047454536	55.8026227631047
ENSG00000074410	1939.91666760442	2724.42395071238	1155.40938449646	0.424093094686802	-1.23754710250291	0.000721087452138625	0.197613718288569	protein_coding	CA12	10.1367002647376	4.37580849007712
ENSG00000165390	812.859124677259	1171.66263158749	454.055617767029	0.387531022604884	-1.36761628936045	0.000738713913649279	0.200784863742706	protein_coding	ANXA8	10.7884682222588	4.33504443066025
ENSG00000143761	23887.3943556099	32850.9535315414	14923.8351796784	0.454289254202302	-1.13831691472361	0.000754312249762128	0.203357676439936	protein_coding	ARF1	278.569598836204	126.522670494992
ENSG00000180739	1084.84390951963	1545.3613446096	624.326474429664	0.404000317859241	-1.3075716668267	0.000767154503281536	0.205151962329159	protein_coding	S1PR5	10.2218730457349	4.12122820942857
ENSG00000147324	12292.1543195396	16923.7417164669	7660.5669226123	0.452652081965925	-1.14352550482278	0.000777644360016643	0.206293495825215	protein_coding	MFHAS1	39.4468140708522	17.0867708831619
ENSG00000111145	2460.71556844223	3433.58817509428	1487.84296179017	0.43332015545205	-1.20649475120526	0.000793470200566802	0.207176943707049	protein_coding	ELK3	13.0881369129281	6.13198318148839
ENSG00000260401	1987.97112947794	2784.85707592058	1191.0851830353	0.427700650541128	-1.22532669330383	0.000792753089371442	0.207176943707049	sense_overlapping	RP11-800A3.4	11.4168464463295	4.84472004057627
ENSG00000166200	3983.47985494195	5516.68100114825	2450.27870873564	0.444158128451806	-1.17085470092687	0.000834306982997529	0.216137652782797	protein_coding	COPS2	41.0587636264895	17.1951085958851
ENSG00000167711	332.275087033803	503.19826703968	161.351907027926	0.320652747826739	-1.64091632451495	0.000850103888061135	0.218522828900056	protein_coding	SERPINF2	3.14323056904044	1.09385071027885
ENSG00000106789	5356.00560736503	7390.10788260235	3321.90333212771	0.449506744001406	-1.15358533406555	0.000872670803768066	0.220898960709535	protein_coding	CORO2A	18.2739633991512	8.14648712845294
ENSG00000136695	315.233900772777	150.466148477551	480.001653068002	3.19009729380835	1.67360042497896	0.000868793230566483	0.220898960709535	protein_coding	IL36RN	1.2534938476904	2.52282593253435
ENSG00000122126	2341.52747282158	3258.4554448991	1424.59950074405	0.437200853236821	-1.19363187832556	0.000934880842896271	0.233459277152679	protein_coding	OCRL	9.24854627276369	3.87930876939577
ENSG00000181192	8967.67540980037	12314.7909225275	5620.55989707329	0.456407253069283	-1.13160637625827	0.000936371648410926	0.233459277152679	protein_coding	DHTKD1	34.483212991596	16.351069230192
ENSG00000166165	57559.3081895723	78593.8959978029	36524.7203813417	0.464727189276413	-1.10554404141649	0.00100727255011739	0.249262371357407	protein_coding	CKB	1331.64422123173	627.535357295331
ENSG00000178750	379.984429803155	192.399337397525	567.569522208786	2.94995570091859	1.56069328988298	0.00105930881572327	0.260197632069509	protein_coding	STX19	2.55129654554924	7.48484097685228
ENSG00000186297	306.055312834455	463.731736291469	148.37888937744	0.319967079596595	-1.6440046164807	0.00108155576854242	0.263708744741667	protein_coding	GABRA5	2.50805232973979	0.830182237880641
ENSG00000126259	143.923112062877	234.332526317498	53.513697808257	0.228366495463592	-2.1305770920596	0.00110998118143847	0.268664058222626	protein_coding	KIRREL2	1.12352976447266	0.261217758844346
ENSG00000064270	760.596616657628	1089.02958283342	432.163650481833	0.396833710758742	-1.33339350797639	0.00111998905112209	0.269122006776873	protein_coding	ATP2C2	6.36691478294508	2.46498287932939
ENSG00000106211	88958.6880952734	121059.883082877	56857.4931076699	0.469664199731182	-1.09029846688398	0.00116354666027081	0.275594337532716	protein_coding	HSPB1	2131.71715159476	992.792431731434
ENSG00000171570	89.6506787165068	154.166135735196	25.1352216978177	0.16303983736734	-2.61670357736232	0.00116030731099209	0.275594337532716	protein_coding	RAB4B-EGLN2	1.7332820915454	0.750454977431351
ENSG00000129691	6508.94670443615	8904.63600006492	4113.25740880739	0.461923138551357	-1.1142752797305	0.00121263340892905	0.285183857021895	protein_coding	ASH2L	59.6171500673879	26.0227428373565
ENSG00000253276	1538.69353369647	931.163459840583	2146.22360755237	2.30488383631355	1.20469404219585	0.00125353265743298	0.292726358594913	protein_coding	CCDC71L	2.99843165115685	6.85532168109318
ENSG00000130005	2375.33021548286	3280.65536844497	1470.00506252076	0.448082744886897	-1.1581629237315	0.00129757829864377	0.300892981699491	protein_coding	GAMT	49.7008479882772	21.8448550936185
ENSG00000112139	874.960001589227	1240.72906039686	509.190942781597	0.410396563629071	-1.28490944400101	0.00131640591376585	0.303139028475524	protein_coding	MDGA1	6.75838253842015	2.19629718385596
ENSG00000102931	3448.34964505375	4728.58371526993	2168.11557483756	0.458512676393167	-1.1249664746619	0.00140957069150113	0.322354235380534	protein_coding	ARL2BP	32.8235950501095	15.5729485609119
ENSG00000172201	278.838785604107	134.432870361091	423.244700847123	3.14837211844302	1.65460606870585	0.00146688942156745	0.333164748076552	protein_coding	ID4	0.809191050532445	2.52891165368448
ENSG00000148600	128.963231334381	210.899273685748	47.0271889830137	0.222984120149635	-2.16498712284543	0.00149785373655069	0.335600202054194	protein_coding	CDHR1	0.57192891412246	0.116012519258596
ENSG00000180251	346.42716224553	176.366059281064	516.488265209995	2.92850147763918	1.55016262239081	0.00149002306621104	0.335600202054194	protein_coding	SLC9A4	0.84715184466941	2.11289415297466
ENSG00000111652	3386.50019681302	4637.31736291469	2135.68303071135	0.460542780140673	-1.11859291939559	0.00151260488539191	0.336630724829501	protein_coding	COPS7A	43.0357365990296	20.065246356887
ENSG00000114019	11235.3363086561	7232.24175960951	15238.4308577027	2.10701347717744	1.07519954215469	0.00156130980916486	0.345153555146045	protein_coding	AMOTL2	23.5007077798251	48.2395537177611
ENSG00000003096	4173.648358201	5696.74704768696	2650.54966871503	0.465274242743712	-1.10384677216888	0.00157670761970783	0.346249169996765	protein_coding	KLHL13	24.059179185296	11.0795963532513
ENSG00000156475	277.368880463343	419.331889199733	135.405871726953	0.322908596303912	-1.63080224675075	0.00160762662388451	0.350716439789541	protein_coding	PPP2R2B	3.41962013371664	0.999956220327107
ENSG00000173599	1069.30753517808	1497.26151026022	641.353560095928	0.428351063392033	-1.22313442487	0.00164764171394362	0.357096727022029	protein_coding	PC	7.84187357726872	3.4789903360987
ENSG00000181035	2276.35518033007	3126.48923270977	1426.22112795036	0.456173369487103	-1.13234586750585	0.00170415992606327	0.366947682780896	protein_coding	SLC25A42	15.5417209374238	7.20040255909418
ENSG00000109452	1610.72490328532	2227.39232910211	994.057477468531	0.44628755539858	-1.16395451687718	0.0017166837645029	0.367259571812363	protein_coding	INPP4B	6.91173509931677	3.16567442118143
ENSG00000011028	5678.71236690208	7712.00677401744	3645.41795978672	0.472693822322422	-1.08102208477731	0.00175176510480562	0.36999064251818	protein_coding	MRC2	23.8552056628869	10.2918866435904
ENSG00000196739	7895.94213940201	10701.5964781944	5090.28780060965	0.475656862130959	-1.07200690333038	0.00174708073733677	0.36999064251818	protein_coding	COL27A1	26.15603731744	14.0224754954312
ENSG00000205220	553.830248804222	795.497260393611	312.163237214832	0.392412711843123	-1.34955631781546	0.00185107869141413	0.388492211438561	protein_coding	PSMB10	19.4063165199593	5.82887805791232
ENSG00000162344	473.406475983097	685.730971750152	261.081980216042	0.380735289744456	-1.393139797696	0.0018930090827121	0.394793592344234	protein_coding	FGF19	3.94073016336422	1.48924442916733
ENSG00000115112	9443.24804530533	12757.5560643589	6128.94002625173	0.480416468117611	-1.05764248908861	0.00193407351311356	0.396479925434582	protein_coding	TFCP2L1	18.2877294053219	8.71090684303951
ENSG00000124191	675.576499569961	959.53002881586	391.622970324062	0.408140400574391	-1.29286256923752	0.00193696465381189	0.396479925434582	protein_coding	TOX2	8.13817170801787	3.45697030809447
ENSG00000242515	20.9665944599866	41.9331889199733	0	0	-Inf	0.0019282803233254	0.396479925434582	protein_coding	UGT1A10	0.289611787136624	0
ENSG00000053918	545.636569366925	783.163969534795	308.109169199055	0.393415914399221	-1.34587277641569	0.00196380540621158	0.397691280292913	protein_coding	KCNQ1	3.61915811402278	1.329317652616
ENSG00000184500	2459.04725253243	1556.46130638254	3361.63319868232	2.15979233463586	1.11089260303976	0.00196686881688896	0.397691280292913	protein_coding	PROS1	6.43529714344216	14.018734646188
ENSG00000053108	848.47764360507	1192.62922604748	504.326061162664	0.422869111495837	-1.24171691243334	0.00197993705655627	0.397907350275188	protein_coding	FSTL4	9.31762413160702	4.11558319543771
ENSG00000137261	1429.71944593183	884.296954577084	1975.14193728658	2.23357315329802	1.15935350611732	0.00203471431162982	0.404204162276368	protein_coding	KIAA0319	2.57587419283067	5.674970852017
ENSG00000145730	16078.2078303076	21652.3254317368	10504.0902288783	0.485125270354656	-1.04357076287929	0.00204783773409016	0.404204162276368	protein_coding	PAM	124.761608351707	60.1108633086162
ENSG00000198830	23350.8649939755	31422.7584500906	15278.9715378605	0.486239028382197	-1.0402623977493	0.00204126242776483	0.404204162276368	protein_coding	HMGN2	418.342228090717	204.435122947025
ENSG00000134955	576.527076124991	823.863829368887	329.190322881096	0.399568850028613	-1.32348397837598	0.00207578549020801	0.407296135238448	protein_coding	SLC37A2	6.57226817165538	2.80999846068259
ENSG00000048052	1341.56392806442	828.797145712413	1854.33071041642	2.23737584040843	1.16180762454581	0.00213507638560491	0.416465487921522	protein_coding	HDAC9	3.18661550888369	7.47991722062618
ENSG00000117020	4620.39618784247	6250.51180724778	2990.28056843715	0.478405714707996	-1.06369347179858	0.00221793847856345	0.425126242480716	protein_coding	AKT3	18.4426523343194	9.99593087519456
ENSG00000147642	1564.75337619791	976.796636018201	2152.71011637761	2.20384677526418	1.1400239225248	0.00219725527532186	0.425126242480716	protein_coding	SYBU	4.78035774506072	12.5041036462897
ENSG00000166402	875.668163105491	1225.92911136628	525.407214844705	0.428578789730466	-1.22236764176477	0.00220873318531187	0.425126242480716	protein_coding	TUB	2.80058254003978	1.33065797433417
ENSG00000006695	1421.15670790966	1958.52658837993	883.786827439395	0.451250870262861	-1.14799838056577	0.0022421528639481	0.427297637750108	protein_coding	COX10	9.89557137862198	4.65654599738061
ENSG00000164924	77159.4519814681	103397.377243967	50921.5267189691	0.492483736785889	-1.02185201142647	0.0023129893985778	0.434864795000884	protein_coding	YWHAZ	589.437690551885	281.204767691539
ENSG00000176046	575.943187506344	330.53219501626	821.354179996429	2.48494456025993	1.31321366525626	0.00232120231348481	0.434864795000884	protein_coding	NUPR1	6.57215451525493	15.4362525226378
ENSG00000198053	807.931761901314	1133.42942992516	482.434093877468	0.425641051079221	-1.23229079618083	0.00230779279501681	0.434864795000884	protein_coding	SIRPA	4.00577346510395	1.68782356115045
ENSG00000166033	2743.50426593203	3728.35382661998	1758.65470524408	0.471697372896185	-1.08406652904254	0.00234814149297796	0.437440291613198	protein_coding	HTRA1	32.56030696347	16.0844818386561
ENSG00000189410	1378.37253445665	1898.09346317173	858.651605741578	0.452375829958743	-1.14440624542298	0.00238772440243598	0.442329280361883	protein_coding	SH2D5	17.0757166679814	7.78686521093211
ENSG00000185274	225.947705906373	107.299630471696	344.595781341049	3.21152812760102	1.68325993208923	0.00243526367044739	0.448629685066864	protein_coding	WBSCR17	0.390921750744036	1.24705884983497
ENSG00000138131	51.1147223394912	92.4996814411176	9.7297632378649	0.105186991849897	-3.24897179286183	0.00247508014702617	0.450954163051581	protein_coding	LOXL4	0.347402237134068	0.0362525825544786
ENSG00000198142	7563.26759913421	10170.0316421794	4956.50355608901	0.487363631744498	-1.03692949721032	0.00247122146862851	0.450954163051581	protein_coding	SOWAHC	29.6715624501256	14.3431480371518
ENSG00000128573	662.026988306412	934.863447098228	389.190529514596	0.416307355606452	-1.26427904564968	0.00250854319208928	0.452083110052611	protein_coding	FOXP2	2.79994636185895	1.16639366281562
ENSG00000134532	311.864932024534	161.566110250485	462.163753798583	2.86052411042182	1.51627950442755	0.00250163541696514	0.452083110052611	protein_coding	SOX5	1.0351290717392	2.08212868956339
ENSG00000164638	4273.24080991833	5764.58014741045	2781.90147242621	0.482585270963036	-1.05114421131228	0.00256853914443143	0.460393286645114	protein_coding	SLC29A4	28.1605101754254	13.3961426819864
ENSG00000114902	2916.93653110434	3950.35306207866	1883.52000013001	0.476797888829439	-1.06855024705298	0.00261219122141021	0.461060905406107	protein_coding	SPCS1	78.0590608590816	36.7398126449059
ENSG00000147408	264.227032066161	131.966212189328	396.487851942995	3.00446489571259	1.58710806546398	0.00261397618264017	0.461060905406107	protein_coding	CSGALNACT1	0.533853242119602	1.854047247725
ENSG00000168883	7210.04822786755	9686.56664051383	4733.52981522127	0.488669514275925	-1.03306899025123	0.00259160490398729	0.461060905406107	protein_coding	USP39	71.6961901404069	36.8740523932695
ENSG00000112079	5796.30822676387	3799.88691360111	7792.72953992663	2.05077933030948	1.03617226207825	0.00264832272602401	0.463579728168239	protein_coding	STK38	14.5941180966838	29.6927591831275
ENSG00000165209	18040.7722552541	24135.0168816164	11946.5276288918	0.494987332616761	-1.01453648970486	0.00267669578388231	0.463579728168239	protein_coding	STRBP	111.265129601679	57.3115321305449
ENSG00000166311	835.190778731519	504.431596125561	1165.94996133748	2.31141342115147	1.20877532441044	0.00269815704271623	0.463579728168239	protein_coding	SMPD1	4.05441482041669	7.43560543952418
ENSG00000188322	5781.6908960488	7771.20657013976	3792.17522195785	0.487977663150659	-1.03511298398303	0.0026937708595352	0.463579728168239	protein_coding	SBK1	21.0782064018998	10.2014449342807
ENSG00000259132	198.471540372413	91.266352355236	305.676728389589	3.34928175062594	1.74385174455261	0.00267323600068923	0.463579728168239	protein_coding	RP11-298I3.5	1.79986055260453	6.00534577937095
ENSG00000121039	4173.75947034102	2731.82392522767	5615.69501545436	2.05565774704398	1.03960008566774	0.00287104535069849	0.488224942713651	protein_coding	RDH10	13.2154140931931	24.7500137364517
ENSG00000128050	28624.1557692888	38197.435118838	19050.8764197395	0.498747530049316	-1.00361839820286	0.0028665019240502	0.488224942713651	protein_coding	PAICS	238.704514518425	115.145548330885
ENSG00000076706	1785.04237035296	2430.89162827257	1139.19311243335	0.468631797149624	-1.0934732490223	0.00291629556423176	0.491214190906637	protein_coding	MCAM	12.9505196450393	6.35392560151493
ENSG00000215298	152.472376301499	64.1331124658415	240.811640137156	3.75487218502637	1.90876379957257	0.00292100780109887	0.491214190906637	protein_coding	FP15737	0.316879102393921	1.1807694612414
ENSG00000269968	765.324628827373	1069.29631745932	461.352940195427	0.431454717146708	-1.21271894400236	0.00293306422797087	0.491214190906637	antisense	RP5-940J5.9	55.8340256609121	24.203549984032
ENSG00000127129	308.013912117749	453.865103604417	162.162720631082	0.35729277122927	-1.48482136936939	0.00297377214923824	0.495529067682111	protein_coding	EDN2	6.14898093186846	2.1779110923198
ENSG00000069011	16965.4922237068	22624.1887514115	11306.7956960022	0.499765795814304	-1.00067592875222	0.0030713438001874	0.50922880207107	protein_coding	PITX1	170.00529012261	85.5342203351552
ENSG00000075785	20705.7555720805	27589.5716511707	13821.9394929902	0.500984200398188	-0.997162989204618	0.00311803242382901	0.514397786936168	protein_coding	RAB7A	175.038056304125	87.7082906489343
ENSG00000169398	11320.318511638	15100.8813275339	7539.75569574214	0.499292427521741	-1.0020430685712	0.00318571065434468	0.52296121434688	protein_coding	PTK2	80.4654835221273	44.9354144710259
ENSG00000069188	6136.75505939829	8199.17176294066	4074.33835585593	0.496920722440708	-1.0089123889038	0.00337743506681051	0.535388611839476	protein_coding	SDK2	13.8947568356309	6.52986020218449
ENSG00000100439	6356.07192941946	8490.23742720871	4221.90643163021	0.497266003198008	-1.00791029373706	0.00337798162518869	0.535388611839476	protein_coding	ABHD4	49.3511266438122	26.5024616669279
ENSG00000108825	19.1166008311643	38.2332016623286	0	0	-Inf	0.0033805585457924	0.535388611839476	protein_coding	PTGES3L-AARSD1	0.252709850586281	0
ENSG00000155096	16326.7043389719	21737.4251386626	10915.9835392813	0.502174635203959	-0.993738934835532	0.00329108069496867	0.535388611839476	protein_coding	AZIN1	82.8801323766734	42.5701481992988
ENSG00000165410	6715.08569086938	4460.95130363363	8969.22007810513	2.01060703594754	1.00763114097305	0.00331989119193208	0.535388611839476	protein_coding	CFL2	51.8506290819047	99.2774982080502
ENSG00000175274	4337.40889176806	5810.21332358806	2864.60445994806	0.493029136868083	-1.02025518586437	0.00339057926677593	0.535388611839476	protein_coding	TP53I11	30.5331992305612	18.2293257006063
ENSG00000250722	79.4195621793515	23.4332526317498	135.405871726953	5.77836435491211	2.53066117594336	0.0032966927824008	0.535388611839476	protein_coding	SEPP1	0.234309786894119	1.02787365953081
ENSG00000255152	419.405588075502	235.565855403379	603.245320747624	2.5608351418954	1.35661437998518	0.00335803483992836	0.535388611839476	protein_coding	MSH5-SAPCD1	2.49573542672736	3.67448209955067
ENSG00000111913	1149.07083762878	722.730844326599	1575.41083093096	2.17980295610441	1.12419772807599	0.00348887974001777	0.543367128207369	protein_coding	FAM65B	3.22984285986959	6.98335811449239
ENSG00000127418	2066.88263276882	2793.49037952175	1340.27488601589	0.479785037328587	-1.05953992872839	0.0035037948364959	0.543367128207369	protein_coding	FGFRL1	14.322989986567	6.92271418593094
ENSG00000146729	11163.9877204242	14860.382155787	7467.59328506131	0.502516907491053	-0.992755957415411	0.00348070490202581	0.543367128207369	protein_coding	GBAS	109.186523636298	54.5463348613897
ENSG00000158292	2213.77526034594	2988.35637509104	1439.19414560085	0.481600574013535	-1.05409098325904	0.00350665155115733	0.543367128207369	protein_coding	GPR153	9.99195305073319	4.7734874269055
ENSG00000198729	4388.51245899399	5871.87977788214	2905.14514010583	0.494755555290618	-1.01521218843271	0.00353411745145786	0.54507597530392	protein_coding	PPP1R14C	38.7721346187211	19.0446057712444
ENSG00000101150	3355.75326509332	4500.41783438184	2211.0886958048	0.4913074245935	-1.02530205375632	0.00359587027077252	0.549488747367819	protein_coding	TPD52L2	28.3629009423834	13.0817917286987
ENSG00000183087	2939.8334610529	3949.11973299278	1930.54718911303	0.488855066354241	-1.03252129033303	0.00359397926518677	0.549488747367819	protein_coding	GAS6	25.1004073845254	12.4753114549625
ENSG00000145824	84866.351970296	112415.479519933	57317.224420659	0.509869500761198	-0.971800053089879	0.00372230005797599	0.563784388858833	protein_coding	CXCL14	925.067840956723	468.792278665905
ENSG00000203306	625.129767816856	875.663650975913	374.595884657799	0.427785125305039	-1.22504177606309	0.00372342524608216	0.563784388858833	pseudogene	AP001007.1	6.15177410278016	2.61297183426972
ENSG00000159228	5481.73379391916	7309.94149202005	3653.52609581827	0.499802371852999	-1.00057034701929	0.00375874912982978	0.565514999649089	protein_coding	CBR1	84.9839772324278	42.1962787018905
ENSG00000163961	10179.1290102667	13527.153413949	6831.10460658432	0.504992025856687	-0.985667487909747	0.00376896305556238	0.565514999649089	protein_coding	RNF168	36.5824062005098	17.953662906614
ENSG00000091592	103.537162057039	168.966084765775	38.1082393483042	0.225537801867936	-2.14855883436999	0.0038394940123722	0.573502799325505	protein_coding	NLRP1	0.582211448804637	0.172227709899418
ENSG00000171227	1037.36669328078	1422.02843602145	652.704950540104	0.458995709232259	-1.1234474277369	0.00390715203385403	0.58099175534798	protein_coding	TMEM37	12.4834257842125	5.66326956651395
ENSG00000002549	1891.69187094101	2551.75787868896	1231.62586319307	0.482657807576104	-1.05092737844503	0.00401925826078274	0.589728335962636	protein_coding	LAP3	20.3199515152611	9.8142321067486
ENSG00000137075	5012.76924507662	3348.48846816846	6677.05002198479	1.99404898223734	0.995700848834889	0.00401493560191271	0.589728335962636	protein_coding	RNF38	9.6461013898646	19.0046725463016
ENSG00000187134	7083.91764259823	9416.46757070577	4751.36771449069	0.504580691093972	-0.986843095461709	0.00399137209052108	0.589728335962636	protein_coding	AKR1C1	116.293701462031	55.3707227562393
ENSG00000249962	18.4999362882235	36.999872576447	0	0	-Inf	0.00407962026007345	0.593334244842262	pseudogene	RP11-80H5.5	1.07751744160963	0
ENSG00000267001	21.4865604836183	0	42.9731209672366	Inf	Inf	0.00406205552559657	0.593334244842262	protein_coding	AC006538.4	0	1.51477818179065
ENSG00000021300	139.465141288715	59.1997961223152	219.730486455116	3.71167640512006	1.89207093754561	0.00430374173558436	0.615138258413696	protein_coding	PLEKHB1	0.419729005946672	1.95013019529611
ENSG00000150165	417.443980705821	595.697948480797	239.190012930846	0.401529019095751	-1.31642383767367	0.00426333164987929	0.615138258413696	protein_coding	ANXA8L1	7.20839731248189	2.43628546902201
ENSG00000160844	65.0354230423208	112.232946815223	17.837899269419	0.158936388784185	-2.6534786246485	0.00427399376343011	0.615138258413696	protein_coding	GATS	0.572944510880459	0.0903713007939584
ENSG00000182054	10546.2296633279	13966.2185685229	7126.24075813289	0.510248405691863	-0.970728325427578	0.00429789000821295	0.615138258413696	protein_coding	IDH2	123.201648411114	62.5034052271676
ENSG00000131507	1942.39003136536	2613.42433298304	1271.35572974768	0.486471222335531	-1.03957363134407	0.00434238817868689	0.617998248949602	protein_coding	NDFIP1	9.32948336079782	4.57057551314388
ENSG00000074695	8324.65422321105	11022.2620405236	5627.04640589853	0.510516478850764	-0.969970564592168	0.0045009220283982	0.635108827496529	protein_coding	LMAN1	28.617718901394	16.5619645843665
ENSG00000147155	4083.65030431553	5434.04795239419	2733.25265623688	0.502986480830122	-0.991408470803777	0.00448617259195516	0.635108827496529	protein_coding	EBP	109.841919213337	53.4823651013113
ENSG00000058453	8763.20241984764	11592.0600782009	5934.34476149443	0.511931850030187	-0.965976327957993	0.00462315468136373	0.648225886669286	protein_coding	CROCC	52.8638545793349	30.9848710355628
ENSG00000091409	15034.5406302346	19847.9649790921	10221.1162813771	0.514970491541276	-0.957438328468687	0.00464046663194847	0.648225886669286	protein_coding	ITGA6	54.0577283263844	29.4876837215351
ENSG00000165996	925.824047279073	1267.86230028625	583.785794271894	0.460448894284569	-1.11888705595131	0.00465252596584108	0.648225886669286	protein_coding	PTPLA	26.522111255619	11.155907520376
ENSG00000128965	391.752382162475	223.232564544564	560.272199780387	2.50981392846267	1.32758041021795	0.0047262710090965	0.650303513118838	protein_coding	CHAC1	2.03735354397026	5.09612155808269
ENSG00000143344	592.347655062086	357.665434905655	827.029875218517	2.31230025187274	1.20932874375682	0.00469539733026425	0.650303513118838	protein_coding	RGL1	1.13542985767441	2.38443069155079
ENSG00000173805	3833.408710174	5097.34911194852	2569.46830839949	0.50407932671837	-0.988277307079411	0.00472085838039421	0.650303513118838	protein_coding	HAP1	20.5264493267255	10.5082353176385
ENSG00000163517	1901.21037643752	2550.52454960308	1251.89620327195	0.490838719222198	-1.02667903613396	0.00491325650693201	0.673237957726716	protein_coding	HDAC11	18.7654660996486	9.83623210121503
ENSG00000267022	59.2920451172356	14.7999490305788	103.784141203892	7.01246612332647	2.80992189619174	0.00495459974924143	0.676109167427349	protein_coding	ZNF223	0.0538366556121065	0.374524298561459
ENSG00000103187	5394.80120204566	7138.50874908251	3651.0936550088	0.511464478554862	-0.967294047276985	0.00508461294046786	0.683505159046631	protein_coding	COTL1	56.7440808776749	28.6768091803676
ENSG00000119335	32762.0324450584	43091.2849316161	22432.7799585007	0.520587399380188	-0.941787702606958	0.00505874558733953	0.683505159046631	protein_coding	SET	295.792683048676	162.218798378121
ENSG00000146950	994.742451525686	1355.42866538384	634.056237667529	0.467790193508982	-1.09606647672898	0.00509124771666218	0.683505159046631	protein_coding	SHROOM2	3.58205096567778	1.59009378485138
ENSG00000196743	6668.23811211549	8812.1363186238	4524.33990560718	0.513421461268742	-0.961784492353733	0.00506681181301921	0.683505159046631	protein_coding	GM2A	31.9160917112648	16.4846643614255
ENSG00000136848	5370.6426792165	7103.97553467783	3637.30982375516	0.512010465970744	-0.965754794330507	0.00516040013265123	0.688923203340642	protein_coding	DAB2IP	16.4387174516159	8.6410747598883
ENSG00000157404	797.453728822496	499.498279782035	1095.40917786296	2.19301891958659	1.13291825846659	0.00517315674402352	0.688923203340642	protein_coding	KIT	1.39818328950448	3.00788200184686
ENSG00000167183	176.528247043771	83.8663778399466	269.190116247596	3.20975011894906	1.68246098700948	0.00528733953524442	0.70131271595482	protein_coding	PRR15L	0.814029994706541	2.59608737258965
ENSG00000137959	333.117172518059	186.232691968117	480.001653068002	2.57742960161999	1.36593302321677	0.00535539321199979	0.707509318366187	protein_coding	IFI44L	1.57929435231847	3.9717166294974
ENSG00000128512	514.572782337775	308.332271470392	720.813293205158	2.33778089386396	1.22513972108058	0.00539498595391096	0.709911643776537	protein_coding	DOCK4	0.722884414868791	2.03237751755847
ENSG00000198780	1175.7688402735	1590.99452078722	760.543159759773	0.478030030790714	-1.06482684088234	0.00542066272631737	0.710471051401912	protein_coding	FAM169A	5.01439042128946	2.73609823974044
ENSG00000074317	1462.15412091246	1965.92656289522	958.381678929693	0.487496174586646	-1.03653719690004	0.00554928908767266	0.724466244674116	protein_coding	SNCB	24.6581448183634	12.6252136740035
ENSG00000084090	14014.1154792143	18413.6032522118	9614.62770621683	0.522148086636001	-0.937469066719206	0.00559636657481002	0.724904357893361	protein_coding	STARD7	79.3286371583051	45.9457024605992
ENSG00000166025	11189.1184925976	14713.6159945671	7664.62099062808	0.520920281829986	-0.940865485930999	0.00557718617225183	0.724904357893361	protein_coding	AMOTL1	30.0849613038315	14.8712886367198
ENSG00000115524	16733.9135056378	21968.0576777225	11499.7693335532	0.523476836334735	-0.933802395065309	0.00568330458974027	0.730458837968169	protein_coding	SF3B1	82.6267302258697	54.8644040672901
ENSG00000175785	2712.43747081649	3603.78758894594	1821.08735268705	0.505325940483549	-0.984713853490002	0.00566302958446404	0.730458837968169	protein_coding	PRIMA1	13.3641081707092	6.7189484617767
ENSG00000151503	4988.77109294103	6581.04400226404	3396.49818361801	0.516103247820486	-0.954268385405166	0.00582453002697498	0.742851598824963	protein_coding	NCAPD3	21.374977022833	15.0266695102663
ENSG00000171877	171.240849942113	81.3997196681835	261.081980216042	3.20740638027148	1.68140715566906	0.00582304751326838	0.742851598824963	protein_coding	FRMD5	0.338658573577508	1.03827182385423
ENSG00000090776	5579.11101613597	7350.64135185414	3807.5806804178	0.517992988388335	-0.948995525326576	0.00591691959965154	0.751743501626226	protein_coding	EFNB1	30.5856042675239	15.7191983257697
ENSG00000100433	1601.0130007502	2142.29262217628	1059.73337932412	0.494672561700545	-1.01545421600206	0.0061130956987872	0.770761419664576	protein_coding	KCNK10	9.19566108701283	4.64682759606035
ENSG00000112039	7436.45862018653	9772.89967652554	5100.01756384752	0.521853056171009	-0.93828446620994	0.0060943502605347	0.770761419664576	protein_coding	FANCE	53.6395330054301	27.7824538353924
ENSG00000101311	3105.31232034559	4105.75252689974	2104.87211379144	0.512664146219459	-0.963914090228229	0.00634105270106023	0.775292511993904	protein_coding	FERMT1	11.7733791864438	6.1203336594848
ENSG00000103888	303.029269730778	436.598496402075	169.46004305948	0.388137028542169	-1.36536202108922	0.00638283642262774	0.775292511993904	protein_coding	KIAA1199	0.985893433732118	0.999900171061918
ENSG00000130669	9645.37570450272	12645.3231175437	6645.42829146173	0.52552459353467	-0.928169813782167	0.00637108151767313	0.775292511993904	protein_coding	PAK4	70.7573624658635	35.7611585772573
ENSG00000131473	55257.674525532	72202.7846747646	38312.5643762994	0.530624470356334	-0.914236886249337	0.00636063798619018	0.775292511993904	protein_coding	ACLY	238.502446016109	129.614117479092
ENSG00000160179	2236.56953820762	2972.32309697458	1500.81597944066	0.504930295420538	-0.985843854333855	0.00622331219260995	0.775292511993904	protein_coding	ABCG1	15.2972113024293	7.53286261140501
ENSG00000163141	994.85707335293	641.331124658415	1348.38302204744	2.10247557026897	1.07208903717171	0.00619954342143543	0.775292511993904	protein_coding	BNIPL	5.01129254742572	10.3491874637427
ENSG00000171368	1904.77349424597	2538.19125874427	1271.35572974768	0.500890437380462	-0.997433025865865	0.00624943233696606	0.775292511993904	protein_coding	TPPP	6.71178210189512	3.33427262641761
ENSG00000198431	8698.72713375883	11414.4606898339	5982.99357768376	0.524159111872225	-0.931923277275777	0.00626557400893221	0.775292511993904	protein_coding	TXNRD1	58.7736755853221	27.1732699483474
ENSG00000255201	353.296015623621	202.265970084577	504.326061162664	2.49338067571021	1.31810316242541	0.0062772502724301	0.775292511993904	antisense	RP11-350N15.4	7.30476878773297	18.2227338940015
ENSG00000259316	24.2440662349052	46.8665052634996	1.62162720631082	0.0346009841611503	-4.85304311653069	0.00629146666850536	0.775292511993904	protein_coding	CTD-2116N17.1	0.774867622242025	0.012127682580838
ENSG00000196542	44.4519251567782	8.63330360117097	80.2705467123854	9.29777874387482	3.2168860949349	0.00645200449419671	0.780833828567748	protein_coding	SPTSSB	0.0385088369107191	0.476388678968975
ENSG00000106025	357.983856863487	205.965957342222	510.001756384752	2.47614587850244	1.30809631131813	0.00648498276764413	0.781133372703768	protein_coding	TSPAN12	1.74540874287492	3.21151897470515
ENSG00000117395	5233.8911752464	6880.74297013326	3587.03938035953	0.521315706156955	-0.939770768900474	0.00651667326533973	0.781133372703768	protein_coding	EBNA1BP2	80.0793361182057	42.5961250868609
ENSG00000148344	1682.60166793261	2244.65893630445	1120.54439956077	0.499204748408508	-1.0022964377849	0.0065487055974562	0.781133372703768	protein_coding	PTGES	18.2431859641634	9.04909177316942
ENSG00000166575	2629.90112058174	3481.68800944367	1778.11423171981	0.510704642948158	-0.969438919863204	0.00653844606505932	0.781133372703768	protein_coding	TMEM135	16.1382225343751	7.48635164775616
ENSG00000095370	192.948319237468	288.599006096287	97.297632378649	0.337137794390695	-1.56858972706199	0.00664771830277059	0.790101573189508	protein_coding	SH2D3C	1.45333457225426	0.577930549317059
ENSG00000074219	2357.41943196446	3124.02257453801	1590.81628939091	0.509220484626673	-0.973637638580367	0.00668424720049559	0.791605847030121	protein_coding	TEAD2	21.1086396102407	10.5226812567622
ENSG00000166292	121.981322777429	51.7998216070258	192.162823947832	3.70971980184905	1.89131022303239	0.00673442059014303	0.794709561456024	protein_coding	TMEM100	0.460686251863221	2.32946115950442
ENSG00000196839	1606.28328917071	2142.29262217628	1070.27395616514	0.499592793760305	-1.00117542755168	0.00683839693975988	0.804117881285239	protein_coding	ADA	22.4383766177929	10.9186666038629
ENSG00000109101	778.440469494629	1060.66301385815	496.21792513111	0.467837492820763	-1.09592060998391	0.00689368203071321	0.807754403316078	protein_coding	FOXN1	6.31521525125824	2.36934387125516
ENSG00000124208	209.72397623249	310.798929642155	108.649022822825	0.349579784421781	-1.51630633612925	0.00692068157443605	0.808062679606688	protein_coding	TMEM189-UBE2V1	1.57188421795054	0.545326008769689
ENSG00000070540	4252.53234971876	5584.51410087174	2920.55059856578	0.522973090552298	-0.935191380012711	0.00719655486048061	0.834397759348031	protein_coding	WIPI1	60.0518880097196	30.7426139081129
ENSG00000254852	16.6499426594012	33.2998853188023	0	0	-Inf	0.00718750817197729	0.834397759348031	protein_coding	NPIPA2	0.494205317080969	0
ENSG00000182256	352.933725233117	500.731608867916	205.135841598318	0.409672243504063	-1.28745794557797	0.00728192934663126	0.841354624161298	protein_coding	GABRG3	4.14972659311502	1.69180061983897
ENSG00000121005	3335.9130859235	2282.89213796678	4388.93403388023	1.92253237062227	0.943007889756963	0.00733391341133744	0.84290817653606	protein_coding	CRISPLD1	13.282884227615	25.497478870521
ENSG00000171943	337.180139582614	479.76501440793	194.595264757298	0.405605367030451	-1.30185135246478	0.00734621420443068	0.84290817653606	pseudogene	SRGAP2C	8.1584078962192	3.32845191876387
ENSG00000115525	745.488711366377	1015.02983768053	475.947585052225	0.468900092769513	-1.09264753039868	0.00746826443927235	0.851022848131516	protein_coding	ST3GAL5	6.96266678356164	3.27802858088817
ENSG00000263136	685.963098280645	937.330105269991	434.596091291299	0.463653187759414	-1.10888202096028	0.00744753465632903	0.851022848131516	protein_coding	PAGR1	12.6214263264719	5.82010385837369
ENSG00000118515	10273.9153640193	13398.8871890173	7148.94353902124	0.533547557955485	-0.906311222959348	0.00763677874272199	0.865775384352224	protein_coding	SGK1	81.4166443990356	44.2524094300099
ENSG00000204542	297.515762271397	167.732755679893	427.2987688629	2.54749745886469	1.34908070729977	0.00764994534424613	0.865775384352224	protein_coding	C6orf15	2.26557159827736	5.74017675326414
ENSG00000166106	524.405197662531	323.132220500971	725.678174824091	2.24576234984871	1.16720526752706	0.00770076450877288	0.868562418744588	protein_coding	ADAMTS15	0.768502764693551	1.71159151238753
ENSG00000060709	72.5953292555279	120.866250416394	24.3244080946623	0.201250622161793	-2.31293485159379	0.00785715755369637	0.87430652510259	protein_coding	RIMBP2	0.410589419654844	0.111287785157435
ENSG00000119326	6670.99116834239	8712.23666266739	4629.74567401738	0.53140724400385	-0.912110200485366	0.00780750940896672	0.87430652510259	protein_coding	CTNNAL1	50.402383860678	27.6041685228711
ENSG00000198018	1219.99916720213	807.830551252427	1632.16778315184	2.02043334536109	1.01466475740942	0.00779655809368781	0.87430652510259	protein_coding	ENTPD7	3.1828221906278	6.42269658596385
ENSG00000253161	337.990953185769	479.76501440793	196.216891963609	0.408985411755705	-1.2898787107987	0.00784945261291041	0.87430652510259	lincRNA	RP11-150O12.1	9.01515352937448	4.5726197716876
ENSG00000135932	3307.22571371523	4342.551711389	2271.89971604145	0.523171597492565	-0.934643874519418	0.00789540773763165	0.875624483544701	protein_coding	CAB39	16.3064546454282	9.30514209490707
ENSG00000100065	5113.13873203046	6684.6436454781	3541.63381858282	0.529816398063134	-0.916435598408486	0.00800027655401018	0.884297235103258	protein_coding	CARD10	25.9759794353265	12.7307283252657
ENSG00000172197	3016.19740010624	2070.75953519515	3961.63526501733	1.91313148517941	0.935936030243122	0.00810757231940953	0.893179727945581	protein_coding	MBOAT1	11.7147778053141	22.0306679347623
ENSG00000196502	4296.55580582523	5619.04731527642	2974.06429637404	0.529282657629256	-0.917889711200162	0.00829759463306866	0.911086880902506	protein_coding	SULT1A1	33.8704406571657	16.7946065382876
ENSG00000115641	2573.48189245944	3384.25501165902	1762.70877325986	0.52085577688064	-0.941044144232608	0.00834887724139874	0.912267139425135	protein_coding	FHL2	33.390967421158	16.7843500519184
ENSG00000144959	2856.93055871882	1962.22657563757	3751.63454180008	1.91192729136342	0.935027660147143	0.00836336581378893	0.912267139425135	protein_coding	NCEH1	6.81463807902331	12.3991613467002
ENSG00000006118	15222.9298306542	19771.4985757674	10674.361085541	0.53988629362793	-0.889272504079115	0.0084671627253739	0.91775897083281	protein_coding	TMEM132A	117.376505286874	68.4854430188795
ENSG00000163993	256.998144362356	141.83284487638	372.163443848333	2.62395811190776	1.39174468938233	0.00846906649803498	0.91775897083281	protein_coding	S100P	4.34761535161406	9.83236289922955
ENSG00000187902	1926.91093663483	2544.35790417367	1309.46396909598	0.514653998538487	-0.958325259392302	0.00850338514590521	0.918476389049566	protein_coding	SHISA7	5.72377382543957	3.02981763842914
ENSG00000105976	7807.44820801961	10158.9316804065	5455.96473563274	0.53706087483152	-0.896842470661723	0.0086334769664678	0.928810126386819	protein_coding	MET	31.5646889857166	17.1203765316984
ENSG00000112759	5150.46442157032	6717.9435307969	3582.98531234375	0.533345553727619	-0.906857539170543	0.00865507626820046	0.928810126386819	protein_coding	SLC29A1	45.9101328738443	25.062075701934
ENSG00000234471	16.0332781164604	32.0665562329208	0	0	-Inf	0.00868791234391281	0.92932636556177	lincRNA	AC147651.1	1.68785975593176	0
ENSG00000115841	532.515527153684	732.597477013651	332.433577293717	0.45377384952081	-1.13995462438242	0.00876976493374703	0.934498261572462	protein_coding	RMDN2	8.59280187732926	3.72775797585782
ENSG00000171617	409.550110502016	246.665817176314	572.434403827718	2.32068800768835	1.21455258040935	0.00879262538029579	0.934498261572462	protein_coding	ENC1	0.904998025035303	1.65592932667357
ENSG00000103150	412.847636439279	575.964683106692	249.730589771866	0.433586636640368	-1.20560780210187	0.00887084192481548	0.934620004522502	protein_coding	MLYCD	3.60829691766886	1.52658661255125
ENSG00000148411	4074.90789345905	2829.25692301232	5320.55886390579	1.88054991423012	0.91115459941549	0.0089065115026873	0.934620004522502	protein_coding	NACC2	6.12015577509948	11.3030122813082
ENSG00000170835	647.267210205712	881.830296405321	412.704124006103	0.468008556395084	-1.09539318867716	0.00886624651870261	0.934620004522502	protein_coding	CEL	5.21200566591673	2.42126915097501
ENSG00000267436	57.4762688507101	16.0332781164604	98.9192595849598	6.16962163734973	2.62518201633469	0.00890114971231974	0.934620004522502	antisense	AC005786.7	0.533427375695414	3.29005315606576
ENSG00000108479	2200.55751961339	2894.62336456404	1506.49167466275	0.520444798831244	-0.942182943227622	0.00895898662934753	0.937160872647206	protein_coding	GALK1	34.6668733320161	18.70580749353
ENSG00000143641	14280.3412814937	18512.2695790823	10048.412983905	0.54279746418878	-0.881514114017879	0.00910139756929746	0.949063972949383	protein_coding	GALNT2	59.5412138415101	32.7164612788035
ENSG00000138193	1171.77882006312	781.930640448914	1561.62699967732	1.99714260945289	0.997937354616947	0.00918272709067259	0.951560094770947	protein_coding	PLCE1	1.60234680780252	2.84058736981288
ENSG00000165092	12512.9366444178	8804.73634410851	16221.1369447271	1.84231944157886	0.88152323342988	0.00917925613403963	0.951560094770947	protein_coding	ALDH1A1	59.7535557426398	109.695129266451
ENSG00000136044	3739.25913773186	4879.04986374748	2599.46841171624	0.532781685842344	-0.908383603691667	0.0093816395029468	0.965380906003743	protein_coding	APPL2	26.3848007888577	14.5654985203432
ENSG00000182950	35.9264751884832	65.3664415517231	6.48650882524327	0.0992330111791481	-3.3330360576503	0.0094034388612548	0.965380906003743	protein_coding	ODF3L1	0.834616966276613	0.0823555364439236
ENSG00000185928	793.914362679176	1070.5296465452	517.299078813151	0.483217891706756	-1.04925422176671	0.00939731720225666	0.965380906003743	protein_coding	PAGR1	8.51575948518375	4.70679112560425
ENSG00000172954	2423.66587386553	3177.05572523092	1670.27602250014	0.52573079195164	-0.927603859131141	0.00957822499991151	0.977273664606356	protein_coding	LCLAT1	9.80392625509802	5.31254796035396
ENSG00000224712	18.2433060709967	0	36.4866121419934	Inf	Inf	0.00955088473823776	0.977273664606356	protein_coding	NPIPA3	0	0.482642025622633
ENSG00000000003	6009.37127869632	5585.74742995762	6432.99512743501	1.1516802734283	0.203740255008064	0.5517653005335	1	protein_coding	TSPAN6	38.1052418985912	42.1881478231028
ENSG00000000005	0.405406801577704	0	0.810813603155409	Inf	Inf	1	1	protein_coding	TNMD	0	0.00902923598952297
ENSG00000000419	2326.9232394996	2380.32513575143	2273.52134324777	0.955130586616293	-0.0662301012319241	0.852882049527444	1	protein_coding	DPM1	34.1726498097445	32.4894149539311
ENSG00000000457	1072.41918429268	864.563689202979	1280.27467938239	1.4808332750623	0.566409218762509	0.141615406116108	1	protein_coding	SCYL3	4.26024970795265	5.79492354631638
ENSG00000000460	1804.4625405256	1694.59416400127	1914.33091704992	1.12966924926131	0.175900434323438	0.630473255557887	1	protein_coding	C1orf112	9.86406060262017	9.71460337040253
ENSG00000000938	30.2738422151254	39.4665307482102	21.0811536820406	0.534152692987758	-0.904675884946012	0.487191683654684	1	protein_coding	FGR	0.432027386934283	0.176444409990125
ENSG00000000971	370.914447519306	492.098305266745	249.730589771866	0.507481101030205	-0.978573998614549	0.0377099972723812	1	protein_coding	CFH	2.18184859317838	1.31805403298501
ENSG00000001036	2890.67000559631	2705.92401442416	3075.41599676846	1.13654928237995	0.18466024280394	0.601182577953224	1	protein_coding	FUCA2	16.8692738198101	18.8515083461604
ENSG00000001084	19261.6436514095	20451.0629020882	18072.2244007309	0.883681424640557	-0.178401736500946	0.593269503692065	1	protein_coding	GCLC	99.0505650618829	90.3379462696528
ENSG00000001167	2273.11794209022	2425.95831192904	2120.27757225139	0.873995881060882	-0.194301614231331	0.586386726232975	1	protein_coding	NFYA	11.2087502664009	9.25514863612018
ENSG00000001460	2252.4630013937	2662.7574964183	1842.16850636909	0.691827366497701	-0.531516011604928	0.137570863009754	1	protein_coding	STPG1	15.6125425990523	10.6012327212082
ENSG00000001461	4013.57151783721	4828.48337122634	3198.65966444809	0.662456390242407	-0.594102610364687	0.0869562484946006	1	protein_coding	NIPAL3	19.0273872579818	11.8937234967567
ENSG00000001497	1387.65527852506	1424.49509419321	1350.81546285691	0.948276668949829	-0.076620054024977	0.83801472953962	1	protein_coding	LAS1L	8.1996119666452	7.92829696067473
ENSG00000001561	1.63873588745927	2.46665817176314	0.810813603155409	0.328709349530928	-1.6051156030871	0.939736790500284	1	protein_coding	ENPP4	0.00719980887600015	0.00234738387428744
ENSG00000001617	12960.7349351682	16027.111471031	9894.35839930545	0.617351318557278	-0.695836371644444	0.039211183541301	1	protein_coding	SEMA3F	83.5946520651846	52.8058659876933
ENSG00000001626	8.12524471270254	2.46665817176314	13.7838312536419	5.58805894202578	2.48234723816323	0.428841820077698	1	protein_coding	CFTR	0.487406099378476	1.61779754184281
ENSG00000001629	10446.2292349589	9543.50046655157	11348.9580033663	1.18918189852272	0.249969408124204	0.45945646038272	1	protein_coding	ANKIB1	26.2198517418076	30.3635808158222
ENSG00000001630	21338.6734239581	22515.6557918539	20161.6910560624	0.895452090867228	-0.159311848736693	0.632979075518096	1	protein_coding	CYP51A1	105.212225723892	93.421456392781
ENSG00000001631	5470.22786113862	5358.81487815541	5581.64084412183	1.04158120238017	0.0587753172513364	0.865199420195149	1	protein_coding	KRIT1	34.1688363803201	38.1543763545976
ENSG00000002016	1062.84784870954	1033.52977396875	1092.16592345034	1.056733875461	0.079612098675847	0.839440342397954	1	protein_coding	RAD52	13.6311418307273	13.5327890766715
ENSG00000002079	41.202717176575	36.999872576447	45.4055617767029	1.22718157158213	0.295348723361981	0.8098889090376	1	pseudogene	MYH16	0.569253382385148	0.159743785127967
ENSG00000002330	2757.61397675428	3015.48961498043	2499.73833852812	0.828965991495993	-0.270615178819526	0.44292550865392	1	protein_coding	BAD	53.6113879700601	44.687289285415
ENSG00000002586	4003.74292522563	3703.68724490235	4303.79860554891	1.16203078741936	0.216648292725939	0.53277665984212	1	protein_coding	CD99	46.6107564202742	54.06925268268
ENSG00000002587	227.705450540275	214.599260943393	240.811640137156	1.12214571046765	0.166260021864933	0.766188020569759	1	protein_coding	HS3ST1	0.356984195983772	0.565495312073401
ENSG00000002726	5.27028842051016	0	10.5405768410203	Inf	Inf	0.313883281415459	1	protein_coding	AOC1	0	0.12459469571536
ENSG00000002745	36.9031740571379	30.8332271470392	42.9731209672366	1.39372764201114	0.47894866170137	0.69868165455151	1	protein_coding	WNT16	0.236390922331853	0.212941950539566
ENSG00000002746	39.7410216681818	30.8332271470392	48.6488161893245	1.57780487774845	0.657918802746689	0.570329790663086	1	protein_coding	HECW1	0.0668782024174229	0.302928687422498
ENSG00000002822	3763.81423091901	3947.8864039069	3579.74205793113	0.906749002298686	-0.141224842096858	0.683886230665105	1	protein_coding	MAD1L1	23.9991200557966	26.0212446189369
ENSG00000002834	19437.0644089134	19177.0339563725	19697.0948614543	1.0271189437462	0.0386032601531958	0.90926226554768	1	protein_coding	LASP1	64.8321645369019	66.1346285139262
ENSG00000002919	2011.65142386173	1990.59314461285	2032.70970311061	1.02115779340029	0.0302058144690541	0.935778941020518	1	protein_coding	SNX11	14.351602680141	14.394800324402
ENSG00000002933	3.85991895556242	1.23332908588157	6.48650882524327	5.25934959249485	2.3948843969129	0.691409070827571	1	protein_coding	TMEM176A	0.0214158165833463	0.157973870305277
ENSG00000003056	11011.6267066834	9142.66851364006	12880.5848997268	1.40884303970007	0.494510888822776	0.143114982328132	1	protein_coding	M6PR	56.296815405429	83.2774301131168
ENSG00000003137	1009.03810177578	932.396788926465	1085.67941462509	1.16439634661882	0.219582218016133	0.573069078271834	1	protein_coding	CYP26B1	5.33580722542856	5.19960508773888
ENSG00000003147	394.000324982101	430.431850972667	357.568798991535	0.830721049530884	-0.267563983739236	0.564198197380615	1	protein_coding	ICA1	4.00901622166254	4.06827365632326
ENSG00000003249	2297.78076369987	2913.12330085226	1682.43822654747	0.577537595492528	-0.792013231362612	0.0271870404065206	1	protein_coding	DBNDD1	20.3960408018665	11.7123823730747
ENSG00000003393	2930.43183344843	2973.55642606046	2887.30724083641	0.970994602803513	-0.0424648183265679	0.903917213482311	1	protein_coding	ALS2	7.9164855205308	7.94551846776964
ENSG00000003400	368.723032289111	351.498789476247	385.947275101974	1.09800456404717	0.134884051168735	0.780293345039803	1	protein_coding	CASP10	1.64938133335024	1.33356243860901
ENSG00000003402	1468.19436258984	1404.76182881911	1531.62689636057	1.09031073092875	0.124739351593153	0.738925590401797	1	protein_coding	CFLAR	5.68105764679018	7.49862058892573
ENSG00000003436	317.636573744335	292.298993353932	342.974154134738	1.17336755149015	0.230655001134586	0.642374310713367	1	protein_coding	TFPI	0.528247263881361	0.766142578619912
ENSG00000003509	2243.27407296859	2185.45914018214	2301.08900575505	1.0529087290844	0.0743803824184284	0.83740061404868	1	protein_coding	NDUFAF7	20.1912298550614	22.6301239026508
ENSG00000003756	7798.88503100179	7959.90592027964	7637.86414172395	0.959542011955793	-0.0595821210739012	0.859960031895502	1	protein_coding	RBM5	52.6004465690014	52.6145375083277
ENSG00000003987	36.2522921519002	24.6665817176313	47.8380025861691	1.93938516223248	0.955599351387374	0.426299506473196	1	protein_coding	MTMR7	0.130921129461674	0.184848641439151
ENSG00000003989	37.605382005821	44.3998470917364	30.8109169199055	0.693941960120848	-0.527113091085831	0.657238835094279	1	protein_coding	SLC7A2	0.0779136629870162	0.0584079264143826
ENSG00000004059	11216.1545323668	12123.6249142158	10308.6841505179	0.850297186151825	-0.233960931221722	0.486884602667844	1	protein_coding	ARF5	217.176778579482	184.205693274786
ENSG00000004139	135.964504637271	109.76628864346	162.162720631082	1.47734539115024	0.563007155721222	0.388785829741406	1	protein_coding	SARM1	0.206459049041526	0.684603927467012
ENSG00000004142	5432.98401750171	5103.51575737793	5762.45227762549	1.12911423253567	0.175191451014273	0.610135338408589	1	protein_coding	POLDIP2	33.6436801190759	37.6686151838631
ENSG00000004399	6485.78142495076	6909.10953910854	6062.45331079299	0.87745798159327	-0.188598053456975	0.579397945991778	1	protein_coding	PLXND1	31.7286836777323	32.4340681206034
ENSG00000004455	24022.1404456236	24572.8487071043	23471.4321841428	0.955177499520308	-0.0661592424898382	0.84213801618728	1	protein_coding	AK2	298.38262793472	294.561768533926
ENSG00000004468	17.3409954945174	16.0332781164604	18.6487128725744	1.1631253906479	0.218006634828816	0.94014364072396	1	protein_coding	CD38	0.0381387548237056	0.125483782860359
ENSG00000004478	19495.6810058335	19386.6999009724	19604.6621106946	1.01124287324999	0.0161295352751543	0.962693249948694	1	protein_coding	FKBP4	130.287909933077	132.340671811562
ENSG00000004487	14473.0140440043	14318.950687085	14627.0774009236	1.02151880543289	0.0307157633027099	0.928271723658382	1	protein_coding	KDM1A	70.5219780061546	73.2923048381961
ENSG00000004534	7336.49153194788	6787.00995960627	7885.9731042895	1.1619215458978	0.216512659822232	0.524828297266919	1	protein_coding	RBM6	40.2515131217251	47.28544014396
ENSG00000004660	2272.07650599976	2684.95741996417	1859.19559203535	0.692448818074799	-0.530220655694518	0.138290155315615	1	protein_coding	CAMKK1	10.2715657811502	7.10994087682381
ENSG00000004700	5890.05590209166	6269.01174353601	5511.10006064731	0.879101888161211	-0.185897711058753	0.585863162823309	1	protein_coding	RECQL	31.3666046279968	26.9862664693922
ENSG00000004766	1722.073462832	1710.62744211773	1733.51948354626	1.01338224844575	0.0191784623097833	0.960983833587689	1	protein_coding	CCDC132	8.12129153036272	8.56804437644981
ENSG00000004776	20.4585355715182	27.1332398893945	13.7838312536419	0.50800535836598	-0.977084380474063	0.548139642375032	1	protein_coding	HSPB6	0.304677603300096	0.131165573778792
ENSG00000004777	5179.59135533729	5335.38162552366	5023.80108515091	0.941601077065941	-0.0868121242595149	0.79974610202667	1	protein_coding	ARHGAP33	51.6309609600922	47.5151051530909
ENSG00000004779	3615.1608506216	3995.98623825628	3234.33546298692	0.80939604646844	-0.305082292771928	0.380369857246335	1	protein_coding	NDUFAB1	96.2732277056476	77.5037862072821
ENSG00000004809	90.5648964281494	81.3997196681835	99.7300731881152	1.22518939370619	0.293004782893682	0.713146948112209	1	protein_coding	SLC22A16	0.726422903443574	0.838738825502914
ENSG00000004838	99.0955479424296	83.8663778399466	114.324718044913	1.36317700834885	0.44697290806135	0.550894966198505	1	protein_coding	ZMYND10	0.707760229722377	1.2424032443958
ENSG00000004846	21.834687674169	20.9665944599866	22.7027808883514	1.08280726904306	0.11477647772016	0.978274837293331	1	protein_coding	ABCB5	0.048608975508893	0.0554687156534423
ENSG00000004864	3945.5413861775	3699.9872576447	4191.09551471031	1.13273241848358	0.179807098475757	0.605139263479188	1	protein_coding	SLC25A13	18.9984421404982	20.5964179441231
ENSG00000004866	1427.91106467089	1354.19533629796	1501.62679304382	1.10887015543038	0.149090441167933	0.690681742778041	1	protein_coding	ST7	10.2902416259713	10.4003422341879
ENSG00000004897	9161.61922844641	10379.6975867793	7943.54087011354	0.765295983211621	-0.385910267440485	0.253802819478558	1	protein_coding	CDC27	49.3065143845507	40.8304476654654
ENSG00000004939	23.0509080789022	20.9665944599866	25.1352216978177	1.19882233358338	0.261617866049431	0.893088116620601	1	protein_coding	SLC4A1	0.156639415169947	0.159906707783907
ENSG00000004948	2.04414268903698	2.46665817176314	1.62162720631082	0.657418699061856	-0.605115603087105	1	1	protein_coding	CALCR	0.0123753117924886	0.00609042304436069
ENSG00000004961	1290.34204150846	1246.89570582626	1333.78837719065	1.06968720074852	0.0971889836324846	0.798784953093587	1	protein_coding	HCCS	14.7856632930429	14.6886234342374
ENSG00000004975	8570.36283147503	9945.56574854896	7195.1599144011	0.723454059458694	-0.467026688766797	0.168165642357476	1	protein_coding	DVL2	60.4357919427851	44.1985887418431
ENSG00000005007	16118.7602916308	14961.5151408293	17276.0054424323	1.15469625100247	0.207513392935672	0.536783123050177	1	protein_coding	UPF1	40.8485435561754	47.1434233115329
ENSG00000005020	13992.1927408895	13353.2540128397	14631.1314689393	1.09569783176976	0.131849991079102	0.695587409280815	1	protein_coding	SKAP2	57.111142481961	59.1315744033509
ENSG00000005022	28177.1612735264	34451.8146850157	21902.507862037	0.63574322752767	-0.653483906692843	0.0509510797013084	1	protein_coding	SLC25A5	412.732433266787	261.473757783204
ENSG00000005059	1486.27397685493	1848.76029973647	1123.7876539734	0.60786011801183	-0.718188728897751	0.0530929433241049	1	protein_coding	CCDC109B	13.1325205531746	8.88462799421914
ENSG00000005073	310.157009390885	236.799184489261	383.514834292508	1.61957835758468	0.695618269531134	0.159456159679839	1	protein_coding	HOXA11	1.49408732133759	2.3766137793566
ENSG00000005075	3655.24178984796	4338.85172413135	2971.63185556457	0.684889008545112	-0.546057887537892	0.116946426120888	1	protein_coding	POLR2J	84.5491481460967	55.3302321925074
ENSG00000005100	2955.98662514778	2654.12419281713	3257.84905747843	1.22746669741196	0.295683883089563	0.401282267646618	1	protein_coding	DHX33	6.85730631960692	8.8604329661985
ENSG00000005108	15.8621913049758	7.39997451528941	24.3244080946623	3.28709349530928	1.71681249180026	0.375597092597659	1	protein_coding	THSD7A	0.00922144334000121	0.030052310705763
ENSG00000005156	1956.24160792719	2038.69297896223	1873.79023689215	0.919113498809407	-0.121685067911787	0.736404936962723	1	protein_coding	LIG3	10.7230133020746	10.4090221831443
ENSG00000005175	6108.56872670404	5771.98012192574	6445.15733148234	1.11662846983818	0.159149245012651	0.64213849342696	1	protein_coding	RPAP3	40.2013818579957	43.596321050952
ENSG00000005187	203.975396761419	154.166135735196	253.784657787643	1.64617642245089	0.719118959183427	0.201199071082677	1	protein_coding	ACSM3	2.21686950814749	3.7723073705499
ENSG00000005189	850.582826013116	736.297464271296	964.868187754936	1.31043258271961	0.390043133843396	0.327336190854775	1	protein_coding	AC004381.6	4.95838958113512	5.97381611047307
ENSG00000005194	3431.91923237327	3733.2871429635	3130.55132178303	0.838550907524885	-0.25402972397276	0.466104734745102	1	protein_coding	CIAPIN1	33.0780850061008	27.7781483333542
ENSG00000005206	9362.93174972663	8776.36977513323	9949.49372432002	1.13366847332603	0.180998804462877	0.593199399791374	1	processed_transcript	SPPL2B	86.3600798073877	102.402669102328
ENSG00000005238	4541.84641073606	4014.4861745445	5069.20664692761	1.2627286348801	0.336544631859562	0.329714529168414	1	protein_coding	FAM214B	20.3096870511343	25.779291132008
ENSG00000005243	1512.12481767979	1630.46105153543	1393.78858382415	0.854843225179524	-0.226268235116735	0.540454496491011	1	protein_coding	COPZ2	34.4397126663865	29.2010757533199
ENSG00000005249	118.549120850578	112.232946815223	124.865294885933	1.1125547214893	0.1538762974091	0.834899725296299	1	protein_coding	PRKAR2B	0.41066090633426	0.45325048127821
ENSG00000005302	1421.72731056033	1339.39538726738	1504.05923385328	1.12293893808448	0.167279480616699	0.655050296217306	1	protein_coding	MSL3	9.56889820836788	11.6749331503793
ENSG00000005339	10687.0660681992	10599.2301640662	10774.9019723322	1.01657401580556	0.0237152602866112	0.945197453334511	1	protein_coding	CREBBP	18.0635671648742	19.2682319593911
ENSG00000005379	19.3509208212575	13.5666199446972	25.1352216978177	1.85272542462887	0.889649088662473	0.609635944937368	1	protein_coding	BZRAP1	0.08095382103877	0.109843106085761
ENSG00000005436	1788.2076015758	1542.89468643784	2033.52051671376	1.31799048540938	0.398339955549115	0.274876952308295	1	protein_coding	GCFC2	12.0419299582919	15.0554115202222
ENSG00000005448	9977.00235351164	10863.1625884448	9090.84211857844	0.836850414836686	-0.25695832761898	0.446097597766709	1	protein_coding	WDR54	147.035939926709	123.5583820235
ENSG00000005469	893.915981306066	700.53092078073	1087.3010418314	1.55210999197526	0.634230799312687	0.108649645036868	1	protein_coding	CROT	4.79165594695202	7.17112805795076
ENSG00000005471	12.6189368923542	7.39997451528941	17.837899269419	2.41053522989347	1.26935351482904	0.574931393580862	1	protein_coding	ABCB4	0.0665159729354557	0.131834517945632
ENSG00000005483	10063.6769363351	9828.39948539021	10298.95438728	1.0478770630548	0.0674694698097671	0.842748771360783	1	protein_coding	KMT2E	36.7464190411561	35.8233565590966
ENSG00000005486	7761.51917053205	7950.03928759258	7572.99905347152	0.952573789829001	-0.0700972415496255	0.835683538997066	1	protein_coding	RHBDD2	68.4250607794708	62.4234148298901
ENSG00000005513	333.315019081066	419.331889199733	247.2981489624	0.589743244746665	-0.761841106774558	0.114624675684123	1	protein_coding	SOX8	1.65985123748446	0.922995990371783
ENSG00000005700	4131.69824841544	3593.92095625889	4669.475540572	1.29927051746645	0.377701841544493	0.275786596136009	1	protein_coding	IBTK	9.02349144674427	11.6283817848294
ENSG00000005801	928.945347464056	841.130436571229	1016.76025835688	1.20880212408148	0.273578100690762	0.487050463797771	1	protein_coding	ZNF195	9.09497264840158	12.5516893955235
ENSG00000005810	6919.77495229389	7260.60832858479	6578.94157600298	0.906114374755886	-0.14223492819358	0.675258846256604	1	protein_coding	MYCBP2	15.8020842315686	15.4064654843291
ENSG00000005812	3967.91089249166	3944.18641664925	3991.63536833408	1.01203009864963	0.0172521976674321	0.962119343911433	1	protein_coding	FBXL3	18.3469258615103	18.2284032037924
ENSG00000005844	5.92117032574785	6.16664542940784	5.67569522208786	0.920386178686599	-0.119688775916863	1	1	protein_coding	ITGAL	0.132456561262945	0.0163513103094871
ENSG00000005882	1431.67647856674	1721.72740389067	1141.62555324282	0.663069862664107	-0.59276721065946	0.111242730345138	1	protein_coding	PDK2	15.5397613817547	11.6277761462887
ENSG00000005884	13928.9230216927	15745.91243945	12111.9336039355	0.76921128899397	-0.378548158969687	0.259793888784131	1	protein_coding	ITGA3	53.2914750337742	43.4458534346337
ENSG00000005889	1908.55388596856	1826.5603761906	1990.54739574653	1.08977913990335	0.124035780826103	0.733951484902875	1	protein_coding	ZFX	5.65136191168797	5.4299565569698
ENSG00000005893	26709.6892348934	24734.4148173548	28684.963652432	1.15971871031715	0.213774922213403	0.522664468349426	1	protein_coding	LAMP2	113.257092033764	127.264311620968
ENSG00000005955	6488.69886239997	6949.80939894263	6027.58832585731	0.867302681246822	-0.20539252528493	0.546151826759373	1	protein_coding	GGNBP2	37.9815605886106	36.9221124558471
ENSG00000005961	482.61407973773	318.198904157444	647.029255318016	2.03341132500528	1.02390207771199	0.0212798332165796	1	protein_coding	ITGA2B	2.11598089799721	6.07178358446748
ENSG00000005981	20.3901008469244	17.2666072023419	23.5135944915068	1.36179587662813	0.445510469982863	0.809650131642931	1	protein_coding	ASB4	0.0617949562673225	0.10642007614548
ENSG00000006007	6267.10503374287	6505.81092802527	6028.39913946046	0.926617635549744	-0.109953954629234	0.746592615631976	1	protein_coding	GDE1	42.0008640473951	38.0022220217298
ENSG00000006015	2178.78982522582	2386.49178118083	1971.0878692708	0.825935326831717	-0.275899276090149	0.441188708091096	1	protein_coding	C19orf60	39.6578324352312	29.6850428345393
ENSG00000006016	5356.94815147658	6678.47700004869	4035.41930290447	0.604242449719457	-0.726800553905775	0.0346406969182693	1	protein_coding	CRLF1	93.2941727225385	57.2357600227203
ENSG00000006025	2038.88211429203	2000.4597772999	2077.30445128416	1.03841350616306	0.0543810530372688	0.88237368757654	1	protein_coding	OSBPL7	12.6018241480572	14.9466702592753
ENSG00000006042	1868.41416308798	1679.79421497069	2057.03411120527	1.22457506572682	0.292281212964764	0.421547713355011	1	protein_coding	TMEM98	18.1997636531923	22.6764729466566
ENSG00000006047	77.7748727243106	49.3331634352627	106.216582013359	2.15304623942758	1.10637930356298	0.179817400939574	1	protein_coding	YBX2	0.445906460114687	0.624824377122788
ENSG00000006062	758.989904672866	682.030984492507	835.948824853226	1.22567573007735	0.293577344046297	0.469804449367207	1	processed_transcript	MAP3K14	2.38965188096631	2.85628844181897
ENSG00000006071	3.27747177491854	4.93331634352627	1.62162720631082	0.328709349530928	-1.6051156030871	0.814093507298624	1	protein_coding	ABCC8	0.0971432185740783	0.059389437500538
ENSG00000006114	3193.62858453771	3395.35497343196	2991.90219564346	0.881175081561297	-0.182499396734908	0.601777121644352	1	protein_coding	SYNRG	11.1678881547127	9.07486459742035
ENSG00000006125	29807.8606555806	34561.5809736592	25054.1403375021	0.724913028619754	-0.464120176594958	0.164569543166015	1	protein_coding	AP2B1	95.9682581121552	68.2302632924861
ENSG00000006194	1754.91736732737	1682.26087314246	1827.57386151229	1.08637958041453	0.119528268060944	0.745223738572766	1	protein_coding	ZNF263	11.8115624817894	11.5266630077945
ENSG00000006210	2985.08209921807	3605.02091803182	2365.14328040433	0.656069225167101	-0.60808004599498	0.0841367527052246	1	protein_coding	CX3CL1	15.2721061845944	9.64078858332893
ENSG00000006282	3376.06609477206	3542.12113465186	3210.01105489226	0.906239773532691	-0.142035284880059	0.683749739394739	1	protein_coding	SPATA20	22.6246362331234	24.4308238243268
ENSG00000006283	618.421598158279	756.030729645401	480.812466671157	0.635969475601437	-0.652970572231883	0.119539456511954	1	protein_coding	CACNA1G	1.72799012707432	1.09146658493428
ENSG00000006327	3462.28764225329	2734.29058339944	4190.28470110715	1.53249428811532	0.615881696739513	0.0782068248863397	1	protein_coding	TNFRSF12A	41.9830032129697	62.2556047573981
ENSG00000006377	1697.50953320126	1676.09422771305	1718.92483868947	1.02555382046441	0.0364032055960655	0.923483474192371	1	protein_coding	DLX6	12.094710333375	12.5866820071677
ENSG00000006432	4840.68549502347	4343.78504047488	5337.58594957205	1.22878685290295	0.297234685500174	0.388263785435878	1	protein_coding	MAP3K9	6.11437734707045	7.16921503216776
ENSG00000006451	9495.45803626427	9647.10010976562	9343.81596276293	0.968562143695836	-0.0460834786601796	0.890841538692598	1	protein_coding	RALA	61.8511898636956	57.5204900149999
ENSG00000006453	10978.409043658	12799.4892532789	9157.32883403718	0.715444862902737	-0.483087507644564	0.15223630994768	1	protein_coding	BAIAP2L1	59.3447046933597	40.6641100998353
ENSG00000006459	2878.22810908302	2694.82405265122	3061.63216551482	1.13611579297829	0.184109881886776	0.602364032600357	1	protein_coding	KDM7A	5.09135359969916	5.63048969531404
ENSG00000006468	471.769996160427	420.565218285614	522.974774035239	1.24350457740439	0.314411818199339	0.480885909402359	1	protein_coding	ETV1	3.09659999433754	3.3160280099613
ENSG00000006530	2489.33588475873	2533.25794240074	2445.41382711671	0.965323659381966	-0.0509153561366353	0.886160521838564	1	protein_coding	AGK	13.1847152767302	11.706680602316
ENSG00000006534	287.483244318845	182.532704710472	392.433783927218	2.14993682666175	1.10429426855854	0.0296834388968037	1	protein_coding	ALDH3B1	0.973332795190136	2.0903879495905
ENSG00000006555	9.6040489022441	11.0999617729341	8.10813603155409	0.73046522117984	-0.453112509642055	0.894038472301053	1	protein_coding	TTC22	0.0609800569037869	0.0331461981772997
ENSG00000006576	5535.28189690528	5298.38175294721	5772.18204086335	1.08942358440907	0.123565004842587	0.719388868035883	1	protein_coding	PHTF2	22.1899118017109	21.4964143791051
ENSG00000006606	164.062536260157	186.232691968117	141.892380552196	0.761909088316721	-0.392309230579855	0.517903564157713	1	protein_coding	CCL26	6.83218223604313	5.21380504804182
ENSG00000006607	2480.63709191416	2828.02359392643	2133.25058990188	0.754325598443848	-0.406740709502009	0.252274037430203	1	protein_coding	FARP2	10.3863028548518	9.63525037659396
ENSG00000006611	48.003135830072	53.0331506929074	42.9731209672366	0.810306768611125	-0.303459903226003	0.779926841094046	1	protein_coding	USH1C	0.563968118842286	0.747029461836466
ENSG00000006625	13447.8130644581	15147.7478327974	11747.8782961187	0.77555280334695	-0.366703084698326	0.275165623625627	1	protein_coding	GGCT	209.592901442373	160.70208201364
ENSG00000006634	4708.36062734124	5284.81513300252	4131.90612167996	0.781844968592583	-0.355045529830666	0.302250379182923	1	protein_coding	DBF4	47.0854576844496	35.2182752236044
ENSG00000006638	8.15946207499945	7.39997451528941	8.91894963470949	1.20526761494674	0.269353514829036	0.977882418928878	1	protein_coding	TBXA2R	0.0589210173311196	0.0705288621262878
ENSG00000006652	6738.54557804227	6060.57912802202	7416.51202806252	1.2237299227348	0.291285190281635	0.393043190133877	1	protein_coding	IFRD1	43.3555161036202	54.8403478284621
ENSG00000006659	5.28739710165861	2.46665817176314	8.10813603155409	3.28709349530928	1.71681249180026	0.700837012544906	1	protein_coding	LGALS14	0.0536639218957637	0.175821419501238
ENSG00000006704	8989.06257670424	9261.06810588469	8717.0570475238	0.941258281211082	-0.0873374421842257	0.795544802322596	1	protein_coding	GTF2IRD1	43.7442447357994	44.0595875607586
ENSG00000006712	5160.74034637732	4955.51626707214	5365.96442568249	1.08282651826565	0.114802124492142	0.73924105673822	1	protein_coding	PAF1	34.8447235605078	39.5271209642973
ENSG00000006715	11940.4603151963	11691.9597341573	12188.9608962353	1.0425079433541	0.0600583762780077	0.859540515309466	1	protein_coding	VPS41	71.0173587704149	73.5597605624845
ENSG00000006740	284.033933710845	240.499171746906	327.568695674785	1.36203668933841	0.445765565915079	0.38005790685985	1	protein_coding	ARHGAP44	0.778975518980118	1.37261851830906
ENSG00000006744	5327.61986145938	5577.11412635645	5078.12559656232	0.910529259669263	-0.135222716233863	0.692654801090291	1	protein_coding	ELAC2	29.9054255556444	30.0664087886081
ENSG00000006747	13.235601435295	8.63330360117097	17.837899269419	2.06617305419441	1.04696109349259	0.637318224789464	1	protein_coding	SCIN	0.0481119153259708	0.0904107189437375
ENSG00000006756	34.1850872141332	48.0998343493811	20.2703400788852	0.421422242988369	-1.24666163217463	0.304285955332412	1	protein_coding	ARSD	0.42267959586182	0.165326417774127
ENSG00000006757	605.090050225271	616.664542940784	593.515557509759	0.962460975426558	-0.0552000494651492	0.898681491323423	1	protein_coding	PNPLA4	7.82457563004067	7.81020826130736
ENSG00000006788	1.21622040473311	0	2.43244080946623	Inf	Inf	0.882650718717443	1	protein_coding	MYH13	0	0.00541858476663388
ENSG00000006831	9010.25014258116	8838.03622942731	9182.464055735	1.03897108105994	0.0551554985231189	0.871710878157583	1	protein_coding	ADIPOR2	30.7507653140513	31.441407496747
ENSG00000006837	171.131492266044	182.532704710472	159.730279821615	0.875077592670174	-0.192517149259678	0.752196413376604	1	protein_coding	CDKL3	2.95458310584477	1.89104840831482
ENSG00000007001	5.70991258438477	4.93331634352627	6.48650882524327	1.31483739812371	0.394884396912895	0.97237964485259	1	protein_coding	UPP2	0.0285009191636672	0.0376108437761592
ENSG00000007038	4721.52854607354	5196.01543881904	4247.04165332803	0.81736509510705	-0.290947459298763	0.397625632766289	1	protein_coding	PRSS21	91.0504229411373	74.8869144599291
ENSG00000007047	5008.98202255447	5520.3809884059	4497.58305670305	0.814723307349445	-0.295617913938147	0.389123205744872	1	protein_coding	MARK4	24.028544248368	21.045904936575
ENSG00000007062	0.616664542940784	1.23332908588157	0	0	-Inf	0.976386870820594	1	protein_coding	PROM1	0.0438150389255981	0
ENSG00000007080	4578.20423785085	5048.01594851326	4108.39252718845	0.81386282632456	-0.297142441007648	0.388211831567424	1	protein_coding	CCDC124	83.7798105723961	68.2356972172132
ENSG00000007168	14583.8180086302	14717.3159818247	14450.3200354357	0.981858380514573	-0.0264131441389664	0.936522560760212	1	protein_coding	PAFAH1B1	158.666525108658	136.080328737256
ENSG00000007171	23.7360073464368	32.0665562329208	15.4054584599528	0.480421357006741	-1.05762780778461	0.476551050096646	1	protein_coding	NOS2	0.104701449524215	0.0498958768130482
ENSG00000007174	16.7585483138735	19.7332653741051	13.7838312536419	0.698507367753222	-0.517652761836765	0.79498019613948	1	protein_coding	DNAH9	0.0765904138886089	0.0729884738717555
ENSG00000007202	10694.0649602269	12105.1249779276	9283.00494252627	0.766865683704452	-0.382954182638344	0.256135873837585	1	protein_coding	KIAA0100	28.5429976966329	23.1068744691627
ENSG00000007216	4.89909898122936	4.93331634352627	4.86488161893245	0.986128048592784	-0.0201531023659487	1	1	protein_coding	SLC13A2	0.0315393372506353	0.0235245441198038
ENSG00000007237	168.202147681676	198.565982826932	137.838312536419	0.69416881267401	-0.52664154506402	0.379086389421883	1	protein_coding	GAS7	0.561381395856504	0.643246673500183
ENSG00000007255	2324.02660823433	2576.42446040659	2071.62875606207	0.804071218814286	-0.314604804329229	0.377701140387744	1	protein_coding	TRAPPC6A	58.2971572507289	46.0527484942867
ENSG00000007264	607.367760882805	682.030984492507	532.704537273103	0.781056212086148	-0.356501712999482	0.396789690365722	1	protein_coding	MATK	6.48015183373766	4.82809063606015
ENSG00000007312	1.62162720631082	0	3.24325441262163	Inf	Inf	0.805724366216493	1	protein_coding	CD79B	0	0.0384288934035268
ENSG00000007314	173.495498350916	172.666072023419	174.324924678413	1.00960728784499	0.0137942295573892	0.994671209390194	1	protein_coding	SCN4A	0.424243716689637	0.397864852452119
ENSG00000007341	1125.6836468893	1296.22886926153	955.138424517071	0.736859398187314	-0.440538733218823	0.248770681627782	1	protein_coding	ST7L	17.6587331431427	10.1587512191998
ENSG00000007350	7.55990621320712	8.63330360117097	6.48650882524327	0.751335656070693	-0.412470525144709	0.93300289072445	1	protein_coding	TKTL1	0.0471472170388192	0.0601001886435384
ENSG00000007372	1182.95611560942	1107.52951912165	1258.38271209719	1.13620692755457	0.184225604358876	0.629767537186802	1	protein_coding	PAX6	11.4150338738186	10.5426569100631
ENSG00000007376	2600.00523600026	2649.19087647361	2550.81959552692	0.962867424231192	-0.0545909256568304	0.87759847719352	1	protein_coding	RPUSD1	21.2229182142614	20.6656048475164
ENSG00000007384	6198.38980281562	5366.2148526707	7030.56475296055	1.3101534221019	0.389735764698043	0.254176396317403	1	protein_coding	RHBDF1	47.1587135389701	64.0063862133682
ENSG00000007392	3031.68758734515	2842.82354295701	3220.55163173328	1.13287074736386	0.179983269124569	0.609499257870248	1	protein_coding	LUC7L	25.2603038070546	30.0538048456331
ENSG00000007402	1094.26051495084	1441.76170139555	746.759328506131	0.517949206018793	-0.949117471527426	0.0138066956247504	1	protein_coding	CACNA2D2	4.35431356592189	2.3876949982446
ENSG00000007516	534.909301076465	580.897999450218	488.920602702711	0.841663430009128	-0.248684660799803	0.565296868348705	1	protein_coding	BAIAP3	4.97496367618967	4.08294594937289
ENSG00000007520	2552.69760252969	2725.65727979826	2379.73792526112	0.873087729297081	-0.195801469368484	0.580536143310505	1	protein_coding	TSR3	33.8049268609797	30.9192812530622
ENSG00000007541	2291.35159709084	2219.99235458682	2362.71083959486	1.06428782725903	0.0898883677603708	0.803306290573593	1	protein_coding	PIGQ	15.7347234020374	17.0124071801412
ENSG00000007545	4005.41512645379	3798.65358451523	4212.17666839235	1.10886043559297	0.149077795122206	0.668232746790955	1	protein_coding	CRAMP1L	10.0323270019716	10.4762759541223
ENSG00000007866	5610.43168380311	5173.81551527318	6047.04785233304	1.16877917940484	0.225002383359351	0.511813456140952	1	protein_coding	TEAD3	29.3772612266742	32.3414127751979
ENSG00000007908	2.2382917492516	1.23332908588157	3.24325441262163	2.62967479624742	1.3948843969129	0.927551118028613	1	protein_coding	SELE	0.00501216706537694	0.0130769427400891
ENSG00000007923	5269.10516460461	5469.81449588475	5068.39583332446	0.926612015295527	-0.109962705096704	0.747909634509722	1	protein_coding	DNAJC11	31.6892895043846	33.0785865963574
ENSG00000007933	17.9747687186066	19.7332653741051	16.2162720631082	0.82177337382732	-0.283187508199742	0.8985261008325	1	protein_coding	FMO3	0.331135075516336	0.322003627468933
ENSG00000007944	9398.38131269736	9854.29939619372	8942.463229201	0.90746818923069	-0.140081023727736	0.677799845934851	1	protein_coding	MYLIP	62.3177667288454	54.6034505021811
ENSG00000007952	17.1126290720059	12.3332908588157	21.891967285196	1.77503048746701	0.827843804189001	0.663415286528335	1	protein_coding	NOX1	0.0684105257343173	0.120523744194474
ENSG00000007968	4896.57579546817	4861.78325654514	4931.36833439119	1.01431266557438	0.0205024369002075	0.954092484288082	1	protein_coding	E2F2	13.0178151178559	13.1898940591206
ENSG00000008018	14863.1945583555	15396.8803081455	14329.5088085655	0.930676118913825	-0.103648906622534	0.756637865675281	1	protein_coding	PSMB1	260.774665030571	240.676028109398
ENSG00000008056	62.5977806868694	53.0331506929074	72.1624106808314	1.36070381898849	0.444353073177195	0.633581631821012	1	protein_coding	SYN1	0.230787728474846	0.310430902648304
ENSG00000008083	8794.80353200233	9338.76783829523	8250.83922570944	0.883504051988041	-0.178691343506454	0.596801147866172	1	protein_coding	JARID2	23.4156000344008	20.2938229785269
ENSG00000008086	634.936927433282	506.898254297324	762.975600569239	1.50518490466474	0.589940725959749	0.158553471170673	1	protein_coding	CDKL5	2.42407265815349	3.05078202536639
ENSG00000008118	99.0665321261179	138.132857618736	60.0002066335002	0.434365926165869	-1.20301715951576	0.102256182222525	1	protein_coding	CAMK1G	1.02660897661117	0.338640982308384
ENSG00000008128	2420.62504075068	2212.59238007153	2628.65770142983	1.18804427110286	0.248588597511175	0.485987971431704	1	protein_coding	CDK11A	21.7325059831805	28.4818774451063
ENSG00000008130	5319.36739836787	5760.8801601528	4877.85463658294	0.846720379695167	-0.240042481209661	0.48330553929621	1	protein_coding	NADK	37.1743812542059	37.130220545517
ENSG00000008196	1.21622040473311	0	2.43244080946623	Inf	Inf	0.882650718717443	1	protein_coding	TFAP2B	0	0.00563049243916467
ENSG00000008197	0.616664542940784	1.23332908588157	0	0	-Inf	0.976386870820594	1	protein_coding	TFAP2D	0.010477451126319	0
ENSG00000008226	3012.38203899975	2865.02346650288	3159.74061149663	1.10286727087562	0.141259174273125	0.689008647687829	1	protein_coding	DLEC1	10.2495392271919	10.9840782165265
ENSG00000008256	15668.020687315	16462.4766383472	14873.5647362828	0.903482815072722	-0.146430934688631	0.661636319016917	1	protein_coding	CYTH3	60.570595604086	53.8325695574402
ENSG00000008277	909.804932362565	916.363510810005	903.246353915125	0.985685640316161	-0.0208004862856691	0.959968139123304	1	protein_coding	ADAM22	3.02205704104913	2.4332270951265
ENSG00000008282	14514.0738755589	15036.7482150681	13991.3995360497	0.930480402806052	-0.103952329419973	0.756022196466819	1	protein_coding	SYPL1	102.944348027294	93.2560851047255
ENSG00000008283	5548.08746264189	6180.21204935253	4915.96287593124	0.79543595538057	-0.330182318415791	0.334617111411866	1	protein_coding	CYB561	37.9325925713581	30.1550621485805
ENSG00000008294	11153.1618731807	10844.6626521566	11461.6610942049	1.05689420333656	0.0798309680538146	0.813840776643618	1	protein_coding	SPAG9	31.4948590052038	37.6285069689032
ENSG00000008300	2966.14260137117	2890.92337730639	3041.36182543594	1.05203819973593	0.0731870901521171	0.836895387779464	1	protein_coding	CELSR3	5.28786456341121	5.73005441784336
ENSG00000008311	753.393799288939	722.730844326599	784.05675425128	1.08485304094337	0.117499621967489	0.775415009453911	1	protein_coding	AASS	3.4679240297794	3.87656016255071
ENSG00000008323	4045.87245666542	4195.78555016909	3895.95936316174	0.928541107875432	-0.106962313089377	0.756983763308147	1	protein_coding	PLEKHG6	33.4821208907043	28.6856605274646
ENSG00000008324	1117.38881940831	1093.96289917695	1140.81473963966	1.04282763199553	0.0605007158483643	0.877685901063973	1	protein_coding	SS18L2	22.2240316512986	23.1029808656716
ENSG00000008382	1071.89621018267	1256.76233851332	887.030081852017	0.705805747569844	-0.502656916460362	0.191048672799044	1	protein_coding	MPND	13.6945810153653	10.2061820381462
ENSG00000008394	7.13739073048096	6.16664542940784	8.10813603155409	1.31483739812371	0.394884396912896	0.951956019871776	1	protein_coding	MGST1	0.0735642701015162	0.0753991646802512
ENSG00000008405	2866.51668431313	2730.59059614179	3002.44277248448	1.09955801383291	0.136923724302973	0.698968855596773	1	protein_coding	CRY1	12.5740827506141	13.7236583596204
ENSG00000008438	7.12028204933251	3.6999872576447	10.5405768410203	2.84881436260138	1.51036161433283	0.662887853693045	1	protein_coding	PGLYRP1	0.0882823758145699	0.250814892882187
ENSG00000008441	8415.58529534807	9023.03559230955	7808.13499838658	0.865355668666713	-0.208634880105	0.537307520866595	1	protein_coding	NFIX	37.5326338901538	33.0995722652095
ENSG00000008513	4972.73349051055	5057.88258120031	4887.5843998208	0.96633014336622	-0.0494119298164968	0.885239512846041	1	protein_coding	ST3GAL1	14.29639020275	12.0564018595038
ENSG00000008516	52.7824740432622	40.6998598340917	64.8650882524327	1.59374230075602	0.672418372441804	0.500064095007521	1	protein_coding	MMP25	0.413210029365329	0.936743537943334
ENSG00000008517	71.1455408822981	57.9664670364337	84.3246147281625	1.45471371707304	0.54073526337635	0.532957077901555	1	protein_coding	IL32	1.11671707213038	1.73839761008418
ENSG00000008710	19682.0177287213	20943.1612073549	18420.8742500877	0.879565127141294	-0.18513768930483	0.579352857910878	1	protein_coding	PKD1	76.5130686887423	72.5313666437221
ENSG00000008735	954.021785507653	1037.2297612264	870.813809788909	0.839557292262109	-0.252299315356836	0.518333670900174	1	protein_coding	MAPK8IP2	4.5144138941304	3.43689464242552
ENSG00000008838	6936.69130145127	6192.54534021135	7680.83726269118	1.2403360558082	0.3107310563886	0.361843692410828	1	protein_coding	MED24	40.6360867420254	51.6284254119502
ENSG00000008853	1037.70592142255	1149.46270804162	925.949134803476	0.805549521811845	-0.311954812378542	0.418917615392154	1	protein_coding	RHOBTB2	3.31165833729301	3.58935688026139
ENSG00000008869	3946.08516647146	3544.58779282363	4347.5825401193	1.22654108015646	0.29459555443812	0.396295285078513	1	protein_coding	HEATR5B	8.25043811090493	10.4443955793312
ENSG00000008952	10755.7412534069	10417.9307884416	11093.5517183723	1.06485173914577	0.090652575907513	0.789127514432369	1	protein_coding	SEC62	56.1498191706109	62.0045117346948
ENSG00000008988	33904.0377096395	31456.0583354094	36352.0170838696	1.15564438164043	0.20869751568101	0.532000644953175	1	protein_coding	RPS20	902.279954008324	1041.02096583546
ENSG00000009307	40632.0080552421	42216.8546097261	39047.1615007582	0.924918776202772	-0.112601417166061	0.734387942743056	1	protein_coding	CSDE1	209.393769082304	198.015154151625
ENSG00000009335	7380.49042176243	7022.57581500965	7738.40502851522	1.10193257180301	0.140035946865858	0.681232078517248	1	protein_coding	UBE3C	19.227536718632	23.1015378019472
ENSG00000009413	3212.63137816841	3387.95499891667	3037.30775742016	0.89650180075927	-0.157621613919915	0.652078407771737	1	protein_coding	REV3L	5.60635888694014	4.81557788082068
ENSG00000009694	21.3608461479975	11.0999617729341	31.6217305230609	2.84881436260138	1.51036161433283	0.348995186176775	1	protein_coding	TENM1	0.0114214370950132	0.0322565364265825
ENSG00000009709	554.334610189898	575.964683106692	532.704537273103	0.924890974911434	-0.112644782474437	0.795061925382409	1	protein_coding	PAX7	1.4032541120914	1.28713536833071
ENSG00000009724	109.36758743106	103.599643214052	115.135531648068	1.1113506579379	0.152314093638817	0.84301252516987	1	protein_coding	MASP2	0.598340936349547	0.660216111756528
ENSG00000009765	35.5099132733386	34.5332144046839	36.4866121419934	1.05656576634941	0.079382571184966	0.976967668632552	1	protein_coding	IYD	0.0526797481061058	0.113789363209451
ENSG00000009780	1620.2821382737	1705.69412577421	1534.87015077319	0.899850757284233	-0.152242348533894	0.678633482019557	1	protein_coding	FAM76A	13.5371147043219	11.567849280719
ENSG00000009790	287.97939607215	254.065791691603	321.893000452697	1.2669671045027	0.341379066872635	0.501069282770574	1	protein_coding	TRAF3IP3	2.97850722062265	3.68214031561956
ENSG00000009830	4911.66283197029	5371.14816901423	4452.17749492635	0.828906102537004	-0.270719410629067	0.430532418817239	1	protein_coding	POMT2	43.7393675511468	39.6580859336196
ENSG00000009844	5733.54431039074	6470.0443845347	4997.04423624678	0.772335387403397	-0.372700619583479	0.275796557319358	1	protein_coding	VTA1	38.6799501571718	29.88042923183
ENSG00000009950	3144.73209978512	2979.72307148987	3309.74112808038	1.11075460661031	0.151540124620536	0.666797937914227	1	protein_coding	MLXIPL	24.5629368052942	25.6762970944166
ENSG00000009954	15017.855404406	15279.7140449867	14755.9967638253	0.965724667384512	-0.0503161663008069	0.880016058965425	1	protein_coding	BAZ1B	36.167264515405	34.4649792057542
ENSG00000010017	4852.86468254157	5690.58040225755	4015.14896282558	0.705578109612985	-0.503122292555823	0.143880550488968	1	protein_coding	RANBP9	29.2405048660797	20.8277707845818
ENSG00000010030	16.6157252971043	28.3665689752761	4.86488161893245	0.171500530190049	-2.54371505842296	0.173886321919641	1	protein_coding	ETV7	0.333958976522149	0.05795500293962
ENSG00000010072	1856.42674335493	1938.79332300582	1774.06016370403	0.91503315111154	-0.128104082553155	0.724205413827929	1	protein_coding	SPRTN	9.00878861940658	8.85541820079949
ENSG00000010165	2347.4524658605	2154.6259130351	2540.27901868589	1.17898842825461	0.23754955836719	0.506522195017542	1	protein_coding	METTL13	11.3478718462074	13.8868467085877
ENSG00000010219	1893.24731948752	2279.19215070914	1507.3024882659	0.661331905603891	-0.59655358958368	0.100186142106313	1	protein_coding	DYRK4	59.9883201636531	41.8265905697718
ENSG00000010244	12266.2146760425	12190.2246848534	12342.2046672316	1.01246736514767	0.0178754063692063	0.958869591194025	1	protein_coding	ZNF207	73.0859748866393	75.994262612501
ENSG00000010256	16032.4923692313	18509.8029209106	13555.1818175521	0.732324481004538	-0.449445070133442	0.180499236959381	1	protein_coding	UQCRC1	230.867132697442	178.706490188844
ENSG00000010270	3389.36342534277	3676.55400501295	3102.17284567259	0.84377186937627	-0.245075104732161	0.482217408995277	1	protein_coding	STARD3NL	34.818469778883	27.969062171476
ENSG00000010278	68725.7692088742	70080.2253179624	67371.313099786	0.961345554956684	-0.0568729949877878	0.863208564554014	1	protein_coding	CD9	1065.02058245496	1022.68170066344
ENSG00000010282	1.23332908588157	2.46665817176314	0	0	-Inf	0.840063409786111	1	protein_coding	HHATL	0.111522164585444	0
ENSG00000010292	36443.7300201952	37274.9049625986	35612.5550777919	0.955402974562249	-0.0658187263684026	0.842499486716714	1	protein_coding	NCAPD2	121.825268502721	110.783855160086
ENSG00000010295	11.6310829101326	11.0999617729341	12.1622040473311	1.09569783176976	0.131849991079102	1	1	protein_coding	IFFO1	0.0602867008527552	0.0614032388208979
ENSG00000010310	199.817924637155	226.932551802208	172.703297472102	0.761033602718344	-0.393967938918279	0.485991477846449	1	protein_coding	GIPR	2.16569995428457	1.40119497724809
ENSG00000010318	618.661119694357	790.563944050085	446.75829533863	0.565113421502469	-0.823387641134688	0.0500439917736336	1	protein_coding	PHF7	10.6849554389171	6.22940507827408
ENSG00000010319	12.687371616948	17.2666072023419	8.10813603155409	0.469584785044183	-1.09054243025735	0.619325706225935	1	protein_coding	SEMA3G	0.105119391981509	0.0964652710901093
ENSG00000010322	6093.93535235537	6292.44499616776	5895.42570854298	0.936905401975452	-0.094024706544588	0.782411755918301	1	protein_coding	NISCH	28.2769692717865	28.8625039621491
ENSG00000010327	4.70494992101474	6.16664542940784	3.24325441262163	0.525934959249485	-0.927043697974467	0.865173953688309	1	protein_coding	STAB1	0.136568741456492	0.0414880224024252
ENSG00000010361	771.773222787527	830.030474798295	713.515970776759	0.859626233542992	-0.218218584172762	0.588985867951915	1	protein_coding	FUZ	10.2380231837742	9.08952390860868
ENSG00000010379	22.4000261736645	14.7999490305788	30.0001033167501	2.02704098877406	1.01937526182069	0.518175152781101	1	protein_coding	SLC6A13	0.228233247071923	0.669982879765426
ENSG00000010404	21771.3215694789	19955.2646095638	23587.378529394	1.18201281671251	0.241245678922666	0.47128896923215	1	protein_coding	IDS	78.1719487128111	92.5082297142903
ENSG00000010438	1.62162720631082	0	3.24325441262163	Inf	Inf	0.805724366216493	1	protein_coding	PRSS3	0	0.132937209694072
ENSG00000010539	659.34612691209	606.797910253731	711.894343570449	1.17319841011445	0.230447021109014	0.580895626677859	1	protein_coding	ZNF200	3.53742305344631	4.31661079492432
ENSG00000010610	5.49865484302169	3.6999872576447	7.29732242839868	1.97225609718557	0.979846897634051	0.840584553064474	1	protein_coding	CD4	0.108413008447164	0.0719581313874527
ENSG00000010626	1398.42422178859	1428.19508145086	1368.65336212633	0.958309813485676	-0.0614359523691562	0.86993440803771	1	protein_coding	LRRC23	17.1210709341223	15.7275831819561
ENSG00000010671	25.6946066297315	22.1999235458682	29.1892897135947	1.31483739812371	0.394884396912895	0.805252580143124	1	protein_coding	BTK	0.316856895262192	0.185447847344709
ENSG00000010704	1755.08099652808	1910.42675403055	1599.73523902562	0.83737062185219	-0.256061791153114	0.482343256620406	1	protein_coding	HFE	11.5406148858999	9.63962426525126
ENSG00000010803	2089.52224308375	2170.65919115156	2008.38529501595	0.925242112259215	-0.112097163365401	0.755267678878242	1	protein_coding	SCMH1	12.2303052970341	10.426227844494
ENSG00000010810	8449.64924296135	7884.67284604086	9014.62563988183	1.14331004163456	0.193216685157458	0.569238081571981	1	protein_coding	FYN	80.2134504570156	83.4449153129138
ENSG00000010818	5661.8781766736	5197.24876790493	6126.50758544227	1.17879821787171	0.237316784483959	0.488811613480589	1	protein_coding	HIVEP2	9.04079560265826	10.7330498532843
ENSG00000010932	25.1463768113845	30.8332271470392	19.4595264757298	0.631121951099382	-0.664009292140673	0.652435852806345	1	protein_coding	FMO1	0.961879476426418	0.499378314813387
ENSG00000011007	2979.95319237633	3099.35599282038	2860.55039193228	0.922949928487954	-0.11567571341024	0.741764637738914	1	protein_coding	TCEB3	12.8592940544039	12.1980883240467
ENSG00000011009	6229.1485790653	6118.54559505846	6339.75156307214	1.03615335778364	0.0512375475611361	0.882035904950582	1	protein_coding	LYPLA2	64.3877931556478	67.9470742535486
ENSG00000011021	3393.46737796399	3186.92235791797	3600.01239801001	1.12962036526108	0.175838003456439	0.615685638676925	1	protein_coding	CLCN6	9.5962007138937	10.3882795575536
ENSG00000011052	1491.11955633312	1436.82838505203	1545.41072761421	1.07557085013897	0.105102561281195	0.778983057110446	1	protein_coding	NME2	23.3564298106569	24.6156366386554
ENSG00000011105	4531.73273629696	4835.88334574163	4227.5821268523	0.874210940298015	-0.193946662068138	0.573182033122803	1	protein_coding	TSPAN9	21.9955865347374	24.228134707509
ENSG00000011114	6084.99634855831	5968.0794465809	6201.91325053572	1.0391807458409	0.0554466055893683	0.872394782763214	1	protein_coding	BTBD7	11.6359040643764	11.609796754122
ENSG00000011132	1472.79070685638	1424.49509419321	1521.08631951955	1.06780734150653	0.0946513731248519	0.8010451412883	1	protein_coding	APBA3	13.6722058662929	15.4457934799419
ENSG00000011143	1725.86569908456	1614.42777341897	1837.30362475016	1.13805253787178	0.18656716078817	0.611171967755211	1	protein_coding	MKS1	13.359361259668	18.970112143525
ENSG00000011198	1243.44576840705	1294.99554017565	1191.89599663845	0.920386178686599	-0.119688775916863	0.751849297679679	1	protein_coding	ABHD5	12.1411214865118	11.1312157321708
ENSG00000011201	612.620940622167	679.564326320744	545.67755492359	0.802981460015661	-0.316561417047945	0.451233945524633	1	protein_coding	KAL1	2.02941911821435	1.33433375878302
ENSG00000011243	9487.4882737251	9491.70064494454	9483.27590250566	0.999112409592967	-0.00128109090470915	0.996378363565738	1	protein_coding	AKAP8L	88.3262272715139	88.0998131813102
ENSG00000011258	3004.14668458939	3051.256158471	2957.03721070777	0.969121259288031	-0.0452509037273621	0.897471705899165	1	protein_coding	MBTD1	8.36506460443522	8.00364962824201
ENSG00000011260	3002.47598740442	2781.15708866293	3223.7948861459	1.15915598557425	0.213074720332438	0.545305172133344	1	protein_coding	UTP18	22.3470611545628	25.2349185272488
ENSG00000011275	7357.3167448291	7334.60807373768	7380.02541592053	1.00619219755524	0.00890590750488119	0.980535306104379	1	protein_coding	RNF216	21.9310022879016	21.5373656641387
ENSG00000011295	2935.02441760699	3431.12151692252	2438.92731829147	0.710825106677952	-0.492433455951706	0.161796466024956	1	protein_coding	TTC19	18.550794095047	13.4223302892271
ENSG00000011304	33648.1810843637	34693.5471858485	32602.814982879	0.939737145015188	-0.089670819601444	0.787025829445333	1	protein_coding	PTBP1	240.209355913596	218.719664269895
ENSG00000011332	1429.51107106647	1877.12686871175	981.8952734212	0.523084129148428	-0.934885096896321	0.0124157759457322	1	protein_coding	DPF1	17.5952731905534	9.54030129519423
ENSG00000011347	13077.7153215043	15299.4473103608	10855.9833326478	0.709567026339314	-0.494989125893887	0.141414257342201	1	protein_coding	SYT7	54.4891414111998	37.7236111871457
ENSG00000011376	1573.03404047895	1498.4948393461	1647.57324161179	1.09948542921292	0.136828485191918	0.712431975129742	1	protein_coding	LARS2	5.8122592609735	5.2589635639779
ENSG00000011405	8138.29161780368	7825.47304991855	8451.11018568882	1.07994879437695	0.110962908824131	0.744503933440845	1	protein_coding	PIK3C2A	17.2788599220578	17.6471944689798
ENSG00000011422	1274.84809416156	912.66352355236	1637.03266477077	1.79368696406201	0.842928131728056	0.0259140395645574	1	protein_coding	PLAUR	11.7415928381668	20.0297249773307
ENSG00000011426	43426.1098343963	40439.6273969707	46412.5922718219	1.14770078903592	0.198746573687481	0.551293370978232	1	protein_coding	ANLN	121.093700222373	144.261571842801
ENSG00000011451	4758.77383114845	5948.3461812068	3569.20148109011	0.60003257583875	-0.736887267957443	0.0329168566720282	1	protein_coding	WIZ	22.7292708709496	13.1469178347982
ENSG00000011454	8658.65020506121	7945.10597124906	9372.19443887337	1.17961855673021	0.238320422910787	0.482231871967172	1	protein_coding	RABGAP1	26.0259615995784	33.0328069664727
ENSG00000011465	13.2869274787403	16.0332781164604	10.5405768410203	0.657418699061856	-0.605115603087104	0.792828729075045	1	protein_coding	DCN	0.380054916872935	0.258875447391377
ENSG00000011478	1592.81042226413	1836.42700887765	1349.1938356506	0.734684160670872	-0.444803923528112	0.226659406965305	1	protein_coding	QPCTL	14.7478613286827	12.2964332051858
ENSG00000011485	8061.76191869523	8394.03775850995	7729.48607888051	0.920830511042709	-0.11899245798461	0.724902215398148	1	protein_coding	PPP5C	68.147289404157	64.287221739213
ENSG00000011523	2015.70022772633	2603.55770029599	1427.84275515667	0.548419862173344	-0.866647272603052	0.0167756318414247	1	protein_coding	CEP68	7.47905571846623	4.10923273948205
ENSG00000011566	3583.46028228198	3867.7200133246	3299.20055123936	0.853009147475349	-0.229366882128602	0.509563779024273	1	protein_coding	MAP4K3	13.4544280324214	14.2468290380139
ENSG00000011590	24.2500198024868	18.4999362882235	30.0001033167501	1.62163279101925	0.697447166933327	0.650900215971369	1	protein_coding	ZBTB32	0.312218740902862	0.313368827081483
ENSG00000011600	0.810813603155409	0	1.62162720631082	Inf	Inf	0.958367528484655	1	protein_coding	TYROBP	0	0.0875299891763354
ENSG00000011638	6230.40415577312	6854.84305932975	5605.96525221649	0.817810882568131	-0.290160834025268	0.394726694757116	1	protein_coding	TMEM159	75.9176464365134	60.5169112323944
ENSG00000011677	703.500498900166	689.430959007796	717.570038792536	1.04081493500848	0.0577135690400649	0.892649108155775	1	protein_coding	GABRA3	2.71163741612536	2.70601255937508
ENSG00000012048	4821.82176430155	4780.38353687696	4863.25999172614	1.0173367794048	0.0247973483665544	0.944172737885613	1	protein_coding	BRCA1	15.0178686294206	16.7108754574939
ENSG00000012061	4346.55257292768	4907.41643272276	3785.6887131326	0.771421941673739	-0.374407913538653	0.278161062588746	1	protein_coding	ERCC1	58.8223257532318	44.098936929051
ENSG00000012124	4.0711766969255	2.46665817176314	5.67569522208786	2.3009654467165	1.2022393189705	0.851796429156765	1	protein_coding	CD22	0.0419259293670381	0.0298153716582517
ENSG00000012171	1010.28258597523	965.696674245267	1054.86849770519	1.09233937098273	0.12742114633965	0.74520775446867	1	processed_transcript	SEMA3B	6.18914858980638	7.72033407488204
ENSG00000012174	1482.30921235288	1423.26176510733	1541.35665959843	1.08297482401784	0.114999704915965	0.758648982004441	1	protein_coding	MBTPS2	4.50462175177757	4.69563406966714
ENSG00000012211	2021.40199328354	2227.39232910211	1815.41165746496	0.815039018382888	-0.295058967715366	0.412782816380127	1	protein_coding	PRICKLE3	17.3516425937263	14.0322419942925
ENSG00000012223	3.08332271470392	6.16664542940784	0	0	-Inf	0.491760225825667	1	protein_coding	LTF	0.0411760168888537	0
ENSG00000012232	4112.5785768927	4578.11756679238	3647.03958699303	0.796624274886915	-0.32802865243686	0.342945821835829	1	protein_coding	EXTL3	10.5214744724896	8.36484252368294
ENSG00000012660	8981.9445507197	8994.66902333427	8969.22007810513	0.997170663516009	-0.00408765512106465	0.989776177297778	1	protein_coding	ELOVL5	49.3963983056598	48.7490486690448
ENSG00000012779	12.3905704698427	3.6999872576447	21.0811536820406	5.69762872520275	2.51036161433283	0.282216162820435	1	protein_coding	ALOX5	0.154924047721506	0.232004860326653
ENSG00000012817	12.0022723494134	6.16664542940784	17.837899269419	2.89264227587217	1.53238792066283	0.510155144927745	1	protein_coding	KDM5D	0.0359095948226466	0.191503082540116
ENSG00000012822	4290.51650398501	4076.15262883858	4504.88037913145	1.10517951346072	0.144280724499234	0.677462108106751	1	protein_coding	CALCOCO1	27.7239846143613	27.4699202364484
ENSG00000012963	7323.69624409287	7367.90795905648	7279.48452912926	0.987998841676824	-0.0174187444823503	0.958585254264042	1	protein_coding	UBR7	30.18754705462	32.1473660990992
ENSG00000012983	11334.6323356168	11231.9279851234	11437.3366861102	1.01828792895207	0.0261455525116731	0.939380185092523	1	protein_coding	MAP4K5	53.2441333458244	52.6998368291123
ENSG00000013016	340.868971726692	456.33176177618	225.406181677204	0.493952427943773	-1.01755599087991	0.0345932593863787	1	protein_coding	EHD3	1.48842053476475	0.722677894647455
ENSG00000013275	13580.2651505191	14020.4850483017	13140.0452527366	0.93720332837759	-0.0935660170997619	0.77985215610336	1	protein_coding	PSMC4	130.824752298215	122.534856895299
ENSG00000013288	3784.47738124791	3420.02155514959	4148.93320734623	1.21313071875208	0.278735013883458	0.423108766148033	1	protein_coding	MAN2B2	8.60325993825112	9.94014370204558
ENSG00000013293	49.7333686908552	39.4665307482102	60.0002066335002	1.52028074158054	0.604337762541845	0.55836535985508	1	protein_coding	SLC7A14	0.593259405602327	1.54073702410541
ENSG00000013297	17.0784117097089	7.39997451528941	26.7568489041285	3.61580284484021	1.85431601555019	0.317743509827931	1	protein_coding	CLDN11	0.12851123524909	0.232497917591161
ENSG00000013306	15919.7121324349	16189.9109103673	15649.5133545025	0.966621338507876	-0.0489772517669804	0.883076990714516	1	protein_coding	SLC25A39	160.816602649297	157.394605702138
ENSG00000013364	2209.1745291602	2149.69259669157	2268.65646162883	1.05533994261335	0.0777077899519636	0.83032712923762	1	protein_coding	MVP	15.8447667541633	15.4597581776725
ENSG00000013374	3534.98631301212	3454.55476955427	3615.41785646997	1.04656550486141	0.0656626131522933	0.852209618425155	1	protein_coding	NUB1	23.0813164273715	20.6517416103705
ENSG00000013375	2575.19952876865	2842.82354295701	2307.57551458029	0.811719573765745	-0.300946691877323	0.395549192548437	1	protein_coding	PGM3	16.4179679432699	14.6262735825952
ENSG00000013392	357.405859207232	356.432105819773	358.379612594691	1.00546389268284	0.00786127380364808	0.995164871875426	1	protein_coding	RWDD2A	1.57669260486832	1.66000653455284
ENSG00000013441	5026.84831082899	4209.35217011379	5844.34445154418	1.38841898120066	0.473442993627569	0.168874645189015	1	protein_coding	CLK1	33.9970172134627	45.0536917804151
ENSG00000013503	677.235352224954	614.197884769021	740.272819680888	1.20526761494674	0.269353514829036	0.515989010597118	1	protein_coding	POLR3B	1.95799997349907	2.34663135586507
ENSG00000013523	3143.65274882958	2999.45633686397	3287.84916079518	1.09614836541769	0.132443082573945	0.706944354106	1	protein_coding	ANGEL1	11.3522561783317	11.9593028467816
ENSG00000013561	2643.62623078635	3005.62298229338	2281.62947927932	0.759120319720994	-0.397599525573913	0.261160344541775	1	protein_coding	RNF14	18.8509281242111	16.1978071520431
ENSG00000013563	677.965071946756	748.630755130111	607.299388763401	0.811213518282258	-0.301846400884036	0.46423741030517	1	protein_coding	DNASE1L1	6.22435976068963	4.24359572351676
ENSG00000013573	4390.58204520692	4241.41872634671	4539.74536406713	1.07033652109547	0.0980644610990972	0.777743519667023	1	protein_coding	DDX11	41.6659274209016	45.5372546581096
ENSG00000013583	2463.69410821563	2343.32526317498	2584.06295325629	1.10273336521586	0.141083997472438	0.693063449222349	1	protein_coding	HEBP1	30.3623982258129	33.3685688006526
ENSG00000013588	43.6180493048927	34.5332144046839	52.7028842051016	1.52615055139359	0.609897287883746	0.581496741212438	1	protein_coding	GPRC5A	0.0627909116285048	0.161323885333338
ENSG00000013619	1191.09251543569	1140.82940444045	1241.35562643093	1.08811678731211	0.121833409009009	0.750844868301111	1	protein_coding	MAMLD1	4.1837368586007	4.45503530627184
ENSG00000013725	48.0775241222475	34.5332144046839	61.621833839811	1.7844221831679	0.835456988298877	0.421355446285854	1	protein_coding	CD6	1.38664097532343	2.55873788151692
ENSG00000013810	9680.81674405582	9396.73430533166	9964.89918277997	1.06046407815595	0.0846957522744139	0.803154758797199	1	protein_coding	TACC3	55.5020585823724	58.5399302048405
ENSG00000014123	3163.16284932716	3094.42267647685	3231.90302217746	1.04442843143107	0.0627136363427809	0.859736423325018	1	protein_coding	UFL1	10.2472655649015	10.65784459785
ENSG00000014138	2294.10684677734	2529.5579551431	2058.65573841158	0.813840115513434	-0.297182699919451	0.405070531954101	1	protein_coding	POLA2	21.7279803191127	18.3680967210818
ENSG00000014164	3443.96838124174	3600.0876016883	3287.84916079518	0.913269210241805	-0.130887899484737	0.707088796842621	1	protein_coding	ZC3H3	15.1436391458739	13.7471613282383
ENSG00000014216	35738.797970015	40382.8942590202	31094.7016810099	0.7699968576191	-0.377075536750722	0.257907173847748	1	protein_coding	CAPN1	226.623227614975	197.747747989281
ENSG00000014257	330.547110237809	254.065791691603	407.028428784015	1.60205915984977	0.679927423680449	0.161632671867667	1	protein_coding	ACPP	1.9114122059734	2.80308769501965
ENSG00000014641	14029.4312577701	14893.6820411058	13165.1804744344	0.883943972893952	-0.17797316485168	0.595458428632982	1	protein_coding	MDH1	171.862715758165	154.218121362627
ENSG00000014824	4327.41146840978	4398.05152025367	4256.77141656589	0.967876660144348	-0.0471048832712524	0.891188328213864	1	protein_coding	SLC30A9	18.2953098393194	18.8568041045229
ENSG00000014914	4512.75306752018	4145.21905764795	4880.2870773924	1.17732911325597	0.235517671006222	0.495511695389521	1	protein_coding	MTMR11	25.3169586665038	31.5622037219799
ENSG00000014919	5585.72117104761	5585.74742995762	5585.69491213761	0.999990597888525	-1.35644433667147e-05	0.999626862707383	1	protein_coding	COX15	33.7579314448851	32.8540810923026
ENSG00000015133	12068.4167667981	15440.0468261513	8696.78670744491	0.5632616795381	-0.828122771048056	0.0144125418403052	1	protein_coding	CCDC88C	39.1617006320018	23.9268397081151
ENSG00000015153	1164.79239937658	1148.22937895574	1181.35541979743	1.0288496718938	0.0410322014186142	0.917592497253251	1	protein_coding	YAF2	12.8047939629184	11.5565045442554
ENSG00000015171	7532.9790295131	8521.07065435575	6544.88740467046	0.768082752761225	-0.380666340494749	0.262255732179271	1	protein_coding	ZMYND11	36.4300710357873	28.512703778651
ENSG00000015285	45.0968534944343	43.1665180058549	47.0271889830137	1.0894367013025	0.123582375095501	0.931818003761698	1	protein_coding	WAS	0.700007983581166	0.656419374711425
ENSG00000015413	1.84999362882235	3.6999872576447	0	0	-Inf	0.708581505710288	1	protein_coding	DPEP1	0.0346772625371425	0
ENSG00000015475	3792.39130561406	4093.41923604092	3491.36337518719	0.852921035902487	-0.229515912998171	0.508187435058704	1	protein_coding	BID	53.4661727294201	43.6899644096331
ENSG00000015479	31797.9536371521	33619.3175520456	29976.5897222586	0.891647775891114	-0.16545417434783	0.618968322006731	1	protein_coding	MATR3	178.414683918693	161.002644389451
ENSG00000015520	57.0076288705238	65.3664415517231	48.6488161893245	0.744247583843611	-0.426145462041785	0.658450154784651	1	protein_coding	NPC1L1	0.184513160755866	0.145407229884577
ENSG00000015532	4018.14191697902	3880.05330418341	4156.23052977462	1.07117871945044	0.0991992047887862	0.776059315664498	1	protein_coding	XYLT2	16.0859608611391	17.2521320242855
ENSG00000015592	6.96035035141479	9.86663268705254	4.05406801577704	0.41088668691366	-1.28318750819974	0.705272091770516	1	protein_coding	STMN4	0.0833467184286231	0.0391084251427779
ENSG00000015676	8835.26913445152	8772.66978787559	8897.86848102745	1.01427144713972	0.0204438091796041	0.953164191196035	1	protein_coding	NUDCD3	57.3436941459487	56.8644699189402
ENSG00000016391	18.328849476739	12.3332908588157	24.3244080946623	1.97225609718557	0.979846897634051	0.584468071984619	1	protein_coding	CHDH	0.0215184815308263	0.042081894127761
ENSG00000016402	194.662195438699	184.999362882235	204.325027995163	1.10446341442392	0.143345629916931	0.810478759876924	1	protein_coding	IL20RA	1.47306949920858	1.36793314277818
ENSG00000016864	3571.15675926107	3701.22058673058	3441.09293179155	0.92971841346835	-0.105134265770628	0.762349771213582	1	protein_coding	GLT8D1	36.5034494455497	35.3936803460833
ENSG00000017260	21337.9125575656	21353.8597929535	21321.9653221778	0.998506383806725	-0.00215644352571304	0.994051924456012	1	protein_coding	ATP2C1	84.7476474902604	85.497698539423
ENSG00000017373	1908.80305857502	2067.05954793751	1750.54656921253	0.846877667824909	-0.239774508763951	0.507621049703567	1	protein_coding	SRCIN1	10.3701451950435	9.59804556626811
ENSG00000017427	314.142642682068	226.932551802208	401.352733561927	1.76859921758489	0.822607155822854	0.0953057689398498	1	protein_coding	IGF1	1.21375131725349	1.98704998579746
ENSG00000017483	123.745020978912	130.732883103446	116.757158854379	0.893097100612333	-0.163111056207991	0.817073064222082	1	protein_coding	SLC38A5	1.0417187202648	0.845088050251031
ENSG00000017621	56.6193307500945	67.8330997234862	45.4055617767029	0.669371766317526	-0.57912039455416	0.543649086586469	1	protein_coding	MAGIX	0.447879517933811	0.324869053828642
ENSG00000017797	9792.2991649653	9249.96814411176	10334.6301858188	1.11726116509899	0.159966462054434	0.636671816138894	1	protein_coding	RALBP1	32.2317674479734	36.7721903816936
ENSG00000018189	992.490811203268	913.896852638242	1071.08476976829	1.17199743786871	0.228969415853889	0.55755785195026	1	protein_coding	RUFY3	7.04276843381368	8.22572744619486
ENSG00000018236	61595.4426718488	67123.9354991043	56066.9498445933	0.835275068836533	-0.259676717544522	0.434373165845269	1	protein_coding	CNTN1	226.375488256765	183.353280643206
ENSG00000018280	127.935958443877	150.466148477551	105.405768410203	0.700528121951158	-0.513485127621536	0.439675412991177	1	protein_coding	SLC11A1	0.667724747915112	0.86318466125413
ENSG00000018408	1209.11115258697	1371.4619435003	1046.76036167363	0.763244191087101	-0.389783390503422	0.303266638069971	1	protein_coding	WWTR1	5.7676703531648	4.83453776897475
ENSG00000018510	7413.88324549256	7570.17392914106	7257.59256184406	0.958708826214186	-0.0608353805426079	0.857239411416931	1	protein_coding	AGPS	16.3534332347773	16.7901897048667
ENSG00000018610	766.886782963057	680.797655406625	852.97591051949	1.25290665111064	0.325278929427029	0.422112264737227	1	protein_coding	CXorf56	4.52434243004609	5.50691127853926
ENSG00000018625	2.46665817176314	4.93331634352627	0	0	-Inf	0.591908128158165	1	protein_coding	ATP1A2	0.0166741822465319	0
ENSG00000018699	1156.02742787221	1170.42930250161	1141.62555324282	0.975390440757738	-0.0359482614709168	0.926228241376421	1	protein_coding	TTC27	5.86257098168557	5.60615290182134
ENSG00000019102	9.39279116088102	9.86663268705254	8.91894963470949	0.903950711210052	-0.145683984449807	1	1	protein_coding	VSIG2	0.132176415045045	0.117861950377893
ENSG00000019144	2287.09291431769	2774.99044323353	1799.19538540185	0.648360930319226	-0.625130936994493	0.0807095108939722	1	protein_coding	PHLDB1	13.0310449010564	7.50308444949677
ENSG00000019169	23.2450571391168	19.7332653741051	26.7568489041285	1.35592606681508	0.439278516271349	0.794398960866873	1	protein_coding	MARCO	0.154852382205401	0.380275465970539
ENSG00000019485	931.342066868032	1011.32985042289	851.354283313179	0.841816626847499	-0.248422090039066	0.526236718773838	1	protein_coding	PRDM11	7.57397285529754	6.75514774088033
ENSG00000019505	19.3509208212575	13.5666199446972	25.1352216978177	1.85272542462887	0.889649088662473	0.609635944937368	1	protein_coding	SYT13	0.0837466922878559	0.385410896055135
ENSG00000019549	5697.00706162171	7047.24239672728	4346.77172651614	0.616804628223768	-0.69711450426083	0.0422655321656905	1	protein_coding	SNAI2	47.8150415443306	29.2388917421903
ENSG00000019582	28.8121467067323	33.2998853188023	24.3244080946623	0.73046522117984	-0.453112509642055	0.7476809268288	1	protein_coding	CD74	0.692458494301609	0.365729727789025
ENSG00000019991	2.87206497334084	4.93331634352627	0.810813603155409	0.164354674765464	-2.6051156030871	0.72597628382298	1	protein_coding	HGF	0.0110874145516289	0.011229818252929
ENSG00000019995	4138.25463340328	4100.81921055621	4175.69005625035	1.01825753388528	0.026102488594924	0.941611721006097	1	protein_coding	ZRANB1	9.70703156040364	9.93879564602466
ENSG00000020129	3278.59066999275	3633.3874870071	2923.7938529784	0.804701910664309	-0.313473636690612	0.369693511046151	1	protein_coding	NCDN	16.1986930637352	13.7880657186782
ENSG00000020181	282.268731466169	336.698840445668	227.83862248667	0.676683715884182	-0.563446423786031	0.264965293010791	1	protein_coding	GPR124	0.789256603461913	0.527013482260511
ENSG00000020256	2476.75041320707	2618.35764932657	2335.14317708758	0.891835069853107	-0.165151162662808	0.641815798325702	1	protein_coding	ZFP64	15.6883298034362	14.4716335645538
ENSG00000020426	4306.88894763806	4507.81780889713	4105.96008637899	0.910853157879409	-0.134709604498563	0.696039262491729	1	protein_coding	MNAT1	79.7292539840997	69.8959346508803
ENSG00000020577	7368.66826048366	5990.27937012677	8747.05715084055	1.46020854961485	0.546174432124777	0.108713007845805	1	protein_coding	SAMD4A	15.8733077544359	22.9419892582016
ENSG00000020633	7164.9813300266	7485.07422221523	6844.88843783796	0.914471685200229	-0.128989594408855	0.703693727021585	1	protein_coding	RUNX3	31.0466638605588	26.1652689719416
ENSG00000020922	5006.31231627372	5223.14867870844	4789.475953839	0.91697101661355	-0.125051960683956	0.715274325715089	1	protein_coding	MRE11A	32.600791625411	30.4713226860442
ENSG00000021355	7.94820433363637	6.16664542940784	9.7297632378649	1.57780487774846	0.657918802746689	0.862910266666547	1	protein_coding	SERPINB1	0.032947140826828	0.0702849991647434
ENSG00000021461	12.8815206771626	16.0332781164604	9.7297632378649	0.606848029903252	-0.720592820507041	0.752388486435806	1	protein_coding	CYP3A43	0.172440407729957	0.0825552410787767
ENSG00000021488	76.5013727085505	70.2997578952493	82.7029875218517	1.17643346147911	0.234419724719649	0.790718207461954	1	protein_coding	SLC7A9	0.758362564522348	0.76903413024773
ENSG00000021574	4418.20473126044	4483.1512271795	4353.25823534139	0.971026408600579	-0.042417562333524	0.901848931870659	1	protein_coding	SPAST	11.8530660352258	11.4149837306909
ENSG00000021645	2311.14063803278	2413.62502107023	2208.65625499533	0.915078454902655	-0.128032655701837	0.719734823546255	1	protein_coding	NRXN3	8.17955540577194	7.4157271805852
ENSG00000021762	1953.56964558165	2004.15976455755	1902.97952660574	0.949514884121955	-0.0747374793671135	0.836482543009488	1	protein_coding	OSBPL5	9.61176349787728	10.922016990979
ENSG00000021776	3156.17348315943	3138.82252356859	3173.52444275027	1.01105571242755	0.0158624965766416	0.965927207017352	1	protein_coding	AQR	8.44863094312522	7.74217757802222
ENSG00000021826	44.006347425322	32.0665562329208	55.9461386177232	1.74468808597185	0.802969135549972	0.460791991764544	1	protein_coding	CPS1	0.137054080648609	0.248690805156407
ENSG00000021852	0.405406801577704	0	0.810813603155409	Inf	Inf	1	1	protein_coding	C8B	0	0.0285807204111443
ENSG00000022267	2669.57151406573	3093.18934739097	2245.95368074048	0.726096410048382	-0.461766974952593	0.191849816309453	1	protein_coding	FHL1	18.2583300757902	13.4432264702399
ENSG00000022277	4717.97144443785	4507.81780889713	4928.12507997857	1.09323963143583	0.12860966559539	0.709953641630773	1	protein_coding	RTFDC1	41.1326723513437	45.1333528370139
ENSG00000022556	17.1126290720059	12.3332908588157	21.891967285196	1.77503048746701	0.827843804189001	0.663415286528335	1	protein_coding	NLRP2	0.446896432722777	0.729811042029166
ENSG00000022567	1846.83754706904	2192.85911469743	1500.81597944066	0.684410580406916	-0.547066032046301	0.13225818347059	1	protein_coding	SLC45A4	8.69691510986809	6.04545577028505
ENSG00000022840	8026.85826687286	8242.33828094651	7811.37825279921	0.947713863049817	-0.0774765533492884	0.818583924959336	1	protein_coding	RNF10	48.8670337325813	50.2287541943027
ENSG00000022976	1895.10702679191	1816.69374350355	1973.52031008026	1.0863252637587	0.119456134590775	0.74366940306806	1	protein_coding	ZNF839	9.90376176301136	10.9615885906936
ENSG00000023041	3488.69554934008	3473.05470584249	3504.33639283768	1.00900696638684	0.0129361351351053	0.972350752383468	1	protein_coding	ZDHHC6	36.0339974210883	38.0208224791362
ENSG00000023171	5.70991258438477	4.93331634352627	6.48650882524327	1.31483739812371	0.394884396912895	0.97237964485259	1	protein_coding	GRAMD1B	0.0105834312387312	0.0138825287323254
ENSG00000023191	11301.7980821918	11466.2605114409	11137.3356529427	0.971313676488508	-0.0419908193923424	0.900085046028726	1	protein_coding	RNH1	94.5766027491892	91.6441518368135
ENSG00000023228	6562.35944201628	6698.21026542279	6426.50861860977	0.959436679941866	-0.0597404990433216	0.860242777886478	1	protein_coding	NDUFS1	33.4325005984969	31.1297541998957
ENSG00000023287	6182.19132885007	5953.27949755033	6411.10316014982	1.07690276641436	0.106887994780452	0.755343957979899	1	protein_coding	RB1CC1	14.3743927342032	15.9977543910966
ENSG00000023318	8803.87577035097	8776.36977513323	8831.38176556871	1.00626819423577	0.00901486868953152	0.980116788556713	1	protein_coding	ERP44	24.5062048928302	24.4583301740269
ENSG00000023330	3274.2599175974	3272.0220648438	3276.49777035101	1.00136787143195	0.00197207286765883	0.997561038861142	1	protein_coding	ALAS1	21.5457523518092	20.9236475139443
ENSG00000023445	301.792243142104	199.799311912814	403.785174371393	2.02095377859756	1.01503632609635	0.0423773256579385	1	protein_coding	BIRC3	0.570310924832215	1.22912715580146
ENSG00000023516	5294.73735268251	4781.61686596284	5807.85783940219	1.21462216697964	0.280507603873964	0.414120247624405	1	protein_coding	AKAP11	6.41738370028159	7.72813556715334
ENSG00000023572	548.408238318165	510.598241554969	586.21823508136	1.14810077155005	0.199249276364688	0.646196103930643	1	protein_coding	GLRX2	12.6206174902964	14.2489403399042
ENSG00000023608	2295.90106483833	2379.09180666554	2212.71032301111	0.930065126873927	-0.104596351862068	0.76959934118659	1	protein_coding	SNAPC1	12.521663139645	11.5581317657831
ENSG00000023697	9646.32213393263	10151.5317058912	9141.11256197408	0.900466336195282	-0.151255752694668	0.653607221983214	1	protein_coding	DERA	97.1018863065774	88.524590026269
ENSG00000023734	12495.847453985	12711.9228881813	12279.7720197887	0.966004288084973	-0.049898501700854	0.881319598117027	1	protein_coding	STRAP	100.883950360069	97.1386500452385
ENSG00000023839	1554.54676334748	1317.19546372151	1791.89806297345	1.36038888101751	0.444019119504136	0.229496634545733	1	protein_coding	ABCC2	3.46214160863466	4.99650881684779
ENSG00000023892	3027.63646481057	3164.7224343721	2890.55049524903	0.913366197254683	-0.130734696845537	0.709324758210573	1	protein_coding	DEF6	25.2485002064335	23.9420177426995
ENSG00000023902	969.302281653582	960.763357901741	977.841205405423	1.01777529020359	0.0254190707513109	0.95207086279427	1	protein_coding	PLEKHO1	9.58472998795029	9.94688646710367
ENSG00000023909	3035.67616611753	3154.85580168505	2916.49653055	0.924446857124901	-0.113337707833362	0.746545344826346	1	protein_coding	GCLM	17.3224085918969	14.9525168705191
ENSG00000024048	4929.51639848285	4876.58320557572	4982.44959138999	1.0217091314454	0.0309845364437114	0.929775669829943	1	protein_coding	UBR2	9.79788314429377	9.81463180964609
ENSG00000024422	13181.2435845126	15174.8810726868	11187.6060963383	0.737245059302299	-0.439783845886488	0.191066640259439	1	protein_coding	EHD2	61.3889619780676	44.064483146498
ENSG00000024526	8951.72660928279	7765.03992471035	10138.4132938552	1.3056485725968	0.384766634405073	0.256126272318608	1	protein_coding	DEPDC1	28.5174677578799	40.3586789455567
ENSG00000024862	1717.37521850016	1588.52786261546	1846.22257438487	1.16222234298435	0.216886094934901	0.554320380787616	1	protein_coding	CCDC28A	15.6865573210408	18.1152089594146
ENSG00000025039	6491.073334182	6386.17800669476	6595.96866166925	1.03285073713175	0.0466317775726741	0.89256919784437	1	protein_coding	RRAGD	37.1322829739231	34.5178349918266
ENSG00000025156	2582.42622301286	2423.49165375728	2741.36079226844	1.13116163945452	0.177805100660304	0.617269009814274	1	protein_coding	HSF2	14.7726133302165	16.7721745377965
ENSG00000025293	4718.72422640838	4616.35076845471	4821.09768436206	1.04435254732081	0.0626088119205783	0.857194812478821	1	protein_coding	PHF20	11.5814953070719	11.6259230426569
ENSG00000025423	173.113153798069	146.766161219907	199.46014637623	1.35903361318669	0.442581138944192	0.459466297935736	1	protein_coding	HSD17B6	2.04881667634653	2.47157271768836
ENSG00000025434	854.207672956989	849.7637401724	858.651605741578	1.01045921960306	0.0150110982009403	0.974388271825383	1	protein_coding	NR1H3	11.4375774612337	10.8948937489958
ENSG00000025708	130.174250193129	151.699477563433	108.649022822825	0.71621224125438	-0.481540917968572	0.466065461903567	1	protein_coding	TYMP	1.24672760091041	0.915403126579885
ENSG00000025770	5592.59666740969	6167.87875849372	5017.31457632567	0.813458690220909	-0.297859011345642	0.383842442927283	1	protein_coding	NCAPH2	49.5215387385248	41.9083956155369
ENSG00000025772	2557.2054579093	2411.15836289846	2703.25255292013	1.12114268167377	0.164969893704598	0.643251154195145	1	protein_coding	TOMM34	16.6791122605787	18.5665182606511
ENSG00000025796	9078.87694722665	8971.23577070252	9186.51812375078	1.02399695633363	0.0342114271651563	0.920720315780641	1	protein_coding	SEC63	41.594828780597	44.8573508926754
ENSG00000025800	7726.28450020028	7779.83987374093	7672.72912665963	0.986232268424595	-0.0200006378964922	0.952444019679505	1	protein_coding	KPNA6	14.1767936951204	14.4199209120804
ENSG00000026025	14039.2404856357	16278.7106045508	11799.7703667207	0.724859029278521	-0.46422764808528	0.167314517830777	1	protein_coding	VIM	127.736171699443	91.7069547125043
ENSG00000026036	453.241796077488	350.265460390365	556.21813176461	1.58799023787477	0.667202043581026	0.137199150267735	1	protein_coding	RTEL1-TNFRSF6B	0.860061552561928	1.34850365198803
ENSG00000026103	36.4635498932633	25.8999108035129	47.0271889830137	1.81572783550417	0.860547969261707	0.4736285891384	1	protein_coding	FAS	0.246510847330656	0.369074903807782
ENSG00000026297	2213.74781117801	2195.32577286919	2232.16984948684	1.01678296545915	0.0240117656546964	0.948963176558	1	protein_coding	RNASET2	24.346610367362	25.6995558788031
ENSG00000026508	18596.7751179893	19281.8669286724	17911.6833073061	0.928939265765349	-0.106343818885913	0.749924030649739	1	protein_coding	CD44	138.080574015355	125.873098618881
ENSG00000026559	1944.82253478002	1941.25998117759	1948.38508838245	1.00367035187144	0.00528550453527534	0.991070514280026	1	protein_coding	KCNG1	15.1294379105321	14.8523111309322
ENSG00000026652	781.783430512945	753.564071473638	810.002789552253	1.0748957125414	0.104196694886584	0.799515396046634	1	protein_coding	AGPAT4	5.36389454729114	3.95691389473748
ENSG00000026751	1.42747814609619	1.23332908588157	1.62162720631082	1.31483739812371	0.394884396912895	1	1	protein_coding	SLAMF7	0.00735267775221161	0.00959638548080151
ENSG00000026950	1145.99641396285	1010.096521337	1281.8963065887	1.26908298317069	0.343786407630258	0.368416826836431	1	protein_coding	BTN3A1	6.32888490504429	7.31264838521511
ENSG00000027001	3564.89109664237	4580.58422496414	2549.1979683206	0.556522452840731	-0.845488200763919	0.0157268969089761	1	protein_coding	MIPEP	27.3630156944202	15.2627443333625
ENSG00000027075	6831.15386513786	6232.01187095956	7430.29585931616	1.19227883597919	0.253721675599617	0.456816145556209	1	protein_coding	PRKCH	32.4133112294207	38.1659130706785
ENSG00000027697	3077.18984764116	2885.99006096287	3268.38963431945	1.13250204099074	0.179513650293208	0.610141493238478	1	protein_coding	IFNGR1	20.1993305335326	22.822876009653
ENSG00000027847	1047.87606084588	1066.82965928756	1028.92246240421	0.964467432496527	-0.0521955717700858	0.893821423129806	1	protein_coding	B4GALT7	11.211539104063	9.48428045082683
ENSG00000027869	253.222264769343	328.065536844497	178.37899269419	0.543729751103791	-0.879038325063635	0.0926337012682606	1	protein_coding	SH2D2A	5.861313472704	2.56529972177299
ENSG00000028116	3436.87711500872	3542.12113465186	3331.63309536557	0.940575708372273	-0.0883840217424997	0.799700990097765	1	protein_coding	VRK2	27.6304152680766	26.0478340514996
ENSG00000028137	15.0171603395235	2.46665817176314	27.5676625072839	11.1761178840516	3.48234723816323	0.114237012715811	1	protein_coding	TNFRSF1B	0.00945418190570749	0.104825711389261
ENSG00000028203	6257.48914031065	5879.27975239743	6635.69852822386	1.12865840845862	0.174608916588549	0.609783375000176	1	protein_coding	VEZT	36.4160221054539	40.4334883598627
ENSG00000028277	153.830667701405	143.066173962262	164.595161440548	1.15048272335825	0.202239318970499	0.75332373710254	1	protein_coding	POU2F2	0.990457698797997	0.625198560206345
ENSG00000028310	3215.01844650202	3352.1884554261	3077.84843757793	0.918160920396912	-0.123181066833386	0.724548380950063	1	protein_coding	BRD9	23.1337565895409	21.3432640001832
ENSG00000028528	7121.49870873289	6973.24265157438	7269.75476589139	1.04252141064531	0.0600770131324082	0.861063538109733	1	protein_coding	SNX1	47.1840075207358	54.3014236960814
ENSG00000028839	1743.39489007171	1657.59429142483	1829.1954887186	1.10352424485383	0.142118326532929	0.698904720580337	1	protein_coding	TBPL1	29.3695764725262	31.929521690444
ENSG00000029153	3360.17714371556	3326.28854462259	3394.06574280854	1.02037622331217	0.029101186933001	0.935509863085752	1	protein_coding	ARNTL2	16.3223415503075	15.9114218178593
ENSG00000029363	10996.3407585708	11848.5925280642	10144.0889890773	0.856142952426656	-0.224076387585571	0.505569292761338	1	protein_coding	BCLAF1	45.6918184498131	39.8615757844713
ENSG00000029364	8455.86257709424	9774.13300561142	7137.59214857706	0.73025322496423	-0.453531270549611	0.180859756295237	1	protein_coding	SLC39A9	35.2709998733858	26.0609127796346
ENSG00000029534	351.918359477777	383.565345709168	320.271373246386	0.834985164403322	-0.260177530153242	0.586293977795875	1	protein_coding	ANK1	0.926384700178538	0.654540733565903
ENSG00000029559	1.42747814609619	1.23332908588157	1.62162720631082	1.31483739812371	0.394884396912895	1	1	protein_coding	IBSP	0.0187291376141504	0.0245025502454495
ENSG00000029639	1352.00699175934	1545.3613446096	1158.65263890908	0.749761628858254	-0.415496101313149	0.266524992328088	1	protein_coding	TFB1M	20.3981322927695	17.9964751594785
ENSG00000029725	8487.41136076313	10289.6645635099	6685.15815801634	0.649696413012706	-0.622162354830118	0.06689955315655	1	protein_coding	RABEP1	32.0335034970604	21.3927129527129
ENSG00000029993	14713.2298883876	13882.3521906829	15544.1075860923	1.11970272563209	0.163115756226305	0.627870911348661	1	protein_coding	HMGB3	149.014593458741	155.4191292706
ENSG00000030066	7112.4035333459	6217.21192192898	8007.59514476281	1.28797204362922	0.365101279046313	0.283671982012732	1	protein_coding	NUP160	17.5788758091997	23.2642422465429
ENSG00000030110	2460.06180366099	2433.35828644433	2486.76532087764	1.02194787127355	0.0313216074563562	0.93204060527217	1	protein_coding	BAK1	16.4451354613119	16.7037889409677
ENSG00000030419	1715.58551256875	1213.59582050746	2217.57520463004	1.82727656700628	0.869695009253574	0.0179440857454221	1	protein_coding	IKZF2	3.02115019606098	5.20460739726821
ENSG00000030582	15733.5173553319	16056.7113690921	15410.3233415717	0.959743436083389	-0.0592793067204009	0.858896385455652	1	protein_coding	GRN	117.7967343401	114.892617365711
ENSG00000031003	5926.40276190846	5255.21523494136	6597.59028887556	1.25543674120308	0.328189336094997	0.337570831223279	1	protein_coding	FAM13B	18.3755981662428	22.7816111934894
ENSG00000031081	25.0608334056422	18.4999362882235	31.6217305230609	1.70928861756083	0.773396020166625	0.60558470400013	1	protein_coding	ARHGAP31	0.0264468314334411	0.0448202534022966
ENSG00000031544	15.7878030128004	25.8999108035129	5.67569522208786	0.219139566353952	-2.19007810380826	0.249458130806413	1	processed_transcript	NR2E3	0.180026532544565	0.0398609427927005
ENSG00000031691	1026.277197205	846.063752914755	1206.49064149525	1.4260044084607	0.511978441848115	0.186442881156573	1	protein_coding	CENPQ	7.08622599600166	10.0367960700107
ENSG00000031698	14211.5743481325	13419.8537834773	15003.2949127877	1.11799242785044	0.16091041685765	0.632692149376964	1	protein_coding	SARS	109.437704029203	122.131796161204
ENSG00000031823	4725.8519034633	5088.71580834735	4362.98799857925	0.857384881156531	-0.221985117518816	0.518469954211264	1	protein_coding	RANBP3	43.4895187999681	37.4353361390325
ENSG00000032219	3333.79818983989	3205.42229420619	3462.17408547359	1.08009920930901	0.111163832948548	0.751885543477008	1	protein_coding	ARID4A	10.6416301330738	10.8751563492943
ENSG00000032389	1446.23916212603	1454.09499225437	1438.38333199769	0.989194887307662	-0.0156733117658034	0.967482090948534	1	protein_coding	TSSC1	13.7033383910395	13.8230451927232
ENSG00000032444	7277.26196798766	6810.44321223802	7744.08072373731	1.13708909720025	0.185345301770105	0.58640664347505	1	protein_coding	PNPLA6	35.5459795106868	46.7711621070286
ENSG00000032742	1432.53492071055	1494.79485208846	1370.27498933264	0.916697690936087	-0.125482055390509	0.736108827666978	1	protein_coding	IFT88	10.5056109665578	9.14439467818634
ENSG00000033011	1027.76045091893	1001.46321773583	1054.05768410203	1.05251762165076	0.0738443876435362	0.851957655183323	1	protein_coding	ALG1	8.21762150826805	8.35348771522246
ENSG00000033030	3608.39471193559	3312.72192467789	3904.06749919329	1.17850745941282	0.236960890216275	0.496983869800298	1	protein_coding	ZCCHC8	18.08936630007	20.7865927185405
ENSG00000033050	4746.62585290627	4956.74959615802	4536.50210965451	0.915217123973895	-0.127814049282094	0.709814532972014	1	protein_coding	ABCF2	24.2070752540958	21.7748657806709
ENSG00000033100	1778.3580775699	1525.6280792355	2031.0880759043	1.33131272526269	0.412849500019096	0.257993652870603	1	protein_coding	CHPF2	6.41016120656668	7.88208124863086
ENSG00000033122	61.3986689632847	55.4998088646705	67.2975290618989	1.21257226715853	0.278070731930145	0.776033356714964	1	protein_coding	LRRC7	2.1728792726487	2.28776213615877
ENSG00000033170	4088.05043127264	3701.22058673058	4474.8802758147	1.20902825728837	0.273847963506303	0.429756073764202	1	protein_coding	FUT8	18.0579994047048	24.7516208211222
ENSG00000033178	5837.38654583245	5689.34707317167	5985.42601849323	1.05204093571962	0.0731908420928481	0.831822616106195	1	protein_coding	UBA6	18.6243047510794	16.037594087478
ENSG00000033327	1297.27412806516	1223.46245319451	1371.0858029358	1.12066030253387	0.164349030936003	0.664017285483013	1	protein_coding	GAB2	2.75278961888554	3.41746759677979
ENSG00000033627	6029.02044210268	6109.91229145729	5948.12859274808	0.973521109470686	-0.0387158327384133	0.909253563337338	1	protein_coding	ATP6V0A1	25.4489157290421	26.6210074444195
ENSG00000033800	3499.08734959675	3510.05457841894	3488.12012077457	0.99375096393679	-0.00904374019052636	0.979277246812467	1	protein_coding	PIAS1	25.5644193195667	25.262910415775
ENSG00000033867	7780.29065225905	7617.04043440456	7943.54087011354	1.0428644745319	0.0605516845837371	0.859638241950955	1	protein_coding	SLC4A7	19.0312145106718	20.17355525705
ENSG00000034053	605.147329836298	595.697948480797	614.5967111918	1.03172541177823	0.0450590562482137	0.92016532505452	1	protein_coding	APBA2	3.24067454310626	2.92470772836645
ENSG00000034063	4058.05985381589	5251.51524768371	2864.60445994806	0.545481508639159	-0.874397803648746	0.0120486910606868	1	processed_transcript	UHRF1	19.1592231295952	10.0657585495722
ENSG00000034152	2763.25545461407	3010.55629863691	2515.95461059123	0.835710865706243	-0.25892420133954	0.462804197302921	1	protein_coding	MAP2K3	19.0072058829169	15.910387051338
ENSG00000034239	232.158971790048	242.965829918669	221.352113661427	0.911042156567953	-0.134410281623628	0.807949339649229	1	protein_coding	EFCAB1	3.95678362782159	3.1661509456487
ENSG00000034510	56423.3677925284	56881.1374408579	55965.5981441989	0.98390434267228	-0.023410034465785	0.942965385808236	1	protein_coding	TMSB10	2323.15907233651	2290.19539497844
ENSG00000034533	836.901646846365	751.097413301875	922.705880390855	1.2284769778857	0.296870821313145	0.457660445994005	1	protein_coding	ASTE1	5.01587464075611	5.70298684631121
ENSG00000034677	4614.6722998737	4548.51766873122	4680.82693101617	1.02908843538072	0.0413669664913424	0.906038531006216	1	protein_coding	RNF19A	17.3081885608261	17.1201373189839
ENSG00000034693	2701.33387414596	2675.09078727712	2727.57696101479	1.01962033363028	0.0280320494957654	0.938934334379974	1	protein_coding	PEX3	28.0288873379189	28.806755385195
ENSG00000034713	4269.28575909184	4872.88321831807	3665.6882998656	0.75226270272302	-0.410691531745795	0.234689807129918	1	protein_coding	GABARAPL2	77.6027444406326	57.6842056578336
ENSG00000034971	0.405406801577704	0	0.810813603155409	Inf	Inf	1	1	protein_coding	MYOC	0	0.00547310380712448
ENSG00000035115	260.360407521421	246.665817176314	274.054997866528	1.11103760141454	0.151907643420355	0.77686144281421	1	protein_coding	SH3YL1	2.85203047143091	2.92121656074869
ENSG00000035141	3254.86738440826	2784.85707592058	3724.87769289595	1.33754716717899	0.419589767517818	0.231130659279641	1	protein_coding	FAM136A	22.2498480655277	28.4598214119324
ENSG00000035403	21472.9348944818	26120.6767098857	16825.1930790779	0.644133123576778	-0.634569212640006	0.0584747621441986	1	protein_coding	VCL	68.269540587243	46.1808904955199
ENSG00000035499	3725.72090679226	3540.88780556598	3910.55400801854	1.10439929835435	0.143261876467609	0.681502270783938	1	protein_coding	DEPDC1B	20.7305228345353	22.7828681136984
ENSG00000035664	3048.63733923804	2539.42458783015	3557.85009064593	1.40104577536835	0.486504092683834	0.166553386194104	1	protein_coding	DAPK2	20.1463179494201	25.3229890950725
ENSG00000035681	2666.54026941606	3006.85631137926	2326.22422745287	0.773639970307	-0.370265760938652	0.295033192030047	1	protein_coding	NSMAF	16.7216416654057	14.9054654566372
ENSG00000035687	8889.18660980778	10292.1312216817	7486.24199793389	0.727375296397618	-0.459228166027917	0.175033380660845	1	protein_coding	ADSS	55.3540668012135	41.4957215636791
ENSG00000035720	3.47162083513317	3.6999872576447	3.24325441262163	0.876558265415808	-0.190078103808261	1	1	protein_coding	STAP1	0.0496679467365685	0.0432993529318727
ENSG00000035862	6956.25930837109	7523.30742387756	6389.21119286462	0.84925563091925	-0.235729216080977	0.487832361604958	1	protein_coding	TIMP2	29.4905151057829	25.0541746590248
ENSG00000035928	7501.38117586556	7735.44002664919	7267.32232508193	0.939484024185494	-0.0900594658916613	0.790186158417019	1	protein_coding	RFC1	32.5137901713709	28.1011939781925
ENSG00000036054	3278.79378070693	3253.52212855557	3304.06543285829	1.01553495021875	0.022239891667153	0.95125914897145	1	protein_coding	TBC1D23	13.379187329271	13.2084522712205
ENSG00000036257	6964.86290673954	7010.24252415083	6919.48328932826	0.98705333880962	-0.0188000471287738	0.955419886167122	1	protein_coding	CUL3	32.1911521195532	32.7046269601144
ENSG00000036448	13.8351572970873	7.39997451528941	20.2703400788852	2.7392445794244	1.45377808596646	0.491900274249963	1	protein_coding	MYOM2	0.186109038185645	0.351909351122428
ENSG00000036473	2.66080723197776	3.6999872576447	1.62162720631082	0.438279132707904	-1.19007810380826	0.910599140136756	1	protein_coding	OTC	0.0342354764508022	0.0232672560247463
ENSG00000036530	235.442397132548	219.532577286919	251.352216978177	1.14494267814144	0.195275371220735	0.721998369694507	1	protein_coding	CYP46A1	0.799887791711348	0.731020400466776
ENSG00000036549	3785.45846703576	4204.41885377026	3366.49808030126	0.800704734087658	-0.32065775886917	0.35557545341472	1	protein_coding	ZZZ3	16.6155732199637	14.5687957039595
ENSG00000036565	2.87206497334084	4.93331634352627	0.810813603155409	0.164354674765464	-2.6051156030871	0.72597628382298	1	protein_coding	SLC18A1	0.0876422242173712	0.0143418622013275
ENSG00000036672	225.877767138586	272.565727979826	179.189806297345	0.657418699061856	-0.605115603087105	0.26336322602271	1	protein_coding	USP2	1.24765445057115	1.09086997800801
ENSG00000036828	2.2382917492516	1.23332908588157	3.24325441262163	2.62967479624742	1.3948843969129	0.927551118028613	1	protein_coding	CASR	0.00505617645984477	0.0131918857469742
ENSG00000037042	1852.40764472305	1856.16027425176	1848.65501519433	0.995956567349523	-0.00584526568206505	0.987927430019153	1	protein_coding	TUBG2	17.4887039247213	18.5168111088744
ENSG00000037241	2759.41490040444	2749.09053243001	2769.73926837888	1.00751111529623	0.0107957552736333	0.977813168708365	1	protein_coding	RPL26L1	67.9397669089325	69.8351364829019
ENSG00000037280	236.738207375442	260.232437121011	213.243977629872	0.819436577503641	-0.287295802501987	0.592706094888296	1	protein_coding	FLT4	0.926423795609924	0.901477389072368
ENSG00000037474	11356.1078035921	10528.9304061709	12183.2852010132	1.1571246775335	0.210544319906558	0.532789116530756	1	protein_coding	NSUN2	62.4306078125864	71.6388141742395
ENSG00000037637	7271.90011998864	7498.64084215993	7045.15939781734	0.939524848050735	-0.0899967771105566	0.790488816516568	1	protein_coding	FBXO42	30.7687269824945	29.3370563733178
ENSG00000037749	2336.80253134341	2255.75889807739	2417.84616460943	1.07185487184388	0.100109579447621	0.780895640792415	1	protein_coding	MFAP3	8.28680109757505	10.3254878534298
ENSG00000037757	2310.9687991997	2476.52480445019	2145.41279394921	0.866299739899239	-0.2070618107592	0.561580340968019	1	protein_coding	MRI1	21.268908553512	18.5585293111232
ENSG00000037897	569.92901616408	515.531557898495	624.326474429664	1.21103444564026	0.276239900414276	0.519335200900426	1	protein_coding	METTL1	8.78638930599728	11.287486250437
ENSG00000037965	1074.3376126461	878.130309147676	1270.54491614453	1.44687514245777	0.532940430419078	0.166521484753761	1	protein_coding	HOXC8	3.5887437079103	5.15174889675393
ENSG00000038002	727.510245144978	760.964045988927	694.05644430103	0.912075212961019	-0.132775295835376	0.745906029372558	1	protein_coding	AGA	7.08855446955572	7.00181786518928
ENSG00000038210	3230.19108901507	3201.72230694855	3258.65987108159	1.01778341738428	0.0254305909725021	0.944039855508114	1	protein_coding	PI4K2B	17.3110680706997	16.5801500178509
ENSG00000038219	4208.53947607698	4648.41732468763	3768.66162746634	0.810740810092732	-0.302687329346932	0.380990658114515	1	protein_coding	BOD1L1	10.2109531938467	9.14070568105059
ENSG00000038274	6719.3032002703	6705.61023993808	6732.99616060251	1.00408403108509	0.00588001247267441	0.987724736432526	1	protein_coding	MAT2B	45.4496664224523	45.2325274940991
ENSG00000038295	8.75901793679178	6.16664542940784	11.3513904441757	1.8407723573732	0.880311224083137	0.780524070587179	1	protein_coding	TLL1	0.0123346358786191	0.0354886327059222
ENSG00000038358	7065.58308997467	6743.84344160041	7387.32273834893	1.09541729465117	0.131480563195451	0.70012489778739	1	protein_coding	EDC4	28.4509425927939	35.4898965022417
ENSG00000038382	11250.5688632355	10743.5296671143	11757.6080593566	1.09438968604018	0.130126538873724	0.70031531623397	1	protein_coding	TRIO	20.8761260102224	25.2096373920149
ENSG00000038427	108.625208552498	113.466275901104	103.784141203892	0.91466949434693	-0.128677559144118	0.866686512091585	1	protein_coding	VCAN	0.217746331740113	0.193354729761756
ENSG00000038532	2435.45174953278	2450.62489364667	2420.27860541889	0.987616918318893	-0.0179765441846075	0.960017830185806	1	protein_coding	CLEC16A	7.41583895245884	7.58292883679091
ENSG00000038945	102.509889166536	108.532959557578	96.4868187754936	0.889009377140465	-0.169729458416458	0.825093949477046	1	protein_coding	MSR1	3.45453918048179	4.34973170784613
ENSG00000039068	48600.5148780704	46634.6393953538	50566.3903607871	1.08430966801525	0.11677683483685	0.7265226066495	1	protein_coding	CDH1	154.747583352555	157.577104812933
ENSG00000039123	2278.11599565555	2211.35905098565	2344.87294032544	1.06037639580975	0.0845764609956386	0.814935644310428	1	protein_coding	SKIV2L2	14.064093666441	14.702005140217
ENSG00000039139	151.689074471462	184.999362882235	118.37878606069	0.63988753375354	-0.644109734702968	0.299544317461883	1	protein_coding	DNAH5	0.821388613276508	0.457606161148749
ENSG00000039319	3939.18804929866	3485.38799670131	4392.988101896	1.26040145488929	0.333883324780971	0.336333340592386	1	protein_coding	ZFYVE16	10.0833395343851	13.105964299107
ENSG00000039523	2703.01723048768	2800.89035403704	2605.14410693833	0.93011284900297	-0.104522328322581	0.767250325417858	1	protein_coding	FAM65A	10.7043526073288	10.9501790333986
ENSG00000039537	2.02703400788852	0	4.05406801577704	Inf	Inf	0.731480676080995	1	protein_coding	C6	0	0.0364610660090271
ENSG00000039560	5609.38799164786	5695.51371860108	5523.26226469464	0.969756643137584	-0.0443053411826774	0.896534146049916	1	protein_coding	RAI14	18.8525419846233	18.1613803409407
ENSG00000039600	231.542307247107	241.732500832787	221.352113661427	0.915690330836157	-0.12706830628246	0.818875272174744	1	protein_coding	SOX30	1.02177059501076	0.93801579503007
ENSG00000039650	2232.93654423657	2477.75813353607	1988.11495493706	0.802384594375148	-0.317634188129615	0.374464785636959	1	protein_coding	PNKP	24.4936623203334	20.9029336563286
ENSG00000039987	13.6752255991696	13.5666199446972	13.7838312536419	1.01601071673196	0.0229156195259374	1	1	protein_coding	BEST2	0.202975258917578	0.166759973999355
ENSG00000040199	1150.2907555363	957.063370644096	1343.51814042851	1.40379224786791	0.489329441947219	0.200066607735526	1	protein_coding	PHLPP2	1.91701429821285	2.62025260064372
ENSG00000040275	4315.60710522857	3952.81972025042	4678.39449020671	1.18355878115036	0.243131358939637	0.482414388323804	1	protein_coding	SPDL1	26.4929668328275	31.0965527036173
ENSG00000040341	3110.84895265889	3676.55400501295	2545.14390030483	0.692263433866208	-0.530606949496158	0.13061474245355	1	protein_coding	STAU2	24.2379664660643	17.1123243728189
ENSG00000040487	1177.56456237768	1265.39564211449	1089.73348264087	0.861180050233075	-0.215613195915399	0.570504124713485	1	protein_coding	PQLC2	10.844791867066	8.95762974692656
ENSG00000040531	719.470543838018	770.83067867598	668.110409000057	0.866740812843151	-0.206327455453336	0.613862273512163	1	protein_coding	CTNS	6.14465249354091	4.97406762700233
ENSG00000040608	2790.03386172373	3159.78911802858	2420.27860541889	0.765962067408135	-0.384655147276584	0.275423116054115	1	protein_coding	RTN4R	24.4535519406106	18.6476327611162
ENSG00000040633	3588.90021607597	3395.35497343196	3782.44545871998	1.11400589579497	0.155756868056455	0.655874714340813	1	protein_coding	PHF23	29.3881885430436	33.442964934743
ENSG00000040731	8.77612661794023	8.63330360117097	8.91894963470949	1.0330865270972	0.0469610934925885	1	1	protein_coding	CDH10	0.0750989965432293	0.0733925510661629
ENSG00000040933	2917.01768759088	3143.75583991212	2690.27953526965	0.85575333208601	-0.224733090153443	0.522590293810175	1	protein_coding	INPP4A	8.71188013548793	7.31140747431648
ENSG00000041353	788.812215588954	773.297336847743	804.327094330165	1.04012655417761	0.0567590744977316	0.892024074806754	1	protein_coding	RAB27B	1.42208893289409	1.98470609063539
ENSG00000041357	11922.3359552665	12468.9570582626	11375.7148522704	0.912322883070014	-0.13238359137022	0.693348749472478	1	protein_coding	PSMA4	173.241780888924	148.448780232313
ENSG00000041515	46.261747855722	35.7665434905655	56.7569522208786	1.58687272187345	0.66618641873029	0.532691402020207	1	protein_coding	MYO16	0.0870339655523789	0.109786040603278
ENSG00000041802	4872.39872251985	4327.75176235842	5417.04568268128	1.25169972312119	0.323888508019675	0.34699821172447	1	protein_coding	LSG1	21.0804315885311	27.9856690854237
ENSG00000041880	961.798903029805	1018.72982493817	904.867981121436	0.888231559507302	-0.170992262677362	0.661734494032875	1	protein_coding	PARP3	7.66524882775081	7.72592966537699
ENSG00000041982	4362.66017673113	5593.14740447291	3132.17294898934	0.560001859862393	-0.836496476271058	0.0159436322158842	1	protein_coding	TNC	12.2508535505799	6.58502664806369
ENSG00000041988	933.278355924193	939.796763441754	926.759948406632	0.986128048592784	-0.0201531023659484	0.961068122982649	1	protein_coding	THAP3	13.4500005748202	11.6631054998161
ENSG00000042062	3.45451215398471	1.23332908588157	5.67569522208786	4.60193089343299	2.2022393189705	0.746374229753993	1	protein_coding	FAM65C	0.0176429509227358	0.0217349627176713
ENSG00000042088	4724.34633952224	4871.64988923219	4577.04278981228	0.939526216760551	-0.0899946753785692	0.793268465049383	1	protein_coding	TDP1	38.2072944809473	36.1003393406411
ENSG00000042286	1251.34339871884	1206.19584599217	1296.4909514455	1.07485940674837	0.104147965440994	0.78526828976039	1	protein_coding	AIFM2	5.40545228155842	5.99108373150291
ENSG00000042304	13.0414523750804	9.86663268705254	16.2162720631082	1.64354674765464	0.716812491800258	0.761959464577097	1	protein_coding	C2orf83	0.0771516615511629	0.125928655174191
ENSG00000042317	1306.20868233782	1401.06184156146	1211.35552311418	0.864598183449307	-0.20989828980255	0.576161126210803	1	protein_coding	SPATA7	12.0378568212565	9.80243085770485
ENSG00000042429	3022.57749673661	2493.79141165253	3551.36358182069	1.42408204841292	0.510032269498417	0.147217271562323	1	protein_coding	MED17	22.4021732902511	33.898342468061
ENSG00000042445	5675.31081004511	6198.71198564076	5151.90963444947	0.831125828459816	-0.266861184254268	0.434949495675883	1	protein_coding	RETSAT	33.2812204664163	26.3739848444485
ENSG00000042493	13277.9068794611	13242.2543951104	13313.5593638118	1.00538465480075	0.00774757444052216	0.982844733042622	1	protein_coding	CAPG	224.45474100744	224.989832411168
ENSG00000042753	7866.99118020725	7550.44066376696	8183.54169664754	1.08384954747326	0.116164505604421	0.733115023688535	1	protein_coding	AP2S1	152.489862108213	163.835981865026
ENSG00000042781	12.0022723494134	6.16664542940784	17.837899269419	2.89264227587217	1.53238792066283	0.510155144927745	1	protein_coding	USH2A	0.00430852210390742	0.0123544776424482
ENSG00000042832	3.47162083513317	3.6999872576447	3.24325441262163	0.876558265415808	-0.190078103808261	1	1	protein_coding	TG	0.0754281002582526	0.0368941398408543
ENSG00000042980	19.1567717610428	14.7999490305788	23.5135944915068	1.58876185606615	0.667902891319311	0.711587661770412	1	protein_coding	ADAM28	0.0966827130018737	0.174861378312225
ENSG00000043039	9.39279116088102	9.86663268705254	8.91894963470949	0.903950711210052	-0.145683984449807	1	1	protein_coding	BARX2	0.0787532175215268	0.0798226480512658
ENSG00000043093	32387.110805283	34481.4145830769	30292.8070274892	0.878525646171043	-0.186843692474173	0.574473216578785	1	protein_coding	DCUN1D1	158.967951517256	133.310181400198
ENSG00000043143	22238.556010671	22585.9555497491	21891.1564715929	0.96923756107525	-0.0450777799382002	0.891871791666866	1	protein_coding	JADE2	74.5485287685731	67.2350728731652
ENSG00000043355	3824.95257216228	3732.05381387762	3917.85133044693	1.04978425441735	0.0700928640212371	0.841607509306696	1	protein_coding	ZIC2	28.0320556260806	27.5407355430947
ENSG00000043514	5424.10743225648	5489.54776125886	5358.66710325409	0.976158207616223	-0.0348131081173347	0.918642291403871	1	protein_coding	TRIT1	46.943713329062	46.9568945133617
ENSG00000043591	114.866242274082	107.299630471696	122.432854076467	1.14103705239472	0.190345640389246	0.795659979303957	1	protein_coding	ADRB1	0.52149091374577	0.590491760592414
ENSG00000044012	2.43244080946623	0	4.86488161893245	Inf	Inf	0.661662626084252	1	protein_coding	GUCA2B	0	0.149539344442189
ENSG00000044090	2824.82671443203	2915.58995902403	2734.06346984004	0.937739362621226	-0.0927411023225549	0.792312493996399	1	protein_coding	CUL7	8.04003544306214	7.32330756541793
ENSG00000044115	106064.205092584	109163.190720463	102965.219464705	0.943222882962176	-0.0843293757897965	0.79860532686069	1	protein_coding	CTNNA1	446.634977213464	430.891050971904
ENSG00000044446	1742.95300984305	1915.36007037407	1570.54594931203	0.819974256331498	-0.286349478871152	0.432358436456899	1	protein_coding	PHKA2	7.65274628329427	7.25937707054932
ENSG00000044459	905.550761718992	945.963408871162	865.138114566821	0.914557694783573	-0.128853909765613	0.74436307014364	1	protein_coding	CNTLN	2.6958669905125	2.40047711187939
ENSG00000044524	277.884396962586	230.632539059853	325.136254865319	1.4097588145658	0.495448363480179	0.331985798601794	1	protein_coding	EPHA3	0.565344175185494	0.747811863486438
ENSG00000044574	29082.5167577731	31541.1580423352	26623.875473211	0.844099491764883	-0.244515039300455	0.463084316450909	1	protein_coding	HSPA5	110.373837405266	92.4220355414191
ENSG00000046604	25537.2471875536	28708.2011320652	22366.2932430419	0.779090725334936	-0.360136754572858	0.280793152411494	1	protein_coding	DSG2	66.4805030282001	51.712865112704
ENSG00000046647	418.33588819033	461.265078119706	375.406698260954	0.81386325579048	-0.297141679714505	0.51529817136283	1	protein_coding	GEMIN8	6.31049844788013	5.52323760649686
ENSG00000046651	1781.4748656253	1624.29440610602	1938.65532514458	1.19353690923075	0.255243181368009	0.484741303675435	1	protein_coding	OFD1	7.71260550636309	9.65910352191307
ENSG00000046653	229.075649075344	236.799184489261	221.352113661427	0.934767212728577	-0.0973209628884084	0.863303358414345	1	protein_coding	GPM6B	1.45778319978955	1.31725955826673
ENSG00000046889	3.26036309377009	2.46665817176314	4.05406801577704	1.64354674765464	0.716812491800258	0.964604661739217	1	protein_coding	PREX2	0.00304853326071712	0.00908459807187442
ENSG00000047056	3873.53144958382	3897.31991138575	3849.74298778188	0.98779239972965	-0.0177202265096633	0.95912277654562	1	protein_coding	WDR37	15.2271742882395	13.7158026683959
ENSG00000047188	2585.28562882944	2572.72447314895	2597.84678450993	1.00976486663192	0.0140193868018396	0.970719664023123	1	protein_coding	YTHDC2	6.95680407972614	7.32813573481345
ENSG00000047230	33.8540687047309	29.5998980611576	38.1082393483042	1.28744495232947	0.364510747869376	0.786859509101379	1	protein_coding	CTPS2	0.115378296105548	0.144237629496504
ENSG00000047249	2209.38798036117	2560.39118229013	1858.3847784322	0.725820644628986	-0.46231500268808	0.196847119922876	1	protein_coding	ATP6V1H	18.3906533633964	13.7622037073167
ENSG00000047315	11776.3985935629	10745.9963252861	12806.8008618397	1.19177417097234	0.253110885729223	0.452945332039045	1	protein_coding	POLR2B	44.4762915848754	53.206375667588
ENSG00000047346	1935.42604611634	1697.06082217304	2173.79127005965	1.28091535769247	0.357175146193359	0.324399533269891	1	protein_coding	FAM214A	9.25304019414693	13.1686624833732
ENSG00000047365	2375.73869297602	2258.22555624915	2493.25182970288	1.10407564151568	0.142839016229523	0.69015870248949	1	protein_coding	ARAP2	4.8408775071247	5.90761098472055
ENSG00000047410	13603.7104354964	12666.2897120037	14541.1311589891	1.14801820340558	0.199145518106589	0.554196312771545	1	protein_coding	TPR	28.1985415417966	33.3343987587755
ENSG00000047457	28.3211964994123	20.9665944599866	35.675798538838	1.7015542799248	0.766853174299853	0.581910675498882	1	protein_coding	CP	0.29076618924457	0.411060116159369
ENSG00000047578	2520.90033567076	2554.22453686073	2487.57613448079	0.9739066000588	-0.038144673804683	0.914597740084545	1	protein_coding	KIAA0556	8.35252746440434	8.90323477887469
ENSG00000047579	1365.31177994083	1476.29491580024	1254.32864408142	0.849646388846025	-0.235065558581571	0.529192509127714	1	protein_coding	DTNBP1	17.0783185771986	14.2056844607084
ENSG00000047597	1472.52216950399	1444.22835956732	1500.81597944066	1.03918190603202	0.0554482162822543	0.883983036009051	1	protein_coding	XK	3.75071819897076	3.86563873907854
ENSG00000047617	3.66576989534779	2.46665817176314	4.86488161893245	1.97225609718557	0.979846897634051	0.906904460917739	1	protein_coding	ANO2	0.0916133650534803	0.0177987258911651
ENSG00000047621	881.683838490949	865.79701828886	897.570658693037	1.03669871775139	0.0519966833898868	0.899344715997277	1	protein_coding	C12orf4	5.95627654719285	5.10613921862957
ENSG00000047634	1440.91829968367	1359.12865264149	1522.70794672586	1.12035600439035	0.163957235995512	0.661069620529257	1	protein_coding	SCML1	6.57020842424235	7.21931355299004
ENSG00000047644	2688.51038510142	2550.52454960308	2826.49622059975	1.10820192694856	0.148220780723646	0.676535161028614	1	protein_coding	WWC3	5.48908555480803	6.27332049975766
ENSG00000047648	60.233774601997	62.8997833799599	57.567765824034	0.915229953595918	-0.127793825553918	0.905887651015448	1	protein_coding	ARHGAP6	0.159870743165468	0.153016332225158
ENSG00000047662	13.2527101164434	11.0999617729341	15.4054584599528	1.3878839202417	0.472886908914169	0.855617648730697	1	protein_coding	FAM184B	0.022498381350262	0.0309639375085362
ENSG00000047849	25088.6435359261	26834.7742506111	23342.5128212411	0.869860599654921	-0.201143875880474	0.546286659849414	1	protein_coding	MAP4	77.3159134400009	66.8139585602916
ENSG00000047932	4661.10068501651	4462.18463271951	4860.01673731352	1.08915635217711	0.123211072805229	0.721801698496268	1	protein_coding	GOPC	13.2013481197723	14.273068824617
ENSG00000047936	3.47162083513317	3.6999872576447	3.24325441262163	0.876558265415808	-0.190078103808261	1	1	protein_coding	ROS1	0.0066760379083217	0.00578868711935327
ENSG00000048028	5291.74552694113	4759.41694241697	5824.0741114653	1.22369487311773	0.291243868555369	0.396468041990008	1	protein_coding	USP28	24.597151733492	29.8264396481529
ENSG00000048140	8405.40851294074	8549.43722333103	8261.37980255046	0.966306855848421	-0.0494466976352433	0.883291887180733	1	protein_coding	TSPAN17	49.7747631212688	48.1195019811576
ENSG00000048162	1290.49006607121	1297.46219834741	1283.51793379501	0.989252662181481	-0.0155890522422258	0.968296572277797	1	protein_coding	NOP16	19.8916955689342	19.4026967539104
ENSG00000048342	159.500409355911	171.432742937538	147.568075774284	0.860792828987467	-0.216262035611916	0.728808520783531	1	protein_coding	CC2D2A	1.09841667395926	0.958905597467774
ENSG00000048392	3149.33884714364	3117.8559291086	3180.82176517867	1.0201952359255	0.028845268812888	0.936373117279987	1	protein_coding	RRM2B	10.3895272870097	11.0693906921449
ENSG00000048405	1265.54454390922	1149.46270804162	1381.62637977682	1.20197581888563	0.265407872484453	0.482719827538935	1	protein_coding	ZNF800	5.39638515379365	6.08350805440938
ENSG00000048471	1280.42853230235	1366.52862715678	1194.32843744792	0.873987133319598	-0.194316054100444	0.605698588985328	1	protein_coding	SNX29	3.07161471288914	2.29274681449234
ENSG00000048540	4.89909898122936	4.93331634352627	4.86488161893245	0.986128048592784	-0.0201531023659487	1	1	protein_coding	LMO3	0.0739713721579565	0.0482000896940573
ENSG00000048544	2443.20574220102	3130.18921996742	1756.22226443461	0.561059457118984	-0.833774429319884	0.0196306974302828	1	protein_coding	MRPS10	21.1166555683359	11.7628232881511
ENSG00000048545	2.02703400788852	0	4.05406801577704	Inf	Inf	0.731480676080995	1	protein_coding	GUCA1A	0	0.0255300942170701
ENSG00000048649	11391.8245250824	10417.9307884416	12365.7182617231	1.18696490817952	0.247277283300161	0.463671740767012	1	protein_coding	RSF1	33.6862134502024	32.9421866287092
ENSG00000048707	5518.27561742296	5535.18093743647	5501.37029740945	0.993891682962276	-0.00883946338968099	0.97904529047096	1	protein_coding	VPS13D	8.33130779139829	8.26958074503303
ENSG00000048740	369.733196498466	409.46525651268	330.001136484251	0.805931959392095	-0.311270050167782	0.508635840258547	1	protein_coding	CELF2	1.06401915798867	0.855780005576072
ENSG00000048828	22341.6297342938	22863.4545940725	21819.8048745152	0.954352929682469	-0.0674052062845643	0.839318557117921	1	protein_coding	FAM120A	61.8580367987831	58.6716407152436
ENSG00000048991	7902.86181722271	8133.80532138894	7671.91831305648	0.943213909101332	-0.0843431017143454	0.802942651420003	1	protein_coding	R3HDM1	37.2869931124856	29.9298190494811
ENSG00000049089	59.0175541972639	62.8997833799599	55.1353250145678	0.876558265415808	-0.190078103808261	0.852187448538439	1	protein_coding	COL9A2	0.392208735972883	0.487259304813097
ENSG00000049130	975.082133005753	800.430576737137	1149.73368927437	1.43639401428307	0.522451546153273	0.180632869371304	1	protein_coding	KITLG	3.02825918899228	4.19311399751336
ENSG00000049167	831.596389041961	833.73046205594	829.462316027983	0.994880664408697	-0.00740460962396028	0.987731808625757	1	protein_coding	ERCC8	7.1192197618176	6.41885519142093
ENSG00000049192	10.3464277808057	1.23332908588157	19.4595264757298	15.7780487774845	3.97984689763405	0.176963890570546	1	protein_coding	ADAMTS6	0.014021932714083	0.104539500059013
ENSG00000049239	7670.21703416613	8609.87034853922	6730.56371979305	0.781726489172392	-0.355264169882499	0.295128684840519	1	protein_coding	H6PD	12.6210778296624	9.85408060872851
ENSG00000049245	6558.3388393412	6790.70994686391	6325.9677318185	0.931562057769815	-0.102276214658104	0.763411122070298	1	protein_coding	VAMP3	46.9200477678691	44.8476551859715
ENSG00000049246	5313.69621527536	5235.48196956725	5391.91046098347	1.02987852738783	0.0424741837484089	0.902921890213841	1	protein_coding	PER3	13.4044861810165	14.9006135363879
ENSG00000049249	18.5572158992505	16.0332781164604	21.0811536820406	1.31483739812371	0.394884396912896	0.847311138777949	1	protein_coding	TNFRSF9	0.119714669115249	0.156306593147546
ENSG00000049283	1952.17268729505	1773.52722549769	2130.81814909241	1.20145781720067	0.264785996795927	0.465063814991896	1	protein_coding	EPN3	11.6080376195685	15.2819163791169
ENSG00000049319	1.63873588745927	2.46665817176314	0.810813603155409	0.328709349530928	-1.6051156030871	0.939736790500284	1	processed_transcript	SRD5A2	0.0146585631846008	0.00478290164527216
ENSG00000049323	6928.71915763693	7644.17367429396	6213.2646409799	0.81281050192175	-0.29900905230909	0.379162864653498	1	protein_coding	LTBP1	18.3047180492167	14.5375080541115
ENSG00000049449	2377.05010785686	2476.52480445019	2277.57541126354	0.919665899235435	-0.120818247911478	0.734423940741709	1	protein_coding	RCN1	15.2737497088496	13.2300707928058
ENSG00000049540	30.6108142921093	29.5998980611576	31.6217305230609	1.06830538597552	0.0953241150539873	0.972981093048974	1	protein_coding	ELN	0.555528636550713	0.808521032384916
ENSG00000049541	6324.7426757295	7012.70918232259	5636.7761691364	0.803794371417169	-0.315101619950232	0.355263659683351	1	protein_coding	RFC2	71.1388939931176	58.1564065960087
ENSG00000049618	7774.7339657834	7721.87340670449	7827.59452486231	1.01369112294253	0.0196181224765065	0.95528821046519	1	protein_coding	ARID1B	15.7688112699822	16.3604025808435
ENSG00000049656	14900.8669962531	14281.9508145086	15519.7831779977	1.08667109833705	0.119915347357137	0.721822622069168	1	protein_coding	CLPTM1L	146.148319244223	159.755902260395
ENSG00000049759	8750.16566741771	9040.30219951189	8460.02913532353	0.935812647477682	-0.0957083680805356	0.776627507484276	1	protein_coding	NEDD4L	39.5709658150324	38.0377268975702
ENSG00000049768	11.6481915912811	13.5666199446972	9.7297632378649	0.717184035340207	-0.479584721003246	0.86101296784221	1	protein_coding	FOXP3	0.154804229025014	0.0708804798179558
ENSG00000049769	267.697148858102	310.798929642155	224.595368074048	0.722638808095771	-0.468653360537833	0.361727176627861	1	protein_coding	PPP1R3F	2.84286704819909	1.34726664600561
ENSG00000049860	7593.39893135851	6857.30971750152	8329.48814521551	1.21468746321267	0.280585158871837	0.409292464924609	1	protein_coding	HEXB	53.3671271034187	67.0668479890432
ENSG00000049883	2854.34777467662	2846.52353021466	2862.17201913859	1.0054974036778	0.00790935642595545	0.984273927431385	1	protein_coding	PTCD2	21.3675760045705	21.6641290318541
ENSG00000050030	170.423330749779	197.332653741051	143.514007758507	0.727269435837178	-0.45943814789147	0.441438175301062	1	protein_coding	KIAA2022	0.223416362684631	0.252241223683591
ENSG00000050130	4423.18348268502	3856.62005155166	4989.74691381838	1.29381345507728	0.3716296213214	0.282270608648372	1	protein_coding	JKAMP	41.7937881010741	56.0573665658055
ENSG00000050327	5690.06538659983	6192.54534021135	5187.5854329883	0.837714566141756	-0.255469335639295	0.454734031741274	1	protein_coding	ARHGEF5	15.4562494905689	12.8609528343786
ENSG00000050344	2058.51047151445	2287.82545431031	1829.1954887186	0.799534547214851	-0.322767722196477	0.369668047034231	1	protein_coding	NFE2L3	10.4068946998297	9.29235649594787
ENSG00000050393	4315.98568967343	4416.55145654189	4215.41992280497	0.95445959687869	-0.0672439665263036	0.845260411642608	1	protein_coding	MCUR1	20.5650329337915	15.9730995735626
ENSG00000050405	9615.23816753076	10696.6631618508	8533.81317321067	0.797801430603717	-0.32589838444419	0.334491409502802	1	protein_coding	LIMA1	43.0350245863397	33.8835929690815
ENSG00000050426	5619.19208057271	6349.17813411831	4889.20602702711	0.770053371278748	-0.376969654520359	0.270643518898472	1	protein_coding	LETMD1	63.2421857098928	49.9243719640656
ENSG00000050438	1047.63503526661	1207.42917507805	887.840895455172	0.735315092413414	-0.443565498202264	0.249854573675162	1	protein_coding	SLC4A8	5.75559189197834	4.22001634307474
ENSG00000050555	3236.87688584132	3931.85312579044	2541.90064589221	0.646489216298281	-0.629301789388175	0.0727184628441844	1	protein_coding	LAMC3	12.7361914576918	8.85098897151976
ENSG00000050628	44.1261081933611	49.3331634352627	38.9190529514596	0.788902438874228	-0.342081197253311	0.761222909527947	1	protein_coding	PTGER3	0.484234014754176	0.379575751878169
ENSG00000050730	7.50858016976176	1.23332908588157	13.7838312536419	11.1761178840516	3.48234723816323	0.328542414044605	1	protein_coding	TNIP3	0.0293204317618034	0.152812679327677
ENSG00000050748	2555.77497167682	2760.19049420295	2351.35944915068	0.851883032743245	-0.231272739161202	0.513926035541266	1	protein_coding	MAPK9	16.8035324811707	14.8601304654495
ENSG00000050767	1.62162720631082	0	3.24325441262163	Inf	Inf	0.805724366216493	1	protein_coding	COL23A1	0	0.0145634070009872
ENSG00000050820	2741.49145772928	2736.7572415712	2746.22567388737	1.00345972677896	0.00498271621004079	0.990989259229983	1	protein_coding	BCAR1	14.0547731980996	13.090517933148
ENSG00000051009	3084.27071078221	2825.55693575467	3342.98448580975	1.18312409263729	0.242601399496285	0.490229379387012	1	protein_coding	FAM160A2	14.7873715062686	17.3444623238424
ENSG00000051108	2818.99409559841	2571.49114406307	3066.49704713375	1.19249761143978	0.253986376530631	0.4722945818138	1	protein_coding	HERPUD1	25.6950842743329	30.1894281564642
ENSG00000051128	4053.6413645552	4468.35127814892	3638.93145096147	0.814379001211596	-0.296227732931599	0.391943479110875	1	protein_coding	HOMER3	50.2484811718264	40.6624404229144
ENSG00000051180	1740.60761648252	1752.56063103771	1728.65460192733	0.986359371146993	-0.0198147195707091	0.957487910709177	1	protein_coding	RAD51	17.8848940190022	19.3830007854075
ENSG00000051341	3452.34436520928	2995.75634960633	3908.93238081222	1.30482319809683	0.38385433667328	0.271887862467442	1	protein_coding	POLQ	5.97076910461284	7.62788050645632
ENSG00000051382	3634.43149218829	3384.25501165902	3884.60797271756	1.14784729854422	0.198930728872472	0.568609940644341	1	protein_coding	PIK3CB	14.6269151982047	15.8439209923735
ENSG00000051523	2910.89196511295	3020.42293132396	2801.36099890194	0.927473093204865	-0.108622666375462	0.757326367436635	1	protein_coding	CYBA	67.5568814111839	63.1145020517412
ENSG00000051596	20143.3473562472	23657.7185253802	16628.9761871143	0.702898555888834	-0.50861160399156	0.129016488434262	1	protein_coding	THOC3	314.350811427545	224.264306711971
ENSG00000051620	4891.51676478902	4863.01658563102	4920.01694394702	1.01172119348398	0.0168117720521123	0.962660231636591	1	protein_coding	HEBP2	39.6515014475091	38.5440878449929
ENSG00000051825	1396.95061914504	1478.761573972	1315.13966431807	0.88935206828885	-0.169173442284055	0.650097477145029	1	protein_coding	MPHOSPH9	10.1487380041152	10.4214307855526
ENSG00000052126	2359.23082131179	2303.85873242677	2414.60291019681	1.04806899668427	0.0677336957853331	0.851398276510354	1	protein_coding	PLEKHA5	7.72875640648573	8.70860304908645
ENSG00000052344	6716.93399263944	6656.27707650282	6777.59090877606	1.01822547812823	0.0260570704092964	0.94044803993088	1	protein_coding	PRSS8	54.1201021555518	55.8835631788239
ENSG00000052723	3260.1324086776	3397.82163160372	3122.44318575148	0.918954413824758	-0.121934798748639	0.727028690557408	1	protein_coding	SIKE1	24.7303248629359	16.6466751620585
ENSG00000052749	2179.52925862318	2054.72625707869	2304.33226016767	1.12147895722317	0.165402550790128	0.646097557759667	1	protein_coding	RRP12	6.670682079006	7.36323289031373
ENSG00000052795	10210.1813910022	8681.40343552035	11738.959346484	1.35219603992294	0.43530432715394	0.197849827570527	1	protein_coding	FNIP2	20.4580831347839	28.8464465740438
ENSG00000052802	11059.1543091286	11377.4608172575	10740.8478009997	0.944046125362863	-0.0830707446153195	0.80454354197416	1	protein_coding	MSMO1	80.2071474729141	75.4277652865415
ENSG00000052841	6484.1449451281	6643.943785644	6324.34610461219	0.951896389954052	-0.071123544289227	0.83411113857132	1	protein_coding	TTC17	29.6779607216583	33.1450659305216
ENSG00000052850	0.405406801577704	0	0.810813603155409	Inf	Inf	1	1	protein_coding	ALX4	0	0.00188460497134102
ENSG00000053254	11135.9889564113	11203.5614161482	11068.4164966745	0.987937325065324	-0.0175085750263386	0.957881234178992	1	protein_coding	FOXN3	27.2926348956161	26.7334031308724
ENSG00000053371	6912.82795051564	7691.04017955745	6134.61572147382	0.797631474839962	-0.326205754735513	0.33748059393855	1	protein_coding	AKR7A2	84.7495372952588	67.5566411914325
ENSG00000053372	2107.00756563823	2002.92643547167	2211.0886958048	1.1039290593237	0.142647464642983	0.693166238973105	1	protein_coding	MRTO4	12.4747155743925	15.2586221227017
ENSG00000053438	72.1103326157896	80.1663905823019	64.0542746492773	0.799016572705948	-0.323702667938456	0.710024306133245	1	protein_coding	NNAT	0.959066462427373	0.761416082021969
ENSG00000053501	804.211720481325	801.663905823019	806.759535139631	1.00635631625623	0.00914120442808967	0.986608845211286	1	protein_coding	USE1	15.7044816715251	15.4188494159395
ENSG00000053524	1051.27699089163	1323.36210915092	779.191872632348	0.588797175953815	-0.764157343069876	0.047955641651987	1	protein_coding	MCF2L2	7.711527087915	5.22531131726772
ENSG00000053702	80.7153724222453	64.1331124658415	97.297632378649	1.51712007475813	0.601335274380322	0.46051575581624	1	protein_coding	NRIP2	0.325743266757591	0.532433864949036
ENSG00000053747	9156.87868233028	9199.40165159061	9114.35571306995	0.990755274990525	-0.0133993514602783	0.967781637208489	1	protein_coding	LAMA3	18.3133960108202	19.4169740439124
ENSG00000053770	4907.51212804039	4655.81729920292	5159.20695687786	1.10812057804784	0.148114874064803	0.667729358674852	1	protein_coding	AP5M1	26.9865989133877	28.5798769908116
ENSG00000053900	4126.40188965982	3970.08632745277	4282.71745186687	1.07874668171629	0.109356121602311	0.753377425524426	1	protein_coding	ANAPC4	21.9777496551027	23.7642274863471
ENSG00000054116	3666.90640070399	3770.28701553995	3563.52578586802	0.945160347522688	-0.0813689899433084	0.814702107258329	1	protein_coding	TRAPPC3	47.460828203162	43.8265874202945
ENSG00000054118	12820.2502916257	12343.1574915027	13297.3430917487	1.07730482260336	0.107426517139884	0.750385583131204	1	protein_coding	THRAP3	43.9816724286664	49.3447423379795
ENSG00000054148	4702.08243077616	4964.14957067331	4440.01529087902	0.894416098400677	-0.160981939718547	0.63951706107323	1	protein_coding	PHPT1	82.3619928249618	70.7899025305395
ENSG00000054179	2011.55171725603	2297.69208699736	1725.41134751471	0.75093236264285	-0.413245126527553	0.251788177390328	1	protein_coding	ENTPD2	19.5932667494154	15.3972766337376
ENSG00000054219	22.1887684323014	13.5666199446972	30.8109169199055	2.27108277857732	1.18338029171918	0.453500396071882	1	protein_coding	LY75	0.0264167575056402	0.0594915608951614
ENSG00000054267	7237.16166401536	6727.81016348395	7746.51316454677	1.15141672792612	0.203410077173191	0.55040888330379	1	protein_coding	ARID4B	19.1565385980696	21.7739399566076
ENSG00000054277	3847.95290621933	3658.05406872473	4037.85174371393	1.10382505776401	0.142511541413708	0.682639723306595	1	protein_coding	OPN3	23.9071119805106	26.7513281700089
ENSG00000054282	2651.53207073051	2625.75762384186	2677.30651761916	1.01963200765723	0.0280485673738594	0.938989898672425	1	protein_coding	SDCCAG8	53.368270620593	52.1619173072098
ENSG00000054356	610.405711121645	652.431086431349	568.380335811941	0.871172983066845	-0.198968881190507	0.637113181300945	1	protein_coding	PTPRN	6.65809596962503	5.32588653505574
ENSG00000054392	847.419161438655	776.997324105388	917.840998771922	1.18126661482226	0.240334621357499	0.547504823108701	1	protein_coding	HHAT	3.15260346035645	3.84490728714369
ENSG00000054523	10519.758710878	11260.2945540987	9779.22286765738	0.86846954319661	-0.203452839676137	0.545734995837202	1	protein_coding	KIF1B	16.4631433638888	14.085889392404
ENSG00000054598	783.387197016511	838.663778399466	728.110615633557	0.868179399643451	-0.203934904483659	0.612860418375759	1	protein_coding	FOXC1	3.34791112734007	2.88372617151575
ENSG00000054611	4278.4859052357	4708.85044989582	3848.12136057557	0.817210357712826	-0.291220605297094	0.398945833844531	1	protein_coding	TBC1D22A	30.7623056659813	25.5597976068805
ENSG00000054654	10859.9502287635	9485.53399951514	12234.366458012	1.28979206216933	0.367138495836285	0.276864696148561	1	protein_coding	SYNE2	17.5632377065254	23.3632664272442
ENSG00000054690	683.990398402588	594.464619394916	773.51617741026	1.30119800602699	0.379840516688445	0.357708051279857	1	protein_coding	PLEKHH1	2.70888255477732	3.69685567407892
ENSG00000054793	3016.59227860547	3296.68864656143	2736.4959106495	0.830074114977091	-0.268687938504627	0.44384900131122	1	protein_coding	ATP9A	5.57993410586834	4.54973166032238
ENSG00000054938	2.2382917492516	1.23332908588157	3.24325441262163	2.62967479624742	1.3948843969129	0.927551118028613	1	protein_coding	CHRDL2	0.0108002920457571	0.0790706952208334
ENSG00000054965	14819.1502960651	15125.5479092515	14512.7526828787	0.959486080765506	-0.0596662174466293	0.858099303495081	1	protein_coding	FAM168A	35.969693471062	33.1003619606399
ENSG00000054967	2964.38410471567	2871.19011193229	3057.57809749905	1.06491662979479	0.0907404891462754	0.798041224888869	1	protein_coding	RELT	14.4395680973184	15.7781063487416
ENSG00000054983	7.10317336818405	1.23332908588157	12.9730176504865	10.5186991849897	3.3948843969129	0.358128130936484	1	protein_coding	GALC	0.0681923684847438	0.513066667773708
ENSG00000055044	4690.39632431979	4711.31710806759	4669.475540572	0.991118923533306	-0.0128699193141052	0.969914425964258	1	protein_coding	NOP58	43.780895271149	44.6089117506186
ENSG00000055070	11323.9207971747	9862.9326997949	12784.9088945545	1.29625835273319	0.374353285399489	0.267217757012268	1	protein_coding	SZRD1	45.9177613178198	57.6137927714605
ENSG00000055118	1658.01323461514	1738.99401109301	1577.03245813727	0.906864801188163	-0.141040610499706	0.700528010022291	1	protein_coding	KCNH2	6.74629444348694	5.85517716116859
ENSG00000055130	8380.76204799064	8152.30525767716	8609.21883830413	1.0560471628803	0.0786742666415724	0.817540960369645	1	protein_coding	CUL1	36.8761021603861	38.6915612046943
ENSG00000055147	1541.81846877906	1410.92847424851	1672.70846330961	1.18553739175228	0.245541166020991	0.507312140378065	1	protein_coding	FAM114A2	9.26468909298965	13.3533813771505
ENSG00000055163	700.307066487797	871.963663718268	528.650469257326	0.606275801680807	-0.721953853665426	0.0785862753440532	1	protein_coding	CYFIP2	3.67416646652244	1.96441819010368
ENSG00000055208	8567.69099433986	8566.70383053337	8568.67815814636	1.00023046525852	0.000332452777631012	1	1	protein_coding	TAB2	32.0741342742759	31.61603974866
ENSG00000055211	2208.32573808677	2582.591105836	1834.06037033753	0.710162892682865	-0.493778116028093	0.168198098949751	1	protein_coding	GINM1	19.8404761293389	16.0311309017414
ENSG00000055332	5087.38477754048	4929.61635626863	5245.15319881234	1.0640083973558	0.0895095369065541	0.795686373660585	1	protein_coding	EIF2AK2	16.1157346489478	15.693654141065
ENSG00000055483	3707.00526323828	3355.88844268375	4058.12208379282	1.20925416714612	0.274117509386572	0.431278226295433	1	protein_coding	USP36	14.2372883961087	17.1731452175769
ENSG00000055609	7997.64823358051	7333.3747446518	8661.92172250923	1.18116447394514	0.24020987008947	0.479510996774601	1	protein_coding	KMT2C	8.07662726678687	10.4173553724154
ENSG00000055732	3389.16413734176	2946.42318617106	3831.90508851246	1.30052774037938	0.37909717243041	0.278306841715176	1	protein_coding	MCOLN3	15.5381979880586	20.0280052955074
ENSG00000055813	3.64866121419934	0	7.29732242839868	Inf	Inf	0.483558994461787	1	protein_coding	CCDC85A	0	0.024839442368248
ENSG00000055917	13260.0205996294	13556.7533120102	12963.2878872487	0.956223631786841	-0.0645800344847578	0.846848618595768	1	protein_coding	PUM2	36.6059330865701	34.8772028844076
ENSG00000055950	3463.38698476599	3711.08721941764	3215.68675011435	0.86650799617126	-0.206715032191593	0.552862340364358	1	protein_coding	MRPL43	67.1763349468321	59.2421038298083
ENSG00000055955	59.4631319287201	39.4665307482102	79.45973310923	2.01334476587693	1.0095942410281	0.279484259105294	1	protein_coding	ITIH4	0.674904741003406	2.08440273331491
ENSG00000055957	4.89909898122936	4.93331634352627	4.86488161893245	0.986128048592784	-0.0201531023659487	1	1	protein_coding	ITIH1	0.143989747798832	0.141802103151082
ENSG00000056050	847.983747916554	858.397043773571	837.570452059537	0.975737810532899	-0.0354345600707736	0.931133642536234	1	protein_coding	C4orf27	10.8089103376039	10.7926237120369
ENSG00000056097	23449.8699214173	22112.3571807706	24787.382662064	1.12097423442579	0.164753118202812	0.622779830945272	1	protein_coding	ZFR	71.1207101324688	80.3477158417106
ENSG00000056277	501.272443680679	524.164861499666	478.380025861691	0.912651841050577	-0.131863489862965	0.765609991745225	1	protein_coding	ZNF280C	1.53578861274612	1.43876972798227
ENSG00000056487	840.879822526774	944.730079785281	737.029565268266	0.780148299539461	-0.358179700817955	0.367768423015835	1	protein_coding	PHF21B	6.82360825583979	5.18125954914241
ENSG00000056558	43.5838319425958	29.5998980611576	57.567765824034	1.94486365139132	0.959669015696421	0.37857942256415	1	protein_coding	TRAF1	0.0814967829815245	0.173080144203625
ENSG00000056586	7733.40258879001	7374.07460448589	8092.73057309413	1.09745710575956	0.134164552956703	0.693630980252703	1	protein_coding	RC3H2	16.0327880157574	17.7809496053136
ENSG00000056661	6437.4755970112	6198.71198564076	6676.23920838163	1.07703652369187	0.107067174353509	0.754662748570781	1	protein_coding	PCGF2	44.2552249123753	44.5954695509409
ENSG00000056736	60.6049640412778	57.9664670364337	63.2434610461219	1.09103528780478	0.125697764097506	0.9117526663462	1	protein_coding	IL17RB	0.412326364885455	0.446681919712075
ENSG00000056972	1301.24190065359	1298.69552743329	1303.7882738739	1.00392143218563	0.00564636706610679	0.991520485988229	1	protein_coding	TRAF3IP2	8.08257980633779	7.80341470570945
ENSG00000056998	5.70991258438477	4.93331634352627	6.48650882524327	1.31483739812371	0.394884396912895	0.97237964485259	1	protein_coding	GYG2	0.057900456024957	0.0378406687492327
ENSG00000057019	4205.08872403098	4209.35217011379	4200.82527794817	0.997974298224283	-0.00292543393588976	0.993094294554714	1	protein_coding	DCBLD2	11.9045926184196	11.8412620460011
ENSG00000057149	6.32657712732555	6.16664542940784	6.48650882524327	1.05186991849897	0.0729563020255332	1	1	protein_coding	SERPINB3	0.0502328522670536	0.0524787519478981
ENSG00000057252	1133.60509147141	1093.96289917695	1173.24728376588	1.07247447299042	0.100943309143556	0.794424790772519	1	protein_coding	SOAT1	4.8050717824365	5.09182041325416
ENSG00000057294	1483.21227495096	1319.66212189328	1646.76242800863	1.24786670821928	0.319463839920539	0.389685886665192	1	protein_coding	PKP2	4.91728479398393	5.88799499509802
ENSG00000057468	10.4148625053995	11.0999617729341	9.7297632378649	0.876558265415808	-0.190078103808261	0.981011802231557	1	protein_coding	MSH4	0.0469028727369607	0.0407921759085581
ENSG00000057593	0.405406801577704	0	0.810813603155409	Inf	Inf	1	1	protein_coding	F7	0	0.004703669505621
ENSG00000057608	30727.2146759044	34575.1475936039	26879.2817582049	0.777416254997489	-0.363240821582395	0.276110641630797	1	protein_coding	GDI2	211.445699301855	163.847567416225
ENSG00000057657	874.678867685267	732.597477013651	1016.76025835688	1.3878839202417	0.472886908914169	0.23287785668593	1	protein_coding	PRDM1	2.58513337618048	4.03780638626553
ENSG00000057663	4432.30836330473	5142.98228812614	3721.63443848333	0.723633532060892	-0.46666883311796	0.176497246251876	1	protein_coding	ATG5	24.7115959753045	16.4253685489384
ENSG00000057704	2412.75492221201	2422.2583246714	2403.25151975263	0.992153270885612	-0.0113650850959637	0.974895295089978	1	protein_coding	TMCC3	6.78378083050673	6.11603716123889
ENSG00000057757	2965.99752228961	3162.25577620034	2769.73926837888	0.875874522619072	-0.191203890085355	0.586079392344271	1	protein_coding	PITHD1	30.4121526967358	27.2907723869131
ENSG00000057935	4065.39001477377	4087.25259061151	4043.52743893602	0.989302067658865	-0.0155170026434423	0.964080242486573	1	protein_coding	MTA3	29.4072870668846	28.3342402752759
ENSG00000058056	5193.23236357416	5344.01492912483	5042.44979802349	0.943569556765678	-0.0837992225284025	0.806526857364416	1	protein_coding	USP13	13.8979327368062	12.722256766985
ENSG00000058063	74732.237776768	69256.3614885935	80208.1140649425	1.15813352507918	0.211801596042445	0.524667794337452	1	protein_coding	ATP11B	213.633981005344	230.166913097661
ENSG00000058085	7858.1845337298	7771.20657013976	7945.16249731985	1.0223846741957	0.0319381151968645	0.926346314484708	1	protein_coding	LAMC2	20.8451117663381	21.2532212864284
ENSG00000058091	3433.77887707246	3942.95308756337	2924.60466658156	0.741729511265598	-0.431034924080055	0.216744703512826	1	protein_coding	CDK14	13.7284857250717	8.99364447118449
ENSG00000058262	23765.526400278	21593.1256356145	25937.9271649415	1.2012122562822	0.264491100276884	0.429277933359463	1	protein_coding	SEC61A1	83.5502737676957	101.841918568987
ENSG00000058272	4635.8999740753	4774.21689144755	4497.58305670305	0.942056709815582	-0.0861141852540638	0.802124512709619	1	protein_coding	PPP1R12A	16.7561951193205	16.7101858171214
ENSG00000058335	13.4639678578065	12.3332908588157	14.5946448567974	1.18335365831134	0.242881303467845	0.948782517521577	1	protein_coding	RASGRF1	0.0306574027219069	0.105907347617174
ENSG00000058404	353.18070437997	331.765524102142	374.595884657799	1.12909828612111	0.175171075772329	0.718135849540777	1	protein_coding	CAMK2B	2.53345626312939	2.01251899115237
ENSG00000058600	2783.63440034743	2996.98967869221	2570.27912200264	0.857620278200035	-0.221589076553478	0.529538749096505	1	protein_coding	POLR3E	20.344082459418	16.9029896788647
ENSG00000058668	10763.23717442	10563.4636205756	10963.0107282643	1.03782349445597	0.0535611013780492	0.874971867488414	1	protein_coding	ATP2B4	16.7521005883546	18.1866440221615
ENSG00000058673	19972.0511063684	19389.1665591441	20554.9356535928	1.06012476559488	0.0842340648947104	0.802222455607702	1	protein_coding	ZC3H11A	68.203078304894	66.3572265738867
ENSG00000058729	2517.59015057674	2369.22517397849	2665.95512717498	1.12524345784247	0.170237176929051	0.632975672679391	1	protein_coding	RIOK2	24.2291606240622	28.4387593832628
ENSG00000058799	1503.69907431719	1380.09524710147	1627.3029015329	1.17912361842462	0.237714977299118	0.522053738990101	1	protein_coding	YIPF1	13.0372652670373	15.578888497521
ENSG00000058804	8445.83093637367	8357.0378859335	8534.62398681383	1.0212498858213	0.0303359170734704	0.929963213107615	1	protein_coding	NDC1	33.4865266446266	32.8983735984998
ENSG00000058866	8.15946207499945	7.39997451528941	8.91894963470949	1.20526761494674	0.269353514829036	0.977882418928878	1	protein_coding	DGKG	0.0164473331546408	0.019741002738926
ENSG00000059122	7112.22787179965	7390.10788260235	6834.34786099694	0.924796764751733	-0.112791744069526	0.739431392324393	1	protein_coding	FLYWCH1	44.6341268172761	41.9594498787599
ENSG00000059145	2407.17147598485	2318.65868145735	2495.68427051235	1.0763482743151	0.106144966676106	0.76742848300221	1	protein_coding	UNKL	13.0601530805949	12.9154619870364
ENSG00000059377	104.336820546628	138.132857618736	70.5407834745205	0.510673453735549	-0.96952702929598	0.177382578086925	1	protein_coding	TBXAS1	3.00609631897636	1.61974012186934
ENSG00000059378	1625.820212025	1773.52722549769	1478.11319855231	0.833431354930295	-0.262864717487268	0.473851955106674	1	protein_coding	PARP12	14.3893184395444	13.9095910847587
ENSG00000059573	12071.1775310566	12447.9904638027	11694.3645983105	0.939458029978119	-0.0900993837954532	0.788143969808871	1	protein_coding	ALDH18A1	52.9584874130985	49.990390817096
ENSG00000059588	4829.51853996394	4808.75010585223	4850.28697407565	1.00863776809131	0.0124081526346116	0.972907620789506	1	protein_coding	TARBP1	21.7402265475556	23.7582989989256
ENSG00000059691	924.775968204628	970.629990588794	878.921945820463	0.905516988288503	-0.143186387240719	0.715986823825822	1	protein_coding	PET112	6.56843074955562	6.25187624317027
ENSG00000059728	2903.45777323536	3000.68966594985	2806.22588052087	0.935193636437766	-0.0966629818600861	0.783384511162756	1	protein_coding	MXD1	7.86208070143563	7.14754852511151
ENSG00000059758	3016.10283244134	3109.22262550743	2922.98303937525	0.940100916349858	-0.0891124618174596	0.799499545583082	1	protein_coding	CDK17	14.0868378223405	12.4472458109092
ENSG00000059769	1865.62613747719	1862.32691968117	1868.92535527322	1.0035431134686	0.00510259801715456	0.99158252614281	1	protein_coding	DNAJC25	14.0653095595317	13.3965707732899
ENSG00000059915	612.100974598535	721.497515240717	502.704433956353	0.696751441740771	-0.521284012283634	0.214500329394344	1	protein_coding	PSD	5.37866985923999	3.63848071313032
ENSG00000060069	3508.45632648731	3633.3874870071	3383.52516596752	0.931231578813688	-0.102788112859559	0.767696206663858	1	protein_coding	CTDP1	14.5126531113932	13.6581635755294
ENSG00000060138	27052.2741510706	26840.9408960406	27263.6074061006	1.01574708247737	0.0225412207329383	0.947232030987559	1	protein_coding	YBX3	271.412308259532	283.125222149043
ENSG00000060140	1534.19238390605	1129.72944266752	1938.65532514458	1.71603505399225	0.779079023527579	0.0356600365717551	1	protein_coding	STYK1	7.10855644046486	11.3991975142846
ENSG00000060237	9637.76472266683	9940.63243220543	9334.89701312822	0.939064700037116	-0.0907035342319043	0.787581530674495	1	protein_coding	WNK1	22.1861616044854	19.6749616044203
ENSG00000060303	0.616664542940784	1.23332908588157	0	0	-Inf	0.976386870820594	1	pseudogene	RPS17P5	0.0681923684847438	0
ENSG00000060339	9785.4965528522	8824.46960948262	10746.5234962218	1.21780956497077	0.284288549375296	0.400657663347367	1	protein_coding	CCAR1	47.1776390869465	54.8759077507189
ENSG00000060491	3238.71578696177	3232.55553409559	3244.87603982794	1.00381138254313	0.00548821049021894	0.989542631153756	1	protein_coding	OGFR	17.0597003265119	16.8137598988013
ENSG00000060558	184.846136773495	260.232437121011	109.45983642598	0.420623338262325	-1.24939919474346	0.0317699892590707	1	protein_coding	GNA15	1.7349694717351	0.72452592725021
ENSG00000060566	10.5919028844657	7.39997451528941	13.7838312536419	1.86268631400859	0.897384737442078	0.737763280724745	1	protein_coding	CREB3L3	0.0459168248479357	0.0849041269509464
ENSG00000060642	2293.41579394222	2546.82456234544	2040.00702553901	0.80100021638723	-0.320125462514623	0.369837282135264	1	protein_coding	PIGV	17.9601401091365	14.3307267147196
ENSG00000060656	5975.41455790469	5541.34758286588	6409.4815329435	1.15666477099577	0.20997079763519	0.539702534923009	1	protein_coding	PTPRU	20.1782853919756	24.7350994937713
ENSG00000060688	3580.2348885721	3782.62030639877	3377.84947074543	0.892991946622658	-0.163280930313477	0.638633461904165	1	protein_coding	SNRNP40	36.0191846298345	33.5738918471179
ENSG00000060718	0.405406801577704	0	0.810813603155409	Inf	Inf	1	1	protein_coding	COL11A1	0	0.0172359947744471
ENSG00000060749	6054.29848681727	6101.27898785611	6007.31798577842	0.984599786001474	-0.0223906688781042	0.947270552162587	1	protein_coding	QSER1	10.4960135205642	9.26795113703789
ENSG00000060762	2351.50352578989	2504.89137342546	2198.11567815431	0.877529341780745	-0.188480729545546	0.596783183808786	1	protein_coding	MPC1	43.4269874819381	38.0425275293334
ENSG00000060971	3251.77209195321	3507.58792024718	2995.95626365923	0.854135757044149	-0.227462703673006	0.515092903925895	1	protein_coding	ACAA1	32.387923320509	29.2842359932396
ENSG00000060982	42.1734624776481	30.8332271470392	53.513697808257	1.7355853655233	0.795422326496624	0.475075108757827	1	protein_coding	BCAT1	0.0855767948007835	0.447983119106654
ENSG00000061273	9243.61950641873	7765.03992471035	10722.1990881271	1.38082987236245	0.465535580697723	0.16930009395488	1	protein_coding	HDAC7	31.7484751219561	43.5779065067361
ENSG00000061337	105.524777156646	104.832972299933	106.216582013359	1.01319823031886	0.0189164623126437	0.996689845895004	1	protein_coding	LZTS1	0.256181015593175	0.248913496049709
ENSG00000061455	386.366782498315	352.732118562128	420.001446434502	1.19070939200714	0.25182134782106	0.591919224222346	1	protein_coding	PRDM6	0.948590236208141	1.14083776878597
ENSG00000061492	1.21622040473311	0	2.43244080946623	Inf	Inf	0.882650718717443	1	protein_coding	WNT8A	0	0.0238311122263155
ENSG00000061656	43.6351579860412	36.999872576447	50.2704433956353	1.3586653113945	0.442190111691252	0.695930647523243	1	protein_coding	SPAG4	0.644605775810156	0.690052366537566
ENSG00000061676	21558.7476506846	21717.6918732885	21399.8034280807	0.985362696594899	-0.0212732390848733	0.94844055213349	1	protein_coding	NCKAP1	62.5658567158919	62.4268565246287
ENSG00000061794	3905.28854551287	4092.18590695504	3718.3911840707	0.908656465912499	-0.138193134462174	0.689821428939621	1	protein_coding	MRPS35	32.6360999236744	29.2181286308606
ENSG00000061918	1691.85094666032	1678.56088588481	1705.14100743582	1.01583506548647	0.0226661801406799	0.953464418276329	1	protein_coding	GUCY1B3	7.83413728699607	7.75715894994043
ENSG00000061936	3572.4414143904	3711.08721941764	3433.79560936316	0.925280222840466	-0.11203774020088	0.747261643212134	1	protein_coding	SFSWAP	17.2148479902856	14.4730378816793
ENSG00000061938	9148.92289517549	10741.0630089426	7556.78278140841	0.703541425566253	-0.50729272089328	0.134071433108095	1	protein_coding	TNK2	51.8195788293062	35.0693409021991
ENSG00000061987	2907.73055660328	2798.42369586528	3017.03741734128	1.07812030815741	0.108518178366331	0.75945984999159	1	protein_coding	MON2	8.34911263854355	10.0382554587648
ENSG00000062038	17496.5301369289	18555.4360970882	16437.6241767696	0.885865688672716	-0.174840115039793	0.600997783572305	1	protein_coding	CDH3	94.2638697650306	81.8779672853759
ENSG00000062096	2.02703400788852	0	4.05406801577704	Inf	Inf	0.731480676080995	1	protein_coding	ARSF	0	0.0264159629245967
ENSG00000062194	7280.44938422726	7328.44142830827	7232.45734014624	0.986902523667411	-0.019020498114852	0.954834531730525	1	protein_coding	GPBP1	37.2960388152295	39.2836010396087
ENSG00000062282	1518.6537534997	1344.32870361091	1692.97880338849	1.25934884737721	0.332677973818491	0.369192595731412	1	protein_coding	DGAT2	9.00677845971266	12.3393241076851
ENSG00000062370	353.283356466861	346.56547313272	360.001239801001	1.03876833588421	0.0548739430420752	0.915787841229359	1	protein_coding	ZNF112	1.47928135736429	1.37031218384182
ENSG00000062485	28661.8994614224	30780.1939963463	26543.6049264986	0.862359897070481	-0.213638005900362	0.521333625213506	1	protein_coding	CS	157.678600275958	138.321281386308
ENSG00000062524	50.0874494489875	32.0665562329208	68.1083426650543	2.12396810466138	1.08676210155056	0.284329314821377	1	protein_coding	LTK	0.18579110265581	0.396947863972483
ENSG00000062582	5150.12832672532	5295.91509477545	5004.34155867518	0.944943691339026	-0.081699732375143	0.811328477806371	1	protein_coding	MRPS24	127.920838052261	120.65504037662
ENSG00000062598	2135.77878939349	2147.22593851981	2124.33164026717	0.989337732074706	-0.015464994313393	0.966144662074585	1	protein_coding	ELMO2	10.6739282379253	11.725046760925
ENSG00000062650	7117.22297988378	6853.60973024387	7380.83622952368	1.07692683418393	0.106920237304926	0.754336378405029	1	protein_coding	WAPAL	18.2430069768706	19.9535255830808
ENSG00000062716	4928.88713738834	4347.48502773252	5510.28924704416	1.26746595143954	0.341946991923598	0.320568514033609	1	protein_coding	VMP1	35.9159560569193	42.265899904588
ENSG00000062725	3616.07513093843	3251.05547038381	3981.09479149306	1.22455455705376	0.292257051106899	0.40190957641391	1	protein_coding	APPBP2	11.055354069728	16.1226197258161
ENSG00000062822	11115.2632623202	12365.3574150486	9865.16910959185	0.797807032863116	-0.32588825369841	0.333306503142405	1	protein_coding	POLD1	72.99708074214	62.5084804241176
ENSG00000063015	3.87702763671087	3.6999872576447	4.05406801577704	1.09569783176976	0.131849991079102	1	1	protein_coding	SEZ6	0.0400179340392558	0.0166355352374603
ENSG00000063046	75944.3319820173	76990.5681861568	74898.0957778777	0.97282170455971	-0.0397526778746299	0.903840251380364	1	protein_coding	EIF4B	325.526257638865	315.468846938346
ENSG00000063127	240.604079898586	233.099197231616	248.108962565555	1.06439217943348	0.0900298153844745	0.874549603966381	1	protein_coding	SLC6A16	4.49925362741672	3.14707884401909
ENSG00000063169	2532.53141858089	2565.32449863366	2499.73833852812	0.974433581349857	-0.0373642420083842	0.916316375825225	1	protein_coding	GLTSCR1	11.5119083651933	11.5622949239231
ENSG00000063176	880.725752346635	727.664160670125	1033.78734402315	1.42069295136249	0.506594784409912	0.200783410272507	1	protein_coding	SPHK2	4.83599496041435	6.80121839856645
ENSG00000063177	55200.3837555948	53246.5166247649	57154.2508864247	1.07338948177959	0.102173656220846	0.759601915608714	1	protein_coding	RPL18	1744.50405815505	1894.93371327296
ENSG00000063180	4543.93366983617	4315.4184714996	4772.44886817273	1.10590639116264	0.145229274613441	0.674745918693672	1	protein_coding	CA11	39.5014047036891	53.5417005311081
ENSG00000063241	3416.82392363359	4187.15224656792	2646.49560069925	0.632051438508954	-0.661886120247703	0.0585180849926282	1	protein_coding	ISOC2	63.441912512479	39.881310644304
ENSG00000063244	16278.0605357537	15834.7121336334	16721.408937874	1.05599702708565	0.0786057731292953	0.815669582363053	1	protein_coding	U2AF2	128.136734579991	137.408759172387
ENSG00000063245	12575.7311440149	13211.4211679634	11940.0411200665	0.903766594696125	-0.145977862238817	0.663528122875008	1	protein_coding	EPN1	76.2087714199261	68.3766535529934
ENSG00000063322	3400.06393388171	3670.38735958354	3129.74050817988	0.852700328756305	-0.229889282039693	0.50967396255983	1	protein_coding	MED29	16.285134793854	13.9628281242509
ENSG00000063438	761.85081453264	656.131073688994	867.570555376287	1.32225189472967	0.402997042700215	0.32002788453458	1	protein_coding	AHRR	2.65019741605101	3.8660691558429
ENSG00000063515	10.431971186548	13.5666199446972	7.29732242839868	0.537888026505155	-0.89462222028209	0.729632063175872	1	protein_coding	GSC2	0.206020513755654	0.110261476104523
ENSG00000063587	1013.47376232281	1045.86306482757	981.084459818044	0.938062058802885	-0.0922447254883468	0.812938823116358	1	protein_coding	ZNF275	2.19752434374074	2.21266014783895
ENSG00000063601	6353.66499473908	6185.14536569606	6522.18462378211	1.05449172786711	0.076547777718704	0.823700787539147	1	protein_coding	MTMR1	22.009408784739	22.3144269996669
ENSG00000063660	21939.7760864283	26005.9771048987	17873.5750679578	0.687287195395976	-0.541015013612964	0.106249954723064	1	protein_coding	GPC1	103.560663988094	71.4954234219058
ENSG00000063761	881.957577389324	905.263549037071	858.651605741578	0.948510084886248	-0.0762649819379811	0.848550110035034	1	protein_coding	ADCK1	6.29900720093191	6.12988219149834
ENSG00000063854	2803.79463072865	3185.68902883209	2421.90023262521	0.760243768524106	-0.395466008894314	0.262055100921879	1	protein_coding	HAGH	53.6302109673832	38.4456658226246
ENSG00000063978	5916.88049630397	5694.2803895152	6139.48060309275	1.0781837533672	0.108603075567234	0.751844606742073	1	protein_coding	RNF4	29.5760385864356	31.6100848488236
ENSG00000064012	1354.08165430788	1318.4287928074	1389.73451580837	1.05408386360339	0.0759896533049045	0.841847343467756	1	protein_coding	CASP8	8.40136242658552	8.98155472638214
ENSG00000064042	6094.11533821563	6610.6439003252	5577.58677610606	0.84372821471017	-0.24514974813029	0.472224966268052	1	protein_coding	LIMCH1	22.1554982116623	18.1036439877464
ENSG00000064102	6121.41671943531	6367.67807040653	5875.15536846409	0.922652700639591	-0.116140395395177	0.7330683428375	1	protein_coding	ASUN	43.916806437191	36.6674098983419
ENSG00000064115	4489.51615740824	4506.58447981125	4472.44783500523	0.992425162568473	-0.0109697802006129	0.974393270626272	1	protein_coding	TM7SF3	42.7844744689434	42.2458643960584
ENSG00000064195	1572.88896139739	1769.82723824005	1375.95068455473	0.777449151434126	-0.363179775107491	0.323955619445581	1	protein_coding	DLX3	9.61440229071091	7.34724913998993
ENSG00000064199	393.720632516144	419.331889199733	368.109375832555	0.877847321688479	-0.187958051933891	0.686916764995994	1	protein_coding	SPA17	5.54001106481805	4.97543303711505
ENSG00000064201	9.62115758339255	13.5666199446972	5.67569522208786	0.418357353948454	-1.2571922996668	0.63381116592032	1	protein_coding	TSPAN32	0.067343685035657	0.0258418414529185
ENSG00000064205	557.069053692454	648.731099173704	465.407008211204	0.717411279964839	-0.479127665703719	0.262651977493715	1	protein_coding	WISP2	6.48832343275176	4.63005599096029
ENSG00000064218	322.283492032726	406.998598340917	237.568385724535	0.583708117651891	-0.776680962910673	0.110982243521088	1	protein_coding	DMRT3	2.70639709295115	1.64426740980911
ENSG00000064225	113.438764127985	106.066301385815	120.811226870156	1.13901611814205	0.187788162672959	0.799728464538213	1	protein_coding	ST3GAL6	0.88178404653674	1.94253514897277
ENSG00000064300	4497.15703229242	5725.11361666224	3269.20044792261	0.57102804709552	-0.808366486931671	0.0196577591942293	1	protein_coding	NGFR	23.3429376586837	13.3704568938139
ENSG00000064309	1051.03897339875	1113.69616455106	988.381782246443	0.887478841812185	-0.172215369947751	0.655478678069943	1	protein_coding	CDON	5.71367199617489	3.93589906218317
ENSG00000064313	5348.1751581554	4975.24953244624	5721.10078386456	1.14991233033725	0.201523873857454	0.557548895022149	1	protein_coding	TAF2	17.8434465601721	19.2167423328218
ENSG00000064393	4274.35757413812	3383.02168257314	5165.69346570311	1.52694660288847	0.610649612170819	0.0779934600020813	1	protein_coding	HIPK2	3.26739872795126	4.81589134559653
ENSG00000064419	9217.74773419956	9090.86869203303	9344.62677636608	1.02791351332084	0.0397188840336369	0.907757368238586	1	protein_coding	TNPO3	35.4949942819204	36.1673132443073
ENSG00000064489	685.508621500411	667.231035461928	703.786207538895	1.05478637853178	0.0769508455305594	0.856194760233647	1	protein_coding	MEF2BNB-MEF2B	9.87053691334864	8.54306790793593
ENSG00000064490	3996.7557525175	4157.55234850676	3835.95915652824	0.922648432293575	-0.116147069559648	0.737010409113661	1	protein_coding	RFXANK	87.19421682393	80.6396162638094
ENSG00000064545	4906.05187397	5146.68227538378	4665.42147255622	0.906491060244889	-0.141635302611213	0.679759710844155	1	protein_coding	TMEM161A	48.1873837820752	45.9997014764961
ENSG00000064547	1501.96213586723	1509.59480111904	1494.32947061542	0.98988779605474	-0.0146630901490431	0.969466734897059	1	protein_coding	LPAR2	15.6925859637039	14.2567067089279
ENSG00000064601	2426.889136721	2180.52582383861	2673.25244960338	1.22596688394058	0.293920009191851	0.409779964401692	1	protein_coding	CTSA	20.3970687899851	24.2722573955782
ENSG00000064607	12316.1711470047	12846.3557585424	11785.986535467	0.917457585403528	-0.124286632018624	0.711053252382286	1	protein_coding	SUGP2	45.8594544291163	42.0937126736228
ENSG00000064651	1095.34212197118	1159.32934072867	1031.35490321368	0.889613388517746	-0.168749594367749	0.660263420568686	1	protein_coding	SLC12A2	3.05350550413964	2.73191796182816
ENSG00000064652	3209.46921763714	3253.52212855557	3165.41630671871	0.972919863964172	-0.0396071147757631	0.909846424126739	1	protein_coding	SNX24	38.7951735714391	37.0600904101736
ENSG00000064655	1306.22134149458	1256.76233851332	1355.68034447584	1.07870860140473	0.109305192827964	0.77359567949629	1	protein_coding	EYA2	7.02513552871224	8.25893438773269
ENSG00000064666	17988.1407504955	16488.3765491507	19487.9049518402	1.18191775240869	0.241129644381243	0.472286221491308	1	protein_coding	CNN2	136.750187700635	155.729961883932
ENSG00000064687	2497.67389125598	2361.8251994632	2633.52258304877	1.11503704154199	0.157091637285752	0.659779257757213	1	protein_coding	ABCA7	13.2364861272941	15.3301246794528
ENSG00000064692	515.387293443723	542.66479778789	488.109789099556	0.899468310989176	-0.152855639852062	0.727361481003248	1	protein_coding	SNCAIP	2.83572416380288	2.23688856645916
ENSG00000064703	2004.30872895747	1954.82660112228	2053.79085679265	1.0506255928856	0.0712486335986266	0.845701117453738	1	protein_coding	DDX20	7.93688840211818	8.28656761700941
ENSG00000064726	5837.39619690282	5895.31303051389	5779.47936329175	0.980351566299772	-0.0286288844332937	0.932809101559972	1	protein_coding	BTBD1	28.0999486045986	27.73865018082
ENSG00000064763	69.8549321853895	76.4664033246572	63.2434610461219	0.827075137529432	-0.273909694611732	0.75952390219865	1	protein_coding	FAR2	1.21166820459478	0.800416317215693
ENSG00000064886	3.27747177491854	4.93331634352627	1.62162720631082	0.328709349530928	-1.6051156030871	0.814093507298624	1	protein_coding	CHI3L2	0.0596154226673418	0.027269130310696
ENSG00000064932	4351.07979305322	4332.68507870195	4369.4745074045	1.00849113841285	0.0121984070802706	0.973581758486866	1	protein_coding	SBNO2	14.7823960205635	15.2803511043938
ENSG00000064933	822.158225405216	788.097285878322	856.219164932111	1.08643841347311	0.119606395324354	0.767990098379553	1	protein_coding	PMS1	4.39523580023723	4.45850064307081
ENSG00000064961	9567.61518279393	10260.0646654488	8875.1657001391	0.865020444756711	-0.209193863640251	0.535178221461074	1	protein_coding	HMG20B	96.0349569593378	82.1827623332237
ENSG00000064989	257.550823705092	279.965702495116	235.135944915068	0.839874108933649	-0.251755000363085	0.63095815790181	1	protein_coding	CALCRL	1.55428004229784	1.04104357378055
ENSG00000064995	2619.91704579662	2509.82468976899	2730.00940182426	1.08772912026598	0.121319323586932	0.733553433113872	1	protein_coding	TAF11	23.7012029056333	26.1343236994691
ENSG00000064999	4924.57330585857	6005.07931915735	3844.06729255979	0.64013597294152	-0.643549710629837	0.0618443975197749	1	protein_coding	ANKS1A	12.9705216439568	8.62359249496261
ENSG00000065000	18879.4091479323	18969.8346699444	18788.9836259203	0.990466387969599	-0.0138200776043676	0.966271737391972	1	protein_coding	AP3D1	56.6023616471727	59.2464690147134
ENSG00000065029	3606.87573681617	3327.52187370847	3886.22959992387	1.1679050498901	0.22392298858359	0.5210348313963	1	protein_coding	ZNF76	23.2286471644825	29.8014532713694
ENSG00000065054	1985.39292017051	2471.59148810666	1499.19435223435	0.606570446389906	-0.721252886878117	0.0463524028564198	1	protein_coding	SLC9A3R2	30.3423288617437	18.8726875227918
ENSG00000065057	1299.20816105653	1414.62846150616	1183.7878606069	0.836818919468448	-0.25701262533555	0.49376980098833	1	protein_coding	NTHL1	23.0090401114547	18.9158338328315
ENSG00000065060	3681.42371178741	3466.88806041309	3895.95936316174	1.12376266417368	0.168337374193665	0.629536600988918	1	protein_coding	UHRF1BP1	5.09947598891969	5.69069783119666
ENSG00000065135	11099.0612786674	10701.5964781944	11496.5260791405	1.07428140301925	0.103371950086456	0.760089720345867	1	protein_coding	GNAI3	46.1138728251921	49.1536309413418
ENSG00000065150	27145.5911012833	29598.6647320717	24692.5174704948	0.834244304397257	-0.261458163100243	0.432965105050276	1	protein_coding	IPO5	110.995475178916	90.5917068460961
ENSG00000065154	8942.47714273951	10347.6310305464	7537.32325493268	0.72841051567092	-0.457176345009761	0.176909078386201	1	protein_coding	OAT	76.129586752034	55.7442078396862
ENSG00000065183	2605.30228417229	2857.62349198759	2352.981076357	0.82340486175119	-0.280326127885182	0.428345359465995	1	protein_coding	WDR3	11.4718249636434	7.77580390821721
ENSG00000065243	8301.32243164895	7804.50645545856	8798.13840783934	1.12731515542355	0.172890895817034	0.610792701290446	1	protein_coding	PKN2	24.9566735882988	26.6205712436874
ENSG00000065268	3173.05993926852	3556.92108368244	2789.19879485461	0.784161000267956	-0.350778202738467	0.3163995942566	1	protein_coding	WDR18	36.9746684857102	32.6401430736209
ENSG00000065308	13490.0662419843	13874.9522161676	13105.1802678009	0.944520749594381	-0.0823456042471471	0.805618385298506	1	protein_coding	TRAM2	26.9288979137522	25.2215785874299
ENSG00000065320	3434.54807830774	3469.35471858485	3399.74143803063	0.979934804538345	-0.0292423255554147	0.933112687892704	1	protein_coding	NTN1	7.91623378968204	7.65506745446716
ENSG00000065325	1.84999362882235	3.6999872576447	0	0	-Inf	0.708581505710288	1	protein_coding	GLP2R	0.0198738721579574	0
ENSG00000065328	3821.661689209	3958.98636567983	3684.33701273818	0.930626345338653	-0.103726065592088	0.764698440149863	1	protein_coding	MCM10	15.7285089497827	13.9516520517605
ENSG00000065357	11702.9467652024	13950.1852904064	9455.70823999837	0.677819544554802	-0.56102685814547	0.0963377322970095	1	protein_coding	DGKA	115.105781516916	84.6522133277885
ENSG00000065361	9637.17356425297	7634.3070416069	11640.040086899	1.52470159026365	0.608526910627346	0.0724404910169723	1	protein_coding	ERBB3	25.6045903277665	42.7652541495073
ENSG00000065371	5.51576352417014	6.16664542940784	4.86488161893245	0.788902438874228	-0.342081197253311	0.980816968315727	1	protein_coding	ROPN1	0.0559115182583495	0.0452086618949507
ENSG00000065413	290.857414613072	230.632539059853	351.082290166292	1.52225827108975	0.606213151751984	0.228587200016321	1	protein_coding	ANKRD44	2.92326317112141	6.33962673897468
ENSG00000065427	12162.4371152174	13418.6204543915	10906.2537760434	0.812770121422889	-0.29908072730894	0.373822723384205	1	protein_coding	KARS	95.6246540395274	77.4493612006874
ENSG00000065457	1071.74968966311	1031.06311579699	1112.43626352922	1.07892159702496	0.109590031004825	0.778608246181844	1	protein_coding	ADAT1	16.8204362491219	19.9576306304001
ENSG00000065485	3105.21048288548	3331.22186096611	2879.19910480486	0.864307219684803	-0.2103838825751	0.548084692241428	1	protein_coding	PDIA5	27.8497095483961	24.7185232092278
ENSG00000065491	1963.24733075447	2084.32615513985	1842.16850636909	0.883819694833454	-0.178176014751969	0.621756825533848	1	protein_coding	TBC1D22B	8.2826068372907	7.26272024062501
ENSG00000065518	6404.0767571083	6351.64479229007	6456.50872192652	1.01650972827758	0.0236240222369185	0.946235548155733	1	protein_coding	NDUFB4	165.94886934341	169.972436918203
ENSG00000065526	12805.106664929	12439.3571602015	13170.8561696565	1.0588052099505	0.0824371988798973	0.807415920716561	1	protein_coding	SPEN	24.3245222751494	25.4314507598495
ENSG00000065534	1739.34746503993	2213.82570915741	1264.86922092244	0.571349955730638	-0.807553418047908	0.0275274791376313	1	protein_coding	MYLK	11.0445467686934	6.98891178239841
ENSG00000065548	5470.97844964955	5057.88258120031	5884.0743180988	1.16334735408239	0.21828192328676	0.524863637489274	1	protein_coding	ZC3H15	37.2619223357855	44.0278773750605
ENSG00000065559	2891.88465935266	3553.2210964248	2230.54822228053	0.627753849746326	-0.671729123930765	0.0570144762057072	1	protein_coding	MAP2K4	14.8868958444526	8.68649146657441
ENSG00000065600	1093.89828716553	1068.06298837344	1119.73358595762	1.0483778561252	0.0681587864442214	0.86228201196928	1	protein_coding	TMEM206	7.77417536895474	9.10626739584304
ENSG00000065609	57.0589549139692	72.7664160670125	41.3514937609258	0.568277180544994	-0.81533331047745	0.386465164475695	1	protein_coding	SNAP91	0.480753057066996	0.299136050655478
ENSG00000065613	10533.5411006937	10763.2629324884	10303.8192688989	0.957313719225171	-0.0629363101950747	0.851245763195297	1	protein_coding	SLK	19.3722331793769	19.1101612605588
ENSG00000065615	935.172970007283	1066.82965928756	803.51628072701	0.753181422855838	-0.408930678424704	0.296185989234522	1	protein_coding	CYB5R4	6.39612832249873	3.18311401479446
ENSG00000065618	92520.306730834	95797.6034167649	89243.0100449032	0.9315787333077	-0.102250389754343	0.757298580996126	1	protein_coding	COL17A1	275.402203523318	259.361435424964
ENSG00000065621	3420.0672406514	3514.98789476247	3325.14658654033	0.94599090696585	-0.0801017786993549	0.818170294148936	1	protein_coding	GSTO2	44.6291104875302	38.904276402623
ENSG00000065665	954.662264320921	924.996814411176	984.327714230666	1.06414173421479	0.0896903177853343	0.821797326812237	1	protein_coding	SEC61A2	10.0395681121988	9.37267894059272
ENSG00000065675	700.274353168693	691.897617179559	708.651089157827	1.0242138021035	0.0345169058047007	0.937893419607086	1	protein_coding	PRKCQ	2.94172198453398	2.95287641382381
ENSG00000065717	4848.44913876207	5229.31532413785	4467.5829533863	0.854334205620478	-0.227127549079146	0.508451526889686	1	protein_coding	TLE2	34.7335017369739	32.5027416858251
ENSG00000065802	2356.69497639383	2376.62514849378	2336.76480429389	0.983228173687737	-0.0244018392080783	0.945759062312955	1	protein_coding	ASB1	11.9582853090209	10.0043500714507
ENSG00000065809	2148.1492430958	2498.72472799606	1797.57375819554	0.719396473751301	-0.475141007020936	0.185642445839787	1	protein_coding	FAM107B	12.8148769957273	9.57876752742254
ENSG00000065833	6588.35667815032	8049.93894354899	5126.77441275165	0.636871217123965	-0.650926422877142	0.0567564850526274	1	protein_coding	ME1	43.9234651193122	28.8053779530286
ENSG00000065882	4387.56559056843	5092.41579560499	3682.71538553187	0.72317649095155	-0.467580315556394	0.175824662100271	1	protein_coding	TBC1D1	33.1090985924084	25.4537276082222
ENSG00000065883	5353.19251386148	5172.58218618729	5533.80284153566	1.06983371986103	0.0973865815108801	0.777626414917809	1	protein_coding	CDK13	12.8028129144343	13.8745593422578
ENSG00000065911	12357.1738241587	12240.7911773746	12473.5564709428	1.01901554321084	0.0271760573351101	0.936836461751397	1	protein_coding	MTHFD2	92.3235773824827	92.2004323059602
ENSG00000065923	621.67751172766	611.731226597257	631.623796858063	1.03251848098626	0.0461676045876894	0.917515193014604	1	protein_coding	SLC9A7	3.11866790300658	2.73426658698855
ENSG00000065970	5952.43578205318	5764.58014741045	6140.29141669591	1.06517582541623	0.0910915915020466	0.791044169379211	1	protein_coding	FOXJ2	14.6948130707866	15.7494658401655
ENSG00000065978	84567.4836800988	90221.7226194943	78913.2447407033	0.874659033872763	-0.193207370523499	0.560168737561895	1	protein_coding	YBX1	883.348987278695	768.012026650043
ENSG00000065989	2433.2268063567	2889.69004822051	1976.76356449289	0.684074600218867	-0.547774431330028	0.124035172248733	1	protein_coding	PDE4A	9.75334387250148	6.64338379118608
ENSG00000066027	6294.29994016249	7358.04132636943	5230.55855395554	0.710862894342614	-0.492356763911839	0.149323386010129	1	protein_coding	PPP2R5A	33.2103901796468	23.6018456244803
ENSG00000066032	89.719865462697	76.4664033246572	102.973327600737	1.34664798033638	0.429372773298186	0.584328612927953	1	protein_coding	CTNNA2	0.457552575655852	0.449223493519744
ENSG00000066044	9231.48374909698	11334.2942992516	7128.67319894235	0.628947247241767	-0.66898907831427	0.0485707706812774	1	protein_coding	ELAVL1	67.8863368705042	42.0090462909868
ENSG00000066056	7.34864847184404	7.39997451528941	7.29732242839868	0.986128048592784	-0.0201531023659487	1	1	protein_coding	TIE1	0.0556271131760077	0.0619038914022685
ENSG00000066084	18232.0837808836	19540.8660367076	16923.3015250597	0.866046647741673	-0.207483360174272	0.534863305974627	1	protein_coding	DIP2B	31.8087646642261	27.0918512396204
ENSG00000066117	9544.88050321326	9320.26790200701	9769.49310441952	1.04819874354854	0.0679122847645023	0.841888035453117	1	protein_coding	SMARCD1	61.799644350742	65.6886105994567
ENSG00000066135	5902.38775151247	5796.64670364337	6008.12879938158	1.03648352341454	0.0516971826537294	0.881183025071672	1	protein_coding	KDM4A	20.2206570235661	21.1498698073733
ENSG00000066136	4235.53590912238	4010.78618728686	4460.2856309579	1.11207265176484	0.153251042483196	0.658716162999089	1	protein_coding	NFYC	38.5836874330139	40.8911936803562
ENSG00000066185	63.282879954404	64.1331124658415	62.4326474429665	0.973485381303133	-0.0387687805332954	0.98458451554543	1	protein_coding	ZMYND12	0.664026721692145	0.795355466080194
ENSG00000066230	1505.21504135022	1715.56075846126	1294.86932423919	0.754779052769076	-0.405873710218111	0.272444967694557	1	protein_coding	SLC9A3	9.39802253875012	7.10044082686634
ENSG00000066248	1611.11921757852	1524.39475014962	1697.84368500743	1.11378216491547	0.155467095939329	0.674258005391161	1	protein_coding	NGEF	11.5578511300058	11.5078203441333
ENSG00000066279	8110.82666998848	7168.10864714367	9053.54469283329	1.26303117579571	0.336890250060362	0.321051237372106	1	protein_coding	ASPM	10.1591701431486	14.0199859128997
ENSG00000066294	13.2698187975919	13.5666199446972	12.9730176504865	0.956245380453609	-0.0645472217244018	1	1	protein_coding	CD84	0.0229951639182728	0.0218032216249544
ENSG00000066322	8394.44097109261	8400.20440393936	8388.67753824586	0.998627787475255	-0.00198104372206536	0.994782745589249	1	protein_coding	ELOVL1	98.7275988082636	98.72376212248
ENSG00000066336	2.44954949061468	2.46665817176314	2.43244080946623	0.986128048592784	-0.0201531023659487	1	1	protein_coding	SPI1	0.0323804875873997	0.0317546954464357
ENSG00000066379	1157.8885766146	1204.96251690629	1110.81463632291	0.921866548326247	-0.117370177207601	0.758625824036581	1	protein_coding	ZNRD1	23.183629408036	21.4723441026255
ENSG00000066382	206.595281041922	268.865740722182	144.324821361663	0.536791414830323	-0.897566496897633	0.107409790829385	1	protein_coding	MPPED2	1.80144346441882	1.03654300771818
ENSG00000066405	31.47295393871	36.999872576447	25.9460353009731	0.701246612332647	-0.512006198695623	0.697797220051656	1	protein_coding	CLDN18	0.219856677737978	0.146750972000249
ENSG00000066422	2805.26303182622	3075.92274018863	2534.60332346381	0.824013974846577	-0.27925928991711	0.42804588776219	1	protein_coding	ZBTB11	7.35639714904695	6.46438885061202
ENSG00000066427	2583.26379636754	2631.92426927127	2534.60332346381	0.963022892815072	-0.0543580009118651	0.878173280160518	1	protein_coding	ATXN3	28.0078815187489	24.5480206922221
ENSG00000066455	6979.28715420126	7570.17392914106	6388.40037926146	0.843890832503807	-0.2448717139548	0.471111940327113	1	protein_coding	GOLGA5	35.6104872917748	30.0289768732157
ENSG00000066468	22892.729676094	27093.7733586463	18691.6859935416	0.689888622973096	-0.535564625828712	0.109676612271248	1	protein_coding	FGFR2	119.425249343203	81.5577302866477
ENSG00000066557	2469.6435423361	2382.79179392319	2556.495290749	1.07289915017704	0.101514472760457	0.777007293905916	1	protein_coding	LRRC40	11.4867469280607	12.2297874700133
ENSG00000066583	2174.80275049663	1899.32679225761	2450.27870873564	1.29007747309411	0.367457706495461	0.306311006608588	1	protein_coding	ISOC1	14.045213240421	17.9926032232881
ENSG00000066629	6255.67837777454	7956.20593302199	4555.15082252708	0.57252801911789	-0.804581795471185	0.0189418339161524	1	protein_coding	EML1	41.6520631472842	22.8538667290397
ENSG00000066651	9.74687191901336	2.46665817176314	17.0270856662636	6.90289634014949	2.78720181969166	0.318325404391765	1	protein_coding	TRMT11	0.169033476434425	0.209845425917525
ENSG00000066654	4635.43810228948	4035.45276900449	5235.42343557447	1.29735713320367	0.375575675718496	0.276341913979118	1	protein_coding	THUMPD1	17.2179366220146	22.0245947956646
ENSG00000066697	2787.4578458759	3255.98878672734	2318.92690502447	0.712203590650344	-0.489638385667169	0.165411652052454	1	protein_coding	MSANTD3	38.6398424632266	27.4141924758271
ENSG00000066735	5032.38256186712	5387.18144713069	4677.58367660355	0.868280328499965	-0.203767195945904	0.55243591383327	1	protein_coding	KIF26A	10.9586069186283	9.38218945245396
ENSG00000066739	3996.23359303427	3790.02028091406	4202.44690515448	1.10881910746424	0.149024023704632	0.668377290318344	1	protein_coding	ATG2B	8.80152761637495	9.49476258041881
ENSG00000066777	6422.54097199103	6558.84407871818	6286.23786526388	0.95843685103922	-0.0612447153609859	0.8568630128188	1	protein_coding	ARFGEF1	17.4923359437641	14.8207315065322
ENSG00000066813	50.4355766395382	53.0331506929074	47.8380025861691	0.902039610340686	-0.148737308427361	0.899598199862699	1	protein_coding	ACSM2B	0.525427947522693	0.327927052138261
ENSG00000066827	639.360680845147	677.097668148981	601.623693541313	0.888533105107281	-0.1705025654715	0.683777277142551	1	protein_coding	ZFAT	3.1056950687498	2.20662763770172
ENSG00000066855	2244.8957001749	2185.45914018214	2304.33226016767	1.05439274420643	0.0764123476006574	0.832946267402624	1	protein_coding	MTFR1	16.672850352261	18.4894999262562
ENSG00000066923	808.574496779371	758.497387817164	858.651605741578	1.13204293057968	0.178928670678629	0.657750738769469	1	protein_coding	STAG3	3.80622625747611	4.57608270180823
ENSG00000066926	835.088816061035	1074.22963380285	595.947998319225	0.554767788530958	-0.850044071962242	0.0333704321541999	1	protein_coding	FECH	8.20236005932829	4.46894463931962
ENSG00000066933	2910.95225281036	2649.19087647361	3172.71362914711	1.19761609377516	0.260165513828277	0.460722628744397	1	protein_coding	MYO9A	4.38496132694324	5.33575991053879
ENSG00000067057	54876.9950308463	59197.3294641435	50556.6605975492	0.854036171144713	-0.227630921029879	0.49317591841498	1	protein_coding	PFKP	336.840026532562	289.272693356915
ENSG00000067064	19606.9712833268	21667.1253807674	17546.8171858862	0.809835955509883	-0.304298396940606	0.362887703380945	1	protein_coding	IDI1	155.047031099192	123.796250705193
ENSG00000067066	1507.03382570313	1364.06196898501	1650.00568242126	1.209626629829	0.274561805831798	0.459250981823127	1	protein_coding	SP100	12.5316618341566	14.2314112743526
ENSG00000067082	12786.0063581522	13163.321333614	12408.6913826904	0.942671767117272	-0.0851725746598892	0.799263283168157	1	protein_coding	KLF6	43.6238250702549	47.1227185674528
ENSG00000067113	623.407744588444	598.16460665256	648.650882524327	1.08440197783399	0.11689964961313	0.784404405726168	1	protein_coding	PPAP2A	6.31308515142208	6.18897198573622
ENSG00000067141	7883.93629476018	9116.76860283655	6651.10398668382	0.729546210552544	-0.454928731379521	0.180175829170505	1	protein_coding	NEO1	29.5989158562001	22.0971877427442
ENSG00000067167	9327.71938962199	8667.83681557566	9987.60196366832	1.15226003628969	0.204466333734278	0.546102738264389	1	protein_coding	TRAM1	53.3801100446072	54.9745620113398
ENSG00000067177	1404.87131170555	1364.06196898501	1445.68065442609	1.05983502751111	0.083839714303183	0.824664580685972	1	protein_coding	PHKA1	3.62888862099019	3.80158695523607
ENSG00000067182	4363.67717174004	4190.85223382557	4536.50210965451	1.08247722814923	0.114336675592431	0.741867128835513	1	protein_coding	TNFRSF1A	35.1777829026151	37.5467828803838
ENSG00000067191	1114.56808047841	1096.42955734871	1132.70660360811	1.0330865270972	0.0469610934925888	0.905819131045947	1	protein_coding	CACNB1	7.7922005024944	7.45486440747217
ENSG00000067208	1876.79823147751	2128.72600223159	1624.87046072344	0.763306531239838	-0.389665559070851	0.282451145734392	1	protein_coding	EVI5	8.1655774890269	6.49016800255308
ENSG00000067221	409.823097378795	373.698713022115	445.947481735475	1.19333427222449	0.254998221851966	0.581509165066079	1	protein_coding	STOML1	2.99701816032731	3.49369614859642
ENSG00000067225	236447.10611346	242519.36478958	230374.84743734	0.949923514921058	-0.0741167383767102	0.822267074821447	1	protein_coding	PKM	1522.82743732117	1447.45649756395
ENSG00000067248	1894.76410114734	1854.92694516588	1934.6012571288	1.04295280316595	0.0606738729304862	0.869442102465587	1	protein_coding	DHX29	5.71627709786103	5.90481433602574
ENSG00000067334	4759.40923362611	4432.58473465835	5086.23373259388	1.1474645239886	0.198449550713689	0.565177685476829	1	protein_coding	DNTTIP2	26.2167442867015	29.7773654628076
ENSG00000067365	1448.80696834149	1648.96098782366	1248.65294885933	0.757236197872295	-0.401184717598194	0.279847630163344	1	protein_coding	METTL22	33.599477649695	26.2567665632501
ENSG00000067369	4602.8329047034	4858.08326928749	4347.5825401193	0.894917254219262	-0.160173800718587	0.641464436729357	1	protein_coding	TP53BP1	13.8596955819556	14.2684818811288
ENSG00000067445	7.91398697133946	1.23332908588157	14.5946448567974	11.8335365831134	3.56480939835521	0.30121021268989	1	protein_coding	TRO	0.0240682899581283	0.0595316792588183
ENSG00000067533	1092.35775384057	933.630118012347	1251.0853896688	1.34002252662146	0.422257253497899	0.271953726196195	1	protein_coding	RRP15	4.93619301812556	5.72651066719806
ENSG00000067560	41520.0036808492	42151.4881681743	40888.5191935241	0.970037381133229	-0.0438877511583088	0.894230740045769	1	protein_coding	RHOA	308.967235976352	298.149257891402
ENSG00000067596	6214.59335311678	6182.6787075243	6246.50799870927	1.01032388940206	0.0148178659740105	0.966881731215519	1	protein_coding	DHX8	24.990447604022	23.4683723006418
ENSG00000067601	165.878312526682	184.999362882235	146.757262171129	0.793285230201306	-0.33408840649978	0.581596601983237	1	pseudogene	PMS2P4	7.75328447666215	6.34756310196687
ENSG00000067606	3685.78341739388	4446.15135460305	2925.41548018471	0.657965788131811	-0.603915523959909	0.0830286937123486	1	protein_coding	PRKCZ	29.7784514649528	19.6910066834074
ENSG00000067646	1.21622040473311	0	2.43244080946623	Inf	Inf	0.882650718717443	1	protein_coding	ZFY	0	0.0502247888576234
ENSG00000067704	26590.4255607227	29370.4988511836	23810.3522702617	0.810689406090975	-0.302778804512132	0.364123328089857	1	protein_coding	IARS2	113.757560186668	92.0749204882393
ENSG00000067715	1013.20597699201	978.029965104083	1048.38198887994	1.07193238068976	0.100213901019171	0.799049555372584	1	protein_coding	SYT1	3.29855788306941	3.35473200094354
ENSG00000067798	63.4599203334702	60.4331252081968	66.4867154587435	1.1001700678178	0.137726557415771	0.897855959403802	1	protein_coding	NAV3	0.821015847927301	1.19264654286663
ENSG00000067829	4063.13906386776	4230.31876457378	3895.95936316174	0.920961180464204	-0.118787748486166	0.731078099071754	1	protein_coding	IDH3G	51.7842244628535	47.1956675068059
ENSG00000067836	2939.77624404707	3297.92197564731	2581.63051244682	0.782805212345905	-0.353274732636809	0.314959578205277	1	protein_coding	ROGDI	34.472799729146	24.6293242721206
ENSG00000067840	4960.23725986744	5389.64810530245	4530.82641443242	0.840653476054383	-0.250416862065602	0.465683886141864	1	protein_coding	PDZD4	43.8304066612685	38.5311503528345
ENSG00000067842	4.10539405922241	7.39997451528941	0.810813603155409	0.109569783176976	-3.19007810380826	0.548039879956938	1	protein_coding	ATP2B3	0.0824335900343866	0.00270173740485213
ENSG00000067900	7250.94092053424	7925.37270587495	6576.50913519352	0.829804399018163	-0.269156789539854	0.427937078568802	1	protein_coding	ROCK1	13.2741669163312	12.8060333475462
ENSG00000067955	6161.52604766677	5399.5147379895	6923.53735734403	1.28225177507748	0.358679568502752	0.294058294575721	1	protein_coding	CBFB	36.5713573148576	39.0796185475147
ENSG00000067992	2057.69596040851	2053.49292799281	2061.8989928242	1.00409354457315	0.00589368164437701	0.989577649481344	1	protein_coding	PDK3	15.7076012391618	15.7112906225048
ENSG00000068001	2785.9991584539	2899.55668090757	2672.44163600023	0.921672493452947	-0.117673899556908	0.738474892903717	1	protein_coding	HYAL2	21.9106515351588	20.0907480361806
ENSG00000068024	3761.84666998175	4336.38506595959	3187.30827400391	0.735015047216199	-0.444154309806415	0.20123191881629	1	protein_coding	HDAC4	12.0161455117496	9.35487000850063
ENSG00000068028	4655.35429900504	4715.01709532523	4595.69150268486	0.974692436903636	-0.0369810450037348	0.914151602940665	1	protein_coding	RASSF1	37.813239235708	36.813444807155
ENSG00000068078	12970.2461082643	14885.0487375046	11055.443479024	0.742721349051985	-0.429107046631266	0.202115293954572	1	protein_coding	FGFR3	75.7933767305377	56.2014250202409
ENSG00000068079	13.0243436939319	7.39997451528941	18.6487128725744	2.52010501307045	1.33348385224875	0.546083985604073	1	protein_coding	IFI35	0.0912756486410027	0.467949180097168
ENSG00000068097	2077.09074966243	2277.95882162326	1876.22267770162	0.823642051775385	-0.279910604962053	0.436211727268036	1	protein_coding	HEATR6	11.0802036901951	9.43607164974551
ENSG00000068120	5168.57768899169	5237.94862773902	5099.20675024436	0.973512172922066	-0.0387290761837032	0.90973215024509	1	protein_coding	COASY	35.1324522488119	35.5721739124169
ENSG00000068137	3079.99867943589	2940.25654074166	3219.74081813013	1.09505438505647	0.131002521975202	0.710323277479847	1	protein_coding	PLEKHH3	17.2491676305052	19.6555907910702
ENSG00000068305	4233.15548377277	4602.78414851001	3863.52681903552	0.839389094595323	-0.252588375141559	0.464484164615617	1	protein_coding	MEF2A	17.1996339688092	14.3123276602375
ENSG00000068308	4117.97464225402	3894.85325321399	4341.09603129406	1.11457242393198	0.156490364693436	0.65232566632227	1	protein_coding	OTUD5	24.531350466473	27.5272580326291
ENSG00000068323	2557.07153394131	2713.32398893945	2400.81907894316	0.88482580360098	-0.176534636321573	0.618289636034483	1	protein_coding	TFE3	11.4715103782877	10.214824596408
ENSG00000068354	1177.73119966477	1143.29606261221	1212.16633671734	1.06023835501346	0.084388637372832	0.827294958047346	1	protein_coding	TBC1D25	7.91381272809393	8.77570042024322
ENSG00000068366	5204.15967188723	6188.84535295371	4219.47399082075	0.681786948967298	-0.552607111778482	0.10779502286522	1	protein_coding	ACSL4	18.6483399159422	13.5342638554832
ENSG00000068394	1360.53319374923	1401.06184156146	1320.00454593701	0.942145811683717	-0.0859777383255395	0.818807173280144	1	protein_coding	GPKOW	11.7196083050589	10.967035681294
ENSG00000068400	2597.53412830411	2497.49139891017	2697.57685769804	1.08011457371792	0.111184355136412	0.755382670174435	1	protein_coding	GRIPAP1	12.1554291174965	13.2290055831922
ENSG00000068438	3132.41811106705	3366.98840445668	2897.84781767743	0.86066462653739	-0.216476919852829	0.536374910011941	1	protein_coding	FTSJ1	31.7743149536786	28.6371066838044
ENSG00000068489	6816.79053218477	6557.61074963229	7075.97031473725	1.07904701649667	0.109757727651517	0.74827800965939	1	protein_coding	PRR11	45.1445255405869	45.5106010866487
ENSG00000068615	1971.32645096971	2138.59263491864	1804.06026702078	0.843573590203362	-0.245414165567817	0.496566235015111	1	protein_coding	REEP1	8.1590545317979	6.78744901787173
ENSG00000068650	4747.22910627085	5189.84879338964	4304.60941915206	0.829428677119628	-0.269810166255676	0.432636181372104	1	protein_coding	ATP11A	12.9411430928594	11.5149458432477
ENSG00000068654	2416.96447240132	2269.32551802208	2564.60342678056	1.13011703539818	0.176472186485914	0.621464951546561	1	protein_coding	POLR1A	3.16089020006875	3.36472648776733
ENSG00000068697	12035.5741151659	10003.5322155854	14067.6160147463	1.40626487840257	0.491868360247219	0.144705499142473	1	protein_coding	LAPTM4A	83.3654879204461	115.63879125948
ENSG00000068724	3350.78955410067	3375.62170805785	3325.95740014349	0.985287359719304	-0.0213835459722091	0.951150781970278	1	protein_coding	TTC7A	11.8077183593117	11.4394492644802
ENSG00000068745	9120.4828777452	8598.77038676629	9642.19536872412	1.12134583609346	0.165231290694855	0.626057329040928	1	protein_coding	IP6K2	100.758399421349	114.626754141202
ENSG00000068781	1211.74294400263	1429.42841053674	994.057477468531	0.695423058714267	-0.524037190402795	0.166527359041013	1	protein_coding	STON1-GTF2A1L	6.04902100677675	3.87555071272538
ENSG00000068784	1504.3261419521	1499.72816843199	1508.92411547222	1.00613174256095	0.00881922352846145	0.984160072487176	1	protein_coding	SRBD1	6.08967428533472	5.72553793697311
ENSG00000068793	8246.69585493925	8403.904391197	8089.48731868151	0.962586786108033	-0.0550114760176313	0.870387983271395	1	protein_coding	CYFIP1	28.4600801835961	26.3955212627118
ENSG00000068796	5065.64309088283	4717.483753497	5413.80242826866	1.14760383101595	0.198624689338498	0.563964837105615	1	protein_coding	KIF2A	25.4665509888455	27.914352228971
ENSG00000068831	275.89678186298	294.765651525695	257.027912200264	0.871973755659449	-0.197643380928446	0.701469420860499	1	protein_coding	RASGRP2	3.49270330013151	2.72362866051605
ENSG00000068878	6484.82484284964	6595.84395129462	6373.80573440467	0.966336647966577	-0.0494022187222522	0.884205271216723	1	protein_coding	PSME4	15.8468141687693	14.9685679699746
ENSG00000068885	7090.70634193213	7472.74093135642	6708.67175250785	0.897752486555174	-0.15561035107891	0.646558755106357	1	protein_coding	IFT80	39.683639899095	32.634154059883
ENSG00000068903	5641.66354955736	6023.57925544558	5259.74784366913	0.87319310008482	-0.195627364596155	0.566944528086816	1	protein_coding	SIRT2	48.6315177238359	43.8806112875324
ENSG00000068912	3327.20232333858	3306.55527924848	3347.84936742868	1.01248855219187	0.0179055961065111	0.961107454187894	1	protein_coding	ERLEC1	23.2028143584546	22.5785927801338
ENSG00000068971	5294.18974967538	6047.01250807733	4541.36699127344	0.7510100210984	-0.413095936425432	0.228390446012254	1	protein_coding	PPP2R5B	44.6899578515724	31.8013115221461
ENSG00000068976	70.140578218928	59.1997961223152	81.0813603155408	1.3696222897122	0.453778085966464	0.606005271203293	1	protein_coding	PYGM	0.412031097058818	0.542838422087155
ENSG00000068985	0.405406801577704	0	0.810813603155409	Inf	Inf	1	1	protein_coding	PAGE1	0	0.0214611419023497
ENSG00000069018	2.2382917492516	1.23332908588157	3.24325441262163	2.62967479624742	1.3948843969129	0.927551118028613	1	protein_coding	TRPC7	0.0250013024947276	0.017425927856406
ENSG00000069020	2523.87730879578	2311.25870694206	2736.4959106495	1.18398511704043	0.243650946079264	0.493526475211665	1	protein_coding	MAST4	4.65335361667102	4.80678102296877
ENSG00000069248	7772.53509294243	7784.77319008445	7760.29699580041	0.996855888580644	-0.00454313976999419	0.988792576668192	1	protein_coding	NUP133	29.3716587072781	27.9314334930415
ENSG00000069275	58223.3083144744	59209.6627550023	57236.9538739466	0.96668265297814	-0.0488857420172417	0.882202593853821	1	protein_coding	NUCKS1	133.558619818507	119.001042655157
ENSG00000069329	13544.3966443581	14518.7499989978	12570.0432897183	0.865779994185861	-0.207927630699198	0.535397815894404	1	protein_coding	VPS35	58.1619172195061	46.2171219145972
ENSG00000069345	5960.50594061445	6197.47865655488	5723.53322467403	0.923526088891073	-0.114775378095304	0.736285385188076	1	protein_coding	DNAJA2	39.4491747687116	36.5982518308828
ENSG00000069399	2961.78352257591	3168.42242162975	2755.14462352208	0.869563542005522	-0.201636640803701	0.565846994401954	1	protein_coding	BCL3	27.0059118009262	24.754939750503
ENSG00000069424	3311.08124575159	3524.85452744952	3097.30796405366	0.878705189088975	-0.18654888125981	0.593050874251112	1	protein_coding	KCNAB2	20.2309676960635	17.631229873152
ENSG00000069431	320.331598338609	300.932296955102	339.730899722116	1.1289280119136	0.174953493049361	0.726005019932516	1	protein_coding	ABCC9	0.484447960982286	0.542273909972956
ENSG00000069482	4721.52710463553	4698.98381720877	4744.07039206229	1.00959496278502	0.0137766173514803	0.96977275992827	1	protein_coding	GAL	95.1165576395369	95.680299081619
ENSG00000069493	315.18702425372	289.832335182168	340.541713325272	1.17496107917438	0.232612968014018	0.640242416627666	1	protein_coding	CLEC2D	3.68855410631866	4.66728098493073
ENSG00000069509	761.633603223696	683.264313578388	840.002892869003	1.22939670077271	0.297950518550261	0.462906545804484	1	protein_coding	FUNDC1	9.02738619249603	11.3210845177906
ENSG00000069535	1.62162720631082	0	3.24325441262163	Inf	Inf	0.805724366216493	1	protein_coding	MAOB	0	0.0616603736373354
ENSG00000069667	3218.71103875408	2890.92337730639	3546.49870020176	1.22677021744734	0.29486504753874	0.400423837230669	1	protein_coding	RORA	10.5937643061384	10.4706942267527
ENSG00000069696	39.8094563927757	40.6998598340917	38.9190529514596	0.956245380453609	-0.064547221724402	0.978253329354306	1	protein_coding	DRD4	0.737440692378911	0.575786357810825
ENSG00000069702	1070.22996252209	1133.42942992516	1007.03049511902	0.888480983933434	-0.170587196155658	0.657766119557051	1	protein_coding	TGFBR3	3.40051807077061	2.71428932593092
ENSG00000069712	367.929327367104	353.96544764801	381.893207086197	1.07889967685761	0.109560719849991	0.822378692071363	1	protein_coding	KIAA1107	1.04453246622793	1.11357230325689
ENSG00000069764	19.9846940453467	17.2666072023419	22.7027808883514	1.31483739812371	0.394884396912895	0.838024885950373	1	protein_coding	PLA2G10	0.311591865257914	0.414404319335321
ENSG00000069812	3767.19730026202	4289.51856069609	3244.87603982794	0.756466254642193	-0.402652368487951	0.246412750796618	1	protein_coding	HES2	30.6353515279964	24.2296644937396
ENSG00000069849	34867.6568392195	40598.7268490494	29136.5868293896	0.717672426963601	-0.478602601580427	0.151496976482721	1	protein_coding	ATP1B3	400.514515453358	298.24529252002
ENSG00000069869	2606.657630091	2614.65766206892	2598.65759811308	0.993880627591155	-0.00885551103156277	0.980337987767336	1	protein_coding	NEDD4	27.2899393610647	25.7462160745402
ENSG00000069943	624.458079727677	632.697821057244	616.21833839811	0.973953628239787	-0.038075010363211	0.930623004091514	1	protein_coding	PIGB	6.07495014875504	5.41330896946317
ENSG00000069956	7407.73966231188	7531.94072747873	7283.53859714503	0.9670201692603	-0.0483821144010055	0.886138843517779	1	protein_coding	MAPK6	27.0081669688184	26.1369517877945
ENSG00000069966	1015.29843763811	1338.1620581815	692.434817094719	0.517452137326106	-0.950502670798456	0.0145983574415891	1	protein_coding	GNB5	9.41635088099401	5.36779423907669
ENSG00000069974	551.977309694203	469.898381720877	634.056237667529	1.34934756605347	0.432262006726926	0.314951183711552	1	protein_coding	RAB27A	4.3263175532743	5.89388737254668
ENSG00000069998	14193.1820776616	15473.3467114701	12913.017443853	0.834532934900297	-0.260959108115874	0.436628805414337	1	protein_coding	CECR5	128.158699390193	106.765987560451
ENSG00000070010	9247.13856797895	9558.30041558215	8935.97672037576	0.934891804175576	-0.0971286845517016	0.773158853896474	1	protein_coding	UFD1L	117.002898033063	104.9594564213
ENSG00000070018	5291.63767330826	4685.41719726408	5897.85814935244	1.25876904895392	0.33201361070349	0.333670777695496	1	protein_coding	LRP6	7.87602070396157	9.97396696578594
ENSG00000070019	12.6702629357996	14.7999490305788	10.5405768410203	0.712203590650344	-0.489638385667169	0.846179010864184	1	protein_coding	GUCY2C	0.0528369252600406	0.0373306301606289
ENSG00000070031	5.49865484302169	3.6999872576447	7.29732242839868	1.97225609718557	0.979846897634051	0.840584553064474	1	protein_coding	SCT	0.247733043629595	0.492440809751764
ENSG00000070047	3519.46034176253	3524.85452744952	3514.06615607554	0.996939342804088	-0.0044223660892477	0.989864460612279	1	protein_coding	PHRF1	8.78527952164897	8.78210757619875
ENSG00000070061	9951.32642221144	9996.13224107011	9906.52060335278	0.991035368925078	-0.0129915484117634	0.968667640984744	1	protein_coding	IKBKAP	30.090528000948	28.2676355129122
ENSG00000070081	2359.15417695482	2585.05776400777	2133.25058990188	0.825223567381557	-0.277143071458666	0.436568949818317	1	protein_coding	NUCB2	33.9335541142533	26.1958822109057
ENSG00000070087	20148.7933688192	21812.6582129014	18484.928524737	0.847440433179475	-0.238816130504765	0.474771182189262	1	protein_coding	PFN2	179.969943551749	153.275204337938
ENSG00000070159	5266.28436306952	6144.44550586197	4388.12322027707	0.714160979390358	-0.485678785351404	0.157084866259274	1	protein_coding	PTPN3	20.4701030348995	16.5441838187059
ENSG00000070182	2292.38858365691	1814.22708533179	2770.55008198203	1.52712419761683	0.610817398087333	0.0881146013165103	1	protein_coding	SPTB	4.3522573616873	6.24992881458419
ENSG00000070190	457.471400429138	521.698203327903	393.244597530373	0.753777941004729	-0.407788519132564	0.360920061988777	1	protein_coding	DAPP1	3.20655885817307	2.4676420149109
ENSG00000070193	0.405406801577704	0	0.810813603155409	Inf	Inf	1	1	protein_coding	FGF10	0	0.0109947682751591
ENSG00000070214	26938.5125154604	27097.4733459039	26779.5516850168	0.98826747952369	-0.017026527615931	0.958463748348663	1	protein_coding	SLC44A1	60.8840590898554	59.7377953345987
ENSG00000070269	2951.36051304333	2776.22377231941	3126.49725376726	1.12616903757553	0.171423391688701	0.627224716782872	1	protein_coding	TMEM260	14.7854523803397	16.1376130296149
ENSG00000070366	5213.96394862764	4826.01671305457	5601.91118420072	1.16077326650099	0.215086198526103	0.531616047157816	1	protein_coding	SMG6	12.5392594078448	16.1062962785696
ENSG00000070367	16788.8716016984	16009.8448638286	17567.8983395682	1.09731846179595	0.133982282876823	0.690243972203209	1	protein_coding	EXOC5	70.7813016163488	76.2274008426303
ENSG00000070371	2600.68807920301	2922.98993353931	2278.3862248667	0.779471115765323	-0.359432531764438	0.310096410657643	1	protein_coding	CLTCL1	8.87956719591919	7.11602812132001
ENSG00000070388	12.8130859525688	6.16664542940784	19.4595264757298	3.15560975549691	1.65791880274669	0.456067448197155	1	protein_coding	FGF22	0.131543960033195	0.19038909590151
ENSG00000070404	1033.66451256353	1005.16320499348	1062.16582013359	1.056709810762	0.0795792442192681	0.840158708594687	1	protein_coding	FSTL3	7.5404440074136	7.48134752182925
ENSG00000070413	6393.2289760282	6219.67858010074	6566.77937195565	1.05580686966131	0.0783459581206657	0.819561581613657	1	protein_coding	DGCR2	19.921550710738	19.9508646977779
ENSG00000070423	4830.00497804168	5346.48158729659	4313.52836878677	0.806797573012474	-0.30972135080775	0.367556883548361	1	protein_coding	RNF126	74.0893225060801	59.8203790339929
ENSG00000070444	3928.27177088878	4015.71950363038	3840.82403814717	0.956447290373468	-0.0642426307719585	0.852700183997317	1	protein_coding	MNT	15.2945326544699	14.7600763562039
ENSG00000070476	3283.21308459441	3276.95538118732	3289.47078800149	1.0038192179503	0.00549947162866155	0.989494056883101	1	protein_coding	ZXDC	15.2442419908282	14.6415415863278
ENSG00000070495	3064.28526471527	2895.85669364992	3232.71383578061	1.11632383013612	0.158755593800174	0.652334899233346	1	protein_coding	JMJD6	28.6442771691128	31.242451530726
ENSG00000070501	2023.79651922791	1988.12648644109	2059.46655201474	1.03588306179722	0.0508611500444559	0.8901832129358	1	protein_coding	POLB	28.9156395889087	30.6750144914813
ENSG00000070526	89.5599337647793	82.633048754065	96.4868187754936	1.16765410728897	0.223612969763066	0.784605948682576	1	protein_coding	ST6GALNAC1	1.23226157130353	1.22161608119367
ENSG00000070601	2.2382917492516	1.23332908588157	3.24325441262163	2.62967479624742	1.3948843969129	0.927551118028613	1	protein_coding	FRMPD1	0.0493023355041671	0.0999300969538508
ENSG00000070610	4639.89381699885	4473.28459449245	4806.50303950526	1.07449077696131	0.103653099248449	0.764833765081463	1	protein_coding	GBA2	33.7781960579259	36.4023401324731
ENSG00000070614	12350.4827005761	12795.7892660213	11905.1761351309	0.930397952609661	-0.104080172800154	0.756267678311215	1	protein_coding	NDST1	28.9079979506321	27.6458432144428
ENSG00000070669	8852.04184596535	8472.97082000637	9231.11287192433	1.08947771307412	0.123636684231418	0.715870391087131	1	protein_coding	ASNS	75.8753830121419	86.2197798069649
ENSG00000070718	3648.14463265255	3637.08747426474	3659.20179104036	1.00608022681118	0.00874535306364579	0.981870783043391	1	protein_coding	AP3M2	17.4836709924597	19.6532379246794
ENSG00000070729	16.9698060552366	20.9665944599866	12.9730176504865	0.618747010881747	-0.692578444337444	0.713684324711536	1	protein_coding	CNGB1	0.155061951239462	0.0757937667234467
ENSG00000070731	7258.90917903022	8255.90490089121	6261.91345716922	0.758476936488604	-0.39882278273331	0.240663890374826	1	protein_coding	ST6GALNAC2	70.6129824156608	50.1598576283179
ENSG00000070748	56.7279364045669	54.266479778789	59.1893930303448	1.0907173870799	0.125277337155615	0.916295216713645	1	protein_coding	CHAT	0.349591409325012	0.445330252542043
ENSG00000070756	155756.564464061	156657.460488677	154855.668439445	0.988498523826372	-0.0166892833789717	0.958941804053769	1	protein_coding	PABPC1	1495.46912708964	1392.88746563419
ENSG00000070759	1906.95306494619	2063.35956067986	1750.54656921253	0.848396276912461	-0.237189805102952	0.512242271731596	1	protein_coding	TESK2	11.1190971189929	9.48878895680755
ENSG00000070761	3501.19246939961	3725.88716844822	3276.49777035101	0.879387276699424	-0.185429435631586	0.594246173737697	1	protein_coding	C16orf80	42.8935899627691	39.8082031148653
ENSG00000070770	9196.89338029165	9941.86576129132	8451.92099929198	0.850134290909415	-0.234237341253292	0.487893136826113	1	protein_coding	CSNK2A2	54.823945662104	42.9114259643552
ENSG00000070778	1961.33191048744	1720.49407480479	2202.16974617009	1.27996357466093	0.356102754441077	0.325338956446011	1	protein_coding	PTPN21	4.22882032156033	5.43238532630674
ENSG00000070785	957.344629758436	1077.92962106049	836.759638456382	0.776265557702329	-0.365377817164449	0.349022477517302	1	protein_coding	EIF2B3	10.1536117031698	7.94514976602952
ENSG00000070808	4.49369217965166	4.93331634352627	4.05406801577704	0.82177337382732	-0.283187508199742	1	1	protein_coding	CAMK2A	0.0366200047087964	0.0159477565575326
ENSG00000070814	14662.3319391208	18467.8697319906	10856.7941462509	0.587874741581291	-0.766419301985643	0.0230596899839331	1	protein_coding	TCOF1	53.0856076767073	31.046076044569
ENSG00000070831	19083.7982237329	18160.7707896061	20006.8256578597	1.10165068925985	0.139666847538832	0.677372752087756	1	protein_coding	CDC42	130.059587991646	139.30460578023
ENSG00000070882	7635.41233692786	8238.63829368887	7032.18638016686	0.853561733078365	-0.228432596250314	0.5004083816914	1	protein_coding	OSBPL3	32.8413704156276	34.857729135422
ENSG00000070886	168.475886580051	238.032513575143	98.9192595849598	0.415570369355163	-1.2668353027923	0.0350687807362926	1	protein_coding	EPHA8	1.62165733805656	0.546014126192112
ENSG00000070915	3.06621403355546	3.6999872576447	2.43244080946623	0.657418699061856	-0.605115603087105	0.980036203501801	1	protein_coding	SLC12A3	0.0119851482124863	0.00781577839536693
ENSG00000070950	2559.07550570046	2739.22389974296	2378.92711165797	0.868467565532412	-0.203456124960695	0.565767794058032	1	protein_coding	RAD18	13.5921322677072	10.9289572297192
ENSG00000070961	10597.3716462604	8889.83605103434	12304.9072414865	1.38415457505032	0.469005064510832	0.165114858618345	1	protein_coding	ATP2B1	26.0170471287853	34.4365318687921
ENSG00000070985	1.63873588745927	2.46665817176314	0.810813603155409	0.328709349530928	-1.6051156030871	0.939736790500284	1	protein_coding	TRPM5	0.00958912500461563	0.00312715899479036
ENSG00000071051	2769.07246880973	3177.05572523092	2361.08921238855	0.743168964156881	-0.428237841003025	0.225009574057603	1	protein_coding	NCK2	18.4270837170963	13.3410094182457
ENSG00000071054	10417.3752254635	11725.2596194761	9109.49083145101	0.776911652883134	-0.364177544123225	0.280315455138542	1	protein_coding	MAP4K4	37.9552287605642	28.6761475670493
ENSG00000071073	1114.4706299375	1140.82940444045	1088.11185543456	0.95379015582812	-0.0682562022905955	0.859613624446065	1	protein_coding	MGAT4A	4.59645640452111	4.27296902573391
ENSG00000071082	37567.6785457037	35164.6788966552	39970.6781947522	1.1366712123896	0.184815008099103	0.579844525614474	1	protein_coding	RPL31	1841.16440687756	2041.96689221071
ENSG00000071127	14493.0743799642	16831.2420350258	12154.9067249027	0.722163385186216	-0.469602819642871	0.162309434819892	1	protein_coding	WDR1	114.289740231098	75.8761042281507
ENSG00000071189	9444.01680754496	9010.70230145073	9877.33131363919	1.09617774322085	0.132481747634553	0.696052939938327	1	protein_coding	SNX13	33.9841724987816	37.8766741371865
ENSG00000071205	1206.62293620967	1217.29580776511	1195.95006465423	0.982464621191731	-0.0255226384069363	0.947723065195213	1	protein_coding	ARHGAP10	5.60147952971677	5.59338506840716
ENSG00000071243	1131.96190605957	944.730079785281	1319.19373233385	1.39637104879065	0.481682350660466	0.208082608681896	1	protein_coding	ING3	8.02686295816643	11.1342408360651
ENSG00000071246	1642.78851403705	1969.62655015286	1315.95047792123	0.668121821275762	-0.581816915950366	0.113148839793506	1	protein_coding	VASH1	4.95689039622311	3.63588873368711
ENSG00000071282	4104.85579350038	4253.75201720553	3955.95956979524	0.929992992961089	-0.104708248621931	0.761798933454639	1	protein_coding	LMCD1	37.9629571896148	34.000008600409
ENSG00000071462	8766.50170024886	9057.56880671423	8475.43459378348	0.935729529043244	-0.0958365132591517	0.776328535765405	1	protein_coding	WBSCR22	116.89922537996	104.765206200922
ENSG00000071537	13756.1013422854	16897.8418056634	10614.3608789075	0.628148908066474	-0.670821492038738	0.046584113614415	1	protein_coding	SEL1L	34.1687915481614	19.7717042562305
ENSG00000071539	4309.95954859081	5330.44830918013	3289.47078800149	0.617109593265606	-0.696401372740339	0.0444710264709749	1	protein_coding	TRIP13	35.5718230436028	20.0978741403777
ENSG00000071553	15106.5108341347	14968.9151153446	15244.1065529248	1.01838419387509	0.026281932762173	0.938737873510113	1	protein_coding	ATP6AP1	102.668569381483	102.22571580818
ENSG00000071564	18461.5291153551	19947.8646350485	16975.1935956616	0.85097798216638	-0.232806290156276	0.486288197827726	1	protein_coding	TCF3	129.79911295637	115.70610846679
ENSG00000071575	11673.8000276938	12319.724238871	11027.8758165167	0.895139826403074	-0.159815036977524	0.634326212379035	1	protein_coding	TRIB2	47.8913067967041	42.0757898379243
ENSG00000071626	12196.8550809837	12945.0220854129	11448.6880765544	0.884408539515378	-0.177215139546646	0.597736533889667	1	protein_coding	DAZAP1	106.170549273489	91.6958937101936
ENSG00000071655	5252.63602243225	4994.98279782035	5510.28924704416	1.10316480958627	0.141648341437766	0.680763037669143	1	protein_coding	MBD3	33.3766695451847	37.1841424546632
ENSG00000071794	9784.77548175842	11672.2264687832	7897.32449473368	0.676591095610998	-0.563643904457188	0.0957760039147351	1	protein_coding	HLTF	37.5842151729925	26.7183359614359
ENSG00000071859	4976.29140677303	4986.34949421918	4966.23331932688	0.995965751113992	-0.00583196258150409	0.986171643748397	1	protein_coding	FAM50A	59.7709167436685	59.518546719614
ENSG00000071889	4301.44757240606	4483.1512271795	4119.74391763263	0.918939314974771	-0.121958503096349	0.723557767475555	1	protein_coding	FAM3A	41.6316120743624	37.3598725234993
ENSG00000071894	11403.1988525649	11736.359581249	11070.0381238808	0.943225882544296	-0.0843247878228936	0.801563350287689	1	protein_coding	CPSF1	60.2320875898365	61.9820267826709
ENSG00000071909	87.733002384687	53.0331506929074	122.432854076467	2.30860985019396	1.20702438153588	0.123367210275921	1	protein_coding	MYO3B	0.167775807948984	0.378920868967836
ENSG00000071967	4021.04675787665	3392.88831526019	4649.20520049311	1.37027946943682	0.454470161837208	0.190313842587629	1	protein_coding	CYBRD1	14.0166089037002	16.9660848984115
ENSG00000071991	1.42747814609619	1.23332908588157	1.62162720631082	1.31483739812371	0.394884396912895	1	1	protein_coding	CDH19	0.0107141698934598	0.00340791041512722
ENSG00000071994	4034.25998647962	4012.01951637274	4056.50045658651	1.01108692019873	0.0159070268644664	0.965178289578476	1	protein_coding	PDCD2	47.5335354210402	47.6898243719017
ENSG00000072041	527.817282821848	610.497897511376	445.136668132319	0.729137102595877	-0.455737979048878	0.292018015015139	1	protein_coding	SLC6A15	2.86289710221576	2.173744939016
ENSG00000072042	21944.7113450513	21135.5605447524	22753.8621453502	1.07656771615644	0.106439067940396	0.751130223387552	1	protein_coding	RDH11	130.056486640719	141.333877674298
ENSG00000072062	8352.61551059513	9734.66647486321	6970.56454632705	0.716055816018596	-0.481856046008588	0.155342416419445	1	protein_coding	PRKACA	64.3082336067379	45.3646892722503
ENSG00000072071	12485.3447920091	12951.1887308423	12019.5008531758	0.928061593647553	-0.107707537485971	0.748041667589502	1	protein_coding	LPHN1	45.6820144017426	47.0312326412354
ENSG00000072080	4.08828537807395	4.93331634352627	3.24325441262163	0.657418699061856	-0.605115603087105	0.950416904426411	1	protein_coding	SPP2	0.307224770547001	0.203404410493558
ENSG00000072110	36129.0196577385	38661.1668551295	33596.8724603475	0.869008237289919	-0.202558242541597	0.542574941964437	1	protein_coding	ACTN1	152.823541687421	141.149870062286
ENSG00000072121	2067.83934008032	1762.42726372476	2373.25141643588	1.34658119814839	0.429301226225829	0.233766087884552	1	protein_coding	ZFYVE26	2.86406993442007	3.92490659860021
ENSG00000072134	9821.18638938061	9849.3660798502	9793.00669891102	0.994277867176196	-0.0082790020776569	0.979817514124185	1	protein_coding	EPN2	38.4414192342866	39.6665978614542
ENSG00000072135	1293.33906879582	1328.29542549445	1258.38271209719	0.947366593262768	-0.0780052954441846	0.836463187505796	1	protein_coding	PTPN18	10.2057461909691	10.5373483118254
ENSG00000072163	122.60839041234	171.432742937538	73.7840378871422	0.430396414493733	-1.21626203561192	0.0719138304236737	1	protein_coding	LIMS2	1.20317041322727	0.602729528841593
ENSG00000072182	68.5531683749141	64.1331124658415	72.9732242839868	1.1378400560686	0.186297775101478	0.847029880303743	1	protein_coding	ASIC4	0.315978867135194	0.392988428126332
ENSG00000072195	3036.43565367724	3147.45582716976	2925.41548018471	0.92945402281159	-0.105544593596593	0.763435826467524	1	protein_coding	SPEG	16.4483727532446	15.0554853474786
ENSG00000072201	1621.2751938019	1761.19393463888	1481.35645296493	0.841109217917375	-0.249634948488716	0.496516193343495	1	protein_coding	LNX1	8.27954284423537	6.95726728512964
ENSG00000072210	12505.7081331045	12760.0227225307	12251.3935436782	0.960138850070041	-0.0586850392386684	0.860738184423786	1	protein_coding	ALDH3A2	71.7119755891802	68.3780651235643
ENSG00000072274	99805.9052012757	102611.746616261	97000.063786291	0.945311496831297	-0.0811382937188932	0.806057552078844	1	protein_coding	TFRC	292.84360590014	278.392850579151
ENSG00000072310	25625.5946610216	28353.0023553314	22898.1869667119	0.80761066075975	-0.308268139983565	0.355641350178338	1	protein_coding	SREBF1	183.644376919114	159.455433497012
ENSG00000072364	13007.1079203743	11753.6261884513	14260.5896522973	1.21329276800629	0.278927715328238	0.407473381183749	1	protein_coding	AFF4	18.6299823976766	21.7485916444698
ENSG00000072401	1940.06926690194	1577.42790084252	2302.71063296136	1.45978819807324	0.545759062423303	0.132170315337539	1	protein_coding	UBE2D1	10.988991290171	15.8890693597243
ENSG00000072415	4486.93425059802	3958.98636567983	5014.8821355162	1.26670861485906	0.341084694766962	0.323452687978071	1	protein_coding	MPP5	10.3228274577913	13.6284619160314
ENSG00000072422	157.382630396295	99.899655956407	214.865604836183	2.15081426236286	1.10488294347883	0.0741587695506322	1	protein_coding	RHOBTB1	0.46139319610716	0.775591038898578
ENSG00000072501	8173.32543348606	8112.83872692895	8233.81214004317	1.01491135435895	0.0213537232610086	0.951132981313088	1	protein_coding	SMC1A	25.9403009550262	27.0349433594223
ENSG00000072506	3327.33693672298	3588.98763991536	3065.6862335306	0.854192474622982	-0.227366906895517	0.514778322278592	1	protein_coding	HSD17B10	59.8111098245865	51.2480776507932
ENSG00000072518	9220.57593074023	8884.90273469081	9556.24912678964	1.07556035357344	0.105088481858226	0.757027715625396	1	protein_coding	MARK2	33.2097136185106	36.8180926423199
ENSG00000072571	11134.0808685447	11980.5587402535	10287.6029968358	0.858691419981144	-0.219788318406848	0.513644649332659	1	protein_coding	HMMR	74.8623803554907	63.5168217551781
ENSG00000072609	1554.34515667649	1521.92809197785	1586.76222137513	1.04259999518967	0.0601857583902812	0.873096403554179	1	protein_coding	CHFR	9.02832376747758	9.64185311042486
ENSG00000072657	4.26532575714012	1.23332908588157	7.29732242839868	5.91676829155671	2.56480939835521	0.639443027221349	1	protein_coding	TRHDE	0.00296068587432514	0.0173728178913129
ENSG00000072682	28833.5816273872	28674.9012467464	28992.2620080279	1.01106754504752	0.015879380673188	0.963116424182086	1	protein_coding	P4HA2	210.494502708935	223.280332268418
ENSG00000072694	0.616664542940784	1.23332908588157	0	0	-Inf	0.976386870820594	1	protein_coding	FCGR2B	0.00836335131749827	0
ENSG00000072736	4135.29552098101	4258.68533354905	4011.90570841296	0.942052627558084	-0.0861204369641215	0.803028231166621	1	protein_coding	NFATC3	12.2229297236426	10.9070936333642
ENSG00000072756	1725.82552815469	1637.86102605072	1813.79003025865	1.10741387786248	0.14719450662509	0.688885668678838	1	protein_coding	TRNT1	11.9444264983966	13.8291284894041
ENSG00000072778	25988.1438406913	26207.0097458974	25769.2779354852	0.983297147799139	-0.0243006367395178	0.941120975042809	1	protein_coding	ACADVL	328.154627006186	358.21187547594
ENSG00000072786	2227.92959162246	2398.82507203965	2057.03411120527	0.857517346796879	-0.22176223889672	0.535192565106879	1	protein_coding	STK10	10.2864684963102	7.77511856713402
ENSG00000072803	6145.8296790221	6029.74590087498	6261.91345716922	1.0385037048179	0.054506362945082	0.874526476381867	1	protein_coding	FBXW11	24.7618370579429	23.4391686068199
ENSG00000072818	608.830208412795	600.631264824323	617.029152001266	1.02730108826709	0.0388590783340988	0.931829251135014	1	protein_coding	ACAP1	29.951072302351	27.1337068944637
ENSG00000072832	8133.53440200206	9915.9658504878	6351.10295351631	0.640492620615861	-0.642746146119398	0.0586505220736861	1	protein_coding	CRMP1	47.4208905055891	30.2089572145887
ENSG00000072840	902.471888528676	1086.56292466166	718.380852395692	0.661149792700119	-0.5969509234525	0.129575844798712	1	protein_coding	EVC	2.65441384679469	1.7614409216703
ENSG00000072849	2121.73312637664	2051.02626982105	2192.43998293222	1.06894778247941	0.0961913799078105	0.790885613119485	1	protein_coding	DERL2	37.2221100708434	38.2157267725045
ENSG00000072858	241.957921774103	165.26609750813	318.649746040076	1.92810110993515	0.947180708713729	0.0757714245405732	1	protein_coding	SIDT1	1.00146962384288	1.4743106848192
ENSG00000072864	4547.29956789284	5326.74832192249	3767.85081386318	0.707345379611124	-0.499513274783402	0.147708029579459	1	protein_coding	NDE1	40.0114846414087	25.781873729419
ENSG00000072952	16.1247750897843	16.0332781164604	16.2162720631082	1.01141338317209	0.0163727736591656	1	1	protein_coding	MRVI1	0.0867930977875099	0.0651378935378224
ENSG00000072954	1832.79708559818	2155.85924212098	1509.73492907537	0.700293831609369	-0.513967715028909	0.157448209466526	1	protein_coding	TMEM38A	12.5382201657653	8.69863291327907
ENSG00000072958	3799.70279124241	3773.9870027976	3825.41857968722	1.01362791574308	0.0195281625723435	0.95699935810426	1	protein_coding	AP1M1	30.6722198068934	31.9228501285318
ENSG00000073008	1398.40711310744	1425.72842327909	1371.0858029358	0.961673892831833	-0.0563803411778004	0.880660798888027	1	protein_coding	PVR	6.59446929812599	7.08454784354905
ENSG00000073009	3695.07437109466	3681.48732135648	3708.66142083284	1.00738128291756	0.0106098311724004	0.977562798668078	1	protein_coding	IKBKG	36.8287074824689	37.4086577031283
ENSG00000073050	5849.13425621385	7412.30780614822	4285.96070627949	0.578222170256401	-0.790304169044082	0.0213825035763346	1	protein_coding	XRCC1	61.8781676685046	35.468998107578
ENSG00000073060	4354.86081158703	4877.8165346616	3831.90508851246	0.785577944820817	-0.348173668473412	0.313092615896037	1	protein_coding	SCARB1	26.6182984099908	20.5068741159598
ENSG00000073067	1357.21404700124	1594.69450804487	1119.73358595762	0.702161812377744	-0.510124558639308	0.172581865105375	1	protein_coding	CYP2W1	13.3946787397079	9.84778356056169
ENSG00000073111	13699.3081670582	14466.9501773908	12931.6661567256	0.893876456209509	-0.1618526463987	0.629229921951638	1	protein_coding	MCM2	55.9821457571421	50.3772657979282
ENSG00000073146	254.108218686271	221.999235458682	286.217201913859	1.28927111538242	0.366555673854401	0.486415335802621	1	protein_coding	MOV10L1	1.64357682206337	2.07449444577498
ENSG00000073150	1773.20974337703	1952.35994295052	1594.05954380353	0.816478308500069	-0.292513536883705	0.421821114011968	1	protein_coding	PANX2	9.21694797141125	7.3933950314271
ENSG00000073169	2962.92610671007	3099.35599282038	2826.49622059975	0.911962429339288	-0.132953704842075	0.704966236808279	1	protein_coding	SELO	23.1567193185161	21.1408634050929
ENSG00000073331	1449.50698283058	1253.06235125567	1645.95161440548	1.31354326682635	0.393463722213268	0.290329519476127	1	protein_coding	ALPK1	4.48107796723494	6.60307997267257
ENSG00000073350	6534.46082360478	6007.54597732911	7061.37566988045	1.17541766580368	0.233173486420265	0.494652666775135	1	protein_coding	LLGL2	47.776478026233	54.8409744705923
ENSG00000073417	3043.12746667626	3177.05572523092	2909.19920812161	0.915690330836157	-0.12706830628246	0.717044245945333	1	protein_coding	PDE8A	14.8854355701818	13.506153524306
ENSG00000073464	98.2043924795171	130.732883103446	65.6759018555881	0.502367119094437	-0.993186054765679	0.177877732729081	1	protein_coding	CLCN4	0.40801629122116	0.285974326152176
ENSG00000073536	1645.10269812167	1777.22721275534	1512.97818348799	0.851313874010704	-0.232236952410093	0.526460258320655	1	protein_coding	NLE1	9.58210452681909	7.3758585857535
ENSG00000073578	29388.1420349089	32878.0867714308	25898.1972983869	0.787703903771279	-0.344274669315008	0.302000835955772	1	protein_coding	SDHA	202.555073545828	162.262528013084
ENSG00000073584	8671.15514693754	9923.36582500309	7418.94446887199	0.747623800200843	-0.419615597653968	0.215310931086229	1	protein_coding	SMARCE1	116.266801975075	89.773592462534
ENSG00000073598	9.14731605722103	3.6999872576447	14.5946448567974	3.94451219437114	1.97984689763405	0.483717656066847	1	protein_coding	FNDC8	0.0397823962626323	0.155958339270792
ENSG00000073605	1744.93843148306	1441.76170139555	2048.11516157056	1.42056427188216	0.506464106168791	0.166022120634291	1	protein_coding	GSDMB	8.5496373158049	13.5043843059337
ENSG00000073614	5851.06778760439	5002.38277233564	6699.75280287314	1.33931230531265	0.421492412335133	0.21831062513176	1	protein_coding	KDM5A	9.80942884443157	12.865240313135
ENSG00000073670	255.735047438567	281.199031580997	230.271063296136	0.818889958480558	-0.288258497747164	0.582215277920555	1	protein_coding	ADAM11	1.12309363319242	0.97124094990922
ENSG00000073711	3586.8017392571	3735.75380113527	3437.84967737893	0.920255953787478	-0.119892916431916	0.73016568453077	1	protein_coding	PPP2R3A	9.26558642276392	8.47946339521726
ENSG00000073712	4023.45757787539	3915.81984767398	4131.09530807681	1.05497583361265	0.0772099514191809	0.825169867613158	1	protein_coding	FERMT2	16.8612831480563	17.1415817794639
ENSG00000073737	35.7211710147017	35.7665434905655	35.675798538838	0.997462853749023	-0.00366497957737932	1	1	protein_coding	DHRS9	0.335001642736397	0.350361311659464
ENSG00000073756	412.593262286841	276.265715237471	548.920809336212	1.9869306217182	0.990541498430288	0.0315343629243489	1	protein_coding	PTGS2	0.901331111290502	1.63936120431397
ENSG00000073792	7756.77317244918	9399.20096350343	6114.34538139494	0.650517571135738	-0.620340068769769	0.0682255809345289	1	protein_coding	IGF2BP2	41.8494977503374	28.6574667715434
ENSG00000073803	3166.86277397961	3773.9870027976	2559.73854516162	0.678258442136693	-0.560092995354134	0.11033628938081	1	protein_coding	MAP3K13	26.7135473135784	16.8554338996589
ENSG00000073849	25.922973052243	25.8999108035129	25.9460353009731	1.00178087476092	0.00256697413413503	1	1	protein_coding	ST6GAL1	0.375253450496096	0.363499191139334
ENSG00000073861	3.08332271470392	6.16664542940784	0	0	-Inf	0.491760225825667	1	protein_coding	TBX21	0.0335923879303752	0
ENSG00000073910	1349.62738103651	1377.62858892971	1321.62617314332	0.959348683501187	-0.0598728244519798	0.87378690812414	1	protein_coding	FRY	2.27584126236394	2.29208320776164
ENSG00000073921	22765.9173126694	23101.4871076476	22430.3475176912	0.970948208362991	-0.0425337524155568	0.897872050977366	1	protein_coding	PICALM	128.387186010311	127.590504468004
ENSG00000073969	4148.78769002834	4976.48286153212	3321.09251852455	0.667357370844452	-0.583468561252247	0.0922751006972036	1	protein_coding	NSF	18.2646812918842	12.8528981681784
ENSG00000074047	1927.10658973824	2367.99184489261	1486.22133458386	0.627629414260616	-0.672015128155737	0.0638858629308321	1	protein_coding	GLI2	10.5382840071579	5.19706698452862
ENSG00000074054	8542.86805321673	10102.1985424559	6983.53756397753	0.69128888475397	-0.532639366174493	0.116289597979473	1	protein_coding	CLASP1	25.1756324552268	15.4817331817876
ENSG00000074071	3845.19903536565	4517.68444158418	3172.71362914711	0.702287570141699	-0.50986619389487	0.142202562548984	1	protein_coding	MRPS34	76.8949776334627	54.5441860062459
ENSG00000074181	50869.439000579	56025.2070552561	45713.6709459019	0.815948273083861	-0.293450399223437	0.377490835067453	1	protein_coding	NOTCH3	106.264660717976	84.7192634792966
ENSG00000074201	6986.46546788322	7465.34095684113	6507.58997892531	0.871707001267216	-0.198084798017307	0.559737105468176	1	protein_coding	CLNS1A	114.189577080143	98.7032394301436
ENSG00000074211	2842.79176947507	3401.52161886136	2284.06192008879	0.671482405822063	-0.574578496226154	0.103482396552198	1	protein_coding	PPP2R2C	16.0193756550879	10.2425993898134
ENSG00000074266	3620.98613705483	3199.25564877679	4042.71662533287	1.26364288108035	0.337588800152697	0.332818584235623	1	protein_coding	EED	26.2398840425007	32.9801230480694
ENSG00000074276	39.5639812891157	34.5332144046839	44.5947481735475	1.2913581588715	0.368889188379951	0.762555282964929	1	protein_coding	CDHR2	0.483482504528399	0.566153055552054
ENSG00000074319	2962.84651687191	3058.65613298629	2867.03690075752	0.937351822533356	-0.0933374489699106	0.79041874126617	1	protein_coding	TSG101	33.1164405735118	32.3814941359374
ENSG00000074356	4018.12850580066	4111.91917232915	3924.33783927218	0.954381074822851	-0.0673626599115646	0.845478635579166	1	protein_coding	C17orf85	26.212465223018	24.5185590348808
ENSG00000074370	2930.12826410696	3748.08709199408	2112.16943621984	0.563532645954635	-0.827428905443528	0.0192309039040516	1	protein_coding	ATP2A3	16.2125858574799	10.099759742379
ENSG00000074416	178.56568414363	202.265970084577	154.865398202683	0.76565226537082	-0.38523877966944	0.512693489689274	1	protein_coding	MGLL	0.65251539875882	0.658202676924167
ENSG00000074527	949.110779391261	1089.02958283342	809.191975949098	0.74303948093288	-0.42848922539831	0.272699781143991	1	protein_coding	NTN4	5.67845696546017	3.59110475831949
ENSG00000074582	945.822152502775	1053.26303934286	838.381265662692	0.795984701206041	-0.32918739239266	0.399667458184704	1	protein_coding	BCS1L	13.3082719477202	12.0458581399482
ENSG00000074590	1222.30733511398	1315.96213463563	1128.65253559233	0.857663382468701	-0.221516568062801	0.558207031928761	1	protein_coding	NUAK1	3.26408987628976	2.19826974634288
ENSG00000074603	3763.70637728614	3873.886658754	3653.52609581827	0.943116414508986	-0.0844922325036412	0.807490764747386	1	protein_coding	DPP8	11.8630374424307	11.5219467170033
ENSG00000074621	1221.00036975752	1244.4290476545	1197.57169186054	0.962346301798178	-0.0553719514286727	0.884799570776676	1	protein_coding	SLC24A1	5.85654918445192	6.59402018978038
ENSG00000074657	7763.71810597821	7214.97515240717	8312.46105954925	1.1521122226978	0.204281250846344	0.5480264141158	1	protein_coding	ZNF532	25.8606390790875	31.341218786208
ENSG00000074660	14.2918901421104	14.7999490305788	13.7838312536419	0.931343157004296	-0.102615262557922	0.999060551698639	1	protein_coding	SCARF1	0.0591530352294298	0.0624949962337161
ENSG00000074696	16253.8614037583	20528.7626344987	11978.960173018	0.583520808647634	-0.777143990801407	0.0210774850769722	1	protein_coding	PTPLAD1	90.1366725487501	52.2309584717659
ENSG00000074706	409.257758879299	379.865358451523	438.650159307076	1.15475167594956	0.207582640044809	0.654981990371985	1	protein_coding	IPCEF1	0.808443217752783	1.77504229824425
ENSG00000074755	3579.28576408175	3265.85541941439	3892.71610874912	1.1919437969018	0.253316210764272	0.467855555861483	1	protein_coding	ZZEF1	5.59431438873777	6.53282306672122
ENSG00000074800	492344.461602919	528736.812421029	455952.110784809	0.862342284618038	-0.213667471158849	0.518753270464107	1	protein_coding	ENO1	4335.43804756537	3718.37673517642
ENSG00000074803	2.66080723197776	3.6999872576447	1.62162720631082	0.438279132707904	-1.19007810380826	0.910599140136756	1	protein_coding	SLC12A1	0.00572926222162339	0.00248964539276695
ENSG00000074842	3704.43294489324	3686.42063770001	3722.44525208648	1.00977224737136	0.014029931947167	0.969699331838796	1	protein_coding	C19orf10	56.9741110180255	57.5703789266873
ENSG00000074855	6181.19752130027	5985.34605378325	6377.04898881729	1.06544365714434	0.0914543024517463	0.789986710850758	1	protein_coding	ANO8	20.456605721019	21.1046259830569
ENSG00000074935	2399.68150853943	2144.75928034805	2654.60373673081	1.23771640064895	0.307680786080462	0.388521469712941	1	protein_coding	TUBE1	18.9864718592043	22.1611375415164
ENSG00000074964	2206.60966842594	2276.72549253737	2136.4938443145	0.938406431217763	-0.0917151942083018	0.797956635543614	1	protein_coding	ARHGEF10L	11.3640219232029	9.70881520007661
ENSG00000074966	85.6486887657715	73.9997451528941	97.297632378649	1.31483739812371	0.394884396912895	0.623681409571994	1	protein_coding	TXK	0.830011258562146	0.67170515816323
ENSG00000075035	72.7954318833242	91.266352355236	54.3245114114124	0.595230443745194	-0.748479778258282	0.373430791501105	1	protein_coding	WSCD2	0.941252559689675	0.435463679673101
ENSG00000075043	14.9598807284965	23.4332526317498	6.48650882524327	0.276807873289203	-1.85304311653069	0.341481434333663	1	protein_coding	KCNQ2	0.244905394439216	0.0742410427148951
ENSG00000075073	160.64819503605	161.566110250485	159.730279821615	0.988637280268593	-0.0164867851681785	0.989235903656033	1	protein_coding	TACR2	1.34715905464343	1.31740836848525
ENSG00000075089	3454.1958002761	3496.48795847424	3411.90364207796	0.975808778007863	-0.0353296336243935	0.919199703669113	1	protein_coding	ACTR6	34.2528794429341	30.253547481777
ENSG00000075131	577.613884691311	600.631264824323	554.596504558299	0.923356037286057	-0.115041050283549	0.788890484808325	1	protein_coding	TIPIN	7.89439168422321	6.7305333464189
ENSG00000075142	3776.73811598565	4349.95168590429	3203.52454606702	0.736450603910801	-0.441339332535686	0.2040125816068	1	protein_coding	SRI	85.6512984935348	60.3275357833569
ENSG00000075151	8819.6539222934	8596.30372859452	9043.00411599227	1.05196423968965	0.0730856627107478	0.830201388481397	1	protein_coding	EIF4G3	29.1960102880109	29.6299609099938
ENSG00000075188	6351.31659329217	6372.61138675006	6330.02179983427	0.993316776383958	-0.00967421717582999	0.976927219538944	1	protein_coding	NUP37	77.0508645738892	75.9038384277969
ENSG00000075213	235.448350700129	191.166008311643	279.730693088616	1.46328678178284	0.549212543304189	0.306575039433733	1	protein_coding	SEMA3A	0.634853650330705	0.828434114059755
ENSG00000075218	4392.72288641527	4287.05190252433	4498.39387030621	1.04929773946927	0.0694241024220979	0.842125884106869	1	protein_coding	GTSE1	23.8500627526017	25.8243792742504
ENSG00000075223	17468.1472738993	17736.5055840628	17199.7889637357	0.969739438370013	-0.0443309367310185	0.893908121371539	1	protein_coding	SEMA3C	61.7197515790757	54.0927569975766
ENSG00000075234	344.467058919042	361.365422163299	327.568695674785	0.906474929764471	-0.141660974757558	0.770938199931552	1	protein_coding	TTC38	2.86859915615152	3.20763590721737
ENSG00000075239	2332.22028767163	2588.75775126541	2075.68282407785	0.801806512433708	-0.318673959491896	0.371455880744493	1	protein_coding	ACAT1	22.2873382741066	18.1435545295684
ENSG00000075240	2818.78872881944	3214.05559780736	2423.52185983152	0.754038561587064	-0.407289789977145	0.247953006445153	1	protein_coding	GRAMD4	14.8753765738779	12.5075274398889
ENSG00000075275	12160.4844695017	13400.1205181032	10920.8484209002	0.814981358275577	-0.295161035090843	0.380100871929872	1	protein_coding	CELSR1	20.8630450224752	16.9209722124662
ENSG00000075290	15.5423279091404	19.7332653741051	11.3513904441757	0.575241361679124	-0.797760681029501	0.685584158684298	1	protein_coding	WNT8B	0.132985875326472	0.0759508075332968
ENSG00000075292	7912.94948393188	7016.40916958024	8809.48979828351	1.25555531118071	0.32832558528678	0.333773185874367	1	protein_coding	ZNF638	27.716062349121	35.1933541550459
ENSG00000075303	4191.61140760001	3756.72039559525	4626.50241960476	1.23152695234634	0.300448202007323	0.385763620716156	1	protein_coding	SLC25A40	30.9260193670783	31.5776205643955
ENSG00000075336	2628.0519415797	2718.25730528297	2537.84657787643	0.933630003658625	-0.0990771698382816	0.779453846535022	1	protein_coding	TIMM21	29.2797945955799	29.4529939459397
ENSG00000075340	5399.33512776038	6447.84446098883	4350.82579453192	0.67477213832554	-0.567527689622017	0.0982739671636185	1	protein_coding	ADD2	18.5397265696649	12.6221663755526
ENSG00000075391	4738.06399211607	4599.08416125237	4877.04382297978	1.0604380463548	0.0846603372026928	0.807129438230336	1	protein_coding	RASAL2	9.22065087588812	10.0507123412949
ENSG00000075399	814.597567170413	867.030347374742	762.164786966084	0.879052030040035	-0.18597953559464	0.642546671195274	1	protein_coding	VPS9D1	5.14609610914169	5.70132031639447
ENSG00000075407	1257.49512892669	1625.52773519191	889.462522661483	0.547183848915673	-0.869902447691963	0.0216125990660903	1	protein_coding	ZNF37A	4.06439657825471	2.36776968383453
ENSG00000075413	11156.8945737575	11032.1286732106	11281.6604743044	1.02261864491299	0.0322682353407844	0.924943276468883	1	protein_coding	MARK3	72.8629621566293	74.1937196283657
ENSG00000075415	46690.5422877942	46444.7067161281	46936.3778594603	1.01058616100942	0.0151923289040628	0.964623450472007	1	protein_coding	SLC25A3	509.899046964111	511.615803017195
ENSG00000075420	7108.50043537407	6589.67730586522	7627.32356488293	1.15746541307784	0.210969084088882	0.535839168299815	1	protein_coding	FNDC3B	22.3363509439767	21.1046338906747
ENSG00000075426	26144.4355267822	31000.9599027191	21287.9111508452	0.68668554837162	-0.5422784931657	0.104986030168617	1	protein_coding	FOSL2	82.8829792000227	56.5406533420775
ENSG00000075429	13.7607690049119	25.8999108035129	1.62162720631082	0.0626113046725577	-3.99743302586587	0.082100667046113	1	protein_coding	CACNG5	0.297304667545892	0.0185037593914554
ENSG00000075461	4739.20356816384	4880.28319283336	4598.12394349432	0.942183836840987	-0.0859195120954593	0.802395896371497	1	protein_coding	CACNG4	19.8887887756214	18.591905146307
ENSG00000075539	4263.61018908013	3528.55451470716	4998.66586345309	1.41663274369673	0.502465793879914	0.146745441963496	1	protein_coding	FRYL	7.53954169282447	10.3550456162879
ENSG00000075568	4295.11504171116	4505.35115072537	4084.87893269695	0.906672708971703	-0.141346234714882	0.681912380251376	1	protein_coding	TMEM131	11.5841712952161	11.4570993138214
ENSG00000075618	133358.055637022	151340.578799441	115375.532474602	0.762356886631836	-0.391461561685137	0.23851691728388	1	protein_coding	FSCN1	767.971878222868	582.25661833472
ENSG00000075624	240767.664833212	233713.395116385	247821.934550038	1.06036684130418	0.0845634615550995	0.799695359138085	1	protein_coding	ACTB	1796.11521686075	1883.17306863075
ENSG00000075643	13.2698187975919	13.5666199446972	12.9730176504865	0.956245380453609	-0.0645472217244018	1	1	protein_coding	MOCOS	0.0296196550167952	0.0280878517133734
ENSG00000075651	9137.9375552298	10004.7655446713	8271.10956578832	0.82671698090853	-0.274534574586856	0.416450361149916	1	protein_coding	PLD1	41.5895528728137	39.5871558866723
ENSG00000075673	26.5054202328869	22.1999235458682	30.8109169199055	1.3878839202417	0.472886908914169	0.756110698622177	1	protein_coding	ATP12A	0.0862252129626892	0.115420747682449
ENSG00000075702	9398.41484064325	9274.63472582939	9522.19495545712	1.02669218108809	0.0380037031911081	0.911743235596937	1	protein_coding	WDR62	28.3546735412301	28.3039056879982
ENSG00000075711	12015.3562921477	13196.6212189328	10834.0913653626	0.82097464082846	-0.28459043575403	0.397434767561936	1	protein_coding	DLG1	68.5274126338231	57.7855232010428
ENSG00000075790	3506.50888231758	3674.08734684119	3338.93041779397	0.908778181516188	-0.137999896704381	0.691711376554619	1	protein_coding	BCAP29	42.8931858625274	35.3222718662219
ENSG00000075826	2825.85398732253	2976.02308423222	2675.68489041285	0.899080690801544	-0.153477494169678	0.662927334717593	1	protein_coding	SEC31B	12.4497901985212	11.5288926203535
ENSG00000075856	6550.79152967957	7309.94149202005	5791.64156733908	0.792296569495333	-0.335887539263226	0.324049345391971	1	protein_coding	SART3	31.5400010710779	25.7459675782896
ENSG00000075884	16.7072222704281	12.3332908588157	21.0811536820406	1.70928861756083	0.773396020166625	0.691469286935499	1	protein_coding	ARHGAP15	0.0646454079662638	0.102936824749583
ENSG00000075886	19.9675853641982	14.7999490305788	25.1352216978177	1.69833163924313	0.764118206578614	0.658781928506612	1	protein_coding	TUBA3D	0.343103628268746	0.350180680733281
ENSG00000075891	52.605433664196	44.3998470917364	60.8110202366556	1.3696222897122	0.453778085966464	0.65610608589153	1	protein_coding	PAX2	0.155957315956165	0.219970025962238
ENSG00000075914	3414.09248821742	3764.12037011054	3064.06460632429	0.81401876269815	-0.296866046661674	0.394593786366104	1	protein_coding	EXOSC7	55.0744996687247	43.3212761916365
ENSG00000075945	2849.9084166268	2498.72472799606	3201.09210525755	1.28109033755983	0.357372212568155	0.311264504239203	1	protein_coding	KIFAP3	11.7596330977128	15.0381125912214
ENSG00000075975	3662.44761530304	4354.88500224781	2970.01022835826	0.681995099026786	-0.552166723138146	0.112898716352642	1	protein_coding	MKRN2	23.0372828211794	16.1007040235521
ENSG00000076003	7411.39578113686	7328.44142830827	7494.35013396544	1.02263901639662	0.0322969748379882	0.925632015150393	1	protein_coding	MCM6	27.0029734872638	27.6893093148214
ENSG00000076043	2341.89427534166	2434.59161553021	2249.1969351531	0.923849782774868	-0.1142698052199	0.748593129845445	1	protein_coding	REXO2	37.3626839899306	35.1850006840388
ENSG00000076053	2204.93746719778	2181.75915292449	2228.11578147106	1.02124736292933	0.0303323530405368	0.934908086743266	1	protein_coding	RBM7	16.1350722024848	14.705053760221
ENSG00000076067	2094.05610619328	2152.15925486334	2035.95295752323	0.946004787016803	-0.0800806109126193	0.8239189619475	1	protein_coding	RBMS2	10.503736319344	10.4845413598676
ENSG00000076108	25884.2087920487	25162.3800101557	26606.0375739416	1.05737364920183	0.0804852788907523	0.810485249008367	1	protein_coding	BAZ2A	59.8226651238926	64.2756828195492
ENSG00000076201	7368.90690478776	7456.70765323996	7281.10615633557	0.976450532182512	-0.0343811370863027	0.918820439861949	1	protein_coding	PTPN23	20.5326813434682	19.5078547696328
ENSG00000076242	2796.21166226671	3202.95563603443	2389.46768849899	0.746019601900381	-0.422714556641512	0.230763146627895	1	protein_coding	MLH1	18.8072676492682	13.94082673419
ENSG00000076248	4355.91265076946	4737.2170188711	3974.60828266781	0.839017563863895	-0.25322708275133	0.462849616995689	1	protein_coding	UNG	32.2626539262436	27.069312651759
ENSG00000076258	262.051221473922	168.966084765775	355.136358182069	2.10182036634374	1.07163937355354	0.039925239335965	1	protein_coding	FMO4	1.29316771819013	3.22403360090501
ENSG00000076321	1059.41044523671	1034.76310305464	1084.05778741878	1.04763861817128	0.0671411465664247	0.865015112898416	1	protein_coding	KLHL20	6.8186232777382	7.76481078484603
ENSG00000076344	16.9355886929397	16.0332781164604	17.837899269419	1.1125547214893	0.1538762974091	0.972568954837988	1	protein_coding	RGS11	0.343591411006375	0.230251387103719
ENSG00000076351	438.663507880242	440.29848365972	437.028532100765	0.992573329956136	-0.0107544043636989	0.985863345154714	1	protein_coding	SLC46A1	1.53555248444869	1.46232823142011
ENSG00000076356	638.144460440414	677.097668148981	599.191252731847	0.884940653199839	-0.176347387946153	0.673561634054138	1	protein_coding	PLXNA2	1.4154873420001	1.55845402110607
ENSG00000076382	11685.1463418024	10916.1957391378	12454.0969444671	1.14088252373631	0.190150245484162	0.573119771155299	1	protein_coding	SPAG5	59.5717485629586	67.4575535036108
ENSG00000076513	4741.41209207519	5023.34936679562	4459.47481735475	0.887749286727279	-0.171775798791135	0.617150548316524	1	protein_coding	ANKRD13A	24.3245185823465	22.2675427867519
ENSG00000076554	19938.6194279361	20706.3620228656	19170.8768330065	0.925844762679048	-0.11115777925051	0.738872775599508	1	protein_coding	TPD52	191.450099487697	177.09298862005
ENSG00000076555	1401.94046307799	1555.22797729666	1248.65294885933	0.802874541280935	-0.316753527833061	0.395042409558344	1	protein_coding	ACACB	4.92108793684419	4.67789080943548
ENSG00000076604	8411.69504434857	7234.70841778127	9588.68167091586	1.32537223578342	0.406397602920582	0.230973749125796	1	protein_coding	TRAF4	74.2034141276488	95.7981023760984
ENSG00000076641	163.811859610511	120.866250416394	206.757468804629	1.71063028837524	0.774527989656545	0.202409231689801	1	protein_coding	PAG1	0.639470691356287	0.292533442999928
ENSG00000076650	1594.96617869402	1475.06158671435	1714.87077067369	1.16257570946139	0.217324670722102	0.556263154094362	1	protein_coding	GPATCH1	7.92038215658907	8.82086773569978
ENSG00000076662	497.252593027198	529.098177843193	465.407008211204	0.879623154455724	-0.185042513910963	0.674642303732835	1	protein_coding	ICAM3	3.69342469066629	3.25240498898099
ENSG00000076685	4709.78816809252	4613.88411028294	4805.69222590211	1.04157194048105	0.0587624885296809	0.865997908678202	1	protein_coding	NT5C2	38.2183534428591	35.1784160657078
ENSG00000076716	5207.20890245001	4845.74997842868	5568.66782647135	1.14918595702643	0.200612268456343	0.559688313392409	1	protein_coding	GPC4	19.7510930062421	22.8154163130188
ENSG00000076770	1751.21662804813	1762.42726372476	1740.00599237151	0.987278186274838	-0.0184714434263993	0.960397970562552	1	protein_coding	MBNL3	4.35012942951796	3.68532448311797
ENSG00000076826	10058.7606660675	10493.1638626804	9624.3574694547	0.917202627863685	-0.124687606518508	0.711094273401452	1	protein_coding	CAMSAP3	42.6580577433471	37.3508068241221
ENSG00000076864	4712.77692314233	5658.51384602463	3767.04000026003	0.665729571892194	-0.586991840294122	0.0887889143290673	1	protein_coding	RAP1GAP	26.6001063546816	18.0131259357197
ENSG00000076924	6902.73746353565	7142.20873634016	6663.26619073115	0.932941956292581	-0.100140769409202	0.76788291355086	1	protein_coding	XAB2	37.9164361030517	34.9548108946666
ENSG00000076928	7358.10668964313	7769.97324105388	6946.24013823238	0.89398507854967	-0.161677343212602	0.633483472444761	1	protein_coding	ARHGEF1	50.6534085760891	49.6384390343331
ENSG00000076944	10260.9150850164	10589.3635313791	9932.46663865375	0.937966347951053	-0.0923919317576332	0.783486757779279	1	protein_coding	STXBP2	114.605484854109	119.532542218545
ENSG00000076984	3962.18976218852	4580.58422496414	3343.7952994129	0.729993191957753	-0.454045085654417	0.190424806330424	1	protein_coding	MAP2K7	29.3522566612549	21.6729468083693
ENSG00000077009	2.46665817176314	4.93331634352627	0	0	-Inf	0.591908128158165	1	protein_coding	NMRK2	0.206643832187064	0
ENSG00000077044	3430.1488911878	3098.1226637345	3762.1751186411	1.21434027215247	0.280172738036203	0.422861655894425	1	protein_coding	DGKD	9.58644462659982	12.0219227051968
ENSG00000077063	2.02703400788852	0	4.05406801577704	Inf	Inf	0.731480676080995	1	protein_coding	CTTNBP2	0	0.145170468750389
ENSG00000077080	6.97745903256325	12.3332908588157	1.62162720631082	0.131483739812371	-2.92704369797447	0.386294043810089	1	protein_coding	ACTL6B	0.208890616761685	0.0390753750051639
ENSG00000077092	1300.62298004586	1560.16129364018	1041.08466645154	0.667292972012192	-0.583607785546474	0.120583529791061	1	protein_coding	RARB	11.5674110666349	7.52398213261399
ENSG00000077097	26205.9690595506	28650.2346650288	23761.7034540724	0.829372035932275	-0.269908690399646	0.418397232308071	1	protein_coding	TOP2B	89.0508487489523	77.7976355849753
ENSG00000077147	15778.3420365764	15213.1142743491	16343.5697988036	1.07430796246371	0.103407617375349	0.75882296334294	1	protein_coding	TM9SF3	55.9662601574575	58.4309623907087
ENSG00000077150	7018.70160688443	7729.27338121978	6308.12983254908	0.816134909637983	-0.293120441001815	0.388444639308929	1	protein_coding	NFKB2	50.0282781555277	41.5437112185739
ENSG00000077152	3398.76367411443	3482.92133852955	3314.60600969931	0.951674094109373	-0.0714604954206638	0.837549943213525	1	protein_coding	UBE2T	61.5383764838317	58.7471708011038
ENSG00000077157	1438.76034979418	1311.02881829211	1566.49188129625	1.19485693940499	0.256837894217564	0.490937577611838	1	protein_coding	PPP1R12B	2.20916389263288	3.13635455388064
ENSG00000077232	7569.89862283498	7969.77255296669	7170.02469270328	0.899652360848653	-0.15256046474277	0.652494952265788	1	protein_coding	DNAJC10	25.4758123705549	23.8981296433152
ENSG00000077235	7720.31432250106	6831.409806698	8609.21883830413	1.260240430879	0.333698999873305	0.326190625232737	1	protein_coding	GTF3C1	17.6499207572172	22.4777161211956
ENSG00000077238	1129.97203489517	1271.5622875439	988.381782246443	0.777297181529004	-0.363461809835001	0.341007814108011	1	protein_coding	IL4R	5.78221909274829	4.4726605084704
ENSG00000077254	6659.37819655576	5927.37958674681	7391.3768063647	1.24698894312274	0.318448673048326	0.3505455787689	1	protein_coding	USP33	26.6981019223677	32.8936751895178
ENSG00000077264	20.1788431055613	16.0332781164604	24.3244080946623	1.51712007475813	0.601335274380322	0.733800684448747	1	protein_coding	PAK3	0.0239061232430767	0.0359601266156531
ENSG00000077274	186.103280129703	149.23281939167	222.973740867737	1.49413340695876	0.579308968050323	0.318760366497984	1	protein_coding	CAPN6	0.574504499187735	0.851603791711394
ENSG00000077279	11.4198251687695	9.86663268705254	12.9730176504865	1.31483739812371	0.394884396912895	0.90395010061156	1	protein_coding	DCX	0.0144981322363571	0.0189004991796332
ENSG00000077312	10406.0052849002	11225.761339694	9586.24923010639	0.853950920567823	-0.227774939196304	0.498982904692557	1	protein_coding	SNRPA	120.622813670777	103.712693085737
ENSG00000077327	0.405406801577704	0	0.810813603155409	Inf	Inf	1	1	protein_coding	SPAG6	0	0.00542505768094977
ENSG00000077348	1399.9476464324	1560.16129364018	1239.73399922462	0.794619123213896	-0.331664581307973	0.373247892264529	1	protein_coding	EXOSC5	22.3110169836668	17.1411982678957
ENSG00000077380	8302.70961365479	9173.5017407871	7431.91748652247	0.810150550632021	-0.30373806532478	0.369688092928662	1	protein_coding	DYNC1I2	53.3013064390854	43.6104101288108
ENSG00000077454	6058.01338929646	5701.68036403049	6414.34641456244	1.12499228385861	0.16991510626267	0.619790478786246	1	protein_coding	LRCH4	36.0197729296078	39.3758549642381
ENSG00000077458	4966.13022900366	4690.3505136076	5241.90994439972	1.11759450156058	0.160396827979921	0.641768748560499	1	protein_coding	FAM76B	49.4033465435487	49.4204839424371
ENSG00000077463	2329.71646665637	2256.99222716327	2402.44070614948	1.06444350017502	0.0900993747027727	0.802607020724701	1	protein_coding	SIRT6	26.0841819513071	30.0078459087459
ENSG00000077498	2.04414268903698	2.46665817176314	1.62162720631082	0.657418699061856	-0.605115603087105	1	1	protein_coding	TYR	0.0253140641022228	0.0165376448425298
ENSG00000077514	4283.90277678096	4262.3853208067	4305.42023275522	1.01009643866275	0.0144930404409426	0.968307707925156	1	protein_coding	POLD3	20.0802343000919	18.1304927173135
ENSG00000077522	151.489723865263	127.032895845801	175.946551884724	1.38504716210119	0.469935102174156	0.454471163081592	1	protein_coding	ACTN2	1.00077987089796	1.33687612816578
ENSG00000077549	16259.6036532714	16768.3422516458	15750.865054897	0.939321539274465	-0.0903090033430131	0.786823041780878	1	protein_coding	CAPZB	170.535338012474	155.741122575573
ENSG00000077585	2282.53310608342	1825.32704710472	2739.73916506213	1.50095796225001	0.585883571560385	0.101917905389488	1	protein_coding	GPR137B	13.8136064344082	19.9916287156729
ENSG00000077616	74.3828417273381	86.3330360117097	62.4326474429665	0.723160568968042	-0.46761207933717	0.57890509731221	1	protein_coding	NAALAD2	0.357612516860697	0.236220910670516
ENSG00000077684	2185.21980646163	2319.89201054323	2050.54760238003	0.883897868116658	-0.178048414947061	0.619105051506225	1	protein_coding	JADE1	8.13638393810625	6.79539003277401
ENSG00000077713	1590.11019612387	1768.59390915417	1411.62648309357	0.798163148582072	-0.325244424137908	0.376517263608451	1	protein_coding	SLC25A43	9.49190086414468	7.35744385343808
ENSG00000077721	4298.6819196276	4055.18603437859	4542.1778048766	1.12009110466682	0.163616081305719	0.636932915801428	1	protein_coding	UBE2A	37.868500730369	42.2028473668417
ENSG00000077782	10579.5962907532	8255.90490089121	12903.2876806152	1.56291622002844	0.644240444883309	0.0568731328842433	1	protein_coding	FGFR1	52.3847896939885	90.4287330261713
ENSG00000077800	6.7148752477548	3.6999872576447	9.7297632378649	2.62967479624742	1.3948843969129	0.704331259116597	1	protein_coding	FKBP6	0.0274695720138847	0.0717310335588445
ENSG00000077809	52033.6817279399	48706.6322596349	55360.731196245	1.13661586991151	0.184744764160862	0.579464963076159	1	protein_coding	GTF2I	252.179159328999	281.646072046806
ENSG00000077935	200.79462350581	192.399337397525	209.189909614095	1.08726938690999	0.120709433473901	0.839943471091614	1	protein_coding	SMC1B	0.684263597272498	0.71719676567678
ENSG00000077942	9066.06379866889	9637.23347707857	8494.89412025921	0.88146604940761	-0.182023091189357	0.589763843530005	1	protein_coding	FBLN1	56.9430618453481	51.0470679105787
ENSG00000077943	6.90902430796943	2.46665817176314	11.3513904441757	4.60193089343299	2.2022393189705	0.532189495382655	1	protein_coding	ITGA8	0.00489862795289289	0.0223543349315917
ENSG00000077984	3.06621403355546	3.6999872576447	2.43244080946623	0.657418699061856	-0.605115603087105	0.980036203501801	1	protein_coding	CST7	0.0639884758530985	0.0418786921034492
ENSG00000078018	2373.21400317163	2361.8251994632	2384.60280688006	1.00964406994304	0.0138467889876398	0.971392505215861	1	protein_coding	MAP2	8.09998335157818	8.33425964144332
ENSG00000078043	2122.44724146048	2007.85975181519	2237.03473110577	1.11413893778358	0.155929153999921	0.665859490309155	1	protein_coding	PIAS2	10.3088144217272	10.9186744974607
ENSG00000078053	2782.07224621174	3385.4883407449	2178.65615167858	0.643527885019748	-0.635925430966499	0.0720845046246834	1	protein_coding	AMPH	16.9366678282231	11.7530409335879
ENSG00000078061	2780.93643027196	2666.45748367595	2895.41537686796	1.08586594558274	0.118846007764311	0.737868605865793	1	protein_coding	ARAF	17.87475386731	20.190248957732
ENSG00000078070	22855.8067609004	23377.7528228851	22333.8606989157	0.955346772126554	-0.0659035966926584	0.84280195764346	1	protein_coding	MCCC1	138.307991037227	133.686959985578
ENSG00000078081	7526.08341638349	8286.73812803825	6765.42870472873	0.816416375200495	-0.292622975496123	0.388450982286051	1	protein_coding	LAMP3	38.0336700485837	30.0102713720648
ENSG00000078114	16207.2883777703	16181.2776067662	16233.2991487744	1.00321492179249	0.00463071202045275	0.990171758979321	1	protein_coding	NEBL	47.3215993610814	46.2664369322845
ENSG00000078124	2777.12113177066	2788.55706317822	2765.6852003631	0.991797957762049	-0.0118818402252295	0.973334200845984	1	protein_coding	ACER3	12.6963009799389	11.32192469023
ENSG00000078140	6020.86242146568	6599.54393855227	5442.1809043791	0.824629846403136	-0.278181416248644	0.414942704628682	1	protein_coding	UBE2K	54.7336790720086	49.4221097613562
ENSG00000078142	2868.96548178215	2820.62361941114	2917.30734415316	1.03427742860715	0.048623217752705	0.89217221274777	1	protein_coding	PIK3C3	30.922693579303	27.7871108197714
ENSG00000078177	2914.78384536602	3289.28867204614	2540.27901868589	0.772288258028045	-0.372788658266977	0.289264817998177	1	protein_coding	N4BP2	5.41113088438525	4.02386336376353
ENSG00000078237	2054.03689610234	1935.09333574818	2172.98045645649	1.12293315072388	0.167272045289933	0.643872470698722	1	protein_coding	C12orf5	21.2787112603158	23.7493011803871
ENSG00000078246	3629.08600084882	4162.48566485029	3095.68633684735	0.743710990523901	-0.427186002508723	0.219665143268975	1	protein_coding	TULP3	20.3546816240303	15.9692284831934
ENSG00000078269	4546.10866580162	5038.1493158262	4054.06801577704	0.80467405025931	-0.313523586570701	0.362776541289814	1	protein_coding	SYNJ2	12.9507197257863	13.5207408112451
ENSG00000078295	256.083174629117	302.165626040984	210.000723217251	0.694985481865391	-0.524945254403121	0.313151652467535	1	protein_coding	ADCY2	1.69423904602654	1.19091001100202
ENSG00000078304	14960.497329675	16128.2444560733	13792.7502032767	0.855192283378545	-0.225679259581218	0.50068184825391	1	protein_coding	PPP2R5C	99.8371608450197	89.3716522565417
ENSG00000078319	523.551957064707	609.264568425494	437.839345703921	0.71863582488543	-0.476667237620951	0.271216764127399	1	pseudogene	PMS2P1	12.6249060141758	9.18045896412129
ENSG00000078328	40.8315277372942	41.9331889199733	39.729866554615	0.947456360412675	-0.077868600222236	0.967263495994171	1	protein_coding	RBFOX1	0.2781194440645	0.311526171868286
ENSG00000078369	31617.5845228728	36634.8071670261	26600.3618787195	0.726095315786504	-0.461769149164381	0.166561604488265	1	protein_coding	GNB1	181.73786732398	140.616193422998
ENSG00000078399	4554.210096244	5154.08224989907	3954.33794258893	0.767224454492623	-0.382279389373646	0.267363984046708	1	protein_coding	HOXA9	58.9007830554122	43.5944400171073
ENSG00000078401	8101.38531044978	9489.23398677278	6713.53663412678	0.707489839905403	-0.499218664997032	0.141319688287663	1	protein_coding	EDN1	66.6644365447754	46.8298848219767
ENSG00000078403	7257.43494957544	7049.70905489904	7465.16084425185	1.05893176386678	0.0826096270047198	0.809181512143394	1	protein_coding	MLLT10	33.8576172583481	37.3757553206244
ENSG00000078487	677.554463599193	689.430959007796	665.67796819059	0.965546962307306	-0.05058166415249	0.905047374412624	1	protein_coding	ZCWPW1	5.08758977925533	4.87255108746639
ENSG00000078549	35.4756959110417	29.5998980611576	41.3514937609258	1.39701473550644	0.482347238163235	0.703114248935718	1	protein_coding	ADCYAP1R1	0.149177490852706	0.150810977200642
ENSG00000078618	26142.6856779954	25985.0105104387	26300.360845552	1.01213585559208	0.0174029511332967	0.959514784209135	1	protein_coding	NRD1	118.066343937233	126.854959488173
ENSG00000078668	11230.883790608	12406.0572748827	10055.7103063334	0.810548434811128	-0.303029697455442	0.368145577605525	1	protein_coding	VDAC3	157.723594370608	137.299997714144
ENSG00000078674	12036.8854674415	10893.9958155919	13179.7751192912	1.20982010112651	0.274792536336002	0.414989219440908	1	protein_coding	PCM1	41.788046808284	51.4682800931835
ENSG00000078687	1588.5042361607	1274.02894571566	1902.97952660574	1.4936705582751	0.578861984571006	0.116641322311105	1	protein_coding	TNRC6C	2.74479621187793	4.00500678642514
ENSG00000078699	8492.59692040469	9517.60055574806	7467.59328506131	0.78460881409352	-0.34995455251647	0.30131431757388	1	protein_coding	CBFA2T2	23.606437238069	18.3928990758426
ENSG00000078747	4342.08645512634	4351.18501499017	4332.9878952625	0.995817893363537	-0.00604615617057293	0.985840089575635	1	protein_coding	ITCH	14.3727039231197	12.9847447056204
ENSG00000078795	45.9589931410351	50.5664925211443	41.3514937609258	0.817764723223285	-0.290242265733693	0.795370968412715	1	protein_coding	PKD2L2	0.848338235708696	0.551582073620182
ENSG00000078804	532.676962894795	551.298101389061	514.055824400529	0.932446208512789	-0.100907594131015	0.818034190548998	1	protein_coding	TP53INP2	2.109918708686	1.98195450725217
ENSG00000078808	9532.70413596598	9639.70013525033	9425.70813668162	0.977800969369764	-0.0323872592853716	0.922977854704442	1	protein_coding	SDF4	85.9276793028574	84.775801791499
ENSG00000078814	173.307302858283	145.532832134025	201.081773582541	1.38169353701136	0.466437657937929	0.43503816427905	1	protein_coding	MYH7B	0.400341452769008	0.907252801111666
ENSG00000078900	2602.02330835418	3027.82290583925	2176.22371086912	0.718742072619968	-0.476453956088976	0.178827980560165	1	protein_coding	TP73	10.8046742015691	7.00755563642297
ENSG00000078902	1856.00053036941	1701.99413851656	2010.00692222226	1.18097170650315	0.239974401334086	0.509860494306939	1	protein_coding	TOLLIP	12.1468250717938	14.2678601707822
ENSG00000078967	714.354233547844	793.030602221848	635.67786487384	0.801580497767489	-0.319080686299844	0.434794834123603	1	protein_coding	UBE2D4	6.77184092163378	6.72288246269701
ENSG00000079101	20.4243182092213	22.1999235458682	18.6487128725744	0.840035004356816	-0.251478648472404	0.903145481434492	1	protein_coding	CLUL1	0.625956346051757	0.344532069688853
ENSG00000079102	6.90902430796943	2.46665817176314	11.3513904441757	4.60193089343299	2.2022393189705	0.532189495382655	1	protein_coding	RUNX1T1	0.0105905914119898	0.0430270862851808
ENSG00000079112	21.377954829146	13.5666199446972	29.1892897135947	2.15155210602062	1.10537777971791	0.494395612722773	1	protein_coding	CDH17	0.087545933286188	0.611982642526685
ENSG00000079134	3069.70063221734	2624.52429475598	3514.8769696787	1.33924344945167	0.421418239520903	0.230535700494688	1	protein_coding	THOC1	26.7060210215243	35.626983170657
ENSG00000079150	117.738307247422	112.232946815223	123.243667679622	1.09810595887255	0.135017270157784	0.857416323492871	1	protein_coding	FKBP7	1.15544655070565	1.55873327471387
ENSG00000079156	977.152283424716	1098.89621552048	855.408351328956	0.778425058934072	-0.361369941014479	0.352963872772418	1	protein_coding	OSBPL6	4.23273169252256	3.80591555027596
ENSG00000079215	1979.14593288134	2506.12470251135	1452.16716325134	0.579447288395563	-0.787250667873309	0.029856061272689	1	protein_coding	SLC1A3	11.4343395957986	6.16147052786545
ENSG00000079246	19644.5737824566	20717.4619846386	18571.6855802746	0.896426675914503	-0.157742513601599	0.636574144702782	1	protein_coding	XRCC5	97.5118669948641	81.5414976585761
ENSG00000079257	4.0711766969255	2.46665817176314	5.67569522208786	2.3009654467165	1.2022393189705	0.851796429156765	1	protein_coding	LXN	0.0450303938198743	0.121077450977234
ENSG00000079263	15.3823962112227	25.8999108035129	4.86488161893245	0.187833914017673	-2.41247052514471	0.21543604298212	1	protein_coding	SP140	0.300584665270584	0.0732277508863593
ENSG00000079277	3711.9102531819	4004.61954185745	3419.20096450636	0.853814183536756	-0.228005966094059	0.511387422872668	1	protein_coding	MKNK1	31.2392376203319	28.958936507275
ENSG00000079308	727.093683229834	730.130818841888	724.05654761778	0.991680571388915	-0.0120526035948317	0.979316016334969	1	protein_coding	TNS1	1.97403308772511	1.78695130761284
ENSG00000079313	3904.37288636323	3667.92070141178	4140.82507131467	1.12892982384294	0.174955808572893	0.615116698757039	1	protein_coding	REXO1	18.3583299356876	18.6182154465615
ENSG00000079332	5918.26855554179	5631.38060613524	6205.15650494834	1.10188902845387	0.139978937011822	0.68318379496699	1	protein_coding	SAR1A	35.2635943316792	38.6257176641605
ENSG00000079335	1581.47764454429	1663.76093685423	1499.19435223435	0.901087601605168	-0.150260726631176	0.683304687101213	1	protein_coding	CDC14A	5.99632306385783	5.65856187945066
ENSG00000079337	162.80094337956	150.466148477551	175.135738281568	1.16395441801116	0.219034561513478	0.726531179798031	1	protein_coding	RAPGEF3	0.681264032712828	0.600919920919723
ENSG00000079385	96.4749116403304	56.7331379505521	136.216685330109	2.40100742266069	1.26363986363464	0.0933245641955598	1	protein_coding	CEACAM1	0.634474220317503	1.07852012819939
ENSG00000079387	5124.8577396215	5101.04909920616	5148.66638003684	1.00933480150938	0.0134048031448512	0.970489503344507	1	protein_coding	SENP1	18.1567607544152	18.9359545623722
ENSG00000079393	14.9940980907934	28.3665689752761	1.62162720631082	0.0571668433966832	-4.12867755914412	0.0611224409913394	1	protein_coding	DUSP13	0.42355882268313	0.0282974251430648
ENSG00000079432	24303.6191696705	25146.3467320393	23460.8916073017	0.93297415554244	-0.100090977569363	0.763581707887273	1	protein_coding	CIC	81.2748703154633	74.4707858613587
ENSG00000079435	522.449543860432	654.897744603112	390.001343117752	0.59551486675848	-0.747790570121216	0.0849151334428573	1	protein_coding	LIPE	6.22986350407889	4.10867487040456
ENSG00000079459	34466.959374482	41423.8240075042	27510.0947414599	0.664112872256222	-0.590499632825099	0.0771931825514134	1	protein_coding	FDFT1	380.165758849308	245.613743438274
ENSG00000079462	5631.12892628392	5995.2126864703	5267.04516609753	0.878541836886611	-0.18681710469051	0.584529981519006	1	protein_coding	PAFAH1B3	95.8039092764706	91.6324146964492
ENSG00000079482	2051.02720965821	1997.99311912814	2104.06130018828	1.05308736053427	0.0746251223861513	0.83804461972189	1	protein_coding	OPHN1	3.7945933207985	3.93239102510006
ENSG00000079616	17364.0611926075	16991.5748161904	17736.5475690246	1.04384365551122	0.061905644561513	0.854471971186151	1	protein_coding	KIF22	127.687741046997	128.933334060239
ENSG00000079691	4277.64237831344	4528.78440335712	4026.50035326976	0.889090756955659	-0.169597400324072	0.623000446677429	1	protein_coding	LRRC16A	12.1408762855507	10.4655514605587
ENSG00000079739	2050.10553433579	2274.25883436561	1825.95223430598	0.802877933995282	-0.316747431436213	0.378801561002192	1	protein_coding	PGM1	12.9389602065207	10.3075039455095
ENSG00000079785	11260.5685426585	11892.992375156	10628.1447101611	0.893647651903226	-0.162221978301205	0.629438616899182	1	protein_coding	DDX1	63.8886816562704	56.8954215820094
ENSG00000079805	31173.0964172164	29597.4314029859	32748.761431447	1.10647309172049	0.145968366716478	0.662439489411573	1	protein_coding	DNM2	169.083359310389	199.413137107043
ENSG00000079819	7661.72210405734	8437.2042765158	6886.23993159888	0.81617556075608	-0.293048583144427	0.387567313695133	1	protein_coding	EPB41L2	32.4406099227725	28.2216577478736
ENSG00000079841	3.06621403355546	3.6999872576447	2.43244080946623	0.657418699061856	-0.605115603087105	0.980036203501801	1	protein_coding	RIMS1	0.00743948211406691	0.00484992157498219
ENSG00000079931	409.80523667605	458.798419947943	360.812053404157	0.786428282479909	-0.346612888341376	0.449644503974017	1	protein_coding	MOXD1	2.08806130424898	1.62452368679388
ENSG00000079950	3745.59843662114	4068.75265432329	3422.44421891898	0.841153176338313	-0.249559551694347	0.472161687879914	1	protein_coding	STX7	25.9561109503278	20.4123736233958
ENSG00000079974	1745.09460307299	1873.4268814541	1616.76232469188	0.86299729159272	-0.212572063190992	0.559991576423489	1	protein_coding	RABL2B	16.0103415176816	15.6765403367103
ENSG00000079999	6307.01707961734	7233.47508869539	5380.55907053929	0.743841515255665	-0.426932825047112	0.21086381885964	1	protein_coding	KEAP1	45.0312339329723	35.163754445477
ENSG00000080007	2.46665817176314	4.93331634352627	0	0	-Inf	0.591908128158165	1	protein_coding	DDX43	0.0614010590043991	0
ENSG00000080031	1251.4222365354	1334.46207092386	1168.38240214694	0.875545605682195	-0.191745766739173	0.611438639733125	1	protein_coding	PTPRH	6.28187570243292	6.1832088908272
ENSG00000080166	161.990129776404	150.466148477551	173.514111075257	1.15317706228883	0.205614045751156	0.743964979486516	1	protein_coding	DCT	0.596582934835233	0.576315651228757
ENSG00000080189	1609.02224480285	1689.66084765775	1528.38364194795	0.904550545789488	-0.144726972778967	0.693909898002648	1	protein_coding	SLC35C2	15.0037313946465	13.1765550912058
ENSG00000080200	3090.64786193138	2926.68992079696	3254.60580306581	1.11204326086569	0.153212913081564	0.663626919147371	1	protein_coding	CRYBG3	9.51405627853113	10.8404681506763
ENSG00000080224	9.16442473836948	6.16664542940784	12.1622040473311	1.97225609718557	0.979846897634051	0.74167393889974	1	protein_coding	EPHA6	0.0292346926965023	0.0716464591190558
ENSG00000080293	61.5868644559177	82.633048754065	40.5406801577704	0.490610969449147	-1.02734860377015	0.257013503785697	1	protein_coding	SCTR	2.8165451299073	0.933402660419808
ENSG00000080298	704.545632493415	664.764377290165	744.326887696665	1.11968527966379	0.163093277574198	0.693827522728253	1	protein_coding	RFX3	1.26145327813678	1.94690668260732
ENSG00000080345	7902.64316447576	7663.90693966806	8141.37938928346	1.06230144146767	0.0871932071987403	0.798314872171859	1	protein_coding	RIF1	12.2718874503551	12.3935893975518
ENSG00000080371	2615.29162310858	3216.52225597913	2014.06099023803	0.626161061529774	-0.675394299097701	0.0571292022695575	1	protein_coding	RAB21	16.1817876538844	13.2366802544952
ENSG00000080493	13.9035920216811	17.2666072023419	10.5405768410203	0.610460220557438	-0.712030807003617	0.742017409855296	1	protein_coding	SLC4A4	0.0302267256369648	0.0368896145333286
ENSG00000080503	4501.32873022183	4660.75061554644	4341.90684489721	0.931589609281884	-0.102233546709448	0.766390578902347	1	protein_coding	SMARCA2	22.5321347672148	19.2996222647494
ENSG00000080511	4.0711766969255	2.46665817176314	5.67569522208786	2.3009654467165	1.2022393189705	0.851796429156765	1	protein_coding	RDH8	0.124841581928811	0.288457499122269
ENSG00000080546	1798.80395398466	1697.06082217304	1900.54708579628	1.11990510944839	0.163376496633045	0.655277068809361	1	protein_coding	SESN1	8.95020630080904	10.3784479487315
ENSG00000080561	2446.78747273381	2945.18985708518	1948.38508838245	0.6615482135032	-0.596081791222043	0.0942363878775435	1	protein_coding	MID2	17.8433111809111	11.2700300348897
ENSG00000080572	0.405406801577704	0	0.810813603155409	Inf	Inf	1	1	protein_coding	PIH1D3	0	0.00711518692535178
ENSG00000080573	3910.20845067804	4333.91840778783	3486.49849356826	0.804467958442226	-0.313893134618658	0.36511502223706	1	protein_coding	COL5A3	9.57384044513535	7.78060344660952
ENSG00000080603	9230.77959810945	8222.60501557241	10238.9541806465	1.24522023875103	0.316400930448852	0.350089509256616	1	protein_coding	SRCAP	11.9914620049396	14.8268282777435
ENSG00000080608	1656.34623493297	1703.22746760244	1609.46500226349	0.944950121388693	-0.0816899153148355	0.824121951655724	1	protein_coding	KIAA0020	11.9923469624999	11.7570686989256
ENSG00000080618	4.49369217965166	4.93331634352627	4.05406801577704	0.82177337382732	-0.283187508199742	1	1	protein_coding	CPB2	0.0450730738825612	0.0367970793989957
ENSG00000080644	13.0756697373773	14.7999490305788	11.3513904441757	0.766988482238832	-0.382723181750657	0.885928852123026	1	protein_coding	CHRNA3	0.174086561621148	0.0668238193926017
ENSG00000080709	0.405406801577704	0	0.810813603155409	Inf	Inf	1	1	protein_coding	KCNN2	0	0.018577018476409
ENSG00000080802	2205.48569701612	2173.12584932332	2237.84554470893	1.02978184416046	0.042338739658013	0.908227716479179	1	protein_coding	CNOT4	10.1211184769024	9.69362052445055
ENSG00000080815	6391.11715063616	6119.77892414434	6662.45537712799	1.08867582631827	0.122574428446999	0.720375330133378	1	protein_coding	PSEN1	27.138292893225	29.7150752163962
ENSG00000080819	4248.4708866974	5115.84904823674	3381.09272515805	0.660905490619079	-0.597484113568304	0.0844716418887289	1	protein_coding	CPOX	29.4189797107489	20.1277074649448
ENSG00000080822	7116.45609731848	6392.34465212416	7840.5675425128	1.22655582093925	0.2946128928924	0.386994999299301	1	protein_coding	CLDND1	69.6701312897956	83.7144607452716
ENSG00000080823	772.693394066751	728.897489756006	816.489298377496	1.12017027065193	0.163718044742148	0.687863897910696	1	protein_coding	MOK	8.79238652293919	8.81419931899864
ENSG00000080824	84823.6555940356	88169.4630205874	81477.8481674838	0.924105074207596	-0.113871194090488	0.730888878472805	1	protein_coding	HSP90AA1	362.673898730381	333.501601739399
ENSG00000080839	1667.0474954935	1609.49445707545	1724.60053391155	1.07151691410312	0.0996546234163207	0.787949150900475	1	protein_coding	RBL1	4.27009180501253	4.0864399783666
ENSG00000080845	6257.98153195597	6388.64466486652	6127.31839904542	0.959095194751052	-0.0602540782056236	0.859256871240617	1	protein_coding	DLGAP4	41.2215342585437	36.669505645722
ENSG00000080854	5.11035672259244	6.16664542940784	4.05406801577704	0.657418699061856	-0.605115603087104	0.924991846532291	1	protein_coding	IGSF9B	0.0112959304270702	0.00736366634113101
ENSG00000080947	380.444860150971	434.131838230312	326.75788207163	0.752669703755477	-0.409911193196435	0.379647964126321	1	pseudogene	CROCCP3	4.37412140695103	3.00872657679
ENSG00000080986	5521.07110064453	5149.14893355554	5892.99326773351	1.14445966581595	0.194666618898234	0.570675616252517	1	protein_coding	NDC80	40.1102016721783	44.2641836507363
ENSG00000081014	1715.83988672119	1513.29478837668	1918.3849850657	1.26768756477616	0.342199221589779	0.35007606759383	1	protein_coding	AP4E1	3.3017019929484	4.10179142586102
ENSG00000081019	3814.91334862055	3862.78669698107	3767.04000026003	0.975213051034925	-0.0362106615693377	0.916733604205864	1	protein_coding	RSBN1	11.2946953744239	12.467419325654
ENSG00000081026	2617.3715498083	2376.62514849378	2858.11795112281	1.20259518121071	0.266151082790692	0.453325167300471	1	protein_coding	MAGI3	5.99186313565153	8.02250956853397
ENSG00000081041	12.6531542546511	12.3332908588157	12.9730176504865	1.05186991849897	0.0729563020255332	1	1	protein_coding	CXCL2	0.154162427709391	0.16123525578567
ENSG00000081051	1.21622040473311	0	2.43244080946623	Inf	Inf	0.882650718717443	1	protein_coding	AFP	0	0.0380281690785471
ENSG00000081052	10.397753824251	8.63330360117097	12.1622040473311	1.40875435513255	0.49442007046381	0.878778291545812	1	protein_coding	COL4A4	0.0189693138408944	0.0162134181656258
ENSG00000081059	33.003084171697	53.0331506929074	12.9730176504865	0.24462091127883	-2.0313803577892	0.105690444287918	1	protein_coding	TCF7	0.229724328133381	0.176792424575547
ENSG00000081087	1691.09966873298	1394.89519613205	1987.30414133391	1.42469781733034	0.510655951789915	0.163722585579152	1	protein_coding	OSTM1	8.22916047431493	9.43499966313294
ENSG00000081138	3.04910535240701	1.23332908588157	4.86488161893245	3.94451219437114	1.97984689763405	0.804207488514979	1	protein_coding	CDH7	0.00448638796767554	0.0175558264950684
ENSG00000081148	50.5783996563075	44.3998470917364	56.7569522208786	1.27831413706472	0.35424241241555	0.738837606975767	1	protein_coding	IMPG2	0.0710907496024084	0.0901062774458069
ENSG00000081154	9906.15674707322	9124.16857735184	10688.1449167946	1.1714102853519	0.228246466933333	0.499850409809515	1	protein_coding	PCNP	80.82138772379	90.8018811852002
ENSG00000081177	5608.17177124313	5695.51371860108	5520.82982388518	0.969329562995275	-0.044940843009658	0.895064397553198	1	protein_coding	EXD2	28.1787083514394	27.5326636956579
ENSG00000081181	1518.092112503	1584.82787535781	1451.35634964818	0.915781689743753	-0.126924375016727	0.731605390591612	1	protein_coding	ARG2	11.7135007985763	10.2431043633861
ENSG00000081189	21.6405386139544	22.1999235458682	21.0811536820406	0.949604787533793	-0.0746008863883247	0.995166774079375	1	protein_coding	MEF2C	0.264771993237176	0.293952710709358
ENSG00000081237	1.63873588745927	2.46665817176314	0.810813603155409	0.328709349530928	-1.6051156030871	0.939736790500284	1	protein_coding	PTPRC	0.0276590043388167	0.00903700287380942
ENSG00000081248	0.616664542940784	1.23332908588157	0	0	-Inf	0.976386870820594	1	protein_coding	CACNA1S	0.00276947308932334	0
ENSG00000081277	143096.135513272	172938.637751399	113253.633275144	0.654877560895023	-0.610702896331144	0.0665862751059257	1	protein_coding	PKP1	456.996548234181	309.840455888848
ENSG00000081307	6768.02941283818	6336.84484325949	7199.21398241687	1.13608809438891	0.184074708443261	0.58967477278755	1	protein_coding	UBA5	55.9671527576914	56.8560987975349
ENSG00000081320	1529.58187643955	1429.42841053674	1629.73534234237	1.14013078957233	0.189199331972714	0.610277769711405	1	protein_coding	STK17B	4.98032750126119	5.50741353552903
ENSG00000081377	2448.56608615685	2617.12432024069	2280.00785207301	0.87118821006689	-0.198943664929334	0.575519241789546	1	protein_coding	CDC14B	8.26794032982033	7.32488536895611
ENSG00000081386	1267.53065496563	1260.46232577096	1274.5989841603	1.01121545491706	0.0160904182338801	0.969423829742507	1	protein_coding	ZNF510	4.23906291284819	4.60332168092104
ENSG00000081479	37.0631057550556	24.6665817176313	49.4596297924799	2.00512703213866	1.00369363958842	0.397348886826619	1	protein_coding	LRP2	0.0663207845067753	0.0409949146972186
ENSG00000081665	605.712668335794	589.531303051389	621.894033620198	1.05489569493817	0.0771003564350803	0.859637855882479	1	protein_coding	ZNF506	5.14289157518072	4.94141724011484
ENSG00000081692	450.032007005567	442.765141831483	457.29887217965	1.03282491997462	0.0465957154886378	0.923785226722303	1	protein_coding	JMJD4	3.29564631245484	3.33565048569406
ENSG00000081721	1428.45854246764	1433.12839779438	1423.7886871409	0.993482991009139	-0.00943282695627535	0.980976107515275	1	protein_coding	DUSP12	21.3524384979562	21.9437695411536
ENSG00000081760	1443.30906552007	1557.69463546842	1328.92349557171	0.853134796328094	-0.229154387775198	0.537225758130131	1	protein_coding	AACS	7.464998011789	6.29983048382458
ENSG00000081791	3043.62361842957	3248.58881221205	2838.65842464709	0.873812781099301	-0.194603886915115	0.578893434324013	1	protein_coding	KIAA0141	29.1979080852242	26.5662492276623
ENSG00000081800	0.810813603155409	0	1.62162720631082	Inf	Inf	0.958367528484655	1	protein_coding	SLC13A1	0	0.00577315584753507
ENSG00000081803	183.916314423897	155.399464821078	212.433164026717	1.36701348535084	0.451027474950429	0.440851749417406	1	protein_coding	CADPS2	0.412235263434231	0.638123569988357
ENSG00000081818	11.3856078064726	4.93331634352627	17.837899269419	3.61580284484021	1.85431601555019	0.442507912863529	1	protein_coding	PCDHB4	0.018700030142272	0.0670803368188849
ENSG00000081870	2218.61118875375	2370.45850306437	2066.76387444314	0.871883592044054	-0.197792565838653	0.580336976879758	1	protein_coding	HSPB11	43.1839852985996	38.1270764439083
ENSG00000081913	2835.93118833454	2412.39169198435	3259.47068468474	1.35113659009645	0.434173528026953	0.218772823832279	1	protein_coding	PHLPP1	6.12015141139407	10.5372125914802
ENSG00000081923	6546.74197379337	6784.5433014345	6308.94064615223	0.929899090601764	-0.104853926394785	0.757656473227683	1	protein_coding	ATP8B1	16.0280355784397	14.5222896026781
ENSG00000081985	10.5919028844657	7.39997451528941	13.7838312536419	1.86268631400859	0.897384737442078	0.737763280724745	1	protein_coding	IL12RB2	0.0282514432617323	0.0474424106502337
ENSG00000082014	3894.42440777322	3870.18667149636	3918.66214405009	1.01252535773294	0.0179580393725227	0.960542618668344	1	protein_coding	SMARCD3	39.2274401108168	38.3722126812075
ENSG00000082068	3238.92184315714	3174.58906705915	3303.25461925513	1.04052982905128	0.0573183236580815	0.871693401776408	1	protein_coding	WDR70	23.0422735619809	27.7863000781412
ENSG00000082126	31.8441433779908	32.0665562329208	31.6217305230609	0.986128048592784	-0.0201531023659485	1	1	protein_coding	MPP4	0.21951570876565	0.222096921800725
ENSG00000082146	1098.96922497984	1010.096521337	1187.84192862267	1.17596873519612	0.233849704581497	0.543597877078346	1	protein_coding	STRADB	8.74083175411588	9.80963741685539
ENSG00000082153	14289.8423645237	13890.9854942841	14688.6992347634	1.05742672043013	0.0805576881819567	0.811458457988666	1	protein_coding	BZW1	74.9710415980845	77.5725970384363
ENSG00000082175	2.02703400788852	0	4.05406801577704	Inf	Inf	0.731480676080995	1	protein_coding	PGR	0	0.00387024754131135
ENSG00000082196	156.719841355894	150.466148477551	162.973534234237	1.08312425009371	0.115198750528938	0.86288980744222	1	protein_coding	C1QTNF3	1.47830123386372	1.89349496938063
ENSG00000082212	3265.59979163952	3718.48719393293	2812.71238934611	0.756413090230706	-0.40275376458817	0.249486545900609	1	protein_coding	ME2	21.3754215207743	17.0364193968299
ENSG00000082213	3130.94150033711	3767.82035736819	2494.06264330604	0.661937780135604	-0.59523247983137	0.0900353474707586	1	protein_coding	C5orf22	21.6314520976781	13.0150264404469
ENSG00000082258	4518.73972708932	3839.35344434932	5198.12600982932	1.35390661088518	0.437128228824683	0.205648610837471	1	protein_coding	CCNT2	15.7044505939163	19.9463397228753
ENSG00000082269	2116.82882584942	1986.89315735521	2246.76449434364	1.13079280887672	0.177334613687743	0.623114049149997	1	protein_coding	FAM135A	6.23762452517048	6.60503478312736
ENSG00000082293	10.0094557038218	11.0999617729341	8.91894963470949	0.803511743297824	-0.31560898589212	0.938290763955668	1	protein_coding	COL19A1	0.108060184010059	0.0862717941813818
ENSG00000082397	2.04414268903698	2.46665817176314	1.62162720631082	0.657418699061856	-0.605115603087105	1	1	protein_coding	EPB41L3	0.04878898737849	0.00443981842730618
ENSG00000082438	3463.56032764227	3473.05470584249	3454.06594944204	0.994532549006927	-0.00790950661120132	0.981895593524547	1	protein_coding	COBLL1	11.8743556607752	11.7222324350896
ENSG00000082458	2225.28294759043	2075.69285153868	2374.87304364219	1.14413509777313	0.194257413462313	0.58875080084115	1	protein_coding	DLG3	9.79627686772228	12.0091250900064
ENSG00000082482	209.256840295496	184.999362882235	233.514317708758	1.26224390219876	0.335990707859327	0.550214266422383	1	protein_coding	KCNK2	1.01245885342499	1.16103927688384
ENSG00000082497	1222.3326534275	1027.36312853935	1417.30217831565	1.37955328446594	0.464201181047946	0.220772994724926	1	protein_coding	SERTAD4	3.42954329053234	4.85779537839797
ENSG00000082512	1379.65725219117	1235.79574405333	1523.51876032901	1.2328240873625	0.301966955137743	0.419776187572613	1	protein_coding	TRAF5	4.89352763008006	6.49996827246364
ENSG00000082515	1936.77243038109	1832.72702162001	2040.81783914216	1.11354163226022	0.155155497535279	0.669727415240079	1	protein_coding	MRPL22	34.1732725431832	38.6974532509737
ENSG00000082516	1860.70842577162	2030.05967536106	1691.35717618218	0.833156382893701	-0.263340780988965	0.467754103044068	1	protein_coding	GEMIN5	5.23582797338641	4.65726844731917
ENSG00000082556	0.616664542940784	1.23332908588157	0	0	-Inf	0.976386870820594	1	protein_coding	OPRK1	0.00333001643767912	0
ENSG00000082641	24794.417779376	27872.0040118375	21716.8315469145	0.77916290259183	-0.360003105250573	0.28107258066748	1	protein_coding	NFE2L1	100.617574041895	77.6735977924516
ENSG00000082684	26.3797058972661	33.2998853188023	19.4595264757298	0.584372176943872	-0.775040604529417	0.584604762453768	1	protein_coding	SEMA5B	0.117700418793318	0.0722002859415554
ENSG00000082701	13815.9693794149	14336.2172942873	13295.7214645424	0.927421870889222	-0.108702345475583	0.745447029194728	1	protein_coding	GSK3B	40.5220691736653	36.0463441952048
ENSG00000082781	9483.62152396998	10950.7289535424	8016.51409439752	0.732053010206619	-0.449979972616908	0.183301467731089	1	protein_coding	ITGB5	77.6374412365871	54.5359511381196
ENSG00000082805	6237.51860946525	5542.58091195176	6932.45630697874	1.25076321250086	0.322808692393611	0.344845122875965	1	protein_coding	ERC1	10.1688326602498	13.0774141390701
ENSG00000082898	25560.2073506808	28657.6346395441	22462.7800618174	0.783832313600003	-0.351383045410453	0.292606019203115	1	protein_coding	XPO1	103.5174847819	82.0614878506573
ENSG00000082996	5328.14051689942	6119.77892414434	4536.50210965451	0.741285292473012	-0.431899207115779	0.207890717862564	1	protein_coding	RNF13	50.2108577409213	36.5919115468354
ENSG00000083067	329.827793607977	238.032513575143	421.623073640812	1.77128354151381	0.82479517267327	0.0900902533829837	1	protein_coding	TRPM3	0.633925998803051	1.03929844630819
ENSG00000083093	1493.13317916265	1668.69425319776	1317.57210512754	0.789582694734306	-0.340837724260463	0.357017423224042	1	protein_coding	PALB2	6.35491479719076	5.28818128263004
ENSG00000083097	1062.61277669785	1145.76272078398	979.462832611733	0.854856607606806	-0.226245650144679	0.55676868595617	1	protein_coding	DOPEY1	3.24916313670688	3.37923047293109
ENSG00000083099	1193.00198213514	1533.02805375079	852.97591051949	0.556399413848007	-0.845807194847287	0.026360711168865	1	protein_coding	LYRM2	10.7880491106034	6.08855378158677
ENSG00000083123	1154.33736594131	1160.56266981455	1148.11206206806	0.989271921223792	-0.0155609657326441	0.96902725654884	1	protein_coding	BCKDHB	9.18346765615526	8.53718173277931
ENSG00000083168	6313.30730852796	6153.07880946314	6473.53580759278	1.05208075632589	0.0732454482417308	0.83128654306228	1	protein_coding	KAT6A	12.0145351004495	9.39227901743737
ENSG00000083223	3903.57548393843	3436.05483326605	4371.09613461081	1.27212642018753	0.34724204854274	0.31753726712641	1	protein_coding	ZCCHC6	9.36927962746691	12.1971883769601
ENSG00000083290	293.860395468019	283.66568975276	304.055101183278	1.07187831368781	0.100141131351763	0.84910091977067	1	protein_coding	ULK2	1.28236226538837	1.05721121989612
ENSG00000083307	5887.76559488256	5675.78045322697	6099.75073653814	1.07469814711915	0.103931503716219	0.762289703771095	1	protein_coding	GRHL2	16.9213156068984	19.7447003613311
ENSG00000083312	32988.1936632523	26980.3070827452	38996.0802437594	1.44535346184769	0.531422347602752	0.111741979315443	1	protein_coding	TNPO1	100.230517067645	129.119289612505
ENSG00000083444	21649.4494165619	21818.8248583308	21480.0739747931	0.984474375419518	-0.02257443973697	0.94533813143657	1	protein_coding	PLOD1	117.995215911971	117.730920179758
ENSG00000083454	46.0445365467773	62.8997833799599	29.1892897135947	0.46406025816131	-1.10761594361629	0.288059248093711	1	protein_coding	P2RX5	0.681945461933279	0.370183895973394
ENSG00000083457	1022.70586976417	1149.46270804162	895.949031486726	0.779450281613038	-0.359471093462591	0.352519767910079	1	protein_coding	ITGAE	27.8133869459125	21.6218002276613
ENSG00000083520	3552.57648111309	3711.08721941764	3394.06574280854	0.914574501253882	-0.128827398164732	0.711066440028241	1	protein_coding	DIS3	12.5402844066991	10.9607206469424
ENSG00000083535	1137.58552321661	1024.89647036758	1250.27457606564	1.21990328995594	0.286766780057585	0.453838662776305	1	protein_coding	PIBF1	5.64155538956386	6.00790973523858
ENSG00000083544	1752.20968357634	1817.92707258943	1686.49229456325	0.927700742231113	-0.10826859915372	0.766831927967042	1	protein_coding	TDRD3	12.2041030294358	11.4810243338879
ENSG00000083635	848.497760372604	844.830423828874	852.165096916334	1.00868182877958	0.0124711730271847	0.97956413560035	1	protein_coding	NUFIP1	3.32681449108094	3.32925741223056
ENSG00000083642	5147.98529205737	4840.81666208515	5455.15392202959	1.1269077725575	0.172369448501688	0.61656101857601	1	protein_coding	PDS5B	14.2519244635809	18.0825987856281
ENSG00000083720	7975.60661247899	8802.26968593675	7148.94353902124	0.812170473536274	-0.300145515860907	0.37577583547754	1	protein_coding	OXCT1	43.953881665786	37.5089595447982
ENSG00000083750	421.219860298834	409.46525651268	432.974464084988	1.0574144135513	0.0805408972535244	0.865887559271597	1	protein_coding	RRAGB	4.21778024364338	6.60682577392663
ENSG00000083799	1730.3318794911	1498.4948393461	1962.16891963609	1.30942654463349	0.388935130581709	0.287763013560107	1	protein_coding	CYLD	5.18759286615525	5.99702573942112
ENSG00000083807	513.674169264088	558.69807590435	468.650262623826	0.838825624851552	-0.253557160632661	0.561055299028183	1	protein_coding	SLC27A5	11.325517715072	8.08457123519461
ENSG00000083812	350.667921710747	378.632029365641	322.703814055853	0.852288736894524	-0.230585827913636	0.630488503106317	1	protein_coding	ZNF324	1.7085843315721	1.43401424098461
ENSG00000083814	0.405406801577704	0	0.810813603155409	Inf	Inf	1	1	protein_coding	ZNF671	0	0.00385175853277128
ENSG00000083817	156.8172918968	106.066301385815	207.568282407785	1.95696729023064	0.968619642210798	0.11720513099741	1	protein_coding	ZNF416	0.580449599426175	1.1274146455621
ENSG00000083828	85.7684495338107	91.266352355236	80.2705467123854	0.879519610907078	-0.185212348636445	0.824037964031342	1	protein_coding	ZNF586	0.691388468873324	0.639267090392848
ENSG00000083838	335.3599137917	334.232182273905	336.487645309494	1.0067481922903	0.00970288179331066	0.992671868586584	1	protein_coding	ZNF446	2.00857331249015	2.14617213033289
ENSG00000083842	146.618888678748	155.399464821078	137.838312536419	0.886993482861234	-0.17300459044932	0.790858182061378	1	protein_coding	ZNF8	0.996412755359802	0.877404794648687
ENSG00000083844	188.529767371588	177.599388366946	199.46014637623	1.123090277564	0.167473900809823	0.779991901007887	1	protein_coding	ZNF264	1.20640855174672	1.09375583477528
ENSG00000083845	24600.9319464381	24349.6161425598	24852.2477503164	1.02064228055235	0.0294773123453254	0.930750590032269	1	protein_coding	RPS5	560.275015536779	570.346187843139
ENSG00000083857	13267.1856899486	11667.2931524396	14867.0782274576	1.27425256511609	0.349651257443043	0.298934406965698	1	protein_coding	FAT1	24.2031508279511	28.3672800170222
ENSG00000083896	5771.74711740395	5431.58129422242	6111.91294058547	1.12525480325347	0.170251723012883	0.619607690013244	1	protein_coding	YTHDC1	32.0038920687892	36.3700153231281
ENSG00000083937	2472.74027622916	2157.09257120686	2788.38798125145	1.29266032365565	0.370343223518034	0.298232954755521	1	protein_coding	CHMP2B	17.5966068877581	21.6867493656588
ENSG00000084070	6021.18974247229	6383.71134852299	5658.6681364216	0.886422932912035	-0.173932888623812	0.609938393802315	1	protein_coding	SMAP2	33.1590838520286	31.7831992372413
ENSG00000084072	1771.50482882976	1677.32755679893	1865.68210086059	1.11229443128039	0.153538728999283	0.675379088910308	1	protein_coding	PPIE	20.0140356403421	22.0875174324943
ENSG00000084073	4045.56381098834	3566.78771636949	4524.33990560718	1.26846346499487	0.343081966678328	0.322634050295873	1	protein_coding	ZMPSTE24	16.2547319478409	20.1257154437949
ENSG00000084092	4671.93204683187	5176.28217344494	4167.5819202188	0.805130358155335	-0.312705706891774	0.363543083939013	1	protein_coding	NOA1	20.8674071612164	16.6690059754263
ENSG00000084093	6467.521135409	5562.31417732587	7372.72809349213	1.32547854336352	0.406513316275637	0.233770720313792	1	protein_coding	REST	10.5048307041867	14.5552159272858
ENSG00000084110	10.397753824251	8.63330360117097	12.1622040473311	1.40875435513255	0.49442007046381	0.878778291545812	1	protein_coding	HAL	0.0460918278418584	0.0519587889239667
ENSG00000084112	5708.70883532123	6805.50989589449	4611.90777474796	0.677672627811497	-0.561339594820962	0.101387837186227	1	protein_coding	SSH1	12.2739173257982	8.55062012042689
ENSG00000084207	65249.2831790962	69741.059819345	60757.5065388474	0.871187026641575	-0.198945624692991	0.548868802784888	1	protein_coding	GSTP1	1501.52589385448	1282.84346853828
ENSG00000084234	23190.8496315671	25390.5458910438	20991.1533720904	0.826731077865274	-0.274509974346795	0.410950935169572	1	protein_coding	APLP2	109.354685551481	91.1214942641535
ENSG00000084444	2488.43733429023	2111.45939502924	2865.41527355121	1.35707808556343	0.440503735063365	0.215800679654822	1	protein_coding	KIAA1467	6.39511336152791	8.10273745542568
ENSG00000084453	928.716229019948	924.996814411176	932.43564362872	1.00804200522818	0.0115557573613896	0.980824110512753	1	protein_coding	SLCO1A2	7.42556729077421	5.96929156385902
ENSG00000084463	6499.91927435735	7573.87391639871	5425.96463231599	0.716405460694014	-0.481151760793319	0.158395242298132	1	protein_coding	WBP11	39.5725265166728	28.1369384904552
ENSG00000084623	15449.446948194	16073.9779762945	14824.9159200935	0.922292909817155	-0.116703087800768	0.727113634657855	1	protein_coding	EIF3I	174.027140305888	161.103321973887
ENSG00000084628	144.449031654091	164.032768422248	124.865294885933	0.761221651545307	-0.393611497893393	0.536451639055325	1	protein_coding	NKAIN1	0.924630079889938	0.702850803000334
ENSG00000084636	1308.40160161121	1366.52862715678	1250.27457606564	0.914927467466952	-0.128270719221259	0.733059779753015	1	protein_coding	COL16A1	7.2376057117847	9.63542010783922
ENSG00000084652	1191.47930951293	1313.49547646387	1069.46314256198	0.814211515551726	-0.296524468948761	0.434343700147069	1	protein_coding	TXLNA	3.57124792063393	2.87078827952591
ENSG00000084674	0.405406801577704	0	0.810813603155409	Inf	Inf	1	1	protein_coding	APOB	0	0.000753346022078066
ENSG00000084676	3657.32102713127	2914.35662993814	4400.2854243244	1.50986512052844	0.594419676281446	0.0882925299072656	1	protein_coding	NCOA1	7.69398815376976	10.6670552866357
ENSG00000084693	4081.46264919332	4855.61661111573	3307.30868727091	0.681130524123269	-0.553996808453622	0.11005670782578	1	protein_coding	AGBL5	28.0995931909849	19.7671880837947
ENSG00000084710	132.001181573221	181.29937562459	82.7029875218517	0.456168076900064	-1.13236260595197	0.0842755951041493	1	protein_coding	EFR3B	0.673237952292487	0.329911999209758
ENSG00000084731	3997.95780972228	4476.98458175009	3518.93103769447	0.786004725600126	-0.347390108638376	0.315852176651815	1	protein_coding	KIF3C	15.7262496407326	13.2259697416721
ENSG00000084733	13538.4442021512	14829.54892864	12247.3394756624	0.825874039365381	-0.276006333388166	0.411003472431408	1	protein_coding	RAB10	90.855195157126	78.3962513709725
ENSG00000084734	13.2184927541465	6.16664542940784	20.2703400788852	3.28709349530928	1.71681249180026	0.430868833220137	1	protein_coding	GCKR	0.130680263420719	0.343870062244197
ENSG00000084754	17853.6578077134	18725.6355109398	16981.6801044869	0.906868025630739	-0.141035480871742	0.672893041406446	1	protein_coding	HADHA	88.2310552330558	81.1035566845393
ENSG00000084764	2736.91366358189	3216.52225597913	2257.30507118466	0.70178437813965	-0.510900261469454	0.148315646995825	1	protein_coding	MAPRE3	28.8174855509664	19.9259522423239
ENSG00000084774	8845.19900031718	8743.06988981443	8947.32811081993	1.02336229992207	0.0333169913848687	0.922872125233433	1	protein_coding	CAD	20.3515679216085	22.6902908258193
ENSG00000085063	6518.79497481962	6408.37793024062	6629.21201939862	1.03446021622974	0.0488781624026354	0.887339405883848	1	protein_coding	CD59	63.4822437954505	62.1621569282252
ENSG00000085117	2325.67499519216	2784.85707592058	1866.49291446375	0.670229338016117	-0.577273255727875	0.106192563722127	1	protein_coding	CD82	28.9901811926444	18.1392524215718
ENSG00000085185	2406.10923371045	2340.85860500321	2471.35986241769	1.05574931229744	0.0782673073851081	0.828001916778553	1	protein_coding	BCORL1	5.81104643928057	6.63765271482536
ENSG00000085224	4646.25461148848	4484.38455626538	4808.12466671157	1.0721927627714	0.100564302152154	0.771681439317757	1	protein_coding	ATRX	9.70397761847947	8.1188297825517
ENSG00000085231	3625.96701933382	3654.35408146708	3597.57995720055	0.984463978311663	-0.0225896762281632	0.948132570106796	1	protein_coding	TAF9	50.6104919138918	51.2968223226406
ENSG00000085274	3225.28678848785	3137.58919448271	3312.984382493	1.05590125957812	0.0784749303617674	0.824292070343492	1	protein_coding	MYNN	15.9022977020773	17.4526123016606
ENSG00000085276	1063.45185409573	1179.06260610278	947.841102088673	0.803893785777521	-0.314923196536197	0.41299490776787	1	protein_coding	MECOM	4.77423333652633	3.63798865670028
ENSG00000085365	8234.773172428	8438.43760560168	8031.10873925432	0.951729350220358	-0.0713767320781557	0.832504625205052	1	protein_coding	SCAMP1	30.7471944503968	28.8380754303995
ENSG00000085377	7845.23006619847	8270.70484992179	7419.75528247514	0.897112811678355	-0.15663867984826	0.643580851306228	1	protein_coding	PREP	41.5706321132334	36.9272551764669
ENSG00000085382	4144.44734916781	3736.98713022115	4551.90756811446	1.21806883713969	0.284595667065107	0.411578292246409	1	protein_coding	HACE1	16.3917751319104	19.1990134242161
ENSG00000085415	3613.34363291707	3500.18794573189	3726.49932010226	1.06465692067945	0.0903886054984572	0.796658137461787	1	protein_coding	SEH1L	17.8000344615686	19.0201111484732
ENSG00000085433	5670.30605089061	6529.24418065702	4811.36792112419	0.73689508126805	-0.440468871102236	0.198177853508624	1	protein_coding	WDR47	21.284389326824	16.3618800959527
ENSG00000085449	4616.64499975175	4891.3831546063	4341.90684489721	0.887664431032839	-0.171913705678334	0.617218050375686	1	protein_coding	WDFY1	18.1867868640846	16.4709263240667
ENSG00000085465	222.50955041194	196.099324655169	248.91977616871	1.26935560133327	0.344096286998719	0.531920611291843	1	protein_coding	OVGP1	1.59156762875188	2.12270546170629
ENSG00000085491	4101.67213736877	3297.92197564731	4905.42229909022	1.48742824582058	0.572820073868862	0.0987395213962382	1	protein_coding	SLC25A24	13.2141048038964	19.3562398760246
ENSG00000085511	4896.32142131573	4562.08428867592	5230.55855395554	1.14652825835308	0.197271913299378	0.567096117252376	1	protein_coding	MAP3K4	14.9715286885133	17.1523523664939
ENSG00000085514	99.1186101911597	57.9664670364337	140.270753345886	2.41986031782343	1.27492377287198	0.0868854037762158	1	protein_coding	PILRA	1.06409521759612	2.1160467695474
ENSG00000085552	9138.61814236776	10541.2636970298	7735.97258770575	0.733875255381908	-0.446393241269298	0.187108997808901	1	protein_coding	IGSF9	35.6796911336322	25.9753322562089
ENSG00000085563	2.46665817176314	4.93331634352627	0	0	-Inf	0.591908128158165	1	protein_coding	ABCB1	0.0421025160798535	0
ENSG00000085644	1436.70279592678	1540.42802826608	1332.97756358749	0.865329336475334	-0.208678781013379	0.574441114714848	1	protein_coding	ZNF213	6.20374384663531	5.4134402348219
ENSG00000085662	5702.93199205544	6615.57721666873	4790.28676744215	0.724092034686325	-0.465755014226789	0.173660632161106	1	protein_coding	AKR1B1	70.8055985270453	50.9701674030051
ENSG00000085719	4716.83406184968	4636.08403382881	4797.58408987055	1.03483544622213	0.0494013766198923	0.887456414589264	1	protein_coding	CPNE3	17.2284938192719	16.6090850669022
ENSG00000085721	6321.45636751099	6042.0791917338	6600.83354328818	1.09247716453614	0.127603124160867	0.709444628734028	1	protein_coding	RRN3	24.4359848213009	26.7801104438393
ENSG00000085733	112847.043102322	110533.419334878	115160.666869766	1.04186288240002	0.0591654197486437	0.859515891687719	1	protein_coding	CTTN	758.518757783133	823.148365361009
ENSG00000085741	1051.29635563757	1063.12967202991	1039.46303924523	0.977738714846055	-0.032479115557462	0.934520442846678	1	protein_coding	WNT11	8.67776333190817	8.66019345409069
ENSG00000085760	3212.36653831882	3642.02079060827	2782.71228602936	0.764057221530745	-0.388247406721513	0.267294389727216	1	protein_coding	MTIF2	20.7563813644437	17.1776495544953
ENSG00000085788	5446.06257011509	6112.37894962905	4779.74619060113	0.781978053060864	-0.354799977360581	0.300209345383602	1	protein_coding	DDHD2	34.6202877278514	29.0236082650466
ENSG00000085831	244.360594745661	307.09894238451	181.622247106811	0.59141280558175	-0.757762613097581	0.151167371350117	1	protein_coding	TTC39A	1.91097264428017	1.26181603917024
ENSG00000085832	5027.33700497152	4484.38455626538	5570.28945367766	1.24215249245186	0.312842296424251	0.363178864511861	1	protein_coding	EPS15	14.3893674726655	17.7601053706859
ENSG00000085840	4311.77613948413	4569.48426319121	4054.06801577704	0.887204722080778	-0.172661050730852	0.616628884005044	1	protein_coding	ORC1	20.0839359587325	17.6786763943024
ENSG00000085871	442.135128715376	443.998470917364	440.271786513387	0.991606537751633	-0.0121603116124178	0.983278689233322	1	protein_coding	MGST2	9.21182890674271	9.11054417393743
ENSG00000085872	8274.63990843181	8458.17087097579	8091.10894588782	0.956602682697326	-0.0640082576623475	0.849503790798578	1	protein_coding	CHERP	36.3834229552655	36.819401217545
ENSG00000085978	1874.24383644041	1701.99413851656	2046.49353436425	1.2024092727769	0.265928040229913	0.464634688956499	1	protein_coding	ATG16L1	8.33977414032193	9.16915550757771
ENSG00000085982	3743.35795141228	3658.05406872473	3828.66183409984	1.04663894031358	0.0657638406869076	0.851546350315253	1	protein_coding	USP40	13.7260868876895	13.9881230167116
ENSG00000085998	3737.32591936727	3928.15313853279	3546.49870020176	0.902841252651981	-0.147455755182674	0.670851223096648	1	protein_coding	POMGNT1	22.6102579505479	21.462545023396
ENSG00000085999	3059.42257655593	3305.3219501626	2813.52320294927	0.851210031994269	-0.232412940966616	0.507368101408977	1	protein_coding	RAD54L	20.6201262864137	17.9987532233586
ENSG00000086015	6278.11650662886	6193.77866929723	6362.45434396049	1.02723308075237	0.0387635685044263	0.910968672525648	1	protein_coding	MAST2	16.7502554754272	17.526184455561
ENSG00000086061	12192.6136947072	11485.993776815	12899.2336125994	1.12304027524697	0.167409667593518	0.619729300790684	1	protein_coding	DNAJA1	87.6274940732012	99.0223745719452
ENSG00000086062	43056.6432322114	36912.3062113494	49200.9802530733	1.33291536896564	0.414585182040047	0.213827387185965	1	protein_coding	B4GALT1	119.983488969333	158.592400275466
ENSG00000086065	7997.19068610871	8085.70548703956	7908.67588517785	0.978105855803744	-0.0319374851506959	0.924364760242792	1	protein_coding	CHMP5	83.0749847962068	80.4990608217791
ENSG00000086102	7132.27442019079	6188.84535295371	8075.70348742787	1.30488047880751	0.383917668459166	0.259568964064131	1	protein_coding	NFX1	22.2863455813184	29.2524449989921
ENSG00000086159	66.4517460748502	82.633048754065	50.2704433956353	0.608357602116942	-0.717008483158002	0.413990302761599	1	protein_coding	AQP6	0.453727803730696	0.302689047291792
ENSG00000086189	2802.99948436864	2691.12406539358	2914.87490334369	1.0831440069328	0.115225065915948	0.745517486985497	1	protein_coding	DIMT1	15.6652771734138	18.1726000107235
ENSG00000086200	2602.95538676857	2869.95678284641	2335.95399069073	0.813933507519213	-0.297017153332583	0.40142446381853	1	protein_coding	IPO11	10.5046703353902	8.79652376168703
ENSG00000086205	1381.74902342086	1011.32985042289	1752.16819641884	1.73253879106423	0.792887654266957	0.0344203471387169	1	protein_coding	FOLH1	7.06287399905805	11.4698005517622
ENSG00000086232	28933.8401900166	32959.486491099	24908.1938889341	0.755721540008241	-0.404073350987532	0.226054015266194	1	protein_coding	EIF2AK1	182.908524268905	125.509524765384
ENSG00000086289	3976.64014259055	4092.18590695504	3861.09437822606	0.943528584970633	-0.0838618687726338	0.808416282568027	1	protein_coding	EPDR1	23.898025344879	21.6722330332359
ENSG00000086300	4017.34670801382	4057.65269255036	3977.04072347728	0.980133349209242	-0.0289500506031074	0.933184895162573	1	protein_coding	SNX10	25.2751309210548	23.3083807524638
ENSG00000086475	6365.71339158596	6139.51218951844	6591.91459365347	1.073687027596	0.10257351889425	0.764784093041664	1	protein_coding	SEPHS1	67.4523359354669	70.275150855661
ENSG00000086504	4590.10611417817	4776.68354961931	4403.52867873702	0.92187992631163	-0.117349241191251	0.732925256085729	1	protein_coding	MRPL28	67.1568607752997	60.6077499728914
ENSG00000086506	48.2657196148805	61.6664542940784	34.8649849356826	0.565380081193196	-0.822707038159731	0.420732876787177	1	protein_coding	HBQ1	2.21482673874763	1.25278383256679
ENSG00000086544	3535.47575917625	3642.02079060827	3428.93072774422	0.941491255784826	-0.0869803991922571	0.802535704076105	1	protein_coding	ITPKC	15.0944329231431	14.2562948339543
ENSG00000086548	45.502260296012	43.1665180058549	47.8380025861691	1.10822009270427	0.14824442932977	0.91190870657606	1	protein_coding	CEACAM6	0.223239987509076	0.245527456636479
ENSG00000086570	11699.8137456978	12417.1572366556	10982.47025474	0.88445930460795	-0.177132331158707	0.598138637325658	1	protein_coding	FAT2	14.7238046669977	14.0593526861995
ENSG00000086589	4449.36527941409	4328.9850914443	4569.74546738388	1.0556158939922	0.0780849780306086	0.822427118322355	1	protein_coding	RBM22	29.4969033529472	31.1451994583915
ENSG00000086598	11077.4637312542	12322.1908970427	9832.73656546564	0.797969829198592	-0.325593894916473	0.333768331753886	1	protein_coding	TMED2	86.676944086984	67.9021450433807
ENSG00000086619	934.335396652605	858.397043773571	1010.27374953164	1.17693060205614	0.235029254088169	0.550561420451122	1	protein_coding	ERO1LB	3.32026379229362	3.56370512741463
ENSG00000086666	3961.8618143707	3539.6544764801	4384.06915226129	1.23855850377263	0.308662016431844	0.374021888186701	1	protein_coding	ZFAND6	39.1589066026727	47.6914660873828
ENSG00000086696	4.68784123986628	3.6999872576447	5.67569522208786	1.53397696447766	0.617276818249343	0.941999638973536	1	protein_coding	HSD17B2	0.069810962890846	0.0574746263520415
ENSG00000086712	970.545261809837	1169.19597341573	771.894550203949	0.660192617623299	-0.59904108867742	0.124357439286969	1	protein_coding	TXLNG	3.62830585621599	2.36692419110667
ENSG00000086717	83.376179654223	67.8330997234862	98.9192595849598	1.45827420519175	0.544262020951122	0.498972740214323	1	protein_coding	PPEF1	0.586656942446754	0.865183642488872
ENSG00000086730	110.989214637371	103.599643214052	118.37878606069	1.14265631027418	0.192391533014152	0.796585947573683	1	protein_coding	LAT2	0.878715848196699	1.35232285373773
ENSG00000086758	12729.2041586658	11783.2260865125	13675.1822308191	1.16056351040164	0.214825474543129	0.523758057854302	1	protein_coding	HUWE1	16.9891456261957	22.9436640998005
ENSG00000086827	2768.83000179246	2820.62361941114	2717.03638417377	0.963275059272532	-0.0539802822943061	0.878440417557013	1	protein_coding	ZW10	13.264536471893	12.5631399834081
ENSG00000086848	2388.85823114606	2483.92477896548	2293.79168332665	0.923454567848059	-0.114887109697637	0.746935235169468	1	protein_coding	ALG9	18.2415232118399	17.1751913531187
ENSG00000086967	5.51576352417014	6.16664542940784	4.86488161893245	0.788902438874228	-0.342081197253311	0.980816968315727	1	protein_coding	MYBPC2	0.0235663630254054	0.0184445262237165
ENSG00000086991	514.387532326338	603.097922996086	425.677141656589	0.705817621692177	-0.502632645485853	0.247720178628944	1	protein_coding	NOX4	5.93872363269458	3.95331862488962
ENSG00000087008	978.436186532447	1196.32921330512	760.543159759773	0.635730659505176	-0.653512427646218	0.0934468278717059	1	protein_coding	ACOX3	9.83217557434159	5.86017765404958
ENSG00000087053	5921.99223185938	6869.64300836033	4974.34145535843	0.724104796902062	-0.465729586764232	0.173206498754843	1	protein_coding	MTMR2	27.045378027393	19.3591228100469
ENSG00000087074	6453.17560055346	6474.97770087823	6431.3735002287	0.993265737325456	-0.00974834829910413	0.976735563109575	1	protein_coding	PPP1R15A	38.6022993647448	38.1146210687355
ENSG00000087076	184.812671432795	167.732755679893	201.892587185697	1.2036562946059	0.267423487730637	0.651261352832434	1	protein_coding	HSD17B14	2.6327878207481	2.93860247450576
ENSG00000087077	8281.85243947606	8358.27121501938	8205.43366393273	0.981714214918989	-0.0266249896196725	0.936768583921454	1	protein_coding	TRIP6	71.4506007062969	73.4103872185767
ENSG00000087085	398.802725444021	392.198649310338	405.406801577704	1.03367719978279	0.0477857262906271	0.924626786515537	1	protein_coding	ACHE	2.88912172071615	2.73287173697831
ENSG00000087086	25917.319667248	25961.577257807	25873.0620766891	0.996590531451964	-0.00492722776155099	0.987390431316238	1	protein_coding	FTL	480.819001493354	477.191821516768
ENSG00000087087	10822.4905526505	10426.5640920428	11218.4170132582	1.07594572039506	0.105605298255031	0.75514759608271	1	protein_coding	SRRT	84.1912858672227	103.709549546069
ENSG00000087088	4609.4317792911	4406.68482385484	4812.17873472735	1.09201790622225	0.126996512856894	0.713695167897359	1	protein_coding	BAX	100.766370048814	95.7242260709194
ENSG00000087095	1832.64536353263	1870.96022328234	1794.33050378292	0.959042571538489	-0.0603332375331266	0.86857530451984	1	protein_coding	NLK	7.68785251081301	8.15971229361469
ENSG00000087111	6077.63203284332	6455.24443550412	5700.01963018252	0.883006009630273	-0.179504838175242	0.59845706508667	1	protein_coding	PIGS	50.0085201573654	41.2727468113665
ENSG00000087116	346.505248040497	392.198649310338	300.811846770657	0.766988482238832	-0.382723181750657	0.423551946282158	1	protein_coding	ADAMTS2	1.26653846803268	1.02341616192559
ENSG00000087128	82.9023381280515	57.9664670364337	107.838209219669	1.8603550420261	0.895577980736448	0.26339966184857	1	protein_coding	TMPRSS11E	0.544443703434747	0.712699966064445
ENSG00000087152	4966.57950423791	4901.24978729335	5031.90922118247	1.02665839113686	0.0379562211919444	0.913620149518575	1	protein_coding	ATXN7L3	30.3712788813424	26.5903688888176
ENSG00000087157	2978.01991140655	2820.62361941114	3135.41620340196	1.1116038956153	0.15264279558403	0.665468260264749	1	protein_coding	PGS1	22.2534807324021	24.9211888651296
ENSG00000087191	10467.6725538211	10589.3635313791	10345.981576263	0.977016375498403	-0.0335453518826969	0.920094004065799	1	protein_coding	PSMC5	112.740876355136	111.6416462921
ENSG00000087206	3497.28047237901	3804.82022994464	3189.74071481338	0.838342029857161	-0.254389134845355	0.465067773170361	1	protein_coding	UIMC1	25.7623356860873	23.9568076792465
ENSG00000087237	3.89413631785933	6.16664542940784	1.62162720631082	0.262967479624743	-1.92704369797447	0.724917461814716	1	protein_coding	CETP	0.0590657786372054	0.0130059942568565
ENSG00000087245	138.722010388557	156.632793906959	120.811226870156	0.771302253230052	-0.374631769397109	0.562935603604426	1	protein_coding	MMP2	0.71917313959605	0.593274653577533
ENSG00000087253	5191.01124311124	4673.08390640526	5708.93857981723	1.22166404330814	0.288847599648513	0.400670044090481	1	protein_coding	LPCAT2	19.5323997171199	26.7537564318651
ENSG00000087258	1283.2983412109	1634.16103879308	932.43564362872	0.570589814280102	-0.809474101593291	0.0320109320787974	1	protein_coding	GNAO1	8.5077596873812	4.53874267431417
ENSG00000087263	5051.56766002807	4763.11692967461	5340.01839038152	1.12111847540688	0.164938744557592	0.632119348031282	1	protein_coding	OGFOD1	36.5199543342367	39.0277236506229
ENSG00000087266	2862.2498545128	2904.48999725109	2820.00971177451	0.970913900355472	-0.0425847302806631	0.903796796925801	1	protein_coding	SH3BP2	10.109913893742	9.71986176302298
ENSG00000087269	3269.56612278995	3296.68864656143	3242.44359901848	0.983545595790633	-0.0239361595200536	0.945411193273608	1	protein_coding	NOP14	13.3798352277199	13.203173659452
ENSG00000087274	9420.2918927069	9681.63332417031	9158.95046124349	0.946012945809265	-0.0800681684822762	0.812002015346555	1	protein_coding	ADD1	39.0043617614966	36.8161849630432
ENSG00000087299	2650.77552865199	2955.05648977224	2346.49456753175	0.79406081597872	-0.332678589344166	0.346851440148633	1	protein_coding	L2HGDH	19.5396113655503	14.6397157740114
ENSG00000087301	1088.49633084182	1107.52951912165	1069.46314256198	0.965629470002882	-0.0504583885767068	0.896807061505437	1	protein_coding	TXNDC16	3.42906007200285	3.54709735101223
ENSG00000087302	12973.654558526	14265.9175363921	11681.39158066	0.818832125649189	-0.288360389441561	0.390709282074737	1	protein_coding	C14orf166	208.788237244948	168.748318366565
ENSG00000087303	109.670342145747	88.7996941834729	130.540990108021	1.47006125762443	0.5558762735852	0.435752688670133	1	protein_coding	NID2	1.32168766906277	1.97227283556409
ENSG00000087338	5683.78875668313	5024.58269588151	6342.99481748476	1.26239236199335	0.33616038157645	0.326571017043093	1	protein_coding	GMCL1	18.8299711995283	22.9474371743487
ENSG00000087365	28173.0595136054	27372.5057320555	28973.6132951554	1.05849327711437	0.0820121062802618	0.806823031220906	1	protein_coding	SF3B2	147.385090563074	161.039712816327
ENSG00000087448	3066.84862140634	2943.9565279993	3189.74071481338	1.08348770930429	0.115682788109649	0.743212088297856	1	protein_coding	KLHL42	10.0441084212932	10.2944587681996
ENSG00000087460	42278.9601827866	42068.8551194203	42489.0652461529	1.00998862758541	0.0143390484043007	0.966690063441023	1	protein_coding	GNAS	388.997846475313	395.709863180451
ENSG00000087470	8145.12606600391	9862.9326997949	6427.31943221292	0.651664127480722	-0.617799514587159	0.0690587393499755	1	protein_coding	DNM1L	51.9614372521149	36.4176376569865
ENSG00000087494	17661.7322492368	19022.8678206373	16300.5966778363	0.856894808476372	-0.222809983436411	0.505341911187416	1	protein_coding	PTHLH	231.923554372003	194.730011380221
ENSG00000087495	9.39279116088102	9.86663268705254	8.91894963470949	0.903950711210052	-0.145683984449807	1	1	protein_coding	PHACTR3	0.057352038304461	0.0515425673732835
ENSG00000087502	2769.00478610674	3079.62272744627	2458.3868447672	0.798275328616559	-0.325041670844225	0.356757392708908	1	protein_coding	ERGIC2	45.4050032390415	32.7904200208427
ENSG00000087510	4489.07433978477	4092.18590695504	4885.96277261449	1.19397380366086	0.255771183551495	0.459198509153982	1	protein_coding	TFAP2C	25.0457736802514	28.7725135129811
ENSG00000087586	2900.65708846781	3327.52187370847	2473.79230322715	0.743433821659645	-0.427723771456716	0.224334759071498	1	protein_coding	AURKA	22.870743264797	17.0150925998832
ENSG00000087589	26.5054202328869	22.1999235458682	30.8109169199055	1.3878839202417	0.472886908914169	0.756110698622177	1	protein_coding	CASS4	0.142491504913349	0.164755926375834
ENSG00000087842	3756.53990813415	4594.15084490884	2918.92897135947	0.635357668891995	-0.654359122106954	0.0602965126732315	1	protein_coding	PIR	54.5836364553775	34.4444538201486
[truncated: 55,774 more rows]
