# Supplementary material for: Co-activation of super-enhancer-driven CCAT1 by TP63 and SOX2 promotes squamous cancer progression
Source: Nat Commun. 2018 Sep 6;9:3619. doi: 10.1038/s41467-018-06081-9 (PMC6127298; doi:10.1038/s41467-018-06081-9)
Supplement: Supplementary file 10 — Supplementary Data 8 [file 41467_2018_6081_MOESM10_ESM.xls]

Ens_id	baseMean	baseMeanA	baseMeanB	foldChange	log2FoldChange	pval	padj	Biotype	Hugo_Symbol	140-scramble	140-shsox2-1
ENSG00000168314	1515.52852358931	2860.15996224185	170.897084936772	0.0597508835844339	-4.0648961422302	1.05283920985037e-19	3.39066867532311e-15	protein_coding	MOBP	20.1377377568486	1.52566343775267
ENSG00000180730	872.887211185634	1565.53869891336	180.235723457907	0.115126967850113	-3.11870227856349	5.71241011923849e-12	9.19840839450377e-08	protein_coding	SHISA2	8.76996572180024	1.00252312959745
ENSG00000089199	5116.0607172085	8833.19338395097	1398.92805046603	0.158371722395181	-2.65861333271559	1.12895270867752e-11	1.21193073276532e-07	protein_coding	CHGB	57.0810256647719	8.86707640052524
ENSG00000059804	13999.0307640176	23649.0575687425	4349.0039592926	0.183897558989445	-2.44302576498632	1.45736650610298e-10	1.17336220822616e-06	protein_coding	SLC2A3	101.631385438089	19.7912859345962
ENSG00000130600	409.579792171528	88.8780519902934	730.281532352762	8.21666897506392	3.0385536460813	4.2057904419525e-09	2.262850648725e-05	processed_transcript	H19	1.25709663295927	6.51267999995936
ENSG00000269751	117.846253156631	229.155459348467	6.53704696479455	0.0285266909345325	-5.13154378422267	4.21583725891941e-09	2.262850648725e-05	lincRNA	CTC-273B12.8	3.43488588648053	0.790959798654239
ENSG00000189001	311.941362610517	58.8950946923631	564.987630528672	9.59311863712706	3.26199989875817	5.47088442497244e-09	2.51699761294625e-05	protein_coding	SBSN	0.572222679800216	5.58838280703523
ENSG00000169469	5146.39597172332	1896.42204909409	8396.36989435254	4.42747957837941	2.14648565260368	2.26183051878306e-08	8.09358353971207e-05	protein_coding	SPRR1B	63.7514608379328	281.859095466133
ENSG00000267469	65.3200141133482	130.640028226696	0	0	-Inf	2.18826751292406e-08	8.09358353971207e-05	antisense	AC005944.2	5.01878308191241	0
ENSG00000169474	427.758902023411	110.294450060244	745.223353986578	6.756671379018	2.75631268916	4.70175105505826e-08	0.000128647675274043	protein_coding	SPRR1A	3.49693965756481	27.4995484248132
ENSG00000186832	25186.7947917667	9799.07293690573	40574.5166466276	4.14064849888136	2.04985673701244	4.19821215475134e-08	0.000128647675274043	protein_coding	KRT16	103.176074947597	418.262992222912
ENSG00000256586	65.3704696479455	0	130.740939295891	Inf	Inf	4.79357895757962e-08	0.000128647675274043	pseudogene	AC091171.1	0	1.5659653170094
ENSG00000242515	213.381483451181	36.4078767189154	390.355090183446	10.7217208297302	3.42246457095141	5.40510440643247e-08	0.000133901067237814	protein_coding	UGT1A10	0.289611787136624	3.079656878103
ENSG00000168398	377.236947476015	94.232151507781	660.241743444249	7.0065442938521	2.80870306629297	6.77464896346116e-08	0.000155841121334476	protein_coding	BDKRB2	0.382877075312272	2.35709772169779
ENSG00000265150	1092.8429657618	375.857786127626	1809.82814539598	4.8151939701508	2.26759391523139	9.26303430232618e-08	0.000198877346470943	misc_RNA	RN7SL2	43.6050030914783	212.854563133207
ENSG00000122406	49184.6071759754	78336.9008602639	20032.3134916868	0.255720015365685	-1.9673630092444	1.21169697365066e-07	0.000229545300214232	protein_coding	RPL5	1356.53426759793	345.423797394626
ENSG00000196139	3948.09574162251	6355.31612725773	1540.87535598729	0.242454556961931	-2.04421372527522	1.15664952352303e-07	0.000229545300214232	protein_coding	AKR1C3	87.9511856864409	20.7049860876758
ENSG00000243135	56.7534548853681	113.506909770736	0	0	-Inf	1.76123463462038e-07	0.000315114230044164	protein_coding	UGT1A3	0.779739419522327	0
ENSG00000124208	144.728878287878	269.846615681373	19.6111408943836	0.0726751411903565	-3.78239422060029	2.09329193002926e-07	0.00032475177469747	protein_coding	TMEM189-UBE2V1	1.57188421795054	0.113434665344246
ENSG00000124466	5030.42185672905	2032.41617683828	8028.42753661982	3.95018875962167	1.98192159406532	2.11761753412417e-07	0.00032475177469747	protein_coding	LYPD3	21.1982349907329	82.4739782922246
ENSG00000134760	400.676850312119	110.294450060244	691.059250563995	6.2655849880618	2.64744921345396	1.98987001100627e-07	0.00032475177469747	protein_coding	DSG1	0.34080966879849	2.11918668036231
ENSG00000133313	12854.7775884707	20344.5073465492	5365.0478303921	0.26370989176605	-1.92297640713512	2.81342256719505e-07	0.000411846698984166	protein_coding	CNDP2	184.806811183119	58.9578867586993
ENSG00000020577	3256.52549175344	5200.97227128741	1312.07871221948	0.252275659968995	-1.98692707579457	3.00591175477267e-07	0.000420892991575886	protein_coding	SAMD4A	15.8733077544359	4.67573133029989
ENSG00000173175	676.908747094771	1122.21925886539	231.59823532415	0.206375210097806	-2.27665841102971	4.74076835669694e-07	0.000636151853864271	protein_coding	ADCY5	2.84776121540074	1.08340124398892
ENSG00000173706	2338.7887484759	962.667093244263	3714.91040370753	3.85897724122676	1.94821853544017	7.62649945026974e-07	0.000982445659183748	protein_coding	HEG1	2.42562564088964	9.41225979526191
ENSG00000197903	4349.54260052448	1855.73089276119	6843.35430828778	3.68768679498857	1.88271612905764	8.50957539530768e-07	0.0010540418292534	protein_coding	HIST1H2BK	43.1266395868002	158.494886251492
ENSG00000267001	52.7633076444131	0	105.526615288826	Inf	Inf	9.27285677282075e-07	0.00110604574951367	protein_coding	AC006538.4	0	4.28351992387869
ENSG00000228589	47.1160757538905	94.232151507781	0	0	-Inf	2.00849188204809e-06	0.00231012432361996	pseudogene	SPCS2P4	2.78807076928589	0
ENSG00000176890	3650.76941884893	5656.07073027385	1645.468107424	0.290920709074006	-1.78130209712581	3.38861916651862e-06	0.00365561775958407	protein_coding	TYMS	72.7127636061369	23.4486459376781
ENSG00000244398	4154.39836140039	6427.06106079206	1881.73566200872	0.29278322458894	-1.77209520006209	3.40532627814073e-06	0.00365561775958407	pseudogene	RP11-466H18.1	635.973128133731	188.601412092295
ENSG00000148053	18715.6287578221	28594.103883094	8837.15363255011	0.309055099914321	-1.69406402282059	4.79958487745104e-06	0.0046886251052643	protein_coding	NTRK2	83.5580820262037	30.9377691112214
ENSG00000153294	133.181319713229	23.5580378769452	242.804601549512	10.306656386996	3.36550447451203	4.80436666585071e-06	0.0046886251052643	protein_coding	GPR115	0.118639503847624	1.22688480164303
ENSG00000258486	1339.44429546926	573.959468274666	2104.92912266384	3.66738287111336	1.87475088983532	4.74940904694858e-06	0.0046886251052643	antisense	RN7SL1	65.1875084283864	245.474738457947
ENSG00000244122	691.427286320648	1108.29860011992	274.555972521371	0.247727437796693	-2.01317442742945	6.3269911954187e-06	0.00599296327789586	protein_coding	UGT1A7	7.74618748766233	1.93478991261667
ENSG00000124225	3499.54714311437	5372.30345584701	1626.79083038173	0.302810673997052	-1.72351203404456	6.93412449490826e-06	0.00603549944212217	protein_coding	PMEPA1	26.5333222636668	9.10942323024752
ENSG00000165757	405.06946265185	668.191619782447	141.947305521253	0.212435028094888	-2.23490642529779	6.82157028692553e-06	0.00603549944212217	protein_coding	KIAA1462	1.10647990002115	0.233204620972942
ENSG00000242512	3583.94288817035	5501.87266417021	1666.0131121705	0.302808373414393	-1.72352299485964	6.79682575210269e-06	0.00603549944212217	lincRNA	RP11-416O18.1	13.6115202952139	4.27130435945862
ENSG00000165194	611.439362676251	981.941851507218	240.936873845285	0.245367761314442	-2.02698238805093	8.40210875199222e-06	0.00712078716731341	protein_coding	PCDH19	1.6802214931899	0.412400239008048
ENSG00000137674	61.8404483165675	3.21245971049253	120.468436922642	37.500372854224	5.22883303482297	9.0825856811964e-06	0.00750011979135718	protein_coding	MMP20	0.0271154001209775	1.07392550379683
ENSG00000083067	112.672759208645	206.66824137502	18.6772770422701	0.090373232568319	-3.46796066225985	9.46272382203457e-06	0.00761867551721558	protein_coding	TRPM3	0.633925998803051	0.0670381128664388
ENSG00000204386	2670.35090861886	4088.3903915535	1252.31142568421	0.306309159778737	-1.7069395853786	1.07952164056163e-05	0.00847951083763109	protein_coding	NEU1	32.3038703698345	9.56407800851426
ENSG00000131389	16811.5211622592	25396.6356512505	8226.40667326788	0.323917182820348	-1.62630309414485	1.10659166798527e-05	0.00848518682558705	protein_coding	SLC6A6	71.4032957642003	22.9550345069259
ENSG00000128510	1629.48911531053	743.149013027273	2515.82921759379	3.38536306109776	1.75931056300491	1.16467676095763e-05	0.0087228872294513	protein_coding	CPA4	7.07820919718773	20.3052188851295
ENSG00000134748	2052.24355042346	3148.21051628268	956.276584564231	0.303752426852755	-1.71903215960286	1.27964825351278e-05	0.00913439852364557	protein_coding	PRPF38A	29.8198334314736	9.02328553805472
ENSG00000185479	1086.34276229864	478.656496863388	1694.0290277339	3.53913305018273	1.82339599946607	1.2775649421479e-05	0.00913439852364557	protein_coding	KRT6B	3.41593947295751	12.0078000663019
ENSG00000261093	42.0238733451078	0	84.0477466902156	Inf	Inf	1.30471147985622e-05	0.00913439852364557	antisense	CTD-3126B10.1	0	0.754835851548443
ENSG00000180438	806.825535922843	342.662369119204	1270.98870272648	3.70915751850282	1.8910915367375	1.35467913314645e-05	0.00928243435808113	protein_coding	TPRXL	3.3143985150922	10.6509360413717
ENSG00000259132	39.6203364294079	79.2406728588158	0	0	-Inf	1.42767939035717e-05	0.00957883640967766	protein_coding	RP11-298I3.5	1.79986055260453	0
ENSG00000064726	3380.12589536682	5118.5191387181	1641.73265201554	0.320743677521289	-1.64050726760384	1.83622422211081e-05	0.012068490014914	protein_coding	BTBD1	28.0999486045986	10.9194168697494
ENSG00000188613	906.519522634956	1412.41145271322	400.627592556694	0.283647935441968	-1.81782673163113	2.00615582374271e-05	0.0129216496607268	protein_coding	NANOS1	8.46042291132055	1.46477383049274
ENSG00000212928	40.1561456408808	0	80.3122912817616	Inf	Inf	2.09133355090883e-05	0.013206156275886	protein_coding	AL391152.1	0	0.976041304239457
ENSG00000182004	2821.74177492885	4272.57141495507	1370.91213490263	0.320863480503589	-1.63996849814563	2.15524037698442e-05	0.0133479839116891	protein_coding	SNRPE	114.662460963369	34.5673017932641
ENSG00000166670	698.024389654588	298.758753075806	1097.29002623337	3.67282971607178	1.87689200974404	2.33728516600254e-05	0.0140419742708225	protein_coding	MMP10	2.83657506053817	10.3528991287226
ENSG00000258677	39.689213714824	0	79.3784274296481	Inf	Inf	2.35449964485146e-05	0.0140419742708225	protein_coding	RP11-463D19.2	0	1.97307851241691
ENSG00000122035	661.967324720679	1041.90776610308	282.026883338279	0.270683156910434	-1.88532297533516	2.44934754349978e-05	0.0140859352925733	protein_coding	RASL11A	17.9025452070756	5.71465550942755
ENSG00000189334	3902.27747987429	1929.61746610252	5874.93749364607	3.04461251872497	1.60625863112508	2.43353271435012e-05	0.0140859352925733	protein_coding	S100A14	34.0476296791657	103.46882557315
ENSG00000144827	2190.06856237023	3317.40006103529	1062.73706370517	0.320352397706749	-1.64226830636212	2.72194522770741e-05	0.0153789905365468	protein_coding	ABHD10	28.221004193751	9.63796150696108
ENSG00000080573	7446.79219711557	3762.86114089025	11130.7232533409	2.95804783556469	1.56464538292175	2.79745916711531e-05	0.0155331331856808	protein_coding	COL5A3	9.57384044513535	28.2376144751223
ENSG00000132196	2098.51946811822	3178.19347358061	1018.84546265584	0.320573769698163	-1.64127171017633	2.8887460176256e-05	0.015768146694514	protein_coding	HSD17B7	47.3215016845284	14.9961177011645
ENSG00000181625	1055.02149835237	1624.43379360572	485.609203099023	0.298940593953741	-1.74206927709771	3.02619816854574e-05	0.0162431186696692	protein_coding	SLX1B	24.6416537933725	7.47252863473917
ENSG00000137547	1541.48007968651	2338.67066923856	744.289490134465	0.318253228179748	-1.65175294680851	3.87933604249771e-05	0.0204809864342031	protein_coding	MRPL15	36.7919631729436	12.1821257599041
ENSG00000104327	1246.44356924593	1894.2804092871	598.606729204758	0.316007453949249	-1.66196950595085	4.90106960679464e-05	0.0250538010614002	protein_coding	CALB1	36.7851552575222	15.0063889551535
ENSG00000105675	3040.57587340837	4540.27639082945	1540.87535598729	0.339379197068174	-1.55902996019651	4.8605401876545e-05	0.0250538010614002	protein_coding	ATP4A	25.1379244383422	9.08512925711477
ENSG00000091129	1046.70402271959	1596.59247611479	496.815569324386	0.311172435519273	-1.68421382666138	5.41762192227754e-05	0.0268422329241459	protein_coding	NRCAM	5.36286971556396	1.68465152241854
ENSG00000172548	239.068746881334	80.3114927623133	397.826001000354	4.9535376235347	2.30845920985083	5.36680653777228e-05	0.0268422329241459	protein_coding	NIPAL4	0.415451141054356	2.00915866617419
ENSG00000064042	3867.63086735661	5739.59468274666	1995.66705196656	0.347701738933862	-1.52407781256446	5.96813239110697e-05	0.0270709441768451	protein_coding	LIMCH1	22.1554982116623	7.81513963261256
ENSG00000128050	22540.2329920949	33164.3632312214	11916.1027529683	0.359304433795079	-1.4767213566675	5.90441163706842e-05	0.0270709441768451	protein_coding	PAICS	238.704514518425	82.7375245254917
ENSG00000167768	93.4796917446172	16.0622985524627	170.897084936772	10.6396406702682	3.41137752279639	5.64425431718342e-05	0.0270709441768451	protein_coding	KRT1	0.106128054061226	1.19774476624832
ENSG00000186204	157.760520478522	42.8327961399005	272.688244817144	6.36634236827523	2.67046474411352	5.79962120663386e-05	0.0270709441768451	protein_coding	CYP4F12	0.401500684491161	2.79873430560629
ENSG00000204291	165.765643468007	284.838094330338	46.6931926056753	0.16392888990306	-2.6088579656056	5.60509962190102e-05	0.0270709441768451	protein_coding	COL15A1	1.17319290930591	0.242940053963813
ENSG00000242616	1465.62606535094	2211.24310072236	720.009029979514	0.325612787551176	-1.6187707362709	5.8360536825681e-05	0.0270709441768451	protein_coding	GNG10	25.2449882308035	8.17175260840085
ENSG00000041982	9227.54683841905	4856.16826236121	13598.9254144769	2.80034065538427	1.48560233857727	6.2914687019026e-05	0.0274132161892572	protein_coding	TNC	12.2508535505799	33.0989263262375
ENSG00000076356	1212.3951620637	587.880127020134	1836.91019710727	3.12463393926626	1.6436871833942	6.2454572866181e-05	0.0274132161892572	protein_coding	PLXNA2	1.4154873420001	3.16410759584293
ENSG00000122574	231.969864418319	385.495165259104	78.4445635775346	0.203490395332998	-2.29696739343005	6.29895357244227e-05	0.0274132161892572	protein_coding	WIPF3	1.55086213060347	0.322209762140769
ENSG00000183840	134.73148579657	33.1954170084229	236.267554584717	7.11747511786846	2.8313655444283	6.47295959347845e-05	0.0274291662773649	protein_coding	GPR39	0.191367803906521	1.35247365388146
ENSG00000257622	71.0545450401058	8.56655922798009	133.542530852231	15.5888177853315	3.96243961689926	6.40912422628213e-05	0.0274291662773649	processed_transcript	RP11-44N21.4	0.355348534575673	5.5412332482551
ENSG00000187837	2343.58141175489	1198.24747201372	3488.91535149606	2.91168179610908	1.54185269885414	7.34970098042095e-05	0.0307398857239554	protein_coding	HIST1H1C	32.2235818170001	93.5672480606345
ENSG00000225108	35.0198944542565	0	70.039788908513	Inf	Inf	7.80182142531084e-05	0.0322125203848892	pseudogene	ZBTB45P1	0	0.816640189255743
ENSG00000163694	1365.23649976818	2050.62011519773	679.852884338633	0.33153526550337	-1.59276575649275	8.38538911347728e-05	0.0341837286581691	protein_coding	RBM47	8.43517110132263	3.08409853054208
ENSG00000167508	11991.2786542201	17560.3755974557	6422.18171098459	0.36572006534502	-1.45118831212491	8.597434283373e-05	0.0346100463870034	protein_coding	MVD	237.546120840672	83.1288787896413
ENSG00000229944	591.249561571726	914.480197586875	268.018925556576	0.293083356275864	-1.77061705282393	9.4168662167551e-05	0.0374407625321726	pseudogene	AC004797.1	11.9022743506988	3.46898594204144
ENSG00000243236	87.1785156017806	158.481345717632	15.8756854859296	0.100173843262383	-3.31942224425774	0.000111507707785014	0.0437939723075169	pseudogene	RP1-214M20.2	6.25689925028648	0.659171135548249
ENSG00000087128	165.243845549218	50.328535464383	280.159155634052	5.56660655926135	2.47679811893911	0.0001292463778775	0.0479427739022111	protein_coding	TMPRSS11E	0.544443703434747	2.13372077172336
ENSG00000140057	1551.9644228936	2305.47525223014	798.453593557048	0.346329284074806	-1.52978371427311	0.000129911489398262	0.0479427739022111	protein_coding	AK7	15.9531128063623	6.59377751118211
ENSG00000165794	371.334624493267	155.268886007139	587.400362979396	3.78311700486076	1.91957539698522	0.000128759688850883	0.0479427739022111	protein_coding	SLC39A2	2.00341809580995	7.5797988250175
ENSG00000176485	4887.26004364111	7139.15629661791	2635.36379066432	0.369142190081031	-1.4377514590589	0.000131003387778127	0.0479427739022111	protein_coding	PLA2G16	102.864134405972	39.8045834294335
ENSG00000176532	3042.59337067749	4469.60227719861	1615.58446415637	0.36146045306943	-1.46809028251488	0.000125523967121499	0.0479427739022111	protein_coding	PRR15	55.8840499569725	20.77306672657
ENSG00000265590	213.037496283824	352.299748250681	73.775244316967	0.209410437229356	-2.25559474543727	0.000123846598772704	0.0479427739022111	protein_coding	AP000275.65	7.05220548206529	1.48932312215163
ENSG00000154127	1674.79154943465	2481.08971640373	868.493382465561	0.350045134089071	-1.51438714274856	0.000137466989907768	0.0497429708986478	protein_coding	UBASH3B	9.25842861161589	5.94161237438052
ENSG00000072501	4828.86912363617	7043.85332520663	2613.88492206571	0.37108735820944	-1.43016924114162	0.000142482587476676	0.0509850192187372	protein_coding	SMC1A	25.9403009550262	12.0410558147106
ENSG00000074696	12288.2834041744	17823.7972937161	6752.76951463277	0.378862562413314	-1.40025350898409	0.000147400234524751	0.052165104976589	protein_coding	PTPLAD1	90.1366725487501	35.1329254446145
ENSG00000175040	856.153744409211	1289.267163811	423.040325007419	0.328124640789683	-1.6076841565926	0.0001638290404341	0.0573490679041326	protein_coding	CHST2	5.78814452129498	1.88537786954749
ENSG00000169213	1365.99616480755	2025.99125741729	706.001072197811	0.348471924354606	-1.52088566899745	0.000167427121350919	0.0576352210006061	protein_coding	RAB3B	2.40735309304038	0.832211531242768
ENSG00000259414	30.5183672496791	61.0367344993581	0	0	-Inf	0.000168225765379816	0.0576352210006061	pseudogene	HERC2P7	1.65919571370765	0
ENSG00000168672	4959.54078638692	7203.40549082776	2715.67608194608	0.376998918831378	-1.40736770879089	0.000178034954495405	0.0603538495739425	protein_coding	FAM84B	28.1501195341616	9.00660174728303
ENSG00000223813	360.811042226205	567.534548853681	154.087535598729	0.271503357654539	-1.88095805508388	0.000182841633223867	0.061337654145569	antisense	AC007255.8	8.83387278171778	2.48757236112353
ENSG00000099250	1124.25715558278	575.030288178164	1673.4840229874	2.91025369861718	1.54114492419306	0.00018705698109617	0.0621048461464141	protein_coding	NRP1	2.69623764107874	8.86749149416382
ENSG00000113273	567.69152369478	867.364121832984	268.018925556576	0.309003933653812	-1.69430289097543	0.000199189195918678	0.0654580413730715	protein_coding	ARSB	2.96709776214104	1.53210274179965
ENSG00000260415	31.2844390458025	0	62.568878091605	Inf	Inf	0.000206934239688491	0.0673163352441196	protein_coding	AC068987.1	0	0.349588693940488
ENSG00000121578	2458.26048896038	3582.96339710267	1333.55758081809	0.372194028522997	-1.42587318588838	0.000224584597137832	0.0723274695082387	protein_coding	B4GALT4	27.2131595289074	9.91588111826678
ENSG00000273266	352.244482998225	550.401430397721	154.087535598729	0.279954824040673	-1.83673405482719	0.000273621618250038	0.0872473684726979	protein_coding	HOXC4	5.54763404991343	1.54352933249693
ENSG00000164985	4444.92973269771	6406.71548262561	2483.14398276981	0.38758455709542	-1.36741700567642	0.000279496160099783	0.088246802313858	protein_coding	PSIP1	44.3442783716619	20.9723808501624
ENSG00000118322	162.647688069953	53.5409951748756	271.75438096503	5.0756318607345	2.34358743325443	0.000286771360440782	0.0896647734271397	protein_coding	ATP10B	0.280712555483789	0.96924787280749
ENSG00000260272	28.3767274426841	56.7534548853681	0	0	-Inf	0.000304855926477811	0.0944027414636337	protein_coding	RP11-20I23.1	0.482283009815167	0
ENSG00000070669	5121.08602002932	7356.5327370279	2885.63930303074	0.392255347210832	-1.35013498079286	0.000312912152109707	0.095224812536086	protein_coding	ASNS	75.8753830121419	33.8467400218323
ENSG00000147874	3943.50450122218	5677.48712834381	2209.52187410056	0.389172502579518	-1.3615183164066	0.000313424316995036	0.095224812536086	protein_coding	HAUS6	17.6871030835164	7.77793436647425
ENSG00000049283	2775.85906495452	1539.83902122942	4011.87910867963	2.60538864996193	1.38149859766698	0.000317780332524671	0.0956459402706266	protein_coding	EPN3	11.6080376195685	32.8618154871285
ENSG00000137745	124.129007548649	35.3370568154179	212.92095828188	6.02542988778228	2.59106417492716	0.000323584632514565	0.0964911397234404	protein_coding	MMP13	0.233188539700128	1.37367209066221
ENSG00000136689	1494.38360486145	806.327387333626	2182.43982238927	2.70664231014921	1.43650424423177	0.00033187007992271	0.0973798343526755	protein_coding	IL1RN	8.14922004442696	21.1372534779361
ENSG00000188428	747.471531701245	1115.79433944441	379.148723958084	0.33980161984589	-1.55723536497246	0.000332612382511855	0.0973798343526755	protein_coding	BLOC1S5	6.84262029748875	2.27845392682236
ENSG00000187773	758.235794508125	1130.78581809337	385.685770922878	0.341077651268378	-1.55182786781814	0.000338392257651428	0.0981794834023807	protein_coding	FAM69C	10.2129813659379	3.54025485431222
ENSG00000184040	27.8413174909353	55.6826349818706	0	0	-Inf	0.000354013201350341	0.100893762384847	protein_coding	TMEM236	0.15840602459191	0
ENSG00000215298	27.8413174909353	55.6826349818706	0	0	-Inf	0.000354013201350341	0.100893762384847	protein_coding	FP15737	0.316879102393921	0
ENSG00000170477	95.2913556769395	22.4872179734477	168.095493380431	7.47515737957953	2.90210395367178	0.000357827133652038	0.101086165256701	protein_coding	KRT4	0.29506669699671	1.22748649743143
ENSG00000131069	7089.99342882568	10128.885467183	4051.10139046839	0.399955296522381	-1.32208933761135	0.000371571619482321	0.104056208742853	protein_coding	ACSS2	102.191926313398	44.7265101513862
ENSG00000058085	11728.4310589024	6747.23621193782	16709.625905867	2.47651414312468	1.308310860083	0.000382100452561428	0.106082285127076	protein_coding	LAMC2	20.8451117663381	51.8330868313831
ENSG00000215033	1207.82515683343	647.846041615994	1767.80427205087	2.72874133434734	1.44823564366262	0.000390450357229959	0.107473963714452	protein_coding	AL603965.1	5.42569119936159	14.7090419497773
ENSG00000144485	967.040067452832	1424.19047165169	509.889663253975	0.358020695548283	-1.48188510934783	0.000398963927086866	0.108886722642648	protein_coding	HES6	16.7610404856901	6.14223153351964
ENSG00000262880	27.3059075391865	54.6118150783731	0	0	-Inf	0.000411239541850315	0.111293860884785	processed_transcript	RP11-104H15.7	0.456103866842363	0
ENSG00000110435	1023.93688514634	1503.43114451051	544.442625782174	0.362133395845964	-1.4654068669832	0.000421036195561487	0.112061741140973	protein_coding	PDHX	11.7032189806	4.17728147893896
ENSG00000215837	101.099972866697	25.6996776839403	176.500268049453	6.86780084248869	2.77984820362078	0.000420747310915203	0.112061741140973	pseudogene	SDHAP2	0.211585757262628	1.44363829452023
ENSG00000158406	188.889182462398	69.6032937273382	308.175071197457	4.42759321713557	2.14652268133823	0.000427909066561977	0.112957471218266	protein_coding	HIST1H4H	1.21598145832661	6.26856910463216
ENSG00000138413	6814.13837011478	9706.98242520494	3921.29431502461	0.403966355686672	-1.30769295167564	0.000433067222551242	0.113078887762614	protein_coding	IDH1	67.99861814668	28.9233878773659
ENSG00000184602	3561.84005700108	2023.8496176103	5099.83049639186	2.5198663240669	1.3333472024867	0.000435391463516972	0.113078887762614	protein_coding	SNN	9.70530420898885	24.2791873010344
ENSG00000269996	528.152079544852	796.690008202148	259.614150887555	0.325865955659986	-1.61764945826366	0.000440485803137901	0.113486762320449	lincRNA	RP11-343N15.5	10.3961536312413	3.36896213862509
ENSG00000260808	392.954460341673	602.871605669099	183.037315014247	0.303609115594527	-1.71971298784415	0.000452111040352685	0.11555742900443	lincRNA	CTD-2007L18.5	24.9314066753517	7.74633960187854
ENSG00000052802	6952.10033811293	9878.31360976454	4025.88706646133	0.407548011280165	-1.29495806853576	0.000487868424591425	0.122748457921616	protein_coding	MSMO1	80.2071474729141	32.4672170096334
ENSG00000116406	1846.59046443975	2663.12909999831	1030.0518288812	0.386782536709111	-1.37040543650466	0.000485620881976	0.122748457921616	protein_coding	EDEM3	6.05150417926836	2.77324078445018
ENSG00000258488	28.0159155634052	0	56.0318311268104	Inf	Inf	0.000492084652134024	0.122849505596715	pseudogene	RP11-467L19.8	0	1.4946335924505
ENSG00000143494	237.025223325464	376.928606031124	97.1218406198047	0.2576664096749	-1.95642362037534	0.000502809094573842	0.124561283775004	protein_coding	VASH2	2.299320241297	0.671437726246865
ENSG00000137075	5029.40270874049	2907.27603799574	7151.52937948524	2.45987284524088	1.29858374227931	0.000522720771135305	0.125709354170901	protein_coding	RNF38	9.6461013898646	23.4085140837806
ENSG00000165943	3285.63344378924	4692.33281712609	1878.93407045238	0.400426428320394	-1.32039089906383	0.000512646715268944	0.125709354170901	protein_coding	MOAP1	30.9877206851027	12.2313586756103
ENSG00000172243	200.107962941547	77.0990330518208	323.116892831273	4.19093314197722	2.06727150631528	0.000526960497223152	0.125709354170901	protein_coding	CLEC7A	0.9217452238925	3.56285840561809
ENSG00000173338	362.282312328688	167.047904945612	557.516719711763	3.33746609928022	1.73875318252343	0.000517036291383325	0.125709354170901	protein_coding	KCNK7	3.2136577877219	9.8613026633367
ENSG00000180530	3541.57261349838	5051.05748479776	2032.08774219899	0.402309367556199	-1.31362276415839	0.000525580045623089	0.125709354170901	protein_coding	NRIP1	10.4790057865179	4.10516187025996
ENSG00000092295	3808.85866161944	2191.96834245941	5425.74898077947	2.47528619628317	1.30759534138935	0.000538706431394213	0.126635333014968	protein_coding	TGM1	26.1772013904397	49.8760948238767
ENSG00000156675	6314.81753568488	8959.55013256368	3670.08493880608	0.409628260850629	-1.28761284248263	0.000538327496620701	0.126635333014968	protein_coding	RAB11FIP1	22.620438273651	10.0183226050372
ENSG00000091986	319.218854344413	143.489867068667	494.947841620159	3.44935744754229	1.78632763911366	0.000553065138389118	0.129068570882765	protein_coding	CCDC80	0.735267449486787	1.94320536253631
ENSG00000134375	2597.287269365	3712.53260542587	1482.04193330414	0.399199708344145	-1.32481742824678	0.000566553504227415	0.131265148227654	protein_coding	TIMM17A	37.4781011998484	15.3788262693561
ENSG00000180573	2027.12010018897	1148.98975645283	2905.25044392512	2.52852597476085	1.33829659889873	0.000604391352474044	0.139031596474476	protein_coding	HIST1H2AC	12.7892186069823	29.7544388435266
ENSG00000050438	710.00524933262	1048.33268552406	371.677813141176	0.354541853243251	-1.49597214893918	0.000609431694485965	0.139196792346954	protein_coding	SLC4A8	5.75559189197834	2.52556675918353
ENSG00000112972	51342.1681654637	72216.0942918722	30468.2420390553	0.421903764497611	-1.24501413461665	0.000629480188766748	0.142763447036853	protein_coding	HMGCS1	376.083928296799	167.321267107465
ENSG00000261771	25.6996776839403	51.3993553678805	0	0	-Inf	0.000645994463539364	0.145484277610386	processed_transcript	DYX1C1-CCPG1	0.175220952229843	0
ENSG00000154153	1821.22076263049	2609.58810482344	1032.85342043754	0.39579174143554	-1.33718658536776	0.000665154311189857	0.147786351918266	protein_coding	FAM134B	14.9443000408474	7.37106217226951
ENSG00000197632	138.354813661215	46.045255850393	230.664371472036	5.0095143834469	2.32467075700345	0.000665394225373343	0.147786351918266	protein_coding	SERPINB2	0.39825388282857	2.03878074435051
ENSG00000090905	5229.578750448	3065.75738371338	7393.40011718263	2.41160639666386	1.26999446116894	0.000677581124112613	0.148445578925488	protein_coding	TNRC6A	11.6487275121119	23.3011930441522
ENSG00000133328	191.552620188182	308.396132207283	74.7091081690805	0.242250470634522	-2.04542862643408	0.000676273620721674	0.148445578925488	protein_coding	HRASLS2	8.14794583846814	1.96823482322464
ENSG00000134755	9997.07029069174	5915.20914692025	14078.9314344632	2.38012403023711	1.25103675552717	0.000689138649882871	0.149957501482958	protein_coding	DSC2	18.502976829323	43.6492779523909
ENSG00000099194	222632.312045071	312284.279276883	132980.344813259	0.425831057269949	-1.23164692073039	0.000697630576670075	0.150134821696206	protein_coding	SCD	906.017882997437	382.871146230012
ENSG00000130294	1302.38209383947	1878.21811073463	726.546076944308	0.386827319357565	-1.37023840733767	0.000699277231933887	0.150134821696206	protein_coding	KIF1A	4.41019577358709	1.60101849383974
ENSG00000255990	26.6151197852349	0	53.2302395704699	Inf	Inf	0.00071593804214532	0.152693938061523	pseudogene	AC034102.1	0	0.345347701952661
ENSG00000131885	896.313882647333	486.15223618787	1306.4755291068	2.68737945000816	1.42620003999471	0.000730435375747974	0.153749485463814	pseudogene	KRT17P1	13.439121664033	36.5977047369882
ENSG00000137752	239.971375469117	101.727890832264	378.21486010597	3.7179072230014	1.89449076956191	0.000728156885740092	0.153749485463814	protein_coding	CASP1	1.38317848186711	5.40327700683358
ENSG00000170248	9578.79871058221	13466.6311063847	5690.96631477971	0.422597624440871	-1.24264343745125	0.00075227342499582	0.157317958779158	protein_coding	PDCD6IP	124.761290460265	71.347675458447
ENSG00000104140	1302.74889461461	730.299174185303	1875.19861504392	2.56771290633846	1.36048390504747	0.000767203137840554	0.159405013252613	protein_coding	RHOV	7.1735910656294	18.3054034231077
ENSG00000135535	9663.82957887996	13576.9255564449	5750.73360131497	0.423566703478396	-1.23933891116294	0.000775124603107523	0.160018511814601	protein_coding	CD164	75.5117024391286	45.3953444052414
ENSG00000077312	6928.26878739295	9746.60276163435	4109.93481315154	0.421678703202055	-1.24578393445278	0.000783500071827064	0.160717323650895	protein_coding	SNRPA	120.622813670777	52.3605089245693
ENSG00000134762	60071.6774327319	36098.4097668046	84044.9450986593	2.32821738247166	1.21922576699723	0.000804421121112184	0.163964444338088	protein_coding	DSC3	94.8821137229896	230.119984092463
ENSG00000165209	14953.4467889514	20954.8746915428	8952.01888636008	0.427204601226894	-1.22700090916463	0.000817190466923081	0.165519616272062	protein_coding	STRBP	111.265129601679	48.5049876597366
ENSG00000106615	5109.86803806962	7188.41401217879	3031.32206396044	0.42169553100652	-1.2457263624069	0.000856631631834234	0.172423885645134	protein_coding	RHEB	94.8640687080544	38.9031851031393
ENSG00000213639	24313.8791314996	33993.1778365285	14634.5804264708	0.430515219755203	-1.21586385360154	0.000868421084295606	0.173711186458012	protein_coding	PPP1CB	173.62028560976	87.2062007513433
ENSG00000060558	450.56328235802	225.942999637975	675.183565078065	2.98829158752385	1.5793209283648	0.000883209937437276	0.174501693467285	protein_coding	GNA15	1.7349694717351	5.15014676154733
ENSG00000119508	388.191834547839	586.809307116636	189.574361979042	0.323059569233045	-1.63012788565448	0.000881741667807035	0.174501693467285	protein_coding	NR4A3	2.08277224499658	0.665369022562642
ENSG00000236901	1198.59946297672	1722.9492247275	674.249701225952	0.391334632239434	-1.35352530371541	0.000890804297406888	0.174928978036517	sense_intronic	MIR600HG	5.6781495748682	1.99114795359348
ENSG00000138760	8821.32858861048	12355.1200465543	5287.53713066667	0.427963233925947	-1.22444123403444	0.000908338943503769	0.177291246518418	protein_coding	SCARB2	50.2397246441275	27.3736968321206
ENSG00000166401	282.306403678355	128.498388419701	436.114418937008	3.39392909358965	1.76295642422201	0.000949187345536099	0.183045380017905	protein_coding	SERPINB8	1.34152310045595	4.41259479761453
ENSG00000256889	470.228091465964	701.38703679087	239.069146141058	0.340851959903474	-1.55278281630394	0.000945674242397627	0.183045380017905	pseudogene	AC093847.1	244.243516730653	85.5088637170833
ENSG00000136982	1716.68487348513	2442.54019987782	990.829547092431	0.405655369415002	-1.3016735102765	0.000960599010516203	0.184143399605204	protein_coding	DSCC1	17.3262403831713	8.11682432266752
ENSG00000132010	102.774680747635	29.9829572979303	175.566404197339	5.8555399473373	2.5498022097409	0.000971436130546124	0.185118938368272	protein_coding	ZNF20	1.36729152226577	2.63412991079983
ENSG00000260570	24.093447828694	48.186895657388	0	0	-Inf	0.00101796372043953	0.192844244804442	antisense	RP11-24N18.1	5.67113467759745	0
ENSG00000163207	67.6614797601118	13.9206587454676	121.402300774756	8.72101694284278	3.12449637500823	0.00104417379669183	0.196652731710295	protein_coding	IVL	0.105814608873202	0.91666487301208
ENSG00000117143	2269.26077599307	3204.96397116805	1333.55758081809	0.416091286146993	-1.26502801934813	0.00106847265080774	0.199475730512242	protein_coding	UAP1	27.1618994064736	9.92147037974684
ENSG00000137975	5588.73510358299	3359.16203727169	7818.30816989428	2.32745788477781	1.21875506253297	0.00107155104420487	0.199475730512242	protein_coding	CLCA2	13.4130734928752	31.5043248692585
ENSG00000134757	21789.9287538151	13261.0336849132	30318.8238227171	2.28630923826174	1.19302055068007	0.00108764117971546	0.201307380418026	protein_coding	DSG3	37.3021474845536	84.6329469478394
ENSG00000203618	477.17600658491	707.811956211855	246.540056957966	0.348312930848789	-1.52154406202837	0.00114539355484716	0.210785139622016	protein_coding	GP1BB	7.71802034420611	2.67219601662732
ENSG00000010030	90.2920605416992	24.6288577804428	155.955263302956	6.33221664980324	2.66271061653791	0.00115560943404782	0.211456828542671	protein_coding	ETV7	0.333958976522149	2.08672732097603
ENSG00000164825	134.220904352396	47.1160757538905	221.325732950901	4.69745685330395	2.23187991038183	0.00116756105477723	0.212436744458195	protein_coding	DEFB1	2.31763739502021	10.9078409889775
ENSG00000163412	450.965747456796	670.333259589442	231.59823532415	0.345497156841056	-1.53325425642487	0.00119841616415099	0.216339325449472	protein_coding	EIF4E3	2.92737726006833	1.05105403823882
ENSG00000188508	1433.78817526112	829.885425210571	2037.69092531167	2.45538825410103	1.29595116628288	0.00120244493884352	0.216339325449472	protein_coding	KRTDAP	40.089173124817	97.9746765335832
ENSG00000130475	1232.00672081898	1756.14464173592	707.868799902038	0.403081148943587	-1.31085778121349	0.00123569694814766	0.219865305055775	protein_coding	FCHO1	14.5974491858655	5.70250358502963
ENSG00000138078	3665.10374056662	5128.15651784958	2202.05096328365	0.429404008169206	-1.21959243713537	0.00123521649062519	0.219865305055775	protein_coding	PREPL	21.5468703106837	9.48667737202098
ENSG00000129270	139.095657690039	50.328535464383	227.862779915696	4.52750666819923	2.17871676600612	0.00128914465926098	0.228114855777471	protein_coding	MMP28	0.860997403413732	3.428463884004
ENSG00000125247	3823.20585265415	5336.9663990316	2309.4453062767	0.432726221903094	-1.2084735485132	0.00134119877982095	0.236028998383244	protein_coding	TMTC4	37.0196672266984	16.467389323651
ENSG00000267645	23.0226279251965	46.045255850393	0	0	-Inf	0.00138091410683721	0.241697493536371	protein_coding	POLR2J2	0.486234619700536	0
ENSG00000198074	77.3425084097068	19.2747582629552	135.410258556458	7.02526364840113	2.81255236869349	0.00142528893452816	0.248115838575565	protein_coding	AKR1B10	0.292544892095714	1.51775234304259
ENSG00000117620	2602.03788016477	3640.78767189154	1563.28808843801	0.429381834185848	-1.21966693835385	0.00146347010175407	0.253392766811774	protein_coding	SLC35A3	18.5484392097821	10.3964727302914
ENSG00000205413	1135.46312254842	655.341780940477	1615.58446415637	2.46525478939837	1.3017367599523	0.00147373663473944	0.253627311146302	protein_coding	SAMD9	1.49776235715463	3.71064514648862
ENSG00000273167	142.263669362966	231.297099155462	53.2302395704699	0.230137947102796	-2.11942920787786	0.00148057551608461	0.253627311146302	protein_coding	RP11-307N16.6	0.873974784104483	0.199638325194853
ENSG00000078295	163.860673002418	262.35087635689	65.3704696479455	0.249171912652651	-2.00478664193674	0.00151541155259684	0.255404582222719	protein_coding	ADCY2	1.69423904602654	0.243950299898016
ENSG00000111897	5660.95023752585	7854.46399215425	3467.43648289745	0.441460612253241	-1.17964337058514	0.00152287387444994	0.255404582222719	protein_coding	SERINC1	39.8890227669565	17.4830862653209
ENSG00000113657	3159.42005798467	4405.35308298876	1913.48703298058	0.434354976078874	-1.20305352939282	0.00153060345812715	0.255404582222719	protein_coding	DPYSL3	12.9061549906047	6.49886498562956
ENSG00000152128	278.395152418258	425.115501688512	131.674803148004	0.309738888901973	-1.6908755646233	0.00150059018627087	0.255404582222719	protein_coding	TMEM163	3.65195645376023	1.12477247468058
ENSG00000186297	262.482224170967	402.628283715064	122.336164626869	0.303843941359682	-1.71859757001932	0.00150984630661588	0.255404582222719	protein_coding	GABRA5	2.50805232973979	1.03243124168548
ENSG00000152611	322.512206334384	158.481345717632	486.543066951137	3.07003366704128	1.61825447677043	0.00160314127160103	0.261426636539056	protein_coding	CAPSL	3.36923455948464	10.9465215679906
ENSG00000164946	184.232277455617	77.0990330518208	291.365521859414	3.77910734189854	1.9180454975408	0.00161539825093222	0.261426636539056	protein_coding	FREM1	0.464172661277893	1.65876154601854
ENSG00000170356	22.4872179734477	44.9744359468955	0	0	-Inf	0.00160921582447988	0.261426636539056	pseudogene	OR2A20P	0.426786278681487	0
ENSG00000240801	22.4872179734477	44.9744359468955	0	0	-Inf	0.00160921582447988	0.261426636539056	processed_transcript	AC132217.4	3.3511915414617	0
ENSG00000254488	744.197000721816	1071.89072340101	416.503278042624	0.388568786863924	-1.36375807879482	0.00158970902614818	0.261426636539056	lincRNA	RP11-65G9.1	19.9038865544335	7.69988674842235
ENSG00000257026	22.4872179734477	44.9744359468955	0	0	-Inf	0.00160921582447988	0.261426636539056	pseudogene	AC040173.1	0.611799544258936	0
ENSG00000181577	1902.96468569502	2668.4831995158	1137.44617187425	0.426251951700743	-1.2302216549968	0.00163793628440843	0.263748690196868	protein_coding	C6orf223	12.5704328940536	5.48929075008778
ENSG00000143466	342.945083537072	171.331184559602	514.558982514542	3.00330020969148	1.58654869380466	0.0016696428655237	0.26655167503912	protein_coding	IKBKE	1.11367838935106	4.09531508555154
ENSG00000187720	1624.83703862278	2284.05885416019	965.615223085366	0.422762846643199	-1.24207949990477	0.00167844110954738	0.26655167503912	protein_coding	THSD4	3.83322102914499	1.91342448352796
ENSG00000187800	64.3929562777145	13.9206587454676	114.865253809961	8.25142372284355	3.04464306731902	0.00168017357655462	0.26655167503912	protein_coding	PEAR1	0.0487696305761229	0.392516895612908
ENSG00000239704	155.189191506832	61.0367344993581	249.341648514306	4.08510793638425	2.03037419764368	0.0017033735341504	0.268907571898596	protein_coding	CDRT4	1.56804159647083	2.87682365105521
ENSG00000205269	886.398598815846	1265.70912593406	507.088071697634	0.400635549912321	-1.3196376522523	0.00173057116360428	0.271868508896955	protein_coding	TMEM170B	4.30999525498273	2.15076649231694
ENSG00000069482	2932.68575878327	4079.82383232552	1785.54768524102	0.437653133719564	-1.19214019427907	0.00174608654168405	0.272974354732693	protein_coding	GAL	95.1165576395369	41.4826856557907
ENSG00000159388	6047.22301591073	3738.23228310981	8356.21374871166	2.23533828715432	1.16049317962723	0.00177917827189619	0.276804039837762	protein_coding	BTG2	23.0724031589578	50.7375153279819
ENSG00000008256	10373.1516449946	14293.3040718848	6452.99921810433	0.451470085968262	-1.14729769578583	0.00179943729314626	0.276991291816377	protein_coding	CYTH3	60.570595604086	32.4447507307825
ENSG00000162976	963.616166168232	1370.64947647681	556.58285585965	0.406072351401117	-1.30019129430433	0.00180618448319948	0.276991291816377	protein_coding	PQLC3	18.9367999864583	7.86324901857426
ENSG00000164342	362.444096887646	184.181023401572	540.70717037372	2.93573768017789	1.55372306340801	0.00179526571595066	0.276991291816377	protein_coding	TLR3	1.2649506096681	3.92261023075015
ENSG00000256349	73.5878327309858	128.498388419701	18.6772770422701	0.145350282380713	-2.78239422060029	0.00182754683847596	0.278939080251746	protein_coding	CTD-3074O7.11	0.573301805904913	0.08272121241215
ENSG00000269501	339.232859597296	507.56863425782	170.897084936772	0.336697489565449	-1.57047513049335	0.00186005011969896	0.282560915589175	pseudogene	RP11-353N4.6	15.3356778776954	3.06578793991465
ENSG00000256569	21.951808021699	43.903616043398	0	0	-Inf	0.00187592663300538	0.283634822610039	antisense	RP11-173P15.5	1.66546192378444	0
ENSG00000232810	32.3552589493	2.14163980699502	62.568878091605	29.2154067585233	4.86865747057864	0.00190705024890511	0.286993239560696	protein_coding	TNF	0.0214425884901319	0.62259021267279
ENSG00000086570	17216.4922854459	10781.0147884129	23651.9697824788	2.19385375557588	1.13346735749245	0.00192140774548908	0.287809006713841	protein_coding	FAT2	14.7238046669977	31.831887426284
ENSG00000117289	13433.6332398999	8418.78608129743	18448.4803985023	2.19134685456448	1.13181785756181	0.00200011467667514	0.298211542418162	protein_coding	TXNIP	46.5580712958894	100.529209089968
ENSG00000101331	335.553467960747	501.143714836835	169.963221084658	0.33915065888833	-1.56000179926384	0.0020432514300922	0.30323922721714	protein_coding	CCM2L	4.0979302504793	1.37532807858708
ENSG00000143882	1195.59884410006	1683.32888829809	707.868799902038	0.420517229177788	-1.24976318396665	0.00210276215807192	0.310639703214248	protein_coding	ATP6V1C2	20.9719193362012	8.71199467957573
ENSG00000128422	656469.727363525	415123.681168977	897815.773558073	2.16276693979454	1.11287820856464	0.00211921992897009	0.311641451198547	protein_coding	KRT17	4668.64034773309	10043.6653060795
ENSG00000163531	198.458083568183	87.8072320867959	309.108935049571	3.5203129366841	1.81570368231	0.00215126886614111	0.31491642651852	protein_coding	NFASC	0.502859851421369	2.00659220801407
ENSG00000149948	5721.16837399119	3575.46765777819	7866.86909020418	2.20023500229133	1.13765762308347	0.00220831042243871	0.321803788030039	protein_coding	HMGA2	14.4196346993008	29.9956615855887
ENSG00000163141	952.662876135305	556.826349818706	1348.4994024519	2.42175932028173	1.27605549397958	0.00223199559471162	0.322741716490818	protein_coding	BNIPL	5.01129254742572	11.8658723979181
ENSG00000207524	22.4127324507242	0	44.8254649014483	Inf	Inf	0.0022347897151825	0.322741716490818	snRNA	RNU6-33P	0	49.5954402967995
ENSG00000135045	793.654142862746	1129.71499818987	457.593287535618	0.405051971752887	-1.30382106447111	0.00227767141593116	0.327466106919924	protein_coding	C9orf40	7.89386633533172	3.17573027181068
ENSG00000115556	332.068693186383	169.189544752607	494.947841620159	2.92540441753587	1.54863608139433	0.00230148195945037	0.329418784462663	protein_coding	PLCD4	1.30704104093131	3.28011935555945
ENSG00000137331	25791.7871740961	35242.8246639101	16340.7496842821	0.46366174789093	-1.10885538565266	0.00232638425974103	0.331509757013097	protein_coding	IER3	494.634078011657	227.895001824861
ENSG00000118729	90.0361709300259	152.056426296647	28.0159155634052	0.184246836820622	-2.44028824377529	0.00245159518747579	0.343276621794164	protein_coding	CASQ2	0.915128894461888	0.233641126234378
ENSG00000122786	318.51525307695	161.693805428124	475.336700725775	2.93973352576621	1.55568538687148	0.00244398578956152	0.343276621794164	protein_coding	CALD1	1.42886410910014	2.98796485096822
ENSG00000130635	4665.1521568981	2921.19669674121	6409.107617055	2.19400070669831	1.13356399044028	0.00242341320807969	0.343276621794164	protein_coding	COL5A1	7.99365361709171	13.7180292151524
ENSG00000247844	1013.00483028347	1427.40293136218	598.606729204758	0.419367731460032	-1.25371223834936	0.00244549478104788	0.343276621794164	lincRNA	CCAT1	10.9719221216698	4.57070531366516
ENSG00000109654	12917.8890445879	17651.395289253	8184.38279992277	0.463667753500814	-1.10883669916941	0.00246425809752661	0.343555982817509	protein_coding	TRIM2	54.0815038954229	32.0819209495542
ENSG00000070718	2282.59036027461	3157.84789541416	1407.33282513505	0.44566200518359	-1.16597812534304	0.00249812820717171	0.346776805655021	protein_coding	AP3M2	17.4836709924597	8.4495604267648
ENSG00000232855	152.287088141021	242.005298190438	62.568878091605	0.258543422641799	-1.95152149183655	0.00254438496912743	0.351682051204931	lincRNA	AF131217.1	0.976806937029634	0.400318690134228
ENSG00000169550	208.276068269162	95.3029714112785	321.249165127046	3.37082003184036	1.75309960385657	0.0025752141646867	0.353661867449229	protein_coding	MUC15	0.738565264710925	2.38501166853695
ENSG00000214814	122.465915402049	199.172502050537	45.7593287535618	0.229747220537256	-2.12188068687195	0.00258067190965902	0.353661867449229	protein_coding	FER1L6	0.527350399165127	0.120227957781331
ENSG00000178372	236.453768391526	112.436089867239	360.471446915814	3.20601194279744	1.68077979972283	0.00262132942426462	0.357711500459501	protein_coding	CALML5	2.40519932214771	7.68152489012221
ENSG00000160712	4840.86112538413	3047.55344535392	6634.16880541435	2.17688349831185	1.12226419994449	0.00264220239152781	0.359038514848747	protein_coding	IL6R	9.38578559532231	19.7687931850103
ENSG00000073067	2239.23053863716	1384.57013522228	3093.89094205205	2.23454981683203	1.15998420839163	0.00266489667947094	0.360600830093957	protein_coding	CYP2W1	13.3946787397079	31.1068084542591
ENSG00000160867	2433.53912316612	3357.0203974647	1510.05784886754	0.449820873893996	-1.15257748409487	0.00269474213834329	0.363113684373832	protein_coding	FGFR4	25.2922304309566	11.9464779423482
ENSG00000158769	18175.5009903744	24755.2145290555	11595.7874516934	0.468417974648667	-1.09413165730839	0.00271474853832401	0.364285319486353	protein_coding	F11R	114.339783553889	46.8301554562536
ENSG00000101000	221.431054478231	103.869530639259	338.992578317203	3.26363829922879	1.70648117592949	0.00275340014615091	0.366418395482603	protein_coding	PROCR	1.33005355900191	4.31652026867966
ENSG00000165914	2847.6364687347	3918.13002689739	1777.142910572	0.45356915119513	-1.1406055739442	0.00275119599100776	0.366418395482603	protein_coding	TTC7B	20.9247464856384	12.7433641687806
ENSG00000126777	31393.4390533114	42695.7311922528	20091.14691437	0.4705657065317	-1.087531909938	0.00278174974837218	0.36866769813303	protein_coding	KTN1	168.579074806326	87.7752156561358
ENSG00000106069	407.416935795645	595.375866344616	219.458005246674	0.368604133375549	-1.43985584603764	0.00282630032552591	0.373036893375253	protein_coding	CHN2	4.9705854675993	2.40092846257101
ENSG00000102287	3049.82797421038	1910.34270783956	4189.31324058119	2.19296423798165	1.13288228528684	0.00285264412743332	0.373452862292642	protein_coding	GABRE	9.2590147801183	18.104942870216
ENSG00000123700	942.529743972955	1325.67504052992	559.384447415991	0.421961966782135	-1.24481512630461	0.00284938266785712	0.373452862292642	protein_coding	KCNJ2	3.92537165140935	1.66340228995701
ENSG00000145506	3523.73068479737	4830.46858467727	2216.99278491747	0.458960191139631	-1.12355907095658	0.00290122075648149	0.378274552479702	protein_coding	NKD2	71.4411918225668	33.3163663823458
ENSG00000256579	135.770271916289	217.376440409995	54.1641034225834	0.249171912652651	-2.00478664193674	0.00296520679151402	0.385058406131891	pseudogene	AC135776.1	17.2744616325202	4.34091187762671
ENSG00000257921	20.3455781664527	40.6911563329054	0	0	-Inf	0.00297814308518946	0.385185132765168	protein_coding	RP11-571M6.15	3.6641486368152	0
ENSG00000138780	1013.45934795574	1419.9071920377	607.011503873779	0.427500830531509	-1.2260008720759	0.00302548425141698	0.389742881267535	protein_coding	GSTCD	6.2871572746595	2.88752749008494
ENSG00000124357	3383.52131900282	2134.14406767054	4632.89857033511	2.17084621442263	1.11825752717449	0.00308827913122787	0.396247129168102	protein_coding	NAGK	28.22300717655	59.4667272268661
ENSG00000178947	506.561482662156	729.228354281805	283.894611042506	0.389308245319267	-1.36101519444762	0.0031160356322426	0.398221934668146	lincRNA	LINC00086	2.17089585610824	0.838721700277812
ENSG00000198053	1595.86881885527	984.083491314213	2207.65414639633	2.24336061511211	1.16566154900937	0.0031971179187808	0.406969101084331	protein_coding	SIRPA	4.00577346510395	8.90061315342787
ENSG00000172893	145682.90763076	197160.431451865	94205.3838096542	0.477810801670179	-1.06548862631736	0.0032556311419393	0.412785830417933	protein_coding	DHCR7	1469.19163251442	701.150563039707
ENSG00000177494	504.689743759518	283.767274426841	725.612213092195	2.5570679866373	1.35449051907802	0.00332352669583808	0.419741871527315	protein_coding	ZBED2	1.99765208761431	5.07352592326376
ENSG00000120437	5620.18499492994	7647.79575077923	3592.57423908066	0.469752900855729	-1.09002602416858	0.00334073039713211	0.420266493904842	protein_coding	ACAT2	66.7671303622774	30.9455355557009
ENSG00000173262	239.80198637423	361.937127382159	117.666845366302	0.325102998461003	-1.6210312326614	0.00341632983735749	0.428104678646296	protein_coding	SLC2A14	2.6193618206244	1.08400432908765
ENSG00000121644	6936.86817892415	9421.07351097111	4452.6628468772	0.472627969805346	-1.08122308532709	0.00343946464924699	0.429333174531005	protein_coding	DESI2	37.1929331417278	17.494635372868
ENSG00000090054	5094.29869772996	6930.34641543589	3258.25098002403	0.470142585191262	-1.08882973011473	0.00345883670794803	0.430084309573229	protein_coding	SPTLC1	65.3103859239635	32.2525455848764
ENSG00000137878	47.2410168112114	8.56655922798009	85.9154743944426	10.0291694842692	3.32613023617788	0.00351906115932115	0.435889863984376	protein_coding	GCOM1	0.0629248543737998	0.632229055790341
ENSG00000123091	4340.42667585558	5897.00520856079	2783.84814315036	0.47207829138577	-1.08290195303884	0.00380153263328805	0.46550706636898	protein_coding	RNF11	43.5363625532442	25.609282186026
ENSG00000141527	245.474845291776	122.073468998716	368.876221584835	3.0217558705464	1.59538710902059	0.00378689841693105	0.46550706636898	protein_coding	CARD14	0.95990889351786	3.02190840399131
ENSG00000158373	1247.71299860885	767.777870807716	1727.64812640999	2.25019265610309	1.17004852682264	0.00379248055299587	0.46550706636898	protein_coding	HIST1H2BD	21.9656655959223	48.2003404961748
ENSG00000113391	2215.20959863374	3031.49114680145	1398.92805046603	0.461465326046573	-1.11570584532613	0.00383743437686669	0.468123386768908	protein_coding	FAM172A	13.1480539983174	6.28894188826541
ENSG00000171943	280.648919769063	416.548942460532	144.748897077594	0.347495533712244	-1.52493365959109	0.00392046417738359	0.475159127462027	pseudogene	SRGAP2C	8.1584078962192	2.85253390481192
ENSG00000259399	369.166159880077	537.551591555751	200.780728204404	0.373509689783107	-1.42078242424044	0.00392461816192825	0.475159127462027	protein_coding	TGIF2-C20orf24	10.8516344111833	4.03664363041322
ENSG00000029993	8920.15156265769	12053.148833768	5787.1542915474	0.480136300593432	-1.05848408014405	0.00399494624501997	0.481862336407746	protein_coding	HMGB3	149.014593458741	72.4093572477759
ENSG00000114455	377.321850953905	548.259790590726	206.383911317085	0.376434520384425	-1.4095291604877	0.00402168597012347	0.483277599506815	protein_coding	HHLA2	4.19494481022109	1.60685852482276
ENSG00000104833	594.599376593326	842.735264052541	346.463489134111	0.411117825386871	-1.28237616876581	0.00407565238987903	0.487941952476038	protein_coding	TUBB4A	5.57625403078596	2.30049411696914
ENSG00000111405	134.768728557932	55.6826349818706	213.854822133993	3.84060169213653	1.94133235007672	0.00416598982973539	0.496338530034166	protein_coding	ENDOU	0.4908655632351	1.64558495524878
ENSG00000165185	2265.80603870386	3092.52788130081	1439.08419610691	0.465342351416923	-1.10363560025152	0.00417661051511439	0.496338530034166	protein_coding	KIAA1958	8.59012281883775	4.17722260293705
ENSG00000104549	14634.0777471812	19713.7944233892	9554.36107097329	0.484653581435223	-1.04497418246782	0.00422541181043159	0.499513627825714	protein_coding	SQLE	117.301696297207	57.2908372949546
ENSG00000162551	5149.92566819965	6967.82511205831	3332.02622434099	0.478201758906763	-1.06430865835226	0.0042343493369483	0.499513627825714	protein_coding	ALPL	45.3516318694222	21.8669249990668
ENSG00000168077	2527.97387673057	1613.72559457075	3442.22215889039	2.13309014275504	1.09294493415376	0.00431780620585023	0.507499813355499	protein_coding	SCARA3	8.63434189187266	17.553056462137
ENSG00000114646	1248.95963296516	1721.878404824	776.040861106324	0.450694345740196	-1.14977874428772	0.00439818410576681	0.515067342277164	protein_coding	CSPG5	12.6736694027648	5.59091989444187
ENSG00000137210	2201.0835058112	3000.43736960003	1401.72964202237	0.467175104611242	-1.09796469868926	0.00443811469071523	0.51543876722571	protein_coding	TMEM14B	64.7155010510272	33.3384525183116
ENSG00000152931	310.315912485004	164.906265138617	455.725559831391	2.76354303123849	1.46651907698885	0.00442952976085554	0.51543876722571	lincRNA	PART1	1.00280473359924	2.70870952727961
ENSG00000170558	641.460361254992	903.7719985519	379.148723958084	0.419518113601205	-1.25319499140114	0.00444937051044084	0.51543876722571	protein_coding	CDH2	3.369548896341	1.42521554855603
ENSG00000095777	573.469304879931	811.681486851114	335.257122908749	0.413040248348359	-1.27564572422717	0.00451252723549121	0.516119769624468	protein_coding	MYO3A	2.74530289065952	1.1072851761617
ENSG00000138190	1163.58637453895	1606.22985524627	720.942893831627	0.448841671991642	-1.15572146799429	0.00448074203425013	0.516119769624468	protein_coding	EXOC6	10.6467252313151	3.33921220155294
ENSG00000166902	1248.35574498772	1719.736765017	776.974724958438	0.451798636142291	-1.14624817925535	0.00451935336233814	0.516119769624468	protein_coding	MRPL16	29.1937549516978	14.481998347135
ENSG00000198353	514.3831866629	296.617113268811	732.149260056989	2.46833114916561	1.30353595818689	0.00451517328831386	0.516119769624468	protein_coding	HOXC4	5.64455254578216	10.4041454226422
ENSG00000123416	120394.829873634	161528.899162986	79260.7605842818	0.490690898006469	-1.02711358427747	0.00453881205826802	0.51651039694884	protein_coding	TUBA1B	1671.44452800014	814.147757381741
ENSG00000148680	684.847388357184	961.596273340765	408.098503373602	0.424396926951258	-1.23651388511968	0.00455671740014356	0.516722126308533	protein_coding	HTR7	4.909859185904	2.10366847279182
ENSG00000143199	327.042972504671	477.58567695989	176.500268049453	0.369567758340199	-1.43608919557836	0.00463054682390733	0.52142223938439	protein_coding	ADCY10	1.70895935576666	0.796007928227406
ENSG00000163209	205.74838881559	99.5862510252686	311.910526605911	3.13206414936504	1.64711376148689	0.00462080177355096	0.52142223938439	protein_coding	SPRR3	2.12428347453121	7.19111848072257
ENSG00000166289	460.362446048456	262.35087635689	658.374015740022	2.50951712028741	1.32740978840445	0.00468187969586754	0.525365629287157	protein_coding	PLEKHF1	2.20280057749166	6.28199579345707
ENSG00000130956	684.243500379743	959.45463353377	409.032367225716	0.426317569304145	-1.22999958233556	0.00477377907184774	0.533817899336307	protein_coding	HABP4	5.92436903634576	2.51038022508116
ENSG00000080824	57124.5630996998	76551.8440811336	37697.2821182659	0.492441202047496	-1.02197661920877	0.00479830939011646	0.534704338784431	protein_coding	HSP90AA1	362.673898730381	178.134011124799
ENSG00000174332	1029.005057567	1422.0488318447	635.961283289298	0.447214799553911	-1.16096016321399	0.00484873631546257	0.538460527722317	protein_coding	GLIS1	8.11099788844579	3.60179493209983
ENSG00000079337	253.960512240277	130.640028226696	377.280996253857	2.88794331549876	1.53004242530978	0.0049619321990847	0.540073804784972	protein_coding	RAPGEF3	0.681264032712828	1.62206989949598
ENSG00000091592	279.268142780608	146.702326779159	411.833958782056	2.8072762567837	1.48917104271786	0.00495636571015452	0.540073804784972	protein_coding	NLRP1	0.582211448804637	1.62253839082093
ENSG00000137776	5008.55221317068	6750.44867164831	3266.65575469305	0.483916834804315	-1.04716896541386	0.00491017196671576	0.540073804784972	protein_coding	SLTM	40.5689394169208	24.5233435498754
ENSG00000163683	2141.23572625618	2911.55931760973	1370.91213490263	0.470851521592247	-1.08665590306068	0.00492585265115768	0.540073804784972	protein_coding	SMIM14	21.5135370739908	12.7134487202079
ENSG00000198683	44.3581337156675	80.3114927623133	8.40477466902156	0.104652203314113	-3.2563254089327	0.00489577358494953	0.540073804784972	pseudogene	AC012615.1	1.85496342918822	0.193457889328616
ENSG00000255201	108.81916875935	175.614464173592	42.0238733451078	0.239296196602393	-2.06313062816754	0.00496388281994571	0.540073804784972	antisense	RP11-350N15.4	7.30476878773297	1.74860336364328
ENSG00000018510	4878.58415168739	6572.69256766772	3184.47573570706	0.484500941269043	-1.04542862643408	0.00501334254823347	0.543618507629155	protein_coding	AGPS	16.3534332347773	9.53963077482951
ENSG00000164187	3669.21361988731	4951.47123377249	2386.95600600212	0.482070054193472	-1.05268528143282	0.00513246489700882	0.554667892644863	protein_coding	LMBRD2	11.3497123141276	5.01997454190353
ENSG00000033100	2065.43254811375	1324.60422062642	2806.26087560109	2.11856555482963	1.08308777074305	0.0051824079330636	0.556331491614377	protein_coding	CHPF2	6.41016120656668	12.9233422279322
ENSG00000079459	26875.9995130624	35965.6280987709	17786.3709273538	0.494538031659224	-1.01584662147359	0.00518228466324361	0.556331491614377	protein_coding	FDFT1	380.165758849308	191.395531522479
ENSG00000115008	479.531483524358	277.342355005855	681.72061204286	2.45804724643831	1.29751264620169	0.00528390738765682	0.565342981460093	protein_coding	IL1A	2.13947417731668	5.22402481702465
ENSG00000123106	3598.40855770212	4851.88498274722	2344.93213265702	0.483303322522141	-1.04899918212102	0.00532102223841426	0.565556175538386	protein_coding	CCDC91	60.2712666736353	31.6805011244162
ENSG00000139547	392.321333398523	220.588900120487	564.053766676558	2.55703603566847	1.35447249226273	0.0053081256812845	0.565556175538386	protein_coding	RDH16	1.29146380286541	3.40635045289593
ENSG00000092140	7931.24658695967	10637.5249213443	5224.96825257507	0.491182703797114	-1.02566833545261	0.00534502559626872	0.566238649104718	protein_coding	G2E3	52.8321826213728	34.0919578939783
ENSG00000067064	14066.9965182207	18812.1640646443	9321.82897179702	0.495521352023319	-1.01298087038284	0.00553994500865031	0.570326382227108	protein_coding	IDI1	155.047031099192	79.9104721485139
ENSG00000139737	207.70221777688	312.679411821273	102.725023732486	0.328531460175584	-1.60589656523449	0.00541560328435112	0.570326382227108	protein_coding	SLAIN1	2.24399033848244	0.906536480152176
ENSG00000141579	1553.72040371257	989.437590831701	2118.00321659343	2.14061324960686	1.09802416364704	0.00551752866551034	0.570326382227108	protein_coding	ZNF750	4.84779110469865	10.7883365167383
ENSG00000150782	379.701757141203	213.093160796005	546.310353486401	2.56371603596132	1.35823647404799	0.00552384289251434	0.570326382227108	protein_coding	IL18	3.24870761264245	8.54106785324999
ENSG00000151229	652.816097785525	913.409377683377	392.222817887673	0.429405289096596	-1.2195881335313	0.00546676271626323	0.570326382227108	protein_coding	SLC2A13	2.72001333925232	1.38404547579974
ENSG00000171109	4322.61518389945	5815.62289589498	2829.60747190393	0.486552777330393	-1.03933178944302	0.00543941792908699	0.570326382227108	protein_coding	MFN1	34.8867833525004	19.6934214744358
ENSG00000197409	83.0265838018671	27.8413174909353	138.211850112799	4.96427118284897	2.31158192760873	0.00548669298407903	0.570326382227108	protein_coding	HIST1H3D	1.09572385334806	5.96313001504233
ENSG00000261962	18.2039383594577	36.4078767189154	0	0	-Inf	0.00554299511371168	0.570326382227108	antisense	AC009133.20	1.31491926188793	0
ENSG00000267261	19.1442089683269	0	38.2884179366538	Inf	Inf	0.00549369471668994	0.570326382227108	protein_coding	CTD-2132N18.3	0	1.1020411715332
ENSG00000270696	352.910841504326	509.710274064815	196.111408943836	0.384750747478358	-1.37800396552095	0.00557862523365509	0.572164412897651	antisense	RP11-342K6.1	4.87326338190365	1.86325453552397
ENSG00000005020	8659.64318623773	11593.7670951676	5725.51927730791	0.493844600319286	-1.01787095918875	0.0056235284314548	0.574938835349213	protein_coding	SKAP2	57.111142481961	37.4675097838944
ENSG00000134013	2572.15781163349	1669.40822955262	3474.90739371436	2.08152046467723	1.05763774254886	0.00566934999902684	0.575966614254446	protein_coding	LOXL2	8.68249034520776	17.9667448112573
ENSG00000145431	2189.7854114903	1414.55309252021	2965.01773046038	2.09608090791263	1.06769440542093	0.00566275270935579	0.575966614254446	protein_coding	PDGFC	8.71385149601612	22.0960506476575
ENSG00000152104	5419.11948160437	3569.04273835721	7269.19622485154	2.03673555004765	1.02625867279173	0.00571987285524555	0.579272029255293	protein_coding	PTPN14	6.06320330316723	14.095106503002
ENSG00000151322	252.160064782569	372.645326417134	131.674803148004	0.353351548546216	-1.50082386332907	0.0057887751207863	0.580771036650849	protein_coding	NPAS3	1.91803765266635	0.738851601711854
ENSG00000160223	837.997048905388	516.135193485801	1159.85890432498	2.24719980145451	1.16812840211139	0.00576904065588737	0.580771036650849	protein_coding	ICOSLG	1.21389536842295	3.17044837715801
ENSG00000255498	22.4187399477557	43.903616043398	0.933863852113507	0.0212707730313239	-5.55498372449722	0.00577405529187156	0.580771036650849	antisense	RP11-618K13.2	2.78422933538892	0.0595107506516438
ENSG00000166979	647.063544367673	903.7719985519	390.355090183446	0.431917663756905	-1.21117177650543	0.00585791360379459	0.585882321770822	protein_coding	EVA1C	12.5947668456497	4.78069955098466
ENSG00000084636	1839.00860525704	1186.46845307524	2491.54875743884	2.09997050573146	1.07036906525627	0.00610974912985446	0.609177927947254	protein_coding	COL16A1	7.2376057117847	14.425595378534
ENSG00000008517	120.885312573826	50.328535464383	191.442089683269	3.80384781549525	1.92745952794868	0.00623904435094695	0.618412648987247	protein_coding	IL32	1.11671707213038	4.11903369255763
ENSG00000197265	1698.91102355009	2303.33361242315	1094.48843467703	0.475175818550058	-1.07346667487994	0.00624077351097207	0.618412648987247	protein_coding	GTF2E2	22.4256182519635	10.5381459119919
ENSG00000165390	1583.04981601791	1017.27890832264	2148.82072371318	2.11232210373487	1.07882984512665	0.0062972143255014	0.622091372247769	protein_coding	ANXA8	10.7884682222588	23.414102122581
ENSG00000069702	1532.36607691155	984.083491314213	2080.64866250889	2.11430095197538	1.08018074617187	0.00637241456713662	0.62759514108451	protein_coding	TGFBR3	3.40051807077061	6.20120767754719
ENSG00000121211	739.783171813198	1024.77464764712	454.791695979278	0.443796786955531	-1.17202887228281	0.00644514958924025	0.628988007640855	protein_coding	MND1	19.5918066317262	8.80472479917687
ENSG00000184292	9077.43785292811	6050.13245476094	12104.7432510953	2.00074020554209	1.00053384664944	0.00643727637049475	0.628988007640855	protein_coding	TACSTD2	48.0505100214013	95.502996455781
ENSG00000185813	3374.0773961567	4527.42655198748	2220.72824032592	0.490505636000003	-1.02765838151616	0.00644185576517924	0.628988007640855	protein_coding	PCYT2	34.3481518644456	18.9647358670855
ENSG00000055118	1104.1931126562	1509.85606393149	698.530161380903	0.46264685625861	-1.11201670727765	0.00648490068652327	0.62905489942615	protein_coding	KCNH2	6.74629444348694	3.0887421429527
ENSG00000198729	3804.19979751638	5098.17356055165	2510.22603448111	0.492377516117652	-1.02216321065671	0.00647414472236486	0.62905489942615	protein_coding	PPP1R14C	38.7721346187211	18.963397241896
ENSG00000242808	991.345755375082	1358.87045753834	623.821053211822	0.45907323229464	-1.12320378124619	0.0066109244162837	0.639353816295546	sense_overlapping	SOX2-OT	17.3031437878846	10.0612754699529
ENSG00000254505	2886.45428912607	3875.29723075749	1897.61134749465	0.489668594303855	-1.0301224254795	0.00668569605174772	0.644649225588429	protein_coding	CHMP4A	87.8254542014868	43.1225290662947
ENSG00000138386	7639.59072754529	10180.2848225508	5098.89663253975	0.500859919090371	-0.997520929175307	0.00675672947370164	0.649553649852422	protein_coding	NAB1	58.9308761281572	32.0613323257901
ENSG00000167754	105.395666734474	41.7619762364029	169.029357232545	4.04744632475524	2.01701194834183	0.00682056938761393	0.653739396214603	protein_coding	KLK5	0.474062322438815	1.94577025295201
ENSG00000196639	477.470735996842	281.625634619845	673.315837373838	2.390818713228	1.25750474006939	0.00685729146054955	0.655308817468838	protein_coding	HRH1	1.30051037730401	2.79711942525679
ENSG00000130592	47.8449047886521	10.7081990349751	84.9816105423291	7.93612541798693	2.9884348254322	0.00694785112059311	0.661998654848228	protein_coding	LSP1	0.340055825614024	1.19640979213156
ENSG00000167723	902.850530352403	566.463728950184	1239.23733175462	2.18767287016113	1.12939702337704	0.00698676487581812	0.663742663202721	protein_coding	TRPV3	2.23792402618525	5.18112233840475
ENSG00000119917	200.213683728601	100.657070928766	299.770296528436	2.97813450920482	1.57440891556553	0.00711789591390573	0.664603408552599	protein_coding	IFIT3	0.661137280136076	1.96362070042704
ENSG00000150054	2141.11759121534	2880.50554040831	1401.72964202237	0.48662626138316	-1.03911391570243	0.00711543075120611	0.664603408552599	protein_coding	MPP7	11.2844524678051	6.07529353908954
ENSG00000187583	364.884477304984	207.739061278517	522.02989333145	2.51291158301501	1.32935991077693	0.00707415325622522	0.664603408552599	protein_coding	PLEKHN1	1.3991384380175	3.82501275698133
ENSG00000196975	7342.28162874336	9773.37325922179	4911.18999826493	0.50250715571831	-0.992783954425017	0.00706174594086165	0.664603408552599	protein_coding	ANXA4	112.057474214344	61.3633195599519
ENSG00000204104	1115.15039528637	1520.56426296647	709.736527606265	0.466758653278909	-1.09925132594023	0.00704888917511973	0.664603408552599	protein_coding	TRAF3IP1	7.42307432082878	3.13206099773698
ENSG00000234603	18.2103451162134	0	36.4206902324268	Inf	Inf	0.00711964527094074	0.664603408552599	pseudogene	AL356740.1	0	2.02888450859975
ENSG00000107719	221.2680721401	327.670890470238	114.865253809961	0.350550681035837	-1.51230505723254	0.0074246402519361	0.691070922871682	protein_coding	PALD1	1.1256989095564	0.391650997950782
ENSG00000178234	2312.7170796404	3103.23608033579	1522.19807894502	0.490519586502199	-1.02761735031762	0.00748440168225667	0.692629759129529	protein_coding	GALNT11	21.121702586747	11.0507980262296
ENSG00000271738	1675.09148782416	2259.42999637975	1090.75297926858	0.482755819395278	-1.05063444459366	0.0074717829787583	0.692629759129529	lincRNA	RP11-137H2.6	17.6010250907243	8.44073381926072
ENSG00000066654	2617.08622110509	3503.72272424386	1730.44971796633	0.49388888738043	-1.01774158679361	0.00764811002506766	0.697162971567229	protein_coding	THUMPD1	17.2179366220146	9.21282408470936
ENSG00000130021	1129.03780386771	722.80343486082	1535.27217287461	2.12405212652349	1.08681917186436	0.00766327253329604	0.697162971567229	protein_coding	HDHD1	5.76782751212495	12.3105098933303
ENSG00000147133	1591.32445925319	2146.99390651251	1035.65501199388	0.482374453347264	-1.0517745910597	0.00764873956060835	0.697162971567229	protein_coding	TAF1	5.80661533934321	3.92823038683694
ENSG00000161860	339.264094861626	486.15223618787	192.375953535382	0.395711341459386	-1.33747967998683	0.00763225342138243	0.697162971567229	protein_coding	SYCE2	9.16683968490023	3.52784700391667
ENSG00000183941	427.390884867928	250.571857418418	604.209912317439	2.41132391539285	1.26982546252997	0.00762200940729812	0.697162971567229	protein_coding	HIST2H4A	3.76834440115774	9.60030369247017
ENSG00000230567	17.1331184559602	34.2662369119204	0	0	-Inf	0.00757820641547276	0.697162971567229	protein_coding	FAM203B	0.337116139093393	0
ENSG00000145740	2488.99830157982	3333.46235958775	1644.53424357189	0.493341176882304	-1.0193423875171	0.00771556361589385	0.69994289084468	protein_coding	SLC30A5	21.0245308365486	13.0799445693307
ENSG00000147465	227.059066098486	118.861009288224	335.257122908749	2.82058115538789	1.49599244759381	0.0077422938338605	0.700394867751341	protein_coding	STAR	1.11301594738418	3.77688231168778
ENSG00000141232	3079.55747465732	4113.01924933394	2046.09569998069	0.49746805836419	-1.00732419941997	0.00778762558250039	0.702522358219678	protein_coding	TOB1	35.0459130520419	19.6711012546319
ENSG00000033867	4972.70497417081	6613.38372400063	3332.02622434099	0.503830771568378	-0.988988857226907	0.00783670904806482	0.704975460594769	protein_coding	SLC4A7	19.0312145106718	9.77293715757972
ENSG00000102575	452.835471459643	268.775795777875	636.895147141412	2.36961496215887	1.24465265519427	0.00808046610568389	0.721143956983262	protein_coding	ACP5	3.49426179610598	8.69233596958609
ENSG00000134258	61.865276824142	18.2039383594577	105.526615288826	5.79691126200726	2.53528440128572	0.00805146338658154	0.721143956983262	protein_coding	VTCN1	0.112341664269385	0.703686511278945
ENSG00000163346	2552.11698157441	1691.89544752607	3412.33851562275	2.0168731588068	1.01212035568389	0.00808361957680352	0.721143956983262	protein_coding	PBXIP1	9.43620502217482	20.1926694782001
ENSG00000116717	3031.61325583837	4042.34513570311	2020.88137597363	0.49992796461753	-1.00020786515212	0.00827004995998069	0.733710630747047	protein_coding	GADD45A	49.1889796084196	25.336774235379
ENSG00000122861	1133.18412743032	729.228354281805	1537.13990057883	2.10789924932734	1.07580591253042	0.00826189675678284	0.733710630747047	protein_coding	PLAU	5.12212672520673	11.4955216725845
ENSG00000259952	69.0306410142277	115.648549577731	22.4127324507242	0.193800376507617	-2.36735672132144	0.00835353102188152	0.739080952087073	antisense	AC009133.15	4.64408727045127	0.899988889794448
ENSG00000115364	3108.28299898522	4138.71892701788	2077.84707095255	0.502050781315011	-0.994094797950219	0.00859055946365592	0.755867316806313	protein_coding	MRPL19	41.361528937806	21.055462096324
ENSG00000186847	91627.9761723916	62502.6869472462	120753.265397537	1.93196918877193	0.950072086119649	0.00858893919417381	0.755867316806313	protein_coding	KRT14	741.188440607161	1407.48894204504
ENSG00000256005	465.12507184229	278.413174909353	651.836968775228	2.34125762542472	1.22728369330207	0.00861367195366921	0.755867316806313	pseudogene	AC093734.1	3.02269871741617	7.03449051683478
ENSG00000267576	63.3345506280042	19.2747582629552	107.394342993053	5.571760824594	2.47813332962293	0.00864670084735048	0.756703806491637	sense_intronic	CTC-510F12.6	0.395464816873135	2.19458927487303
ENSG00000006062	927.840599271849	592.163406634124	1263.51779190957	2.13373163176605	1.0933787338627	0.00873005006763611	0.761927540455883	processed_transcript	MAP3K14	2.38965188096631	4.99714643163048
ENSG00000180739	2025.90511895789	1341.73733908238	2710.0728988334	2.01982371653071	1.01422938486575	0.00884169209504758	0.769585659245966	protein_coding	S1PR5	10.2218730457349	20.8751542837101
ENSG00000125148	10251.4293684394	13536.234400112	6966.62433676676	0.514664871399471	-0.958294780552205	0.00888058533378551	0.770887468125505	protein_coding	MT2A	348.478970830638	175.430318636739
ENSG00000125968	3885.3337879041	2613.87138443743	5156.79619137078	1.97285766318631	0.980286872927784	0.00892754482055411	0.771183462265175	protein_coding	ID1	47.2180379592168	93.314202673161
ENSG00000225791	524.304895852312	729.228354281805	319.381437422819	0.437971775984175	-1.1910901930053	0.00893188732882814	0.771183462265175	lincRNA	TRAM2-AS1	7.35746619921733	3.25318578757391
ENSG00000113389	11586.0117426857	15282.7416627165	7889.28182265491	0.51622163069742	-0.953937500440983	0.00907531275623738	0.781471784263703	protein_coding	NPR3	53.3903609466745	30.8252913175609
ENSG00000151491	2104.9151485735	2810.90224668097	1398.92805046603	0.497679366871561	-1.00671151886123	0.00915146192485171	0.785927550106264	protein_coding	EPS8	14.2151286219623	7.12951981911158
ENSG00000253645	17.2764812640999	0	34.5529625281997	Inf	Inf	0.00923608618965485	0.791085520579347	antisense	CTD-2544N14.3	0	1.08668041883256
ENSG00000257524	190.911489449379	283.767274426841	98.0557044719182	0.345549727923959	-1.53303475166357	0.00952831679498767	0.813950775550604	processed_transcript	RP11-203J24.9	5.65596855267895	2.25350000248427
ENSG00000137747	1636.65328172144	1081.52810253249	2191.7784609104	2.02655710543089	1.01903082900488	0.00958557405193794	0.815221364772737	protein_coding	TMPRSS13	6.37281435942389	14.5724738557621
ENSG00000225855	594.562133831964	820.248046079094	368.876221584835	0.449713014676619	-1.15292345873962	0.00959381764474049	0.815221364772737	antisense	RUSC1-AS1	7.70932801264862	3.5789547553061
ENSG00000172673	85.9459111393246	139.206587454676	32.6852348239727	0.234796609999613	-2.09051651596262	0.00964630025793818	0.817523946860261	protein_coding	THEMIS	0.560967552892658	0.12818655293452
ENSG00000166033	2433.34049510552	3237.08856827298	1629.59242193807	0.50341298594974	-0.990185662409824	0.00970097449409396	0.819468860468226	protein_coding	HTRA1	32.56030696347	16.9022879686887
ENSG00000254673	119.154540920983	52.4701752713781	185.838906570588	3.54180075841982	1.82448305654931	0.00972013987576035	0.819468860468226	protein_coding	RP11-598P20.5	1.75213892739588	6.19666779831125
ENSG00000116544	64.3368925058097	20.3455781664527	108.328206845167	5.32441034405138	2.41262176180486	0.00978666601086178	0.820780153332822	protein_coding	DLGAP3	0.160106093145743	0.453720204622414
ENSG00000239282	1436.51448277529	945.533974788303	1927.49499076228	2.03852536466903	1.02752590789566	0.00977877153997294	0.820780153332822	protein_coding	GATSL3	10.8143483487302	22.3214390228091
ENSG00000178597	49.8495885442631	12.8498388419701	86.8493382465561	6.75878813070315	2.75676459050774	0.00999461523089163	0.833877159354572	protein_coding	PSAPL1	0.0429304707183767	0.287973304509338
ENSG00000244393	111.876649927364	48.186895657388	175.566404197339	3.64344707834321	1.86530403546883	0.00997194889118876	0.833877159354572	processed_transcript	RP11-592B15.3	0.921320863789558	3.43170366096531
ENSG00000229835	58.0613433899959	17.1331184559602	98.9895683240317	5.77767372463334	2.53048873468407	0.010144437637637	0.844190217364595	pseudogene	KHSRPP1	0.161651652898913	0.92809996988653
ENSG00000057704	1573.10810663995	2103.09029046911	1043.12592281079	0.49599673753337	-1.01159746371051	0.0103187608055738	0.848058072359161	protein_coding	TMCC3	6.78378083050673	3.18503707603713
ENSG00000127129	628.942893846039	394.061724487084	863.824063204994	2.19210344351347	1.13231587946753	0.0102800085561254	0.848058072359161	protein_coding	EDN2	6.14898093186846	13.5547593007065
ENSG00000213285	16.0622985524627	32.1245971049253	0	0	-Inf	0.0103752485797084	0.848058072359161	pseudogene	AC138031.1	1.63336451108794	0
ENSG00000235254	16.0622985524627	32.1245971049253	0	0	-Inf	0.0103752485797084	0.848058072359161	pseudogene	TMEM185AP1	1.29341854315955	0
ENSG00000248774	16.0622985524627	32.1245971049253	0	0	-Inf	0.0103752485797084	0.848058072359161	antisense	RP11-798M19.3	1.38601339197313	0
ENSG00000249962	16.0622985524627	32.1245971049253	0	0	-Inf	0.0103752485797084	0.848058072359161	pseudogene	RP11-80H5.5	1.07751744160963	0
ENSG00000261063	16.0622985524627	32.1245971049253	0	0	-Inf	0.0103752485797084	0.848058072359161	antisense	RP11-538I12.2	1.22791133278355	0
ENSG00000164076	268.459032676438	386.565985162602	150.352080190275	0.388942860885786	-1.36236986865169	0.0105150577763941	0.857309963769041	protein_coding	CAMKV	3.88538995485193	1.44672608901509
ENSG00000071575	8140.46292583771	10696.4200160366	5584.50583563877	0.522091113406746	-0.937626492327032	0.0107186838824836	0.865784970210497	protein_coding	TRIB2	47.8913067967041	23.0287311811855
ENSG00000072832	6545.50232520636	8609.39202411999	4481.61262629272	0.520549257570927	-0.941893408229229	0.0107070466191575	0.865784970210497	protein_coding	CRMP1	47.4208905055891	24.5882398181735
ENSG00000169710	42277.9327920507	55368.8847501458	29186.9808339555	0.527136874178754	-0.92375048015984	0.0107265394539354	0.865784970210497	protein_coding	FASN	141.272955711406	73.4368461608176
ENSG00000267022	49.3826566182064	12.8498388419701	85.9154743944426	6.6861129895128	2.74116773545673	0.0106948117531086	0.865784970210497	protein_coding	ZNF223	0.0538366556121065	0.357310051903941
ENSG00000006327	3492.71371389524	2374.00772605398	4611.4197017365	1.94246196047621	0.957886346396343	0.0109024580494841	0.87191199713007	protein_coding	TNFRSF12A	41.9830032129697	78.9626072154824
ENSG00000065911	8093.1225949962	10627.8875422128	5558.35764777959	0.522997409005544	-0.935124295688782	0.0109347352939707	0.87191199713007	protein_coding	MTHFD2	92.3235773824827	47.912405633168
ENSG00000130283	919.513522804514	1243.22190796061	595.805137648417	0.479242791518837	-1.06117136297983	0.0108980036995997	0.87191199713007	protein_coding	GDF1	8.00701059401775	3.81083607600397
ENSG00000147642	1285.06715343367	848.089363570029	1722.04494329731	2.03049939931845	1.0218346004706	0.0109755276102547	0.87191199713007	protein_coding	SYBU	4.78035774506072	12.7525249209993
ENSG00000164323	3714.02066303794	4900.07187840461	2527.96944767126	0.515904564341683	-0.954823884442557	0.0109489239772304	0.87191199713007	protein_coding	KIAA1430	19.4939856249048	10.2400197626881
ENSG00000169570	1292.53367239361	1731.51578395548	853.551560831745	0.492950493862604	-1.02048532829472	0.0109919661802456	0.87191199713007	protein_coding	DTWD2	8.53080601991601	4.08214225132668
ENSG00000180815	135.085491659369	206.66824137502	63.5027419437185	0.307268990732284	-1.70242591589687	0.0108461767310752	0.87191199713007	protein_coding	MAP3K15	0.833264092436052	0.212259875255331
ENSG00000111799	362.493753902795	214.163980699502	510.823527106088	2.3851981338675	1.2541091131387	0.0110207962620696	0.872050967125185	protein_coding	COL12A1	0.452088134181079	1.05926027404023
ENSG00000132000	212.241786262267	113.506909770736	310.976662753798	2.73971569996853	1.45402619262893	0.0110826264323851	0.874794079056282	protein_coding	PODNL1	1.81470535299144	4.35703780418782
ENSG00000013364	2754.25405751942	1866.43909179616	3642.06902324268	1.9513463039063	0.964469834632156	0.0112116729225154	0.882816446135964	protein_coding	MVP	15.8447667541633	30.2315375579926
ENSG00000174684	1671.19983749289	1117.9359792514	2224.46369573437	1.98979524500493	0.992619981415098	0.0114492300149595	0.897134921245188	protein_coding	B3GNT1	8.86002050066197	17.5133779252212
ENSG00000243960	45.223519542089	79.2406728588158	11.2063662253621	0.141421896370423	-2.82192258478693	0.0114283856765868	0.897134921245188	sense_overlapping	RP11-552M11.4	2.53611028552136	0.696541805042446
ENSG00000117118	4788.13150436591	6289.99611314438	3286.26689558743	0.522459288761725	-0.936609471454318	0.0118076217452413	0.921246138131881	protein_coding	SDHB	101.585123967921	52.9395341262487
ENSG00000153574	1758.82085577287	1181.11435355776	2336.52735798799	1.97823974533025	0.984217278695306	0.0118246776153926	0.921246138131881	protein_coding	RPIA	10.6118962026903	20.8589909406293
ENSG00000159403	675.629679694959	430.469601206	920.789758183918	2.13903549891616	1.09696042531985	0.0118427542675547	0.921246138131881	protein_coding	C1R	4.94238908079033	11.6532680671745
ENSG00000151834	1075.66701490834	1443.46522991465	707.868799902038	0.490395463106441	-1.0279824628899	0.0119497685421666	0.92733083349512	protein_coding	GABRA2	7.62848560684356	4.20471629588626
ENSG00000146143	1766.95213620002	2345.09558865955	1188.80868374049	0.50693399854972	-0.980130170466309	0.0121106330649703	0.937555139080212	protein_coding	PRIM2	17.6314451464253	9.90987644750119
ENSG00000233369	6336.27476985371	8302.06671181621	4370.48282789121	0.52643311353675	-0.925677854992151	0.0121731056853063	0.940131579365199	pseudogene	RP11-396K3.1	62.4516350594761	32.9276604952584
ENSG00000143344	500.33157936308	310.537772014278	690.125386711881	2.22235569681407	1.15208974425208	0.0122101323978414	0.94073520065187	protein_coding	RGL1	1.13542985767441	2.32289659664154
ENSG00000111145	2257.75046017978	2981.16261133707	1534.33830902249	0.514677831792051	-0.958258450777786	0.0126407697867024	0.963432873063467	protein_coding	ELK3	13.0881369129281	7.56335731443389
ENSG00000122641	29.6906234443435	4.28327961399005	55.0979672746969	12.8634999906931	3.68521132948271	0.0126543116070749	0.963432873063467	protein_coding	INHBA	0.0441777132073041	0.220180550813043
ENSG00000140323	1023.16279095339	673.545719299935	1372.77986260685	2.03813909475022	1.02725251296531	0.0125538328163397	0.963432873063467	protein_coding	DISP2	2.97387057199186	4.69181140993446
ENSG00000153179	657.722086387499	895.205439323919	420.238733451078	0.469432730176944	-1.09100966074298	0.0125844832275906	0.963432873063467	protein_coding	RASSF3	4.72685842600497	2.32147354700789
ENSG00000175575	1230.35123320831	1642.63773196518	818.064734451432	0.498018959708623	-1.00572742778089	0.0125972166722843	0.963432873063467	protein_coding	PAAF1	17.6450104401601	9.13510978251768
ENSG00000174839	1674.49400660348	2220.88047985384	1128.10753335312	0.507955085195472	-0.977227159367278	0.0127171854543157	0.965936220651505	protein_coding	DENND6A	9.64742568710448	5.64034375646063
ENSG00000057019	5288.25360125116	3654.70833063701	6921.79887186531	1.89394015764286	0.921390747049269	0.0129827782767362	0.979181204689202	protein_coding	DCBLD2	11.9045926184196	19.8067944878038
ENSG00000102221	914.420921136007	1229.30124921514	599.540593056871	0.48770843878964	-1.03590915943252	0.0129597131097541	0.979181204689202	protein_coding	JADE3	4.24939732524308	1.93272959221475
ENSG00000185269	513.459740765953	705.67031640486	321.249165127046	0.455239731159016	-1.13530162018509	0.0129331316278819	0.979181204689202	protein_coding	NOTUM	5.80744853222459	2.80396329787619
ENSG00000108179	9266.3939163773	6442.05253944103	12090.7352933136	1.87684518548846	0.908309652118972	0.0131959482022563	0.983739610772373	protein_coding	PPIF	54.3410958097967	102.213185731994
ENSG00000145781	882.8004987185	1187.53927297874	578.061724458261	0.486772722057681	-1.03867977082658	0.013126001117994	0.983739610772373	protein_coding	COMMD10	14.3917341254046	6.89129384791163
ENSG00000160179	1952.91438678903	2580.675967429	1325.15280614907	0.513490582651199	-0.961590276935904	0.0131544285492437	0.983739610772373	protein_coding	ABCG1	15.2972113024293	7.722582467228
ENSG00000178750	288.507068011721	167.047904945612	409.966231077829	2.45418361404358	1.29524319079398	0.0131807207715346	0.983739610772373	protein_coding	STX19	2.55129654554924	6.22947786528099
ENSG00000203711	75.0446922810607	122.073468998716	28.0159155634052	0.229500445864284	-2.12343113843535	0.0131272981821502	0.983739610772373	protein_coding	C6orf99	3.07934147100852	0.704590073576212
ENSG00000143341	228.005344204387	126.356748612706	329.653939796068	2.60891439052839	1.38344960403021	0.0133568207506081	0.993432822802155	protein_coding	HMCN1	0.176564372841215	0.735366207151321
ENSG00000077585	2321.14185449797	1584.81345717632	3057.47025181962	1.92923036965319	0.94802542607871	0.0134808144533183	0.99851169316409	protein_coding	GPR137B	13.8136064344082	26.1787484087655
ENSG00000165887	78.4942205926836	29.9829572979303	127.005483887437	4.23592251509506	2.0826761993136	0.0134871164889421	0.99851169316409	protein_coding	ANKRD2	0.465853273876872	1.46638444371862
ENSG00000000003	4430.34429388387	4849.74334294023	4010.94524482751	0.82704278581386	-0.273966127903417	0.459320692828743	1	protein_coding	TSPAN6	38.1052418985912	31.7828670648172
ENSG00000000419	1870.0832183688	2066.6824137502	1673.4840229874	0.809744163812138	-0.30446192997697	0.43070489095682	1	protein_coding	DPM1	34.1726498097445	27.5411239661696
ENSG00000000457	852.059872679823	750.644752351755	953.47499300789	1.27020803119008	0.345064796988047	0.40916603872557	1	protein_coding	SCYL3	4.26024970795265	5.74007551391304
ENSG00000000460	1272.62498866806	1471.30654740558	1073.94342993053	0.729924998855109	-0.454179862865494	0.255058637063256	1	protein_coding	C1orf112	9.86406060262017	8.09310753865914
ENSG00000000938	26.4717569770953	34.2662369119204	18.6772770422701	0.545063558927674	-0.875503624991769	0.530065418870316	1	protein_coding	FGR	0.432027386934283	0.135136514203465
ENSG00000000971	359.778263603517	427.257141495507	292.299385711528	0.68412990052877	-0.547657809168859	0.262364984639781	1	protein_coding	CFH	2.18184859317838	1.83939499601828
ENSG00000001036	2417.66222129985	2349.37886827354	2485.94557432616	1.05812885605504	0.0815153256295675	0.831024056517301	1	protein_coding	FUCA2	16.8692738198101	17.9929648084607
ENSG00000001084	15605.2560785975	17756.3356397957	13454.1765173993	0.757711320079218	-0.40027979321488	0.268594227506979	1	protein_coding	GCLC	99.0505650618829	85.9166990157982
ENSG00000001167	2105.61593642172	2106.30275017961	2104.92912266384	0.999347848966326	-0.000941161985440705	0.999433392826475	1	protein_coding	NFYA	11.2087502664009	11.0246003397158
ENSG00000001460	2119.6975812067	2311.90017165113	1927.49499076228	0.833727603984599	-0.262351992478383	0.493556768903394	1	protein_coding	STPG1	15.6125425990523	13.0620809746667
ENSG00000001461	3647.74475138297	4192.25992219276	3103.22958057318	0.740228334637715	-0.433957734365503	0.244715301137045	1	protein_coding	NIPAL3	19.0273872579818	18.5903472447883
ENSG00000001497	1251.55818600277	1236.79698853963	1266.31938346592	1.0238700410818	0.0340326069537926	0.93420123234132	1	protein_coding	LAS1L	8.1996119666452	8.66201003414518
ENSG00000001561	1.07081990349751	2.14163980699502	0	0	-Inf	0.880201221176753	1	protein_coding	ENPP4	0.00719980887600015	0
ENSG00000001617	16396.6812082124	13915.3046459502	18878.0577704745	1.35663991919636	0.440037849920362	0.223879108844976	1	protein_coding	SEMA3F	83.5946520651846	117.292549260106
ENSG00000001626	4.80627531195154	2.14163980699502	7.47091081690805	3.48840677713711	1.80256828012087	0.693045742164857	1	protein_coding	CFTR	0.487406099378476	0.461179325572231
ENSG00000001629	9232.09326872443	8286.00441326374	10178.1821241851	1.22835827940092	0.296731417814293	0.414989306563253	1	protein_coding	ANKIB1	26.2198517418076	32.473473006516
ENSG00000001630	15143.6942968519	19548.8881582506	10738.5004354532	0.549315150228687	-0.864294012646139	0.0175616232548866	1	protein_coding	CYP51A1	105.212225723892	57.1818567594181
ENSG00000001631	5234.87520775586	4652.71248069669	5817.03793481503	1.25024659463677	0.322212675505526	0.381903984583175	1	protein_coding	KRIT1	34.1688363803201	44.4829436961084
ENSG00000002016	837.627833970733	897.347079130914	777.908588810551	0.866898223554658	-0.206065468212935	0.623638952212221	1	protein_coding	RAD52	13.6311418307273	11.1642239479867
ENSG00000002079	31.9379840383923	32.1245971049253	31.7513709718592	0.988381920188848	-0.0168594742373107	1	1	pseudogene	MYH16	0.569253382385148	0.272268718494061
ENSG00000002330	2862.09291809047	2618.15466405142	3106.03117212952	1.18634365447424	0.246521983568541	0.513050239339075	1	protein_coding	BAD	53.6113879700601	64.7411629164577
ENSG00000002549	2139.21581482754	2215.52638033635	2062.90524931874	0.931112925410329	-0.102971946383866	0.788704945300813	1	protein_coding	LAP3	20.3199515152611	18.8317550556514
ENSG00000002586	3350.89296507137	3215.67217020303	3486.11375993972	1.08410110714726	0.116499313866788	0.755913216710183	1	protein_coding	CD99	46.6107564202742	51.6921523379678
ENSG00000002587	196.820219188883	186.322663208567	207.317775169198	1.11268147201787	0.154040650622246	0.796322180004203	1	protein_coding	HS3ST1	0.356984195983772	1.31161364034293
ENSG00000002726	1.40079577817026	0	2.80159155634052	Inf	Inf	0.823196241954656	1	protein_coding	AOC1	0	0.0367388048014775
ENSG00000002745	34.8641173923295	26.7704975874378	42.9577371972213	1.60466711748307	0.682274046403157	0.574839068262588	1	protein_coding	WNT16	0.236390922331853	0.264430659592275
ENSG00000002746	14.7860445718892	26.7704975874378	2.80159155634052	0.104652203314113	-3.2563254089327	0.119049563025784	1	protein_coding	HECW1	0.0668782024174229	0.00448624551055455
ENSG00000002822	3200.55850811247	3427.69451109553	2973.42250512941	0.867470101406167	-0.205114060881064	0.584314074266117	1	protein_coding	MAD1L1	23.9991200557966	21.3702082458136
ENSG00000002834	21952.4976017077	16650.1786794828	27254.8165239327	1.63690835087058	0.710973548784614	0.0495455466848786	1	protein_coding	LASP1	64.8321645369019	105.374100798234
ENSG00000002919	1886.73258018678	1728.30332424498	2045.16183612858	1.18333501269056	0.242858571331624	0.529616312116738	1	protein_coding	SNX11	14.351602680141	16.0925676627317
ENSG00000002933	0.535409951748756	1.07081990349751	0	0	-Inf	0.99233503626249	1	protein_coding	TMEM176A	0.0214158165833463	0
ENSG00000003056	9506.33968342056	7937.98794462705	11074.6914222141	1.39515095002256	0.480421224611698	0.187237120295027	1	protein_coding	M6PR	56.296815405429	78.7479132555844
ENSG00000003096	4876.82412246767	4946.11713425501	4807.53111068033	0.971980844809583	-0.0410002125074665	0.912007070712996	1	protein_coding	KLHL13	24.059179185296	23.0107364260948
ENSG00000003137	771.311485476611	809.539847044119	733.083123909103	0.905555330705236	-0.143125300321215	0.73722462807673	1	protein_coding	CYP26B1	5.33580722542856	4.62061736637507
ENSG00000003147	333.941629868193	373.716146320631	294.167113415755	0.78714049770644	-0.345306927701505	0.488733641413799	1	protein_coding	ICA1	4.00901622166254	4.41638615868367
ENSG00000003249	2470.72347103515	2529.27661206112	2412.17033000919	0.953699693622477	-0.0683930411582885	0.857832739790117	1	protein_coding	DBNDD1	20.3960408018665	19.3561563739134
ENSG00000003393	2209.79542414594	2581.7467873325	1837.84406095938	0.711860694463484	-0.490333150142418	0.199770731530856	1	protein_coding	ALS2	7.9164855205308	5.64787735250261
ENSG00000003400	338.430742818983	305.183672496791	371.677813141176	1.21788236605313	0.284374791612413	0.568452214263049	1	protein_coding	CASP10	1.64938133335024	1.61772086061934
ENSG00000003402	1252.33026529593	1219.66387008367	1284.99666050819	1.05356622593079	0.0752810031148546	0.852265397677231	1	protein_coding	CFLAR	5.68105764679018	6.19086864006962
ENSG00000003436	269.306396011765	253.78431712891	284.82847489462	1.12232496521816	0.166490463672858	0.756553891262214	1	protein_coding	TFPI	0.528247263881361	0.593262439954562
ENSG00000003509	1902.68835943274	1897.49286899759	1907.88384986789	1.00547616333114	0.00787888029907755	0.985282594303764	1	protein_coding	NDUFAF7	20.1912298550614	23.6735815861613
ENSG00000003756	7315.19512937159	6911.07165717294	7719.31860157025	1.11694958242235	0.159564066008467	0.662475388730816	1	protein_coding	RBM5	52.6004465690014	59.0611208384704
ENSG00000003987	30.3193399293588	21.4163980699502	39.2222817887673	1.83141355799698	0.872957608012266	0.501616058026701	1	protein_coding	MTMR7	0.130921129461674	0.227937133137129
ENSG00000003989	32.8157841186011	38.5495165259104	27.0820517112917	0.702526364840113	-0.509375726193872	0.69027131341678	1	protein_coding	SLC7A2	0.0779136629870162	0.0547795725359893
ENSG00000004059	11382.222716664	10526.1596513805	12238.2857819475	1.16265439507584	0.217422312108705	0.549017644997582	1	protein_coding	ARF5	217.176778579482	250.611346783728
ENSG00000004139	125.629117357117	95.3029714112785	155.955263302956	1.6364155387132	0.710539141628523	0.292466352460656	1	protein_coding	SARM1	0.206459049041526	0.604191745247704
ENSG00000004142	5221.63412028973	4431.0527606727	6012.21547990676	1.35683680710541	0.440247211738537	0.232540846124242	1	protein_coding	POLDIP2	33.6436801190759	45.4016340018578
ENSG00000004399	5765.00434773068	5998.73309939306	5531.2755960683	0.922073962021738	-0.117045617158639	0.750206557729889	1	protein_coding	PLXND1	31.7286836777323	29.6267829823266
ENSG00000004455	19747.9330446679	21335.0157572844	18160.8503320514	0.851222728806784	-0.232391421610467	0.519452763372417	1	protein_coding	AK2	298.38262793472	275.309746006494
ENSG00000004468	14.4312401896419	13.9206587454676	14.9418216338161	1.0733559314268	0.102128561979776	0.999576172341492	1	protein_coding	CD38	0.0381387548237056	0.060955758967956
ENSG00000004478	15787.5633481967	16832.2180630774	14742.9086333159	0.875874384354342	-0.191204117827859	0.596768028280808	1	protein_coding	FKBP4	130.287909933077	113.096039083624
ENSG00000004487	11788.9420772904	12432.2190796061	11145.6650749747	0.896514532410237	-0.157601125662922	0.663814919956707	1	protein_coding	KDM1A	70.5219780061546	62.4630404248099
ENSG00000004534	5760.0927508914	5892.7219289468	5627.46357283599	0.954985427904245	-0.0664493756140292	0.856774556671422	1	protein_coding	RBM6	40.2515131217251	36.5191714510154
ENSG00000004660	2522.95857400402	2331.17492991408	2714.74221809396	1.16453818341038	0.219757944068899	0.56246617726851	1	protein_coding	CAMKK1	10.2715657811502	11.9405670640943
ENSG00000004700	4989.37714959658	5442.97756947785	4535.7767297153	0.833326368117005	-0.263046464303854	0.475793664133055	1	protein_coding	RECQL	31.3666046279968	26.5658851599693
ENSG00000004766	1721.76985201654	1485.22720615105	1958.31249788202	1.31852721911617	0.398927353893858	0.304932880915384	1	protein_coding	CCDC132	8.12129153036272	9.95460630633478
ENSG00000004776	21.5845893856644	23.5580378769452	19.6111408943836	0.832460708180447	-0.264545915737668	0.890326388613323	1	protein_coding	HSPB6	0.304677603300096	0.270602707811624
ENSG00000004777	3979.86190380533	4632.36690253023	3327.35690508042	0.718284405162941	-0.477372901707811	0.199361256550338	1	protein_coding	ARHGAP33	51.6309609600922	42.1817012411763
ENSG00000004779	2799.33303507537	3469.45648733194	2129.2095828188	0.613701192274122	-0.704391708599015	0.0626481922151694	1	protein_coding	NDUFAB1	96.2732277056476	58.7771621519527
ENSG00000004809	62.4191085267096	70.6741136308357	54.1641034225834	0.766392398007396	-0.383844844110013	0.678366446892727	1	protein_coding	SLC22A16	0.726422903443574	0.541835489248041
ENSG00000004838	66.7584519126044	72.8157534378308	60.7011503873779	0.833626619536442	-0.262526748101017	0.775415352412377	1	protein_coding	ZMYND10	0.707760229722377	1.24432598485908
ENSG00000004846	26.3784504438287	18.2039383594577	34.5529625281997	1.8981036875599	0.924558804499479	0.509366899445534	1	protein_coding	ABCB5	0.048608975508893	0.0992557784226964
ENSG00000004848	0.933863852113507	0	1.86772770422701	Inf	Inf	0.918679870103848	1	protein_coding	ARX	0	0.0103272952284022
ENSG00000004864	2924.37868250448	3212.45971049253	2636.29765451643	0.820647694321506	-0.285165091812682	0.44867267365141	1	protein_coding	SLC25A13	18.9984421404982	15.05026376613
ENSG00000004866	1230.37845727423	1175.76025404027	1284.99666050819	1.09290704128886	0.128170695817768	0.750094208275612	1	protein_coding	ST7	10.2902416259713	11.399955296451
ENSG00000004897	7457.48685852227	9012.02030783506	5902.95340920948	0.655008888969929	-0.610413609632971	0.0956065566246813	1	protein_coding	CDC27	49.3065143845507	33.4895287694031
ENSG00000004939	18.4406077008639	18.2039383594577	18.6772770422701	1.02600199327562	0.0370335337578912	1	1	protein_coding	SLC4A1	0.156639415169947	0.138542599115607
ENSG00000004948	1.07081990349751	2.14163980699502	0	0	-Inf	0.880201221176753	1	protein_coding	CALCR	0.0123753117924886	0
ENSG00000004961	847.139872785165	1082.59892243598	611.680823134347	0.56501148343838	-0.823647905357333	0.0495817082057896	1	protein_coding	HCCS	14.7856632930429	8.65708240370966
ENSG00000004975	8116.97093322577	8635.09170180393	7598.8501646476	0.879996464086207	-0.184430368018727	0.613064092065661	1	protein_coding	DVL2	60.4357919427851	53.2136842013646
ENSG00000005001	880.511484904955	772.061150421706	988.961819388204	1.28093716261727	0.357199704872382	0.39079070443234	1	protein_coding	PRSS22	13.8442501569545	18.1963781232025
ENSG00000005007	12996.1513311523	12990.1162493283	13002.1864129764	1.00092918057209	0.00133990179444283	0.997332406418069	1	protein_coding	UPF1	40.8485435561754	40.6553550997086
ENSG00000005022	26895.1240094949	29912.2831842995	23877.9648346903	0.798266206814445	-0.325058156451874	0.366798464520653	1	protein_coding	SLC25A5	412.732433266787	327.80410695176
ENSG00000005059	1574.4179914432	1605.15903534277	1543.67694754363	0.961697198566986	-0.0563453785346772	0.886946784267193	1	protein_coding	CCDC109B	13.1325205531746	14.953536896285
ENSG00000005073	226.535671140801	205.597421471522	247.473920810079	1.20368202596528	0.267454328850274	0.632176186865484	1	protein_coding	HOXA11	1.49408732133759	1.74341367663255
ENSG00000005075	4067.87976034562	3767.14442050424	4368.61510018698	1.15966223020519	0.213704659001335	0.565032561670229	1	protein_coding	POLR2J	84.5491481460967	94.0709946048303
ENSG00000005100	2652.92142650973	2304.40443232664	3001.43842069281	1.30247901739297	0.381260131239338	0.313624352121209	1	protein_coding	DHX33	6.85730631960692	9.0675541322381
ENSG00000005102	2988.9270165844	3279.92136441288	2697.93266875592	0.822560168066366	-0.281806882913474	0.453568273350183	1	protein_coding	MEOX1	22.7001414399458	17.5412668198059
ENSG00000005108	3.67939163654929	6.42491942098507	0.933863852113507	0.145350282380713	-2.78239422060029	0.630446560528795	1	protein_coding	THSD7A	0.00922144334000121	0.00132972862182328
ENSG00000005156	1811.89252346335	1770.06530048139	1853.71974644531	1.04726065526575	0.0666205628588749	0.864627212208928	1	protein_coding	LIG3	10.7230133020746	11.6880493027853
ENSG00000005175	4127.37315337928	5011.43714836835	3243.30915839021	0.647181449625918	-0.627757838967807	0.0915438624426942	1	protein_coding	RPAP3	40.2013818579957	26.6091991534514
ENSG00000005187	141.635352137675	133.852487937189	149.418216338161	1.11629016868388	0.158712090346144	0.814403472294125	1	protein_coding	ACSM3	2.21686950814749	2.23135218242582
ENSG00000005189	570.382185486484	639.279482388014	501.484888584953	0.784453282798421	-0.350240563158524	0.431110506395478	1	protein_coding	AC004381.6	4.95838958113512	3.78354307903668
ENSG00000005194	3430.98100126552	3241.37184788697	3620.59015464407	1.11699315121908	0.159620340044536	0.669570079805468	1	protein_coding	CIAPIN1	33.0780850061008	41.4420023833846
ENSG00000005206	7336.24712222475	7619.95443328829	7052.5398111612	0.925535693540594	-0.11163946578445	0.760074767181924	1	processed_transcript	SPPL2B	86.3600798073877	84.8013523285258
ENSG00000005238	4212.82928178242	3485.5187858844	4940.13977768045	1.41733270745433	0.503178459069259	0.175443995748863	1	protein_coding	FAM214B	20.3096870511343	29.4900416678233
ENSG00000005243	1359.18199306103	1415.62391242371	1302.74007369834	0.920258595708448	-0.119888774670273	0.763453649346934	1	protein_coding	COPZ2	34.4397126663865	30.6014963655882
ENSG00000005249	70.6681061338042	97.4446112182735	43.8916010493348	0.450426149795177	-1.15063750840019	0.177334359986451	1	protein_coding	PRKAR2B	0.41066090633426	0.183612651858522
ENSG00000005302	1208.07785236731	1162.9104151983	1253.24528953633	1.07767999422606	0.10792884851669	0.789301837228469	1	protein_coding	MSL3	9.56889820836788	9.27842571352512
ENSG00000005339	10267.5320480275	9202.62625065761	11332.4378453974	1.23143519433788	0.300340706385426	0.408583705799547	1	protein_coding	CREBBP	18.0635671648742	23.0246999475263
ENSG00000005379	8.22416909952008	11.7790189384726	4.66931926056753	0.396409861038308	-1.33493524362907	0.64772271977396	1	protein_coding	BZRAP1	0.08095382103877	0.0175077368376919
ENSG00000005436	1231.51695668397	1339.59569927539	1123.43821409255	0.838639758772171	-0.253876866868875	0.526215882254277	1	protein_coding	GCFC2	12.0419299582919	11.4164014904944
ENSG00000005448	8878.588975799	9431.78171000608	8325.39624159191	0.882696026855624	-0.180011390931143	0.621042939274142	1	protein_coding	WDR54	147.035939926709	130.912099850247
ENSG00000005469	858.36104882266	608.225705186586	1108.49639245873	1.82250829421732	0.865925380258093	0.0389007561165437	1	protein_coding	CROT	4.79165594695202	7.27588501335007
ENSG00000005471	6.48098319288981	6.42491942098507	6.53704696479455	1.01745197666499	0.0249607014573163	1	1	protein_coding	ABCB4	0.0665159729354557	0.0676124402100237
ENSG00000005483	8941.13741723999	8533.36381097167	9348.91102350832	1.09557159762579	0.13168377019247	0.717699632856798	1	protein_coding	KMT2E	36.7464190411561	43.3179698405194
ENSG00000005486	7174.56772734903	6902.50509794496	7446.6303567531	1.0788301132831	0.109467697058654	0.764798639631876	1	protein_coding	RHBDD2	68.4250607794708	73.5377885478955
ENSG00000005513	351.535672753178	364.078767189154	338.992578317203	0.931096808897626	-0.102996918021082	0.838773361521129	1	protein_coding	SOX8	1.65985123748446	1.52182652679336
ENSG00000005700	2911.01866147806	3120.36919879175	2701.66812416438	0.865816815910918	-0.207866274014045	0.580944353603311	1	protein_coding	IBTK	9.02349144674427	8.00135092535153
ENSG00000005801	768.578771205686	730.299174185303	806.85836822607	1.10483264495838	0.143827853260165	0.736237996763149	1	protein_coding	ZNF195	9.09497264840158	10.7132699003899
ENSG00000005810	6551.22280763809	6303.91677188985	6798.52884338633	1.07846107259887	0.108974102894179	0.766297536171469	1	protein_coding	MYCBP2	15.8020842315686	17.7075791381532
ENSG00000005812	3021.0512144296	3424.48205138504	2617.62037747416	0.764384318035907	-0.38762991432697	0.302464335764048	1	protein_coding	FBXL3	18.3469258615103	16.2768195382052
ENSG00000005844	5.94557324114105	5.35409951748756	6.53704696479455	1.22094237199799	0.28799510729111	0.988968154711125	1	protein_coding	ITGAL	0.132456561262945	0.0576667573476444
ENSG00000005882	2003.94610565999	1494.86458528253	2513.02762603745	1.6811072058159	0.749411729551634	0.0521671181525319	1	protein_coding	PDK2	15.5397613817547	28.5552940225153
ENSG00000005884	14671.1635051347	13671.1577079527	15671.1693023168	1.14629423762704	0.19697741118011	0.586082854238859	1	protein_coding	ITGA3	53.2914750337742	68.3401157948249
ENSG00000005889	1480.26593369545	1585.88427707981	1374.64759031108	0.866801954075933	-0.206225689110966	0.600623604541985	1	protein_coding	ZFX	5.65136191168797	5.23800407637964
ENSG00000005893	21464.4737196231	21475.2931646426	21453.6542746036	0.998992382088892	-0.00145441823551631	0.996888409994001	1	protein_coding	LAMP2	113.257092033764	124.424280165141
ENSG00000005955	6190.30444758593	6034.07015620848	6346.53873896339	1.05178404868784	0.0728385222455053	0.842909081128437	1	protein_coding	GGNBP2	37.9815605886106	43.8828758163284
ENSG00000005961	268.409774921013	276.271535102358	260.548014739668	0.943086715912068	-0.0845376634731981	0.878909678067565	1	protein_coding	ITGA2B	2.11598089799721	2.53415375976526
ENSG00000005981	16.3674459195609	14.9914786489652	17.7434131901566	1.18356658510009	0.24314087150685	0.926241447097047	1	protein_coding	ASB4	0.0617949562673225	0.132047731675747
ENSG00000006007	5580.5866549877	5648.57499094937	5512.59831902603	0.975927260921345	-0.0351544719134748	0.92424427681603	1	protein_coding	GDE1	42.0008640473951	41.419148178106
ENSG00000006015	2464.82995036751	2072.03651326768	2857.62338746733	1.37913756305421	0.46376636666911	0.222327977185189	1	protein_coding	C19orf60	39.6578324352312	51.2590632571727
ENSG00000006016	5707.84042395088	5798.48977743902	5617.19107046274	0.968733460963977	-0.0458283203113821	0.901121669123646	1	protein_coding	CRLF1	93.2941727225385	86.1981353566898
ENSG00000006025	1826.11232207888	1736.86988347296	1915.3547606848	1.10276237668129	0.141121952383447	0.716100386568703	1	protein_coding	OSBPL7	12.6018241480572	12.9733169610954
ENSG00000006042	1571.57354888819	1458.45670856361	1684.69038921277	1.15511854367756	0.208040915364178	0.595637127016266	1	protein_coding	TMEM98	18.1997636531923	22.5121541622986
ENSG00000006047	33.5566281474258	42.8327961399005	24.2804601549512	0.566866101284781	-0.818920096625402	0.504441898017328	1	protein_coding	YBX2	0.445906460114687	0.129461160393016
ENSG00000006059	2.80159155634052	0	5.60318311268104	Inf	Inf	0.568485735091781	1	protein_coding	KRT33A	0	0.0752620252383535
ENSG00000006071	3.07550365910853	4.28327961399005	1.86772770422701	0.436050847142139	-1.19743171987913	0.88451002445216	1	protein_coding	ABCC8	0.0971432185740783	0.00587717864862715
ENSG00000006114	3459.37814675764	2947.96719432865	3970.78909918663	1.34695837417245	0.429705267056412	0.250425025439897	1	protein_coding	SYNRG	11.1678881547127	15.0018513838317
ENSG00000006118	15744.4918864167	17166.3138729686	14322.6698998649	0.834347432177529	-0.261279830756741	0.469815555416236	1	protein_coding	TMEM132A	117.376505286874	115.706395017961
ENSG00000006125	25944.0081053651	30007.5861557108	21880.4300550195	0.729163283627043	-0.455686177315586	0.206346910474305	1	protein_coding	AP2B1	95.9682581121552	69.1153767566442
ENSG00000006194	1768.28884580947	1460.59834837061	2075.97934324833	1.42132116304542	0.507232584123686	0.191454013305796	1	protein_coding	ZNF263	11.8115624817894	16.1920315602343
ENSG00000006210	3502.77078209714	3130.00657792323	3875.53498627105	1.23818748931911	0.308229787436465	0.409230037666164	1	protein_coding	CX3CL1	15.2721061845944	18.907012666833
ENSG00000006282	3245.26743501197	3075.39476284485	3415.14010717909	1.11047210863426	0.151173157639185	0.686858185339267	1	protein_coding	SPATA20	22.6246362331234	29.9848217911879
ENSG00000006283	621.906481911685	656.412600843974	587.400362979396	0.894864544379789	-0.160258776690624	0.71646407373311	1	protein_coding	CACNA1G	1.72799012707432	1.58895033214766
ENSG00000006377	1304.28305310665	1455.24424885312	1153.32185736018	0.792528029757971	-0.335466134174483	0.399375935410769	1	protein_coding	DLX6	12.094710333375	9.52748508828416
ENSG00000006432	3293.51360712023	3771.42770011823	2815.59951412222	0.746560649706729	-0.421668626922893	0.260258884124344	1	protein_coding	MAP3K9	6.11437734707045	4.44904020842997
ENSG00000006451	8715.34859762505	8375.95328515753	9054.74391009256	1.08104040242654	0.112420442860874	0.757739921978127	1	protein_coding	RALA	61.8511898636956	74.2804853229902
ENSG00000006453	10685.731686982	11112.9689584972	10258.4944154669	0.923110147592291	-0.115425291107241	0.750593129535427	1	protein_coding	BAIAP2L1	59.3447046933597	53.9484002102214
ENSG00000006459	2018.28605421615	2339.74148914206	1696.83061929024	0.725221408931137	-0.463506580032976	0.22806038473666	1	protein_coding	KDM7A	5.09135359969916	3.1815613497191
ENSG00000006468	311.44800513799	365.149587092651	257.746423183328	0.705865300945633	-0.502535192125135	0.320925055114248	1	protein_coding	ETV1	3.09659999433754	2.49198024357122
ENSG00000006530	2287.13992885427	2199.46408178389	2374.81577592465	1.07972473639967	0.11066356049278	0.772375746525649	1	protein_coding	AGK	13.1847152767302	15.9252488522993
ENSG00000006534	146.945802137045	158.481345717632	135.410258556458	0.854423957237975	-0.226975995493147	0.72783387290964	1	protein_coding	ALDH3B1	0.973332795190136	0.925631481086373
ENSG00000006555	9.02107690024958	9.6373791314776	8.40477466902156	0.872101694284278	-0.197431719879131	0.987171444254777	1	protein_coding	TTC22	0.0609800569037869	0.0395967400236683
ENSG00000006576	4787.93445474304	4600.24230542531	4975.62660406076	1.08160098397268	0.113168369206718	0.75957949104659	1	protein_coding	PHTF2	22.1899118017109	22.8259355365801
ENSG00000006606	145.750440435951	161.693805428124	129.807075443777	0.802795599374269	-0.316895386480703	0.623904737520792	1	protein_coding	CCL26	6.83218223604313	5.44489584388623
ENSG00000006607	2416.97063502645	2455.39003871979	2378.5512313331	0.968706068618428	-0.0458691151857303	0.904901580260592	1	protein_coding	FARP2	10.3863028548518	12.3666146939358
ENSG00000006611	48.2369519322612	46.045255850393	50.4286480141294	1.09519747654305	0.131191027582239	0.91745116069359	1	protein_coding	USH1C	0.563968118842286	0.514048066982237
ENSG00000006625	10796.9696389313	13151.8100547564	8442.1292231061	0.641898657900169	-0.639582550321148	0.0790646089006809	1	protein_coding	GGCT	209.592901442373	133.096639397068
ENSG00000006634	3507.32078713886	4588.46328648684	2426.17828779089	0.52875617310398	-0.919325493431113	0.01444973340028	1	protein_coding	DBF4	47.0854576844496	26.2585529842015
ENSG00000006638	4.61325548866279	6.42491942098507	2.80159155634052	0.436050847142139	-1.19743171987913	0.810666114367197	1	protein_coding	TBXA2R	0.0589210173311196	0.0255296795317731
ENSG00000006652	5054.84813105399	5262.00900578677	4847.68725632121	0.921261679900221	-0.118317089849468	0.74848453794627	1	protein_coding	IFRD1	43.3555161036202	40.6757062056693
ENSG00000006659	2.00468375561102	2.14163980699502	1.86772770422701	0.872101694284278	-0.197431719879132	1	1	protein_coding	LGALS14	0.0536639218957637	0.0466583621978931
ENSG00000006695	1772.88848926517	1700.46200675405	1845.31497177629	1.08518447601117	0.117940314562589	0.761956953781313	1	protein_coding	COX10	9.89557137862198	10.6769003085291
ENSG00000006704	8233.98702841755	8040.78665536281	8427.18740147229	1.0480550924519	0.0677145561101739	0.852917169950309	1	protein_coding	GTF2IRD1	43.7442447357994	43.4692983302281
ENSG00000006712	4569.05069924837	4302.554372253	4835.54702624374	1.12387819138974	0.168485681287687	0.648890779267569	1	protein_coding	PAF1	34.8447235605078	40.070623211357
ENSG00000006715	10331.472102273	10151.3726851564	10511.5715193896	1.03548277118817	0.0503035495717796	0.890099183635963	1	protein_coding	VPS41	71.0173587704149	72.3253042866113
ENSG00000006740	167.440750608669	208.809881182015	126.071620035323	0.603762711427577	-0.727946436577911	0.231271397403949	1	protein_coding	ARHGAP44	0.778975518980118	0.507590810491888
ENSG00000006744	4993.91871438058	4842.24760361575	5145.58982514542	1.06264492160689	0.0876596068278591	0.812512424646426	1	protein_coding	ELAC2	29.9054255556444	36.0936671232419
ENSG00000006747	14.0203720354899	7.49573932448258	20.5450047464971	2.74089103917916	1.45464497670056	0.472715466053082	1	protein_coding	SCIN	0.0481119153259708	0.278211633778361
ENSG00000006756	34.4220139738473	41.7619762364029	27.0820517112917	0.648485875237027	-0.624852943613808	0.610263292026709	1	protein_coding	ARSD	0.42267959586182	0.227983866659655
ENSG00000006757	479.225138378087	535.409951748756	423.040325007419	0.790124135021556	-0.339848764494984	0.459926792580897	1	protein_coding	PNPLA4	7.82457563004067	6.61042304222058
ENSG00000006831	7651.58155011526	7673.49542846317	7629.66767176735	0.994288423430443	-0.00826368505682198	0.982294587106618	1	protein_coding	ADIPOR2	30.7507653140513	31.0346495293521
ENSG00000006837	137.140231689853	158.481345717632	115.799117662075	0.730679797913855	-0.452688775121206	0.489772318067614	1	protein_coding	CDKL3	2.95458310584477	1.65819865510283
ENSG00000007001	2.14163980699502	4.28327961399005	0	0	-Inf	0.661335952424686	1	protein_coding	UPP2	0.0285009191636672	0
ENSG00000007038	4547.85095173011	4511.36425343502	4584.3376500252	1.01617546101152	0.0231495309246622	0.950741304032802	1	protein_coding	PRSS21	91.0504229411373	92.1625748381614
ENSG00000007047	4091.9247675395	4792.98988805486	3390.85964702414	0.707462299362425	-0.499274826055318	0.179170625937478	1	protein_coding	MARK4	24.028544248368	19.0885720933999
ENSG00000007062	1.93620572991902	1.07081990349751	2.80159155634052	2.61630508285283	1.38753078084202	0.937250921278942	1	protein_coding	PROM1	0.0438150389255981	0.0100239311321064
ENSG00000007080	4136.20440453403	4382.86586501531	3889.54294405276	0.887442843072079	-0.172273891069306	0.642570631306598	1	protein_coding	CCDC124	83.7798105723961	75.1422443634129
ENSG00000007168	12450.7572182867	12778.0939084358	12123.4205281375	0.948765959540643	-0.0758758460520267	0.834211089992272	1	protein_coding	PAFAH1B1	158.666525108658	163.303279778424
ENSG00000007171	19.0569099320919	27.8413174909353	10.2725023732486	0.368966101427964	-1.43843981938293	0.387679884991116	1	protein_coding	NOS2	0.104701449524215	0.038343728673472
ENSG00000007174	14.1697423406611	17.1331184559602	11.2063662253621	0.654076270713208	-0.612469219157976	0.776992155210661	1	protein_coding	DNAH9	0.0765904138886089	0.058371399013657
ENSG00000007202	10178.8458366825	10510.0973528281	9847.59432053693	0.93696509080262	-0.0939327975516111	0.796074273084751	1	protein_coding	KIAA0100	28.5429976966329	29.9403051610158
ENSG00000007216	6.3440271415058	4.28327961399005	8.40477466902156	1.96222881213963	0.972493281563181	0.803218186762134	1	protein_coding	SLC13A2	0.0315393372506353	0.0714005281314903
ENSG00000007237	234.21842279154	172.402004463099	296.034841119982	1.71711948501935	0.779990432145659	0.154793499586261	1	protein_coding	GAS7	0.561381395856504	1.27344893510198
ENSG00000007255	2120.974234447	2236.9427784063	2005.0056904877	0.896315144867566	-0.157922021087467	0.680606024907861	1	protein_coding	TRAPPC6A	58.2971572507289	51.971087941739
ENSG00000007264	472.581971366515	592.163406634124	353.000536098906	0.596120145460139	-0.746324965892766	0.105562498097012	1	protein_coding	MATK	6.48015183373766	4.3981808399543
ENSG00000007314	122.584449702615	149.914786489652	95.2541129155777	0.63538837726426	-0.654289394852602	0.336135177449464	1	protein_coding	SCN4A	0.424243716689637	0.208211088203878
ENSG00000007341	1179.06600168286	1125.43171857588	1232.70028478983	1.09531326018577	0.131343540404506	0.745203634584243	1	protein_coding	ST7L	17.6587331431427	16.0526741730579
ENSG00000007350	5.6155973664683	7.49573932448258	3.73545540845403	0.498343825305302	-1.00478664193674	0.814872506619361	1	protein_coding	TKTL1	0.0471472170388192	0.0987118158139954
ENSG00000007372	839.401855881969	961.596273340765	717.207438423173	0.745850892216398	-0.423040853899122	0.312230966161457	1	protein_coding	PAX6	11.4150338738186	7.49898493534006
ENSG00000007376	2551.32328645264	2300.12115271265	2802.52542019263	1.21842513247073	0.285017605733744	0.452145987539693	1	protein_coding	RPUSD1	21.2229182142614	25.8180448560354
ENSG00000007384	6044.94603569242	4659.13740011767	7430.75467126717	1.5948777709538	0.673445862237283	0.0674351561334746	1	protein_coding	RHBDF1	47.1587135389701	75.3543458498138
ENSG00000007392	2261.37017610574	2468.23987756176	2054.50047464971	0.832374719056578	-0.26469494678381	0.487955805752426	1	protein_coding	LUC7L	25.2603038070546	20.8625670934883
ENSG00000007402	1150.72571848209	1251.78846718859	1049.66296977558	0.838530628208322	-0.254064614189862	0.528838675196379	1	protein_coding	CACNA2D2	4.35431356592189	3.66116149199347
ENSG00000007516	515.99462549573	504.356174547328	527.633076444131	1.04615171395035	0.0650920878106356	0.889762178208519	1	protein_coding	BAIAP3	4.97496367618967	4.32099755852114
ENSG00000007520	2772.22533773588	2366.5119867295	3177.93868874226	1.34287876273728	0.425329061807083	0.260002599953074	1	protein_coding	TSR3	33.8049268609797	45.3350324110877
ENSG00000007541	2202.97524490238	1927.47582629552	2478.47466350925	1.28586549812804	0.362739744274025	0.342740651637278	1	protein_coding	PIGQ	15.7347234020374	19.3886695052564
ENSG00000007545	3508.38558094416	3298.12530277234	3718.64585911598	1.12750290475325	0.173131150259107	0.643099865239272	1	protein_coding	CRAMP1L	10.0323270019716	10.064604630525
ENSG00000007866	5210.1286141943	4492.08949517206	5928.16773321654	1.31969047802541	0.400199597628865	0.277715062940483	1	protein_coding	TEAD3	29.3772612266742	38.1271284480553
ENSG00000007908	2.40313765597577	1.07081990349751	3.73545540845403	3.48840677713711	1.80256828012087	0.858825737219663	1	protein_coding	SELE	0.00501216706537694	0.0151512474529598
ENSG00000007923	4117.60001597559	4749.08627201146	3486.11375993972	0.734059892844016	-0.446030315764488	0.229821102511428	1	protein_coding	DNAJC11	31.6892895043846	25.4423113415718
ENSG00000007933	10.4342869322071	17.1331184559602	3.73545540845403	0.218025423571069	-2.19743171987913	0.371252369823983	1	protein_coding	FMO3	0.331135075516336	0.0854544291644508
ENSG00000007944	8099.29639732103	8555.85102894512	7642.74176569694	0.893276629039115	-0.162821077949142	0.655296888223123	1	protein_coding	MYLIP	62.3177667288454	54.5068542533795
ENSG00000007952	8.62262299988483	10.7081990349751	6.53704696479455	0.610471185998995	-0.71200489270889	0.82089611432477	1	protein_coding	NOX1	0.0684105257343173	0.0414741735157797
ENSG00000007968	4434.039293852	4221.17205958719	4646.90652811681	1.10085693322135	0.138626989207985	0.708317646213337	1	protein_coding	E2F2	13.0178151178559	14.7755164718159
ENSG00000008018	13483.987476796	13368.1156752629	13599.859278329	1.01733554740964	0.0247956012613441	0.945623895565321	1	protein_coding	PSMB1	260.774665030571	265.01603826609
ENSG00000008056	39.8321772632396	46.045255850393	33.6190986760862	0.730131651028698	-0.453771473138917	0.694906934149327	1	protein_coding	SYN1	0.230787728474846	0.167922630649519
ENSG00000008083	9537.30576232603	8108.24830928316	10966.3632153689	1.35249474326205	0.43562298674377	0.231570860994977	1	protein_coding	JARID2	23.4156000344008	31.5714177598655
ENSG00000008086	396.553758218191	440.106980337477	353.000536098906	0.802078930509628	-0.318183879339742	0.506645074164664	1	protein_coding	CDKL5	2.42407265815349	1.61951099016028
ENSG00000008118	101.989787940968	119.931829191721	84.0477466902156	0.700796004335581	-0.512933545607061	0.484697202956981	1	protein_coding	CAMK1G	1.02660897661117	0.639162937441558
ENSG00000008128	2083.0298036777	1921.05090687454	2245.00870048087	1.16863571519476	0.224825285912793	0.55803184667512	1	protein_coding	CDK11A	21.7325059831805	26.1821462237461
ENSG00000008130	4542.32626533856	5001.79976923688	4082.85276144025	0.816276730338442	-0.29286976400742	0.428576897892879	1	protein_coding	NADK	37.1743812542059	35.9960818237461
ENSG00000008197	0.535409951748756	1.07081990349751	0	0	-Inf	0.99233503626249	1	protein_coding	TFAP2D	0.010477451126319	0
ENSG00000008226	1885.7887162404	2487.51463582472	1284.06279665607	0.516203112200121	-0.953989255388555	0.0141095375301008	1	protein_coding	DLEC1	10.2495392271919	5.07075670695754
ENSG00000008277	729.798193575677	795.619188298651	663.977198852703	0.834541459806355	-0.260944370798313	0.541858960902979	1	protein_coding	ADAM22	3.02205704104913	2.45884198193959
ENSG00000008282	13306.6358342128	13055.4362634417	13557.8354049839	1.0384819879937	0.054476193498376	0.880582140017422	1	protein_coding	SYPL1	102.944348027294	105.553476713188
ENSG00000008283	6101.81483080056	5365.87853642603	6837.7511251751	1.27430225614637	0.349707515995836	0.34077216068199	1	protein_coding	CYB561	37.9325925713581	52.0479612073118
ENSG00000008294	8815.45985924807	9415.71941145362	8215.20030704252	0.872498419722369	-0.196775576586008	0.5889552753398	1	protein_coding	SPAG9	31.4948590052038	28.7843257077779
ENSG00000008300	2397.1164180339	2510.00185379817	2284.23098226964	0.910051512038969	-0.135979885773993	0.721124532471017	1	protein_coding	CELSR3	5.28786456341121	5.02498453799464
ENSG00000008311	679.824861753266	627.500463449542	732.149260056989	1.16677086743835	0.222521269813829	0.607553852565974	1	protein_coding	AASS	3.4679240297794	3.9102076878426
ENSG00000008323	4352.23569507687	3642.92931169853	5061.54207845521	1.38941539771334	0.474477990698717	0.200785007968993	1	protein_coding	PLEKHG6	33.4821208907043	40.7637529624443
ENSG00000008324	1062.30899018054	949.817254402293	1174.80072595879	1.23687027216417	0.306694192699094	0.451024334622003	1	protein_coding	SS18L2	22.2240316512986	27.5182898516103
ENSG00000008382	1108.70264365643	1091.16548166396	1126.23980564889	1.03214390903517	0.0456441358551393	0.912398606579122	1	protein_coding	MPND	13.6945810153653	13.238274557306
ENSG00000008394	6.87943709325456	5.35409951748756	8.40477466902156	1.5697830497117	0.650565186675819	0.875123526726547	1	protein_coding	MGST1	0.0735642701015162	0.0965801880730609
ENSG00000008405	1898.86961618646	2370.79526634349	1426.94396602944	0.601884096145608	-0.732442398624935	0.05850067446082	1	protein_coding	CRY1	12.5740827506141	7.50424800808524
ENSG00000008438	4.87475333764354	3.21245971049253	6.53704696479455	2.03490395332998	1.02496070145732	0.839249980287057	1	protein_coding	PGLYRP1	0.0882823758145699	0.179174610674156
ENSG00000008441	7473.67968776819	7834.11841398779	7113.24096154858	0.9079823134723	-0.139263899259186	0.703063369947889	1	protein_coding	NFIX	37.5326338901538	34.5287663304773
ENSG00000008513	3561.02516391159	4391.43242424329	2730.61790357989	0.621805743498471	-0.68546415225391	0.0670648501433087	1	protein_coding	ST3GAL1	14.29639020275	7.88965713096717
ENSG00000008516	46.1513758971709	35.3370568154179	56.9656949789239	1.61206676822245	0.688911498325301	0.511573683790258	1	protein_coding	MMP25	0.413210029365329	0.853145888551555
ENSG00000008710	19888.6633168559	18183.5927812912	21593.7338524206	1.18753945450417	0.247975445967324	0.491901552991793	1	protein_coding	PKD1	76.5130686887423	100.080167951869
ENSG00000008735	933.554312889443	900.559538841407	966.54908693748	1.07327616359599	0.102021342252412	0.806811208798242	1	protein_coding	MAPK8IP2	4.5144138941304	4.58909844410154
ENSG00000008838	5665.91826019442	5376.586735461	5955.24978492783	1.10762646971736	0.147471436312659	0.688445345142318	1	protein_coding	MED24	40.6360867420254	42.845218146852
ENSG00000008853	1285.31543850941	998.004150059681	1572.62672695915	1.57577173087417	0.656058558532984	0.100499437146846	1	protein_coding	RHOBTB2	3.31165833729301	5.53833728810656
ENSG00000008869	3018.94240692583	3077.53640265185	2960.34841119982	0.961921492999708	-0.0560089413096983	0.882220537868499	1	protein_coding	HEATR5B	8.25043811090493	7.64954758612861
ENSG00000008952	8974.80377737288	9045.21572484348	8904.39182990229	0.984431118148525	-0.0226378323686208	0.950676221835851	1	protein_coding	SEC62	56.1498191706109	65.3444939457371
ENSG00000008988	31454.1419767833	27311.261638704	35597.0223148626	1.3033825674467	0.382260604358507	0.288384246206064	1	protein_coding	RPS20	902.279954008324	1175.8900051909
ENSG00000009307	30932.8438561141	36654.1652967198	25211.5224155083	0.687821485264173	-0.539893913305949	0.134296743910305	1	protein_coding	CSDE1	209.393769082304	156.078923971571
ENSG00000009335	6808.82706579245	6097.24853051483	7520.40560107007	1.23340971971747	0.302652120435334	0.408421953942657	1	protein_coding	UBE3C	19.227536718632	23.8579417627621
ENSG00000009413	3022.38592774042	2941.54227490766	3103.22958057318	1.05496684750879	0.0771976627370437	0.837912330121729	1	protein_coding	REV3L	5.60635888694014	6.09417024039357
ENSG00000009694	11.8226684565901	9.6373791314776	14.0079577817026	1.45350282380713	0.539533874287075	0.83550482550126	1	protein_coding	TENM1	0.0114214370950132	0.0164685324294524
ENSG00000009709	439.143877519654	500.072894933338	378.21486010597	0.756319456499213	-0.402932361816806	0.389053351732565	1	protein_coding	PAX7	1.4032541120914	1.05320192944028
ENSG00000009724	96.8038797391951	89.948871893791	103.658887584599	1.15242009601851	0.204666723692214	0.794250299789592	1	protein_coding	MASP2	0.598340936349547	0.685331194985465
ENSG00000009765	30.8671641348948	29.9829572979303	31.7513709718592	1.05898062877377	0.0826761993136038	0.97648039454235	1	protein_coding	IYD	0.0526797481061058	0.185454346639824
ENSG00000009780	1339.07869247329	1480.94392653706	1197.21345840952	0.808412416538282	-0.306836614410885	0.439723730873594	1	protein_coding	FAM76A	13.5371147043219	12.4003698003332
ENSG00000009790	179.400375116643	220.588900120487	138.211850112799	0.62655849880618	-0.6744788814334	0.256427884816271	1	protein_coding	TRAF3IP3	2.97850722062265	1.99763284026334
ENSG00000009830	4519.28641344172	4663.42067973166	4375.15214715178	0.938185175137048	-0.0920553908188092	0.803811988301422	1	protein_coding	POMT2	43.7393675511468	46.2786960321949
ENSG00000009844	5541.24623815809	5617.52121374794	5464.97126256824	0.972843902964467	-0.0397197580056289	0.914393708643144	1	protein_coding	VTA1	38.6799501571718	40.6736861104993
ENSG00000009950	2366.56000950341	2587.10088684999	2146.01913215684	0.829507323454168	-0.269673376558097	0.478622338841056	1	protein_coding	MLXIPL	24.5629368052942	21.3882467140492
ENSG00000009954	13244.0161013268	13266.3877844307	13221.644418223	0.996627313558545	-0.00487398183773335	0.98945234357016	1	protein_coding	BAZ1B	36.167264515405	35.2829548977755
ENSG00000010017	4415.61992132119	4940.76303473752	3890.47680790487	0.787424286603447	-0.344786884521467	0.351875692962637	1	protein_coding	RANBP9	29.2405048660797	23.0426289911359
ENSG00000010072	1575.2144999842	1683.32888829809	1467.10011167032	0.871546922214123	-0.198349756843542	0.612762191240754	1	protein_coding	SPRTN	9.00878861940658	9.66611401848978
ENSG00000010165	1962.14449110388	1870.72237141015	2053.5666107976	1.09773991169498	0.134536276059077	0.72750450978292	1	protein_coding	METTL13	11.3478718462074	12.0476814513336
ENSG00000010219	2018.55555586078	1978.8751816634	2058.23593005817	1.04010396872432	0.0567277472759686	0.88382269208717	1	protein_coding	DYRK4	59.9883201636531	64.9229820586651
ENSG00000010244	12034.0220434182	10583.9839261694	13484.0601606669	1.27400610722083	0.349372193478113	0.335492339316026	1	protein_coding	ZNF207	73.0859748866393	96.3581750668092
ENSG00000010256	14607.9663470202	16070.8651116907	13145.0675823497	0.817943993120036	-0.289926033644844	0.422942752599483	1	protein_coding	UQCRC1	230.867132697442	190.914310934811
ENSG00000010270	3627.21094450992	3192.11413232608	4062.30775669375	1.27260730296431	0.347787305753153	0.351155556734078	1	protein_coding	STARD3NL	34.818469778883	43.9329720620862
ENSG00000010278	57358.9662967037	60846.1285565356	53871.8040368719	0.885377678331934	-0.175635093448158	0.624530303576387	1	protein_coding	CD9	1065.02058245496	964.713563554168
ENSG00000010282	1.07081990349751	2.14163980699502	0	0	-Inf	0.880201221176753	1	protein_coding	HHATL	0.111522164585444	0
ENSG00000010292	30654.2500198317	32363.3899434053	28945.1100962581	0.894378189271124	-0.161043088519832	0.654342985912994	1	protein_coding	NCAPD2	121.825268502721	98.4544988518576
ENSG00000010295	10.8888046044766	9.6373791314776	12.1402300774756	1.25970244729951	0.333082996819648	0.924163984436097	1	protein_coding	IFFO1	0.0602867008527552	0.0741431349529651
ENSG00000010310	241.863532421194	197.030862243542	286.696202598847	1.45508271818083	0.541101169434035	0.318897775400957	1	protein_coding	GIPR	2.16569995428457	3.2885123067982
ENSG00000010318	535.106800680278	686.395558141905	383.818043218651	0.559179089470887	-0.83861768281619	0.0628838413360973	1	protein_coding	PHF7	10.6849554389171	5.44872901463702
ENSG00000010319	11.6981266589934	14.9914786489652	8.40477466902156	0.560636803468464	-0.834861640494423	0.724550624794871	1	protein_coding	SEMA3G	0.105119391981509	0.0829142217214452
ENSG00000010322	5762.51670585654	5463.3231476443	6061.71026406877	1.10952804735383	0.149946137356325	0.683357834412987	1	protein_coding	NISCH	28.2769692717865	32.7525183075379
ENSG00000010327	5.4786413150843	5.35409951748756	5.60318311268104	1.04652203314113	0.0656026859546622	1	1	protein_coding	STAB1	0.136568741456492	0.0107929618936859
ENSG00000010361	725.004731777237	720.661795053825	729.347668500649	1.01205263482321	0.0172843236525308	0.971345627295378	1	protein_coding	FUZ	10.2380231837742	10.3306764257571
ENSG00000010379	12.4950344597229	12.8498388419701	12.1402300774756	0.944776835474635	-0.0819545024591955	1	1	protein_coding	SLC6A13	0.228233247071923	0.317233378547871
ENSG00000010404	19379.4876542234	17325.8660385897	21433.1092698571	1.23705846634848	0.306913687151562	0.395181656903762	1	protein_coding	IDS	78.1719487128111	115.136011916445
ENSG00000010438	0.933863852113507	0	1.86772770422701	Inf	Inf	0.918679870103848	1	protein_coding	PRSS3	0	0.058768660881499
ENSG00000010539	558.522673528256	526.843392520776	590.201954535736	1.12026071298306	0.163834522958731	0.715894967543256	1	protein_coding	ZNF200	3.53742305344631	4.11960350226211
ENSG00000010610	5.80861718975705	3.21245971049253	8.40477466902156	2.61630508285283	1.38753078084202	0.72506517396442	1	protein_coding	CD4	0.108413008447164	0.120654289463866
ENSG00000010626	1135.03063856566	1240.00944825012	1030.0518288812	0.830680629357132	-0.267634182276986	0.507617871490471	1	protein_coding	LRRC23	17.1210709341223	13.8012123739028
ENSG00000010671	11.0381749096479	19.2747582629552	2.80159155634052	0.145350282380713	-2.78239422060029	0.25280713149064	1	protein_coding	BTK	0.316856895262192	0.101578097203236
ENSG00000010704	1572.70564154117	1658.70003051765	1486.7112525647	0.896311102195333	-0.157928528125051	0.687298557474924	1	protein_coding	HFE	11.5406148858999	10.777357698182
ENSG00000010803	1925.68015135333	1884.64303015562	1966.71727255105	1.04354895918335	0.0614982876219256	0.874459261209067	1	protein_coding	SCMH1	12.2303052970341	12.1796542321527
ENSG00000010810	6760.97216090952	6845.75164305959	6676.19267875946	0.975231505152245	-0.036183361471564	0.921576716032189	1	protein_coding	FYN	80.2134504570156	71.8355121208975
ENSG00000010818	4521.77124189662	4512.43507333851	4531.10741045474	1.00413797358028	0.00595751642407284	0.987864769455094	1	protein_coding	HIVEP2	9.04079560265826	9.69639179512656
ENSG00000010932	21.7900234627405	26.7704975874378	16.8095493380431	0.62791321988468	-0.671362908211544	0.673480291689009	1	protein_coding	FMO1	0.961879476426418	0.431435963700067
ENSG00000011007	3262.2407652076	2690.97041748925	3833.51111292595	1.42458314963667	0.51053983090538	0.173394680905678	1	protein_coding	TCEB3	12.8592940544039	19.1477426257323
ENSG00000011009	6378.08315322396	5312.33754125115	7443.82876519676	1.40123414737754	0.486698051439853	0.18485997339172	1	protein_coding	LYPLA2	64.3877931556478	89.0788940480435
ENSG00000011021	2728.26326236223	2766.99863063757	2689.5278940869	0.972001888366378	-0.0409689782433818	0.914474672348788	1	protein_coding	CLCN6	9.5962007138937	9.22943851596645
ENSG00000011028	7668.43954008811	6695.83685656994	8641.04222360628	1.29050967171157	0.367940953735662	0.313873713247393	1	protein_coding	MRC2	23.8552056628869	31.1499403179077
ENSG00000011052	1387.18629289009	1247.5051875746	1526.86739820558	1.22393671257922	0.291528960964671	0.461588496947686	1	protein_coding	NME2	23.3564298106569	28.2988685311542
ENSG00000011105	4658.59630752394	4198.68484161374	5118.50777343413	1.21907405926349	0.285785772952924	0.439538686385693	1	protein_coding	TSPAN9	21.9955865347374	30.6971401192905
ENSG00000011114	5271.50494400405	5181.69751302446	5361.31237498364	1.03466332442365	0.0491613965153399	0.894276732006552	1	protein_coding	BTBD7	11.6359040643764	12.1503683767516
ENSG00000011132	1336.07286461904	1236.79698853963	1435.34874069846	1.16053705983977	0.21479259350822	0.589169592331383	1	protein_coding	APBA3	13.6722058662929	14.9039352431682
ENSG00000011143	1457.74827897712	1401.70325367824	1513.79330427599	1.07996703318168	0.110987273693169	0.779351497816884	1	protein_coding	MKS1	13.359361259668	17.3849911868309
ENSG00000011198	1306.0030075446	1124.36089867239	1487.64511641682	1.32310285618558	0.403925219092693	0.310321735660204	1	protein_coding	ABHD5	12.1411214865118	16.3818150777456
ENSG00000011201	625.598687061746	590.021766827129	661.175607296363	1.12059528049595	0.164265321632708	0.709463157341754	1	protein_coding	KAL1	2.02941911821435	2.11854867067876
ENSG00000011243	8416.28870838055	8241.02997731685	8591.54743944426	1.04253321042299	0.060093342182564	0.869302119082907	1	protein_coding	AKAP8L	88.3262272715139	89.3307182576719
ENSG00000011258	2026.86983741578	2649.20844125284	1404.53123357871	0.530170148829246	-0.915472653177864	0.0178671710654229	1	protein_coding	MBTD1	8.36506460443522	4.51694128415684
ENSG00000011260	2176.70011968726	2414.69888238689	1938.70135698764	0.802874996600515	-0.316752709663994	0.40760960443258	1	protein_coding	UTP18	22.3470611545628	17.4187115299364
ENSG00000011275	6959.69453714476	6368.1659660997	7551.22310818982	1.18577674457418	0.245832408016359	0.501659225915008	1	protein_coding	RNF216	21.9310022879016	25.8398591381787
ENSG00000011295	2713.33906395979	2979.02097153008	2447.6571563895	0.821631394938567	-0.283436786092953	0.453098959508353	1	protein_coding	TTC19	18.550794095047	15.0211216595678
ENSG00000011304	30408.2004883259	30122.163885385	30694.2370912667	1.01899176991595	0.0271423993453407	0.939969205822128	1	protein_coding	PTBP1	240.209355913596	251.62207283904
ENSG00000011332	1575.99298603411	1629.78789312321	1522.19807894502	0.933985388753859	-0.0985281142642371	0.802324535026697	1	protein_coding	DPF1	17.5952731905534	17.30469056183
ENSG00000011347	11741.5909478352	13283.5209028866	10199.6609927837	0.767843184600797	-0.381116393184661	0.293628761541564	1	protein_coding	SYT7	54.4891414111998	40.942537565412
ENSG00000011376	1387.80860261835	1301.04618274948	1474.57102248723	1.13337331298344	0.180623137487962	0.648820644019877	1	protein_coding	LARS2	5.8122592609735	5.97980991685221
ENSG00000011405	6242.65930123571	6794.35228769171	5690.96631477971	0.837602478324411	-0.255662383921114	0.485704321806124	1	protein_coding	PIK3C2A	17.2788599220578	14.5234417679705
ENSG00000011422	893.485865544522	792.406728588158	994.565002500885	1.25511933028751	0.327824534717757	0.430133431097687	1	protein_coding	PLAUR	11.7415928381668	14.3645298109979
ENSG00000011426	34307.206687102	35111.1138157799	33503.2995584242	0.954207825311622	-0.067624577196482	0.850786873405533	1	protein_coding	ANLN	121.093700222373	118.810641564809
ENSG00000011451	5676.1731393363	5164.5643945685	6187.7818841041	1.19812270917015	0.260775673439988	0.478131987060735	1	protein_coding	WIZ	22.7292708709496	26.5717280829264
ENSG00000011454	8111.89312276822	6898.22181833097	9325.56442720548	1.35187946586818	0.434966526068146	0.233536284349426	1	protein_coding	RABGAP1	26.0259615995784	35.7828076008797
ENSG00000011465	13.0304444114716	13.9206587454676	12.1402300774756	0.872101694284278	-0.197431719879132	0.9631549542333	1	protein_coding	DCN	0.380054916872935	0.221429390127441
ENSG00000011478	1206.72471730567	1594.45083630779	818.998598303545	0.5136555983125	-0.961126726016498	0.017233453555238	1	protein_coding	QPCTL	14.7478613286827	6.92364998609894
ENSG00000011485	7227.70266408761	7288.00026320406	7167.40506497116	0.983452909731389	-0.0240721206992358	0.9478215202976	1	protein_coding	PPP5C	68.147289404157	66.4716735273227
ENSG00000011523	2213.99940851935	2260.50081628325	2167.49800075545	0.958857428912273	-0.0606117758818052	0.874905145283222	1	protein_coding	CEP68	7.47905571846623	8.60995641917797
ENSG00000011566	3576.19002425269	3358.0912173682	3794.28883113718	1.12989451016487	0.176188085236748	0.636972795931753	1	protein_coding	MAP4K3	13.4544280324214	17.2130409463471
ENSG00000011590	12.7004685367989	16.0622985524627	9.33863852113507	0.581401129522852	-0.782394220600288	0.72818514937528	1	protein_coding	ZBTB32	0.312218740902862	0.508538694138139
ENSG00000011638	6437.1748796783	5951.61702363917	6922.73273571743	1.16316838066379	0.218059956970247	0.551875330496795	1	protein_coding	TMEM159	75.9176464365134	92.1583844394028
ENSG00000011677	823.658715989288	598.588326055109	1048.72910592347	1.75200394039579	0.809006019678279	0.0547858610936593	1	protein_coding	GABRA3	2.71163741612536	4.84655357701772
ENSG00000012048	3706.70912262047	4150.49794595635	3262.92029928459	0.786151527303733	-0.347120682377453	0.351593446529293	1	protein_coding	BRCA1	15.0178686294206	14.1287576256342
ENSG00000012061	4067.69675921777	4260.7923960166	3874.60112241894	0.909361630958902	-0.137073961701219	0.712192991691248	1	protein_coding	ERCC1	58.8223257532318	57.3433799920564
ENSG00000012124	2.00468375561102	2.14163980699502	1.86772770422701	0.872101694284278	-0.197431719879132	1	1	protein_coding	CD22	0.0419259293670381	0.0108116767953656
ENSG00000012171	855.340411156283	838.451984438551	872.228837874015	1.04028477964434	0.0569785225394896	0.894128818912544	1	processed_transcript	SEMA3B	6.18914858980638	6.67695818077073
ENSG00000012174	1158.57025469178	1235.72616863613	1081.41434074744	0.875124577106754	-0.192439690535377	0.63353312501749	1	protein_coding	MBTPS2	4.50462175177757	3.79677735305015
ENSG00000012211	2124.47461755294	1933.90074571651	2315.04848938938	1.19708754160062	0.259528658726732	0.498270767719212	1	protein_coding	PRICKLE3	17.3516425937263	21.1609205181528
ENSG00000012223	4.54477746297079	5.35409951748756	3.73545540845403	0.697681355427422	-0.519359814766494	0.955647009552686	1	protein_coding	LTF	0.0411760168888537	0.0801729929641986
ENSG00000012232	4410.35150519987	3974.88348178276	4845.81952861699	1.21910983072228	0.285828105532045	0.440267728958327	1	protein_coding	EXTL3	10.5214744724896	11.7771250895961
ENSG00000012504	1.40079577817026	0	2.80159155634052	Inf	Inf	0.823196241954656	1	protein_coding	NR1H4	0	0.0715398940131343
ENSG00000012660	6376.68239464813	7809.48955620735	4943.8752330889	0.633059971142324	-0.659585919133618	0.0728393938636071	1	protein_coding	ELOVL5	49.3963983056598	34.8437981865843
ENSG00000012779	9.07714067215432	3.21245971049253	14.9418216338161	4.65120903618282	2.21760577939971	0.419051502603936	1	protein_coding	ALOX5	0.154924047721506	0.282951943593689
ENSG00000012817	8.28023287142482	5.35409951748756	11.2063662253621	2.09304406628227	1.06560268595466	0.724459774439216	1	protein_coding	KDM5D	0.0359095948226466	0.0685321948207878
ENSG00000012822	3612.04327074959	3539.05978105927	3685.0267604399	1.04124456449191	0.0583089644493734	0.876398312482951	1	protein_coding	CALCOCO1	27.7239846143613	25.1626737216111
ENSG00000012963	6067.83573736582	6397.07810349413	5738.5933712375	0.897064765881635	-0.156715946929898	0.669383078915016	1	protein_coding	UBR7	30.18754705462	29.0505797540576
ENSG00000012983	9482.26188112579	9751.95686115184	9212.56690109974	0.944689053927133	-0.0820885530436098	0.821556241014081	1	protein_coding	MAP4K5	53.2441333458244	50.5999173045827
ENSG00000013016	391.411499534535	396.203364294079	386.619634774992	0.975811084955922	-0.0353262228961185	0.946823345189132	1	protein_coding	EHD3	1.48842053476475	1.49205043374996
ENSG00000013275	11321.7810864282	12173.0806629597	10470.4815098966	0.860134077789877	-0.217366530089418	0.549079101035542	1	protein_coding	PSMC4	130.824752298215	113.627911676174
ENSG00000013288	3280.04505188752	2969.3835923986	3590.70651137643	1.20924306329717	0.274104261930579	0.464235334327156	1	protein_coding	MAN2B2	8.60325993825112	9.88377452702011
ENSG00000013293	31.6080081637195	34.2662369119204	28.9497794155187	0.844848516337894	-0.243235409492256	0.8676279067131	1	protein_coding	SLC7A14	0.593259405602327	0.871439352147289
ENSG00000013297	7.88177897106007	6.42491942098507	9.33863852113507	1.45350282380713	0.539533874287075	0.88951663464507	1	protein_coding	CLDN11	0.12851123524909	0.16001706904951
ENSG00000013306	15023.1348745496	14056.6528732118	15989.6168758875	1.13751239502822	0.185882265881279	0.60726683774795	1	protein_coding	SLC25A39	160.816602649297	186.552360834968
ENSG00000013374	3230.59992474065	2999.36654969653	3461.83329978477	1.15418814020415	0.206878411865518	0.581014966980901	1	protein_coding	NUB1	23.0813164273715	24.8490202475314
ENSG00000013375	2227.75107742965	2468.23987756176	1987.26227729754	0.805133364614726	-0.312700319694642	0.412971068369973	1	protein_coding	PGM3	16.4179679432699	15.8589414661146
ENSG00000013392	293.412258094246	309.466952110781	277.357564077712	0.896242917655469	-0.158038281579044	0.763030802512112	1	protein_coding	RWDD2A	1.57669260486832	1.40226054506713
ENSG00000013441	4025.6696731937	3654.70833063701	4396.63101575039	1.20300462252868	0.266642186060447	0.472934970752415	1	protein_coding	CLK1	33.9970172134627	42.1289053692959
ENSG00000013503	540.723196566194	533.268311941761	548.178081190628	1.02795922599372	0.0397830411628395	0.933657836067084	1	protein_coding	POLR3B	1.95799997349907	1.99772551596237
ENSG00000013523	2599.25389323863	2604.23400530595	2594.27378117132	0.996175372829657	-0.00552834934132428	0.989458278266799	1	protein_coding	ANGEL1	11.3522561783317	11.7854712204162
ENSG00000013561	2332.97815358869	2609.58810482344	2056.36820235394	0.788004895697161	-0.343723502038103	0.366873707377615	1	protein_coding	RNF14	18.8509281242111	16.4847771340494
ENSG00000013563	594.413562046241	649.987681422989	538.839442669493	0.828999468866603	-0.270556917489331	0.540744310841399	1	protein_coding	DNASE1L1	6.22435976068963	4.57276289658842
ENSG00000013573	3769.70367867836	3682.54964812794	3856.85770922878	1.04733352643038	0.0667209459008854	0.858358010996747	1	protein_coding	DDX11	41.6659274209016	47.0120572496544
ENSG00000013583	2049.66539683412	2034.55781664527	2064.77297702296	1.01485097161186	0.0212678867187843	0.957206453482502	1	protein_coding	HEBP1	30.3623982258129	30.7719892051719
ENSG00000013588	36.4703472475758	29.9829572979303	42.9577371972213	1.43273849775274	0.518775314120277	0.667303265881082	1	protein_coding	GPRC5A	0.0627909116285048	0.116459455601371
ENSG00000013619	1051.83706122725	990.508410735198	1113.1657117193	1.12383266982363	0.168427245179356	0.68019857916817	1	protein_coding	MAMLD1	4.1837368586007	4.46765967451214
ENSG00000013725	38.3380749518028	29.9829572979303	46.6931926056753	1.55732445407907	0.639069547837989	0.581467474759315	1	protein_coding	CD6	1.38664097532343	2.05176688141156
ENSG00000013810	7800.73587304609	8158.57684474754	7442.89490134465	0.912278580318375	-0.132453650899803	0.71672242958019	1	protein_coding	TACC3	55.5020585823724	52.6839896392207
ENSG00000014123	2463.51325954778	2686.68713787526	2240.3393812203	0.833866865120758	-0.26211103299487	0.490061880362045	1	protein_coding	UFL1	10.2472655649015	8.49507496152222
ENSG00000014138	2268.25721773492	2196.2516220734	2340.26281339645	1.06557135342584	0.0916272029628769	0.8110323100801	1	protein_coding	POLA2	21.7279803191127	25.4050511975088
ENSG00000014164	3132.68678455742	3125.72329830924	3139.65027080561	1.00445559992591	0.00641379385476816	0.987358827053871	1	protein_coding	ZC3H3	15.1436391458739	15.1012498101126
ENSG00000014216	39625.212927263	35061.856100219	44188.5697543069	1.26030320893453	0.333770864996355	0.35329776014239	1	protein_coding	CAPN1	226.623227614975	309.263150423213
ENSG00000014257	243.836980912475	220.588900120487	267.085061704463	1.21078196390924	0.275939089716039	0.613257984718787	1	protein_coding	ACPP	1.9114122059734	2.19117396633768
ENSG00000014641	12222.8812255977	12931.2211546359	11514.5412965595	0.890445005840108	-0.167401582102555	0.644155132168944	1	protein_coding	MDH1	171.862715758165	154.461111285586
ENSG00000014824	3391.78075316625	3818.54377587213	2965.01773046038	0.776478653772457	-0.364981830957236	0.329104434424953	1	protein_coding	SLC30A9	18.2953098393194	17.3443875643662
ENSG00000014914	3954.40368657948	3599.02569565514	4309.78167750383	1.19748566471941	0.260008385346003	0.484298500804708	1	protein_coding	MTMR11	25.3169586665038	33.1475353547022
ENSG00000014919	4869.26030437722	4849.74334294023	4888.77726581421	1.00804865744716	0.0115652778889275	0.975649883264668	1	protein_coding	COX15	33.7579314448851	33.4462914987689
ENSG00000015133	11710.6420929014	13405.5943718853	10015.6898139174	0.747127619713945	-0.420573398589413	0.246639230606475	1	protein_coding	CCDC88C	39.1617006320018	30.6909749829196
ENSG00000015153	903.763576895353	996.933330156183	810.593823634524	0.813087293919176	-0.298517844993446	0.471782394448991	1	protein_coding	YAF2	12.8047939629184	11.530845063055
ENSG00000015171	6793.0382986842	7398.29471326431	6187.7818841041	0.836379479856365	-0.257770428312119	0.481279846222133	1	protein_coding	ZMYND11	36.4300710357873	30.7653686837847
ENSG00000015285	30.4126464626253	37.4786966224129	23.3465963028377	0.622929781631627	-0.682858547049373	0.601156262963018	1	protein_coding	WAS	0.700007983581166	0.399657196400762
ENSG00000015413	4.87475333764354	3.21245971049253	6.53704696479455	2.03490395332998	1.02496070145732	0.839249980287057	1	protein_coding	DPEP1	0.0346772625371425	0.0908538380706037
ENSG00000015475	3846.93485806371	3554.05125970824	4139.81845641918	1.16481675527635	0.220103013207833	0.554241838375659	1	protein_coding	BID	53.4661727294201	63.6535450254283
ENSG00000015479	26278.3105285114	29189.4797494387	23367.1413075842	0.80053298339562	-0.320967249296379	0.372911243407927	1	protein_coding	MATR3	178.414683918693	145.672805273359
ENSG00000015520	73.6691242701891	56.7534548853681	90.5847936550102	1.59611064802972	0.674560667744797	0.42246897477849	1	protein_coding	NPC1L1	0.184513160755866	0.309493128719245
ENSG00000015532	3953.68886883741	3368.79941640317	4538.57832127164	1.34723910814418	0.430005923198325	0.247687321411098	1	protein_coding	XYLT2	16.0859608611391	22.4204519739324
ENSG00000015568	828.850631688093	672.474899396437	985.22636397975	1.46507529851897	0.550974814823789	0.189259027254779	1	protein_coding	RGPD5	5.18245433880951	4.51466517005988
ENSG00000015592	6.15100731821706	8.56655922798009	3.73545540845403	0.436050847142139	-1.19743171987913	0.750978318496549	1	protein_coding	STMN4	0.0833467184286231	0.0391524193015958
ENSG00000015676	7355.185897116	7616.7419735778	7093.6298206542	0.931320746490001	-0.102649977932798	0.778884021703677	1	protein_coding	NUDCD3	57.3436941459487	53.9279665186017
ENSG00000016391	13.7588741865091	10.7081990349751	16.8095493380431	1.5697830497117	0.650565186675819	0.767880192385272	1	protein_coding	CHDH	0.0215184815308263	0.0335158530638706
ENSG00000016402	152.68594130111	160.622985524627	144.748897077594	0.901171750760421	-0.150126005100775	0.819289112021089	1	protein_coding	IL20RA	1.47306949920858	1.24792033746301
ENSG00000016602	0.933863852113507	0	1.86772770422701	Inf	Inf	0.918679870103848	1	protein_coding	CLCA4	0	0.00918767624898835
ENSG00000016864	3246.16325758328	3213.53053039603	3278.79598477052	1.02030957968414	0.0290069574033351	0.939132252288001	1	protein_coding	GLT8D1	36.5034494455497	36.5965276199198
ENSG00000017260	17886.3827361032	18540.1758091559	17232.5896630505	0.929472829191855	-0.105515402699149	0.770069279946335	1	protein_coding	ATP2C1	84.7476474902604	83.0424597654369
ENSG00000017373	1856.42525525149	1794.69415826183	1918.15635224114	1.06879288786391	0.095982312739712	0.804894290079122	1	protein_coding	SRCIN1	10.3701451950435	12.7492156211208
ENSG00000017427	138.204644836595	197.030862243542	79.3784274296481	0.402873065294368	-1.31160273979844	0.0453043165450077	1	protein_coding	IGF1	1.21375131725349	0.652475111123142
ENSG00000017483	108.582898677668	113.506909770736	103.658887584599	0.913238566656178	-0.130936308092225	0.865571594319665	1	protein_coding	SLC38A5	1.0417187202648	1.04717741346992
ENSG00000017621	49.9925520926787	58.8950946923631	41.0900094929943	0.697681355427422	-0.519359814766494	0.609560115405197	1	protein_coding	MAGIX	0.447879517933811	0.3368459088049
ENSG00000017797	7670.25082336188	8031.14927623134	7309.35237049242	0.910125328155073	-0.135862870611129	0.709843641108648	1	protein_coding	RALBP1	32.2317674479734	31.4673993706606
ENSG00000018189	777.288293982082	793.477548491656	761.099039472508	0.959194171176365	-0.0601052030665254	0.88980524972301	1	protein_coding	RUFY3	7.04276843381368	5.88562140027287
ENSG00000018236	59456.6427189389	58279.3732478521	60633.9121900258	1.040400896766	0.0571395479145961	0.873529684567959	1	protein_coding	CNTN1	226.375488256765	237.288249596914
ENSG00000018280	116.215594053534	130.640028226696	101.791159880372	0.779172825221199	-0.359984732665091	0.608540528138041	1	protein_coding	SLC11A1	0.667724747915112	0.733503342467452
ENSG00000018408	1160.83042879934	1190.75173268923	1130.90912490946	0.949743841527213	-0.0743896429083099	0.85518019062075	1	protein_coding	WWTR1	5.7676703531648	7.06461934521317
ENSG00000018610	670.492629988886	591.092586730626	749.892673247146	1.26865518208383	0.343300000860014	0.427974234293367	1	protein_coding	CXorf56	4.52434243004609	5.58485993530707
ENSG00000018625	3.54243558516528	4.28327961399005	2.80159155634052	0.654076270713208	-0.612469219157976	0.962629931003216	1	protein_coding	ATP1A2	0.0166741822465319	0.0142363978099403
ENSG00000018699	1029.66700561496	1016.20808841914	1043.12592281079	1.02648850633882	0.0377174735830736	0.928793832558417	1	protein_coding	TTC27	5.86257098168557	6.1900062462011
ENSG00000019102	7.55180309638732	8.56655922798009	6.53704696479455	0.763088982498743	-0.390076797821527	0.938700482514154	1	protein_coding	VSIG2	0.132176415045045	0.098942860690879
ENSG00000019144	2629.74862975991	2409.3447828694	2850.15247665042	1.1829574982025	0.242398240850999	0.521929081627488	1	protein_coding	PHLDB1	13.0310449010564	16.0138456031287
ENSG00000019169	22.1075850836259	17.1331184559602	27.0820517112917	1.58068432089025	0.66054927524844	0.677845122504739	1	protein_coding	MARCO	0.154852382205401	0.401201580636596
ENSG00000019485	1218.81247694876	878.072320867959	1559.55263302956	1.77610954811554	0.828720567976837	0.039478413991714	1	protein_coding	PRDM11	7.57397285529754	13.1086939849762
ENSG00000019505	10.0918968037471	11.7790189384726	8.40477466902156	0.713537749868955	-0.486938337074116	0.874544351373643	1	protein_coding	SYT13	0.0837466922878559	0.0252603451865793
ENSG00000019549	6591.20555298567	6118.66492858478	7063.74617738657	1.15445873566088	0.207216607134258	0.571621051438702	1	protein_coding	SNAI2	47.8150415443306	54.8711847949244
ENSG00000019582	20.5261837359542	28.9121373944328	12.1402300774756	0.419900815766504	-1.25187950390151	0.432778455585242	1	protein_coding	CD74	0.692458494301609	0.236464039596592
ENSG00000019991	4.00936751122204	4.28327961399005	3.73545540845403	0.872101694284278	-0.197431719879132	1	1	protein_coding	HGF	0.0110874145516289	0.0298057062244386
ENSG00000019995	3663.84147927756	3560.47617912923	3767.20677942589	1.05806262699031	0.0814250234579157	0.827607624807441	1	protein_coding	ZRANB1	9.70703156040364	10.2978195192801
ENSG00000020129	3106.98670761376	3154.63543570367	3059.33797952385	0.969791293440358	-0.0442537932739723	0.906870115083213	1	protein_coding	NCDN	16.1986930637352	15.2674722711486
ENSG00000020181	221.342956922548	292.333833654821	150.352080190275	0.514316383808677	-0.959271982684367	0.0854256440801618	1	protein_coding	GPR124	0.789256603461913	0.400837189800271
ENSG00000020256	2475.83609149338	2273.35065512522	2678.32152786154	1.17813832275427	0.236508932917395	0.533449988846665	1	protein_coding	ZFP64	15.6883298034362	19.9619355230878
ENSG00000020426	3583.24727209737	3913.8467472834	3252.64779691134	0.831061614553253	-0.266972653132209	0.474238841575241	1	protein_coding	MNAT1	79.7292539840997	64.0906553599196
ENSG00000020633	6393.25565530332	6498.8059943264	6287.70531628024	0.967517005703748	-0.0476410756676796	0.896882124124864	1	protein_coding	RUNX3	31.0466638605588	27.8696756738555
ENSG00000020922	4188.41908945346	4534.92229131196	3841.91588759497	0.847184503019013	-0.239251895573759	0.518928353622105	1	protein_coding	MRE11A	32.600791625411	25.2389138150331
ENSG00000021300	31.7697927226781	51.3993553678805	12.1402300774756	0.236194208868659	-2.0819545024592	0.103797704226045	1	protein_coding	PLEKHB1	0.419729005946672	0.173509395788054
ENSG00000021355	12.9495521319924	5.35409951748756	20.5450047464971	3.83724745485082	1.9400718038708	0.365473858279632	1	protein_coding	SERPINB1	0.032947140826828	0.303260736949883
ENSG00000021461	10.2288528551311	13.9206587454676	6.53704696479455	0.469593219999227	-1.09051651596262	0.666296800391502	1	protein_coding	CYP3A43	0.172440407729957	0.0637181081260932
ENSG00000021488	50.1295081440627	61.0367344993581	39.2222817887673	0.642601248419994	-0.638004311265113	0.526148930542702	1	protein_coding	SLC7A9	0.758362564522348	0.465424956708709
ENSG00000021574	3293.31378128046	3892.43034921345	2694.19721334747	0.692163242918884	-0.530815765153243	0.15677513088691	1	protein_coding	SPAST	11.8530660352258	8.14190922252487
ENSG00000021645	1835.044502904	2095.59455114463	1574.49445466337	0.751335440246956	-0.412470939563853	0.286443633179636	1	protein_coding	NRXN3	8.17955540577194	6.47848700780728
ENSG00000021762	1936.51369070535	1740.08234318346	2132.94503822725	1.22577247368941	0.293691212680532	0.446206667303374	1	protein_coding	OSBPL5	9.61176349787728	12.4921636794227
ENSG00000021776	2828.78457501879	2725.23665440117	2932.33249563641	1.07599187428394	0.1056671829368	0.77982966697033	1	protein_coding	AQR	8.44863094312522	8.51009649363799
ENSG00000021826	38.6680508264756	27.8413174909353	49.4947841620159	1.77774576142564	0.830049016542975	0.467553930044789	1	protein_coding	CPS1	0.137054080648609	0.241305365651152
ENSG00000022267	2300.48553932828	2685.61631797176	1915.3547606848	0.713190021920675	-0.487641576201319	0.201164393513996	1	protein_coding	FHL1	18.2583300757902	13.1089493163742
ENSG00000022277	4002.55214169634	3913.8467472834	4091.25753610927	1.04532900756756	0.0639570886040195	0.863868703648781	1	protein_coding	RTFDC1	41.1326723513437	43.4025783858484
ENSG00000022556	11.4242145562254	10.7081990349751	12.1402300774756	1.13373220256956	0.181079903374598	0.979049794681682	1	protein_coding	NLRP2	0.446896432722777	0.435659412017488
ENSG00000022567	1767.68896903044	1903.91778841858	1631.4601496423	0.856896321661774	-0.222807435792142	0.565971898197041	1	protein_coding	SLC45A4	8.69691510986809	8.52114600153576
ENSG00000022840	6346.11716520137	7156.28941507387	5535.94491532887	0.773577561531827	-0.370382146422459	0.312539848619306	1	protein_coding	RNF10	48.8670337325813	41.8909204307589
ENSG00000022976	1631.47098545836	1577.31771785183	1685.62425306488	1.06866500894985	0.0958096868595525	0.807243661054511	1	protein_coding	ZNF839	9.90376176301136	10.6521453116872
ENSG00000023041	3319.4102972247	3015.42884824899	3623.39174620041	1.20161739127237	0.264977598558061	0.479020963131213	1	protein_coding	ZDHHC6	36.0339974210883	37.9066768952808
ENSG00000023171	2.60857173305178	4.28327961399005	0.933863852113507	0.218025423571069	-2.19743171987913	0.793041394711833	1	protein_coding	GRAMD1B	0.0105834312387312	0.00228967471214049
ENSG00000023191	10203.6084378354	9955.41264281636	10451.8042328544	1.04986147815743	0.0701989869782499	0.846990611378689	1	protein_coding	RNH1	94.5766027491892	99.1349146145082
ENSG00000023228	5209.78584340729	5815.62289589498	4603.94879091959	0.791651878626679	-0.337061936538058	0.360375061017933	1	protein_coding	NDUFS1	33.4325005984969	29.7260822259067
ENSG00000023287	4819.62696712492	5168.84767418249	4470.40626006736	0.864874831269699	-0.209436740603968	0.570604246712202	1	protein_coding	RB1CC1	14.3743927342032	13.0092363816298
ENSG00000023318	8069.79717805991	7619.95443328829	8519.63992283152	1.11806966792516	0.161010086605663	0.65898763602413	1	protein_coding	ERP44	24.5062048928302	27.1926501689408
ENSG00000023330	2790.42087303996	2840.8852039789	2739.95654210103	0.964472812299311	-0.0521875244344373	0.890748535649668	1	protein_coding	ALAS1	21.5457523518092	20.3572720457151
ENSG00000023445	181.056661246763	173.472824366597	188.640498126928	1.08743544595941	0.120929759988038	0.846459595242293	1	protein_coding	BIRC3	0.570310924832215	0.67680179771485
ENSG00000023516	4013.0849441394	4151.56876585985	3874.60112241894	0.93328602774967	-0.0996087977586617	0.788915724214147	1	protein_coding	AKAP11	6.41738370028159	5.94196985229569
ENSG00000023572	442.051589122772	443.31944004797	440.783738197575	0.994280192517341	-0.00827562801661552	0.991341038994378	1	protein_coding	GLRX2	12.6206174902964	12.4245702739667
ENSG00000023608	1857.87451026563	2065.6115938467	1650.13742668457	0.798861427579222	-0.323982823376618	0.40195183790778	1	protein_coding	SNAPC1	12.521663139645	9.9333093462994
ENSG00000023697	8749.42622517181	8813.91862568802	8684.93382465561	0.985365782631975	-0.0212687207451502	0.953702870012397	1	protein_coding	DERA	97.1018863065774	98.4092289777426
ENSG00000023734	10416.5862770098	11036.9407453488	9796.23180867069	0.887585793445433	-0.172041518710986	0.635732024566318	1	protein_coding	STRAP	100.883950360069	89.3529618983271
ENSG00000023839	1041.55134608077	1143.63565693534	939.467035226188	0.821474067837063	-0.283713061761158	0.486582749821126	1	protein_coding	ABCC2	3.46214160863466	2.80907080766777
ENSG00000023892	3018.86311168525	2747.72387237461	3290.00235099588	1.19735552180963	0.25985158452615	0.489410052877191	1	protein_coding	DEF6	25.2485002064335	32.0787547544125
ENSG00000023902	764.481705398505	834.168704824561	694.794705972449	0.832918691331839	-0.263752426832769	0.534657426071701	1	protein_coding	PLEKHO1	9.58472998795029	6.92653957365016
ENSG00000023909	2353.87115670095	2739.15731314663	1968.58500025527	0.718682709754206	-0.476573117123554	0.21094090408274	1	protein_coding	GCLM	17.3224085918969	12.7960186505614
ENSG00000024048	4853.69896783321	4234.02189842916	5473.37603723726	1.29271320945881	0.370402246390357	0.315966328024168	1	protein_coding	UBR2	9.79788314429377	12.8034338541178
ENSG00000024422	15592.4662403212	13175.3680926334	18009.564388009	1.3669116689103	0.450920017675166	0.212888502776787	1	protein_coding	EHD2	61.3889619780676	82.6063010194353
ENSG00000024526	6009.10643843082	6741.88211242033	5276.33076444131	0.78261984954037	-0.353616393196706	0.33552446855505	1	protein_coding	DEPDC1	28.5174677578799	23.3001566647278
ENSG00000024862	1540.82491905386	1379.21603570479	1702.43380240292	1.23434890425484	0.303750248045386	0.438780151508026	1	protein_coding	CCDC28A	15.6865573210408	19.2486515284366
ENSG00000025039	5737.8373925415	5544.70546031011	5930.96932477288	1.06966354971021	0.0971570849495027	0.791754877842469	1	protein_coding	RRAGD	37.1322829739231	41.6943053497612
ENSG00000025156	1958.86235558852	2104.16111037261	1813.56360080443	0.861893888193419	-0.214417831605908	0.577910157565801	1	protein_coding	HSF2	14.7726133302165	12.4841511024393
ENSG00000025293	3877.83726866134	4008.07889879119	3747.5956385315	0.935010445942508	-0.096945611999098	0.794715333018641	1	protein_coding	PHF20	11.5814953070719	11.846527210271
ENSG00000025423	110.406976863777	127.427568516204	93.3863852113507	0.732858566625444	-0.44839329341235	0.529441335764492	1	protein_coding	HSD17B6	2.04881667634653	1.47014729883318
ENSG00000025434	771.392777015814	737.794913509785	804.990640521843	1.0910764302947	0.125752166505675	0.768666182439111	1	protein_coding	NR1H3	11.4375774612337	12.3045888551879
ENSG00000025708	138.69680452995	131.710848130194	145.682760929707	1.10608019762884	0.145455993643877	0.832180058917328	1	protein_coding	TYMP	1.24672760091041	1.33588634741733
ENSG00000025770	5495.98627437409	5355.17033739105	5636.80221135713	1.05259064721054	0.0739444809399789	0.84106240965971	1	protein_coding	NCAPH2	49.5215387385248	52.5655332854329
ENSG00000025772	1697.16262866587	2093.45291133763	1300.87234599411	0.621400337666496	-0.686405069472593	0.0784524812430666	1	protein_coding	TOMM34	16.6791122605787	10.2961524499609
ENSG00000025796	7385.35506822074	7789.1439780409	6981.56615840058	0.896320080625414	-0.15791407658959	0.665615581420879	1	protein_coding	SEC63	41.594828780597	37.9735130229091
ENSG00000025800	7285.58619672618	6754.7319512623	7816.44044219005	1.1571799589663	0.210613242768064	0.564493684687166	1	protein_coding	KPNA6	14.1767936951204	17.9298867630906
ENSG00000026025	13115.045191345	14133.7519062637	12096.3384764263	0.855847658615369	-0.224574075970807	0.535175137537204	1	protein_coding	VIM	127.736171699443	108.935296364775
ENSG00000026036	413.538304888428	304.112852593293	522.963757183564	1.71963714365914	0.782104177561153	0.0994359729750185	1	protein_coding	RTEL1-TNFRSF6B	0.860061552561928	1.42339232308495
ENSG00000026103	28.5200902508237	22.4872179734477	34.5529625281997	1.53656012802468	0.619704222971058	0.651136452539456	1	protein_coding	FAS	0.246510847330656	0.65956925976217
ENSG00000026297	1898.09993245165	1906.05942822557	1890.14043667774	0.991648218669314	-0.0120996710385816	0.97645163814311	1	protein_coding	RNASET2	24.346610367362	23.1416595584301
ENSG00000026508	18343.3312623602	16741.1983712801	19945.4641534403	1.19140002472327	0.252657894132122	0.484049311051526	1	protein_coding	CD44	138.080574015355	163.103161839492
ENSG00000026559	1495.97302860594	1685.47052810508	1306.4755291068	0.77513994301379	-0.367471298221865	0.349940412453304	1	protein_coding	KCNG1	15.1294379105321	11.758629250842
ENSG00000026652	618.501002377904	654.270961036979	582.731043718828	0.890657049481816	-0.167058070835613	0.705098289280479	1	protein_coding	AGPAT4	5.36389454729114	5.11248904878909
ENSG00000026751	1.46927380386226	1.07081990349751	1.86772770422701	1.74420338856856	0.802568280120868	1	1	protein_coding	SLAMF7	0.00735267775221161	0.0378046510315501
ENSG00000026950	1077.73055725393	877.001500964462	1278.45961354339	1.45776217274136	0.543755369737759	0.180849231958103	1	protein_coding	BTN3A1	6.32888490504429	8.28725109312167
ENSG00000027001	3229.15068832767	3977.02512158976	2481.27625506559	0.623902585275532	-0.680607307324046	0.0701213966628148	1	protein_coding	MIPEP	27.3630156944202	17.309295029936
ENSG00000027075	4268.24764269842	5410.85297237293	3125.64231302391	0.577661660552044	-0.791703348810555	0.0335262824826703	1	protein_coding	PRKCH	32.4133112294207	20.4734228279438
ENSG00000027644	0.466931926056753	0	0.933863852113507	Inf	Inf	1	1	protein_coding	INSRR	0	0.00283120633237677
ENSG00000027697	2902.99671377665	2505.71857418418	3300.27485336913	1.31709717418831	0.397361790201718	0.291499900391218	1	protein_coding	IFNGR1	20.1993305335326	26.8818055956511
ENSG00000027847	1066.405656728	926.259216525347	1206.55209693065	1.30260738614484	0.381402312290707	0.348236577175527	1	protein_coding	B4GALT7	11.211539104063	13.6656863543004
ENSG00000027869	363.277848190013	284.838094330338	441.717602049689	1.55076729848295	0.632982217959074	0.194650376823489	1	protein_coding	SH2D2A	5.861313472704	7.66922672248145
ENSG00000028116	2952.96804930045	3075.39476284485	2830.54133575604	0.920383090311855	-0.119693616917854	0.75076290682959	1	protein_coding	VRK2	27.6304152680766	25.1439557594
ENSG00000028137	15.0787776852001	2.14163980699502	28.0159155634052	13.0815254142642	3.70945887572939	0.0877384361605234	1	protein_coding	TNFRSF1B	0.00945418190570749	0.122771014410731
ENSG00000028203	5771.79487014763	5104.59847997264	6438.99126032263	1.26140993960354	0.335037206452536	0.36203415815486	1	protein_coding	VEZT	36.4160221054539	45.3698431070088
ENSG00000028277	97.1274488571122	124.215108805711	70.039788908513	0.563858854063111	-0.826594024510823	0.26688794610818	1	protein_coding	POU2F2	0.990457698797997	0.353179823556317
ENSG00000028310	3074.09723649188	2910.48849770624	3237.70597527753	1.11242699561574	0.15371066055631	0.682621410038674	1	protein_coding	BRD9	23.1337565895409	24.3647589325066
ENSG00000028528	6036.58413062324	6054.41573437493	6018.75252687155	0.994109554238092	-0.00852324446129367	0.981927279754807	1	protein_coding	SNX1	47.1840075207358	48.7458845538172
ENSG00000028839	1561.46923783065	1439.18195030066	1683.75652536065	1.1699399961269	0.22643453877445	0.563631351764698	1	protein_coding	TBPL1	29.3695764725262	36.8411264230797
ENSG00000029153	3018.49509452977	2888.00127973279	3148.98890932674	1.09036963779258	0.124817294827347	0.740252732916722	1	protein_coding	ARNTL2	16.3223415503075	17.5727836090314
ENSG00000029363	9767.71027019032	10287.3668129006	9248.05372748006	0.898971903663704	-0.153652068222682	0.672572089335705	1	protein_coding	BCLAF1	45.6918184498131	46.3891650475695
ENSG00000029364	8014.99996629534	8486.24773521778	7543.75219737291	0.888938484091911	-0.169844509090177	0.641509556911262	1	protein_coding	SLC39A9	35.2709998733858	30.9514411075458
ENSG00000029534	391.573683353218	333.024989987726	450.12237671871	1.35161741686502	0.434686846220228	0.365000424523881	1	protein_coding	ANK1	0.926384700178538	1.15829848124792
ENSG00000029559	0.535409951748756	1.07081990349751	0	0	-Inf	0.99233503626249	1	protein_coding	IBSP	0.0187291376141504	0
ENSG00000029639	1160.68025997473	1341.73733908238	979.623180867069	0.730115464728019	-0.453803456623725	0.259868295262166	1	protein_coding	TFB1M	20.3981322927695	15.7732789865847
ENSG00000029725	7271.78530726279	8933.85045487974	5609.72015964584	0.627917401122577	-0.671353301420505	0.0671522698181277	1	protein_coding	RABEP1	32.0335034970604	22.7574417527911
ENSG00000030066	5594.91337216946	5398.00313353095	5791.82361080797	1.07295669667746	0.101591851724127	0.782605534619587	1	protein_coding	NUP160	17.5788758091997	19.3765710774026
ENSG00000030110	2469.76677497409	2112.72766960059	2826.80588034759	1.33798876259428	0.420065999224823	0.268822730855833	1	protein_coding	BAK1	16.4451354613119	22.0025398310108
ENSG00000030419	1061.94737978182	1053.68678504155	1070.20797452208	1.01567941224571	0.0224451035385334	0.958502483641595	1	protein_coding	IKZF2	3.02115019606098	2.78939835536071
ENSG00000030582	17888.7713888021	13941.0043236341	21836.5384539701	1.56635332340804	0.647409679061467	0.0739355118455107	1	protein_coding	GRN	117.7967343401	189.777298496281
ENSG00000031003	5146.94303461174	4562.7636088029	5731.12246042059	1.25606385773823	0.32890981208016	0.37232648087689	1	protein_coding	FAM13B	18.3755981662428	23.379319291535
ENSG00000031081	10.8327408325719	16.0622985524627	5.60318311268104	0.348840677713711	-1.51935981476649	0.522683733545156	1	protein_coding	ARHGAP31	0.0264468314334411	0.00915308348143515
ENSG00000031544	20.5822475078589	22.4872179734477	18.6772770422701	0.830573042175503	-0.26782104777053	0.892953904401867	1	processed_transcript	NR2E3	0.180026532544565	0.151610781252678
ENSG00000031691	676.400161949217	734.582453799293	618.217870099141	0.841590847837015	-0.248809079244726	0.565589858848972	1	protein_coding	CENPQ	7.08622599600166	5.92647547490503
ENSG00000031698	12402.0649315615	11651.5913699564	13152.5384931666	1.12881906647365	0.174814261292564	0.629568283608744	1	protein_coding	SARS	109.437704029203	123.441883963715
ENSG00000031823	4417.68947116381	4418.20292183073	4417.17602049689	0.999767574882364	-0.000335357538858593	0.99994501446971	1	protein_coding	RANBP3	43.4895187999681	40.757828699589
ENSG00000032219	2798.39635780401	2783.06092919003	2813.731786418	1.01102054824107	0.0158123192431311	0.967618649255523	1	protein_coding	ARID4A	10.6416301330738	10.5084393574508
ENSG00000032389	1231.72279002077	1262.49666622357	1200.94891381797	0.951249176293114	-0.0721047955309469	0.858693031315329	1	protein_coding	TSSC1	13.7033383910395	11.7885981405437
ENSG00000032444	6461.32479053862	5913.06750711326	7009.58207396398	1.18543920994165	0.245421682419775	0.503073572208106	1	protein_coding	PNPLA6	35.5459795106868	44.7917494316151
ENSG00000032742	1162.07504825586	1297.83372303898	1026.31637347274	0.790791882853483	-0.338630032402852	0.400420877201896	1	protein_coding	IFT88	10.5056109665578	7.83027109213835
ENSG00000033011	1081.45359840859	869.505761639979	1293.40143517721	1.48751335786173	0.572902623872243	0.158510457632986	1	protein_coding	ALG1	8.21762150826805	11.9200917124396
ENSG00000033030	2908.47976554987	2876.22226079432	2940.73727030543	1.02243046734966	0.032002732828836	0.933191201367817	1	protein_coding	ZCCHC8	18.08936630007	17.7099280322114
ENSG00000033050	4330.98389498512	4303.6251921565	4358.34259781374	1.01271425907557	0.0182271700262668	0.961454658544684	1	protein_coding	ABCF2	24.2070752540958	24.2280458715963
ENSG00000033122	48.3739079836452	48.186895657388	48.5609203099024	1.00776195783961	0.0111549019322857	1	1	protein_coding	LRRC7	2.1728792726487	1.74295124362178
ENSG00000033170	2806.31338323782	3213.53053039603	2399.0962360796	0.74656089723969	-0.421668148576603	0.263737170418069	1	protein_coding	FUT8	18.0579994047048	13.9362062271879
ENSG00000033178	5041.70715613761	4939.69221483402	5143.72209744119	1.0413041691129	0.0583915471901767	0.87463864289758	1	protein_coding	UBA6	18.6243047510794	18.9071080509336
ENSG00000033327	895.333574459033	1062.25334426953	728.413804648535	0.685725122521912	-0.544297716516396	0.189924947162623	1	protein_coding	GAB2	2.75278961888554	2.10029539570521
ENSG00000033627	5267.70661880721	5304.84180192667	5230.57143568775	0.98599951346109	-0.0203411601781363	0.956441071331864	1	protein_coding	ATP6V0A1	25.4489157290421	25.4492955544863
ENSG00000033800	2984.80671930854	3047.55344535392	2922.05999326316	0.95882157463651	-0.060665723164692	0.872504525197137	1	protein_coding	PIAS1	25.5644193195667	23.2451431791488
ENSG00000034053	465.453849937791	517.206013389298	413.701686486284	0.799877951486408	-0.322148210159886	0.486375685952121	1	protein_coding	APBA2	3.24067454310626	2.45718664648894
ENSG00000034063	4188.12635634015	4559.5511490924	3816.7015635879	0.837078352404848	-0.256565426310767	0.489140363762796	1	processed_transcript	UHRF1	19.1592231295952	16.0584808909533
ENSG00000034152	2758.62705032916	2613.87138443743	2903.38271622089	1.11075959341656	0.151546601680779	0.68844863669161	1	protein_coding	MAP2K3	19.0072058829169	21.1619060166391
ENSG00000034239	169.44543436428	210.95152098901	127.93934773955	0.60648696506064	-0.721451456374981	0.233586958050659	1	protein_coding	EFCAB1	3.95678362782159	2.38733406012746
ENSG00000034510	55263.6071055143	49386.2139493052	61141.0002617234	1.23801756345373	0.308031781860625	0.391064761788092	1	protein_coding	TMSB10	2323.15907233651	2880.32328889517
ENSG00000034533	699.143269534338	652.129321229984	746.157217838692	1.14418596672108	0.194321555142513	0.652748458465018	1	protein_coding	ASTE1	5.01587464075611	5.14885631033316
ENSG00000034677	3777.41606855454	3949.18380409882	3605.64833301025	0.913011019965184	-0.131295821366611	0.72458458211084	1	protein_coding	RNF19A	17.3081885608261	17.553046415215
ENSG00000034693	2200.69465274538	2322.6083706861	2078.78093480467	0.895019996070449	-0.160008180209446	0.675883151804922	1	protein_coding	PEX3	28.0288873379189	24.467608847273
ENSG00000034713	3581.57096717754	4230.80943871867	2932.33249563641	0.693090184776673	-0.528885007077813	0.156869805226862	1	protein_coding	GABARAPL2	77.6027444406326	52.9164601754351
ENSG00000035115	195.799056300534	214.163980699502	177.434131901566	0.828496609570064	-0.271432301322908	0.642553540003519	1	protein_coding	SH3YL1	2.85203047143091	2.55327051294639
ENSG00000035141	2246.01147882074	2417.91134209738	2074.1116155441	0.857811276796006	-0.221267813105152	0.56232692742482	1	protein_coding	FAM136A	22.2498480655277	18.4723035438035
ENSG00000035403	18476.5018578644	22678.8947361738	14274.108979555	0.629400557020407	-0.667949639463255	0.0652137561045087	1	protein_coding	VCL	68.269540587243	44.5667583574838
ENSG00000035499	3141.07313747563	3074.32394294136	3207.8223320099	1.04342365721578	0.0613250486191491	0.870867561239777	1	protein_coding	DEPDC1B	20.7305228345353	23.2989714772796
ENSG00000035664	2036.73987469025	2204.81818130138	1868.66156807913	0.847535449374862	-0.238654382605644	0.534523910753183	1	protein_coding	DAPK2	20.1463179494201	14.5482517858518
ENSG00000035681	2596.39623791039	2610.65892472693	2582.13355109385	0.989073496593941	-0.0158503653772741	0.967659584535099	1	protein_coding	NSMAF	16.7216416654057	18.1597933928213
ENSG00000035687	9129.84439709399	8935.99209468673	9323.69669950125	1.0433868562893	0.0612741647331559	0.866544993772688	1	protein_coding	ADSS	55.3540668012135	56.0663593429474
ENSG00000035720	2.07316178130302	3.21245971049253	0.933863852113507	0.290700564761426	-1.78239422060029	0.883878631856533	1	protein_coding	STAP1	0.0496679467365685	0.0143655602195309
ENSG00000035862	6138.56591476856	6532.00141133482	5745.13041820229	0.879536003809324	-0.185185459254916	0.61372239969972	1	protein_coding	TIMP2	29.4905151057829	25.7454552296566
ENSG00000035928	6416.02840111387	6716.18243473639	6115.87436749136	0.910617665157484	-0.135082648282392	0.71250635338369	1	protein_coding	RFC1	32.5137901713709	25.0162733956138
ENSG00000036054	2932.27487202795	2824.82290542643	3039.72683862946	1.07607695788299	0.105781258922322	0.779199829876936	1	protein_coding	TBC1D23	13.379187329271	14.2390231064761
ENSG00000036257	5729.06260441837	6086.54033147986	5371.58487735689	0.882535000971704	-0.180274598682614	0.62376350408044	1	protein_coding	CUL3	32.1911521195532	30.5527706351019
ENSG00000036448	14.8857578619114	6.42491942098507	23.3465963028377	3.63375705951783	1.86146196917444	0.342274850416526	1	protein_coding	MYOM2	0.186109038185645	0.475583198196493
ENSG00000036473	1.60622985524627	3.21245971049253	0	0	-Inf	0.766497465568627	1	protein_coding	OTC	0.0342354764508022	0
ENSG00000036530	184.486969288118	190.605942822557	178.36799575368	0.935794514653355	-0.0957363228097804	0.879323515513763	1	protein_coding	CYP46A1	0.799887791711348	0.514145034671228
ENSG00000036549	3595.35145719266	3650.42505102302	3540.2778633623	0.969826202121355	-0.0442018628484335	0.906293647823499	1	protein_coding	ZZZ3	16.6155732199637	17.376100307465
ENSG00000036565	4.00936751122204	4.28327961399005	3.73545540845403	0.872101694284278	-0.197431719879132	1	1	protein_coding	SLC18A1	0.0876422242173712	0.0761252029708861
ENSG00000036672	205.641869509088	236.65119867295	174.632540345226	0.737932202855928	-0.438439819382926	0.442162285893889	1	protein_coding	USP2	1.24765445057115	1.21250991743705
ENSG00000036828	0.535409951748756	1.07081990349751	0	0	-Inf	0.99233503626249	1	protein_coding	CASR	0.00505617645984477	0
ENSG00000037042	1804.09243529122	1611.58395476375	1996.60091581868	1.23890592849155	0.309066646194295	0.425082399925164	1	protein_coding	TUBG2	17.4887039247213	22.5596302980457
ENSG00000037241	2328.54029469194	2386.85756489595	2270.22302448793	0.951134687664908	-0.0722784431101552	0.850339925882456	1	protein_coding	RPL26L1	67.9397669089325	66.5971409408773
ENSG00000037280	156.396168942266	225.942999637975	86.8493382465561	0.38438605482672	-1.37937209747829	0.0282074552174689	1	protein_coding	FLT4	0.926423795609924	0.437325380360742
ENSG00000037474	9579.10659696386	9141.58951615825	10016.6236777695	1.0957201327039	0.131879354210744	0.716986514636304	1	protein_coding	NSUN2	62.4306078125864	64.49698048237
ENSG00000037637	6161.94374633572	6510.58501326487	5813.30247940658	0.892900172190729	-0.163429206367274	0.655979880475671	1	protein_coding	FBXO42	30.7687269824945	28.6280330119898
ENSG00000037749	2064.41459790437	1958.52960349695	2170.29959231179	1.10812702980681	0.148123273776681	0.700110537215573	1	protein_coding	MFAP3	8.28680109757505	9.48402667339071
ENSG00000037757	2094.88250961945	2150.206366223	2039.5586530159	0.948540886611984	-0.0762181329100513	0.843332127533353	1	protein_coding	MRI1	21.268908553512	19.7199145105703
ENSG00000037897	528.70790754604	447.60271966196	609.81309543012	1.36239810135798	0.446148329586417	0.322550837249606	1	protein_coding	METTL1	8.78638930599728	13.0229045342206
ENSG00000037965	666.040360539734	762.423771290228	569.656949789239	0.747165777406474	-0.420499718395281	0.331608812541712	1	protein_coding	HOXC8	3.5887437079103	2.66194461537663
ENSG00000038002	587.160499560197	660.695880457965	513.625118662429	0.777400213705596	-0.363270590616528	0.411695165689563	1	protein_coding	AGA	7.08855446955572	5.761490746089
ENSG00000038210	2289.23512432508	2779.84846947954	1798.62177917061	0.647021518948968	-0.62811440003481	0.100204217699486	1	protein_coding	PI4K2B	17.3110680706997	11.9087787923639
ENSG00000038219	4046.3123949316	4035.92021628212	4056.70457358107	1.00514984345208	0.00741058826087342	0.984862310647734	1	protein_coding	BOD1L1	10.2109531938467	9.97089981724511
ENSG00000038274	6127.71794626296	5822.04781531597	6433.38807720995	1.10500433546522	0.144052030016616	0.69473097734121	1	protein_coding	MAT2B	45.4496664224523	49.3386904690767
ENSG00000038295	10.6148925017086	5.35409951748756	15.8756854859296	2.96514576056655	1.56810302648385	0.519745377529366	1	protein_coding	TLL1	0.0123346358786191	0.099931576235793
ENSG00000038358	6135.44394817209	5855.24323232439	6415.64466401979	1.09570933425987	0.131865136220271	0.719440661517058	1	protein_coding	EDC4	28.4509425927939	31.7691321717033
ENSG00000038382	10800.8423938473	9327.91217936682	12273.7726083278	1.31581133830539	0.395952649557174	0.275861866637207	1	protein_coding	TRIO	20.8761260102224	25.3475559688251
ENSG00000038427	154.784330849712	98.515431121771	211.053230577653	2.14233677074181	1.09918528647904	0.0802442151685146	1	protein_coding	VCAN	0.217746331740113	0.581704751183301
ENSG00000038532	2539.83139239018	2127.71914824956	2951.94363653079	1.38737466312662	0.472357442775697	0.213161232216058	1	protein_coding	CLEC16A	7.41583895245884	11.0977751441012
ENSG00000038945	106.416430363098	94.232151507781	118.600709218415	1.25860130879663	0.331821348255737	0.650400945806421	1	protein_coding	MSR1	3.45453918048179	5.58758179409874
ENSG00000039068	48323.8724689468	40489.8421910479	56157.9027468457	1.38696274690006	0.471929038141462	0.189533000754932	1	protein_coding	CDH1	154.747583352555	199.91952002401
ENSG00000039123	1868.63957159196	1919.98008697104	1817.29905621288	0.946519741816623	-0.0792954979663949	0.838399769736716	1	protein_coding	SKIV2L2	14.064093666441	13.9249654452277
ENSG00000039139	191.441291163821	160.622985524627	222.259596803015	1.38373468826439	0.468567352932931	0.422331996444828	1	protein_coding	DNAH5	0.821388613276508	1.16569314356189
ENSG00000039319	2908.26111869956	3026.13704728397	2790.38519011516	0.922094785039428	-0.117013037423834	0.756365791696055	1	protein_coding	ZFYVE16	10.0833395343851	9.82421412771429
ENSG00000039523	2451.41787676759	2431.83200084285	2471.00375269234	1.01610791857164	0.0230536356926575	0.952756556330518	1	protein_coding	FAM65A	10.7043526073288	12.1100354970758
ENSG00000039537	1.86772770422701	0	3.73545540845403	Inf	Inf	0.731043928784629	1	protein_coding	C6	0	0.145688937361144
ENSG00000039560	4335.11461021614	4945.04631435151	3725.18290608078	0.753316080229533	-0.408672769566083	0.270278126894262	1	protein_coding	RAI14	18.8525419846233	13.8518623847599
ENSG00000039600	186.186505676631	209.880701085512	162.49231026775	0.774212728599308	-0.369198068145611	0.531932966813031	1	protein_coding	SOX30	1.02177059501076	0.785358048331026
ENSG00000039650	2292.93012429321	2151.2771861265	2434.58306245991	1.13169194474819	0.178481298923133	0.640092664384407	1	protein_coding	PNKP	24.4936623203334	32.9857092405019
ENSG00000039987	9.15803295163359	11.7790189384726	6.53704696479455	0.554973805453632	-0.849508416458825	0.766545332523025	1	protein_coding	BEST2	0.202975258917578	0.0563377529185344
ENSG00000040199	761.474679765089	830.956245114069	691.993114416108	0.832767210650322	-0.264014829760425	0.534486243915287	1	protein_coding	PHLPP2	1.91701429821285	2.00621757609322
ENSG00000040275	2867.90995693677	3431.97779070952	2303.84212316402	0.671287013977945	-0.574998361085112	0.127574286210432	1	protein_coding	SPDL1	26.4929668328275	20.4396622446164
ENSG00000040341	2752.64744700562	3192.11413232608	2313.18076168516	0.724654779182206	-0.464634226623937	0.21870672267439	1	protein_coding	STAU2	24.2379664660643	17.2684737159076
ENSG00000040487	1287.54998558995	1098.66122098845	1476.43875019145	1.34385261078308	0.426374916872185	0.284881711329736	1	protein_coding	PQLC2	10.844791867066	13.6201539079944
ENSG00000040531	641.872427188316	669.262439685945	614.482414690687	0.918148663742488	-0.12320032569334	0.779796475919188	1	protein_coding	CTNS	6.14465249354091	5.37049332998447
ENSG00000040608	2797.26346663158	2743.44059276062	2851.08634050254	1.03923749908271	0.0555253939860019	0.883812007892961	1	protein_coding	RTN4R	24.4535519406106	25.0616859674579
ENSG00000040633	2913.06779327124	2947.96719432865	2878.16839221383	0.976323073659333	-0.0345694679599075	0.927667545969969	1	protein_coding	PHF23	29.3881885430436	29.3245997038098
ENSG00000040731	6.54946121858181	7.49573932448258	5.60318311268104	0.747515737957952	-0.41982414121558	0.943836399681779	1	protein_coding	CDH10	0.0750989965432293	0.0476027522416608
ENSG00000040933	2920.57714462868	2729.51993401516	3111.6343552422	1.13999327004912	0.189025307464214	0.615778083885712	1	protein_coding	INPP4A	8.71188013548793	10.6107463277399
ENSG00000041353	898.821942570914	671.40407949294	1126.23980564889	1.67743962249895	0.746260839218914	0.0728759648784022	1	protein_coding	RAB27B	1.42208893289409	2.68181422063446
ENSG00000041357	9995.4645345009	10825.9892243598	9164.93984464195	0.846568350910574	-0.240301540601281	0.50851047697044	1	protein_coding	PSMA4	173.241780888924	140.390349985117
ENSG00000041515	30.46871023453	31.0537772014278	29.8836432676322	0.962319110934376	-0.0554127150067037	0.994702730910495	1	protein_coding	MYO16	0.0870339655523789	0.090447584117966
ENSG00000041802	4203.1406485969	3757.50704137277	4648.77425582104	1.2371964189647	0.307074562699738	0.407816014850616	1	protein_coding	LSG1	21.0804315885311	28.1493690567354
ENSG00000041880	892.370996863182	884.497240288944	900.244753437421	1.01780391439473	0.0254596449313847	0.954025375185375	1	protein_coding	PARP3	7.66524882775081	8.13815367732537
ENSG00000041988	835.225095574481	815.964766465104	854.485424683859	1.0472087273886	0.0665490257989511	0.876389675959042	1	protein_coding	THAP3	13.4500005748202	12.6019705927848
ENSG00000042062	1.46927380386226	1.07081990349751	1.86772770422701	1.74420338856856	0.802568280120868	1	1	protein_coding	FAM65C	0.0176429509227358	0.021249272285814
ENSG00000042088	3329.3592490812	4229.73861881517	2428.97987934723	0.574262406793268	-0.800217973887968	0.0332846211458551	1	protein_coding	TDP1	38.2072944809473	22.2230662697659
ENSG00000042286	1104.02731689883	1047.26186562057	1160.79276817709	1.10840736809341	0.14848820622112	0.715051983997061	1	protein_coding	AIFM2	5.40545228155842	5.82217863460803
ENSG00000042304	4.7502115400468	8.56655922798009	0.933863852113507	0.109012711785535	-3.19743171987913	0.49513937859953	1	protein_coding	C2orf83	0.0771516615511629	0.0083569100006341
ENSG00000042317	1373.06020006755	1216.45141037317	1529.66898976192	1.25748466130075	0.330540802257195	0.404217082933391	1	protein_coding	SPATA7	12.0378568212565	13.2692576467123
ENSG00000042429	2436.70150800057	2165.19784487197	2708.20517112917	1.25078878013076	0.322838183120151	0.395624569939319	1	protein_coding	MED17	22.4021732902511	27.9581289481208
ENSG00000042445	5556.53164769954	5381.94083497849	5731.12246042059	1.06488024230454	0.0906911923777236	0.805531183476458	1	protein_coding	RETSAT	33.2812204664163	34.3771136739293
ENSG00000042493	14534.9547045363	11497.3933038528	17572.5161052199	1.52839131799825	0.612013967625885	0.091641839260184	1	protein_coding	CAPG	224.45474100744	342.673995911789
ENSG00000042753	7262.10984964816	6555.55944921176	7968.66025008455	1.21555762125576	0.281618283271693	0.441115199594392	1	protein_coding	AP2S1	152.489862108213	183.376541229777
ENSG00000042781	3.61091361085728	5.35409951748756	1.86772770422701	0.348840677713711	-1.51935981476649	0.804176789452013	1	protein_coding	USH2A	0.00430852210390742	0.00149088594002284
ENSG00000042832	8.61020874609757	3.21245971049253	14.0079577817026	4.36050847142139	2.12449637500823	0.454605755595972	1	protein_coding	TG	0.0754281002582526	0.0480812718778422
ENSG00000042980	8.29264712521208	12.8498388419701	3.73545540845403	0.290700564761426	-1.78239422060029	0.533754685500077	1	protein_coding	ADAM28	0.0966827130018737	0.0504497429380074
ENSG00000043039	37.4354463640195	8.56655922798009	66.304333500059	7.73990253677297	2.95231539962555	0.017695610917172	1	protein_coding	BARX2	0.0787532175215268	0.596581728902475
ENSG00000043093	26129.1313956742	29937.9828619834	22320.2799293649	0.745550561380948	-0.423621899078798	0.239945914379802	1	protein_coding	DCUN1D1	158.967951517256	134.27057587104
ENSG00000043143	15753.675184338	19609.9248927499	11897.4254759261	0.606704285763212	-0.72093459227293	0.0470446425433976	1	protein_coding	JADE2	74.5485287685731	47.1671391552902
ENSG00000043355	2531.13470172846	3240.30102798347	1821.96837547345	0.562283676651892	-0.830629929486842	0.0292451837769864	1	protein_coding	ZIC2	28.0320556260806	15.7731029420311
ENSG00000043514	4873.25765689438	4766.21939046742	4980.29592332133	1.04491537533544	0.0633861073515934	0.864111089739509	1	protein_coding	TRIT1	46.943713329062	50.3374144469526
ENSG00000043591	99.3439734465549	93.1613316042835	105.526615288826	1.132729786829	0.179803746687328	0.818524947923016	1	protein_coding	ADRB1	0.52149091374577	0.586532570805784
ENSG00000044090	2491.87236375909	2531.41825186812	2452.32647565007	0.968755942973991	-0.045794839163777	0.904863800125843	1	protein_coding	CUL7	8.04003544306214	7.75163113873073
ENSG00000044115	88167.7692056225	94779.3404784682	81556.1979327768	0.860484969836908	-0.216778102077006	0.545466894284032	1	protein_coding	CTNNA1	446.634977213464	392.810370895851
ENSG00000044446	1538.42659111574	1662.98331013164	1413.86987209985	0.850200879038247	-0.234124344280701	0.550801264665093	1	protein_coding	PHKA2	7.65274628329427	6.39443652797439
ENSG00000044459	681.479950104213	821.318865982591	541.641034225834	0.659477161257994	-0.60060539736713	0.164178427578582	1	protein_coding	CNTLN	2.6958669905125	1.65986229174309
ENSG00000044524	301.369321107478	200.243321954035	402.495320260921	2.01003117773542	1.00721787932233	0.0497235964515368	1	protein_coding	EPHA3	0.565344175185494	1.14200290146392
ENSG00000044574	28858.05613242	27385.1482120454	30330.9640527946	1.10756983376316	0.14739766550495	0.682113326786988	1	protein_coding	HSPA5	110.373837405266	121.343496503688
ENSG00000046604	25889.8319125438	24925.4748937116	26854.188931376	1.07737922931816	0.107526156990458	0.765263110129237	1	protein_coding	DSG2	66.4805030282001	71.2024758952766
ENSG00000046647	439.312468095092	400.486643908069	478.138292282115	1.1938932285389	0.255673820233232	0.586279751042062	1	protein_coding	GEMIN8	6.31049844788013	7.80202782115334
ENSG00000046651	1449.42439658758	1410.26981290622	1488.57898026893	1.05552779095607	0.0779645638548257	0.844658187511028	1	protein_coding	OFD1	7.71260550636309	9.40614950266851
ENSG00000046653	176.107023126671	205.597421471522	146.616624781821	0.713124822930373	-0.487773471708661	0.41566843635413	1	protein_coding	GPM6B	1.45778319978955	1.18299985078747
ENSG00000046889	6.2070710901218	2.14163980699502	10.2725023732486	4.79655931856353	2.26199989875817	0.536569270534519	1	protein_coding	PREX2	0.00304853326071712	0.0309795606977642
ENSG00000047056	4199.78682237689	3383.79089505214	5015.78274970165	1.48229689873445	0.567834443211937	0.126531391014668	1	protein_coding	WDR37	15.2271742882395	19.2031079565428
ENSG00000047188	2303.33918345811	2233.73031869581	2372.94804822042	1.06232521820535	0.0872254976544575	0.819837965523373	1	protein_coding	YTHDC2	6.95680407972614	7.45617549660402
ENSG00000047230	20.3207496588782	25.6996776839403	14.9418216338161	0.581401129522852	-0.782394220600288	0.633667491394905	1	protein_coding	CTPS2	0.115378296105548	0.0665917128316996
ENSG00000047249	2226.07756732789	2223.02211966083	2229.13301499494	1.00274891341839	0.00396040284476424	0.993111936607878	1	protein_coding	ATP6V1H	18.3906533633964	19.4474399639336
ENSG00000047315	8448.57630642478	9330.05381917382	7567.09879367575	0.811045567403363	-0.302145122466916	0.40717418778347	1	protein_coding	POLR2B	44.4762915848754	36.5310122245048
ENSG00000047346	1657.51385179021	1473.44818721258	1841.57951636784	1.24984341651788	0.321747361796682	0.409341384607478	1	protein_coding	FAM214A	9.25304019414693	11.5801204055497
ENSG00000047365	2204.16419984672	1960.67124330394	2447.6571563895	1.24837713856859	0.320053842651949	0.402485763287496	1	protein_coding	ARAP2	4.8408775071247	6.4485406727527
ENSG00000047410	11392.7419070741	10997.3204089194	11788.1634052288	1.07191233563295	0.100186922475595	0.782539301073584	1	protein_coding	TPR	28.1985415417966	34.2210006464777
ENSG00000047457	12.3704926621261	18.2039383594577	6.53704696479455	0.359100697646467	-1.47753963907187	0.497116851181098	1	protein_coding	CP	0.29076618924457	0.0750882305080925
ENSG00000047578	2448.4617059285	2217.66802014335	2679.25539171365	1.20814087923785	0.272788694669021	0.472796830336096	1	protein_coding	KIAA0556	8.35252746440434	10.7575002984708
ENSG00000047579	1163.38253750077	1281.77142448652	1044.99365051501	0.815273012451217	-0.29464483584624	0.464445041800793	1	protein_coding	DTNBP1	17.0783185771986	13.4621139878988
ENSG00000047597	1013.11775634673	1253.93010699559	772.30540569787	0.615907857534669	-0.699213561209072	0.0878225488227557	1	protein_coding	XK	3.75071819897076	2.29253900950853
ENSG00000047617	5.27320723800829	2.14163980699502	8.40477466902156	3.92445762427925	1.97249328156318	0.637301889040308	1	protein_coding	ANO2	0.0916133650534803	0.160243854490917
ENSG00000047621	734.461505339213	751.715572255253	717.207438423173	0.95409416126827	-0.0677964394625361	0.876558192805037	1	protein_coding	C12orf4	5.95627654719285	5.85094359358118
ENSG00000047634	999.987997904958	1180.04353365426	819.932462155659	0.694832384375314	-0.525263098914931	0.199723615262662	1	protein_coding	SCML1	6.57020842424235	4.50352072281055
ENSG00000047644	2104.59437427365	2214.45556043285	1994.73318811445	0.900778152316837	-0.150756258506512	0.694550749596972	1	protein_coding	WWC3	5.48908555480803	5.89883391254037
ENSG00000047648	55.3218231025917	54.6118150783731	56.0318311268104	1.02600199327562	0.0370335337578915	0.990728604307695	1	protein_coding	ARHGAP6	0.159870743165468	0.258291296730646
ENSG00000047662	6.68641726996581	9.6373791314776	3.73545540845403	0.387600753015235	-1.36735672132144	0.691061983499698	1	protein_coding	FAM184B	0.022498381350262	0.0086529437688885
ENSG00000047849	23146.7145454449	23298.8994602989	22994.5296305909	0.986936300136124	-0.018971123116927	0.958080976596278	1	protein_coding	MAP4	77.3159134400009	77.2454581205709
ENSG00000047932	3925.77627850271	3874.226410854	3977.32614615143	1.02661169595266	0.0378906020499651	0.91949472540805	1	protein_coding	GOPC	13.2013481197723	13.4632000928834
ENSG00000047936	2.54009370735977	3.21245971049253	1.86772770422701	0.581401129522852	-0.782394220600288	0.970679544807407	1	protein_coding	ROS1	0.0066760379083217	0.0294954476251303
ENSG00000048028	3278.30228384178	4132.2940075969	2424.31056008666	0.586674267520597	-0.769368380421247	0.0407385065290918	1	protein_coding	USP28	24.597151733492	15.3795086049265
ENSG00000048052	744.547394645929	719.590975150328	769.50381414153	1.06936279180096	0.0967513845253267	0.822771923383437	1	protein_coding	HDAC9	3.18661550888369	3.70793377017646
ENSG00000048140	7654.2349691456	7422.92357104475	7885.54636724645	1.06232352950612	0.0872232043078548	0.811409729183377	1	protein_coding	TSPAN17	49.7747631212688	52.6436701419495
ENSG00000048162	1322.48258100797	1126.50253847938	1518.46262353656	1.34794425371315	0.430760832903594	0.278733989779322	1	protein_coding	NOP16	19.8916955689342	25.4803086039133
ENSG00000048342	192.088828659379	148.843966586154	235.333690732604	1.58107645294704	0.660907130897278	0.256281402865205	1	protein_coding	CC2D2A	1.09841667395926	1.75252608204601
ENSG00000048392	2069.78993259191	2707.03271604171	1432.54714914212	0.529194619870286	-0.918129700553301	0.0173917458790288	1	protein_coding	RRM2B	10.3895272870097	7.09285138707317
ENSG00000048405	1108.3482385339	998.004150059681	1218.69232700813	1.22112951828432	0.288216226923835	0.476737830245777	1	protein_coding	ZNF800	5.39638515379365	6.84559830700747
ENSG00000048471	1196.04334307689	1186.46845307524	1205.61823307854	1.01614015101174	0.0230993993788706	0.956373994075515	1	protein_coding	SNX29	3.07161471288914	2.75820063810446
ENSG00000048540	4.47629943727879	4.28327961399005	4.66931926056753	1.09012711785535	0.124496375008231	1	1	protein_coding	LMO3	0.0739713721579565	0.0478166447748063
ENSG00000048544	3077.64687735325	2717.74091507668	3437.55283962982	1.26485671263216	0.338973960663824	0.366797816619726	1	protein_coding	MRPS10	21.1166555683359	26.5325747904868
ENSG00000048545	0.466931926056753	0	0.933863852113507	Inf	Inf	1	1	protein_coding	GUCA1A	0	0.00677713850293673
ENSG00000048649	9691.54428387	9045.21572484348	10337.8728428965	1.14291059023641	0.192712546100176	0.596176767278408	1	protein_coding	RSF1	33.6862134502024	37.1903787249706
ENSG00000048707	5642.49356643017	4805.83972689683	6479.14740596351	1.34818216464891	0.431015444798458	0.241482391000885	1	protein_coding	VPS13D	8.33130779139829	9.27019612430761
ENSG00000048740	341.649210026507	355.512207961174	327.786212091841	0.922011128595728	-0.117143930921496	0.817484679264813	1	protein_coding	CELF2	1.06401915798867	0.99569531529055
ENSG00000048828	19067.9567977097	19850.8593710369	18285.0542243825	0.921121543536852	-0.118536559973054	0.742499568920958	1	protein_coding	FAM120A	61.8580367987831	57.1217230541833
ENSG00000048991	5863.82053436258	7062.05726356609	4665.58380515908	0.660655051500266	-0.598030902410081	0.104288808053694	1	protein_coding	R3HDM1	37.2869931124856	22.8626031316474
ENSG00000049089	53.4540953983647	54.6118150783731	52.2963757183564	0.95760186039058	-0.062502139793023	0.969514950709601	1	protein_coding	COL9A2	0.392208735972883	0.655895164918436
ENSG00000049130	777.992294509269	694.962117369885	861.022471648653	1.23894878602481	0.309116552551068	0.465510054732884	1	protein_coding	KITLG	3.02825918899228	3.96890167384948
ENSG00000049167	721.007778519802	723.874254764318	718.141302275287	0.992080181811553	-0.0114713681994894	0.982200999192972	1	protein_coding	ERCC8	7.1192197618176	6.99509750968898
ENSG00000049192	7.0724569165433	1.07081990349751	13.0740939295891	12.2094237199799	3.60992320217847	0.315973278585853	1	protein_coding	ADAMTS6	0.014021932714083	0.0723101105507423
ENSG00000049239	6929.17658775597	7475.39374631613	6382.95942919582	0.853862638652491	-0.227924093512214	0.533285689467989	1	protein_coding	H6PD	12.6210778296624	11.3397864401528
ENSG00000049245	6802.49024392715	5895.9343886573	7709.046099197	1.30751897681016	0.386831885325928	0.290900283452766	1	protein_coding	VAMP3	46.9200477678691	62.6686862900778
ENSG00000049246	4631.28840368613	4545.63049034694	4716.94631702532	1.03768802304591	0.0533727681116704	0.885724830869641	1	protein_coding	PER3	13.4044861810165	15.27260661453
ENSG00000049249	27.505334119231	13.9206587454676	41.0900094929943	2.95172881142371	1.56156018061707	0.253318037728609	1	protein_coding	TNFRSF9	0.119714669115249	0.351083840139925
ENSG00000049319	1.07081990349751	2.14163980699502	0	0	-Inf	0.880201221176753	1	processed_transcript	SRD5A2	0.0146585631846008	0
ENSG00000049323	6609.40709578679	6636.94176187758	6581.872429696	0.991702604278088	-0.0120205505449336	0.974218098935522	1	protein_coding	LTBP1	18.3047180492167	17.8675500819589
ENSG00000049449	1987.4881666264	2150.206366223	1824.76996702979	0.848648760274641	-0.236760521861518	0.538445941975924	1	protein_coding	RCN1	15.2737497088496	12.0379902162783
ENSG00000049540	35.729503218751	25.6996776839403	45.7593287535618	1.78054095916373	0.83231562351492	0.484596893109759	1	protein_coding	ELN	0.555528636550713	1.33530608125374
ENSG00000049541	5899.62971348047	6088.68197128685	5710.57745567409	0.937900432738016	-0.0924933201419102	0.801335251383845	1	protein_coding	RFC2	71.1388939931176	63.0056452855489
ENSG00000049618	6906.02059711691	6704.40341579792	7107.6377784359	1.06014470455161	0.0842611990249728	0.818117444637695	1	protein_coding	ARID1B	15.7688112699822	17.4059251530504
ENSG00000049656	13173.2086249821	12400.0944825012	13946.3227674631	1.12469487931273	0.169533662946462	0.639712858946656	1	protein_coding	CLPTM1L	146.148319244223	160.807108917117
ENSG00000049759	7620.32114105758	7849.10989263676	7391.53238947841	0.941703261972723	-0.0866555678757623	0.812552931729752	1	protein_coding	NEDD4L	39.5709658150324	37.4586464424887
ENSG00000049768	12.8934883600876	11.7790189384726	14.0079577817026	1.18922958311492	0.25002725709209	0.942478164684789	1	protein_coding	FOXP3	0.154804229025014	0.112381323719782
ENSG00000049769	194.223662449894	269.846615681373	118.600709218415	0.439511568151204	-1.18602695660688	0.0418521964799847	1	protein_coding	PPP1R3F	2.84286704819909	1.42348742668116
ENSG00000049860	5741.58326590512	5953.75866344616	5529.40786836407	0.928725563283671	-0.106675749067377	0.771755459119177	1	protein_coding	HEXB	53.3671271034187	50.1428944703882
ENSG00000049883	2139.706377482	2471.45233727226	1807.96041769175	0.731537643039152	-0.450995991250019	0.239070940679945	1	protein_coding	PTCD2	21.3675760045705	15.9751494537966
ENSG00000050030	132.825716811533	171.331184559602	94.3202490634642	0.55051419451695	-0.861148332014699	0.191918677514002	1	protein_coding	KIAA2022	0.223416362684631	0.122016901872501
ENSG00000050130	3508.80245659534	3348.45383823672	3669.15107495397	1.09577472236742	0.131951228654515	0.724143645807595	1	protein_coding	JKAMP	41.7937881010741	45.2992539092497
ENSG00000050165	8884.67547908759	7387.58651422933	10381.7644439459	1.40529852665	0.490876633769644	0.178328703453339	1	protein_coding	DKK3	52.7260801595662	74.5751768075521
ENSG00000050327	5576.73426231758	5376.586735461	5776.88178917415	1.07445151978541	0.103600388542269	0.77842750969701	1	protein_coding	ARHGEF5	15.4562494905689	16.5403260828921
ENSG00000050344	2028.84047248782	1986.37092098788	2071.31002398776	1.04276094766713	0.0604084587744128	0.876197942077016	1	protein_coding	NFE2L3	10.4068946998297	11.0011021906488
ENSG00000050393	3717.32561216108	3834.60607442459	3600.04514989757	0.938830503062243	-0.0910633783972593	0.807282462665384	1	protein_coding	MCUR1	20.5650329337915	17.8787672334818
ENSG00000050405	11897.3979828086	9287.22102303392	14507.5749425833	1.56210075183976	0.643487506931866	0.0769116039883458	1	protein_coding	LIMA1	43.0350245863397	66.0383954864974
ENSG00000050426	5257.64475948862	5512.58086320519	5002.70865577206	0.907507532300093	-0.140018477380194	0.703947924791957	1	protein_coding	LETMD1	63.2421857098928	59.4080604626556
ENSG00000050555	3035.3082558065	3413.77385235007	2656.84265926293	0.778271430438761	-0.361654696675659	0.335860002676452	1	protein_coding	LAMC3	12.7361914576918	9.15921696230365
ENSG00000050628	40.0936751122204	42.8327961399005	37.3545540845403	0.872101694284278	-0.197431719879131	0.878797558055689	1	protein_coding	PTGER3	0.484234014754176	0.419808332090343
ENSG00000050730	2.40313765597577	1.07081990349751	3.73545540845403	3.48840677713711	1.80256828012087	0.858825737219663	1	protein_coding	TNIP3	0.0293204317618034	0.0801184655733015
ENSG00000050748	2447.29037421553	2396.49494402743	2498.08580440363	1.04239143530404	0.059897135320346	0.875646172825692	1	protein_coding	MAPK9	16.8035324811707	18.6121883365095
ENSG00000050820	2476.33986692107	2376.14936586098	2576.53036798116	1.08433013723764	0.11680406927713	0.758929959906561	1	protein_coding	BCAR1	14.0547731980996	14.0384419330443
ENSG00000051009	2329.51740880245	2453.2483989128	2205.7864186921	0.89912885285878	-0.153400213786649	0.687554183353806	1	protein_coding	FAM160A2	14.7873715062686	16.5769381914008
ENSG00000051108	2417.66902731633	2232.65949879231	2602.67855584034	1.16573017840301	0.221233898892652	0.560780956215033	1	protein_coding	HERPUD1	25.6950842743329	27.3310436113798
ENSG00000051128	4395.38525431821	3879.58051037148	4911.18999826493	1.26590748281563	0.340171971148275	0.35849753864986	1	protein_coding	HOMER3	50.2484811718264	62.7795762930492
ENSG00000051180	1415.45610176655	1521.63508286996	1309.27712066314	0.860440939751272	-0.216851925111289	0.583434253720453	1	protein_coding	RAD51	17.8848940190022	15.693650067771
ENSG00000051341	2696.17029978136	2601.02154559545	2791.31905396727	1.07316260362936	0.101868687163098	0.788121811708645	1	protein_coding	POLQ	5.97076910461284	6.23727935363634
ENSG00000051382	3212.6887194945	2938.32981519717	3487.04762379183	1.18674479827168	0.247009726174258	0.509946114513448	1	protein_coding	PIK3CB	14.6269151982047	17.5206481151689
ENSG00000051523	2805.40113521431	2622.43794366541	2988.36432676322	1.13953671772548	0.188447411331615	0.617562659453644	1	protein_coding	CYBA	67.5568814111839	76.8550387497607
ENSG00000051596	18364.0317007124	20540.4673888893	16187.5960125355	0.788083138813663	-0.343580260095036	0.341436123711882	1	protein_coding	THOC3	314.350811427545	230.818514376091
ENSG00000051620	4698.39124202581	4222.24287949069	5174.53960456094	1.22554285772995	0.293420936716646	0.427300127931343	1	protein_coding	HEBP2	39.6515014475091	50.857444044129
ENSG00000051825	1176.59358748174	1283.91306429352	1069.27411066997	0.832824386952042	-0.263915780309049	0.511931820324788	1	protein_coding	MPHOSPH9	10.1487380041152	11.9182846357752
ENSG00000052126	1701.47754280392	2000.29157973335	1402.66350587449	0.7012295207789	-0.512041362074522	0.188441183917794	1	protein_coding	PLEKHA5	7.72875640648573	5.28919903781385
ENSG00000052344	6328.56114499602	5779.21501917607	6877.90727081598	1.19011098358416	0.251096118071442	0.493461817667737	1	protein_coding	PRSS8	54.1201021555518	64.245993691134
ENSG00000052723	3057.95364640022	2950.10883413564	3165.79845866479	1.07311242962748	0.101801234686055	0.786907443915157	1	protein_coding	SIKE1	24.7303248629359	31.4013335539995
ENSG00000052749	2013.09653407569	1783.98595922685	2242.20710892453	1.25685244176264	0.329815282985737	0.391036716664072	1	protein_coding	RRP12	6.670682079006	8.59099184604383
ENSG00000052795	8584.68653570885	7537.50130071898	9631.87177069871	1.2778600475704	0.353729839624223	0.331902155976764	1	protein_coding	FNIP2	20.4580831347839	29.3962759767749
ENSG00000052841	6327.8763647391	5768.50682014109	6887.24590933711	1.19393911181484	0.255729264305701	0.485525324307167	1	protein_coding	TTC17	29.6779607216583	38.3047782788113
ENSG00000053108	1135.49236151413	1035.48284668209	1235.50187634617	1.1931649860787	0.254793546922704	0.528392437620606	1	protein_coding	FSTL4	9.31762413160702	10.1893208255616
ENSG00000053254	8870.87379110475	9727.32800337139	8014.41957883811	0.823907611222773	-0.279445524837634	0.442895044331967	1	protein_coding	FOXN3	27.2926348956161	27.1195904607981
ENSG00000053371	5699.62427724819	6677.63291821048	4721.61563628589	0.707079244115027	-0.500056184399813	0.17425334063476	1	protein_coding	AKR7A2	84.7495372952588	60.7943439033925
ENSG00000053372	2081.66104168331	1739.01152327996	2424.31056008666	1.39407389061699	0.479307030934831	0.211837447632952	1	protein_coding	MRTO4	12.4747155743925	17.6321819200452
ENSG00000053438	71.2223370960959	69.6032937273382	72.8413804648535	1.04652203314113	0.0656026859546622	0.95623409221313	1	protein_coding	NNAT	0.959066462427373	0.972284674976302
ENSG00000053501	596.891185224941	696.032937273382	497.749433176499	0.715123389313108	-0.483735905035772	0.272684204550639	1	protein_coding	USE1	15.7044816715251	11.5086974368045
ENSG00000053524	1095.59090770575	1148.98975645283	1042.19205895867	0.907050783617199	-0.140744768806466	0.729549032727584	1	protein_coding	MCF2L2	7.711527087915	9.02578088078426
ENSG00000053702	63.7950757973053	55.6826349818706	71.90751661274	1.29138135499787	0.368915102674678	0.688484750865893	1	protein_coding	NRIP2	0.325743266757591	0.417706791949859
ENSG00000053747	9847.08145514143	7987.24566018794	11706.9172500949	1.46570141299741	0.551591233170005	0.130039003234763	1	protein_coding	LAMA3	18.3133960108202	28.1513218311691
ENSG00000053770	4095.75111532171	4042.34513570311	4149.15709494031	1.02642326561723	0.0376257770310686	0.919912141322152	1	protein_coding	AP5M1	26.9865989133877	28.097924549949
ENSG00000053900	3072.91790098326	3446.96926935849	2698.86653260803	0.782967970326674	-0.352974803968768	0.347301844978419	1	protein_coding	ANAPC4	21.9777496551027	17.6411474565701
ENSG00000053918	566.447303497985	679.97063872092	452.923968275051	0.666093420043897	-0.58620356446417	0.187898982679777	1	protein_coding	KCNQ1	3.61915811402278	2.67929973816705
ENSG00000054116	3309.29838163124	3273.49644499189	3345.10031827058	1.02187382038806	0.0312170652198599	0.93435862506618	1	protein_coding	TRAPPC3	47.460828203162	49.4645186382022
ENSG00000054118	11169.3506168778	10716.7655942031	11621.9356395526	1.08446298814627	0.116980815823447	0.747266984584065	1	protein_coding	THRAP3	43.9816724286664	47.4707193822292
ENSG00000054148	4083.45391040313	4310.05011157748	3856.85770922878	0.894852173265607	-0.160278721461666	0.666069141622621	1	protein_coding	PHPT1	82.3619928249618	73.5513255126629
ENSG00000054179	1827.67370463684	1994.93748021586	1660.40992905781	0.832311761909526	-0.264804069990999	0.493901553855522	1	protein_coding	ENTPD2	19.5932667494154	16.3338058932964
ENSG00000054219	12.8934883600876	11.7790189384726	14.0079577817026	1.18922958311492	0.25002725709209	0.942478164684789	1	protein_coding	LY75	0.0264167575056402	0.038405908360589
ENSG00000054267	5887.54674495407	5841.32257357892	5933.77091632922	1.01582661145413	0.0226541736233916	0.951313268385379	1	protein_coding	ARID4B	19.1565385980696	17.4538957522352
ENSG00000054277	2882.82814784219	3176.05183377362	2589.60446191075	0.815353337238807	-0.294502701294283	0.434273094100497	1	protein_coding	OPN3	23.9071119805106	20.8780740049078
ENSG00000054282	2342.23749686924	2279.7755745462	2404.69941919228	1.05479655367873	0.0769647626265175	0.840712559828648	1	protein_coding	SDCCAG8	53.368270620593	57.7599434827162
ENSG00000054356	512.962372095014	566.463728950184	459.461015239845	0.811104033247381	-0.302041126653917	0.505996930300956	1	protein_coding	PTPRN	6.65809596962503	5.55938140997671
ENSG00000054392	598.323216267441	674.616539203432	522.02989333145	0.773817217626844	-0.36993526542322	0.40159444523912	1	protein_coding	HHAT	3.15260346035645	2.47427448756695
ENSG00000054523	9232.62749949817	9776.58571893228	8688.66928006407	0.888722252313354	-0.170195483277498	0.639988129652484	1	protein_coding	KIF1B	16.4631433638888	15.2304787911871
ENSG00000054598	709.608392471151	728.157534378308	691.059250563995	0.94905184377995	-0.0754411955005211	0.863172928574245	1	protein_coding	FOXC1	3.34791112734007	3.15423257653121
ENSG00000054611	3773.24411796491	4088.3903915535	3458.09784437632	0.845833570962462	-0.241554273111439	0.51649756235776	1	protein_coding	TBC1D22A	30.7623056659813	27.6825226932753
ENSG00000054654	9859.69983361958	8235.67587779936	11483.7237894398	1.3943875353808	0.479631578187341	0.187715354203199	1	protein_coding	SYNE2	17.5632377065254	24.9057244485862
ENSG00000054690	534.024365042442	516.135193485801	551.913536599082	1.06931971228632	0.0966932640684393	0.833299061923726	1	protein_coding	PLEKHH1	2.70888255477732	3.78592474577619
ENSG00000054793	3073.81731689208	2862.30160204885	3285.33303173532	1.14779414908047	0.198863925349751	0.596599494903745	1	protein_coding	ATP9A	5.57993410586834	6.25491637433305
ENSG00000054938	1.00234187780551	1.07081990349751	0.933863852113507	0.872101694284278	-0.197431719879132	1	1	protein_coding	CHRDL2	0.0108002920457571	0.00936100244998165
ENSG00000054965	13259.2698763442	13132.5352964935	13386.004456195	1.0193008550123	0.0275799376395794	0.939512990786757	1	protein_coding	FAM168A	35.969693471062	37.9853718727357
ENSG00000054967	2377.34349258056	2492.86873534221	2261.81824981891	0.907315422489915	-0.140323913093087	0.712706892155489	1	protein_coding	RELT	14.4395680973184	13.0640070690563
ENSG00000054983	2.87006958203252	1.07081990349751	4.66931926056753	4.36050847142139	2.12449637500823	0.784338600409326	1	protein_coding	GALC	0.0681923684847438	0.177937111039127
ENSG00000055044	4122.17922278069	4090.53203136049	4153.82641420088	1.01547338643363	0.0221524299212651	0.953110748197347	1	protein_coding	NOP58	43.780895271149	43.3497045083684
ENSG00000055070	9707.42236491427	8563.3467682696	10851.4979615589	1.26720291203993	0.341647555855868	0.347691739671094	1	protein_coding	SZRD1	45.9177613178198	58.9064638921805
ENSG00000055130	7079.33764442158	7078.11956211855	7080.55572672461	1.00034418246042	0.000496464896458759	0.999404312488779	1	protein_coding	CUL1	36.8761021603861	36.6561665466699
ENSG00000055147	1171.89343221657	1225.01796960115	1118.76889483198	0.913267333699795	-0.130890863868735	0.746112534383897	1	protein_coding	FAM114A2	9.26468909298965	8.93541580268393
ENSG00000055163	604.062956171782	757.069671772741	451.056240570824	0.595792246590249	-0.747118745852757	0.0901306992819291	1	protein_coding	CYFIP2	3.67416646652244	2.29579606102456
ENSG00000055208	7453.01213752271	7437.91504969371	7468.10922535171	1.00405949455678	0.00584475729566851	0.987684964765302	1	protein_coding	TAB2	32.0741342742759	32.2084318414705
ENSG00000055211	2584.51309522376	2242.29687792379	2926.72931252373	1.30523720624973	0.38431201766264	0.310434248581539	1	protein_coding	GINM1	19.8404761293389	24.8818623234757
ENSG00000055332	4010.56287292313	4280.06715427955	3741.05859156671	0.874065395872609	-0.194186871486871	0.601226287910823	1	protein_coding	EIF2AK2	16.1157346489478	13.2585827171616
ENSG00000055483	3179.82928585778	2913.70095741673	3445.95761429884	1.18267374197317	0.242052139818948	0.51867220431279	1	protein_coding	USP36	14.2372883961087	18.494659795108
ENSG00000055609	7239.78521475312	6367.0951461962	8112.47528331003	1.27412502829592	0.349506854401185	0.339232176069369	1	protein_coding	KMT2C	8.07662726678687	10.8700180610309
ENSG00000055732	2392.26008644708	2558.18874945555	2226.3314234386	0.870276450051787	-0.200454337873302	0.598358834330823	1	protein_coding	MCOLN3	15.5381979880586	13.3384085416634
ENSG00000055813	0.466931926056753	0	0.933863852113507	Inf	Inf	1	1	protein_coding	CCDC85A	0	0.00366343503055282
ENSG00000055917	11374.9448442716	11770.4523792446	10979.4373092985	0.932796544732556	-0.100365650373866	0.782086345238333	1	protein_coding	PUM2	36.6059330865701	37.0676039335289
ENSG00000055950	3524.53557779258	3222.09708962401	3826.97406596115	1.18772773119873	0.248204157798778	0.506238792694945	1	protein_coding	MRPL43	67.1763349468321	81.2642930968385
ENSG00000055955	39.5458509066843	34.2662369119204	44.8254649014483	1.30815254142642	0.387530780842024	0.743103764697956	1	protein_coding	ITIH4	0.674904741003406	1.54208054255425
ENSG00000055957	2.14163980699502	4.28327961399005	0	0	-Inf	0.661335952424686	1	protein_coding	ITIH1	0.143989747798832	0
ENSG00000056050	845.180435586568	745.290652834268	945.070218338869	1.26805591180415	0.34261835896645	0.413014443382059	1	protein_coding	C4orf27	10.8089103376039	13.3801789683612
ENSG00000056097	17589.5041435866	19198.7300498069	15980.2782373663	0.832361213263013	-0.264718355591202	0.463548544445169	1	protein_coding	ZFR	71.1207101324688	61.9048662789383
ENSG00000056277	588.954540261148	455.098458986442	722.810621535854	1.58825108559066	0.667439005240215	0.131664338452796	1	protein_coding	ZNF280C	1.53578861274612	2.58056195058026
ENSG00000056487	772.463197659587	820.248046079094	724.678349240081	0.883486833896344	-0.178719459616961	0.674399937085697	1	protein_coding	PHF21B	6.82360825583979	5.92041832471289
ENSG00000056558	29.6593881800133	25.6996776839403	33.6190986760862	1.30815254142642	0.387530780842025	0.782928897881735	1	protein_coding	TRAF1	0.0814967829815245	0.12162765117375
ENSG00000056586	6423.98025514952	6402.43220301162	6445.52830728742	1.00673120822045	0.00967854299616987	0.979433593137453	1	protein_coding	RC3H2	16.0327880157574	18.7728204995746
ENSG00000056661	5278.70715169577	5381.94083497849	5175.47346841305	0.961637005516011	-0.0564356802783699	0.878566031398717	1	protein_coding	PCGF2	44.2552249123753	43.1343223822008
ENSG00000056736	49.9116598131994	50.328535464383	49.4947841620159	0.983433825469505	-0.0241001169935699	1	1	protein_coding	IL17RB	0.412326364885455	0.402844017853696
ENSG00000056972	1431.34619780489	1127.57335838288	1735.1190372269	1.53880811773997	0.621813345477805	0.11577879898616	1	protein_coding	TRAF3IP2	8.08257980633779	11.7044560821075
ENSG00000056998	2.60857173305178	4.28327961399005	0.933863852113507	0.218025423571069	-2.19743171987913	0.793041394711833	1	protein_coding	GYG2	0.057900456024957	0.0125549634403966
ENSG00000057149	7.81330094536807	5.35409951748756	10.2725023732486	1.91862372742541	0.940071803870804	0.772202302739146	1	protein_coding	SERPINB3	0.0502328522670536	0.095771109970433
ENSG00000057252	878.337811314181	949.817254402293	806.85836822607	0.849488008863152	-0.235334512016727	0.572391084027221	1	protein_coding	SOAT1	4.8050717824365	4.91552952358077
ENSG00000057294	1140.67787045618	1145.77729674234	1135.57844417002	0.991098747896899	-0.0128992877240554	0.976858652647634	1	protein_coding	PKP2	4.91728479398393	4.5199928474973
ENSG00000057468	7.15334919602257	9.6373791314776	4.66931926056753	0.484500941269043	-1.04542862643408	0.757564670331135	1	protein_coding	MSH4	0.0469028727369607	0.0225604583940646
ENSG00000057608	31133.3089259904	30019.3651746492	32247.2526773315	1.07421501053472	0.103282786234368	0.77404522869348	1	protein_coding	GDI2	211.445699301855	225.23931767375
ENSG00000057657	640.683472243977	636.067022677522	645.299921810433	1.01451560732397	0.0207910597083612	0.965906626194196	1	protein_coding	PRDM1	2.58513337618048	2.78865592053559
ENSG00000057663	4125.13459510033	4465.31899758462	3784.95019261604	0.84763265394105	-0.238488928164317	0.520482723345169	1	protein_coding	ATG5	24.7115959753045	20.4378345870767
ENSG00000057757	2999.11501473948	2745.58223256762	3252.64779691134	1.18468416583157	0.24450249108885	0.515569606400147	1	protein_coding	PITHD1	30.4121526967358	36.0958129564215
ENSG00000057935	3264.79528806853	3548.69716019075	2980.89341594631	0.839996562509178	-0.251544670878238	0.501812641209863	1	protein_coding	MTA3	29.4072870668846	24.255350300771
ENSG00000058056	3920.57396344991	4639.86264185472	3201.2852850451	0.689952598201363	-0.5354308470385	0.150444830771262	1	protein_coding	USP13	13.8979327368062	11.87656597544
ENSG00000058063	61395.6088050557	60130.8208609993	62660.3967491121	1.04206787554024	0.0594492512402961	0.868447824218192	1	protein_coding	ATP11B	213.633981005344	278.255777644918
ENSG00000058091	3013.511825587	3423.41123148154	2603.61241969246	0.760531599519727	-0.394919902791229	0.293534994104579	1	protein_coding	CDK14	13.7284857250717	9.0600482833937
ENSG00000058262	20450.0496532095	18747.9148704344	22152.1844359845	1.18158123658427	0.240718821515137	0.504560790123369	1	protein_coding	SEC61A1	83.5502737676957	98.5862596444648
ENSG00000058272	4046.29317466133	4145.14384643887	3947.44250288379	0.952305311738477	-0.0705039151406499	0.849862416377504	1	protein_coding	PPP1R12A	16.7561951193205	17.91284904714
ENSG00000058335	10.0234187780551	10.7081990349751	9.33863852113507	0.872101694284278	-0.197431719879131	0.980463025391757	1	protein_coding	RASGRF1	0.0306574027219069	0.0288873900175901
ENSG00000058404	236.477798379652	288.050554040831	184.905042718474	0.641918719212963	-0.639537462356146	0.241117619604131	1	protein_coding	CAMK2B	2.53345626312939	1.14030291838032
ENSG00000058453	9818.37037856828	10064.6362729731	9572.10448416344	0.951063130802623	-0.0723869856911707	0.842290414677215	1	protein_coding	CROCC	52.8638545793349	55.910186886722
ENSG00000058600	2634.13683164151	2602.09236549895	2666.18129778406	1.0246297683875	0.0351027118779304	0.92709035792889	1	protein_coding	POLR3E	20.344082459418	19.6879130928894
ENSG00000058668	9524.05828670432	9171.57247345618	9876.54409995245	1.07686485916527	0.106837210657199	0.769095611057143	1	protein_coding	ATP2B4	16.7521005883546	17.9972504396589
ENSG00000058673	17161.414030707	16834.3597028844	17488.4683585296	1.03885557082003	0.0549950943331823	0.879103775133551	1	protein_coding	ZC3H11A	68.203078304894	73.376457986045
ENSG00000058729	2280.36701106752	2057.04503461872	2503.68898751631	1.21712891326192	0.283481980437903	0.457465562150788	1	protein_coding	RIOK2	24.2291606240622	29.9919328401306
ENSG00000058799	1293.91844197931	1198.24747201372	1389.5894119449	1.15968482671582	0.213732770252506	0.592173089865729	1	protein_coding	YIPF1	13.0372652670373	15.3807436639904
ENSG00000058804	6519.18031919298	7255.87566609914	5782.48497228683	0.796938266087404	-0.32746012306692	0.371526853397367	1	protein_coding	NDC1	33.4865266446266	29.9869295608824
ENSG00000058866	4.61325548866279	6.42491942098507	2.80159155634052	0.436050847142139	-1.19743171987913	0.810666114367197	1	protein_coding	DGKG	0.0164473331546408	0.00877430791895935
ENSG00000059122	6896.47171480084	6416.35286175709	7376.59056784459	1.14965475352996	0.201200678429336	0.582464799553491	1	protein_coding	FLYWCH1	44.6341268172761	52.1375393606372
ENSG00000059145	1928.76126324975	2013.14141857532	1844.38110792418	0.91617066287843	-0.126311728492304	0.743852099887505	1	protein_coding	UNKL	13.0601530805949	12.5149578235138
ENSG00000059377	130.47263543043	119.931829191721	141.01344166914	1.1757799628297	0.233618097388343	0.732555941960343	1	protein_coding	TBXAS1	3.00609631897636	3.67326550179862
ENSG00000059378	1491.79626829845	1539.83902122942	1443.75351536748	0.93760029162969	-0.092955076393582	0.81430786757037	1	protein_coding	PARP12	14.3893184395444	14.3176648778835
ENSG00000059573	10253.9145589517	10807.7852860004	9700.04383190299	0.897505231202893	-0.156007747028579	0.667617035056812	1	protein_coding	ALDH18A1	52.9584874130985	48.1127822877559
ENSG00000059588	3842.29357998968	4175.1268037368	3509.46035624256	0.840563777153197	-0.250570807856712	0.500670380170572	1	protein_coding	TARBP1	21.7402265475556	16.4857617945538
ENSG00000059691	888.766490009081	842.735264052541	934.79771596562	1.10924243453439	0.149574713449376	0.720417402176705	1	protein_coding	PET112	6.56843074955562	7.95906247996178
ENSG00000059728	2618.93351215871	2605.30482520944	2632.56219910798	1.0104622590166	0.0150154377528612	0.969482700499791	1	protein_coding	MXD1	7.86208070143563	8.22610802847166
ENSG00000059758	3103.09787070172	2699.53697671723	3506.65876468622	1.29898526855909	0.377385069663963	0.314900742402452	1	protein_coding	CDK17	14.0868378223405	19.1473991739863
ENSG00000059769	1400.53870938058	1616.93805428124	1184.13936447993	0.732334402882427	-0.449425523952165	0.255802510567989	1	protein_coding	DNAJC25	14.0653095595317	8.9623742032404
ENSG00000059915	509.793162642915	626.429643546044	393.156681739786	0.627615065459284	-0.672048111283502	0.138881239093731	1	protein_coding	PSD	5.37866985923999	3.69146688408259
ENSG00000060069	3136.40341895533	3154.63543570367	3118.171402207	0.988441126006519	-0.0167730568518651	0.965201414244182	1	protein_coding	CTDP1	14.5126531113932	14.4130164461964
ENSG00000060138	24816.3385712262	23304.2535598163	26328.4235826361	1.12976901470186	0.176027838651075	0.625051938050053	1	protein_coding	YBX3	271.412308259532	325.27152236145
ENSG00000060140	791.606608108466	980.87103160372	602.342184613212	0.614089075123755	-0.703480157665459	0.0960575353043554	1	protein_coding	STYK1	7.10855644046486	4.61088716555382
ENSG00000060237	9694.92693119483	8630.80842218994	10759.0454401997	1.24658605705325	0.317982481544549	0.382055900787957	1	protein_coding	WNK1	22.1861616044854	25.433337776159
ENSG00000060303	0.535409951748756	1.07081990349751	0	0	-Inf	0.99233503626249	1	pseudogene	RPS17P5	0.0681923684847438	0
ENSG00000060339	7115.25737264555	7661.71640952469	6568.79833576641	0.857353363745019	-0.222038151867855	0.543683482356171	1	protein_coding	CCAR1	47.1776390869465	41.0370995925411
ENSG00000060491	2912.90040047497	2806.61896706698	3019.18183388297	1.0757362753228	0.105324433918536	0.780205215084248	1	protein_coding	OGFR	17.0597003265119	19.0177349417053
ENSG00000060566	4.14632356260604	6.42491942098507	1.86772770422701	0.290700564761426	-1.78239422060029	0.7292584841756	1	protein_coding	CREB3L3	0.0459168248479357	0.0115562247692438
ENSG00000060642	2001.66391646409	2211.24310072236	1792.08473220582	0.810442204034639	-0.303218789990559	0.430433676691864	1	protein_coding	PIGV	17.9601401091365	15.3676790522964
ENSG00000060656	4458.6965920787	4811.19382641432	4106.19935774309	0.853467872194073	-0.228591249189923	0.536877419239001	1	protein_coding	PTPRU	20.1782853919756	18.740877082812
ENSG00000060688	3338.93294130368	3284.20464402687	3393.66123858048	1.03332818944541	0.0472985330879648	0.900145327597052	1	protein_coding	SNRNP40	36.0191846298345	38.7104173728983
ENSG00000060709	118.774508771437	104.940350542756	132.608667000118	1.26365755702416	0.337605555510342	0.629276032313457	1	protein_coding	RIMBP2	0.410589419654844	0.634335267701958
ENSG00000060749	5112.67280510258	5297.34606260219	4927.99954760298	0.930277065037019	-0.104267635844638	0.777495984539154	1	protein_coding	QSER1	10.4960135205642	9.59554057511912
ENSG00000060762	1901.27995911864	2174.83522400345	1627.72469423384	0.748435870574838	-0.4180493900496	0.278788154903755	1	protein_coding	MPC1	43.4269874819381	31.8746440085353
ENSG00000060971	2887.54792263735	3045.41180554692	2729.68403972778	0.89632674134773	-0.157903355692494	0.675269197761077	1	protein_coding	ACAA1	32.387923320509	29.4049104163727
ENSG00000060982	29.7278662057053	26.7704975874378	32.6852348239727	1.22094237199799	0.28799510729111	0.845366012677332	1	protein_coding	BCAT1	0.0855767948007835	0.196302984020424
ENSG00000061273	6777.20945679418	6741.88211242033	6812.53680116803	1.01047996502602	0.0150407174186354	0.967685996873599	1	protein_coding	HDAC7	31.7484751219561	33.2633886625524
ENSG00000061337	162.709759338889	91.0196917972885	234.39982688049	2.57526500312181	1.36472089793394	0.0281452583113756	1	protein_coding	LZTS1	0.256181015593175	0.646637720332142
ENSG00000061455	398.26650737994	306.254492400288	490.278522359591	1.60088597727009	0.678870555895964	0.155634179460138	1	protein_coding	PRDM6	0.948590236208141	1.7672339529784
ENSG00000061492	0.933863852113507	0	1.86772770422701	Inf	Inf	0.918679870103848	1	protein_coding	WNT8A	0	0.019617422882364
ENSG00000061656	29.1363924820518	32.1245971049253	26.1481878591782	0.813961581331993	-0.296967393430046	0.841069139473458	1	protein_coding	SPAG4	0.644605775810156	0.520602637784928
ENSG00000061676	19940.0722916595	18856.0676806877	21024.0769026314	1.11497674163337	0.157013615903271	0.663379701474869	1	protein_coding	NCKAP1	62.5658567158919	66.4006968715484
ENSG00000061794	3667.09758850617	3552.98043980474	3781.21473720759	1.06423742017994	0.0898200368414629	0.810063760101786	1	protein_coding	MRPS35	32.6360999236744	34.2007108382386
ENSG00000061918	1331.50206086933	1457.38588866011	1205.61823307854	0.827247088406321	-0.273609786075935	0.491160512519722	1	protein_coding	GUCY1B3	7.83413728699607	6.5209704607671
ENSG00000061936	3395.66236620092	3222.09708962401	3569.22764277782	1.10773435545181	0.147611951764988	0.69329657774204	1	protein_coding	SFSWAP	17.2148479902856	18.9644868171201
ENSG00000061938	9110.41186547049	9325.77053955983	8895.05319138115	0.95381428844388	-0.0682196999589026	0.851467118347725	1	protein_coding	TNK2	51.8195788293062	50.3755088936404
ENSG00000061987	2667.47040248049	2429.69036103585	2905.25044392512	1.1957286782364	0.257890065982913	0.495332225088847	1	protein_coding	MON2	8.34911263854355	9.90364032751443
ENSG00000062038	20365.9029545463	16110.4854481201	24621.3204609726	1.5282792402662	0.611908170167364	0.0907514989935324	1	protein_coding	CDH3	94.2638697650306	131.985969422843
ENSG00000062096	1.86772770422701	0	3.73545540845403	Inf	Inf	0.731043928784629	1	protein_coding	ARSF	0	0.0319167127399932
ENSG00000062194	5232.63788445842	6362.81186658221	4102.46390233464	0.644756436046926	-0.633173825621784	0.0865056515263639	1	protein_coding	GPBP1	37.2960388152295	25.4528577959278
ENSG00000062282	1266.25132330112	1167.19369481229	1365.30895178995	1.16973640095744	0.226183456409017	0.571520385072365	1	protein_coding	DGAT2	9.00677845971266	11.6580831054534
ENSG00000062370	335.355239159875	300.900392882801	369.810085436949	1.22901164034368	0.297498579979552	0.551419503441512	1	protein_coding	ZNF112	1.47928135736429	1.76365235133768
ENSG00000062485	27937.0393057292	26724.4523315874	29149.626279871	1.09074737690385	0.125317004237123	0.727724870129506	1	protein_coding	CS	157.678600275958	168.374526495277
ENSG00000062524	26.527820749	27.8413174909353	25.2143240070647	0.905644067141366	-0.142983935856755	0.945296382812622	1	protein_coding	LTK	0.18579110265581	0.23992803349766
ENSG00000062582	5142.66576249478	4598.10066561831	5687.23085937126	1.2368652347907	0.30668831705579	0.405468354251162	1	protein_coding	MRPS24	127.920838052261	157.573509748386
ENSG00000062598	2096.67694958013	1864.29745198917	2329.05644717109	1.24929444316197	0.321113542299438	0.402407199232991	1	protein_coding	ELMO2	10.6739282379253	13.027879527848
ENSG00000062650	5975.77765870853	5950.54620373567	6001.00911368139	1.0084803828452	0.0121830206417917	0.974055207567507	1	protein_coding	WAPAL	18.2430069768706	20.1090292224489
ENSG00000062716	4123.45707380016	3774.64015982873	4472.27398777158	1.18482128054678	0.244669458183351	0.509819413202736	1	protein_coding	VMP1	35.9159560569193	37.8464034025059
ENSG00000062725	2951.28212494489	2822.68126561944	3079.88298427035	1.09111964633898	0.125809308550284	0.738534701271541	1	protein_coding	APPBP2	11.055354069728	17.4336833015574
ENSG00000062822	9779.59301361723	10736.040352466	8823.14567476841	0.821824935926377	-0.283096989264318	0.436251616642395	1	protein_coding	POLD1	72.99708074214	62.3465272690291
ENSG00000063015	5.34168526370029	3.21245971049253	7.47091081690805	2.32560451809141	1.21760577939971	0.780545527255552	1	protein_coding	SEZ6	0.0400179340392558	0.0662211641123332
ENSG00000063046	70002.8802571282	66845.9324758321	73159.8280384242	1.09445444664677	0.130211907954701	0.716614334543052	1	protein_coding	EIF4B	325.526257638865	371.11940062118
ENSG00000063127	188.975682979184	202.38496176103	175.566404197339	0.867487399605525	-0.205085292422567	0.731286859221207	1	protein_coding	SLC6A16	4.49925362741672	2.94574853806702
ENSG00000063169	2444.40868889916	2227.30539927482	2661.51197852349	1.19494703303375	0.25694667103188	0.498948874494396	1	protein_coding	GLTSCR1	11.5119083651933	14.0871468905341
ENSG00000063176	731.461285722276	631.783743063532	831.138828381021	1.31554323375086	0.395658661725425	0.354281510127619	1	protein_coding	SPHK2	4.83599496041435	6.29721166136279
ENSG00000063177	54472.0673411903	46230.5076936981	62713.6269886825	1.35654203506035	0.439933752989131	0.221033674590509	1	protein_coding	RPL18	1744.50405815505	2404.46566374637
ENSG00000063180	3852.25692379742	3746.79884233779	3957.71500525704	1.05629236364012	0.0790092032531886	0.832327624600807	1	protein_coding	CA11	39.5014047036891	43.7865564516427
ENSG00000063241	3718.12972523801	3635.43357237405	3800.82587810197	1.04549452009927	0.0641855001423839	0.863798269627994	1	protein_coding	ISOC2	63.441912512479	65.6175671650875
ENSG00000063244	15092.5972010272	13748.2567410045	16436.9376610498	1.19556522479146	0.257692839306179	0.476172315819425	1	protein_coding	U2AF2	128.136734579991	148.62067929084
ENSG00000063245	12662.7134581107	11470.6228062653	13854.804109956	1.20785107696056	0.272442587299568	0.452186601122296	1	protein_coding	EPN1	76.2087714199261	91.3550559349607
ENSG00000063322	3247.25289849732	3186.76003280859	3307.74576418604	1.03796512135582	0.0537579657647516	0.886620118342643	1	protein_coding	MED29	16.285134793854	19.9197383488906
ENSG00000063438	777.451276320213	569.676188660676	985.22636397975	1.72944978847728	0.790313128214226	0.0626385722684586	1	protein_coding	AHRR	2.65019741605101	3.88327389633875
ENSG00000063515	13.3604202861444	11.7790189384726	14.9418216338161	1.26851155532259	0.343136661483571	0.900031546745904	1	protein_coding	GSC2	0.206020513755654	0.26012789326901
ENSG00000063587	984.462307083417	908.05527816589	1060.86933600094	1.16828717536196	0.224394945062351	0.585177067210383	1	protein_coding	ZNF275	2.19752434374074	2.55905485479473
ENSG00000063601	5569.31941527258	5370.16181604002	5768.47701450513	1.0741719173667	0.103224909974736	0.779219582083388	1	protein_coding	MTMR1	22.009408784739	25.2985924997292
ENSG00000063660	24703.6746143327	22579.3084851485	26828.0407435168	1.18816928167499	0.248740395427162	0.489921858936156	1	protein_coding	GPC1	103.560663988094	121.337756499463
ENSG00000063761	755.797011129684	785.981809167173	725.612213092195	0.923192120516191	-0.115297184314634	0.788239755288293	1	protein_coding	ADCK1	6.29900720093191	6.67971323139158
ENSG00000063854	2493.79495745605	2765.92781073407	2221.66210417803	0.803224905420944	-0.316124091571997	0.404815813430297	1	protein_coding	HAGH	53.6302109673832	38.6346157223838
ENSG00000063978	5366.49875684982	4943.97549444801	5789.02201925163	1.17092449704749	0.227648051717009	0.536387762926704	1	protein_coding	RNF4	29.5760385864356	35.7226947672557
ENSG00000064012	1235.86350534607	1144.70647683884	1327.02053385329	1.15926707911876	0.213212981643158	0.594781202665743	1	protein_coding	CASP8	8.40136242658552	9.61115701420232
ENSG00000064102	5153.14531458518	5528.64316175765	4777.6474674127	0.864162748006656	-0.210625053758854	0.567657926437544	1	protein_coding	ASUN	43.916806437191	33.9499293521032
ENSG00000064115	3618.66562045199	3912.77592737991	3324.55531352408	0.849666675328963	-0.23503111265286	0.528560224782329	1	protein_coding	TM7SF3	42.7844744689434	36.2978174999177
ENSG00000064195	2133.15530062335	1536.62656151893	2729.68403972778	1.7764134163017	0.828967372363871	0.0312446756194688	1	protein_coding	DLX3	9.61440229071091	16.7974761212127
ENSG00000064199	293.636113922141	364.078767189154	223.193460655128	0.613036190982184	-0.705955848036085	0.169655445107458	1	protein_coding	SPA17	5.54001106481805	3.80633218598792
ENSG00000064201	7.75723717346333	11.7790189384726	3.73545540845403	0.317127888830647	-1.65686333851643	0.582580630128721	1	protein_coding	TSPAN32	0.067343685035657	0.0196203460277475
ENSG00000064205	499.215912162293	563.251269239691	435.180555084894	0.77262241356744	-0.372164564517154	0.414371220889032	1	protein_coding	WISP2	6.48832343275176	4.88907460035762
ENSG00000064218	338.710662418783	353.370568154179	324.050756683387	0.917028145201953	-0.124962081546686	0.805543225881512	1	protein_coding	DMRT3	2.70639709295115	2.41023063192141
ENSG00000064225	67.5241244490037	92.090511700786	42.9577371972213	0.466472999268335	-1.10013451852422	0.20589817193502	1	protein_coding	ST3GAL6	0.88178404653674	0.453797661921419
ENSG00000064270	973.318012126991	945.533974788303	1001.10204946568	1.05876898785135	0.0823878429301748	0.843135714533094	1	protein_coding	ATP2C2	6.36691478294508	6.66605980865146
ENSG00000064300	5560.5866610275	4970.74599203545	6150.42733001956	1.23732480796128	0.307224269371734	0.40365192443475	1	protein_coding	NGFR	23.3429376586837	28.5515559442247
ENSG00000064309	989.629394274647	966.950372858253	1012.30841569104	1.04690834618401	0.0661351439938817	0.874072900141059	1	protein_coding	CDON	5.71367199617489	4.74104562163052
ENSG00000064313	4109.75146856748	4319.68749070896	3899.815446426	0.902800365724131	-0.147521091922208	0.691194512890458	1	protein_coding	TAF2	17.8434465601721	16.2200537008834
ENSG00000064393	3734.65013480026	2937.25899529367	4532.04127430685	1.54294915142603	0.625690518036789	0.0938282463386782	1	protein_coding	HIPK2	3.26739872795126	5.04812704836114
ENSG00000064419	7918.69664930488	7893.01350868016	7944.3797899296	1.00650781620897	0.00935837579839004	0.979954686752934	1	protein_coding	TNPO3	35.4949942819204	35.8269105596658
ENSG00000064489	712.697108903495	579.313567792154	846.080650014837	1.46048823479031	0.546450736340288	0.202619197811523	1	protein_coding	MEF2BNB-MEF2B	9.87053691334864	11.0393790156257
ENSG00000064490	3504.03222626558	3609.73389469011	3398.33055784105	0.941435201869026	-0.0870662960216754	0.816072764775343	1	protein_coding	RFXANK	87.19421682393	86.7591965184017
ENSG00000064545	4539.50864758975	4468.53145729511	4610.48583788438	1.03176756881895	0.0451180045985698	0.903485683643491	1	protein_coding	TMEM161A	48.1873837820752	52.2908665981608
ENSG00000064547	1550.91721511733	1310.68356188095	1791.15086835371	1.36657765493239	0.450567442446347	0.250578935431714	1	protein_coding	LPAR2	15.6925859637039	22.2373199500865
ENSG00000064601	2182.10667103797	1893.2095893836	2471.00375269234	1.30519292029197	0.384263067008114	0.315181153678042	1	protein_coding	CTSA	20.3970687899851	27.3603465481237
ENSG00000064607	10011.282559176	11153.6601148301	8868.90500352197	0.795156469913382	-0.330689314796824	0.363067067613235	1	protein_coding	SUGP2	45.8594544291163	39.3501434290575
ENSG00000064651	915.586245351943	1006.57070928766	824.601781416226	0.819218931971295	-0.287679038795665	0.48735525021761	1	protein_coding	SLC12A2	3.05350550413964	2.31009936134478
ENSG00000064652	2934.14259973218	2824.82290542643	3043.46229403792	1.07739932588039	0.107553067607888	0.775576022222146	1	protein_coding	SNX24	38.7951735714391	54.9204451494728
ENSG00000064655	1043.33217400848	1091.16548166396	995.498866352998	0.912326208152149	-0.13237833328577	0.74661516822082	1	protein_coding	EYA2	7.02513552871224	6.45860957575094
ENSG00000064666	17878.1857352661	14315.7912898582	21440.580180674	1.49768739614577	0.582736529608743	0.107461672879647	1	protein_coding	CNN2	136.750187700635	200.540542015429
ENSG00000064687	1940.96356459616	2050.62011519773	1831.30701399459	0.89305035117048	-0.163186576499302	0.67240560426911	1	protein_coding	ABCA7	13.2364861272941	12.7420741954402
ENSG00000064692	628.270128583182	471.160757538905	785.379499627459	1.66690346566609	0.737170556851353	0.0925586729847857	1	protein_coding	SNCAIP	2.83572416380288	4.75296664247549
ENSG00000064703	1686.76758079365	1697.24954704356	1676.28561454374	0.987648291003331	-0.0179307161954875	0.964859117926602	1	protein_coding	DDX20	7.93688840211818	8.6314604504859
ENSG00000064763	50.4718982725227	66.3908340168457	34.5529625281997	0.520447785298682	-0.942174664637057	0.34342817444002	1	protein_coding	FAR2	1.21166820459478	0.430620799241169
ENSG00000064886	3.54243558516528	4.28327961399005	2.80159155634052	0.654076270713208	-0.612469219157976	0.962629931003216	1	protein_coding	CHI3L2	0.0596154226673418	0.0328703346262507
ENSG00000064932	4048.86009317488	3761.79032098676	4335.92986536301	1.15262401553143	0.204921984465159	0.581206966661193	1	protein_coding	SBNO2	14.7823960205635	17.2509172934749
ENSG00000064933	618.550659393053	684.25391833491	552.847400451196	0.807956499243024	-0.307650475197176	0.483336618143051	1	protein_coding	PMS1	4.39523580023723	3.69490482359
ENSG00000064961	9029.54133202802	8908.1507771958	9150.93188686025	1.02725381683996	0.038792690959066	0.915430434171515	1	protein_coding	HMG20B	96.0349569593378	100.069478876696
ENSG00000064989	180.371481730118	243.076118093935	117.666845366302	0.484074068193035	-1.04670028367013	0.0786224055376926	1	protein_coding	CALCRL	1.55428004229784	0.669901676395715
ENSG00000064995	1890.34750499605	2179.11850361744	1601.57650637466	0.73496530992508	-0.444251937972566	0.250009311930688	1	protein_coding	TAF11	23.7012029056333	17.4388242902975
ENSG00000064999	5538.77661877505	5213.82211012938	5863.73112742071	1.12465116829143	0.169477591828606	0.645085765315199	1	protein_coding	ANKS1A	12.9705216439568	14.645908543712
ENSG00000065000	16317.73210789	16470.2809356952	16165.1832800848	0.981475868152971	-0.0269752987435824	0.940595551249858	1	protein_coding	AP3D1	56.6023616471727	56.8832628641194
ENSG00000065029	2840.66250872784	2889.07209963629	2792.25291781938	0.966487793146772	-0.0491765837419318	0.896969842094651	1	protein_coding	ZNF76	23.2286471644825	24.8078934145917
ENSG00000065054	2026.90346823845	2145.92308660901	1907.88384986789	0.8890737332449	-0.169625024341113	0.659271928518823	1	protein_coding	SLC9A3R2	30.3423288617437	27.3917558156907
ENSG00000065057	1237.93626786765	1228.23042931165	1247.64210642364	1.01580458898326	0.0226228965790955	0.957097241628743	1	protein_coding	NTHL1	23.0090401114547	22.7689797491576
ENSG00000065060	3068.32546280376	3010.0747487315	3126.57617687602	1.03870383225321	0.0547843542908692	0.884785439923062	1	protein_coding	UHRF1BP1	5.09947598891969	5.35585945066501
ENSG00000065135	9860.91483345183	9291.50430264791	10430.3253642558	1.12256584343219	0.166800067868151	0.646407638423118	1	protein_coding	GNAI3	46.1138728251921	51.3932235636559
ENSG00000065150	28881.411113177	25698.6068640368	32064.2153623173	1.24770247398853	0.319273951447575	0.375234701066713	1	protein_coding	IPO5	110.995475178916	134.50902797695
ENSG00000065154	8050.11077172452	8984.17899034412	7116.04255310492	0.792063755714684	-0.336311532825633	0.356706236175369	1	protein_coding	OAT	76.129586752034	60.3900642793097
ENSG00000065183	2801.49828700959	2481.08971640373	3121.90685761545	1.25828051963416	0.33145359087345	0.379640358494301	1	protein_coding	WDR3	11.4718249636434	14.79051833228
ENSG00000065243	6613.63991986618	6776.14834933225	6451.1314904001	0.952035161838779	-0.0709132368229992	0.846688144559138	1	protein_coding	PKN2	24.9566735882988	22.238424828268
ENSG00000065268	2758.61224051703	3088.24460168682	2428.97987934723	0.786524447584399	-0.346436485176963	0.358764621690239	1	protein_coding	WDR18	36.9746684857102	31.3416148173553
ENSG00000065308	9641.61745218728	12046.723914347	7236.51099002756	0.600703647023011	-0.735274672031737	0.0441053516215823	1	protein_coding	TRAM2	26.9288979137522	16.0508488801575
ENSG00000065320	3060.52457611218	3012.2163885385	3108.83276368586	1.03207484545765	0.0455475979464318	0.904295465917249	1	protein_coding	NTN1	7.91623378968204	8.10329002655512
ENSG00000065325	1.60622985524627	3.21245971049253	0	0	-Inf	0.766497465568627	1	protein_coding	GLP2R	0.0198738721579574	0
ENSG00000065328	3181.56366944931	3437.33189022701	2925.79544867162	0.851182120932288	-0.232460247517743	0.53529044401541	1	protein_coding	MCM10	15.7285089497827	12.8758550604299
ENSG00000065357	14461.2635651778	12112.0439284604	16810.4832018952	1.38791464935119	0.472918851241946	0.191819509336933	1	protein_coding	DGKA	115.105781516916	159.480687284222
ENSG00000065361	6369.32319351413	6628.37520264959	6110.27118437867	0.921835441955094	-0.117418858618852	0.748823697115858	1	protein_coding	ERBB3	25.6045903277665	30.2475382314782
ENSG00000065371	3.14398168480053	5.35409951748756	0.933863852113507	0.174420338856856	-2.51935981476649	0.708380319016486	1	protein_coding	ROPN1	0.0559115182583495	0.0116139606758535
ENSG00000065413	167.826790255247	200.243321954035	135.410258556458	0.676228586477114	-0.564417089751834	0.353418178734453	1	protein_coding	ANKRD44	2.92326317112141	2.04322319653896
ENSG00000065427	11516.6935217322	11650.5205500529	11382.8664934115	0.977026429377855	-0.0335305060645891	0.926512140714708	1	protein_coding	KARS	95.6246540395274	93.6231449475595
ENSG00000065457	936.480446243381	895.205439323919	977.755453162842	1.09221348554502	0.127254874970794	0.759542159180926	1	protein_coding	ADAT1	16.8204362491219	18.9847702392362
ENSG00000065485	2474.32638085036	2892.28455934678	2056.36820235394	0.710984054355417	-0.49211089082373	0.195240217412144	1	protein_coding	PDIA5	27.8497095483961	19.2337058239647
ENSG00000065491	1941.89862622745	1809.68563691079	2074.1116155441	1.14611707870141	0.196754426498303	0.610034842877857	1	protein_coding	TBC1D22B	8.2826068372907	9.42375561947891
ENSG00000065518	5732.18455241367	5514.72250301218	5949.64660181515	1.07886599889032	0.109515685269127	0.765934722148752	1	protein_coding	NDUFB4	165.94886934341	181.361030240853
ENSG00000065526	12920.083442482	10800.2895466759	15039.877338288	1.39254390109541	0.477722810433722	0.18790328941863	1	protein_coding	SPEN	24.3245222751494	35.2078374368007
ENSG00000065534	1512.9743999881	1922.12172677803	1103.82707319816	0.574275321807252	-0.800185528412013	0.0423859051754217	1	protein_coding	MYLK	11.0445467686934	6.73168768927339
ENSG00000065548	4234.80793321149	4391.43242424329	4078.18344217968	0.928668153850144	-0.106764932426093	0.773666102391212	1	protein_coding	ZC3H15	37.2619223357855	33.9348652608882
ENSG00000065559	3152.96428395791	3085.03214197633	3220.89642593948	1.04403982769402	0.0621767484218515	0.86905151764462	1	protein_coding	MAP2K4	14.8868958444526	15.3329513714832
ENSG00000065600	850.751584915471	927.330036428845	774.173133402097	0.834840998339107	-0.260426643110106	0.533684875142808	1	protein_coding	TMEM206	7.77417536895474	7.10308978766132
ENSG00000065609	46.0640768609359	63.1783743063532	28.9497794155187	0.458222924115468	-1.1258784588541	0.278493035244811	1	protein_coding	SNAP91	0.480753057066996	0.108088724187428
ENSG00000065613	9720.99063343701	9345.04529782278	10096.9359690512	1.0804587508424	0.111643994834101	0.758930216863523	1	protein_coding	SLK	19.3722331793769	21.2974078062706
ENSG00000065615	748.42501508335	926.259216525347	570.590813641353	0.616016341280571	-0.698959472584489	0.100897657596958	1	protein_coding	CYB5R4	6.39612832249873	3.5527608777119
ENSG00000065618	84877.6253207066	83174.8651842657	86580.3854571474	1.04094410330978	0.0578926007767173	0.871765730386805	1	protein_coding	COL17A1	275.402203523318	306.808589174007
ENSG00000065621	3026.63757283036	3051.83672496791	3001.43842069281	0.983485910677077	-0.024023710143504	0.94988107420505	1	protein_coding	GSTO2	44.6291104875302	43.0901044171176
ENSG00000065665	788.177098586558	803.114927623134	773.239269549984	0.962800270489843	-0.0546915477630497	0.899748388321635	1	protein_coding	SEC61A2	10.0395681121988	8.85938142787287
ENSG00000065675	655.233246734184	600.729965862104	709.736527606265	1.18145684074162	0.240566927843023	0.580790307501197	1	protein_coding	PRKCQ	2.94172198453398	3.40850447340901
ENSG00000065717	4241.05785530028	4540.27639082945	3941.83931977111	0.868193691408948	-0.203911155372004	0.582377500770242	1	protein_coding	TLE2	34.7335017369739	33.3463863890179
ENSG00000065802	1960.46257794673	2063.4699540397	1857.45520185376	0.900161011900067	-0.151745015341109	0.694052796286468	1	protein_coding	ASB1	11.9582853090209	12.8017703847001
ENSG00000065809	1700.15684078578	2169.48112448596	1230.8325570856	0.567339601711095	-0.817715523672218	0.0363571110989816	1	protein_coding	FAM107B	12.8148769957273	7.20204878222282
ENSG00000065833	6517.07111242949	6989.24151012826	6044.90071473073	0.864886512502242	-0.209417255307547	0.56756534579626	1	protein_coding	ME1	43.9234651193122	38.9355807257829
ENSG00000065882	3955.16536651864	4421.41538154122	3488.91535149606	0.789094679061773	-0.341729683345647	0.357960984864982	1	protein_coding	TBC1D1	33.1090985924084	25.7401874420011
ENSG00000065883	4399.46631253408	4491.01867526856	4307.91394979961	0.959228687585449	-0.0600532889100681	0.87160385690517	1	protein_coding	CDK13	12.8028129144343	11.8434686878905
ENSG00000065923	549.457947109889	531.126672134766	567.789222085012	1.06902788331621	0.0962994831775786	0.833022397218336	1	protein_coding	SLC9A7	3.11866790300658	3.38865202337708
ENSG00000065970	4697.08616694042	5005.01222894737	4389.16010493348	0.876952923221247	-0.189428697209595	0.608273546908713	1	protein_coding	FOXJ2	14.6948130707866	12.8065567183744
ENSG00000065978	79344.9356416822	78333.6884005535	80356.1828828109	1.02581896146541	0.0367761437697404	0.918368079519039	1	protein_coding	YBX1	883.348987278695	900.011898112867
ENSG00000065989	2745.37915684655	2508.93103389467	2981.82727979843	1.188485151451	0.249123878827826	0.509489545719726	1	protein_coding	PDE4A	9.75334387250148	11.5788720499085
ENSG00000066027	6107.44405880116	6388.51154426615	5826.37657333617	0.912008459711634	-0.132880888120792	0.717318443902609	1	protein_coding	PPP2R5A	33.2103901796468	30.5449398319184
ENSG00000066032	44.8687151598417	66.3908340168457	23.3465963028377	0.351653908985596	-1.50777184049128	0.154129436878022	1	protein_coding	CTNNA2	0.457552575655852	0.217963942717913
ENSG00000066044	8231.89867616556	9840.83491314213	6622.96243918899	0.673008184533634	-0.57130404515684	0.117982679035727	1	protein_coding	ELAVL1	67.8863368705042	50.1619593650249
ENSG00000066056	5.08018741471955	6.42491942098507	3.73545540845403	0.581401129522852	-0.782394220600288	0.882962290653691	1	protein_coding	TIE1	0.0556271131760077	0.127172746445978
ENSG00000066084	17347.2709597687	16966.0705510146	17728.4713685228	1.04493679400989	0.0634156794101969	0.860721749478905	1	protein_coding	DIP2B	31.8087646642261	32.7748906519253
ENSG00000066117	8396.03082851006	8092.18601073069	8699.87564628943	1.07509585602122	0.104465296876337	0.774574802824947	1	protein_coding	SMARCD1	61.799644350742	69.0978193213096
ENSG00000066135	5538.87713058452	5032.8535464383	6044.90071473073	1.20108814193662	0.264342027204125	0.472419207109496	1	protein_coding	KDM4A	20.2206570235661	23.9391322862113
ENSG00000066136	3607.94700346185	3482.30632617391	3733.5876807498	1.07215946302231	0.100519494790468	0.787992156048469	1	protein_coding	NFYC	38.5836874330139	41.960393572755
ENSG00000066185	49.320186089546	55.6826349818706	42.9577371972213	0.771474575713015	-0.374309481963211	0.720533209508178	1	protein_coding	ZMYND12	0.664026721692145	0.839562207855934
ENSG00000066230	1609.04623801357	1489.51048576504	1728.5819902621	1.1605034048312	0.214750755449203	0.583051006434088	1	protein_coding	SLC9A3	9.39802253875012	10.8091201087913
ENSG00000066248	1475.62904747838	1323.53340072292	1627.72469423384	1.22983272907564	0.298462106342179	0.448480670447755	1	protein_coding	NGEF	11.5578511300058	14.2859426330005
ENSG00000066279	6662.35300529932	6223.60527912754	7101.10073147111	1.1409947149583	0.190292109136579	0.603361730972785	1	protein_coding	ASPM	10.1591701431486	12.8345181652138
ENSG00000066294	12.8934883600876	11.7790189384726	14.0079577817026	1.18922958311492	0.25002725709209	0.942478164684789	1	protein_coding	CD84	0.0229951639182728	0.0271328943589089
ENSG00000066322	8607.36196378772	7293.35436272155	9921.3695648539	1.3603301130636	0.443956794629078	0.223565212607369	1	protein_coding	ELOVL1	98.7275988082636	136.861042570563
ENSG00000066336	1.07081990349751	2.14163980699502	0	0	-Inf	0.880201221176753	1	protein_coding	SPI1	0.0323804875873997	0
ENSG00000066379	1009.17165788361	1046.19104571707	972.15227005016	0.92923015736943	-0.1058921185481	0.797392487337949	1	protein_coding	ZNRD1	23.183629408036	22.1356714061618
ENSG00000066382	213.374278174977	233.438738962457	193.309817387496	0.82809656292131	-0.272129087156733	0.632228306631339	1	protein_coding	MPPED2	1.80144346441882	1.3775870459057
ENSG00000066405	41.2766225595274	32.1245971049253	50.4286480141294	1.5697830497117	0.650565186675818	0.559217562893439	1	protein_coding	CLDN18	0.219856677737978	0.348072707910676
ENSG00000066422	2653.92817884567	2670.62483932279	2637.23151836854	0.987496064418124	-0.0181530964376213	0.962732010302806	1	protein_coding	ZBTB11	7.35639714904695	7.5096618178525
ENSG00000066427	2107.2461962651	2285.12967406369	1929.3627184665	0.844312137015613	-0.244151641838497	0.524214395550575	1	protein_coding	ATXN3	28.0078815187489	27.6007522763464
ENSG00000066455	6511.44509710786	6572.69256766772	6450.19762654799	0.981363050247883	-0.0271411420339789	0.94130446642014	1	protein_coding	GOLGA5	35.6104872917748	34.7782119200224
ENSG00000066468	21889.1723642616	23523.7716400333	20254.5730884898	0.861025748694997	-0.215871713294123	0.549251906615164	1	protein_coding	FGFR2	119.425249343203	102.601422096424
ENSG00000066557	2028.51009735342	2068.82405355719	1988.19614114966	0.961027177604155	-0.0573508642626106	0.882406286022213	1	protein_coding	LRRC40	11.4867469280607	10.9609384157764
ENSG00000066583	1508.11966544017	1649.06265138617	1367.17667949417	0.829062909371547	-0.270446517177353	0.491336895254077	1	protein_coding	ISOC1	14.045213240421	11.633630673979
ENSG00000066629	5338.46685229628	6907.85919746245	3769.07450713011	0.545621211925492	-0.874028362283253	0.0183079409190662	1	protein_coding	EML1	41.6520631472842	25.8138166865198
ENSG00000066651	3.87241145983803	2.14163980699502	5.60318311268104	2.61630508285283	1.38753078084202	0.815608779170591	1	protein_coding	TRMT11	0.169033476434425	0.343081123448227
ENSG00000066697	3091.16868293863	2826.96454523343	3355.37282064383	1.18691719225887	0.247219285877217	0.510318949822492	1	protein_coding	MSANTD3	38.6398424632266	44.989705105222
ENSG00000066735	4473.01650324398	4677.34133847713	4268.69166801084	0.912632061486592	-0.131894757194949	0.721746046350446	1	protein_coding	KIF26A	10.9586069186283	9.9797653071083
ENSG00000066739	2943.85246808776	3290.62956344785	2597.07537272766	0.789233586659478	-0.341475742125407	0.364168585052238	1	protein_coding	ATG2B	8.80152761637495	7.2604918366076
ENSG00000066777	4618.8498508592	5694.62024679977	3543.07945491864	0.622180110589423	-0.684595818325324	0.0649650129471026	1	protein_coding	ARFGEF1	17.4923359437641	12.0511216464279
ENSG00000066813	39.8321772632396	46.045255850393	33.6190986760862	0.730131651028698	-0.453771473138917	0.694906934149327	1	protein_coding	ACSM2B	0.525427947522693	0.371003338584244
ENSG00000066827	560.558193288473	587.880127020134	533.236259556812	0.907049303162701	-0.140747123521487	0.754834487472466	1	protein_coding	ZFAT	3.1056950687498	2.32666553417948
ENSG00000066855	1840.58641326719	1897.49286899759	1783.6799575368	0.940019320588584	-0.0892376855110389	0.818492693049815	1	protein_coding	MTFR1	16.672850352261	15.7554962224112
ENSG00000066923	643.52230656168	658.55424065097	628.49037247239	0.95434868333873	-0.0674116254954167	0.880188919824016	1	protein_coding	STAG3	3.80622625747611	5.3631868509503
ENSG00000066926	836.152153410115	932.684135946332	739.620170873897	0.793001770233236	-0.334604008398386	0.424535410826108	1	protein_coding	FECH	8.20236005932829	6.08023627998018
ENSG00000066933	2340.27005587499	2300.12115271265	2380.41895903733	1.03491025080569	0.0495056601576575	0.897616358869004	1	protein_coding	MYO9A	4.38496132694324	4.47120046095227
ENSG00000067057	52813.8107420785	51397.2137280735	54230.4077560834	1.05512349449524	0.0774118657277181	0.829290953755605	1	protein_coding	PFKP	336.840026532562	349.303872301797
ENSG00000067066	1509.68464133564	1184.32681326825	1835.04246940304	1.54943926696981	0.63174620703213	0.108488401703646	1	protein_coding	SP100	12.5316618341566	17.8890394767315
ENSG00000067082	11881.6672943721	11428.8608300289	12334.4737587152	1.07923912471721	0.11001455511523	0.761667373918156	1	protein_coding	KLF6	43.6238250702549	47.5882170059215
ENSG00000067113	551.973212309674	519.347653196293	584.598771423055	1.12564053736486	0.170746189978997	0.704917045705873	1	protein_coding	PPAP2A	6.31308515142208	6.38468909752933
ENSG00000067141	8530.88164712664	7915.5007266536	9146.26256759968	1.15548755327654	0.208501719413577	0.567243839682649	1	protein_coding	NEO1	29.5989158562001	30.8127517318346
ENSG00000067167	7216.289666006	7525.72228178051	6906.8570502315	0.917766666324206	-0.123800686483312	0.734930104507616	1	protein_coding	TRAM1	53.3801100446072	52.7957732166634
ENSG00000067177	1255.67367356077	1184.32681326825	1327.02053385329	1.120485088226	0.164123449128942	0.68215823093323	1	protein_coding	PHKA1	3.62888862099019	4.1399908799662
ENSG00000067182	4347.29246371353	3638.64603208454	5055.93889534253	1.38951105734405	0.474577315151612	0.200707820360456	1	protein_coding	TNFRSF1A	35.1777829026151	50.5701661768634
ENSG00000067191	1044.23560111571	951.958894209288	1136.51230802214	1.19386699881211	0.255642124004827	0.530899255736222	1	protein_coding	CACNB1	7.7922005024944	8.44492878787667
ENSG00000067208	1555.40954074708	1848.2351534367	1262.58392805746	0.683129484746433	-0.549769032775902	0.160989414389079	1	protein_coding	EVI5	8.1655774890269	5.3273334464433
ENSG00000067221	389.158131443455	324.458430759746	453.857832127164	1.39881657895102	0.484206800253698	0.313450926394297	1	protein_coding	STOML1	2.99701816032731	4.2439385232794
ENSG00000067225	211401.093994964	210563.884183944	212238.303805985	1.00795207415806	0.0114270435816332	0.974595814450803	1	protein_coding	PKM	1522.82743732117	1540.63836811341
ENSG00000067248	1654.60574092736	1610.51313486026	1698.69834699447	1.05475597201004	0.0769092560947174	0.844891458475433	1	protein_coding	DHX29	5.71627709786103	6.63197994469775
ENSG00000067334	3802.73050511135	3848.52673317006	3756.93427705264	0.976200644436742	-0.0347503907634431	0.926241135779376	1	protein_coding	DNTTIP2	26.2167442867015	25.330563531899
ENSG00000067365	1430.24895235492	1431.68621097617	1428.81169373367	0.997992215598314	-0.00289953239247026	0.996132990082947	1	protein_coding	METTL22	33.599477649695	38.6392141443935
ENSG00000067369	4472.12227771158	4217.9595998767	4726.28495554646	1.12051451504766	0.164161337515547	0.657555999951764	1	protein_coding	TP53BP1	13.8596955819556	15.2217302846862
ENSG00000067445	3.80393343414603	1.07081990349751	6.53704696479455	6.10471185998995	2.60992320217847	0.648701496320199	1	protein_coding	TRO	0.0240682899581283	0.0307296028002188
ENSG00000067533	654.646981988114	810.610666947616	498.683297028613	0.61519459015562	-0.700885278177309	0.107009329009447	1	protein_coding	RRP15	4.93619301812556	3.86247110398449
ENSG00000067560	33919.4465752199	36597.4118418344	31241.4813086053	0.853652751282624	-0.22827876494998	0.525531865265958	1	protein_coding	RHOA	308.967235976352	259.90894094578
ENSG00000067596	5812.45399269676	5368.02017623302	6256.8878091605	1.1655857473977	0.221055141571022	0.547414678537093	1	protein_coding	DHX8	24.990447604022	26.7180944475388
ENSG00000067601	206.383112797637	160.622985524627	252.143240070647	1.5697830497117	0.650565186675818	0.253023081641613	1	pseudogene	PMS2P4	7.75328447666215	11.7391820359386
ENSG00000067606	3851.5777517778	3860.30575210853	3842.84975144708	0.995478078219086	-0.00653854869832834	0.986718741576494	1	protein_coding	PRKCZ	29.7784514649528	30.284460550466
ENSG00000067704	22969.991656549	25500.5051818897	20439.4781312083	0.801532282808432	-0.319167466822327	0.375986406129337	1	protein_coding	IARS2	113.757560186668	90.6129986249201
ENSG00000067715	716.412545522234	849.160183473527	583.664907570942	0.687343706087861	-0.540896396033661	0.206621099939645	1	protein_coding	SYT1	3.29855788306941	2.27570849018315
ENSG00000067798	43.0446369737322	52.4701752713781	33.6190986760862	0.640727775392531	-0.642216562552027	0.554568015621103	1	protein_coding	NAV3	0.821015847927301	0.616913379970871
ENSG00000067829	3880.21717484864	3672.91226899646	4087.52208070082	1.11288312416393	0.154302087699741	0.678485420857472	1	protein_coding	IDH3G	51.7842244628535	55.6510972169739
ENSG00000067836	3006.18066563955	2863.37242195235	3148.98890932674	1.09974828463971	0.137173350969598	0.715570938614135	1	protein_coding	ROGDI	34.472799729146	37.7232492006434
ENSG00000067840	4338.67706459102	4679.48297828412	3997.87115089792	0.854340355430434	-0.227117164070173	0.539871838046445	1	protein_coding	PDZD4	43.8304066612685	38.8047500789935
ENSG00000067842	4.61325548866279	6.42491942098507	2.80159155634052	0.436050847142139	-1.19743171987913	0.810666114367197	1	protein_coding	ATP2B3	0.0824335900343866	0.00637111640845444
ENSG00000067900	6281.35818806679	6881.08869987501	5681.62767625857	0.825687318398	-0.276332547626047	0.451091958965089	1	protein_coding	ROCK1	13.2741669163312	11.1266124698848
ENSG00000067955	4446.61923178961	4688.0495375121	4205.18892606712	0.897001811183669	-0.156817196718233	0.67195851911921	1	protein_coding	CBFB	36.5713573148576	31.788720261911
ENSG00000067992	1674.96934158491	1782.91513932336	1567.02354384646	0.878910896702113	-0.186211181397933	0.633050642651527	1	protein_coding	PDK3	15.7076012391618	13.9640831475729
ENSG00000068001	2610.51672249563	2517.49759312265	2703.5358518686	1.07389808802764	0.102857089344446	0.78647941373884	1	protein_coding	HYAL2	21.9106515351588	22.9084627031351
ENSG00000068024	3242.67409095195	3765.00278069725	2720.34540120664	0.722534765486377	-0.468861088882187	0.21109912156083	1	protein_coding	HDAC4	12.0161455117496	11.5095893146786
ENSG00000068028	3702.14592340668	4093.74449107099	3310.54735574238	0.808684411780739	-0.306351292586902	0.410985634902714	1	protein_coding	RASSF1	37.813239235708	30.9610420204985
ENSG00000068078	15244.8522367833	12923.7254153115	17565.9790582551	1.35920398288899	0.44276198518464	0.221351860152723	1	protein_coding	FGFR3	75.7933767305377	102.271486556046
ENSG00000068079	20.9558729006492	6.42491942098507	35.4868263803133	5.52331073046709	2.4655332928433	0.133615411994346	1	protein_coding	IFI35	0.0912756486410027	0.608467088515605
ENSG00000068097	1891.94852587371	1977.8043617599	1806.09268998752	0.913180658768703	-0.131027791384728	0.734950666303708	1	protein_coding	HEATR6	11.0802036901951	11.04277361162
ENSG00000068120	4578.6620520931	4547.77213015393	4609.55197403227	1.01358463927177	0.0194665659228843	0.958673333841573	1	protein_coding	COASY	35.1324522488119	34.8577591345451
ENSG00000068137	3042.35386931568	2552.83464993807	3531.87308869328	1.38351032205669	0.468333407608468	0.212978929250986	1	protein_coding	PLEKHH3	17.2491676305052	23.5058432690425
ENSG00000068305	4075.0631470268	3996.29987985271	4153.82641420088	1.03941809651031	0.0557760819926174	0.881159581212098	1	protein_coding	MEF2A	17.1996339688092	20.9362224347491
ENSG00000068308	3711.7060035962	3381.64925524514	4041.76275194726	1.19520460191968	0.257257608087447	0.489962409480226	1	protein_coding	OTUD5	24.531350466473	28.9333469559874
ENSG00000068323	2102.42710743963	2355.80378769452	1849.05042718474	0.78489152485585	-0.349434813324182	0.362012579757946	1	protein_coding	TFE3	11.4715103782877	8.91266642954286
ENSG00000068354	1081.39072862021	992.650050542193	1170.13140669822	1.17879549400022	0.237313450817198	0.559313491009616	1	protein_coding	TBC1D25	7.91381272809393	9.42699636152592
ENSG00000068366	4980.25675866603	5373.37427575051	4587.13924158155	0.853679458414582	-0.228233629918125	0.536123372990357	1	protein_coding	ACSL4	18.6483399159422	18.9883277774788
ENSG00000068383	2721.08548391836	2662.05828009481	2780.11268774191	1.04434704098322	0.0626012053064195	0.869193345466484	1	protein_coding	INPP5A	15.8793861933509	16.3682569349014
ENSG00000068394	1267.53358477872	1216.45141037317	1318.61575918427	1.08398555662799	0.116345533887367	0.771989110772727	1	protein_coding	GPKOW	11.7196083050589	12.6245520935645
ENSG00000068400	2357.528514648	2168.41030458246	2546.64672471353	1.17443028163616	0.231961072376782	0.54249400674213	1	protein_coding	GRIPAP1	12.1554291174965	14.3755911314194
ENSG00000068438	2751.33514804286	2923.33833654821	2579.33195953751	0.882324131726438	-0.180619351428295	0.63252385620067	1	protein_coding	FTSJ1	31.7743149536786	28.8917571431805
ENSG00000068489	6154.05354570812	5693.54942689627	6614.55766451997	1.16176345695233	0.216316355987826	0.555479201084229	1	protein_coding	PRR11	45.1445255405869	50.3780977068376
ENSG00000068615	1557.35816073079	1856.80171266468	1257.91460879689	0.67746308085405	-0.561785767638663	0.152031097194348	1	protein_coding	REEP1	8.1590545317979	5.4586452993791
ENSG00000068650	4927.59114941185	4506.01015391753	5349.17214490617	1.18711941655426	0.247465068092823	0.502548425794005	1	protein_coding	ATP11A	12.9411430928594	16.24230026807
ENSG00000068654	2416.76759650772	1970.30862243542	2863.22657058001	1.45318684493239	0.539220210835271	0.156621657288608	1	protein_coding	POLR1A	3.16089020006875	4.73130033218084
ENSG00000068697	10863.8813979428	8685.42023726831	13042.3425586172	1.50163632873557	0.586535458486446	0.107069034357847	1	protein_coding	LAPTM4A	83.3654879204461	124.639730662375
ENSG00000068724	2814.85030424036	2930.83407587269	2698.86653260803	0.92085272067284	-0.118957661856047	0.75283269008448	1	protein_coding	TTC7A	11.8077183593117	12.2151643986794
ENSG00000068745	8858.38993591731	7465.75636718465	10251.02350465	1.37307233192176	0.457407627055427	0.209678988911409	1	protein_coding	IP6K2	100.758399421349	140.405931142669
ENSG00000068781	1121.5580907357	1241.08026815362	1002.03591331779	0.807390093155332	-0.308662210129081	0.44520959156138	1	protein_coding	STON1-GTF2A1L	6.04902100677675	4.27557799089496
ENSG00000068784	1066.16098359094	1302.11700265297	830.204964528907	0.637580926166713	-0.649319624492947	0.11065676974217	1	protein_coding	SRBD1	6.08967428533472	3.69021116027504
ENSG00000068793	7350.11972099396	7296.56682243204	7403.67261955588	1.01467893047927	0.02102329521101	0.954532125772653	1	protein_coding	CYFIP1	28.4600801835961	26.8290899125146
ENSG00000068796	4512.40977116653	4095.88613087798	4928.93341145509	1.20338633789083	0.26709988297976	0.470464799545041	1	protein_coding	KIF2A	25.4665509888455	29.1808929958787
ENSG00000068831	219.948567901133	255.925956935905	183.971178866361	0.718845329598338	-0.476246708403504	0.393589679039342	1	protein_coding	RASGRP2	3.49270330013151	2.06075632121808
ENSG00000068878	6455.01279718089	5726.74484390469	7183.28075045709	1.25433923568337	0.326927577367413	0.372476500393464	1	protein_coding	PSME4	15.8468141687693	19.9647684976509
ENSG00000068885	5732.79606352821	6488.09779529142	4977.49433176499	0.767173135919327	-0.382375892459535	0.298342705089651	1	protein_coding	IFT80	39.683639899095	31.8960350140061
ENSG00000068903	5395.52182400889	5229.88440868185	5561.15923933593	1.06334266778519	0.0886065878849416	0.810084539039115	1	protein_coding	SIRT2	48.6315177238359	51.6427071886652
ENSG00000068912	2867.04736592842	2870.86816127683	2863.22657058001	0.997338230017007	-0.003845242202915	0.992870407150263	1	protein_coding	ERLEC1	23.2028143584546	24.7817029518964
ENSG00000068971	4606.77408760901	5250.2299868483	3963.31818836972	0.75488468091831	-0.405671825250052	0.272873968191959	1	protein_coding	PPP2R5B	44.6899578515724	33.7968428949962
ENSG00000068976	35.0383162050753	51.3993553678805	18.6772770422701	0.363375705951782	-1.46046612571293	0.221563751895451	1	protein_coding	PYGM	0.412031097058818	0.179039517791709
ENSG00000069011	16437.9855471034	19643.1203097583	13232.8507844484	0.673663378107731	-0.569900221654544	0.115624103679992	1	protein_coding	PITX1	170.00529012261	112.342566434903
ENSG00000069018	3.80393343414603	1.07081990349751	6.53704696479455	6.10471185998995	2.60992320217847	0.648701496320199	1	protein_coding	TRPC7	0.0250013024947276	0.0988246317469417
ENSG00000069020	2735.20876332167	2006.71649915434	3463.701027489	1.72605399365015	0.787477594964691	0.0378895781612091	1	protein_coding	MAST4	4.65335361667102	7.51968318133001
ENSG00000069188	6809.25156458073	7118.81071845146	6499.69241071001	0.913030654665851	-0.131264795913386	0.719926612099442	1	protein_coding	SDK2	13.8947568356309	11.4266086001425
ENSG00000069248	6538.30209521208	6759.01523087629	6317.58895954787	0.934690741735288	-0.0974389910286906	0.790400981001432	1	protein_coding	NUP133	29.3716587072781	28.6616164487405
ENSG00000069275	44205.204669701	51407.9219271085	37002.4874122935	0.719781816210339	-0.474368438852195	0.187369951015068	1	protein_coding	NUCKS1	133.558619818507	87.4225371832734
ENSG00000069329	11554.4293243467	12605.6919039727	10503.1667447206	0.833208270099837	-0.26325093581028	0.468014812731194	1	protein_coding	VPS35	58.1619172195061	49.3084262085808
ENSG00000069345	5751.64071476557	5380.87001507499	6122.41141445615	1.13781068810502	0.186260538266674	0.612323525873462	1	protein_coding	DNAJA2	39.4491747687116	45.7332683355245
ENSG00000069399	3250.66678108647	2750.93633208511	3750.39723008784	1.36331662290606	0.447120659170824	0.233000356202159	1	protein_coding	BCL3	27.0059118009262	38.3385094623247
ENSG00000069424	2544.37778549321	3060.40328419589	2028.35228679054	0.662772876132069	-0.593413533170586	0.11810131881874	1	protein_coding	KCNAB2	20.2309676960635	13.5990432951855
ENSG00000069431	265.116422931041	261.280056453393	268.95278940869	1.02936593423718	0.0417559440002945	0.944598343509502	1	protein_coding	ABCC9	0.484447960982286	0.494768553745287
ENSG00000069493	232.281817801897	251.642677321915	212.92095828188	0.846124197007725	-0.241058652279389	0.664182077575081	1	protein_coding	CLEC2D	3.68855410631866	3.13376279859653
ENSG00000069509	618.80014224797	593.234226537621	644.36605795832	1.08619164089558	0.119278665737211	0.788259699414777	1	protein_coding	FUNDC1	9.02738619249603	9.69328750023853
ENSG00000069667	2429.33472093182	2510.00185379817	2348.66758806547	0.935723447578907	-0.0958458896084902	0.801525406880235	1	protein_coding	RORA	10.5937643061384	11.4633577932229
ENSG00000069696	34.0111458196953	35.3370568154179	32.6852348239727	0.924956342422719	-0.112542822292619	0.951120588244675	1	protein_coding	DRD4	0.737440692378911	0.545272443981119
ENSG00000069712	321.291217606267	307.325312303786	335.257122908749	1.09088678832075	0.125501387268232	0.80762505910282	1	protein_coding	KIAA1107	1.04453246622793	1.13648366176371
ENSG00000069764	9.83039895476635	14.9914786489652	4.66931926056753	0.311464890815814	-1.68285854704937	0.507212141112698	1	protein_coding	PLA2G10	0.311591865257914	0.146595196243526
ENSG00000069812	4381.72048518441	3724.31162436434	5039.12934600448	1.353036441161	0.436200695762549	0.239312644672063	1	protein_coding	HES2	30.6353515279964	42.7020192540312
ENSG00000069849	37762.4648986412	35249.2495833311	40275.6802139513	1.14259681241547	0.192316410249961	0.592614682255207	1	protein_coding	ATP1B3	400.514515453358	461.321753888869
ENSG00000069869	2360.76540360634	2270.13819541472	2451.39261179796	1.07984289976237	0.110821438111154	0.771620686839091	1	protein_coding	NEDD4	27.2899393610647	26.9355547015516
ENSG00000069943	614.591747416428	549.330610494223	679.852884338633	1.23760240436443	0.307547904712511	0.484188798349314	1	protein_coding	PIGB	6.07495014875504	7.05268457695745
ENSG00000069956	5071.63887798266	6539.4971506593	3603.78060530602	0.551079161330118	-0.859668521181129	0.0204564255002981	1	protein_coding	MAPK6	27.0081669688184	15.4211576297262
ENSG00000069966	1166.45243292257	1161.8395952948	1171.06527055034	1.00794057569814	0.0114105855910655	0.979802759473949	1	protein_coding	GNB5	9.41635088099401	9.02041422521651
ENSG00000069974	489.753530363009	407.982383232552	571.524677493466	1.40085626483459	0.486308935320198	0.28792468502811	1	protein_coding	RAB27A	4.3263175532743	7.50504045444558
ENSG00000069998	12711.7253213565	13434.5065092798	11988.9441334332	0.892399294693254	-0.164238721537208	0.65026937789468	1	protein_coding	CECR5	128.158699390193	114.992982473177
ENSG00000070010	8287.84478669386	8298.85425210571	8276.83532128201	0.997346750508588	-0.00383291697755939	0.991944894268798	1	protein_coding	UFD1L	117.002898033063	124.329641958591
ENSG00000070018	3288.66849200802	4068.04481338705	2509.29217062899	0.616830021727259	-0.697055110530988	0.063462037307778	1	protein_coding	LRP6	7.87602070396157	6.29579723989049
ENSG00000070019	19.9659452766309	12.8498388419701	27.0820517112917	2.10757909452034	1.07558677452728	0.511697255910651	1	protein_coding	GUCY2C	0.0528369252600406	0.110537064810713
ENSG00000070031	2.54009370735977	3.21245971049253	1.86772770422701	0.581401129522852	-0.782394220600288	0.970679544807407	1	protein_coding	SCT	0.247733043629595	0.145168010408912
ENSG00000070047	3338.62899171575	3060.40328419589	3616.85469923561	1.18182290481561	0.241013865053399	0.519582956014709	1	protein_coding	PHRF1	8.78527952164897	10.2938254024038
ENSG00000070061	8843.52301766711	8678.99531784733	9008.05071748689	1.03791399667688	0.0536869044778599	0.883059432539988	1	protein_coding	IKBKAP	30.090528000948	31.8202630124233
ENSG00000070081	2193.36109723958	2244.43851773078	2142.28367674838	0.954485346702354	-0.0672050454007569	0.861375578433792	1	protein_coding	NUCB2	33.9335541142533	33.9486025734969
ENSG00000070087	18004.7760149459	18938.520813257	17071.0312166349	0.901392003365182	-0.149773443543398	0.678191720972109	1	protein_coding	PFN2	179.969943551749	163.455455359832
ENSG00000070159	4699.03318988523	5334.8247592246	4063.24162054587	0.761644815702708	-0.392809724579439	0.288039068523189	1	protein_coding	PTPN3	20.4701030348995	17.7336514697023
ENSG00000070182	1469.77558299134	1575.17607804484	1364.37508793783	0.866173062779966	-0.207272788330463	0.598998401623983	1	protein_coding	SPTB	4.3522573616873	4.75066528963858
ENSG00000070190	556.599281311848	452.956819179447	660.241743444249	1.45762623607325	0.543620831810318	0.223702382207681	1	protein_coding	DAPP1	3.20655885817307	5.30359963461464
ENSG00000070214	25801.8004067682	23526.9840997438	28076.6167137926	1.19337933815743	0.255052703795408	0.478868823511405	1	protein_coding	SLC44A1	60.8840590898554	73.1659727849374
ENSG00000070269	2257.67236271837	2410.4156027729	2104.92912266384	0.873263979971907	-0.195510261161066	0.60867261226224	1	protein_coding	TMEM260	14.7854523803397	11.5155795366388
ENSG00000070366	4422.7147925858	4190.11828238576	4655.31130278583	1.11102145310686	0.151886674505633	0.681850638399656	1	protein_coding	SMG6	12.5392594078448	14.8369474638598
ENSG00000070367	13525.4919663818	13900.3131673012	13150.6707654624	0.946070106995702	-0.0799809987778526	0.825193460683709	1	protein_coding	EXOC5	70.7813016163488	76.5081859986064
ENSG00000070371	2163.09622404323	2537.8431712891	1788.34927679737	0.704672887997634	-0.504974386852433	0.187293335264752	1	protein_coding	CLTCL1	8.87956719591919	6.25588279454344
ENSG00000070388	5.94557324114105	5.35409951748756	6.53704696479455	1.22094237199799	0.28799510729111	0.988968154711125	1	protein_coding	FGF22	0.131543960033195	0.174572235217764
ENSG00000070404	962.591391341197	872.718221350472	1052.46456133192	1.20596148399801	0.27018383117465	0.511831500515388	1	protein_coding	FSTL3	7.5404440074136	9.10251174204423
ENSG00000070413	6674.130009338	5400.14477333795	7948.11524533806	1.47183373389917	0.55761470615906	0.128598371479474	1	protein_coding	DGCR2	19.921550710738	28.6095678698337
ENSG00000070423	4375.96954740663	4642.00428166171	4109.93481315154	0.885379367138433	-0.175632341593783	0.635438191454053	1	protein_coding	RNF126	74.0893225060801	69.4749597949671
ENSG00000070444	3661.91808706115	3486.5896057879	3837.2465683344	1.10057305338271	0.138254911022278	0.711020726537128	1	protein_coding	MNT	15.2945326544699	16.0552840798847
ENSG00000070476	2735.59681786803	2845.16848359289	2626.02515214318	0.922977028350542	-0.115633353297103	0.759900569664985	1	protein_coding	ZXDC	15.2442419908282	13.7193571516839
ENSG00000070495	2537.93683987975	2514.28513341216	2561.58854634735	1.01881386176396	0.0268904938590937	0.944546915057077	1	protein_coding	JMJD6	28.6442771691128	28.5010780630921
ENSG00000070501	1626.04760939573	1726.16168443799	1525.93353435347	0.884003826588406	-0.177875480261415	0.649190323176261	1	protein_coding	POLB	28.9156395889087	24.5870721635873
ENSG00000070526	96.5736171545446	71.7449335343333	121.402300774756	1.69213761577546	0.758846902691551	0.310471307355884	1	protein_coding	ST6GALNAC1	1.23226157130353	1.87089872897989
ENSG00000070540	4964.4459392671	4848.67252303673	5080.21935549748	1.04775468571256	0.0673009734266879	0.855679883843033	1	protein_coding	WIPI1	60.0518880097196	62.0983649393128
ENSG00000070601	1.00234187780551	1.07081990349751	0.933863852113507	0.872101694284278	-0.197431719879132	1	1	protein_coding	FRMPD1	0.0493023355041671	0.0430433857102324
ENSG00000070610	4479.70691311119	3883.86378998547	5075.55003623691	1.30683008228151	0.38607157006526	0.29715984071044	1	protein_coding	GBA2	33.7781960579259	44.8601677480317
ENSG00000070614	13538.9472530378	11109.7564987867	15968.1380072889	1.43730765017512	0.523368898174432	0.149085224673491	1	protein_coding	NDST1	28.9079979506321	48.6831711039577
ENSG00000070729	17.5067438487504	18.2039383594577	16.8095493380431	0.923401793948059	-0.114969559687159	0.98378123852926	1	protein_coding	CNGB1	0.155061951239462	0.0725044056849511
ENSG00000070731	7868.60157050294	7168.06843401234	8569.13470699354	1.19545938851995	0.257565120450164	0.480394752337692	1	protein_coding	ST6GALNAC2	70.6129824156608	85.9211674074037
ENSG00000070748	62.7803196657125	47.1160757538905	78.4445635775346	1.66492141636089	0.735454084262332	0.415375612871588	1	protein_coding	CHAT	0.349591409325012	0.539475051643277
ENSG00000070756	146055.443511513	136015.544142254	156095.342880773	1.14762870571262	0.198655959896889	0.579332411190472	1	protein_coding	PABPC1	1495.46912708964	1712.57728347182
ENSG00000070759	2049.06270663585	1791.48169855134	2306.64371472036	1.28756197542269	0.364641876554556	0.342427843284933	1	protein_coding	TESK2	11.1190971189929	13.7196692658349
ENSG00000070761	2972.50991364969	3234.94692846598	2710.0728988334	0.837748797356165	-0.255410384540328	0.497086632410953	1	protein_coding	C16orf80	42.8935899627691	39.2428504534213
ENSG00000070770	9160.35835388553	8631.87924209344	9688.83746567763	1.12244821711939	0.166648889395558	0.647095055136051	1	protein_coding	CSNK2A2	54.823945662104	60.1314114727982
ENSG00000070778	1729.32165511292	1493.79376537903	1964.84954484682	1.31534191023234	0.395437862696621	0.309017713377655	1	protein_coding	PTPN21	4.22882032156033	6.84568329549745
ENSG00000070785	898.926465578796	935.896595656825	861.956335500767	0.920995267533625	-0.118734351733956	0.776479805498146	1	protein_coding	EIF2B3	10.1536117031698	9.73920082550626
ENSG00000070808	5.4101632893923	4.28327961399005	6.53704696479455	1.52617796499749	0.609923202178473	0.917060236312475	1	protein_coding	CAMK2A	0.0366200047087964	0.0189674525052911
ENSG00000070814	15216.8519853549	16034.4572349717	14399.2467357382	0.898018967822177	-0.155182177210481	0.667748495796613	1	protein_coding	TCOF1	53.0856076767073	47.0790670663347
ENSG00000070831	18559.843096862	15767.8230790009	21351.8631147232	1.35414146948154	0.4373784676115	0.22618864267102	1	protein_coding	CDC42	130.059587991646	172.456745008817
ENSG00000070882	6472.91721501173	7153.07695536338	5792.75747466008	0.80982736671338	-0.304313697668792	0.406312624716064	1	protein_coding	OSBPL3	32.8413704156276	29.8980907616876
ENSG00000070886	181.311752338988	206.66824137502	155.955263302956	0.754616491945463	-0.40618446467316	0.494776778961381	1	protein_coding	EPHA8	1.62165733805656	1.3034067050456
ENSG00000070915	3.00702563341653	3.21245971049253	2.80159155634052	0.872101694284278	-0.197431719879132	1	1	protein_coding	SLC12A3	0.0119851482124863	0.0523968568804044
ENSG00000070950	2154.2937939933	2378.29100566797	1930.29658231862	0.811631788422153	-0.301102724000665	0.431470406153017	1	protein_coding	RAD18	13.5921322677072	11.8975314691288
ENSG00000070961	7328.53914280671	7718.46986441006	6938.60842120335	0.898961652127107	-0.153668520266712	0.674135133417583	1	protein_coding	ATP2B1	26.0170471287853	25.3691998195476
ENSG00000070985	2.47161568166777	2.14163980699502	2.80159155634052	1.30815254142642	0.387530780842024	1	1	protein_coding	TRPM5	0.00958912500461563	0.0123532263647508
ENSG00000071051	2999.93675104779	2758.43207140959	3241.44143068598	1.17510286524097	0.232787051834897	0.53590629028469	1	protein_coding	NCK2	18.4270837170963	21.6434865534719
ENSG00000071054	8982.48694688452	10180.2848225508	7784.68907121819	0.764682836178999	-0.387066602704013	0.288035247073687	1	protein_coding	MAP4K4	37.9552287605642	30.8017745609265
ENSG00000071073	748.798241216416	990.508410735198	507.088071697634	0.511947264860933	-0.965932887478445	0.0239117157776395	1	protein_coding	MGAT4A	4.59645640452111	2.20012332393213
ENSG00000071082	35924.0777487895	30531.217088521	41316.9384090579	1.35326863286403	0.436448252346273	0.225362425281441	1	protein_coding	RPL31	1841.16440687756	2399.30542388662
ENSG00000071127	15513.5351438888	14613.4792230305	16413.591064747	1.12318160612153	0.167591214531334	0.642969523793153	1	protein_coding	WDR1	114.289740231098	124.952953632988
ENSG00000071189	6834.23203266563	7823.41021495282	5845.05385037844	0.747123529226019	-0.420581297297271	0.25085225189047	1	protein_coding	SNX13	33.9841724987816	27.1782508358184
ENSG00000071205	1074.29304393637	1056.89924475204	1091.68684312069	1.03291477266294	0.0467212201961272	0.910661668768084	1	protein_coding	ARHGAP10	5.60147952971677	5.90583547537037
ENSG00000071242	843.442857917246	864.151662122492	822.734053711999	0.952071366374782	-0.0708583742364982	0.86793569208334	1	protein_coding	RPS6KA2	3.28857111222453	3.21532650897835
ENSG00000071243	743.513418244069	820.248046079094	666.778790409044	0.812898968301533	-0.298852037774989	0.483241711273696	1	protein_coding	ING3	8.02686295816643	6.24399590638968
ENSG00000071246	1468.59824378134	1710.09938588553	1227.09710167715	0.717558939442418	-0.478830756968035	0.224135722494038	1	protein_coding	VASH1	4.95689039622311	3.66241812077294
ENSG00000071282	3637.31286000911	3693.25784716292	3581.3678728553	0.969704261403365	-0.0443832709496894	0.905856517107327	1	protein_coding	LMCD1	37.9629571896148	35.1716076594281
ENSG00000071462	7448.98195270233	7864.10137128572	7033.86253411893	0.894426737656479	-0.160964778678711	0.659499447619726	1	protein_coding	WBSCR22	116.89922537996	106.778084157787
ENSG00000071537	15953.3473762131	14671.3034978194	17235.3912546069	1.17476891246702	0.232376993704341	0.520305562547492	1	protein_coding	SEL1L	34.1687915481614	40.6009179555451
ENSG00000071539	4338.19171091415	4628.08362291624	4048.29979891205	0.874724859954268	-0.193098798629441	0.60227398994718	1	protein_coding	TRIP13	35.5718230436028	28.9333400993822
ENSG00000071553	13077.3414225143	12996.5411687493	13158.1416762793	1.01243411654161	0.0178280286577243	0.960987299729386	1	protein_coding	ATP6AP1	102.668569381483	102.437944845427
ENSG00000071564	16648.4588824894	17319.4411191688	15977.47664581	0.922516871986504	-0.116352797905473	0.747374320633277	1	protein_coding	TCF3	129.79911295637	130.104206022509
ENSG00000071626	11530.0871735813	11239.3257071099	11820.8486400528	1.05174001965038	0.0727781279054006	0.841140452318439	1	protein_coding	DAZAP1	106.170549273489	114.102174564816
ENSG00000071655	4326.56966681677	4336.82060916492	4316.31872446863	0.995272600242453	-0.00683636807085006	0.985934956947646	1	protein_coding	MBD3	33.3766695451847	33.364393805661
ENSG00000071794	9922.7448824144	10134.2395667004	9711.25019812836	0.958261360826522	-0.0615088976498025	0.865762052039325	1	protein_coding	HLTF	37.5842151729925	35.6423574787865
ENSG00000071859	4015.11365788313	4329.32486984044	3700.90244592583	0.854845168055551	-0.226264956182843	0.542478777465282	1	protein_coding	FAM50A	59.7709167436685	54.6732299444953
ENSG00000071889	4014.25667511209	3892.43034921345	4136.08300101072	1.06259653479644	0.087593913199228	0.814042830802493	1	protein_coding	FAM3A	41.6316120743624	42.6488101255647
ENSG00000071894	10103.2729397259	10189.9222016823	10016.6236777695	0.98299314553312	-0.0247467382806664	0.945923105302525	1	protein_coding	CPSF1	60.2320875898365	63.399171349614
ENSG00000071909	67.3811609005881	46.045255850393	88.7170659507831	1.92673630132573	0.946159133749718	0.278248619794777	1	protein_coding	MYO3B	0.167775807948984	0.310358805912593
ENSG00000071967	2345.6085470609	2945.82555452165	1745.39153960014	0.59249657092596	-0.755121290450184	0.0481671268884296	1	protein_coding	CYBRD1	14.0166089037002	12.2930452621632
ENSG00000071991	1.46927380386226	1.07081990349751	1.86772770422701	1.74420338856856	0.802568280120868	1	1	protein_coding	CDH19	0.0107141698934598	0.0185724073804702
ENSG00000071994	3430.11441765992	3483.3771460774	3376.85168924244	0.969418913781724	-0.0448078645050758	0.905217679056928	1	protein_coding	PDCD2	47.5335354210402	47.0252987570464
ENSG00000072041	493.357637957386	530.055852231268	456.659423683505	0.86153076465659	-0.21502577989387	0.639604488039807	1	protein_coding	SLC6A15	2.86289710221576	2.59656738885782
ENSG00000072042	14635.1553545	18350.6406862369	10919.6700227632	0.595056609165318	-0.748901172891604	0.0393364606617821	1	protein_coding	RDH11	130.056486640719	79.1388259593579
ENSG00000072062	8093.12096075496	8451.98149830586	7734.26042320406	0.91508250754623	-0.128026266396298	0.725623684687302	1	protein_coding	PRKACA	64.3082336067379	60.8068211543767
ENSG00000072071	11069.5677526918	11244.6798066274	10894.4556987562	0.96885423916964	-0.0456484614914985	0.900051554787713	1	protein_coding	LPHN1	45.6820144017426	42.8728519306864
ENSG00000072080	8.21175484573282	4.28327961399005	12.1402300774756	2.8343305064239	1.50300799826196	0.609097101529342	1	protein_coding	SPP2	0.307224770547001	0.877038734099878
ENSG00000072110	34208.4613740542	33566.9915149365	34849.9312331718	1.0382202771334	0.0541125699124286	0.880438319425589	1	protein_coding	ACTN1	152.823541687421	166.638659595223
ENSG00000072121	1895.07608210631	1530.20164209794	2259.95052211469	1.47689720095728	0.562569411187009	0.145581677080553	1	protein_coding	ZFYVE26	2.86406993442007	4.72880742148098
ENSG00000072134	10118.0361334877	8551.56774933113	11684.5045176442	1.36635817666978	0.450335720795173	0.215834941062399	1	protein_coding	EPN2	38.4414192342866	53.6828826818943
ENSG00000072135	895.084091604116	1153.27303606682	636.895147141412	0.552250097959032	-0.856606325399167	0.0398090169004221	1	protein_coding	PTPN18	10.2057461909691	6.72625271989691
ENSG00000072163	148.664159536101	148.843966586154	148.484352486048	0.997583952454678	-0.00348983731828337	1	1	protein_coding	LIMS2	1.20317041322727	1.35385831972615
ENSG00000072182	51.6548457198297	55.6826349818706	47.6270564577888	0.855330507855734	-0.225446096048728	0.834194428433813	1	protein_coding	ASIC4	0.315978867135194	0.272054612396185
ENSG00000072195	2948.79849426916	2732.73239372565	3164.86459481267	1.15813191298175	0.211799587839993	0.573653370344843	1	protein_coding	SPEG	16.4483727532446	21.2133459601715
ENSG00000072201	1444.41829543586	1529.13082219445	1359.70576867727	0.889201727505538	-0.169417343709535	0.668111950520175	1	protein_coding	LNX1	8.27954284423537	8.39957881782402
ENSG00000072210	8804.6063197075	11078.7027215853	6530.50991782975	0.589465218261159	-0.762521406232864	0.0371709161971634	1	protein_coding	ALDH3A2	71.7119755891802	49.5615582389202
ENSG00000072274	71986.228006048	89091.1451510895	54881.3108610066	0.616013081523798	-0.698967106874457	0.0523561133592061	1	protein_coding	TFRC	292.84360590014	192.440347676326
ENSG00000072310	22951.7857032898	24617.0787615043	21286.4926450753	0.864704250707548	-0.20972131357834	0.560554508303371	1	protein_coding	SREBF1	183.644376919114	158.141067209306
ENSG00000072364	9883.8397629868	10204.9136803313	9562.76584564231	0.937074643176391	-0.0937641237890735	0.796525630618094	1	protein_coding	AFF4	18.6299823976766	16.8296240917602
ENSG00000072401	1546.74566378743	1369.57865657332	1723.91267100153	1.25871753530006	0.331954568885006	0.397282759939614	1	protein_coding	UBE2D1	10.988991290171	12.639427118599
ENSG00000072415	2967.24191538926	3437.33189022701	2497.15194055152	0.72647972913276	-0.461005551795445	0.220647081840976	1	protein_coding	MPP5	10.3228274577913	7.82063680285736
ENSG00000072422	131.151408190319	86.7364121832984	175.566404197339	2.02413726574623	1.01730712891388	0.126395489202013	1	protein_coding	RHOBTB1	0.46139319610716	0.669868135474277
ENSG00000072506	2741.71539214275	3116.08591917776	2367.34486510774	0.759717455330118	-0.396465125784075	0.29384253644503	1	protein_coding	HSD17B10	59.8111098245865	45.5513933230039
ENSG00000072518	8121.11564114831	7714.18658479607	8528.04469750054	1.10550148142754	0.144700958439294	0.691646335763244	1	protein_coding	MARK2	33.2097136185106	35.9439546541736
ENSG00000072571	8697.82546552644	10401.9445425748	6993.70638847805	0.6723460560526	-0.572724116576439	0.11673091017109	1	protein_coding	HMMR	74.8623803554907	53.1268214938518
ENSG00000072609	1484.83072994813	1321.39176091593	1648.26969898034	1.24737397926398	0.318894069129993	0.417745167606759	1	protein_coding	CHFR	9.02832376747758	12.0030751620096
ENSG00000072657	3.80393343414603	1.07081990349751	6.53704696479455	6.10471185998995	2.60992320217847	0.648701496320199	1	protein_coding	TRHDE	0.00296068587432514	0.0179359289775478
ENSG00000072682	28264.1995775529	24896.5627563171	31631.8363987887	1.27053026188374	0.345430738358339	0.337509340110017	1	protein_coding	P4HA2	210.494502708935	268.514381116376
ENSG00000072694	3.80393343414603	1.07081990349751	6.53704696479455	6.10471185998995	2.60992320217847	0.648701496320199	1	protein_coding	FCGR2B	0.00836335131749827	0.0415187450191026
ENSG00000072736	3939.69172827059	3697.54112677691	4181.84232976428	1.13097926064437	0.177572474120079	0.633049483281372	1	protein_coding	NFATC3	12.2229297236426	13.2344328963164
ENSG00000072756	1584.18711764848	1422.0488318447	1746.32540345226	1.22803476529488	0.296351403548943	0.448981646035983	1	protein_coding	TRNT1	11.9444264983966	15.0051784657339
ENSG00000072778	22771.9327881983	22753.8521294186	22790.013446978	1.00158923936719	0.00229096778754417	0.995105776296658	1	protein_coding	ACADVL	328.154627006186	360.697105979144
ENSG00000072786	1986.4425744902	2082.74471230266	1890.14043667774	0.907523819656236	-0.139992585058376	0.716530330139577	1	protein_coding	STK10	10.2864684963102	6.92151334349968
ENSG00000072803	5496.72151016561	5235.23850819933	5758.20451213188	1.09989344384472	0.137363764219906	0.709046804601067	1	protein_coding	FBXW11	24.7618370579429	26.0421652359087
ENSG00000072818	475.533332487751	521.489293003288	429.577371972213	0.82375108700363	-0.279719631017099	0.54428459303837	1	protein_coding	ACAP1	29.951072302351	22.1766063673504
ENSG00000072840	1010.06867823409	943.392334981307	1076.74502148687	1.14135443077159	0.190746868852227	0.641949004926116	1	protein_coding	EVC	2.65441384679469	2.79932226444663
ENSG00000072849	2205.73398546006	1780.77349951636	2630.69447140375	1.47727629152063	0.56293967520853	0.141380017457373	1	protein_coding	DERL2	37.2221100708434	54.4957296949079
ENSG00000072858	182.407800009784	143.489867068667	221.325732950901	1.54244851899533	0.625222338561355	0.290975825073192	1	protein_coding	SIDT1	1.00146962384288	1.46355231895995
ENSG00000072864	4835.26877808751	4624.87116320575	5045.66639296928	1.09098528692243	0.125631645541279	0.733911205270601	1	protein_coding	NDE1	40.0114846414087	43.706174760708
ENSG00000072952	14.4312401896419	13.9206587454676	14.9418216338161	1.0733559314268	0.102128561979776	0.999576172341492	1	protein_coding	MRVI1	0.0867930977875099	0.125893382910271
ENSG00000072954	1409.83250060443	1871.79319131365	947.871809895209	0.506397722939669	-0.981657177307191	0.0136046251331761	1	protein_coding	TMEM38A	12.5382201657653	7.01613527352357
ENSG00000072958	3681.18162884949	3276.70890470238	4085.65435299659	1.24687742238357	0.318319644147908	0.393150755668078	1	protein_coding	AP1M1	30.6722198068934	39.2405188178044
ENSG00000073008	1480.89023972233	1237.86780844312	1723.91267100153	1.39264682322559	0.477829435265964	0.224915255277258	1	protein_coding	PVR	6.59446929812599	9.80427341582804
ENSG00000073009	3538.30085873585	3196.39741194007	3880.20430553162	1.21393049907912	0.279685825626408	0.453765682623445	1	protein_coding	IKBKG	36.8287074824689	47.8300993365017
ENSG00000073050	5792.0095183609	6435.62762002004	5148.39141670176	0.799982802094713	-0.321959109386568	0.380939104443265	1	protein_coding	XRCC1	61.8781676685046	47.6993892782714
ENSG00000073060	3357.25062284701	4235.09271833266	2479.40852736136	0.585443741675034	-0.77239755354777	0.0397648936907512	1	protein_coding	SCARB1	26.6182984099908	14.909898422017
ENSG00000073111	11597.3125760212	12560.7174680258	10633.9076840165	0.846600340393442	-0.240247026165081	0.507728203365417	1	protein_coding	MCM2	55.9821457571421	47.627646689959
ENSG00000073146	159.409601332438	192.747582629552	126.071620035323	0.654076270713209	-0.612469219157975	0.322200988475464	1	protein_coding	MOV10L1	1.64357682206337	1.01834683627903
ENSG00000073150	1524.13831447452	1695.10790723656	1353.16872171247	0.798278809234314	-0.325035380459383	0.407645458005602	1	protein_coding	PANX2	9.21694797141125	7.33990153228457
ENSG00000073169	2726.6698460205	2690.97041748925	2762.36927455175	1.02653275435451	0.0377796613392809	0.921281914377534	1	protein_coding	SELO	23.1567193185161	23.7634661332936
ENSG00000073282	42167.3325349472	37765.6763565502	46568.9887133442	1.23310352696138	0.302293928340782	0.400337142422992	1	protein_coding	TP63	148.016933365291	188.736289031383
ENSG00000073331	1275.65883910767	1087.95302195347	1463.36465626187	1.34506235722782	0.427673057821283	0.283852370473533	1	protein_coding	ALPK1	4.48107796723494	5.89939795331379
ENSG00000073350	5654.71269248851	5215.96374993638	6093.46163504063	1.16823312568362	0.22432819862503	0.541784179443187	1	protein_coding	LLGL2	47.776478026233	63.6061881468586
ENSG00000073417	2935.96707717801	2758.43207140959	3113.50208294643	1.12872168041296	0.174689790992668	0.642774240668841	1	protein_coding	PDE8A	14.8854355701818	18.664847683513
ENSG00000073464	161.813138248138	113.506909770736	210.119366725539	1.8511592567355	0.888429016774706	0.149816703595635	1	protein_coding	CLCN4	0.40801629122116	0.723944571523567
ENSG00000073536	1679.70833665034	1543.05148093991	1816.36519236077	1.17712546522063	0.235268099819675	0.546094127452754	1	protein_coding	NLE1	9.58210452681909	13.6317173161145
ENSG00000073578	24903.5976542524	28545.9169874367	21261.2783210682	0.744809785946814	-0.42505606650705	0.23849592870822	1	protein_coding	SDHA	202.555073545828	151.791160053351
ENSG00000073584	8752.16654397867	8615.81694354098	8888.51614441636	1.03165099753887	0.0449549966557304	0.90205797597023	1	protein_coding	SMARCE1	116.266801975075	125.85814758752
ENSG00000073598	1.60622985524627	3.21245971049253	0	0	-Inf	0.766497465568627	1	protein_coding	FNDC8	0.0397823962626323	0
ENSG00000073605	1105.43332165458	1251.78846718859	959.078176120571	0.766166330222373	-0.384270468092593	0.342520571023088	1	protein_coding	GSDMB	8.5496373158049	7.55013605439462
ENSG00000073614	5134.30583512305	4343.24552858591	5925.3661416602	1.36427151139885	0.448130791845996	0.224526828647611	1	protein_coding	KDM5A	9.80942884443157	14.7412846394059
ENSG00000073670	229.46781199177	244.146937997433	214.788685986107	0.879751709146421	-0.184831683099498	0.742146282225579	1	protein_coding	ADAM11	1.12309363319242	1.46559954922204
ENSG00000073711	2736.32325134445	3243.51348769396	2229.13301499494	0.687258746865821	-0.541074731592727	0.1524234571979	1	protein_coding	PPP2R3A	9.26558642276392	7.01996868361674
ENSG00000073712	3158.15500187754	3399.8531936046	2916.45681015048	0.857818453936945	-0.221255742405449	0.555292703471135	1	protein_coding	FERMT2	16.8612831480563	14.4805059412538
ENSG00000073737	20.6631397873382	31.0537772014278	10.2725023732486	0.330797194383692	-1.59598109636941	0.315921006541134	1	protein_coding	DHRS9	0.335001642736397	0.205100089141028
ENSG00000073756	222.18992099815	239.863658383443	204.516183612858	0.85263513860829	-0.229999582335562	0.68328515107005	1	protein_coding	PTGS2	0.901331111290502	0.703919340864812
ENSG00000073792	8577.38062212986	8160.71848455453	8994.04275970518	1.10211408183334	0.140273567626547	0.70034036209557	1	protein_coding	IGF2BP2	41.8494977503374	46.4715996039289
ENSG00000073803	2890.6658780354	3276.70890470238	2504.62285136843	0.764371484990338	-0.387654135554672	0.303432339139575	1	protein_coding	MAP3K13	26.7135473135784	21.0580521279535
ENSG00000073849	27.1192944726535	22.4872179734477	31.7513709718592	1.41197417169835	0.497713698592448	0.729960322860687	1	protein_coding	ST6GAL1	0.375253450496096	0.589876389655132
ENSG00000073861	3.61091361085728	5.35409951748756	1.86772770422701	0.348840677713711	-1.51935981476649	0.804176789452013	1	protein_coding	TBX21	0.0335923879303752	0.025690664142499
ENSG00000073905	0.466931926056753	0	0.933863852113507	Inf	Inf	1	1	pseudogene	VDAC1P1	0	0.0207285312928097
ENSG00000073910	1038.83665430094	1196.10583220672	881.56747639515	0.737031333396919	-0.440202141000605	0.280234999933192	1	protein_coding	FRY	2.27584126236394	1.38279263143248
ENSG00000073921	17872.7532320333	20057.5276124119	15687.9788516548	0.782149183827964	-0.354484287557092	0.326476660539384	1	protein_coding	PICALM	128.387186010311	107.873616332345
ENSG00000073969	3751.68315930764	4320.75831061246	3182.60800800283	0.736585520228208	-0.441075057818436	0.236585560504209	1	protein_coding	NSF	18.2646812918842	12.791601887841
ENSG00000074047	2263.48898370378	2055.97421471522	2471.00375269234	1.20186514743552	0.265275030791027	0.487082675377648	1	protein_coding	GLI2	10.5382840071579	11.0732769411774
ENSG00000074054	9683.81947974004	8771.08582954812	10596.553129932	1.20812329691658	0.272767698680288	0.453289939903553	1	protein_coding	CLASP1	25.1756324552268	28.9777137355132
ENSG00000074071	3976.48484611664	3922.41330651138	4030.55638572189	1.02757054669149	0.039237443900326	0.916566599129481	1	protein_coding	MRPS34	76.8949776334627	79.2896292120884
ENSG00000074181	59872.7954542481	48643.064936278	71102.5259722182	1.46171969355471	0.547666679627831	0.127932798510102	1	protein_coding	NOTCH3	106.264660717976	158.339528435218
ENSG00000074201	5756.66565552901	6481.67287587044	5031.65843518757	0.776290092318468	-0.365332220127026	0.32030103573775	1	protein_coding	CLNS1A	114.189577080143	88.5618738152259
ENSG00000074211	2656.59762406848	2953.32129384614	2359.87395429083	0.799057643747778	-0.323628512448337	0.392162872719364	1	protein_coding	PPP2R2C	16.0193756550879	12.5319865686886
ENSG00000074219	2673.4083711857	2712.3868155592	2634.4299268122	0.971258933902862	-0.042072131006061	0.912262578310123	1	protein_coding	TEAD2	21.1086396102407	20.0629157288385
ENSG00000074266	2973.62037187289	2777.70682967254	3169.53391407324	1.14106135327712	0.190376365411832	0.612943444604309	1	protein_coding	EED	26.2398840425007	29.2780450605796
ENSG00000074276	28.9994364306678	29.9829572979303	28.0159155634052	0.934394672447441	-0.0978960463282172	0.968931431720939	1	protein_coding	CDHR2	0.483482504528399	0.255437619226497
ENSG00000074317	1698.12331732418	1706.88692617503	1689.35970847333	0.98973147111685	-0.0148909412483622	0.971080225217069	1	protein_coding	SNCB	24.6581448183634	24.891720576545
ENSG00000074319	2382.14896937306	2655.63336067383	2108.6645780723	0.794034526489476	-0.332726354380368	0.381823913651342	1	protein_coding	TSG101	33.1164405735118	30.0632892893896
ENSG00000074356	4071.62242103027	3570.1135582607	4573.13128379984	1.28094840939115	0.357212371843218	0.33621247865179	1	protein_coding	C17orf85	26.212465223018	37.859251588817
ENSG00000074370	3670.87188371488	3254.22168672894	4087.52208070082	1.25606749453185	0.328913989237621	0.377659169212041	1	protein_coding	ATP2A3	16.2125858574799	19.0307259762684
ENSG00000074410	1914.86984346999	2365.441166826	1464.29852011398	0.619038232973177	-0.691899579119198	0.0735892069245087	1	protein_coding	CA12	10.1367002647376	7.58270267889948
ENSG00000074416	224.151354495368	175.614464173592	272.688244817144	1.55276643128664	0.634840834382802	0.252685293985504	1	protein_coding	MGLL	0.65251539875882	1.03501350214263
ENSG00000074527	965.380169384026	945.533974788303	985.22636397975	1.0419788080067	0.0593259360669501	0.887636911988243	1	protein_coding	NTN4	5.67845696546017	5.90727172234696
ENSG00000074582	917.634977885396	914.480197586875	920.789758183918	1.00689961424391	0.00991985687828964	0.983882822501205	1	protein_coding	BCS1L	13.3082719477202	14.9927134178748
ENSG00000074590	1281.48587804824	1142.56483703184	1420.40691906464	1.24317401781292	0.31402825702094	0.431154218990814	1	protein_coding	NUAK1	3.26408987628976	3.25761584944336
ENSG00000074603	3044.23001867645	3363.44531688568	2725.01472046721	0.810185528150756	-0.303675779613205	0.418907126971981	1	protein_coding	DPP8	11.8630374424307	13.2684686828346
ENSG00000074621	1130.89752777629	1080.45728262899	1181.33777292359	1.09336832831478	0.128779490596184	0.751182738177082	1	protein_coding	SLC24A1	5.85654918445192	6.8608360447373
ENSG00000074657	6591.64685788471	6264.29643546044	6918.99728030897	1.10451306888072	0.143410489130363	0.695521075921705	1	protein_coding	ZNF532	25.8606390790875	29.4239418149129
ENSG00000074660	12.9619663857796	12.8498388419701	13.0740939295891	1.01745197666499	0.0249607014573163	1	1	protein_coding	SCARF1	0.0591530352294298	0.0648693064165322
ENSG00000074695	9847.43468108595	9569.91747755726	10124.9518846146	1.05799782582859	0.0813366627359381	0.823136489023224	1	protein_coding	LMAN1	28.617718901394	31.3183018819608
ENSG00000074706	262.961969610535	329.812530277234	196.111408943836	0.594614791557462	-0.74997274290791	0.156772080929826	1	protein_coding	IPCEF1	0.808443217752783	0.628735322946967
ENSG00000074755	3271.95223060207	2835.53110446141	3708.37335674274	1.30782319788628	0.387167518838119	0.301420270714048	1	protein_coding	ZZEF1	5.59431438873777	6.83953781005156
ENSG00000074800	435625.606115727	459067.988368708	412183.223862747	0.897869671391017	-0.15542204645031	0.664167054177492	1	protein_coding	ENO1	4335.43804756537	3869.61523264133
ENSG00000074803	1.60622985524627	3.21245971049253	0	0	-Inf	0.766497465568627	1	protein_coding	SLC12A1	0.00572926222162339	0
ENSG00000074842	3632.89501990208	3200.68069155406	4065.1093482501	1.27007650559366	0.344915403230675	0.355113127216898	1	protein_coding	C19orf10	56.9741110180255	72.146770792763
ENSG00000074855	4974.56106753953	5196.68899167342	4752.43314340564	0.914511749889283	-0.128926388666131	0.726881109271108	1	protein_coding	ANO8	20.456605721019	18.8747985887707
ENSG00000074935	1679.102851634	1862.15581218217	1496.04989108584	0.803396730444746	-0.315815504777009	0.417437483970721	1	protein_coding	TUBE1	18.9864718592043	17.6703812432489
ENSG00000074964	2467.14018074994	1976.73354185641	2957.54681964348	1.4961788005408	0.581282594503284	0.126473280642972	1	protein_coding	ARHGEF10L	11.3640219232029	14.7246098909341
ENSG00000074966	59.6735807422738	64.2491942098507	55.0979672746969	0.857566666046207	-0.221679266125809	0.823540030670924	1	protein_coding	TXK	0.830011258562146	0.467323857054982
ENSG00000075035	59.6984092498483	79.2406728588158	40.1561456408808	0.506761795327351	-0.980620330805984	0.285906835961627	1	protein_coding	WSCD2	0.941252559689675	0.490105949845847
ENSG00000075043	11.5735848613966	20.3455781664527	2.80159155634052	0.13770026751857	-2.86039673260156	0.22757429095087	1	protein_coding	KCNQ2	0.244905394439216	0.0223530011423449
ENSG00000075073	149.984063034792	140.277407358174	159.69071871141	1.13839228795887	0.186997793469316	0.77496132272213	1	protein_coding	TACR2	1.34715905464343	1.52400875557285
ENSG00000075089	2814.55717186733	3035.77442641544	2593.33991731921	0.854259754859767	-0.227253277889877	0.546801311780905	1	protein_coding	ACTR6	34.2528794429341	32.1451691887861
ENSG00000075131	487.206630639169	521.489293003288	452.923968275051	0.868520167819045	-0.203368744886984	0.658916263059377	1	protein_coding	TIPIN	7.89439168422321	7.27168462410676
ENSG00000075142	3764.5233787139	3776.78179963572	3752.26495779207	0.993508536329523	-0.00939573157209139	0.980614609831019	1	protein_coding	SRI	85.6512984935348	90.3990631728583
ENSG00000075151	6930.29105717759	7463.61472737765	6396.96738697752	0.85708703096805	-0.222486387899665	0.543094973843799	1	protein_coding	EIF4G3	29.1960102880109	24.1211936021798
ENSG00000075188	5203.84787470207	5532.92644137164	4874.76930803251	0.881047192599948	-0.182708796846745	0.619996645616167	1	protein_coding	NUP37	77.0508645738892	67.7739624922601
ENSG00000075213	267.893585239531	165.977085042114	369.810085436949	2.22807916733274	1.15580049492624	0.029548013062404	1	protein_coding	SEMA3A	0.634853650330705	1.31543701090858
ENSG00000075218	3705.93303212891	3722.16998455735	3689.69607970047	0.991275544912883	-0.0126419557158611	0.973675311218465	1	protein_coding	GTSE1	23.8500627526017	23.7870526058853
ENSG00000075223	14784.488630158	15399.4610321977	14169.5162281182	0.920130659020607	-0.120089355742912	0.73984740391441	1	protein_coding	SEMA3C	61.7197515790757	62.2139298397174
ENSG00000075234	345.515613989314	313.750231724771	377.280996253857	1.20248834297218	0.266022908450415	0.592095163773524	1	protein_coding	TTC38	2.86859915615152	4.58454625571252
ENSG00000075239	2300.0270104576	2247.65097744128	2352.40304347392	1.04660513001529	0.0657172355629553	0.864096913141233	1	protein_coding	ACAT1	22.2873382741066	23.370625586615
ENSG00000075240	3147.2069208222	2790.55666851451	3503.85717312988	1.25561226283753	0.32839102406811	0.381458205043416	1	protein_coding	GRAMD4	14.8753765738779	18.2947759048999
ENSG00000075275	12966.8907775312	11634.4582515005	14299.323303562	1.22904934587031	0.297542840538249	0.41154296194206	1	protein_coding	CELSR1	20.8630450224752	24.6970749816198
ENSG00000075290	9.5004230800936	17.1331184559602	1.86772770422701	0.109012711785535	-3.19743171987913	0.246732351569662	1	protein_coding	WNT8B	0.132985875326472	0.0144010737766698
ENSG00000075292	6214.08033379374	6091.89443099734	6336.26623659014	1.04011425482841	0.0567420147323239	0.877415804524853	1	protein_coding	ZNF638	27.716062349121	30.6098217854425
ENSG00000075303	2834.60921840102	3261.71742605342	2407.50101074862	0.738108393914927	-0.438095398004773	0.245399963481083	1	protein_coding	SLC25A40	30.9260193670783	27.3244620207486
ENSG00000075336	2189.55035778896	2360.08706730852	2019.0136482694	0.855482696480313	-0.225189420715639	0.556029543358952	1	protein_coding	TIMM21	29.2797945955799	26.0733274815843
ENSG00000075340	5318.22096881868	5598.24645548499	5038.19548215237	0.89995957166482	-0.152067901299186	0.679696663802439	1	protein_coding	ADD2	18.5397265696649	18.3149554907416
ENSG00000075391	3429.55779113929	3993.08742014222	2866.02816213635	0.71774741211007	-0.478451871186288	0.200889632963699	1	protein_coding	RASAL2	9.22065087588812	7.53989610880423
ENSG00000075399	841.457394431902	752.78639215875	930.128396705053	1.23558077881528	0.305189333116414	0.466320511905137	1	protein_coding	VPS9D1	5.14609610914169	6.8154517947358
ENSG00000075407	1566.69278805351	1411.34063280972	1722.04494329731	1.22014834921108	0.287056565542155	0.463763878920641	1	protein_coding	ZNF37A	4.06439657825471	4.95190649542112
ENSG00000075413	10235.5360039186	9578.48403678524	10892.5879710519	1.1371933104675	0.185477517508535	0.609748270453505	1	protein_coding	MARK3	72.8629621566293	83.6863529288335
ENSG00000075415	41778.1476158999	40324.9359259093	43231.3593058906	1.07207508984816	0.10040595799495	0.779894818995173	1	protein_coding	SLC25A3	509.899046964111	545.436963571684
ENSG00000075420	6832.8852671584	5721.3907443872	7944.3797899296	1.38853998002552	0.473568717058936	0.196264254462124	1	protein_coding	FNDC3B	22.3363509439767	30.8481469845315
ENSG00000075426	26825.8586582355	26916.1290943134	26735.5882221576	0.99329246521581	-0.00970952719150212	0.978548899038132	1	protein_coding	FOSL2	82.8829792000227	85.8743072942439
ENSG00000075429	16.8467920994049	22.4872179734477	11.2063662253621	0.498343825305302	-1.00478664193674	0.57946506646185	1	protein_coding	CACNG5	0.297304667545892	0.147343376926631
ENSG00000075461	4892.659751773	4237.23435813965	5548.08514540634	1.3093647120907	0.388867003347329	0.292380793563528	1	protein_coding	CACNG4	19.8887887756214	25.8527882629413
ENSG00000075539	2816.80453246137	3063.61574390638	2569.99332101637	0.838875869510777	-0.253470747500217	0.501475893536784	1	protein_coding	FRYL	7.53954169282447	5.7204438943011
ENSG00000075568	4273.23570275787	3911.70510747641	4634.76629803933	1.18484552661727	0.244698981055971	0.509248825846469	1	protein_coding	TMEM131	11.5841712952161	13.7709230668908
ENSG00000075618	127426.619598063	131399.239538276	123453.999657849	0.939533593129263	-0.0899833485964161	0.80166315440924	1	protein_coding	FSCN1	767.971878222868	714.205430899878
ENSG00000075624	222119.927912663	202918.230072971	241321.625752355	1.18925552260915	0.25005872483565	0.48522907615633	1	protein_coding	ACTB	1796.11521686075	2135.85299847936
ENSG00000075643	15.2281479903714	11.7790189384726	18.6772770422701	1.58563944415323	0.665064756370933	0.74425451441255	1	protein_coding	MOCOS	0.0296196550167952	0.0466045687148861
ENSG00000075651	10786.9061081691	8686.49105717181	12887.3211591664	1.48360495329426	0.569106989670422	0.117872012100694	1	protein_coding	PLD1	41.5895528728137	60.369630021115
ENSG00000075673	13.8397664659884	19.2747582629552	8.40477466902156	0.436050847142139	-1.19743171987913	0.556580791112559	1	protein_coding	ATP12A	0.0862252129626892	0.0366580197437611
ENSG00000075702	7441.42294432974	8052.56567430129	6830.28021435819	0.848211674467448	-0.237503755102763	0.515607147642431	1	protein_coding	WDR62	28.3546735412301	23.2300497244964
ENSG00000075711	11887.7185884003	11457.7729674234	12317.6642093772	1.07504872407567	0.104402048083904	0.77349616793205	1	protein_coding	DLG1	68.5274126338231	74.8520357800997
ENSG00000075785	24030.0344279226	23954.2412412393	24105.827614606	1.00632816426286	0.00910084565191474	0.980005623134037	1	protein_coding	RAB7A	175.038056304125	175.128646621198
ENSG00000075790	3184.88945448279	3189.97249251909	3179.80641644649	0.99681311481637	-0.00460504522922809	0.991108693749065	1	protein_coding	BCAP29	42.8931858625274	50.6489926462814
ENSG00000075826	2243.55147887341	2583.88842713949	1903.21453060733	0.736569934915607	-0.441105583929069	0.248133380292513	1	protein_coding	SEC31B	12.4497901985212	9.09630518570217
ENSG00000075856	6285.94300310919	6346.74956802975	6225.13643818864	0.980838517647882	-0.0279124599364952	0.939691173388776	1	protein_coding	SART3	31.5400010710779	30.2983381227205
ENSG00000075884	12.3580784083389	10.7081990349751	14.0079577817026	1.30815254142642	0.387530780842025	0.88993969747227	1	protein_coding	ARHGAP15	0.0646454079662638	0.101545549008477
ENSG00000075886	11.5611706076094	12.8498388419701	10.2725023732486	0.799426553093922	-0.32296260196299	0.921418852732543	1	protein_coding	TUBA3D	0.343103628268746	0.317966011625905
ENSG00000075891	40.2866949355091	38.5495165259104	42.0238733451078	1.09012711785535	0.124496375008231	0.933487734185907	1	protein_coding	PAX2	0.155957315956165	0.168391631854052
ENSG00000075914	3178.68198413294	3268.1423454744	3089.22162279148	0.945253081485056	-0.0812274475423871	0.829019542285868	1	protein_coding	EXOSC7	55.0744996687247	50.3998886502918
ENSG00000075945	2152.14694520872	2169.48112448596	2134.81276593148	0.98401997686765	-0.0232404904657915	0.95280337141845	1	protein_coding	KIFAP3	11.7596330977128	12.0165655721246
ENSG00000075975	3571.95440535523	3781.06507924971	3362.84373146074	0.889390597880964	-0.169110941448452	0.650517040601485	1	protein_coding	MKRN2	23.0372828211794	20.2774870705687
ENSG00000076003	5597.7786506348	6362.81186658221	4832.7454346874	0.759529833039572	-0.396821462440496	0.280796295180796	1	protein_coding	MCM6	27.0029734872638	20.4450923884953
ENSG00000076043	2156.05699868964	2113.79848950409	2198.31550787519	1.03998347940486	0.056560610702915	0.883599437137608	1	protein_coding	REXO2	37.3626839899306	39.492202864177
ENSG00000076053	1799.29096969712	1894.2804092871	1704.30153010715	0.899709209761903	-0.152469303914848	0.694487346556929	1	protein_coding	RBM7	16.1350722024848	14.0704969835893
ENSG00000076067	2177.26315296466	1868.58073160316	2485.94557432616	1.33039238406003	0.411851814935746	0.281811632293711	1	protein_coding	RBMS2	10.503736319344	13.6048523082102
ENSG00000076108	22321.7090825495	21846.8676711562	22796.5504939428	1.04346997643238	0.0613890906987566	0.864845069626926	1	protein_coding	BAZ2A	59.8226651238926	65.5633889340384
ENSG00000076201	6427.63441901877	6474.17713654595	6381.09170149159	0.985622043837987	-0.0208935720322007	0.95492027250257	1	protein_coding	PTPN23	20.5326813434682	19.8165057254683
ENSG00000076242	2516.69945034041	2780.91928938304	2252.47961129778	0.809976621722633	-0.304047826657454	0.422765500551752	1	protein_coding	MLH1	18.8072676492682	15.0768671214519
ENSG00000076248	3945.71619749259	4113.01924933394	3778.41314565125	0.918647085413744	-0.122417363851914	0.742150148535826	1	protein_coding	UNG	32.2626539262436	29.7597207263048
ENSG00000076258	198.955851498846	146.702326779159	251.209376218533	1.71237485958008	0.775998559716966	0.177879890451564	1	protein_coding	FMO4	1.29316771819013	2.87761558786919
ENSG00000076321	1046.41488294379	898.417899034412	1194.41186685318	1.32946134325339	0.410841828562682	0.313330120289919	1	protein_coding	KLHL20	6.8186232777382	9.81315755410086
ENSG00000076344	7.42726129879058	13.9206587454676	0.933863852113507	0.0670847457141752	-3.89787143802022	0.262089934504162	1	protein_coding	RGS11	0.343591411006375	0.0233682722703638
ENSG00000076351	541.340297316871	382.282705548612	700.39788908513	1.83214641656361	0.873534801475012	0.0525335724220856	1	protein_coding	SLC46A1	1.53555248444869	2.44185641421001
ENSG00000076382	8299.73635103704	9477.82696585647	7121.6457362176	0.751400691516428	-0.412345651190268	0.258429248696521	1	protein_coding	SPAG5	59.5717485629586	45.2662412057588
ENSG00000076513	3788.83828681214	4361.44946694536	3216.22710667892	0.73742161431747	-0.439438391485702	0.238151769075961	1	protein_coding	ANKRD13A	24.3245185823465	19.092065174987
ENSG00000076554	16447.3013348144	17977.9953598197	14916.607309809	0.829714715754528	-0.269312720976463	0.456102589412549	1	protein_coding	TPD52	191.450099487697	186.517484569454
ENSG00000076555	1180.37229314859	1350.30389831036	1010.44068798681	0.748306132605542	-0.418299496380536	0.298123599846996	1	protein_coding	ACACB	4.92108793684419	4.51598804822406
ENSG00000076604	7305.28062545838	6281.4295539164	8329.13169700037	1.3259930124994	0.407073172992713	0.26574738627661	1	protein_coding	TRAF4	74.2034141276488	103.775043385191
ENSG00000076641	170.603952563737	104.940350542756	236.267554584717	2.25144621075431	1.17085201069997	0.0545010281531928	1	protein_coding	PAG1	0.639470691356287	0.449834863368311
ENSG00000076650	1187.12758770397	1280.70060458302	1093.55457082492	0.85387214381847	-0.227908033576021	0.571001976310441	1	protein_coding	GPATCH1	7.92038215658907	6.61941458456839
ENSG00000076662	487.904224409601	459.381738600432	516.426710218769	1.124177708483	0.16887011285603	0.714847490383631	1	protein_coding	ICAM3	3.69342469066629	4.12080030685631
ENSG00000076685	4568.75956317396	4005.93725898419	5131.58186736372	1.28099406845552	0.357263795406636	0.334298532867873	1	protein_coding	NT5C2	38.2183534428591	43.6822814250659
ENSG00000076706	2087.21257148222	2110.5860297936	2063.83911317085	0.977851214798708	-0.0323131266438235	0.934049236220486	1	protein_coding	MCAM	12.9505196450393	13.3911610354405
ENSG00000076716	4345.83280934539	4207.25140084172	4484.41421784906	1.06587740797992	0.0920415158925982	0.804186988185245	1	protein_coding	GPC4	19.7510930062421	21.4676897877215
ENSG00000076770	1620.52010958494	1530.20164209794	1710.83857707194	1.11804779841063	0.160981867121996	0.680901283863409	1	protein_coding	MBNL3	4.35012942951796	5.98443886902194
ENSG00000076826	8913.14353536609	9110.53573895683	8715.75133177536	0.956667267601689	-0.0639108575842659	0.860823531472887	1	protein_coding	CAMSAP3	42.6580577433471	40.3014867032588
ENSG00000076864	4989.09962555512	4912.92171724658	5065.27753386366	1.03101124450696	0.044060067241387	0.905433070041922	1	protein_coding	RAP1GAP	26.6001063546816	27.1722702734715
ENSG00000076924	6164.0993974354	6201.11806115409	6127.08073371672	0.988060648627033	-0.0173284955996361	0.962739007061109	1	protein_coding	XAB2	37.9164361030517	37.2329804552633
ENSG00000076928	7121.14526647472	6746.16539203432	7496.12514091512	1.11116830159046	0.152077349112892	0.677582406102555	1	protein_coding	ARHGEF1	50.6534085760891	60.5151297705211
ENSG00000076944	8843.30878127493	9194.05969142963	8492.55787112023	0.923700536666809	-0.114502888582416	0.753249679881471	1	protein_coding	STXBP2	114.605484854109	119.85606481561
ENSG00000076984	4128.46157791298	3977.02512158976	4279.8980342362	1.07615564483168	0.10588675055976	0.775769129042483	1	protein_coding	MAP2K7	29.3522566612549	26.956392304031
ENSG00000077009	2.14163980699502	4.28327961399005	0	0	-Inf	0.661335952424686	1	protein_coding	NMRK2	0.206643832187064	0
ENSG00000077044	2366.59685300505	2689.89959758575	2043.29410842435	0.759617240085191	-0.396655445978202	0.297415353541808	1	protein_coding	DGKD	9.58644462659982	7.50991296550949
ENSG00000077063	2.33465963028377	0	4.66931926056753	Inf	Inf	0.6457587499436	1	protein_coding	CTTNBP2	0	0.166073085890551
ENSG00000077080	8.15569107382808	10.7081990349751	5.60318311268104	0.523261016570567	-0.934397314045338	0.762605552942659	1	protein_coding	ACTL6B	0.208890616761685	0.0939647753597027
ENSG00000077092	1012.55071187092	1354.58717792435	670.514245817498	0.4949952699574	-1.01451335563775	0.0137203466128004	1	protein_coding	RARB	11.5674110666349	5.50325259796227
ENSG00000077097	23967.9901611691	24875.1463582472	23060.8339640909	0.927063247466895	-0.109260327024496	0.761627090347971	1	protein_coding	TOP2B	89.0508487489523	82.1445147947024
ENSG00000077147	13088.565411971	13208.5635096418	12968.5673143003	0.981830257683483	-0.0264544670535698	0.941918825023508	1	protein_coding	TM9SF3	55.9662601574575	59.6800850159966
ENSG00000077150	6262.06540731274	6710.8283352189	5813.30247940658	0.866257068281415	-0.20713287582459	0.572154833683889	1	protein_coding	NFKB2	50.0282781555277	43.9896914571594
ENSG00000077152	2573.80090359154	3023.99540747697	2123.60639970611	0.702251860057524	-0.509939554258064	0.178686025985011	1	protein_coding	UBE2T	61.5383764838317	43.606273975925
ENSG00000077157	1123.38897493829	1138.28155741785	1108.49639245873	0.973833218358832	-0.0382533817683295	0.926735792442991	1	protein_coding	PPP1R12B	2.20916389263288	3.25114185408069
ENSG00000077232	6870.75682804504	6919.63821640092	6821.87543968917	0.985871692470853	-0.0205281974536346	0.95562111985375	1	protein_coding	DNAJC10	25.4758123705549	26.8819303550262
ENSG00000077235	6655.79873436288	5931.27144547272	7380.32602325304	1.24430758077787	0.315343149788153	0.389308825557862	1	protein_coding	GTF3C1	17.6499207572172	22.0266483463404
ENSG00000077238	1217.38565488384	1104.01532050593	1330.75598926175	1.20537819045111	0.269485866692227	0.501669316111894	1	protein_coding	IL4R	5.78221909274829	7.5019305122675
ENSG00000077254	5032.51068264544	5146.36045620904	4918.66090908184	0.955755227589532	-0.065286908855041	0.859828852600431	1	protein_coding	USP33	26.6981019223677	25.2699495451096
ENSG00000077264	22.3690829326067	13.9206587454676	30.8175071197457	2.21379660856778	1.14652268133823	0.453756755594952	1	protein_coding	PAK3	0.0239061232430767	0.0692197779858061
ENSG00000077274	103.073022098253	129.569208323199	76.5768358733076	0.591011065548023	-0.758742952535642	0.296715811008626	1	protein_coding	CAPN6	0.574504499187735	0.337057726200729
ENSG00000077279	5.68407539216031	8.56655922798009	2.80159155634052	0.327038135356604	-1.61246921915798	0.678024811717856	1	protein_coding	DCX	0.0144981322363571	0.00470414614937568
ENSG00000077327	0.933863852113507	0	1.86772770422701	Inf	Inf	0.918679870103848	1	protein_coding	SPAG6	0	0.0277741121320337
ENSG00000077348	1213.33144007533	1354.58717792435	1072.07570222631	0.791440905168657	-0.337446462785116	0.399966204164131	1	protein_coding	EXOSC5	22.3110169836668	18.0422334354483
ENSG00000077380	8355.19670862874	7964.75844221449	8745.63497504299	1.0980414583184	0.134932526639289	0.711370223679885	1	protein_coding	DYNC1I2	53.3013064390854	57.4252125518153
ENSG00000077420	0.933863852113507	0	1.86772770422701	Inf	Inf	0.918679870103848	1	protein_coding	APBB1IP	0	0.010745035492053
ENSG00000077454	4625.42172642585	4950.400413869	4300.4430389827	0.868706100406468	-0.203059926136375	0.582879197409652	1	protein_coding	LRCH4	36.0197729296078	33.0479273802816
ENSG00000077458	3487.85540461096	4072.32809300104	2903.38271622089	0.712954027749098	-0.488119042168659	0.191671446089917	1	protein_coding	FAM76B	49.4033465435487	36.409215734805
ENSG00000077463	2060.28068859555	1959.60042340045	2160.96095379065	1.10275591288187	0.141113496056954	0.713759156903124	1	protein_coding	SIRT6	26.0841819513071	30.6200201154573
ENSG00000077498	1.53775182955426	2.14163980699502	0.933863852113507	0.436050847142139	-1.19743171987913	0.980278224467878	1	protein_coding	TYR	0.0253140641022228	0.0109742190605514
ENSG00000077514	3564.9508257241	3700.7535864874	3429.1480649608	0.926608050177045	-0.109968878628792	0.768555949390168	1	protein_coding	POLD3	20.0802343000919	16.6087433613606
ENSG00000077522	110.712124230875	110.294450060244	111.129798401507	1.00757380213426	0.0108855162455934	1	1	protein_coding	ACTN2	1.00077987089796	1.09593481584268
ENSG00000077549	13307.5248693688	14558.8674079522	12056.1823307854	0.828098916829217	-0.27212498622625	0.452392637476102	1	protein_coding	CAPZB	170.535338012474	137.543040626559
ENSG00000077616	68.2962037421586	74.9573932448258	61.6350142394914	0.822267311753748	-0.282320617465645	0.754848299187496	1	protein_coding	NAALAD2	0.357612516860697	0.273410733085977
ENSG00000077684	1780.34538878939	2014.21223847882	1546.47853909997	0.767783309800513	-0.381228895903001	0.325532295495815	1	protein_coding	JADE1	8.13638393810625	6.66109161963512
ENSG00000077713	1623.66409126974	1535.55574161543	1711.77244092406	1.11475760503702	0.156730041958849	0.688876381120584	1	protein_coding	SLC25A43	9.49190086414468	10.584866836752
ENSG00000077721	3435.77967204154	3520.85584269982	3350.70350138326	0.951673016755471	-0.0714621286415531	0.848872318824587	1	protein_coding	UBE2A	37.868500730369	39.6745560847986
ENSG00000077782	5579.23433704668	7168.06843401234	3990.40024008101	0.556691147247792	-0.845050953884549	0.0223234808367192	1	protein_coding	FGFR1	52.3847896939885	28.4892317305841
ENSG00000077800	3.94088948553003	3.21245971049253	4.66931926056753	1.45350282380713	0.539533874287075	0.9671863146601	1	protein_coding	FKBP6	0.0274695720138847	0.0427093539654239
ENSG00000077809	38333.5748083891	42288.8196289237	34378.3299878545	0.81294134689778	-0.298776828186338	0.405951556115923	1	protein_coding	GTF2I	252.179159328999	188.854592025305
ENSG00000077935	128.816349300311	167.047904945612	90.5847936550102	0.542268361189583	-0.882921096554252	0.185913655438574	1	protein_coding	SMC1B	0.684263597272498	0.363947564458367
ENSG00000077942	9128.03552797974	8367.38672592955	9888.68433002992	1.18181275157105	0.241001470558057	0.507949038980883	1	protein_coding	FBLN1	56.9430618453481	66.9828310913182
ENSG00000077943	7.60786686829206	2.14163980699502	13.0740939295891	6.10471185998995	2.60992320217847	0.410679713384063	1	protein_coding	ITGA8	0.00489862795289289	0.02967313390844
ENSG00000077984	1.60622985524627	3.21245971049253	0	0	-Inf	0.766497465568627	1	protein_coding	CST7	0.0639884758530985	0
ENSG00000078018	2026.8790389906	2050.62011519773	2003.13796278347	0.976844978715288	-0.0337984643045431	0.931130370305521	1	protein_coding	MAP2	8.09998335157818	9.34192086202852
ENSG00000078043	1735.00453272591	1743.29480289395	1726.71426255787	0.990488963594367	-0.0137871947411827	0.973270756336003	1	protein_coding	PIAS2	10.3088144217272	10.14047145051
ENSG00000078053	3059.13659384752	2939.40063510067	3178.87255259438	1.08146964201956	0.11299316791427	0.764031268452446	1	protein_coding	AMPH	16.9366678282231	18.9326545663389
ENSG00000078061	2642.86677246734	2315.11263136162	2970.62091357307	1.28314314963843	0.359682128925732	0.341857626990258	1	protein_coding	ARAF	17.87475386731	21.9134596639979
ENSG00000078070	18530.5906400424	20297.3912707953	16763.7900092896	0.825908600057878	-0.275945961595301	0.444628914182659	1	protein_coding	MCCC1	138.307991037227	116.412168122295
ENSG00000078081	8626.74324135718	7194.83893159978	10058.6475511146	1.39803651572198	0.483402043376445	0.185218044150994	1	protein_coding	LAMP3	38.0336700485837	54.7336939714027
ENSG00000078114	13121.3087254667	14049.1571338873	12193.4603170461	0.867914010843736	-0.204375981105374	0.572495268452465	1	protein_coding	NEBL	47.3215993610814	43.8201391808146
ENSG00000078124	2394.23433345781	2421.12380180787	2367.34486510774	0.977787613892368	-0.0324069647399578	0.933135673753466	1	protein_coding	ACER3	12.6963009799389	15.4084616854017
ENSG00000078140	5536.76313270433	5729.95730361518	5343.56896179349	0.932566977143457	-0.100720751157311	0.784406764884388	1	protein_coding	UBE2K	54.7336790720086	69.230272398417
ENSG00000078142	2417.49363072441	2448.96511929881	2386.02214215001	0.974298132442645	-0.0375647944658206	0.922276358317762	1	protein_coding	PIK3C3	30.922693579303	27.950030135552
ENSG00000078177	2707.33181870944	2855.87668262786	2558.78695479101	0.895972494315306	-0.158473651582169	0.67517149629348	1	protein_coding	N4BP2	5.41113088438525	5.57819698247928
ENSG00000078237	1565.67042738599	1680.1164285876	1451.22442618439	0.863764201987105	-0.211290568439519	0.589884544026414	1	protein_coding	C12orf5	21.2787112603158	18.2763995844922
ENSG00000078246	3539.79296474866	3614.0171743041	3465.56875519322	0.958924262959691	-0.0605112210071612	0.871767283211608	1	protein_coding	TULP3	20.3546816240303	20.2850435800503
ENSG00000078269	4068.88531490238	4374.29930578733	3763.47132401743	0.860359811007501	-0.216987959496847	0.558977685828855	1	protein_coding	SYNJ2	12.9507197257863	15.9646080221367
ENSG00000078304	13801.0186462569	14003.111878037	13598.9254144769	0.971135954130738	-0.0422548150819951	0.907170587692736	1	protein_coding	PPP2R5C	99.8371608450197	103.655925325682
ENSG00000078319	580.138498178251	528.985032327771	631.291964028731	1.19340231849428	0.255080484818375	0.566213665293675	1	pseudogene	PMS2P1	12.6249060141758	16.2869759779914
ENSG00000078328	28.4764407327063	36.4078767189154	20.5450047464971	0.564301096301592	-0.825462942492174	0.538416825454506	1	protein_coding	RBFOX1	0.2781194440645	0.163361192804553
ENSG00000078369	28928.4163521721	31807.6344134901	26049.1982908542	0.818960566266013	-0.288134108493752	0.423447209296951	1	protein_coding	GNB1	181.73786732398	156.990958905667
ENSG00000078399	4624.90112628623	4474.9563767161	4774.84587585636	1.0670150664933	0.0935805474854027	0.800550902086306	1	protein_coding	HOXA9	58.9007830554122	60.2623121876589
ENSG00000078401	6508.73483438733	8238.88833750985	4778.58133126481	0.580003167358026	-0.785867316165705	0.0327973716328839	1	protein_coding	EDN1	66.6644365447754	38.4119371710828
ENSG00000078403	6659.51457024134	6120.80656839177	7198.22257209091	1.1760251678697	0.233918935320773	0.523008900350525	1	protein_coding	MLLT10	33.8576172583481	41.8162747970176
ENSG00000078487	506.145006270696	598.588326055109	413.701686486284	0.69112889189255	-0.532973304167303	0.24082774520595	1	protein_coding	ZCWPW1	5.08758977925533	4.34897926288552
ENSG00000078549	28.258592401843	25.6996776839403	30.8175071197457	1.19913982964088	0.261999898758166	0.866934321211369	1	protein_coding	ADCYAP1R1	0.149177490852706	0.204350630439217
ENSG00000078618	21202.3887701745	22561.1045467891	19843.6729935599	0.879552370869364	-0.185158612762502	0.607529728123863	1	protein_coding	NRD1	118.066343937233	103.317204511454
ENSG00000078668	9975.62953777862	10771.3774092815	9179.88166627577	0.852247704027682	-0.230655287166129	0.525680150235522	1	protein_coding	VDAC3	157.723594370608	128.679419345869
ENSG00000078674	9605.44620760743	9458.55220759352	9752.34020762135	1.03106056757735	0.0441290834110955	0.90368437699489	1	protein_coding	PCM1	41.788046808284	41.230726998182
ENSG00000078687	1171.76328218166	1106.15696031293	1237.3696040504	1.11862027582446	0.161720385593733	0.688757989086166	1	protein_coding	TNRC6C	2.74479621187793	3.55225474696617
ENSG00000078699	7651.95838818701	8263.51719529029	7040.39958108373	0.851985832993284	-0.231098653685382	0.526764993771384	1	protein_coding	CBFA2T2	23.606437238069	20.8909126319504
ENSG00000078747	3837.9001691305	3777.85261953922	3897.94771872178	1.03178924941683	0.045148319723183	0.90407908986622	1	protein_coding	ITCH	14.3727039231197	15.1266955674262
ENSG00000078795	29.8896507646638	43.903616043398	15.8756854859296	0.361603141532506	-1.46752088324688	0.258021660355064	1	protein_coding	PKD2L2	0.848338235708696	0.242315318072198
ENSG00000078804	483.533645759376	478.656496863388	488.410794655364	1.02037849241762	0.0291043951844922	0.954263941543761	1	protein_coding	TP53INP2	2.109918708686	1.97708573353263
ENSG00000078808	9025.91439222469	8369.52836573655	9682.30041871284	1.15685137747433	0.210203531037108	0.563708341756633	1	protein_coding	SDF4	85.9276793028574	98.7434394493204
ENSG00000078814	127.148048176128	126.356748612706	127.93934773955	1.0125248484487	0.017957313719554	0.992137747124472	1	protein_coding	MYH7B	0.400341452769008	0.386349931484384
ENSG00000078900	3604.26559692551	2628.86286308639	4579.66833076464	1.74207197913242	0.800804234609594	0.0326328241226268	1	protein_coding	TP73	10.8046742015691	19.6671470100991
ENSG00000078902	1781.05779237196	1477.73146682657	2084.38411791735	1.4105296968424	0.496237040284524	0.200985708333453	1	protein_coding	TOLLIP	12.1468250717938	17.0340963085478
ENSG00000078967	634.233325055694	688.5371979489	579.929452162488	0.842263067108144	-0.247657188986598	0.571510412800103	1	protein_coding	UBE2D4	6.77184092163378	5.69546131817031
ENSG00000079101	11.9720387617614	19.2747582629552	4.66931926056753	0.242250470634522	-2.04542862643408	0.360181545866704	1	protein_coding	CLUL1	0.625956346051757	0.0539661054261683
ENSG00000079102	2.00468375561102	2.14163980699502	1.86772770422701	0.872101694284278	-0.197431719879132	1	1	protein_coding	RUNX1T1	0.0105905914119898	0.00916955334849425
ENSG00000079112	11.4926925819174	11.7790189384726	11.2063662253621	0.95138366649194	-0.0719008377952727	1	1	protein_coding	CDH17	0.087545933286188	0.313371466445885
ENSG00000079134	2092.36043840319	2278.7047546427	1906.01612216367	0.836447160730362	-0.257653688347602	0.501694535742317	1	protein_coding	THOC1	26.7060210215243	23.9343130520501
ENSG00000079150	112.225047552855	97.4446112182735	127.005483887437	1.3033607738754	0.382236481172512	0.591733861484658	1	protein_coding	FKBP7	1.15544655070565	1.43113580166075
ENSG00000079156	750.672375677399	954.100534016283	547.244217338515	0.57357081128012	-0.801956486978805	0.0600124386352726	1	protein_coding	OSBPL6	4.23273169252256	2.5764510566943
ENSG00000079215	2239.40715160943	2175.90604390694	2302.90825931191	1.05836750890996	0.0818406777515418	0.831174416650225	1	protein_coding	SLC1A3	11.4343395957986	13.1781533182398
ENSG00000079246	17496.6467429691	17987.6327389512	17005.660746987	0.945408492256025	-0.0809902709347956	0.822545488550395	1	protein_coding	XRCC5	97.5118669948641	82.8789354178843
ENSG00000079257	1.53775182955426	2.14163980699502	0.933863852113507	0.436050847142139	-1.19743171987913	0.980278224467878	1	protein_coding	LXN	0.0450303938198743	0.0148236510417938
ENSG00000079263	14.5121324691211	22.4872179734477	6.53704696479455	0.290700564761426	-1.78239422060029	0.365143412438123	1	protein_coding	SP140	0.300584665270584	0.153534782725034
ENSG00000079277	3511.88356849176	3476.95222665642	3546.8149103271	1.02009308127246	0.0287008009842778	0.939520476447192	1	protein_coding	MKNK1	31.2392376203319	39.0887082321254
ENSG00000079308	871.677819590686	633.925382870527	1109.43025631085	1.75009596758399	0.807434035292685	0.0534388559592295	1	protein_coding	TNS1	1.97403308772511	3.63894799849713
ENSG00000079313	4120.27864417206	3184.6183930016	5055.93889534253	1.5876121630313	0.666858520283414	0.0732608721109903	1	protein_coding	REXO1	18.3583299356876	23.5074099686509
ENSG00000079332	4895.60751955672	4889.36367936964	4901.8513597438	1.00255405021861	0.00368001810694414	0.992714485093117	1	protein_coding	SAR1A	35.2635943316792	51.8472962357271
ENSG00000079335	1500.17661371962	1444.53604981814	1555.8171776211	1.07703589523915	0.107066332538149	0.786469206708588	1	protein_coding	CDC14A	5.99632306385783	7.23328768458263
ENSG00000079385	61.983411864983	49.2577155608855	74.7091081690805	1.51669859875527	0.600934418951218	0.510274748739541	1	protein_coding	CEACAM1	0.634474220317503	0.763079666049209
ENSG00000079387	4628.49361814627	4428.91112086571	4828.07611542683	1.09012711785535	0.124496375008231	0.736585047075714	1	protein_coding	SENP1	18.1567607544152	21.7560803555483
ENSG00000079393	36.5948890451726	24.6288577804428	48.5609203099024	1.97170817838185	0.979446042204948	0.403227779784302	1	protein_coding	DUSP13	0.42355882268313	0.621524222591747
ENSG00000079432	20575.4273286154	21832.9470124108	19317.90764482	0.884805318944753	-0.176568036629216	0.624364520868859	1	protein_coding	CIC	81.2748703154633	67.3165733172529
ENSG00000079435	476.211705987915	568.605368757179	383.818043218651	0.675016565632464	-0.567005187001602	0.217574226247901	1	protein_coding	LIPE	6.22986350407889	4.02921319612365
ENSG00000079462	5136.20040623465	5205.2555509014	5067.14526156789	0.97346714527597	-0.0387958063858471	0.916600196421833	1	protein_coding	PAFAH1B3	95.8039092764706	99.4158937629285
ENSG00000079482	1854.45821351696	1734.72824366597	1974.18818336795	1.13803887760306	0.186549843731564	0.62988179118867	1	protein_coding	OPHN1	3.7945933207985	4.19915903327512
ENSG00000079616	14173.0040209247	14752.6858104852	13593.3222313642	0.921413389126947	-0.118079532883264	0.744162323507454	1	protein_coding	KIF22	127.687741046997	111.673758862115
ENSG00000079691	4723.25836618656	3932.05068564286	5514.46604673026	1.40244022460476	0.48793928099158	0.187218381688911	1	protein_coding	LRRC16A	12.1408762855507	16.5187744404328
ENSG00000079739	1739.05635197608	1974.59190204941	1503.52080190275	0.761433691864256	-0.39320968730649	0.311415695122918	1	protein_coding	PGM1	12.9389602065207	9.84298809344541
ENSG00000079785	10217.9631962037	10325.9163294265	10110.0100629808	0.979090837117245	-0.0304853799213494	0.933331757223312	1	protein_coding	DDX1	63.8886816562704	62.4180368059806
ENSG00000079805	25137.9493839543	25697.5360441333	24578.3627237754	0.956448224513206	-0.0642412217260843	0.858424674762408	1	protein_coding	DNM2	169.083359310389	156.948215340839
ENSG00000079819	6644.56675971166	7325.47895982648	5963.65455959685	0.814097561716036	-0.296726396993264	0.417829891519516	1	protein_coding	EPB41L2	32.4406099227725	27.0214837016823
ENSG00000079841	2.54009370735977	3.21245971049253	1.86772770422701	0.581401129522852	-0.782394220600288	0.970679544807407	1	protein_coding	RIMS1	0.00743948211406691	0.0132768414167605
ENSG00000079931	310.302300452044	398.345004101074	222.259596803015	0.557957535590479	-0.841772767679219	0.0971521850507039	1	protein_coding	MOXD1	2.08806130424898	1.15096134805587
ENSG00000079950	3187.6582137359	3532.63486163829	2842.68156583351	0.80469159060362	-0.313492138940517	0.403063883976747	1	protein_coding	STX7	25.9561109503278	20.7617138206991
ENSG00000079974	1454.85218310834	1626.57543341272	1283.12893280396	0.788853013789729	-0.342171585563115	0.385258514363547	1	protein_coding	RABL2B	16.0103415176816	12.444816138501
ENSG00000079999	6421.31001140726	6280.3587340129	6562.26128880161	1.04488637778953	0.0633460704288381	0.863104020540189	1	protein_coding	KEAP1	45.0312339329723	49.59415540929
ENSG00000080007	2.14163980699502	4.28327961399005	0	0	-Inf	0.661335952424686	1	protein_coding	DDX43	0.0614010590043991	0
ENSG00000080031	1137.76415135603	1158.62713558431	1116.90116712775	0.96398671567837	-0.052914829507842	0.897662235787563	1	protein_coding	PTPRH	6.28187570243292	6.07556131104933
ENSG00000080166	90.5343381204129	130.640028226696	50.4286480141294	0.386012225338943	-1.37328155527855	0.0750619066597836	1	protein_coding	DCT	0.596582934835233	0.18182227982297
ENSG00000080189	1556.24568760779	1467.02326779159	1645.468107424	1.12163736155394	0.165606311193393	0.673268388761781	1	protein_coding	SLC35C2	15.0037313946465	16.2104848559426
ENSG00000080200	2065.71288557445	2541.05563099959	1590.3701401493	0.62586986319685	-0.676065385394537	0.0788627780365829	1	protein_coding	CRYBG3	9.51405627853113	5.92660943046473
ENSG00000080224	4.07784553691404	5.35409951748756	2.80159155634052	0.523261016570567	-0.934397314045338	0.884024888575061	1	protein_coding	EPHA6	0.0292346926965023	0.0143952204618076
ENSG00000080293	58.7521311439475	71.7449335343333	45.7593287535618	0.637805716715368	-0.648811066221696	0.48608065428876	1	protein_coding	SCTR	2.8165451299073	1.33755747851779
ENSG00000080298	505.242377682913	577.171927985159	433.312827380667	0.750751736823571	-0.413592187504065	0.36304211727498	1	protein_coding	RFX3	1.26145327813678	1.14687682272615
ENSG00000080345	6721.63254259936	6654.07488033354	6789.19020486519	1.02030565134321	0.0290014028059843	0.937283151274784	1	protein_coding	RIF1	12.2718874503551	12.6165646581428
ENSG00000080371	2258.77242158758	2792.69830832151	1724.84653485365	0.617627235177554	-0.695191723127771	0.0692864905265088	1	protein_coding	RAB21	16.1817876538844	14.2103332856761
ENSG00000080493	10.2973308808231	14.9914786489652	5.60318311268104	0.373757868978976	-1.41982414121558	0.564987974274044	1	protein_coding	SLC4A4	0.0302267256369648	0.0112758034237691
ENSG00000080503	3889.17418418133	4046.6284153171	3731.71995304557	0.922180039788297	-0.116879655346675	0.753587582690997	1	protein_coding	SMARCA2	22.5321347672148	18.3054899907567
ENSG00000080511	1.07081990349751	2.14163980699502	0	0	-Inf	0.880201221176753	1	protein_coding	RDH8	0.124841581928811	0
ENSG00000080546	1946.54471401934	1473.44818721258	2419.6412408261	1.64216241997861	0.715596825598865	0.0641122705361903	1	protein_coding	SESN1	8.95020630080904	14.9048946151719
ENSG00000080561	2428.61229865381	2557.11792955206	2300.10666775557	0.899491822873609	-0.152817928644975	0.687951893344296	1	protein_coding	MID2	17.8433111809111	16.0707616230245
ENSG00000080572	0.933863852113507	0	1.86772770422701	Inf	Inf	0.918679870103848	1	protein_coding	PIH1D3	0	0.0188868123971021
ENSG00000080603	8113.75965269328	7139.15629661791	9088.36300876865	1.2730304017961	0.348266873282269	0.339890285254547	1	protein_coding	SRCAP	11.9914620049396	15.6520939327347
ENSG00000080608	1587.3495210841	1478.80228673006	1695.89675543813	1.14680425548172	0.197619163153732	0.613963161631758	1	protein_coding	KIAA0020	11.9923469624999	13.6024190921331
ENSG00000080618	5.4101632893923	4.28327961399005	6.53704696479455	1.52617796499749	0.609923202178473	0.917060236312475	1	protein_coding	CPB2	0.0450730738825612	0.065016761525249
ENSG00000080644	18.0982175724039	12.8498388419701	23.3465963028377	1.81687852975891	0.861461969174437	0.625159753252796	1	protein_coding	CHRNA3	0.174086561621148	0.185481517172376
ENSG00000080709	1.40079577817026	0	2.80159155634052	Inf	Inf	0.823196241954656	1	protein_coding	KCNN2	0	0.0690782544080819
ENSG00000080802	1903.87130688005	1886.78466996261	1920.95794379748	1.01811190984266	0.0258961497253886	0.947940163424727	1	protein_coding	CNOT4	10.1211184769024	9.54878818189085
ENSG00000080815	5699.23261076313	5313.40836115465	6085.05686037161	1.14522665053534	0.195633148753955	0.594621105857605	1	protein_coding	PSEN1	27.138292893225	35.7365555276101
ENSG00000080819	5134.06876652192	4441.76095970768	5826.37657333617	1.31172672869807	0.391467195401195	0.288506844305804	1	protein_coding	CPOX	29.4189797107489	39.1457828646046
ENSG00000080822	6323.71241794513	5550.0595598276	7097.36527606265	1.27879083090112	0.354780304954479	0.333421788040773	1	protein_coding	CLDND1	69.6701312897956	86.0129763511002
ENSG00000080823	735.265219156422	632.854562967029	837.675875345816	1.32364673396446	0.404518134862597	0.343219651895608	1	protein_coding	MOK	8.79238652293919	10.2205810602149
ENSG00000080839	1341.20831728622	1397.41997406425	1284.99666050819	0.919549372670626	-0.121001056634281	0.76161195598828	1	protein_coding	RBL1	4.27009180501253	3.9159028284713
ENSG00000080845	5698.28513487806	5546.84710011711	5849.72316963901	1.0546032843623	0.0767003948379927	0.835032932999167	1	protein_coding	DLGAP4	41.2215342585437	41.6836822210363
ENSG00000080854	7.34636901931131	5.35409951748756	9.33863852113507	1.74420338856856	0.802568280120869	0.822387255210334	1	protein_coding	IGSF9B	0.0112959304270702	0.0195491146220427
ENSG00000080947	391.57969085025	376.928606031124	406.230775669375	1.0777393096979	0.108008252219662	0.826123531217232	1	pseudogene	CROCCP3	4.37412140695103	5.33935995320427
ENSG00000080986	3961.11694725682	4470.67309710211	3451.56079741152	0.772044996904118	-0.373243160711851	0.315405764004782	1	protein_coding	NDC80	40.1102016721783	29.4521711335314
ENSG00000081014	1313.92123075758	1313.89602159145	1313.9464399237	1.00003837315239	5.53596944960783e-05	1	1	protein_coding	AP4E1	3.3017019929484	3.30495030919925
ENSG00000081019	3070.69576815651	3353.80793775421	2787.58359855882	0.831169718211549	-0.266785001018005	0.477451557064414	1	protein_coding	RSBN1	11.2946953744239	10.4595982242735
ENSG00000081026	2058.0513504926	2063.4699540397	2052.63274694549	0.994748066443613	-0.00759690522562177	0.98558985863931	1	protein_coding	MAGI3	5.99186313565153	6.51109472538805
ENSG00000081041	9.55648685199834	10.7081990349751	8.40477466902156	0.78489152485585	-0.349434813324181	0.929514209129948	1	protein_coding	CXCL2	0.154162427709391	0.120363017059641
ENSG00000081051	0.466931926056753	0	0.933863852113507	Inf	Inf	1	1	protein_coding	AFP	0	0.026930959060633
ENSG00000081052	10.2849166270358	7.49573932448258	13.0740939295891	1.74420338856856	0.802568280120868	0.762897817938061	1	protein_coding	COL4A4	0.0189693138408944	0.020087161323384
ENSG00000081059	33.2951302984451	46.045255850393	20.5450047464971	0.446191564517538	-1.16426485594393	0.341254968603064	1	protein_coding	TCF7	0.229724328133381	0.125356536697878
ENSG00000081087	1542.68103102375	1211.09731085569	1874.26475119181	1.54757568561321	0.630009967493665	0.10881870591178	1	protein_coding	OSTM1	8.22916047431493	14.5738896434423
ENSG00000081138	3.33700150808928	1.07081990349751	5.60318311268104	5.23261016570567	2.38753078084202	0.714200024325222	1	protein_coding	CDH7	0.00448638796767554	0.0233028294719961
ENSG00000081148	32.8157841186011	38.5495165259104	27.0820517112917	0.702526364840113	-0.509375726193872	0.69027131341678	1	protein_coding	IMPG2	0.0710907496024084	0.0495518639120569
ENSG00000081154	7061.39081205414	7921.92564607459	6200.85597803368	0.782746046235145	-0.35338377876884	0.334097595536922	1	protein_coding	PCNP	80.82138772379	68.9226233210434
ENSG00000081177	4956.60100379768	4945.04631435151	4968.15569324386	1.00467323811008	0.00672635273530542	0.986105436906012	1	protein_coding	EXD2	28.1787083514394	27.5469667338996
ENSG00000081181	1363.65228500127	1376.0035759943	1351.30099400824	0.982047588816615	-0.0261351574286474	0.949314851862596	1	protein_coding	ARG2	11.7135007985763	11.2670160870747
ENSG00000081189	14.7736303181019	19.2747582629552	10.2725023732486	0.532951035395948	-0.907925102684146	0.648205924655101	1	protein_coding	MEF2C	0.264771993237176	0.154070207047465
ENSG00000081237	3.87241145983803	2.14163980699502	5.60318311268104	2.61630508285283	1.38753078084202	0.815608779170591	1	protein_coding	PTPRC	0.0276590043388167	0.0719610308308027
ENSG00000081248	1.00234187780551	1.07081990349751	0.933863852113507	0.872101694284278	-0.197431719879132	1	1	protein_coding	CACNA1S	0.00276947308932334	0.00239670581683789
ENSG00000081277	153997.019918201	150151.437688325	157842.602148077	1.05122271606694	0.072068356574853	0.840589405650158	1	protein_coding	PKP1	456.996548234181	482.209866301727
ENSG00000081307	4635.94051757622	5501.87266417021	3770.00837098223	0.68522275979479	-0.545355023299438	0.140850935578148	1	protein_coding	UBA5	55.9671527576914	39.9383322728506
ENSG00000081320	1227.08470602453	1241.08026815362	1213.08914389545	0.977446161238375	-0.0329108554377222	0.936518895860716	1	protein_coding	STK17B	4.98032750126119	4.93658036052537
ENSG00000081377	2365.10474699223	2272.27983522172	2457.92965876275	1.08170200723667	0.113303112941345	0.766600527280874	1	protein_coding	CDC14B	8.26794032982033	9.67940304135224
ENSG00000081386	1166.34070463848	1094.37794137446	1238.30346790251	1.13151354855279	0.178253859295835	0.658806285662405	1	protein_coding	ZNF510	4.23906291284819	5.75913668649554
ENSG00000081479	30.7862718554155	21.4163980699502	40.1561456408808	1.8750186427112	0.906904939935604	0.480930839356831	1	protein_coding	LRP2	0.0663207845067753	0.174148358046542
ENSG00000081665	616.864335777776	511.85191387181	721.876757683741	1.41032345121704	0.496026076064967	0.258313959412237	1	protein_coding	ZNF506	5.14289157518072	7.52877056712444
ENSG00000081692	450.892459713245	384.424345355607	517.360574070883	1.34580595719635	0.428470412347005	0.357267851567775	1	protein_coding	JMJD4	3.29564631245484	4.99070717283641
ENSG00000081721	1269.78094537277	1244.29272786411	1295.26916288143	1.04096820135309	0.0579259990399422	0.88641323566837	1	protein_coding	DUSP12	21.3524384979562	21.1452545571497
ENSG00000081760	1218.79766713663	1352.44553811736	1085.14979615589	0.802361178747689	-0.317676290262155	0.427972878257338	1	protein_coding	AACS	7.464998011789	5.98863003937126
ENSG00000081791	2901.65038473149	2820.53962581245	2982.76114365054	1.05751435517995	0.0806772472755865	0.831019222982354	1	protein_coding	KIAA0141	29.1979080852242	34.7163969888828
ENSG00000081803	135.166783198572	134.923307840686	135.410258556458	1.00360909262873	0.00519744663588648	1	1	protein_coding	CADPS2	0.412235263434231	0.455361157641667
ENSG00000081818	10.0794825499598	4.28327961399005	15.8756854859296	3.70643220070818	1.89003112137121	0.454832340934938	1	protein_coding	PCDHB4	0.018700030142272	0.0688030243512486
ENSG00000081870	1813.50356303645	2058.11585452222	1568.89127155069	0.762294925284905	-0.39157882298676	0.311932049768149	1	protein_coding	HSPB11	43.1839852985996	32.902377632561
ENSG00000081913	2140.34950451943	2094.52373124113	2186.17527779772	1.04375770261733	0.0617868442806477	0.872866161320397	1	protein_coding	PHLPP1	6.12015141139407	6.43897964437785
ENSG00000081923	6387.51230346029	5890.58028913981	6884.44431778077	1.16872090352003	0.224930448106254	0.539486132216403	1	protein_coding	ATP8B1	16.0280355784397	18.2331707503472
ENSG00000081985	7.41484704500331	6.42491942098507	8.40477466902156	1.30815254142642	0.387530780842025	0.942413903187003	1	protein_coding	IL12RB2	0.0282514432617323	0.0974690482097823
ENSG00000082014	3219.12405687065	3360.23285717519	3078.01525656612	0.916012487049388	-0.126560829664011	0.735887742771501	1	protein_coding	SMARCD3	39.2274401108168	34.9366281876089
ENSG00000082068	3009.13843351754	2756.29043160259	3261.98643543248	1.18346978171522	0.243022869295031	0.518050750625684	1	protein_coding	WDR70	23.0422735619809	26.344166882136
ENSG00000082074	0.933863852113507	0	1.86772770422701	Inf	Inf	0.918679870103848	1	protein_coding	FYB	0	0.0116081121029788
ENSG00000082126	40.5357785307026	27.8413174909353	53.2302395704699	1.91191525285399	0.935018576144518	0.400656743410516	1	protein_coding	MPP4	0.21951570876565	0.365883274587211
ENSG00000082146	1217.3432031449	877.001500964462	1557.68490532533	1.77614850557531	0.828752211924523	0.039494773934159	1	protein_coding	STRADB	8.74083175411588	15.5023368981177
ENSG00000082153	12032.7321960058	12060.6445730925	12004.8198189191	0.995371329132948	-0.00669326293916346	0.985480675970902	1	protein_coding	BZW1	74.9710415980845	76.1187949415527
ENSG00000082196	161.507990881039	130.640028226696	192.375953535382	1.47256515592263	0.558331469741201	0.365703592106868	1	protein_coding	C1QTNF3	1.47830123386372	2.25554281861687
ENSG00000082212	3049.60974522096	3228.522009045	2870.69748139692	0.88916769758868	-0.169472556975807	0.652073016385701	1	protein_coding	ME2	21.3754215207743	18.834201659153
ENSG00000082213	3115.85160819236	3271.3548051849	2960.34841119982	0.904930399633768	-0.144121259558454	0.701221111129329	1	protein_coding	C5orf22	21.6314520976781	17.956587225638
ENSG00000082258	3514.38081120045	3333.46235958775	3695.29926281315	1.10854686934882	0.14866976862439	0.690779737141384	1	protein_coding	CCNT2	15.7044505939163	15.1612625424072
ENSG00000082269	1766.99257303918	1725.09086453449	1808.89428154386	1.04857913210965	0.0684357400175534	0.861217424190217	1	protein_coding	FAM135A	6.23762452517048	7.10396549443353
ENSG00000082293	7.62028112207932	9.6373791314776	5.60318311268104	0.581401129522852	-0.782394220600288	0.819624853310614	1	protein_coding	COL19A1	0.108060184010059	0.0624542406196113
ENSG00000082397	2.00468375561102	2.14163980699502	1.86772770422701	0.872101694284278	-0.197431719879132	1	1	protein_coding	EPB41L3	0.04878898737849	0.0760211495353352
ENSG00000082438	3450.61816844665	3015.42884824899	3885.8074886443	1.28864174357844	0.36585123452833	0.327698978142981	1	protein_coding	COBLL1	11.8743556607752	16.1595740778539
ENSG00000082458	2043.67737185403	1802.18989758631	2285.16484612175	1.2679933724977	0.342547204870309	0.372537231658808	1	protein_coding	DLG3	9.79627686772228	12.1803156921671
ENSG00000082482	162.958443674359	160.622985524627	165.293901824091	1.02907999925545	0.041355139707985	0.957148132786551	1	protein_coding	KCNK2	1.01245885342499	1.36657282935858
ENSG00000082497	758.840880264738	891.992979613427	625.688780916049	0.701450342341496	-0.511587119899545	0.228277918947428	1	protein_coding	SERTAD4	3.42954329053234	2.899098892678
ENSG00000082512	1331.6658417269	1072.96154330451	1590.3701401493	1.48222473589434	0.567764206604203	0.153461584716543	1	protein_coding	TRAF5	4.89352763008006	7.79567932534327
ENSG00000082515	1669.24882195084	1591.2383765973	1747.25926730437	1.09804997981553	0.134943722823056	0.729932959833619	1	protein_coding	MRPL22	34.1732725431832	36.0544105919667
ENSG00000082516	1934.21627383643	1762.5695611569	2105.86298651596	1.19476872455106	0.256731377841986	0.505585272013808	1	protein_coding	GEMIN5	5.23582797338641	6.09784377847735
ENSG00000082556	3.33700150808928	1.07081990349751	5.60318311268104	5.23261016570567	2.38753078084202	0.714200024325222	1	protein_coding	OPRK1	0.00333001643767912	0.0310656289327322
ENSG00000082641	24315.6025490669	24199.4589991403	24431.7460989936	1.00959885507612	0.0137821793624402	0.969631621121258	1	protein_coding	NFE2L1	100.617574041895	102.060334665601
ENSG00000082684	21.9269795141245	28.9121373944328	14.9418216338161	0.516801004020313	-0.9523192220426	0.538583625841787	1	protein_coding	SEMA5B	0.117700418793318	0.13088987430957
ENSG00000082701	12840.9645352038	12447.2105582551	13234.7185121526	1.06326782616972	0.0885050426063407	0.807095132613735	1	protein_coding	GSK3B	40.5220691736653	46.2129358539999
ENSG00000082781	9119.25153828179	9507.8099231544	8730.69315340917	0.918265428523901	-0.123016863834676	0.735413173071157	1	protein_coding	ITGB5	77.6374412365871	73.3390327239705
ENSG00000082805	4648.8063640095	4812.26464631782	4485.34808170117	0.932065962983397	-0.101496035821626	0.783907299474563	1	protein_coding	ERC1	10.1688326602498	9.46938312842452
ENSG00000082898	24350.3513448376	24881.5712776682	23819.1314120071	0.957300129730366	-0.0629567900393776	0.861257680925652	1	protein_coding	XPO1	103.5174847819	95.1578564243607
ENSG00000082996	5616.11872792503	5313.40836115465	5918.82909469541	1.11394206738689	0.155674204610671	0.672149213019292	1	protein_coding	RNF13	50.2108577409213	54.1501932470502
ENSG00000083093	1480.37245300195	1448.81932943213	1511.92557657177	1.04355701629434	0.0615094264468973	0.877321006460727	1	protein_coding	PALB2	6.35491479719076	7.0221925879828
ENSG00000083097	1035.30142399197	994.791690349188	1075.81115763476	1.08144365103928	0.112958495180528	0.783457408353921	1	protein_coding	DOPEY1	3.24916313670688	3.00102916200962
ENSG00000083099	1134.78115571074	1331.02914004741	938.533171374074	0.705118425386725	-0.504062514865325	0.211945001774794	1	protein_coding	LYRM2	10.7880491106034	8.98877431648121
ENSG00000083123	907.716880634671	1007.64152919116	807.792232078183	0.801666275829862	-0.318926310083581	0.441673653536085	1	protein_coding	BCKDHB	9.18346765615526	7.78760364537913
ENSG00000083168	5099.20626476966	5342.32049854908	4856.09203099023	0.908985530222138	-0.13767076597174	0.708937136356979	1	protein_coding	KAT6A	12.0145351004495	8.98171703931661
ENSG00000083223	3089.02624461219	2983.30425114407	3194.74823808031	1.07087577033256	0.0987911262875154	0.792991900036246	1	protein_coding	ZCCHC6	9.36927962746691	9.80716659107328
ENSG00000083290	213.729082557224	246.288577804428	181.16958731002	0.735598820396304	-0.443008928636379	0.431828733406617	1	protein_coding	ULK2	1.28236226538837	1.09228824065246
ENSG00000083307	5957.5412687044	4927.91319589555	6987.16934151326	1.41787589670469	0.503731262447605	0.1707042983247	1	protein_coding	GRHL2	16.9213156068984	23.4423682189147
ENSG00000083312	27549.5582405227	23425.2562089116	31673.8602721338	1.35212439042969	0.435227880319122	0.22724802710672	1	protein_coding	TNPO1	100.230517067645	140.191126184126
ENSG00000083444	20652.6224258162	18943.8749127745	22361.3699388579	1.18040105531836	0.23927711570116	0.507083662241758	1	protein_coding	PLOD1	117.995215911971	142.751694552917
ENSG00000083454	54.854891176535	54.6118150783731	55.0979672746969	1.00890196005436	0.0127859875112143	1	1	protein_coding	P2RX5	0.681945461933279	0.572518951939142
ENSG00000083457	1013.09412561833	998.004150059681	1028.18410117697	1.03024030623068	0.042980889030957	0.918692324638831	1	protein_coding	ITGAE	27.8133869459125	29.1010960855792
ENSG00000083520	3176.6712928803	3222.09708962401	3131.24549613659	0.971803582896372	-0.0412633434186842	0.913097239106585	1	protein_coding	DIS3	12.5402844066991	12.325236526327
ENSG00000083535	869.833722614861	889.851339806432	849.816105423291	0.955009075570028	-0.0664136515634174	0.875765255937912	1	protein_coding	PIBF1	5.64155538956386	4.33303014569189
ENSG00000083544	1568.03672154033	1578.38853775533	1557.68490532533	0.986883057032684	-0.0190489555295377	0.96290402042409	1	protein_coding	TDRD3	12.2041030294358	12.0080509665396
ENSG00000083635	744.036813201754	733.511633895795	754.561992507713	1.02869805690759	0.0408195850247741	0.92685940526114	1	protein_coding	NUFIP1	3.32681449108094	3.39735397618969
ENSG00000083642	3505.08143034047	4202.96812122773	2807.1947394532	0.6679076924888	-0.582279364629118	0.11959741806077	1	protein_coding	PDS5B	14.2519244635809	11.0009367120317
ENSG00000083720	6548.10327380231	7642.44165126174	5453.76489634288	0.713615509964997	-0.486781123258043	0.184479310341168	1	protein_coding	OXCT1	43.953881665786	31.2238211275896
ENSG00000083750	421.494569382212	355.512207961174	487.476930803251	1.37119603739877	0.455434845343828	0.334629904354964	1	protein_coding	RRAGB	4.21778024364338	7.90246448461652
ENSG00000083799	1403.68428810428	1301.04618274948	1506.32239345909	1.15777780483995	0.211358404783368	0.593448720851887	1	protein_coding	CYLD	5.18759286615525	6.53379419904244
ENSG00000083807	469.936556131825	485.081416284373	454.791695979278	0.937557450588175	-0.0930209978430246	0.843959642620332	1	protein_coding	SLC27A5	11.325517715072	11.2499128935536
ENSG00000083812	383.361928507485	328.741710373736	437.982146641235	1.33229867954178	0.413917547266066	0.390753436549425	1	protein_coding	ZNF324	1.7085843315721	2.21594611072649
ENSG00000083814	0.466931926056753	0	0.933863852113507	Inf	Inf	1	1	protein_coding	ZNF671	0	0.00511253719676301
ENSG00000083817	120.287432093417	92.090511700786	148.484352486048	1.61237406268837	0.689186480703126	0.315247897214196	1	protein_coding	ZNF416	0.580449599426175	0.92942066424679
ENSG00000083828	93.3175079259346	79.2406728588158	107.394342993053	1.35529317354989	0.438604965436294	0.56717033231412	1	protein_coding	ZNF586	0.691388468873324	1.18804480212877
ENSG00000083838	361.752510614246	290.192193847826	433.312827380667	1.49319256881146	0.578400233894569	0.236349480982657	1	protein_coding	ZNF446	2.00857331249015	3.0763283921056
ENSG00000083842	111.820186895735	134.923307840686	88.7170659507831	0.657536991722273	-0.6048560350481	0.391207970121785	1	protein_coding	ZNF8	0.996412755359802	0.650785761201315
ENSG00000083844	170.018486337115	154.198066103642	185.838906570588	1.20519609140675	0.269267899222205	0.66140842602328	1	protein_coding	ZNF264	1.20640855174672	1.37383293063485
ENSG00000083845	23575.5866819084	21141.1973547514	26009.9760090654	1.23029815069674	0.299007980936256	0.4068001186714	1	protein_coding	RPS5	560.275015536779	687.410482420014
ENSG00000083857	13517.3798690226	10129.9562870865	16904.8034509587	1.6687933266315	0.738805293761969	0.042215990492252	1	protein_coding	FAT1	24.2031508279511	38.9249308694392
ENSG00000083896	5260.3942798703	4715.89085500304	5804.89770473756	1.23092282735492	0.29974031496421	0.415886937413388	1	protein_coding	YTHDC1	32.0038920687892	38.0657252467741
ENSG00000083937	1924.45996114466	1872.86401121715	1976.05591107218	1.05509844774473	0.0773776183132417	0.842029245367434	1	protein_coding	CHMP2B	17.5966068877581	22.7280944252732
ENSG00000084070	4737.9991828026	5542.56382050312	3933.43454510209	0.709677808409076	-0.494763900845922	0.181051853226583	1	protein_coding	SMAP2	33.1590838520286	24.1184833618921
ENSG00000084072	1571.4365928368	1456.31506875662	1686.55811691699	1.15809974990986	0.211759521464025	0.58905862095163	1	protein_coding	PPIE	20.0140356403421	22.7351715068529
ENSG00000084073	2979.08500189529	3096.8111609148	2861.35884287578	0.923969429905611	-0.114082974905292	0.76202566806779	1	protein_coding	ZMPSTE24	16.2547319478409	14.7166593559548
ENSG00000084090	15442.6355959923	15987.3411592178	14897.9300327668	0.931857892090897	-0.101818133578134	0.77821867980755	1	protein_coding	STARD7	79.3286371583051	77.2173548695197
ENSG00000084092	4394.06856349848	4494.23113497906	4293.9059920179	0.955426159237339	-0.0657837170468609	0.859418030669044	1	protein_coding	NOA1	20.8674071612164	19.7924483402096
ENSG00000084093	4692.85974961779	4829.39776477378	4556.3217344618	0.943455469271174	-0.0839736700958476	0.820556776106905	1	protein_coding	REST	10.5048307041867	9.65350634198632
ENSG00000084110	7.48332507069532	7.49573932448258	7.47091081690805	0.996687650610603	-0.00478664193673575	1	1	protein_coding	HAL	0.0460918278418584	0.0298484994394188
ENSG00000084112	6008.59384208686	5908.78422749927	6108.40345667445	1.03378346906732	0.0479340378616557	0.896507970216697	1	protein_coding	SSH1	12.2739173257982	12.9428953668474
ENSG00000084207	65005.2893377861	60551.6530830738	69458.9255924984	1.14710205346837	0.197993748357386	0.581096682983329	1	protein_coding	GSTP1	1501.52589385448	1684.58183302753
ENSG00000084234	22410.9543531758	22044.9693533033	22776.9393530484	1.0332034936413	0.0471244268597467	0.896082667379992	1	protein_coding	APLP2	109.354685551481	115.288545832438
ENSG00000084444	2265.58817177183	1833.24367478774	2697.93266875592	1.47167160910472	0.557455782284337	0.144632121278536	1	protein_coding	KIAA1467	6.39511336152791	9.0714090887562
ENSG00000084453	828.800176153496	803.114927623134	854.485424683859	1.06396406702682	0.0894494279090299	0.833454247528177	1	protein_coding	SLCO1A2	7.42556729077421	7.5470234351746
ENSG00000084463	6419.66494175175	6575.90502737822	6263.42485612529	0.952481039499211	-0.0702377209089327	0.848245744620536	1	protein_coding	WBP11	39.5725265166728	38.1178484071388
ENSG00000084623	14008.124979852	13955.9958022831	14060.254157421	1.00747050634114	0.0107376045317066	0.97657703470639	1	protein_coding	EIF3I	174.027140305888	170.877379461899
ENSG00000084628	148.253291381949	142.419047165169	154.087535598729	1.08193067336019	0.113608058865494	0.86756893208909	1	protein_coding	NKAIN1	0.924630079889938	0.986772823474823
ENSG00000084652	1271.07641962361	1140.42319722485	1401.72964202237	1.22913112030113	0.297638826628356	0.455990866236126	1	protein_coding	TXLNA	3.57124792063393	4.3318440300755
ENSG00000084676	2578.65322397996	2530.34743196462	2626.95901599529	1.03818115362745	0.0540582034617214	0.887436430964391	1	protein_coding	NCOA1	7.69398815376976	7.76143806674476
ENSG00000084693	4046.61033702249	4215.8179600697	3877.40271397528	0.91972726306028	-0.120721988680292	0.74537312971443	1	protein_coding	AGBL5	28.0995931909849	25.6362398379077
ENSG00000084710	102.518791135962	157.410525814134	47.6270564577888	0.302565893935362	-1.724678722744	0.0200710734927063	1	protein_coding	EFR3B	0.673237952292487	0.201285750452003
ENSG00000084731	3702.47069030377	3887.07624969597	3517.86513091158	0.905015725170489	-0.143985234814852	0.6993723478052	1	protein_coding	KIF3C	15.7262496407326	15.5479174275823
ENSG00000084733	12534.032486424	12875.5385196541	12192.5264531939	0.946952737905484	-0.0786356718240006	0.828251532945376	1	protein_coding	RAB10	90.855195157126	101.877941241441
ENSG00000084734	3.61091361085728	5.35409951748756	1.86772770422701	0.348840677713711	-1.51935981476649	0.804176789452013	1	protein_coding	GCKR	0.130680263420719	0.0454420911419337
ENSG00000084754	14829.1355043897	16258.2585948027	13400.0124139767	0.824197274009425	-0.278938402901548	0.440638791963347	1	protein_coding	HADHA	88.2310552330558	74.5623639925908
ENSG00000084764	3014.73520987346	2792.69830832151	3236.77211142541	1.15901245106952	0.212896065049961	0.571263950506728	1	protein_coding	MAPRE3	28.8174855509664	33.2075501592585
ENSG00000084774	6733.45682669602	7591.04229589386	5875.87135749818	0.774053302360936	-0.369495179158448	0.313059797674304	1	protein_coding	CAD	20.3515679216085	16.8933924146522
ENSG00000085063	6296.11978478966	5563.98021857307	7028.25935100625	1.26317116073585	0.337050138740869	0.358151875387356	1	protein_coding	CD59	63.4822437954505	84.664221820258
ENSG00000085117	3128.512819068	2417.91134209738	3839.11429603863	1.58778125119693	0.667012165911805	0.0763142095165675	1	protein_coding	CD82	28.9901811926444	41.7328483928698
ENSG00000085185	2101.82481650109	2032.41617683828	2171.2334561639	1.06830160127026	0.0953190039825151	0.804496208762664	1	protein_coding	BCORL1	5.81104643928057	6.71250098192125
ENSG00000085224	3554.39720597188	3893.50116911695	3215.2932428268	0.825810267717483	-0.276117738503323	0.459377134096423	1	protein_coding	ATRX	9.70397761847947	8.07276497277357
ENSG00000085231	2940.05534067009	3172.83937406313	2707.27130727706	0.853264533152252	-0.228935012779017	0.542975843828016	1	protein_coding	TAF9	50.6104919138918	45.1902860756916
ENSG00000085274	2872.60769804243	2724.16583449767	3021.04956158719	1.10898151769247	0.149235321716383	0.692367258046299	1	protein_coding	MYNN	15.9022977020773	18.5842039511434
ENSG00000085276	1207.11355177032	1023.70382774362	1390.52327579701	1.35832575605574	0.44182951072222	0.270866743106964	1	protein_coding	MECOM	4.77423333652633	6.04613431071329
ENSG00000085365	7200.28422974489	7326.54977972997	7074.01867975981	0.965532057030606	-0.0506039353993559	0.890155085908686	1	protein_coding	SCAMP1	30.7471944503968	36.2301862798006
ENSG00000085377	6752.52213968349	7180.91827285431	6324.12600651267	0.880684860377741	-0.183302229777274	0.616556240238539	1	protein_coding	PREP	41.5706321132334	36.5684015140839
ENSG00000085382	2805.49765442654	3244.58430759746	2366.41100125563	0.729341812975697	-0.455332989098635	0.227601944833384	1	protein_coding	HACE1	16.3917751319104	14.0720983491519
ENSG00000085415	2758.26384289154	3038.98688612594	2477.54079965713	0.815252218088862	-0.294681633710987	0.434993287305148	1	protein_coding	SEH1L	17.8000344615686	15.8875966163815
ENSG00000085433	5498.30692271169	5668.92056911582	5327.69327630756	0.939807360387572	-0.0895630281984861	0.807883418556025	1	protein_coding	WDR47	21.284389326824	20.2745582989572
ENSG00000085449	3896.37639187306	4246.87173727113	3545.88104647498	0.834939519212659	-0.26025639848889	0.484033190417268	1	protein_coding	WDFY1	18.1867868640846	14.2974999898012
ENSG00000085465	131.823374933728	170.260364656104	93.3863852113507	0.548491631625332	-0.866458485388762	0.190433975608847	1	protein_coding	OVGP1	1.59156762875188	0.893988446537522
ENSG00000085491	3035.13044505506	2863.37242195235	3206.88846815778	1.11996904194922	0.16345885402965	0.663832706750286	1	protein_coding	SLC25A24	13.2141048038964	14.4204865262299
ENSG00000085511	4004.16437904862	3960.96282303729	4047.36593505994	1.02181366397082	0.0311321330905466	0.933905286792648	1	protein_coding	MAP3K4	14.9715286885133	14.9059585087927
ENSG00000085514	49.4447278871427	50.328535464383	48.5609203099024	0.964878470271967	-0.0515808534156769	0.981432448672761	1	protein_coding	PILRA	1.06409521759612	0.881144826546911
ENSG00000085552	10512.2544335561	9152.29771519323	11872.211151919	1.29718367139769	0.375382768760005	0.301695040379727	1	protein_coding	IGSF9	35.6796911336322	45.8900514087322
ENSG00000085563	4.47629943727879	4.28327961399005	4.66931926056753	1.09012711785535	0.124496375008231	1	1	protein_coding	ABCB1	0.0421025160798535	0.160562511549478
ENSG00000085644	1322.43172621365	1337.45405946839	1307.40939295891	0.977535926339463	-0.0327783696547603	0.936165119279388	1	protein_coding	ZNF213	6.20374384663531	6.29789923296125
ENSG00000085662	6281.9428371728	5743.87796236065	6820.00771198494	1.18735247452612	0.247748273451093	0.499314848942845	1	protein_coding	AKR1B1	70.8055985270453	85.8372181999557
ENSG00000085719	3920.95679041752	4025.21201724715	3816.7015635879	0.948198889209855	-0.0767383919014895	0.836902522080715	1	protein_coding	CPNE3	17.2284938192719	19.0275154445978
ENSG00000085721	4154.97700300936	5245.94670723431	3064.00729878442	0.584071373534745	-0.775783417643563	0.0373788235030011	1	protein_coding	RRN3	24.4359848213009	14.930980058517
ENSG00000085733	98135.3342137526	95969.021391254	100301.647036251	1.04514608549913	0.0637046093828697	0.858975966122915	1	protein_coding	CTTN	758.518757783133	861.272844476865
ENSG00000085741	773.900836939395	923.046756814855	624.754917063936	0.676839946028053	-0.563113378326769	0.183660144919781	1	protein_coding	WNT11	8.67776333190817	6.80821568290982
[truncated: 55,774 more rows]
