# Supplementary material for: Co-activation of super-enhancer-driven CCAT1 by TP63 and SOX2 promotes squamous cancer progression
Source: Nat Commun. 2018 Sep 6;9:3619. doi: 10.1038/s41467-018-06081-9 (PMC6127298; doi:10.1038/s41467-018-06081-9)
Supplement: Supplementary file 11 — Supplementary Data 9 [file 41467_2018_6081_MOESM11_ESM.xls]

Ens_id	baseMean	baseMeanA	baseMeanB	foldChange	log2FoldChange	pval	padj	Biotype	Hugo_Symbol	TE5-scramble	TE5-shCCAT1-2
ENSG00000258377	888.378434199904	25.2467858683919	1751.51008253142	69.3755669201539	6.11635575063643	8.62059581569158e-30	2.95289889070699e-25	antisense	RP11-649E7.5	0.118249415923102	7.91129234373242
ENSG00000263203	425.178825647236	850.357651294471	0	0	-Inf	2.17786630347317e-29	3.7300316179585e-25	protein_coding	CHTF8	6.52296337738	0
ENSG00000232035	504.080014898746	50.4935717367837	957.666458060709	18.9661064789177	4.24535163551937	1.36168638376595e-14	1.55477351298396e-10	lincRNA	RP11-87N24.3	22.7199199989905	423.032451813102
ENSG00000235333	150.906924622433	301.813849244866	0	0	-Inf	2.34351376527581e-13	2.00686801289394e-09	pseudogene	PVRIG2P	4.03260017955939	0
ENSG00000251349	149.444765748327	0	298.889531496654	Inf	Inf	2.84583267062116e-12	1.94962304598914e-08	protein_coding	MSANTD3-TMEFF1	0	1.63502261837611
ENSG00000197978	132.545625809057	265.091251618115	0	0	-Inf	5.34602330418186e-12	3.05204470435743e-08	protein_coding	GOLGA6L9	0.728506014374269	0
ENSG00000183054	1880.72517793402	566.905100862981	3194.54525500506	5.63506175926466	2.49443142216264	5.0892989201803e-11	2.36395281473533e-07	protein_coding	RGPD6	2.03184107701681	7.80991845142238
ENSG00000269378	130.709707651598	0	261.419415303196	Inf	Inf	5.52099682311048e-11	2.36395281473533e-07	pseudogene	ITGB1P1	0	6.2300606974478
ENSG00000254870	197.012536233088	384.439693905058	9.5853785611172	0.0249333737204682	-5.3257780835004	8.01397810826753e-11	3.05012006800662e-07	protein_coding	ATP6V1G2-DDX39B	2.21559800408748	0.0532786424766774
ENSG00000267303	417.204514117048	78.0355199568476	756.373508277248	9.69268236689537	3.27689597440157	2.70963700468216e-09	9.28159059583829e-06	protein_coding	CTD-2369P2.12	0.500425485372391	4.67830103428399
ENSG00000204152	390.808451126799	702.319679611628	79.2972226419696	0.112907590295376	-3.14678561928652	1.38045385257074e-08	4.29873329690527e-05	protein_coding	TIMM23B	15.7538341297885	1.36347205744303
ENSG00000260465	95.4180865856667	0	190.836173171333	Inf	Inf	1.96084050992623e-08	5.59721923558441e-05	antisense	RP11-63M22.2	0	1.22418306136805
ENSG00000255831	83.2185138715175	0	166.437027743035	Inf	Inf	1.63935432624871e-07	0.00043195725454864	pseudogene	AL139385.1	0	2.82866696348499
ENSG00000261093	75.1665670172576	150.333134034515	0	0	-Inf	1.96729896998584e-07	0.000481341849413535	antisense	CTD-3126B10.1	0.971004041361728	0
ENSG00000243135	73.4451952535036	146.890390507007	0	0	-Inf	2.74810674440368e-07	0.000627557656152024	protein_coding	UGT1A3	0.72097099586897	0
ENSG00000257663	165.894207026193	17.2137176375399	314.574696414846	18.2746518235444	4.19177201448609	3.59592710703905e-07	0.000769843044528222	antisense	RP11-1100L3.7	0.390587619630161	6.89449420116135
ENSG00000086289	1133.56689686044	1816.62100134838	450.512792372508	0.247994926865933	-2.01161748661481	5.99957791862053e-07	0.00120887965896722	protein_coding	EPDR1	9.11773783916554	2.05437836694703
ENSG00000256005	191.126993258686	350.012258629978	32.2417278873942	0.0921159962042334	-3.44040448361386	2.50604429718722e-06	0.00476900229754728	pseudogene	AC093734.1	2.71588978595649	0.241324234651806
ENSG00000186081	53508.7103538907	78799.8090199544	28217.611687827	0.358092386755424	-1.48159624840696	3.02338861532215e-06	0.00545069229627604	protein_coding	KRT5	421.673034375479	128.183049852263
ENSG00000146674	16570.6943762031	24474.4637370542	8666.92501535197	0.354121140649561	-1.49768512125209	3.22879031995207e-06	0.00552994918098191	protein_coding	IGFBP3	133.995751168615	45.5602754314998
ENSG00000005102	465.436863972514	775.764874865132	155.108853079896	0.199943124657278	-2.32233842210835	4.31354969805006e-06	0.00703601577890509	protein_coding	MEOX1	3.95145033008026	0.982323496780918
ENSG00000228589	60.1264655197352	0	120.25293103947	Inf	Inf	1.05168529980999e-05	0.015662794895518	pseudogene	SPCS2P4	0	2.4140127529663
ENSG00000271127	55.0838964401277	110.167792880255	0	0	-Inf	1.04639632100002e-05	0.015662794895518	sense_intronic	LL22NC03-N64E9.1	0.975169684014691	0
ENSG00000272921	730.067596743158	306.40417394821	1153.73101953811	3.76538937009753	1.9127990583271	1.51204692178867e-05	0.0215806896912287	protein_coding	RP11-500M8.7	5.10910709072607	18.5727781004799
ENSG00000236698	209.133198969907	47.0508282092757	371.215569730539	7.88967131629271	2.97996519881519	1.73601498122715e-05	0.0220242433951685	pseudogene	EIF1AXP1	1.93009502465416	14.7329377053324
ENSG00000241360	720.111641940176	1136.10536407763	304.117919802718	0.267684608680306	-1.90139390554989	1.70522677743724e-05	0.0220242433951685	protein_coding	PDXP	6.74336508654876	1.7170877626625
ENSG00000260570	57.5122713667032	0	115.024542733406	Inf	Inf	1.70511985214749e-05	0.0220242433951685	antisense	RP11-24N18.1	0	9.49887904224724
ENSG00000264558	56.2051742901872	0	112.410348580374	Inf	Inf	2.17321560390792e-05	0.0265861883200936	antisense	RP11-138C9.1	0	11.5836721948376
ENSG00000268173	50.4935717367837	100.987143473567	0	0	-Inf	2.65651507524968e-05	0.0313780232371043	protein_coding	PIK3R2	0.218544305916493	0
ENSG00000256569	49.3459905609477	98.6919811218955	0	0	-Inf	3.35792146871525e-05	0.0383407473297907	antisense	RP11-173P15.5	2.6805771858306	0
ENSG00000196689	286.866232476153	88.3637505393715	485.368714412934	5.49284872416855	2.45755455985256	4.11774299646009e-05	0.0454997318066915	protein_coding	TRPV1	0.682350000374607	1.55073257851475
ENSG00000273294	118.700620709205	16.0661364617039	221.335104956706	13.7764985056795	3.784137347922	4.44378922772687e-05	0.0475679863145488	protein_coding	RP11-1084J3.4	0.0531431200180647	0.705956186203355
ENSG00000197614	407.898289280034	663.301919633204	152.494658926865	0.22990233318063	-2.12090698746092	4.83455858639914e-05	0.0501827181268231	protein_coding	MFAP5	7.04285190402153	2.27340414653034
ENSG00000212928	50.1053879331126	0	100.210775866225	Inf	Inf	6.79832847257339e-05	0.0665342695712939	protein_coding	AL391152.1	0	0.844591017003817
ENSG00000260537	140.452481282955	254.763021035591	26.1419415303196	0.102612778825023	-3.28471768753415	6.67180068938286e-05	0.0665342695712939	protein_coding	RP11-529K1.3	3.94803350187324	0.391073411172023
ENSG00000171401	4109.29536803263	5892.82933791783	2325.76139814744	0.394676523751021	-1.34125738785616	7.37677848143581e-05	0.0691724540745712	protein_coding	KRT13	50.4752198816732	20.3240134198528
ENSG00000249839	88.7042066789988	168.694432847891	8.71398051010654	0.0516554124697392	-4.27493666674157	7.47177205803449e-05	0.0691724540745712	pseudogene	AC011330.5	0.592447600013523	0.0295097175802996
ENSG00000015568	1772.84767200958	2592.38587621351	953.309467805656	0.367734401175676	-1.44326394939309	9.08610079407886e-05	0.081904025421152	protein_coding	RGPD5	5.24107524047235	3.07500388347725
ENSG00000267059	472.00565249882	747.075345469232	196.935959528408	0.263609233958476	-1.92352718754301	0.000103939602089289	0.0912909520504235	protein_coding	UQCR11	9.69277916177162	2.46578100856461
ENSG00000261771	43.6080846817678	87.2161693635355	0	0	-Inf	0.000109274923757555	0.0912952009363732	processed_transcript	DYX1C1-CCPG1	0.408707184054514	0
ENSG00000273266	261.914720798204	83.7734258360275	440.05601576038	5.25293088313848	2.39312260196657	0.000106804865647069	0.0912952009363732	protein_coding	HOXC4	0.603439373591538	3.05751673695804
ENSG00000092068	3015.48208335407	4316.05280231917	1714.91136438897	0.397333267903368	-1.33157850249363	0.000122311427204997	0.0936320643185817	protein_coding	SLC7A8	14.4831421868692	5.95938381204225
ENSG00000108602	16421.0457587821	23013.592900215	9828.49861734917	0.427073628179863	-1.22744328065536	0.000123005864843118	0.0936320643185817	protein_coding	ALDH3A1	172.499434872828	73.1024792792019
ENSG00000131668	535.496376453153	836.586677184439	234.406075721866	0.280193412248409	-1.83550505856288	0.000117123817549713	0.0936320643185817	protein_coding	BARX1	7.31992510694857	2.02736790806176
ENSG00000148677	1083.71605527168	1612.35155204957	555.080558493787	0.344267698808108	-1.53839726964455	0.000121753872569318	0.0936320643185817	protein_coding	ANKRD1	9.60103553698661	3.1878836082819
ENSG00000184347	149.675979366178	266.238832793951	33.1131259384049	0.124373764679295	-3.00724589847655	0.000139583599171246	0.103941230565475	protein_coding	SLIT3	0.621756588274779	0.0672306153859866
ENSG00000072832	1685.36486505403	2437.46241747565	933.267312632411	0.382884800988622	-1.38501770284646	0.000187477127307242	0.136143046257349	protein_coding	CRMP1	9.65178166413725	3.5321329165388
ENSG00000101680	977.541038895932	1450.5426062567	504.539471535169	0.3478280950583	-1.52355362698043	0.000190776733238534	0.136143046257349	protein_coding	LAMA1	2.1045734134307	0.674913279183842
ENSG00000196924	80881.2494684743	111956.871933384	49805.627003565	0.444864403081931	-1.1685624325431	0.000201124356870066	0.137786274404545	protein_coding	FLNA	182.129358211296	87.7206131191706
ENSG00000258724	94.8992359219514	176.727501078743	13.0709707651598	0.0739611587634903	-3.75708836187895	0.000200259468581683	0.137786274404545	protein_coding	SOX7	1.20290325780524	0.0858130804879288
ENSG00000136274	262.50314834865	432.63810329017	92.3681934071294	0.213499903740975	-2.22769267549803	0.000255045224193088	0.171300374696275	protein_coding	NACAD	1.00983511675038	0.207876120541609
ENSG00000254721	647.953815370942	315.584823354898	980.322807386986	3.10636866806659	1.63522906089981	0.000289047909977563	0.190404752084066	antisense	RP11-805J14.5	4.33548291252528	12.6723355469656
ENSG00000259399	278.066554612977	102.134724649403	453.998384576551	4.44509334249429	2.15221371451954	0.000318420886207318	0.202906858772947	protein_coding	TGIF2-C20orf24	1.47451750629851	6.32602667069288
ENSG00000269554	38.4439693905058	76.8879387810116	0	0	-Inf	0.000319874186189617	0.202906858772947	protein_coding	AL590822.2	0.467156193884701	0
ENSG00000259075	111.443920085695	201.974286947135	20.9135532242557	0.103545622268886	-3.27166153470871	0.000332038434040386	0.206793536720353	protein_coding	POC1B-GALNT4	0.500308889117427	0.106637720128992
ENSG00000215834	810.560128225008	417.719548004302	1203.40070844571	2.88088195583636	1.52651054726679	0.00033848577727413	0.207044496691929	pseudogene	FMO9P	3.13712398832253	8.72065805463463
ENSG00000235883	41.3914074230061	0	82.7828148460122	Inf	Inf	0.000355306971959125	0.213520789780489	pseudogene	AC012379.1	0	2.45886352025411
ENSG00000050555	1213.96163974156	1756.94678020491	670.976499278204	0.381899159859555	-1.38873634871009	0.000376823693343538	0.218468340273394	protein_coding	LAMC3	4.6246799534302	1.93068605477028
ENSG00000205420	30491.7909668545	41778.8402874852	19204.7416462238	0.459676274259259	-1.12130989010276	0.000389051461338152	0.218468340273394	protein_coding	KRT6A	213.758927711594	93.8681383507926
ENSG00000243207	279.940654901671	454.442145631054	105.439164172289	0.232018894343245	-2.10768579959758	0.000372562944630218	0.218468340273394	protein_coding	PPAN-P2RY11	1.96421853764516	0.439482814852734
ENSG00000259948	40.9557083975008	0	81.9114167950015	Inf	Inf	0.000386229216737578	0.218468340273394	pseudogene	RP11-326A19.5	0	1.68487674079102
ENSG00000125841	945.015915623554	1379.39257335486	510.639257892243	0.370191392759424	-1.4336567430815	0.000473801229396425	0.260904417130068	protein_coding	NRSN2	9.22526274724196	3.08406368081549
ENSG00000203867	192.881668166166	324.765472761586	60.9978635707458	0.187821270075483	-2.41256764267948	0.000479855733029553	0.260904417130068	protein_coding	RBM20	0.725011409362566	0.248740045853276
ENSG00000105376	612.398527312273	918.064940668795	306.73211395575	0.334107207854273	-1.58161698792999	0.000521252135745814	0.274691856274417	protein_coding	ICAM5	4.49613350608685	1.70520555115811
ENSG00000264578	36.1488070388338	72.2976140776676	0	0	-Inf	0.000517488399417799	0.274691856274417	antisense	RP11-360L9.8	1.39853430492949	0
ENSG00000270299	125.119651309849	221.483166936347	28.7561356833516	0.129834407197257	-2.94525533470219	0.000533887763073325	0.277087749035056	protein_coding	RP5-850E9.3	0.937339326523424	0.11735783751426
ENSG00000100867	19605.3902526566	12493.7162613265	26717.0642439867	2.13844013143533	1.09655881755308	0.000556951815452841	0.280556286566494	protein_coding	DHRS2	81.3672680966034	159.969679133691
ENSG00000130005	495.054852174068	753.960832524248	236.148871823887	0.313211060358752	-1.67479293576102	0.000549965351898092	0.280556286566494	protein_coding	GAMT	9.16764793372892	2.70946513107831
ENSG00000071967	573.964103454576	862.981044228667	284.947162680484	0.33018936462871	-1.59863444297212	0.000570488409379001	0.283210289490845	protein_coding	CYBRD1	3.19272087148544	1.27035572422066
ENSG00000241697	469.010486802276	714.943072545824	223.077901058728	0.312021907232942	-1.68028076981657	0.000646058640350303	0.316144180950847	protein_coding	TMEFF1	3.88653493045643	1.15711976527477
ENSG00000059804	1419.49279172548	2009.41463888883	829.570944562143	0.41284209267077	-1.27633802191818	0.00076833589615615	0.360873352530793	protein_coding	SLC2A3	7.51964042115396	4.36043541390405
ENSG00000143631	555.28377283984	830.848771305259	279.71877437442	0.336666291189169	-1.57060881675347	0.00078712225422907	0.360873352530793	protein_coding	FLG	0.710523767023736	0.230611482597071
ENSG00000162511	748.965353782055	1097.08760409921	400.843103464901	0.365370187364411	-1.45256917382894	0.00077311434591079	0.360873352530793	protein_coding	LAPTM5	5.76561834344779	2.29588804826887
ENSG00000182195	450.308731849273	686.253543149924	214.363920548621	0.312368398951624	-1.67867958565143	0.000759236802118688	0.360873352530793	protein_coding	LDOC1	6.69590746448171	2.45148569069992
ENSG00000269604	2938.96556699211	1815.47342017254	4062.45771381167	2.23768504053647	1.16200698786351	0.000790141339400054	0.360873352530793	antisense	AC005523.2	5.75044475967004	12.4075816960702
ENSG00000197043	355.864286018444	553.134126752949	158.594445283939	0.286719689878715	-1.80228711282383	0.000830017677994824	0.374097704500457	protein_coding	ANXA6	2.59460747195687	1.17401371239152
ENSG00000100345	56578.5811985526	76242.9981601918	36914.1642369133	0.484164646297804	-1.04643035729559	0.000863596259250427	0.384176964472261	protein_coding	MYH9	115.126044445685	55.2571237570228
ENSG00000114251	939.958922023629	1351.8506251348	528.067218912457	0.390625420511826	-1.35614225715008	0.000935915903068775	0.411011068509203	protein_coding	WNT5A	3.54945666419964	1.31328142864783
ENSG00000247844	398.496184230514	610.513185544749	186.47918291628	0.305446610051327	-1.71100786589261	0.000961679000621987	0.416979145408931	lincRNA	CCAT1	3.35316045945322	0.987781607983018
ENSG00000146700	511.111443102963	764.289063106772	257.933823099154	0.33748202813563	-1.56711741823488	0.00106269807620539	0.4522340328502	protein_coding	SRCRB4D	4.09835364161284	1.5936928505545
ENSG00000260107	32.7060635113258	65.4121270226516	0	0	-Inf	0.00106939209029212	0.4522340328502	lincRNA	AC005606.15	2.12557682036212	0
ENSG00000169184	1326.99350657389	1867.11457308516	786.872440062621	0.421437683260335	-1.24660877498424	0.00114551985395663	0.478519964358907	protein_coding	MN1	2.78885208631642	1.10492328547078
ENSG00000110347	820.324113752422	459.032470334397	1181.61575717045	2.57414416960452	1.36409285656905	0.00125593949733931	0.518324717371816	processed_transcript	MMP12	2.9038479213667	7.20955306406492
ENSG00000104725	6686.86301968422	9024.57836677425	4349.14767259418	0.481922533755861	-1.05312683463165	0.00128963910134248	0.525896402111731	processed_transcript	NEFL	24.8197713183065	11.5331140990977
ENSG00000075618	75606.25641057	100938.945064182	50273.5677569577	0.498059175524284	-1.00561093258679	0.00133345556522339	0.532933332341437	protein_coding	FSCN1	423.637125459512	204.593056185644
ENSG00000272638	103.844005165489	22.9516235167199	184.736386814259	8.04894637103477	3.00879994288327	0.00133801210315185	0.532933332341437	antisense	GS1-114I9.1	0.434597172577988	3.37766841495768
ENSG00000134013	7492.74776317944	10076.9103050159	4908.58522134302	0.487112127900923	-1.03767419168292	0.00143611114973619	0.565431624403027	protein_coding	LOXL2	36.1022370859042	17.361184699708
ENSG00000157654	33.9845239894155	0	67.969047978831	Inf	Inf	0.00148256931163092	0.577090104552336	protein_coding	PALM2-AKAP2	0	0.155052338287066
ENSG00000154277	5759.87515899457	7758.79632982715	3760.95398816198	0.484734207251161	-1.04473419911658	0.00152171887012953	0.585673687386707	protein_coding	UCHL1	104.317321014104	51.212284740405
ENSG00000113758	3874.48625910236	5234.11774298797	2514.85477521675	0.480473481626554	-1.05747128715912	0.00173853249991453	0.633275853354859	protein_coding	DBN1	22.6206647012468	11.7093370489954
ENSG00000140937	688.312612896237	994.952879449807	381.672346342667	0.383608464507109	-1.38229354041323	0.00168435469752763	0.633275853354859	protein_coding	CDH11	4.59519902789045	2.37417006487562
ENSG00000148053	1766.42630813629	2434.01967394814	1098.83294232444	0.451447847396424	-1.1473687619949	0.00173736121516723	0.633275853354859	protein_coding	NTRK2	5.30765090701212	2.74988171912326
ENSG00000173706	1874.45124230539	2578.61490210348	1170.28758250731	0.453843488437401	-1.13973323654503	0.00171226141123169	0.633275853354859	protein_coding	HEG1	5.12830019338913	1.9910794245073
ENSG00000250264	516.499347309707	761.9939007551	271.004793864314	0.355652182511908	-1.49146107800889	0.00173986168895967	0.633275853354859	protein_coding	TAP2	3.23629950028674	1.10994176144168
ENSG00000265257	33.1131259384049	0	66.2262518768097	Inf	Inf	0.00175632644563297	0.633275853354859	processed_transcript	RP11-21J18.1	0	0.927787250054228
ENSG00000178531	654.766121204976	947.902051240531	361.630191169422	0.38150586413032	-1.39022286197772	0.00181406490019662	0.647281032201407	protein_coding	CTXN1	9.27632365882809	3.41432281342977
ENSG00000131152	29.8371105717358	59.6742211434717	0	0	-Inf	0.00196574092657035	0.680146360593341	protein_coding	RP11-178L8.4	0.822848764280994	0
ENSG00000218336	239.020582920546	378.701788025878	99.3393778152146	0.262315576414512	-1.93062461687364	0.00196135927150174	0.680146360593341	protein_coding	TENM3	1.17582169971721	0.357035910363635
ENSG00000255594	99.9227139359414	22.9516235167199	176.893804355163	7.70724581754745	2.94621540550525	0.00195659801785888	0.680146360593341	pseudogene	Z82188.1	0.442387453352181	3.29235003662555
ENSG00000151632	25815.9780444359	34223.165825781	17408.7902630909	0.508684390909752	-0.975157269416116	0.00201593362400473	0.69053790356658	protein_coding	AKR1C2	275.941953495373	133.131251157278
ENSG00000182759	354.504794732585	538.215571467081	170.794017998088	0.317333847351413	-1.65592668519273	0.00205801899488256	0.691131202457912	protein_coding	MAFA	4.28949725957941	1.58007456043601
ENSG00000243566	513.928001833209	755.108413700084	272.747589966335	0.361203219322975	-1.46911734359519	0.00205617980228326	0.691131202457912	protein_coding	UPK3B	7.65723057657654	2.70147021442596
ENSG00000242732	251.984431994369	395.915505663418	108.053358325321	0.272920248840118	-1.87344865807122	0.00213730679618649	0.710789388316235	protein_coding	RGAG4	1.02447440951091	0.282949070241702
ENSG00000183779	813.382203269392	1154.46666289101	472.297743647775	0.409104705080915	-1.28945796524422	0.00225358846584831	0.728249238765736	protein_coding	ZNF703	3.91135966851781	1.54296827349838
ENSG00000204261	3218.37273426753	2098.92597060403	4337.81949793104	2.06668532320018	1.04731873843975	0.00223941539429848	0.728249238765736	lincRNA	TAPSAR1	24.341888316133	49.3813877499393
ENSG00000246283	29.2633199838178	58.5266399676357	0	0	-Inf	0.00222119890513087	0.728249238765736	lincRNA	CTD-2036P10.3	0.3413246613056	0
ENSG00000187957	1646.83031932295	2258.43975404524	1035.22088460066	0.458378791263485	-1.12538780133104	0.00233939059068517	0.748911077507755	protein_coding	DNER	8.16232619519171	3.47735287063847
ENSG00000141965	3201.01604967173	4304.57699056081	2097.45510878265	0.487261608604515	-1.03723153797954	0.00246849117636294	0.782923118103112	protein_coding	FEM1A	12.6094254673376	5.92428009536224
ENSG00000134871	10238.0527522748	13559.8191736781	6916.28633087156	0.510057416126702	-0.971268437413308	0.00253072120839721	0.795296552958149	protein_coding	COL4A2	23.8722683836552	11.7394662315884
ENSG00000116741	1337.22543205949	829.701190129423	1844.74967398956	2.22339041565289	1.15276130026391	0.0025758562331792	0.802121631012003	protein_coding	RGS2	7.8666615827182	16.6774307374349
ENSG00000142949	17007.8127083143	22426.031338187	11589.5940784417	0.516792021899433	-0.952344296633712	0.0027194650561529	0.822597057774651	protein_coding	PTPRF	37.2408459970866	18.7639329539362
ENSG00000186919	236.537055627558	100.987143473567	372.086967781549	3.68449839240121	1.88146822419063	0.00273766755959334	0.822597057774651	protein_coding	ZACN	0.940166570741535	2.46013681490802
ENSG00000226085	345.026537862804	521.001853829541	169.051221896067	0.324473359650226	-1.62382806189635	0.0027193470444838	0.822597057774651	pseudogene	UQCRFS1P1	8.66053493237033	2.71296223485836
ENSG00000239945	30.9346308108782	0	61.8692616217565	Inf	Inf	0.00268614892369545	0.822597057774651	lincRNA	RP11-34P13.8	0	0.560156960436928
ENSG00000166897	872.04926807209	1225.61669579284	518.481840351339	0.423037514200912	-1.24114249028481	0.00279827335232962	0.833496134006076	protein_coding	ELFN2	1.60957671002573	0.656462462947747
ENSG00000059769	1906.49060561557	2587.79555151017	1225.18565972098	0.473447625723754	-1.07872325586277	0.00289744126785132	0.841092823635415	protein_coding	DNAJC25	18.0039019054992	6.77262150197894
ENSG00000196358	1087.98246918615	1510.21682740017	665.74811097214	0.440829488119413	-1.18170736249206	0.00287902008359275	0.841092823635415	protein_coding	NTNG2	7.20502765189015	2.99209451198978
ENSG00000203618	92.3707391219887	162.956526968711	21.7849512752664	0.133685662553727	-2.90308334652252	0.00287183627578603	0.841092823635415	protein_coding	GP1BB	1.26994552031639	0.163766434256765
ENSG00000050165	3628.55876478853	4845.08772437957	2412.02980519749	0.497829955288655	-1.006275052503	0.00299355744953115	0.847448899803635	protein_coding	DKK3	24.8353190579023	12.1769474665074
ENSG00000058453	1981.26665555651	2684.19237028039	1278.34094083263	0.476247885578743	-1.0702154074716	0.00297971191617527	0.847448899803635	protein_coding	CROCC	13.0489231855933	10.0980823339229
ENSG00000206337	12746.2837918578	8696.37015048516	16796.1974332304	1.93140323406005	0.949649398388484	0.00296312938969981	0.847448899803635	sense_overlapping	HCP5	45.6640481691289	81.0296940177817
ENSG00000168453	11545.7800463984	15208.8933233544	7882.66676944238	0.518293251313555	-0.948159486346797	0.00308562906066192	0.866353588884537	protein_coding	HR	41.0540904985825	20.9143408903758
ENSG00000117407	1055.88116613382	1464.31358036673	647.448751900916	0.442151708883808	-1.17738663001884	0.00314888342444635	0.869762807358633	protein_coding	ARTN	23.4225489517026	9.07862283861796
ENSG00000137573	268.571964834648	414.276804476794	122.867125192502	0.296582197856035	-1.75349609128094	0.00313772276947027	0.869762807358633	protein_coding	SULF1	1.6394194799312	0.398254129510142
ENSG00000146858	168.506280348785	274.271901024803	62.7406596727671	0.228753508610762	-2.128134223331	0.00317394613533687	0.869762807358633	protein_coding	ZC3HAV1L	1.86684336763281	0.411902786342058
ENSG00000134202	1510.55155478345	2056.4654670981	964.637642468794	0.469075536595324	-1.09210783206862	0.00352249730023147	0.954915524130621	protein_coding	GSTM3	20.9666327389674	10.1113218929593
ENSG00000273373	257.64109462357	117.053279935271	398.228909311869	3.40211662186727	1.76643259629401	0.00354044116204207	0.954915524130621	antisense	RP5-1074L1.4	0.470212407461232	1.54262698202702
ENSG00000105329	3593.25993146244	4776.23285382941	2410.28700909547	0.504641855382531	-0.986668225377407	0.00362089100379224	0.968976935334741	protein_coding	TGFB1	21.4680971300773	10.1243533882256
ENSG00000240280	669.426947105008	389.030018608402	949.823875601613	2.44151821239714	1.28777853973538	0.0036491511840422	0.968976935334741	pseudogene	TCAM1P	2.76176213958979	7.60689150669466
ENSG00000228049	137.104768199116	45.9032470334397	228.306289364791	4.97364138964884	2.31430248985752	0.00377261863141442	0.983769478085777	protein_coding	POLR2J2	2.74640979945733	5.867225512784
ENSG00000232561	2568.84921703839	3435.85804045297	1701.84039362381	0.495317435582829	-1.01357468896419	0.00373821713952241	0.983769478085777	pseudogene	GTF2IP1	15.0496777400477	7.20453798649037
ENSG00000254873	78.1806113372096	16.0661364617039	140.295086212715	8.73234747800942	3.12636953926445	0.00379101918337486	0.983769478085777	protein_coding	RP11-770J1.5	0.568282000843178	1.15772572290084
ENSG00000197093	331.234139414505	496.902649136985	165.565629692024	0.333195304914507	-1.58556002318834	0.00384623345506489	0.990593088494683	protein_coding	GAL3ST4	2.49196460592159	0.695657643411874
ENSG00000000003	5128.78993498458	5222.64193122961	5034.93793873956	0.964059570814602	-0.0528057991961405	0.872544712835187	1	protein_coding	TSPAN6	28.6901100332458	26.5947101794483
ENSG00000000005	0.573790587917997	1.14758117583599	0	0	-Inf	0.990452635945504	1	protein_coding	TNMD	0.0105849787691089	0
ENSG00000000419	9344.4247106895	9033.75901618094	9655.09040519805	1.06877883148136	0.0959633388047447	0.764683165700703	1	protein_coding	DPM1	106.933778952351	109.897264453408
ENSG00000000457	1666.03119654742	1436.77163214666	1895.29076094817	1.31913152970347	0.399588421898268	0.274964086710806	1	protein_coding	SCYL3	5.22757412393105	6.78537806735162
ENSG00000000460	3318.00123622408	3126.01112297725	3509.99134947092	1.12283392841161	0.167144563202147	0.622239346418063	1	protein_coding	C1orf112	13.8655453208505	15.1190778240291
ENSG00000000938	14.3137948268738	10.3282305825239	18.2993590712237	1.77178064771206	0.825200004543882	0.765438569123788	1	protein_coding	FGR	0.047718005849115	0.145705815978556
ENSG00000000971	5105.87225193822	5778.07122033423	4433.67328354221	0.767327558708379	-0.382085524402358	0.245192499252173	1	protein_coding	CFH	22.9701745133901	18.2990405134739
ENSG00000001036	12650.0615580185	13983.2766275616	11316.8464884754	0.809312923565384	-0.305230461469759	0.335977738666603	1	protein_coding	FUCA2	69.9792453065617	54.4759361313191
ENSG00000001084	12589.182486094	16087.9405040448	9090.42446814315	0.565045878051181	-0.823560085147445	0.0098443029016845	1	protein_coding	GCLC	64.6721337546842	37.4366038778808
ENSG00000001167	2995.37883461586	2762.22789023724	3228.52977899447	1.16881369216686	0.225044983926133	0.510634016480045	1	protein_coding	NFYA	10.0852486374515	11.4660591394387
ENSG00000001460	1858.84137943862	1703.01046494061	2014.67229393663	1.18300640859942	0.242457889087309	0.501494178156701	1	protein_coding	STPG1	7.57128264398614	9.09150050993689
ENSG00000001461	4516.84174366034	4652.29408683912	4381.38940048157	0.941769655722343	-0.0865538558389575	0.793952643908028	1	protein_coding	NIPAL3	14.7920446839927	12.9785858705759
ENSG00000001497	8483.07679874831	9519.18585355957	7446.96774393705	0.782311413864492	-0.35418508095468	0.270114104111077	1	protein_coding	LAS1L	47.4384280676506	36.8363339616638
ENSG00000001617	7874.00689345426	8766.37260221116	6981.64118469736	0.79641164042427	-0.328413787114181	0.307784726638328	1	protein_coding	SEMA3F	33.3493600568668	24.2622093052863
ENSG00000001626	5.18553962952929	6.88548705501596	3.48559220404262	0.506223042203445	-0.982154917513723	0.882072280807689	1	protein_coding	CFTR	0.014893086694977	0.562467704500095
ENSG00000001629	21964.5509446511	22366.3571170435	21562.7447722586	0.964070485838192	-0.0527894651834532	0.866237190812248	1	protein_coding	ANKIB1	47.5477232739884	45.115800189766
ENSG00000001630	37279.9586639432	42459.3559247559	32100.5614031305	0.756030342523737	-0.403483958152551	0.196283132809406	1	protein_coding	CYP51A1	166.946958057491	123.401103339899
ENSG00000001631	9401.32755505191	9108.35179261028	9694.30331749353	1.06433123557641	0.0899472086918709	0.779033696388402	1	protein_coding	KRIT1	46.6539826826959	47.0466996045696
ENSG00000002016	1762.73983485884	1556.12007443361	1969.35959528408	1.26555760550861	0.33977317737364	0.349438202511678	1	protein_coding	RAD52	14.1007056763946	16.5812590721151
ENSG00000002079	350.154804295481	397.063086839254	303.246521751708	0.763723780434099	-0.388877148580563	0.462938637240536	1	pseudogene	MYH16	3.23995891687366	2.24835061294256
ENSG00000002330	6144.33945668773	6960.0798314453	5328.59908193015	0.765594534972975	-0.38534756338569	0.236619157168731	1	protein_coding	BAD	102.660468851912	76.6520020697295
ENSG00000002549	10020.3744181944	10965.1381351129	9075.61070127597	0.827678647495899	-0.272857355729376	0.39271253311045	1	protein_coding	LAP3	69.4630248819826	55.2408361146786
ENSG00000002586	8716.42905267641	10412.00400836	7020.85409699284	0.674303821949711	-0.568529320012015	0.0769587273429367	1	protein_coding	CD99	107.836387810935	70.3992251408544
ENSG00000002587	3043.69136551025	2700.25850674209	3387.12422427841	1.25437035595715	0.326963370322333	0.338337675799693	1	protein_coding	HS3ST1	8.54111170522176	9.71443651740679
ENSG00000002726	21.9754370470224	16.0661364617039	27.8847376323409	1.73562185898324	0.795452661149829	0.697935078763296	1	protein_coding	AOC1	0.100504620354096	0.176725555164687
ENSG00000002745	27.8300101503477	32.1322729234078	23.5277473772877	0.732215471758554	-0.449659836686702	0.805765463813509	1	protein_coding	WNT16	0.210181424156825	0.082034727852253
ENSG00000002746	31.4751182550703	29.8371105717358	33.1131259384049	1.10979666944601	0.150295378509927	0.94666601673077	1	protein_coding	HECW1	0.34812318542054	0.418846536637863
ENSG00000002822	1680.58108397965	1829.24439428257	1531.91777367673	0.837459323896163	-0.255908975639634	0.483558456367697	1	protein_coding	MAD1L1	10.4421306765712	7.77382636585843
ENSG00000002834	56760.3557084474	66753.6494172039	46767.0619996908	0.700591838918066	-0.513353912372579	0.0994944875548528	1	protein_coding	LASP1	184.412197532978	125.182799537221
ENSG00000002919	2536.76594284062	2383.52610221136	2690.00578346989	1.12858247324172	0.174511849977911	0.616004179250449	1	protein_coding	SNX11	14.1519422073475	14.9089240764459
ENSG00000002933	73.5451046846812	60.8218023193077	86.2684070500548	1.41837965598512	0.504243748723844	0.627038998070406	1	protein_coding	TMEM176A	0.635325945145503	0.892252096990729
ENSG00000003056	27972.7811231172	29563.9862518869	26381.5759943476	0.892355170563773	-0.164310056462025	0.5992146687231	1	protein_coding	M6PR	151.378003761312	150.191247008388
ENSG00000003096	4496.50961816858	5142.31124892109	3850.70798741608	0.748828260487733	-0.417293212188066	0.20796307315281	1	protein_coding	KLHL13	18.5797087815092	13.0295988185463
ENSG00000003137	641.34960287047	630.022065533961	652.67714020698	1.03595917653109	0.0509671526609859	0.91211783972433	1	protein_coding	CYP26B1	2.91202328959287	3.13581688309127
ENSG00000003147	54.7790767168761	42.4605035059318	67.0976499278204	1.58023679390535	0.660140758273385	0.582644758192528	1	protein_coding	ICA1	0.544385097380834	0.807465719862195
ENSG00000003249	1156.94170327058	1257.74896871625	1056.13443782491	0.839702090078342	-0.252050516280142	0.51626463615452	1	protein_coding	DBNDD1	7.51799984660177	5.95457984542809
ENSG00000003393	3759.51262348283	3778.98481202793	3740.04043493773	0.989694487004487	-0.0149448526313921	0.965037635029163	1	protein_coding	ALS2	9.46485224292382	10.6959011198239
ENSG00000003400	2377.36903906578	2279.09621521028	2475.64186292127	1.0862384160876	0.119340791868601	0.733905310027371	1	protein_coding	CASP10	8.6699509228706	7.21616333790297
ENSG00000003402	5508.88790933209	4612.12874568486	6405.64707297932	1.38886996139743	0.473911527447842	0.148211926058339	1	protein_coding	CFLAR	21.0311543016533	25.4793485351368
ENSG00000003436	5210.67716928425	4853.12079261042	5568.23354595808	1.14735111362497	0.198306954012989	0.546157535254475	1	protein_coding	TFPI	31.7523832953049	37.1930132649233
ENSG00000003509	1290.66312196948	1170.53279935271	1410.79344458625	1.20525750783438	0.269341416651141	0.479886418350662	1	protein_coding	NDUFAF7	9.5997800464181	11.5263542712764
ENSG00000003756	5114.38004750299	4364.25121170428	5864.5088833017	1.34376061294867	0.426276149074522	0.195107989537621	1	protein_coding	RBM5	23.6941305270875	29.2543279277608
ENSG00000003987	88.7731462391004	64.2645458468157	113.281746631385	1.76274095052985	0.817820474178284	0.382092119843515	1	protein_coding	MTMR7	0.308286356408425	0.353331428453731
ENSG00000003989	66.0192207542955	103.282305825239	28.7561356833516	0.278422673211895	-1.84465139376379	0.0915280881838573	1	protein_coding	SLC7A2	0.149100023978745	0.0602206447852704
ENSG00000004059	4709.49792696501	5666.75584627814	3752.24000765188	0.66214958071933	-0.594770933768115	0.072327102792311	1	protein_coding	ARF5	82.2759717887317	54.2634636135823
ENSG00000004139	398.743518314704	337.388865695782	460.098170933626	1.36370288920112	0.447529357729523	0.378547952751096	1	protein_coding	SARM1	1.28379651569757	1.46141491134168
ENSG00000004142	17132.6167161232	18940.8273071731	15324.4061250734	0.809067411710674	-0.305668181491767	0.332136356640026	1	protein_coding	POLDIP2	103.060965916621	79.3890859333438
ENSG00000004399	2474.580832459	3181.09501941737	1768.06664550062	0.555804411596747	-0.847350809173121	0.0154562742437461	1	protein_coding	PLXND1	11.1315603133969	6.516442961827
ENSG00000004455	12793.5796280619	13278.6617855983	12308.4974705255	0.926938095815874	-0.10945510106521	0.729801084037877	1	protein_coding	AK2	101.391987802642	87.1751538448098
ENSG00000004468	109.981973653799	110.167792880255	109.796154427342	0.996626614338032	-0.00487499401380607	1	1	protein_coding	CD38	0.294049275903664	0.279830921411715
ENSG00000004478	27094.3635262995	31182.0757098156	23006.6513427833	0.73781654425081	-0.438665955568652	0.161534524445633	1	protein_coding	FKBP4	166.927393301921	120.490509581827
ENSG00000004487	8045.01303400458	8989.00335032334	7101.02271768582	0.789967746249688	-0.340134344478066	0.290477925364252	1	protein_coding	KDM1A	36.988150711863	29.8124925477654
ENSG00000004534	4025.68654593535	3691.76864266439	4359.6044492063	1.18089860746526	0.239885099547398	0.47257711312249	1	protein_coding	RBM6	15.9280375249113	17.7070995945087
ENSG00000004660	1754.2572804088	2032.36626240554	1476.14829841205	0.726320017074508	-0.461322754212282	0.203972013131301	1	protein_coding	CAMKK1	6.48889456851129	4.52167325382776
ENSG00000004700	10249.3115589018	10887.1026151561	9611.52050264752	0.882835483636133	-0.179783478141277	0.572922809033078	1	protein_coding	RECQL	44.3841676915689	37.4718005050045
ENSG00000004766	5900.48460687169	5491.17592637523	6309.79328736815	1.14907869861917	0.20047760931517	0.539053657143573	1	protein_coding	CCDC132	20.1766288374425	22.7114906090512
ENSG00000004776	83.0447858927292	74.5927764293396	91.4967953561187	1.22661737149296	0.294685287845102	0.768291675702928	1	protein_coding	HSPB6	0.595947069968677	0.711126342255246
ENSG00000004777	882.758045313707	858.390719525323	907.125371102091	1.05677443903834	0.079667476619214	0.848573849622533	1	protein_coding	ARHGAP33	5.42631099403018	7.8635446268322
ENSG00000004779	6316.59499623329	6631.87161515621	6001.31837731038	0.904920771324223	-0.144136609676359	0.657340557233188	1	protein_coding	NDUFAB1	131.412775456274	114.903819952418
ENSG00000004799	47.8935896618601	28.6895293958998	67.0976499278204	2.33875045497991	1.22573793412761	0.338621372901435	1	protein_coding	PDK4	0.21393630624127	0.262430333263491
ENSG00000004809	55.0338355034341	48.1984093851117	61.8692616217565	1.28363699987302	0.360237279933355	0.771165005549618	1	protein_coding	SLC22A16	0.337463552772515	0.417825824080729
ENSG00000004838	22.7182890684292	36.7225976267518	8.71398051010654	0.237292051032865	-2.0752643219052	0.290226687792077	1	protein_coding	ZMYND10	0.213311907681598	0.0331850428186354
ENSG00000004846	27.5324026872551	33.2798540992438	21.7849512752664	0.654598761469972	-0.611317222145414	0.731946503852063	1	protein_coding	ABCB5	0.116980535379804	0.0745331781075251
ENSG00000004848	45.3841839275149	58.5266399676357	32.2417278873942	0.550889781221396	-0.860164393135112	0.511671636606899	1	protein_coding	ARX	0.232844546734118	0.123693541565352
ENSG00000004864	13029.7955310576	13641.2974371625	12418.2936249528	0.910345491853448	-0.135513917940328	0.668804964876063	1	protein_coding	SLC25A13	53.4580196786977	49.8854345215171
ENSG00000004866	854.913823085251	898.556060679583	811.271585490919	0.902861402857102	-0.147423556524813	0.722225053474482	1	protein_coding	ST7	5.72700949632872	4.52584608262874
ENSG00000004897	10959.1248779195	10970.8760409921	10947.3737148469	0.997857753012847	-0.0030939242641868	0.992300156811743	1	protein_coding	CDC27	43.2413586430974	43.1078515920281
ENSG00000004939	19.9778821584431	10.3282305825239	29.6275337343622	2.86859723915285	1.52034542301546	0.475449042358016	1	protein_coding	SLC4A1	0.0635058777805474	0.149097624327948
ENSG00000004948	19.9564578201758	13.7709741100319	26.1419415303196	1.89833640826292	0.924735678094796	0.668864931119277	1	protein_coding	CALCR	0.0457102637702706	0.0785152180696052
ENSG00000004961	2284.60820775189	2482.21808333325	2086.99833217052	0.840779601995319	-0.250200426131002	0.476252305013989	1	protein_coding	HCCS	21.396080835319	16.183069879233
ENSG00000004975	4137.05028498211	4653.44166801495	3620.65890194927	0.77806044649395	-0.362045854239495	0.277112784942658	1	protein_coding	DVL2	23.4884739915701	16.7254509874858
ENSG00000005001	9966.15661234174	7961.91819795012	11970.3950267334	1.50345616836597	0.588282808315755	0.0661476787571098	1	protein_coding	PRSS22	99.3543085689355	145.381865541166
ENSG00000005007	14739.3631181613	17253.8829786942	12224.8432576285	0.708527076063065	-0.49710510870875	0.116387263806831	1	protein_coding	UPF1	37.0751759812167	26.2455707939363
ENSG00000005020	5790.8649385802	5789.54703209259	5792.18284506782	1.00045527101872	0.00065666777140564	0.999304205454423	1	protein_coding	SKAP2	18.6965136333701	17.9567141831301
ENSG00000005022	39117.423213153	42789.8593033967	35444.9871229094	0.82835016753831	-0.271687329363471	0.383588277423949	1	protein_coding	SLC25A5	424.76993681574	340.024296546714
ENSG00000005059	1804.56715374956	1766.12742961159	1843.00687788753	1.04352995541938	0.0614720148865355	0.866706406774939	1	protein_coding	CCDC109B	11.2934133946205	11.2174448464459
ENSG00000005073	1106.28840319091	949.049632416367	1263.52717396545	1.33136047979745	0.412901248938456	0.29186311379465	1	protein_coding	HOXA11	4.85697012532961	6.36466601961685
ENSG00000005075	8319.62878306105	8175.36829665562	8463.88926946649	1.03529149542155	0.050037028391578	0.876821602637828	1	protein_coding	POLR2J	133.700530237205	133.91664654765
ENSG00000005100	4217.5309376585	4790.00382793944	3645.05804737757	0.760971844347272	-0.394085019308366	0.236277216386852	1	protein_coding	DHX33	11.3319909756296	7.63944926676114
ENSG00000005108	3.30465196509531	5.73790587917997	0.871398051010654	0.151866912661033	-2.71912051167993	0.767668938252405	1	protein_coding	THSD7A	0.00588178828454868	0.000861155167340592
ENSG00000005156	1774.58028525217	1940.55976833867	1608.60080216567	0.828936489569094	-0.270666523556775	0.455232882205802	1	protein_coding	LIG3	7.07339721932039	7.19736369828682
ENSG00000005175	3887.67962225636	3837.51145199556	3937.84779251715	1.02614619963399	0.0372362927975545	0.912405609432052	1	protein_coding	RPAP3	24.5950532560426	23.2328326972213
ENSG00000005187	210.507114776085	199.679124595463	221.335104956706	1.10845390275582	0.148548774130871	0.822434702426199	1	protein_coding	ACSM3	2.16383467713499	2.96759064579078
ENSG00000005189	1227.87473463267	1061.51258764829	1394.23688161705	1.31344356896029	0.393354217578484	0.306064441459497	1	protein_coding	AC004381.6	5.75851519568623	6.78992798256896
ENSG00000005194	8861.64643281868	9084.25258791773	8639.04027771963	0.950990760561827	-0.0724967703697519	0.821036310641599	1	protein_coding	CIAPIN1	60.8792156398146	58.2780671888655
ENSG00000005206	5116.10502719266	5580.68725809044	4651.52279629487	0.833503577816776	-0.262739702889298	0.423913646554235	1	processed_transcript	SPPL2B	38.4963714627846	31.17991484969
ENSG00000005238	849.797435458033	997.248041801479	702.346829114587	0.704284991972341	-0.505768755078999	0.220820373564095	1	protein_coding	FAM214B	3.88087914257783	2.64432885692964
ENSG00000005243	1970.29505749934	2136.79614940662	1803.79396559205	0.844158187992318	-0.244414721964672	0.494232789279852	1	protein_coding	COPZ2	37.2022175524162	32.2205438753315
ENSG00000005249	297.661344397468	337.388865695782	257.933823099154	0.764500104552141	-0.387411395999981	0.48967742610087	1	protein_coding	PRKAR2B	1.06857384900085	0.789140917650721
ENSG00000005302	3028.9705082563	2755.34240318222	3302.59861333038	1.19861640771619	0.261370028035471	0.444288643133436	1	protein_coding	MSL3	16.3032256776529	21.3092239423298
ENSG00000005339	13340.9130594247	13496.7022090071	13185.1239098422	0.976914486639783	-0.0336958122229625	0.915225480327913	1	protein_coding	CREBBP	19.8703840801815	20.6714784268402
ENSG00000005379	17.6184467919692	16.0661364617039	19.1707571222344	1.19324002805098	0.254884279787127	0.936168656723384	1	protein_coding	BZRAP1	0.0564696900004485	0.0588319338076279
ENSG00000005381	1.14758117583599	2.29516235167199	0	0	-Inf	0.909519716350035	1	protein_coding	MPO	0.00811351021405344	0
ENSG00000005421	3.02846884026997	3.44274352750798	2.61419415303196	0.759334563305167	-0.397192416792567	1	1	protein_coding	PON1	0.0394333812483811	0.0113195779672148
ENSG00000005436	1803.58608829236	1620.38462028042	1986.78755630429	1.22612096624347	0.294101318988357	0.416602811507827	1	protein_coding	GCFC2	8.80016939770445	10.2785482430231
ENSG00000005448	2346.24413492535	2473.03743392657	2219.45083592414	0.897459458347221	-0.156081326494832	0.656077984537887	1	protein_coding	WDR54	28.6263863488187	26.0505642521841
ENSG00000005469	32956.6773691229	31301.4241521026	34611.9305861432	1.10576216653766	0.145041116084166	0.64256564460509	1	protein_coding	CROT	145.443742787793	164.545359358987
ENSG00000005471	107.82490286454	106.725049352747	108.924756376332	1.02061097218436	0.0294330567614895	0.985540252890446	1	protein_coding	ABCB4	0.472874560279113	0.559768696692023
ENSG00000005483	15677.6032069527	14050.9839169359	17304.2224969696	1.23153101585381	0.300452962270496	0.341552962902188	1	protein_coding	KMT2E	32.5760774736339	37.7194311142212
ENSG00000005486	7489.06786483552	8637.84351051752	6340.29221915352	0.734013323051467	-0.446121845271409	0.167112190571778	1	protein_coding	RHBDD2	67.7018387951804	47.4828840549532
ENSG00000005513	225.328093903425	268.533995145623	182.122192661227	0.678209075772564	-0.560198004295088	0.366953962270527	1	protein_coding	SOX8	0.922515255506512	0.650958451598151
ENSG00000005700	8352.58727208629	8293.56915776673	8411.60538640585	1.01423225952467	0.020388067819391	0.950061043547006	1	protein_coding	IBTK	16.0073540990245	16.580038330515
ENSG00000005801	1868.35039373727	1528.57812621354	2208.122661261	1.44455989745893	0.530630025276981	0.141088493585157	1	protein_coding	ZNF195	13.2754309193597	17.968623156497
ENSG00000005810	6466.94212990371	6650.23291396958	6283.65134583783	0.944876882828914	-0.081801736033675	0.80110608477512	1	protein_coding	MYCBP2	14.36468332135	14.7024204640385
ENSG00000005812	3638.77350759674	3297.00071817681	3980.54629701667	1.20732345463905	0.271812241037753	0.419159302916378	1	protein_coding	FBXL3	13.5919752225944	14.9437708131485
ENSG00000005844	23.5587172483637	18.3612988133759	28.7561356833516	1.56612753681691	0.647201702565887	0.745271740758844	1	protein_coding	ITGAL	0.187833793282903	0.261003510948936
ENSG00000005882	1581.28922138627	1728.25725080901	1434.32119196354	0.829923433731942	-0.268949851042869	0.465495628673099	1	protein_coding	PDK2	12.0391112071814	12.2078128028168
ENSG00000005884	48190.4954687617	56477.0599875926	39903.9309499309	0.706551137022666	-0.501134114711467	0.108127198026837	1	protein_coding	ITGA3	154.565934822391	120.313554048714
ENSG00000005889	10233.067661651	9296.55510544739	11169.5802178546	1.20147517990935	0.264806845561783	0.406858815198767	1	protein_coding	ZFX	22.8999977452407	24.7083098756181
ENSG00000005893	27464.4737262041	30542.872994875	24386.0744575332	0.798421106672745	-0.3247782353224	0.299472485019121	1	protein_coding	LAMP2	122.075236631379	100.807432852503
ENSG00000005955	10385.7909884808	9399.83741127263	11371.744565689	1.20978098536594	0.274745890536317	0.389271957776361	1	protein_coding	GGNBP2	43.0527184892164	55.8885676627609
ENSG00000005961	205.214453455219	210.007355177987	200.42155173245	0.954354915629445	-0.0674022041322336	0.923932703401195	1	protein_coding	ITGA2B	1.77541802639604	1.22545610457699
ENSG00000005981	34.322646856393	39.0177599784238	29.6275337343622	0.759334563305167	-0.397192416792567	0.805981662563173	1	protein_coding	ASB4	0.194159292372256	0.0841187315881204
ENSG00000006007	12279.7277780489	12487.9783554473	12071.4772006506	0.966647831783356	-0.0489377107473007	0.877403384964997	1	protein_coding	GDE1	68.7734579866	65.6831798621165
ENSG00000006015	1981.28765501036	2260.73491639691	1701.84039362381	0.752781930017762	-0.409696097249513	0.251541891875238	1	protein_coding	C19orf60	35.0631134390763	23.9318324935485
ENSG00000006016	820.712722440513	980.034324163939	661.391120717087	0.674865261766536	-0.56732860099759	0.173099005399442	1	protein_coding	CRLF1	10.8934617902618	6.8182965801014
ENSG00000006025	2547.71823738997	2677.30688322537	2418.12959155457	0.903194776327406	-0.146890952651935	0.672426100738561	1	protein_coding	OSBPL7	10.7713220305527	10.3945712259018
ENSG00000006042	918.587820551181	935.278658306335	901.896982796027	0.964308310455028	-0.0524336135243188	0.899572590966611	1	protein_coding	TMEM98	8.88011041202846	7.96562768966031
ENSG00000006047	504.944838016227	611.660766720585	398.228909311869	0.651061717505556	-0.619133784493672	0.189513357249091	1	protein_coding	YBX2	4.90549990240932	1.9251678042489
ENSG00000006059	35.0988020215256	30.9846917475718	39.2129122954794	1.26555760550861	0.33977317737364	0.836703238334845	1	protein_coding	KRT33A	0.299137555742783	0.365237644276421
ENSG00000006062	5195.3000071308	5713.80667448741	4676.79333977418	0.818507451548269	-0.288932544085551	0.378825064422243	1	processed_transcript	MAP3K14	14.8995701337961	12.0828858581385
ENSG00000006071	9.26634675975722	4.59032470334397	13.9423688161705	3.03733825322067	1.60280758320743	0.661817868152002	1	protein_coding	ABCC8	0.135641965742052	0.288595988360706
ENSG00000006075	7.18309451810862	12.6233929341959	1.74279610202131	0.138060829691849	-2.85662403542986	0.521858813499852	1	protein_coding	CCL3	0.224407058767852	0.0299125907917253
ENSG00000006114	4651.40337809697	4336.70926348422	4966.09749270972	1.14513037212917	0.195511857289063	0.554538947263819	1	protein_coding	SYNRG	11.2619490214762	13.6684482522447
ENSG00000006116	0.573790587917997	1.14758117583599	0	0	-Inf	0.990452635945504	1	protein_coding	CACNG3	0.00423351215167242	0
ENSG00000006118	11932.0611711834	14631.6599919089	9232.46235045788	0.630992133193588	-0.664306076166617	0.0371656152259616	1	protein_coding	TMEM132A	69.0400548706413	43.8831475856107
ENSG00000006125	28644.0295710427	34794.6612513473	22493.397890738	0.646461183462938	-0.629364348373493	0.0448783022575762	1	protein_coding	AP2B1	76.6141385164516	49.3558118938507
ENSG00000006194	5122.90396712576	4768.19978559855	5477.60814865297	1.14877907700031	0.200101378348478	0.542920502540623	1	protein_coding	ZNF263	29.4461460620924	33.3455594027452
ENSG00000006210	44.7579991302536	42.4605035059318	47.0554947545753	1.10821801131024	0.148241719741952	0.928230149519964	1	protein_coding	CX3CL1	0.129639499464525	0.161103333946931
ENSG00000006282	7609.46843297021	8660.79513403424	6558.14173190618	0.757221667342611	-0.40121240159469	0.213611572230705	1	protein_coding	SPATA20	43.5071597805847	32.2948003655906
ENSG00000006283	56.5623882227822	82.6258446601915	30.4989317853729	0.369120968273345	-1.43783440128991	0.218707159086719	1	protein_coding	CACNA1G	0.243438216067812	0.0848818526754741
ENSG00000006327	9523.56425378627	9606.4020229231	9440.72648464943	0.982753632642239	-0.0250983034623564	0.937487498815605	1	protein_coding	TNFRSF12A	119.230695212949	116.18176972791
ENSG00000006377	1211.96832651386	1237.0925075512	1186.84414547651	0.959381887960703	-0.0598228915330005	0.878131325741175	1	protein_coding	DLX6	7.8183932736152	7.58737594263358
ENSG00000006432	8240.55789504942	8325.70143069013	8155.41435940871	0.979546819844667	-0.0298136435957162	0.926176745921399	1	protein_coding	MAP3K9	10.2651204588443	9.17979524470775
ENSG00000006451	10302.5807490805	10518.7290577127	10086.4324404483	0.958902200551746	-0.0605444141319179	0.849410433840647	1	protein_coding	RALA	46.3969277359392	45.7432825902842
ENSG00000006453	18061.1655793154	17015.1860941203	19107.1450645106	1.12294658188389	0.167289300949395	0.595411324666813	1	protein_coding	BAIAP2L1	59.6034053265691	62.6795745883159
ENSG00000006459	287.652145616304	312.14207982739	263.162211405218	0.843084698963825	-0.246250518717827	0.666508831851166	1	protein_coding	KDM7A	0.473725278140493	0.818090452483058
ENSG00000006468	292.199621643113	328.208216289094	256.191026997132	0.780574690950067	-0.357391408734591	0.527045879388524	1	protein_coding	ETV1	1.98537008137328	0.913701519380268
ENSG00000006530	2031.87392391816	2206.79860113262	1856.9492467037	0.841467474988721	-0.24902058634976	0.484434635473718	1	protein_coding	AGK	10.3403128702249	8.84914573271758
ENSG00000006534	6107.65504119221	6973.85080555533	5241.45927682909	0.751587526457229	-0.411986971274187	0.205981798798262	1	protein_coding	ALDH3B1	31.8435508889504	22.3307373240877
ENSG00000006555	876.644046878524	930.688333602991	822.599760154058	0.883861686510577	-0.178107471647998	0.6652626621415	1	protein_coding	TTC22	3.71663270811228	2.87225394632288
ENSG00000006576	9009.22770602217	9803.78598516689	8214.66942687744	0.837907869399252	-0.255136471091412	0.425739781153391	1	protein_coding	PHTF2	27.4052906420219	20.9742123237118
ENSG00000006606	340.317000220455	344.274352750798	336.359647690113	0.977010471452648	-0.0335540700203668	0.955525842874315	1	protein_coding	CCL26	10.4203199609548	9.90599145315579
ENSG00000006607	3993.54536480576	4235.72212001065	3751.36860960087	0.885650310221822	-0.175190916753969	0.599761175785913	1	protein_coding	FARP2	15.4276324633857	14.9385179159814
ENSG00000006611	0.573790587917997	1.14758117583599	0	0	-Inf	0.990452635945504	1	protein_coding	USH1C	0.00621406024305398	0
ENSG00000006625	10614.2864925558	10512.9911518335	10715.581833278	1.01927050812833	0.027536984716956	0.931711183421781	1	protein_coding	GGCT	119.620648915725	117.328759816052
ENSG00000006634	15250.4868577708	13698.6764959543	16802.2972195874	1.22656354608781	0.294621979310018	0.351268519127449	1	protein_coding	DBF4	99.6360065908026	118.626283697897
ENSG00000006638	34.3012225181257	42.4605035059318	26.1419415303196	0.615676672950135	-0.699755186812998	0.650940769525382	1	protein_coding	TBXA2R	0.240412404940911	0.132483018768593
ENSG00000006652	2534.56220659837	3321.09992286937	1748.02449032737	0.526339023493492	-0.92593573271211	0.00806668783817655	1	protein_coding	IFRD1	19.4063777945702	9.96425242457854
ENSG00000006659	2.45467825235198	2.29516235167199	2.61419415303196	1.13900184495775	0.18777008392859	1	1	protein_coding	LGALS14	0.0411413672254593	0.0452434609398348
ENSG00000006695	1466.71671058692	1398.90145334408	1534.53196782976	1.09695501721116	0.13350436641843	0.721613592652337	1	protein_coding	COX10	6.12190532968261	6.22725332938868
ENSG00000006704	3351.96476075965	3549.46857686073	3154.46094465857	0.88871358524562	-0.170209552911263	0.615022366947478	1	protein_coding	GTF2IRD1	13.8120150729125	10.4342803775185
ENSG00000006712	3379.36607170244	3440.44836515631	3318.28377824857	0.964491666799892	-0.0521593214324825	0.877915508811374	1	protein_coding	PAF1	19.984589419464	18.365065885035
ENSG00000006715	7329.163564318	8264.87962837083	6393.44750026517	0.773568132597891	-0.370399731160965	0.251511837312123	1	protein_coding	VPS41	37.646159157238	31.0482253680478
ENSG00000006740	897.810025616688	983.477067691447	812.14298354193	0.82578741306933	-0.276157666250786	0.498972201309515	1	protein_coding	ARHGAP44	2.81300669285494	2.62246228964203
ENSG00000006744	5744.31493218007	6525.14656580346	4963.48329855669	0.76067000924837	-0.394657369503696	0.227072512413801	1	protein_coding	ELAC2	29.1382282467463	24.1552346187688
ENSG00000006747	79.0259185046534	113.610536407763	44.4413006015434	0.391172350793571	-1.35412369490068	0.170799557485735	1	protein_coding	SCIN	0.549796890969079	0.213475289285198
ENSG00000006756	1441.31295453271	1513.65957092768	1368.96633813774	0.904408338857026	-0.144953800749915	0.698854764842187	1	protein_coding	ARSD	4.51944672518202	4.01994921700516
ENSG00000006757	2612.3136938436	2775.99886434727	2448.62852333994	0.882071154562844	-0.181033055664203	0.601183593752055	1	protein_coding	PNPLA4	29.3343615460902	27.4954442567059
ENSG00000006788	1.14758117583599	2.29516235167199	0	0	-Inf	0.909519716350035	1	protein_coding	MYH13	0.00424135524953744	0
ENSG00000006831	18285.1382147433	18901.8095471947	17668.466882292	0.934750021587977	-0.0973474954849917	0.75690533765293	1	protein_coding	ADIPOR2	54.5393358570256	49.2393463315361
ENSG00000006837	154.666154236442	141.152484627827	168.179823845056	1.19147618469835	0.252750115136274	0.733212737797517	1	protein_coding	CDKL3	1.4525130306984	2.5681567737388
ENSG00000007001	2.59276981476465	3.44274352750798	1.74279610202131	0.506223042203445	-0.982154917513723	0.960198759051815	1	protein_coding	UPP2	0.0167071052398502	0.00815626167983704
ENSG00000007038	11935.7643986622	13243.0867691474	10628.442028177	0.802565309240305	-0.317309297688746	0.317956018342238	1	protein_coding	PRSS21	196.31153757477	157.993190406859
ENSG00000007047	2105.7834547956	2419.10111866227	1792.46579092892	0.740963565805848	-0.432525489904847	0.222678816386062	1	protein_coding	MARK4	8.55158295912646	9.02701072691297
ENSG00000007062	32.410789320883	19.5088799892119	45.312698652554	2.32267042893345	1.21578446009819	0.444486137112529	1	protein_coding	PROM1	0.198463178879897	0.180638921864101
ENSG00000007080	5632.72104172651	6347.27148354888	4918.17059990413	0.774847997702832	-0.368014770911227	0.260403819264556	1	protein_coding	CCDC124	87.7579371614159	65.9818288660235
ENSG00000007129	0.573790587917997	1.14758117583599	0	0	-Inf	0.990452635945504	1	protein_coding	CEACAM21	0.0147820462270919	0
ENSG00000007168	10003.5384890589	10169.8643802586	9837.21259785928	0.967290440662608	-0.0479789534894741	0.88052783749541	1	protein_coding	PAFAH1B1	55.4706949737362	46.2683055548185
ENSG00000007171	16.4494412778658	17.2137176375399	15.6851649181918	0.9112014759662	-0.134158010958772	0.982853724379386	1	protein_coding	NOS2	0.0462419489059544	0.0406274720443735
ENSG00000007174	43.1318702523776	47.0508282092757	39.2129122954794	0.833415984115427	-0.262891325080975	0.858060750864281	1	protein_coding	DNAH9	0.319108574510115	0.346593953396527
ENSG00000007202	20010.5767859917	22624.5628816066	17396.5906903767	0.768924941507702	-0.379085318286253	0.228068628503233	1	protein_coding	KIAA0100	36.9095996480949	30.1537979132605
ENSG00000007237	969.75063820397	1255.45380636458	684.047470043364	0.544860724126651	-0.876040595806134	0.0298131808563922	1	protein_coding	GAS7	2.93838013414491	1.64984466767125
ENSG00000007255	1489.98291180191	1744.32338727071	1235.64243633311	0.708379217609689	-0.497406207883998	0.181148703253359	1	protein_coding	TRAPPC6A	33.6091780987169	24.0710541462996
ENSG00000007264	734.453648481057	791.831011326836	677.076285635279	0.855076747374079	-0.225874180050388	0.59791404739745	1	protein_coding	MATK	8.29423900008296	6.52519860200879
ENSG00000007306	1.14758117583599	2.29516235167199	0	0	-Inf	0.909519716350035	1	protein_coding	CEACAM7	0.0232216574445355	0
ENSG00000007312	0.573790587917997	1.14758117583599	0	0	-Inf	0.990452635945504	1	protein_coding	CD79B	0.0125177590836208	0
ENSG00000007314	39.9438855114276	45.9032470334397	33.9845239894155	0.740351199222538	-0.43371829281768	0.766231480990314	1	protein_coding	SCN4A	0.0646756408043824	0.0461637775661563
ENSG00000007341	2107.77825152711	2051.87514239476	2163.68136065945	1.05448977667043	0.0765451082009564	0.830457619513104	1	protein_coding	ST7L	20.795014881293	21.7125108896678
ENSG00000007350	1.14758117583599	2.29516235167199	0	0	-Inf	0.909519716350035	1	protein_coding	TKTL1	0.0111694241926913	0
ENSG00000007372	268.109962483366	301.813849244866	234.406075721866	0.776657785281711	-0.364649043528244	0.531749797505882	1	protein_coding	PAX6	1.39831436191769	1.8521783159343
ENSG00000007376	7404.17761525253	8276.35544012919	6531.99979037586	0.789236257145803	-0.341470860565721	0.290164529081495	1	protein_coding	RPUSD1	55.3664829934418	41.8125785374829
ENSG00000007384	2208.58678803438	2212.5365070118	2204.63706905696	0.996429691474104	-0.00516008344085551	0.989514082734777	1	protein_coding	RHBDF1	11.9810903519944	13.2698375356601
ENSG00000007392	2930.63362023656	2897.64246898588	2963.62477148724	1.02277102962411	0.0324832013887562	0.925723593400948	1	protein_coding	LUC7L	23.4964703320235	22.7674814072778
ENSG00000007402	126.655203847147	114.758117583599	138.552290110694	1.20734195565522	0.271834348717064	0.737692871495046	1	protein_coding	CACNA2D2	0.341233209974801	0.561730865281103
ENSG00000007516	455.943970140206	410.834060949286	501.053879331126	1.21960160307394	0.286409951774915	0.557881223447933	1	protein_coding	BAIAP3	1.86336432272546	3.05116596753009
ENSG00000007520	4306.66151027241	5146.90157362443	3466.42144692038	0.673496743105452	-0.570257125765446	0.0865898807790076	1	protein_coding	TSR3	54.6702154151184	37.72239145397
ENSG00000007541	7127.92046302902	8116.84165668798	6138.99926937006	0.756328573234116	-0.402914971560812	0.2129049097504	1	protein_coding	PIGQ	40.2134142664785	30.3890683309966
ENSG00000007545	6204.39613287852	6224.48029773443	6184.31196802261	0.993546717510467	-0.00934028892619374	0.977366302741241	1	protein_coding	CRAMP1L	12.8137104688757	13.4035784960043
ENSG00000007866	7051.20603978459	7678.46564751863	6423.94643205054	0.836618502568479	-0.257358190057925	0.426087108654536	1	protein_coding	TEAD3	33.5785038240553	27.1381772109146
ENSG00000007908	4.05938279196061	1.14758117583599	6.97118440808523	6.07467650644134	2.60280758320743	0.739350899739785	1	protein_coding	SELE	0.00917604109925172	0.0224769084624465
ENSG00000007923	6418.58505438675	7396.16067826298	5441.00943051053	0.735653221610157	-0.442902238063671	0.173046103848393	1	protein_coding	DNAJC11	29.0814470963657	22.6292173140702
ENSG00000007933	14.1542789261939	12.6233929341959	15.6851649181918	1.24254746722664	0.313300966012449	0.931605435118201	1	protein_coding	FMO3	0.207273374517988	0.321755630783002
ENSG00000007944	2689.63414860863	2136.79614940662	3242.47214781064	1.51744570894658	0.601644900774412	0.0820987649878727	1	protein_coding	MYLIP	10.7487408373169	15.4145343437105
ENSG00000007952	43.0461728993083	60.8218023193077	25.270543479309	0.415484949733016	-1.26713187622819	0.346325960616506	1	protein_coding	NOX1	0.278238427785638	0.111234773154829
ENSG00000007968	3182.33211113109	3059.45141477876	3305.21280748341	1.08032858162659	0.111470174412698	0.743773340851274	1	protein_coding	E2F2	6.96306098927464	7.61887564851025
ENSG00000008018	9683.46134204363	9910.51103451964	9456.41164956762	0.954180023273237	-0.0676666125332057	0.832272775880107	1	protein_coding	PSMB1	138.705039585619	127.135585352223
ENSG00000008056	9.79728867114058	12.6233929341959	6.97118440808523	0.552243318767394	-0.856624035429864	0.814502746722012	1	protein_coding	SYN1	0.0453700880499844	0.0241603018092599
ENSG00000008083	3042.47293638609	3269.45876995675	2815.48710281542	0.861147762035449	-0.215667287851054	0.527356746427655	1	protein_coding	JARID2	6.98211263256301	5.92698790713502
ENSG00000008086	210.845237643062	238.696884573887	182.993590712237	0.766635857183101	-0.383386617267536	0.549017841022721	1	protein_coding	CDKL5	0.782573636843997	0.578444881738854
ENSG00000008118	31.0608435678323	26.3943670442279	35.7273200914368	1.35359639545704	0.436797631768505	0.800688472514851	1	protein_coding	CAMK1G	0.161393885615351	0.167363095881484
ENSG00000008128	2665.74027909257	2662.38832793951	2669.09223024563	1.00251800319126	0.00362814479145694	0.993186922294111	1	protein_coding	CDK11A	20.2193527646326	18.6616512092165
ENSG00000008130	6560.41823885163	7452.39215587894	5668.44432182431	0.760620778303066	-0.394750744473497	0.223979064316145	1	protein_coding	NADK	38.4492287520709	28.8472883763497
ENSG00000008196	0.573790587917997	1.14758117583599	0	0	-Inf	0.990452635945504	1	protein_coding	TFAP2B	0.0197793398786796	0
ENSG00000008226	124.233828738521	83.7734258360275	164.694231641014	1.96594838992708	0.975225448548489	0.223180095448359	1	protein_coding	DLEC1	0.275586897236102	0.671290381448437
ENSG00000008256	7318.17648312112	8886.86862567393	5749.4843405683	0.646964030047455	-0.62824259150223	0.0523610915191828	1	protein_coding	CYTH3	23.7868924755772	14.1451867610612
ENSG00000008277	853.842393729676	860.685881876995	846.998905582356	0.984097594043497	-0.0231266985700286	0.95808788702984	1	protein_coding	ADAM22	2.37886588293729	2.51276718541398
ENSG00000008282	40765.0833493204	41600.9652052306	39929.2014934102	0.959814304702473	-0.0591727803021725	0.849193642060812	1	protein_coding	SYPL1	230.325509329433	213.084952481335
ENSG00000008283	12796.8516142099	13943.1112864073	11650.5919420124	0.835580502995068	-0.259149265192357	0.413741819192504	1	protein_coding	CYB561	68.3659857498165	52.7813944057516
ENSG00000008294	13827.0333252146	15056.2650269682	12597.801623461	0.836714922385884	-0.257191929836867	0.416419282494755	1	protein_coding	SPAG9	38.6389608869476	32.7433823498405
ENSG00000008300	1014.96066926828	968.558512405579	1061.36282613098	1.09581694088352	0.132006812406581	0.742044155709688	1	protein_coding	CELSR3	1.38494180782355	2.1417891231208
ENSG00000008311	532.243906255191	635.759971413141	428.727841097242	0.674354882935275	-0.568420077502515	0.221309231373307	1	protein_coding	AASS	2.47712995037171	1.67149127092588
ENSG00000008323	4565.05966899549	5212.31370064708	3917.8056373439	0.751644252888602	-0.411878087278528	0.2134680383489	1	protein_coding	PLEKHG6	28.5197133517563	18.7593170440359
ENSG00000008324	1282.63493272614	1270.37236165045	1294.89750380183	1.01930547522265	0.0275864769644778	0.944794168187267	1	protein_coding	SS18L2	21.3878894389882	20.698903722977
ENSG00000008382	1298.42743177788	1463.16599919089	1133.68886436486	0.77481903283139	-0.368068701820991	0.332979659553652	1	protein_coding	MPND	12.9644312125758	9.05996049154758
ENSG00000008394	14923.9947129652	14866.9141329553	14981.0752929752	1.00767887397471	0.0110359555677605	0.972647547270353	1	protein_coding	MGST1	225.943099976708	219.775900857882
ENSG00000008405	2909.52046059216	3279.78700053927	2539.25392064505	0.774213057197781	-0.36919745582387	0.281300015175039	1	protein_coding	CRY1	11.8087473788718	8.69182008049901
ENSG00000008438	21.9968613852897	12.6233929341959	31.3703298363836	2.48509493445327	1.31330096601245	0.512497061651859	1	protein_coding	PGLYRP1	0.24820720433881	0.595629366439851
ENSG00000008441	4234.8068074804	5071.16121601926	3398.45239894155	0.670152703527982	-0.577438223912599	0.0830646218146354	1	protein_coding	NFIX	17.0898856480331	10.8494192462538
ENSG00000008513	1329.96194406024	1366.76918042067	1293.15470769981	0.94613979172533	-0.0798747380358771	0.834283460800251	1	protein_coding	ST3GAL1	4.91969949159624	3.98168462502047
ENSG00000008516	109.748639205508	100.987143473567	118.510134937449	1.17351705238071	0.230838805820476	0.79280396832526	1	protein_coding	MMP25	0.707847511208656	0.895614852574967
ENSG00000008517	4198.72651511725	4474.41900458454	3923.03402564997	0.876769480379549	-0.189730514736047	0.568453261710621	1	protein_coding	IL32	67.7121636850832	60.878298482323
ENSG00000008710	9734.21645994271	9666.07624406657	9802.35667581885	1.01409883683009	0.020198268175302	0.950211832785708	1	protein_coding	PKD1	30.4821443114938	35.1753445953207
ENSG00000008735	473.426871084622	588.709143203865	358.144598965379	0.608355761244491	-0.717012848717937	0.136218753588509	1	protein_coding	MAPK8IP2	2.01007900684588	1.06180643772769
ENSG00000008838	11750.4936744528	12232.0677532359	11268.9195956698	0.921260397097516	-0.118319098718859	0.709501249760433	1	protein_coding	MED24	64.761648319001	61.3167257414985
ENSG00000008853	4424.38339879706	4970.17407254569	3878.59272504842	0.780373618395589	-0.357763088407866	0.280665591687706	1	protein_coding	RHOBTB2	13.7113921138684	11.93643448522
ENSG00000008869	1599.07651716952	1553.82491208194	1644.3281222571	1.05824543645262	0.0816742672328822	0.825989018737263	1	protein_coding	HEATR5B	2.73679099175464	2.66928381781171
ENSG00000008952	15349.0933575735	16476.9705226532	14221.2161924939	0.863096536644402	-0.212406162193364	0.501067614418975	1	protein_coding	SEC62	71.2714157868305	62.7645015481831
ENSG00000008988	53418.7170430732	54053.368544227	52784.0655419194	0.976517596655072	-0.0342820534601127	0.912017700065611	1	protein_coding	RPS20	1276.27802536063	1202.49594998173
ENSG00000009307	26532.1817502725	29732.6806847348	23331.6828158103	0.784715077096601	-0.349759175247736	0.264116108789135	1	protein_coding	CSDE1	112.750031422156	92.0230961587588
ENSG00000009335	10329.7330299931	11359.9060596005	9299.5600003857	0.818630009050686	-0.288716541330075	0.365385403015517	1	protein_coding	UBE3C	28.2526020609373	23.7465774484197
ENSG00000009413	4135.16621427619	3859.31549433645	4411.01693421593	1.14295318449324	0.192766311791535	0.563179983639318	1	protein_coding	REV3L	5.93718927573122	7.18578351389619
ENSG00000009694	21.8040423408839	43.6080846817678	0	0	-Inf	0.0110101453737823	1	protein_coding	TENM1	0.0508370821072374	0
ENSG00000009709	2655.72662620832	2941.25055366765	2370.20269874898	0.805848619660575	-0.311419243946442	0.367585568275827	1	protein_coding	PAX7	7.90013302115881	5.68532164292093
ENSG00000009724	136.369128437868	94.1016564185515	178.636600457184	1.89833640826292	0.924735678094796	0.228431992391337	1	protein_coding	MASP2	0.449432332515039	0.822496062688688
ENSG00000009765	34.386919871195	28.6895293958998	40.0843103464901	1.39717559648151	0.482513349489722	0.763434107618603	1	protein_coding	IYD	0.0360020812456725	0.230618779680787
ENSG00000009780	661.082271775164	656.416432578188	665.74811097214	1.01421609504396	0.0203650744647928	0.967181046504067	1	protein_coding	FAM76A	4.12265317199865	4.11460548407762
ENSG00000009790	318.92002030665	235.254141046379	402.585899566922	1.71128082071701	0.775076525118045	0.157234254812345	1	protein_coding	TRAF3IP3	2.16962089902859	3.85553861291293
ENSG00000009830	3325.44905994598	3586.19117448748	3064.70694540447	0.854585490926167	-0.226703271604071	0.50313837311036	1	protein_coding	POMT2	17.8063470524545	17.6399564576416
ENSG00000009844	8003.75632266029	7987.16498381852	8020.34766150206	1.00415450009494	0.00598126069543257	0.985893518798995	1	protein_coding	VTA1	42.5257946999511	41.2933972000028
ENSG00000009950	701.828615777501	806.749566612704	596.907664942298	0.73989214205411	-0.434613118017213	0.314322929601106	1	protein_coding	MLXIPL	5.05966369203072	3.10865490353889
ENSG00000009954	16761.0165669233	17695.701731391	15826.3314024555	0.894360203550483	-0.161072101046293	0.609200750637929	1	protein_coding	BAZ1B	33.8630402300729	28.8183100669189
ENSG00000010017	5879.84278266917	5797.58010032344	5962.1054650149	1.02837828229096	0.0403710481877814	0.902256391601532	1	protein_coding	RANBP9	23.1402661344367	24.9042486397885
ENSG00000010030	2485.07472899131	2218.27441289098	2751.87504509165	1.24054762075412	0.310977116856435	0.371971570108172	1	protein_coding	ETV7	16.2162592603431	20.0817427540344
ENSG00000010072	2706.73650289396	2702.55366909377	2710.91933669415	1.00309546770377	0.00445891824167008	0.991230779119281	1	protein_coding	SPRTN	9.38180793847146	9.42598925707239
ENSG00000010165	5435.74605029803	5420.0258934734	5451.46620712265	1.00580076816369	0.0083445603642207	0.980594667693784	1	protein_coding	METTL13	23.4336696494196	26.0935131478451
ENSG00000010219	1807.1359535112	1610.0563896979	2004.21551732451	1.24481075951667	0.315926435419272	0.382705559261027	1	protein_coding	DYRK4	32.7691080707651	42.4813814703331
ENSG00000010244	21531.5288992181	20885.9774002151	22177.0803982212	1.06181673824816	0.086534789084433	0.783125648275783	1	protein_coding	ZNF207	98.5405085422163	91.7699733997738
ENSG00000010256	13030.9891439515	14429.6857049618	11632.2925829412	0.806136240302265	-0.310904414200664	0.326738394945663	1	protein_coding	UQCRC1	141.78774017891	124.550323970777
ENSG00000010270	15450.2081973079	15818.2589277233	15082.1574668924	0.953465077023058	-0.0687479975956233	0.827495719666635	1	protein_coding	STARD3NL	131.22059225205	122.451088425648
ENSG00000010278	33676.8246546627	37076.0526289093	30277.5966804162	0.816634850086707	-0.292236958656116	0.349359880452967	1	protein_coding	CD9	469.15176692792	365.197651359094
ENSG00000010292	32615.7641025402	36980.8033913149	28250.7248137654	0.763929450499721	-0.388488684524038	0.213939406237534	1	protein_coding	NCAPD2	93.5563806548276	71.8729890614272
ENSG00000010295	22.1873471570458	28.6895293958998	15.6851649181918	0.54672088557972	-0.871123605124979	0.662633406710992	1	protein_coding	IFFO1	0.130784804052709	0.0565270644354707
ENSG00000010310	302.522973238128	232.958978694707	372.086967781549	1.59722097798673	0.675563925642748	0.225877401783432	1	protein_coding	GIPR	1.54670284703098	2.59453919364225
ENSG00000010318	613.998140422163	591.004305555537	636.991975288788	1.07781274907976	0.10810655708929	0.812218029453077	1	protein_coding	PHF7	6.26353353023869	7.39610610641767
ENSG00000010319	2.29516235167199	4.59032470334397	0	0	-Inf	0.739235780070637	1	protein_coding	SEMA3G	0.0104446305578776	0
ENSG00000010322	3584.12573506654	3606.84763565253	3561.40383448054	0.9874006873141	-0.0182924455706587	0.957265373168806	1	protein_coding	NISCH	12.5791450653237	12.5582608284758
ENSG00000010327	5.5998143167673	10.3282305825239	0.871398051010654	0.0843705070339074	-3.56711741823488	0.534367105905224	1	protein_coding	STAB1	0.014321206913035	0.00116490975288742
ENSG00000010361	13.1662136510378	8.03306823085196	18.2993590712237	2.2780036899155	1.18777008392859	0.67629563259791	1	protein_coding	FUZ	0.0854694242731845	0.273939311780601
ENSG00000010379	6.76881983087061	9.18064940668795	4.35699025505327	0.474584102065729	-1.0752643219052	0.825773574853917	1	protein_coding	SLC6A13	0.0752578578344161	0.0487258836927417
ENSG00000010404	19435.9169208531	21219.9235223834	17651.9103193228	0.831855510728071	-0.265595133899295	0.398258436324335	1	protein_coding	IDS	74.433635775219	57.2155478871334
ENSG00000010438	4.05938279196061	1.14758117583599	6.97118440808523	6.07467650644134	2.60280758320743	0.739350899739785	1	protein_coding	PRSS3	0.0186719595041267	0.0912523721867437
ENSG00000010539	1468.06198979467	1486.11762270761	1450.00635688173	0.975700936941929	-0.0354890812253905	0.925697689361028	1	protein_coding	ZNF200	7.25091815075927	6.57204526530258
ENSG00000010610	12.9852734120905	13.7709741100319	12.1995727141492	0.885890323856028	-0.174799995456119	0.97967529193453	1	protein_coding	CD4	0.148967006180593	0.0650868741693065
ENSG00000010626	1026.93178652165	1075.28356175833	978.580011284965	0.910066931261155	-0.135955442051152	0.73322433769505	1	protein_coding	LRRC23	10.7540614573876	10.0089848627011
ENSG00000010671	44.9484849020096	58.5266399676357	31.3703298363836	0.536000868215412	-0.899692757321749	0.494364499655906	1	protein_coding	BTK	0.358170232157925	0.279261048235784
ENSG00000010704	2660.94758981201	2662.38832793951	2659.50685168452	0.998917710003177	-0.00156225997297028	0.99737781203929	1	protein_coding	HFE	14.4222481178915	12.9151716507977
ENSG00000010803	2717.00809760626	3222.40794174747	2211.60825346504	0.686321624525824	-0.543043283256021	0.1158208973163	1	protein_coding	SCMH1	16.9884450154054	13.2527193790842
ENSG00000010810	3604.80171218162	4111.78335302037	3097.82007134288	0.753400606349391	-0.408510900496525	0.224852880064784	1	protein_coding	FYN	30.6693253084007	26.1888859723295
ENSG00000010818	3223.10221274434	3159.29097707649	3286.91344841219	1.04039592182604	0.0571326492869689	0.867455058665101	1	protein_coding	HIVEP2	4.1665524823589	4.3255736392599
ENSG00000010932	8.92589062012993	12.6233929341959	5.22838830606393	0.414182489075546	-1.27166153470871	0.733517827596154	1	protein_coding	FMO1	0.218914113770014	0.133625745920972
ENSG00000011007	3586.97793021316	3521.92662864066	3652.02923178565	1.03694074773931	0.0523334588715683	0.877459245303415	1	protein_coding	TCEB3	13.1438832284819	12.1501560537628
ENSG00000011009	4829.68637254747	5467.07672168267	4192.29602341226	0.76682589925717	-0.383029030574459	0.245568231811983	1	protein_coding	LYPLA2	46.5595821947579	33.11835473921
ENSG00000011021	2370.07903529854	2493.69389509161	2246.46417550547	0.9008580323059	-0.150628327612198	0.66703547590869	1	protein_coding	CLCN6	6.83909866082238	6.27261149565467
ENSG00000011028	775.916753621234	1060.36500647246	491.468500770009	0.463489928251206	-1.10939010580983	0.00904639998563373	1	protein_coding	MRC2	3.25547527361832	2.05771059848428
ENSG00000011052	792.492407656054	1103.97309115423	481.011724157881	0.435709645472404	-1.19856104378444	0.00467693076223929	1	protein_coding	NME2	14.7458983049976	6.25210638013576
ENSG00000011083	1.14758117583599	2.29516235167199	0	0	-Inf	0.909519716350035	1	protein_coding	SLC6A7	0.0109308759484553	0
ENSG00000011105	3893.89692560641	4682.13119741085	3105.66265380197	0.663301074416572	-0.592264232129502	0.0772198530513647	1	protein_coding	TSPAN9	15.0792484852043	11.2370072525687
ENSG00000011114	3639.35684371747	3319.95234169353	3958.7613457414	1.19241511271876	0.253886565334577	0.450503291231174	1	protein_coding	BTBD7	7.99751721848448	9.4999610570663
ENSG00000011132	1764.14493297831	1937.11702481116	1591.17284114545	0.821412862911869	-0.28382055551553	0.43397217917184	1	protein_coding	APBA3	15.9604166922494	12.5218195919588
ENSG00000011143	1495.35617904613	1394.31112864073	1596.40122945152	1.14493902878606	0.195270772811234	0.600225285279356	1	protein_coding	MKS1	9.80219844731249	11.2337354138829
ENSG00000011198	1265.83782304849	1192.3368416936	1339.33880440338	1.12328895457174	0.167729093993993	0.661840852521753	1	protein_coding	ABHD5	9.19610817765401	10.5834482733551
ENSG00000011201	1413.44242897847	1441.36195685001	1385.52290110694	0.96125951883377	-0.0570021155124756	0.880600065419722	1	protein_coding	KAL1	4.27048671163428	5.52641661578246
ENSG00000011243	4375.85598719336	4436.54882578195	4315.16314860476	0.972639616525398	-0.0400227397895371	0.904352981623695	1	protein_coding	AKAP8L	31.457990667216	27.6300199004454
ENSG00000011258	2272.97500092329	2204.50343878094	2341.44656306563	1.0621197145242	0.0869463855550725	0.805840672310287	1	protein_coding	MBTD1	5.15944518646642	5.27880292315889
ENSG00000011260	4324.7394137008	5112.47413834935	3537.00468905225	0.691838157678041	-0.531493508504157	0.109990650558669	1	protein_coding	UTP18	33.5472249841832	22.9607700174584
ENSG00000011275	6020.52859840041	6061.52377076572	5979.53342603511	0.98647364131012	-0.0196475924020047	0.952163385047753	1	protein_coding	RNF216	15.927504030163	17.0700574980494
ENSG00000011295	4038.79145717086	4293.10117880245	3784.48173553927	0.881526332112895	-0.1819244298895	0.585500514266082	1	protein_coding	TTC19	18.9009090128537	15.8621981448757
ENSG00000011304	39066.9990130441	47718.7204536123	30415.2775724759	0.637386696108979	-0.649759188193793	0.0378517214605628	1	protein_coding	PTBP1	295.636306285486	189.331967669275
ENSG00000011332	184.300900230963	210.007355177987	158.594445283939	0.755185194106778	-0.405097614877912	0.548736382302804	1	protein_coding	DPF1	2.12668436953275	0.941451578300221
ENSG00000011347	3783.68416321918	4725.73928209262	2841.62904434574	0.601308890465796	-0.733821805676355	0.0291787593924266	1	protein_coding	SYT7	13.8797110277813	7.78997838236211
ENSG00000011376	2873.26219858934	3271.75393230842	2474.77046487026	0.756404826301885	-0.402769526338475	0.240471705826821	1	protein_coding	LARS2	9.30235682459997	6.98263992845065
ENSG00000011405	7668.37604448136	8809.98068689292	6526.7714020698	0.740838332572059	-0.432769346207056	0.179724844144161	1	protein_coding	PIK3C2A	14.9310287320789	12.2164754614433
ENSG00000011422	2285.76278874567	2343.3607610571	2228.16481643424	0.950841566293493	-0.0727231224287191	0.8366884272035	1	protein_coding	PLAUR	22.0993649686196	20.0989036757586
ENSG00000011426	26737.0018626916	26108.6193314447	27365.3843939386	1.04813602153907	0.0678259543429082	0.828766923542986	1	protein_coding	ANLN	64.862068781443	71.4098051818276
ENSG00000011451	9934.55253035596	12246.9863085217	7622.11875219019	0.622366887671504	-0.684162789484355	0.0327960920766905	1	protein_coding	WIZ	39.0941539458129	22.9669337740469
ENSG00000011454	10538.1106483673	10571.5177918012	10504.7035049334	0.993679782961766	-0.00914708209552332	0.977159699307443	1	protein_coding	RABGAP1	30.6580817216046	28.0293978635477
ENSG00000011465	4.17605001610597	5.73790587917997	2.61419415303196	0.4556007379831	-1.13415801095877	0.889078406912823	1	protein_coding	DCN	0.12845578898857	0.0547311316939761
ENSG00000011478	1029.8128307089	1265.7820369471	793.843624470706	0.627156652013606	-0.673102248581898	0.090281058935253	1	protein_coding	QPCTL	7.84030047186038	4.37077019665356
ENSG00000011485	4483.12406970516	4842.79256202789	4123.45557738242	0.851462358663519	-0.231985342047325	0.483659845479102	1	protein_coding	PPP5C	29.5323848557858	26.0255463283866
ENSG00000011523	2378.92601594134	2168.92842233003	2588.92360955265	1.19364179237019	0.255369953934413	0.465667211395909	1	protein_coding	CEP68	5.33520809045814	5.45578865912552
ENSG00000011566	5114.2237146438	5159.52496655863	5068.92246272898	0.982439758617917	-0.0255591481855437	0.93833141816072	1	protein_coding	MAP4K3	15.5906426168497	14.3984235253028
ENSG00000011590	59.7622517691907	58.5266399676357	60.9978635707458	1.04222391041886	0.0596652581809045	0.975311391542592	1	protein_coding	ZBTB32	0.816969979423489	1.80778106152202
ENSG00000011638	5884.7447144715	5523.30819929864	6246.18122964437	1.13087682313971	0.177441797300165	0.586781924761162	1	protein_coding	TMEM159	50.0448666776897	55.6467461129198
ENSG00000011677	170.584653602924	150.333134034515	190.836173171333	1.2694219035407	0.344171641271157	0.624481393994943	1	protein_coding	GABRA3	0.456798136074629	0.559129457529199
ENSG00000012048	4403.10944859872	4094.56963538283	4711.64926181461	1.15070683402215	0.202520324369128	0.54184534344482	1	protein_coding	BRCA1	12.3111583738105	12.4140838221365
ENSG00000012061	2408.50624689608	2479.92292098158	2337.08957281058	0.942404117901184	-0.0855822517475996	0.806990988147514	1	protein_coding	ERCC1	24.1924730712417	21.2395045245863
ENSG00000012124	144.471348671031	215.745261057167	73.197436284895	0.339277145306564	-1.55946384569144	0.0388235898032146	1	protein_coding	CD22	1.2752182895478	0.368074469021161
ENSG00000012171	270.350397353045	338.536446871618	202.164347834472	0.597171588768809	-0.743782565914198	0.199413027988485	1	processed_transcript	SEMA3B	1.7565195536263	1.37509390817053
ENSG00000012174	8130.68368041359	8828.3419857063	7433.02537512088	0.841950321720145	-0.248192983593749	0.440115065292013	1	protein_coding	MBTPS2	22.8693393804427	18.4831106547623
ENSG00000012211	2861.31250567424	3161.58613942816	2561.03887192031	0.810048741035893	-0.303919376599754	0.375775781009831	1	protein_coding	PRICKLE3	17.8365716910654	13.919039568998
ENSG00000012232	6367.73660199002	7165.49686191995	5569.9763420601	0.777332884152247	-0.363395545842498	0.263516609489894	1	protein_coding	EXTL3	13.3553335205319	10.3426293785756
ENSG00000012504	6.3545451436326	5.73790587917997	6.97118440808523	1.21493530128827	0.280879488320071	0.991714251853313	1	protein_coding	NR1H4	0.0375131172883972	0.0496296597183332
ENSG00000012660	16632.1563521806	17258.4733033975	16005.8394009637	0.927419194014849	-0.108706509620379	0.730067189077472	1	protein_coding	ELOVL5	80.4577828334617	79.0608726017599
ENSG00000012779	254.305685229608	302.961430420702	205.649940038514	0.678799079318255	-0.558943486789178	0.345774695057465	1	protein_coding	ALOX5	2.27815685315022	2.00684505712262
ENSG00000012817	7.52355065773591	4.59032470334397	10.4567766121279	2.2780036899155	1.18777008392859	0.791397532200695	1	protein_coding	KDM5D	0.0250438238956411	0.15895276653472
ENSG00000012822	1487.38038401213	1509.06924622433	1465.69152179992	0.971255312151552	-0.0420775107170868	0.911410019912785	1	protein_coding	CALCOCO1	8.25683799269681	6.66608286010134
ENSG00000012963	6383.08300671461	6496.45703640756	6269.70897702166	0.965096658360833	-0.0512546534865077	0.87475979848248	1	protein_coding	UBR7	21.2725928227592	20.4308768299316
ENSG00000012983	15249.3121270921	15101.0206928258	15397.6035613583	1.01963992200033	0.0280597654719328	0.929678757818763	1	protein_coding	MAP4K5	56.4962447797112	51.7100254114813
ENSG00000013016	296.60900610751	343.126771574962	250.091240640058	0.728859597553789	-0.456287164314983	0.415864417873212	1	protein_coding	EHD3	0.933689248119504	0.679588329506438
ENSG00000013275	6093.30539750675	6829.2555774	5357.3552176135	0.784471331742592	-0.350207369565907	0.282214581253911	1	protein_coding	PSMC4	53.6372403411634	39.6693353488201
ENSG00000013288	3852.46754849438	4804.92238322531	2900.01271376346	0.603550376565464	-0.728453901391776	0.0301492405720367	1	protein_coding	MAN2B2	11.337530011906	6.10449109113862
ENSG00000013293	60.1145867142766	25.2467858683919	94.9823875601613	3.76215760910287	1.91156028934706	0.0987808007176819	1	protein_coding	SLC7A14	0.306045573027701	1.37482205802232
ENSG00000013297	42.4104425692382	22.9516235167199	61.8692616217565	2.69563769973334	1.43062660782475	0.296757110192305	1	protein_coding	CLDN11	0.212927945911459	0.480921606690987
ENSG00000013306	16545.3398241334	19096.8983470868	13993.7813011801	0.732777702789356	-0.448552489602924	0.155403518384112	1	protein_coding	SLC25A39	154.462917490273	113.12562492062
ENSG00000013364	23484.9074288419	27281.4472931491	19688.3675645347	0.721676066264962	-0.4705766850086	0.133972735486417	1	protein_coding	MVP	121.479965395303	86.5999193131311
ENSG00000013374	4449.97021592066	4592.61986569565	4307.32056614566	0.937878747230745	-0.0925266775585344	0.780269671397653	1	protein_coding	NUB1	28.8326236318864	24.7699938968428
ENSG00000013375	4531.83878403912	4599.50535275066	4464.17221532758	0.970576588775542	-0.0430860335332109	0.896776410687908	1	protein_coding	PGM3	23.4050209611914	21.6534133914827
ENSG00000013392	534.662735648958	503.788136192001	565.537335105915	1.12256977582017	0.166805121671214	0.722282639013247	1	protein_coding	RWDD2A	1.90157307528145	1.95994864803617
ENSG00000013441	2880.16826021378	2442.05274217899	3318.28377824857	1.35880921854609	0.442342911014187	0.197638408201445	1	protein_coding	CLK1	15.55457299783	23.2201608530804
ENSG00000013503	1643.3084533759	1704.15804611645	1582.45886063535	0.928586913779248	-0.10689114518978	0.771335738674704	1	protein_coding	POLR3B	4.50930771232537	4.18307437364281
ENSG00000013523	5980.6305321648	6591.70627400195	5369.55479032765	0.814592545105578	-0.295849483576267	0.363951530605918	1	protein_coding	ANGEL1	19.9558678676545	15.6357442686756
ENSG00000013561	3790.70667962556	3690.62106148856	3890.79229776257	1.0542378187679	0.0762003520370903	0.821018617737565	1	protein_coding	RNF14	19.3159101065818	18.9009542322863
ENSG00000013563	4059.72176818809	4383.7600916935	3735.68344468268	0.852164207562631	-0.230796637898705	0.488819129284554	1	protein_coding	DNASE1L1	29.93862103002	21.1006070848907
ENSG00000013573	12150.9267448914	11714.5086429338	12587.3448468489	1.07450898970838	0.103677552894542	0.744394937738379	1	protein_coding	DDX11	73.8951709711549	83.4797372660448
ENSG00000013583	3140.96467376121	3218.96519821996	3062.96414930245	0.951536894836956	-0.0716684983288239	0.833639764643198	1	protein_coding	HEBP1	34.6136613281234	31.9938510866172
ENSG00000013588	32000.8932822304	30415.4914843572	33586.2950801036	1.10424962547053	0.143066343057809	0.647200613652105	1	protein_coding	GPRC5A	129.749123635518	140.237445063185
ENSG00000013619	460.174960080515	594.447049083045	325.902871077985	0.548245418293692	-0.867106244591483	0.0744678929441639	1	protein_coding	MAMLD1	1.71141467060948	1.35927534969231
ENSG00000013725	53.5672225262381	50.4935717367837	56.6408733156925	1.12174424124627	0.165743777598591	0.905630695146359	1	protein_coding	CD6	1.13544495857531	1.31145050395499
ENSG00000013810	9620.67783369433	9917.39652157466	9323.959145814	0.940161979560899	-0.0890187562064282	0.780561613732708	1	protein_coding	TACC3	47.4986723975605	46.4623517061488
ENSG00000014123	4344.58768761859	4093.42205420699	4595.75332103019	1.12271670503825	0.166993938605182	0.615396590111723	1	protein_coding	UFL1	11.1499336008411	12.147150166766
ENSG00000014138	7641.52094614746	7547.64139347333	7735.40049882158	1.02487652705792	0.0354501101880848	0.913084565553012	1	protein_coding	POLA2	49.2972049114807	49.1959408615648
ENSG00000014164	3195.72253858202	3474.87580043139	2916.56927673266	0.839330509703565	-0.252689071091768	0.456991043813775	1	protein_coding	ZC3H3	12.288933717126	10.4178013023457
ENSG00000014216	90368.7476240173	109108.575454959	71628.9197930758	0.656492118006297	-0.607150404990053	0.0511261070759747	1	protein_coding	CAPN1	464.656337264417	315.715697248358
ENSG00000014257	592.941616647985	473.951025620265	711.932207675705	1.50212188431071	0.587001879933672	0.193984919385872	1	protein_coding	ACPP	2.58758907214786	3.61489051439309
ENSG00000014641	11818.417115598	11865.9893581442	11770.8448730519	0.991981748658239	-0.0116145179873867	0.970852948196546	1	protein_coding	MDH1	110.082355198272	107.726244896051
ENSG00000014824	5307.16498927947	5568.06386515624	5046.2661134027	0.906287398206971	-0.141959470423323	0.665063385086736	1	protein_coding	SLC30A9	22.4290147662584	18.8532415634769
ENSG00000014914	2648.94062370006	2421.39628101395	2876.48496638617	1.18794473624187	0.248467722835422	0.472821737796548	1	protein_coding	MTMR11	12.4598472345063	14.5632634919689
ENSG00000014919	5413.81388681196	5817.08898031265	5010.53879331126	0.861348143421722	-0.215331624662943	0.510858746135385	1	protein_coding	COX15	28.7432007352163	23.6139500213626
ENSG00000015133	3351.79336605351	3577.01052508079	3126.57620702623	0.874075204728566	-0.194170681498673	0.566106004445618	1	protein_coding	CCDC88C	7.43142796729238	6.49341410270651
ENSG00000015153	1428.16095295978	1433.32888861916	1422.9930173004	0.992788904625571	-0.0104411028388289	0.979566297932435	1	protein_coding	YAF2	11.8900474788475	12.8739041159058
ENSG00000015171	7447.02778606594	7575.1833416934	7318.87223043849	0.966164368610831	-0.0496594466054023	0.877755729360847	1	protein_coding	ZMYND11	25.7614003589054	24.0193327625146
ENSG00000015285	99.5347425744798	131.971835221139	67.0976499278204	0.508424011952155	-0.97589592704204	0.268444890676446	1	protein_coding	WAS	1.18555063637748	0.872034240469378
ENSG00000015413	4.47365747919862	4.59032470334397	4.35699025505327	0.949168204131459	-0.0752643219052042	1	1	protein_coding	DPEP1	0.159752424808096	0.0657876223644383
ENSG00000015475	2584.84089762585	2826.49243608405	2343.18935916765	0.829009598346567	-0.270539289418654	0.435034591195208	1	protein_coding	BID	28.508485626828	22.0690115348518
ENSG00000015479	32543.0443605968	33776.7567483808	31309.3319728128	0.926949032023737	-0.109438079950372	0.725796471612328	1	protein_coding	MATR3	172.444421686978	174.895892055315
ENSG00000015520	74.7355345370518	56.2314776159637	93.23959145814	1.65813874027863	0.729564725493372	0.474275578434378	1	protein_coding	NPC1L1	0.124035971043439	0.210070301147193
ENSG00000015532	3678.15378537969	3993.58249190926	3362.72507885012	0.84203220683754	-0.248052678987403	0.460173142882195	1	protein_coding	XYLT2	14.4968074855758	11.7993326035486
ENSG00000015592	5.91884611812727	5.73790587917997	6.09978635707458	1.06306838862723	0.0882344103776755	1	1	protein_coding	STMN4	0.0291750360544637	0.0299108714983969
ENSG00000015676	13188.5666749197	14149.6758980578	12227.4574517815	0.864151061824664	-0.210644563638035	0.50606095706983	1	protein_coding	NUDCD3	78.8336449195245	62.3632793273
ENSG00000016082	123.36243068751	83.7734258360275	162.951435538992	1.94514470326118	0.959877484215053	0.231952801154975	1	protein_coding	ISL1	0.456635764853795	0.654463078985619
ENSG00000016391	1718.4082016635	1701.86288376478	1734.95351956221	1.01944377312245	0.0277822064733059	0.941176830899981	1	protein_coding	CHDH	2.80211129225686	2.40076569582279
ENSG00000016402	2038.15910461727	1896.9516836569	2179.36652557765	1.14887824732379	0.20022591609609	0.574542593164582	1	protein_coding	IL20RA	10.6030679517922	10.7282472196466
ENSG00000016602	206.938158491622	166.399270496219	247.477046487026	1.48724838605978	0.572645612697181	0.373940811898666	1	protein_coding	CLCA4	0.606513317603749	1.05551311726272
ENSG00000016864	2614.54903728356	2486.8084080366	2742.28966653053	1.10273459654885	0.141085608412184	0.684450963101636	1	protein_coding	GLT8D1	22.0987408915218	23.2240068352081
ENSG00000017260	21573.5004669037	24830.2139015634	18316.787032244	0.737681403183187	-0.438930228858853	0.162547035962067	1	protein_coding	ATP2C1	84.5104235382371	67.3711837172249
ENSG00000017373	630.721431552204	657.564013754024	603.878849350383	0.918357508499966	-0.122872203412257	0.784207742833642	1	protein_coding	SRCIN1	3.13939986682787	2.51942079229519
ENSG00000017427	24.8229656483451	25.2467858683919	24.3991454282983	0.96642580784294	-0.0492691133722595	1	1	protein_coding	IGF1	0.0457351341093484	0.0351960656236317
ENSG00000017483	11.1043857476566	12.6233929341959	9.5853785611172	0.759334563305167	-0.397192416792566	0.922894534610413	1	protein_coding	SLC38A5	0.214938755990689	0.147799341003539
ENSG00000017621	220.568707766592	239.844465749723	201.292949783461	0.83926451733729	-0.252802507457392	0.689767378911536	1	protein_coding	MAGIX	1.76945487293945	1.21660929015995
ENSG00000017797	11600.4301486096	12494.8638425023	10705.9964547169	0.856831782215952	-0.22291610033264	0.483057843572822	1	protein_coding	RALBP1	39.6968390915469	31.5665184289866
ENSG00000018189	1552.71848004496	1418.41033333329	1687.02662675663	1.18937840983722	0.250207792577654	0.4989659661473	1	protein_coding	RUFY3	8.15098179482337	9.38870309464725
ENSG00000018236	13162.1008261921	16395.4922591688	9928.7093932154	0.605575559200607	-0.723621115012236	0.0229801487959704	1	protein_coding	CNTN1	45.201144567841	28.9388595975003
ENSG00000018280	95.4539354442519	134.266997572811	56.6408733156925	0.421852535169537	-1.24518932334752	0.167496327005653	1	protein_coding	SLC11A1	0.543836571080082	0.158835465832748
ENSG00000018408	11866.0998573609	12932.0922704958	10800.1074442261	0.835139992688281	-0.259910041218546	0.413272120831972	1	protein_coding	WWTR1	48.1747348848183	39.448490761707
ENSG00000018510	14275.93653406	14941.5069093846	13610.3661587354	0.910909872831291	-0.134619776811349	0.670195630714978	1	protein_coding	AGPS	27.1241584350625	18.6946660027195
ENSG00000018610	2277.45120411734	2372.050290453	2182.85211778169	0.920238549143417	-0.119920202135443	0.733334812519934	1	protein_coding	CXorf56	14.1648819963497	11.4533637536125
ENSG00000018625	20.6683399705064	16.0661364617039	25.270543479309	1.57290730970356	0.653433656277402	0.764008404036069	1	protein_coding	ATP1A2	0.0712179674137762	0.0553338285225201
ENSG00000018699	2374.90502772283	2465.00436569571	2284.80568974994	0.926897218336196	-0.109518724556224	0.754643815253728	1	protein_coding	TTC27	10.0788289866275	9.16074135321572
ENSG00000019102	41.0176481396529	36.7225976267518	45.312698652554	1.2339186653709	0.303247301348526	0.840893449090729	1	protein_coding	VSIG2	0.39605149092678	0.470091939997657
ENSG00000019144	8363.92584205107	9155.40262081956	7572.44906328259	0.82710169906266	-0.273863363177967	0.393853877611354	1	protein_coding	PHLDB1	33.6461278969983	24.0557607147781
ENSG00000019186	57.2123306309607	48.1984093851117	66.2262518768097	1.37403397169506	0.458417673872259	0.700577742387829	1	protein_coding	CYP24A1	0.445136887879822	0.503806343190965
ENSG00000019485	1131.40452219926	1277.25784870546	985.55119569305	0.771614906647029	-0.374047080144706	0.33705258664519	1	protein_coding	PRDM11	7.7730158101911	5.06779790774108
ENSG00000019505	8.55446460942656	2.29516235167199	14.8137668671811	6.45434378809392	2.69027042445777	0.500083663680116	1	protein_coding	SYT13	0.0079751032912579	0.0308968621757907
ENSG00000019549	7243.8189495283	8279.79818365669	6207.8397153999	0.749757370614832	-0.415504295069508	0.198692529312916	1	protein_coding	SNAI2	46.1890909074705	33.3793461016978
ENSG00000019582	204.826269651548	109.020211704419	300.632327598676	2.75758341410824	1.46340452654202	0.0254540009918749	1	protein_coding	CD74	1.0141010664813	2.7702375364438
ENSG00000019991	4.01653411542598	8.03306823085196	0	0	-Inf	0.522448646219862	1	protein_coding	HGF	0.0995432428377512	0
ENSG00000019995	5352.74135492476	4965.58374784234	5739.89896200718	1.15593639207098	0.209062012571684	0.523953457357764	1	protein_coding	ZRANB1	9.9235593965964	10.8161424233214
ENSG00000020129	2241.6313992971	2736.98110436885	1746.28169422535	0.638032060739436	-0.648299174490232	0.0661022325821795	1	protein_coding	NCDN	10.2772670944175	6.34740023705641
ENSG00000020181	57.4885137557861	50.4935717367837	64.4834557747884	1.2770626746496	0.352829330199086	0.770569454809832	1	protein_coding	GPR124	0.216983036930594	0.113746979792505
ENSG00000020219	5.20696396779661	3.44274352750798	6.97118440808523	2.02489216881378	1.01784508248628	0.881135779282436	1	pseudogene	CCT8L1P	0.025747520238392	0.0502899083275916
ENSG00000020256	3913.47198699866	4243.7551882415	3583.18878575581	0.844343895162479	-0.244097377002884	0.465294221728241	1	protein_coding	ZFP64	16.7733118183127	14.5241618669726
ENSG00000020426	3831.38853817089	3641.27507092761	4021.50200541417	1.10442137083307	0.143290709822932	0.669337481147618	1	protein_coding	MNAT1	49.5107434715198	54.652538309511
ENSG00000020577	8740.73889282573	9212.78167961136	8268.6961060401	0.897524373592766	-0.155976976916634	0.626570690537569	1	protein_coding	SAMD4A	23.1653644943894	19.545590690398
ENSG00000020633	2908.26830343985	3457.66208279385	2358.87452408584	0.682216615621337	-0.551698202172066	0.10787150210372	1	protein_coding	RUNX3	11.4467118493395	7.89803385788802
ENSG00000020922	2278.93924143281	2366.31238457382	2191.5660982918	0.92615248628152	-0.110678349467785	0.753252816027106	1	protein_coding	MRE11A	15.5661115286845	15.1208817496485
ENSG00000021300	294.580481347855	319.027566882406	270.133395813303	0.846739980664035	-0.240009084241836	0.671901206208231	1	protein_coding	PLEKHB1	2.39616321354682	2.71393248728273
ENSG00000021355	4121.67333167921	3367.00316990281	4876.34349345562	1.44827410233664	0.534334674698797	0.109402107401402	1	protein_coding	SERPINB1	24.7386367093776	34.3555941807691
ENSG00000021461	33.9416753128809	6.88548705501596	60.9978635707458	8.85890323856028	3.14712809943124	0.0589941234739685	1	protein_coding	CYP3A43	0.0486032545687609	0.488498209455685
ENSG00000021488	39.3605493907009	22.9516235167199	55.7694752646819	2.42987060257653	1.28087948832007	0.368878850179934	1	protein_coding	SLC7A9	0.156935466756593	0.419138227351565
ENSG00000021574	2209.07254799657	2274.50589050694	2143.63920548621	0.942463686039713	-0.0854910637524522	0.809100370047052	1	protein_coding	SPAST	4.94725119618637	4.49543824995531
ENSG00000021645	66.6714964351238	21.8040423408839	111.538950529364	5.11551705805586	2.35488006976385	0.0355076834961355	1	protein_coding	NRXN3	0.140801647842458	0.639443600575882
ENSG00000021762	1228.61313255099	1386.27806040988	1070.94820469209	0.772534915812956	-0.372327955744984	0.33204983277286	1	protein_coding	OSBPL5	5.90414695101592	4.88954239476674
ENSG00000021776	4096.84442842397	4532.94564455218	3660.74321229576	0.807585949479748	-0.308312284257877	0.35490334172579	1	protein_coding	AQR	8.89523411992487	7.03312495696103
ENSG00000021826	38.817728673859	40.1653411542598	37.4701161934581	0.932896749203491	-0.100210679035435	0.962665180489736	1	protein_coding	CPS1	0.0787956170486342	0.0703129917183041
ENSG00000021852	0.573790587917997	1.14758117583599	0	0	-Inf	0.990452635945504	1	protein_coding	C8B	0.00662082249485011	0
ENSG00000022267	1601.95544052634	2001.38157065797	1202.5293103947	0.60084959711074	-0.734924189903961	0.0462948490700162	1	protein_coding	FHL1	10.1462431497483	5.88950179892903
ENSG00000022277	13380.0648817468	14300.0090320923	12460.1207314013	0.8713365637349	-0.198698010916409	0.530321345842494	1	protein_coding	RTFDC1	109.516154600725	94.6307452659093
ENSG00000022556	411.345699352842	576.085750269669	246.605648436015	0.428071078516658	-1.22407772791146	0.0156303692568155	1	protein_coding	NLRP2	2.41873066882398	2.17169965378158
ENSG00000022567	1007.0135108327	1148.72875701183	865.29826465358	0.753265955406624	-0.408768768100186	0.304999482726716	1	protein_coding	SLC45A4	3.82200282481644	2.80476089944748
ENSG00000022840	14992.1627336292	16211.8792710351	13772.4461962234	0.849528050756577	-0.23526651002139	0.4564076122353	1	protein_coding	RNF10	74.3345714030517	64.2062589167032
ENSG00000022976	1825.71404142211	1775.30807901828	1876.12000382594	1.05678559456757	0.0796827059256317	0.826873686733493	1	protein_coding	ZNF839	8.64159319262113	8.89933483795575
ENSG00000023041	3484.74562940523	3356.67493932028	3612.81631949017	1.07630806819255	0.106091074958719	0.75394008895821	1	protein_coding	ZDHHC6	26.0173408133803	31.9263784134251
ENSG00000023171	173.770305071224	198.531543419627	149.009066722822	0.750556129047304	-0.413968129543393	0.549836199357956	1	protein_coding	GRAMD1B	0.421423828077654	0.384048423276512
ENSG00000023191	9883.14895355251	11638.7682853286	8127.52962177637	0.698315270355679	-0.518049573796981	0.105424551800206	1	protein_coding	RNH1	76.7293252664088	51.1353812662705
ENSG00000023228	10467.6090743698	11281.8705396437	9653.34760909603	0.855651336821752	-0.224905051893162	0.480446536022061	1	protein_coding	NDUFS1	51.5904047788153	41.0209415055855
ENSG00000023287	9693.35132788579	9768.21096871598	9618.4916870556	0.984672804248406	-0.0222836821020602	0.944460390541735	1	protein_coding	RB1CC1	21.9356356917385	21.7615235327271
ENSG00000023318	7736.28018211876	8190.28685194149	7282.27351229604	0.889135343357332	-0.169525053415444	0.598616443804105	1	protein_coding	ERP44	18.8149929057629	16.1297279252768
ENSG00000023330	4377.91802753895	4641.96585625659	4113.8701988213	0.886234480436018	-0.174239636505913	0.599429605412037	1	protein_coding	ALAS1	25.2794197832543	21.1231254220026
ENSG00000023445	6201.66972560444	5915.78096143455	6487.55848977432	1.09665292411386	0.133107004421425	0.68286410464536	1	protein_coding	BIRC3	14.0585569924933	14.5236170392864
ENSG00000023516	6996.3904768825	6871.71608090593	7121.06487285907	1.03628624771707	0.0514225658822442	0.874355832199585	1	protein_coding	AKAP11	7.58646111289136	7.57932797123709
ENSG00000023572	718.785028913623	672.482569039892	765.087488787355	1.13770605218761	0.186127858320544	0.666795033886923	1	protein_coding	GLRX2	13.6986069285464	15.0246686811727
ENSG00000023608	5341.79690996221	5370.67990291245	5312.91391701196	0.989244194972565	-0.0156014006068644	0.962377583020972	1	protein_coding	SNAPC1	23.2602407991985	22.1894619967445
ENSG00000023697	6103.98277999287	6023.65359196313	6184.31196802261	1.02667125086241	0.0379742919993726	0.907894650039047	1	protein_coding	DERA	48.1222823358502	47.4580431215916
ENSG00000023734	14674.5856592577	16110.8921275615	13238.2791909539	0.821697463190548	-0.283320782118371	0.370113386358732	1	protein_coding	STRAP	106.539989363162	87.8518952856863
ENSG00000023839	498.509262064825	525.592178532885	471.426345596764	0.896943228707632	-0.156911421062695	0.742827480287084	1	protein_coding	ABCC2	1.47149439680881	1.32571445837917
ENSG00000023892	3560.36741139803	3970.63086839254	3150.10395440352	0.793350996054387	-0.333968807478173	0.32135597346645	1	protein_coding	DEF6	23.1683228123315	20.0934913995271
ENSG00000023902	686.326724370906	753.960832524248	618.692616217565	0.820589862932524	-0.285266762722852	0.511873501879766	1	protein_coding	PLEKHO1	6.5147514906609	4.80970479585404
ENSG00000023909	5534.82451927757	6395.46989293399	4674.17914562115	0.730857814026362	-0.452337332966198	0.167217019388063	1	protein_coding	GCLM	25.9039041180577	21.0214788226334
ENSG00000024048	4147.85621349784	3827.18322141304	4468.52920558264	1.1675765039367	0.223517083754227	0.50245025877659	1	protein_coding	UBR2	6.18052969487124	6.78906476811796
ENSG00000024422	10361.7240319043	12987.1761669359	7736.27189687259	0.595685451358423	-0.747377370839233	0.0196598193866112	1	protein_coding	EHD2	45.0336002722852	27.026973156676
ENSG00000024526	5670.67840138598	5522.1606181228	5819.19618464915	1.05378973685617	0.075587034094473	0.817728925040993	1	protein_coding	DEPDC1	15.808849360256	14.409792273202
ENSG00000024862	1400.19030553216	1237.0925075512	1563.28810351311	1.26367922687335	0.33763029537419	0.369064274795722	1	protein_coding	CCDC28A	10.0562886952547	12.2586251096056
ENSG00000025039	753.274403930855	778.060037216804	728.488770644907	0.936288635579822	-0.0949747478480275	0.825272542342242	1	protein_coding	RRAGD	3.24453996478624	3.36007370727537
ENSG00000025156	1694.3898153365	1523.9878015102	1864.7918291628	1.22362648002489	0.291163233149018	0.42530603050853	1	protein_coding	HSF2	8.22426579006611	10.0272845092913
ENSG00000025293	4257.22876014734	4011.94379072263	4502.51372957205	1.12227737088038	0.166429282131696	0.617079897195377	1	protein_coding	PHF20	8.52477017621078	9.77472327861199
ENSG00000025423	152.147202969288	149.185552858679	155.108853079896	1.03970424821784	0.0561732011453769	0.94884538119647	1	protein_coding	HSD17B6	1.63431372702219	2.4624095884302
ENSG00000025434	797.906190304155	794.126173678508	801.686206929802	1.00951993965427	0.0136694065150842	0.977729788946448	1	protein_coding	NR1H3	8.91713385637842	9.86139978160095
ENSG00000025708	738.200999289607	656.416432578188	819.985566001026	1.24918500711567	0.320987159157581	0.452894270965775	1	protein_coding	TYMP	4.65731760726625	5.48167925341006
ENSG00000025770	2789.43383282911	2926.33199838178	2652.53566727643	0.906437023804286	-0.141721305035241	0.680572398458328	1	protein_coding	NCAPH2	18.970207702058	17.5064531248644
ENSG00000025772	16431.1501932658	18332.60928398	14529.6911025517	0.79255990663852	-0.335408107592567	0.287721701945835	1	protein_coding	TOMM34	104.367692837436	79.7768287330234
ENSG00000025796	8574.88774691828	9398.68983009679	7751.08566373977	0.824698527545722	-0.278061263166415	0.386225471006117	1	protein_coding	SEC63	33.699459486884	31.441260105513
ENSG00000025800	6599.35687641051	6983.03145496202	6215.682297859	0.890112315539155	-0.167940706170239	0.604505311633983	1	protein_coding	KPNA6	13.0747756104531	11.9491160342071
ENSG00000026025	7720.72929198652	9125.56551024782	6315.89307372522	0.692109772992436	-0.530927218308617	0.099993594462005	1	protein_coding	VIM	58.9105600072191	39.0799647186497
ENSG00000026036	1164.44828369314	961.673025350563	1367.22354203572	1.42171352007853	0.50763078647618	0.190892348395212	1	protein_coding	RTEL1-TNFRSF6B	1.92175084381965	2.63560786095727
ENSG00000026103	4592.03121851968	3912.1042284249	5271.95820861446	1.34760167439022	0.430394126116807	0.193713766251865	1	protein_coding	FAS	21.8236218271673	27.4671621607454
ENSG00000026297	4718.93503110427	5013.78215722746	4424.08790498109	0.882385346280689	-0.180519262507162	0.584522806138171	1	protein_coding	RNASET2	48.1259425409333	45.0156409898325
ENSG00000026508	42444.7067113443	49885.3537135906	35004.059709098	0.701690117505603	-0.511094051025185	0.101640186452189	1	protein_coding	CD44	254.958946278582	179.337646246822
ENSG00000026559	2341.18756620985	2865.51019606248	1816.86493635721	0.634045880853534	-0.657340854388753	0.0611760097744255	1	protein_coding	KCNG1	18.9422802764249	11.545230921392
ENSG00000026652	619.828955914571	657.564013754024	582.093898075117	0.88522772825105	-0.175879453075419	0.694930007021379	1	protein_coding	AGPAT4	2.94093353611048	2.00156877656635
ENSG00000026751	75.9259643894225	51.6411529126197	100.210775866225	1.94052166177987	0.956444537822134	0.343476878210216	1	protein_coding	SLAMF7	0.230386772902619	0.423391609988658
ENSG00000026950	2160.60007631708	1918.75572599778	2402.44442663637	1.25208456401456	0.324332003136741	0.359315255645129	1	protein_coding	BTN3A1	8.12548295872618	11.1343499254551
ENSG00000027001	2503.04381478235	2878.13358899667	2127.95404056802	0.739352074797136	-0.435666564607202	0.210479806241788	1	protein_coding	MIPEP	14.5531703175499	10.3285269049155
ENSG00000027075	5976.64920958133	6087.91813780995	5865.38028135271	0.963445984091815	-0.0537243112593284	0.869208329888168	1	protein_coding	PRKCH	27.587983872533	28.7697103863139
ENSG00000027644	1.72137176375399	3.44274352750798	0	0	-Inf	0.823244016723818	1	protein_coding	INSRR	0.00751236249352755	0
ENSG00000027697	10373.6255686792	10211.1773025887	10536.0738347698	1.03181773487556	0.0451881488479816	0.887853657545617	1	protein_coding	IFNGR1	60.6760852683577	60.5630721668844
ENSG00000027847	3543.43687670326	3797.3461108413	3289.52764256522	0.866270165148687	-0.207111064005302	0.538660010062077	1	protein_coding	B4GALT7	29.332702627199	26.7938466883347
ENSG00000027869	79.9948927141919	74.5927764293396	85.3970089990441	1.1448428800601	0.195149614294188	0.853587280168408	1	protein_coding	SH2D2A	0.883314143321663	1.2865886703255
ENSG00000028116	2501.20768418268	2403.03498220057	2599.38038616478	1.08170725995192	0.113310118611838	0.745577283634241	1	protein_coding	VRK2	15.9698643210451	16.5505760316408
ENSG00000028137	251.703369882035	277.71464455231	225.692095211759	0.81267624750429	-0.299247366380607	0.617357485487496	1	protein_coding	TNFRSF1B	0.860053221045667	0.666718651704291
ENSG00000028203	7313.38421513332	6949.75160086278	7677.01682940386	1.10464621907505	0.143584397029478	0.65695492713409	1	protein_coding	VEZT	35.8073806899869	36.4917207956127
ENSG00000028277	135.369184357253	114.758117583599	155.980251130907	1.35920886831625	0.442767170696965	0.567574318892493	1	protein_coding	POU2F2	0.453555675957362	0.418032415431363
ENSG00000028310	5449.45699305414	4943.77970550146	5955.13428060681	1.20457112479747	0.268519581092494	0.412541834269522	1	protein_coding	BRD9	24.9093649968583	26.7299954625561
ENSG00000028528	8030.72448029244	8041.10129908281	8020.34766150206	0.997419055324783	-0.00372832946207455	0.990920082922149	1	protein_coding	SNX1	42.8906750686284	55.4055809773396
ENSG00000028839	2014.25505224177	1770.71775431494	2257.79235016861	1.27507184285398	0.350578536816793	0.325867808217051	1	protein_coding	TBPL1	25.2359822716238	29.6068968600532
ENSG00000029153	6734.34021023674	6949.75160086278	6518.92881961071	0.938008894994378	-0.0923264912262068	0.775712358917684	1	protein_coding	ARNTL2	25.7990147678244	22.5439015328632
ENSG00000029363	20346.2292144851	20171.0343276693	20521.4241013009	1.01737093735203	0.0248457872658376	0.93739154565968	1	protein_coding	BCLAF1	70.1585275263059	65.2319494129416
ENSG00000029364	11447.9034576006	11426.465767799	11469.3411474022	1.0037522870566	0.00540327493707265	0.987037212236395	1	protein_coding	SLC39A9	37.7427621670502	36.5845143780901
ENSG00000029534	1072.74700292937	1227.91185814451	917.582147714219	0.74727036930873	-0.420297777055359	0.28557836471392	1	protein_coding	ANK1	2.43197739801454	1.61814266962079
ENSG00000029559	3.4641678657753	3.44274352750798	3.48559220404262	1.01244608440689	0.0178450824862773	1	1	protein_coding	IBSP	0.0430566768805453	0.0420669360173936
ENSG00000029639	1269.74956874523	1170.53279935271	1368.96633813774	1.16952411662002	0.225921611642772	0.554859032637796	1	protein_coding	TFB1M	12.5301133816788	14.9695815340036
ENSG00000029725	5199.08066108307	5549.70256634287	4848.45875582328	0.873642992189816	-0.194884241499451	0.552695224259234	1	protein_coding	RABEP1	16.8112180847579	13.8896371665212
ENSG00000029993	8516.49559058715	8069.79082847871	8963.20035269559	1.11071036947624	0.151482666416487	0.637345877218456	1	protein_coding	HMGB3	75.2821539162834	86.1856264389634
ENSG00000030066	6126.26388653199	6947.45643851111	5305.07133455286	0.763599078526901	-0.389112733116534	0.232148620939941	1	protein_coding	NUP160	15.6377728609297	12.6585194247961
ENSG00000030110	7731.86846438172	8222.41912486489	7241.31780389854	0.880679723805434	-0.183310644284367	0.569237015362348	1	protein_coding	BAK1	46.2334817907683	38.9596385404876
ENSG00000030304	2.86895293958998	5.73790587917997	0	0	-Inf	0.660483258923059	1	protein_coding	MUSK	0.0197134567756388	0
ENSG00000030419	3681.22234473942	3617.17586623505	3745.26882324379	1.03541242166422	0.050205531178841	0.882200001449954	1	protein_coding	IKZF2	8.17499507124773	6.58066428874939
ENSG00000030582	19076.9668963892	22889.6541332247	15264.2796595536	0.666863709285902	-0.584536155109822	0.0638015845029765	1	protein_coding	GRN	140.232977051406	87.9951065430544
ENSG00000031003	6743.04676604448	6670.88937513463	6815.20415695433	1.02163351446924	0.0308777582322605	0.924813046432226	1	protein_coding	FAM13B	17.4985605183265	17.2032692075223
ENSG00000031081	476.800462609819	490.017162081969	463.583763137668	0.946056177232667	-0.0800022409118671	0.8712430786136	1	protein_coding	ARHGAP31	0.576247027664258	0.671117498410919
ENSG00000031544	11.5615091114292	9.18064940668795	13.9423688161705	1.51866912661033	0.602807583207434	0.863243078097098	1	processed_transcript	NR2E3	0.0539721129832775	0.0791948659394041
ENSG00000031691	1687.74932909302	1284.14333576048	2091.35532242557	1.62859959958213	0.703631952726921	0.0546682076369917	1	protein_coding	CENPQ	8.85265074487203	13.9062461788752
ENSG00000031698	9017.32207666854	9226.55265372139	8808.0914996157	0.954645990782168	-0.0669622539140821	0.834398690703158	1	protein_coding	SARS	69.1301142927566	64.1067993327076
ENSG00000031823	6737.1979216975	7610.75835814431	5863.63748525069	0.770440632762435	-0.376244302480888	0.2458285140202	1	protein_coding	RANBP3	55.226482232338	48.1514047393098
ENSG00000032219	3603.61997809322	3298.14829935265	3909.0916568338	1.1852382919231	0.245177141836369	0.466547801154844	1	protein_coding	ARID4A	8.68919537026405	8.7175153243877
ENSG00000032389	1907.21160841429	2191.88004584675	1622.54317098184	0.740251809881791	-0.433911982156884	0.226902629694082	1	protein_coding	TSSC1	17.0552947365118	11.3626412730947
ENSG00000032444	7196.76409210035	8909.82024919066	5483.70793501005	0.615467852508941	-0.700244591934179	0.0308443250110177	1	protein_coding	PNPLA6	34.438354184319	23.3542172081599
ENSG00000032742	763.709756204716	781.502780744312	745.91673166512	0.95446459058623	-0.0672364184034906	0.8763324414942	1	protein_coding	IFT88	4.84101967340735	4.09728853827491
ENSG00000033011	6165.33849482284	6736.30150215728	5594.3754874884	0.830481754074816	-0.267979622780315	0.410133831383652	1	protein_coding	ALG1	42.1206832806176	33.847736332585
ENSG00000033030	3225.99704412529	2857.47712783162	3594.51696041895	1.25793376451157	0.331055960272531	0.329864490762406	1	protein_coding	ZCCHC8	12.3911431577543	15.2862346728125
ENSG00000033050	5637.70442922103	6573.34497518857	4702.06388325349	0.715322853281194	-0.483333561108555	0.139704235231951	1	protein_coding	ABCF2	27.1344090848024	20.2274428962951
ENSG00000033100	3684.28963303756	4337.85684466006	3030.72242141506	0.698668151104595	-0.517320718594414	0.123977348305434	1	protein_coding	CHPF2	13.4951227652499	9.85733737064184
ENSG00000033122	100.279927868536	105.577468176911	94.9823875601613	0.89964638478547	-0.152570048072653	0.871674596429921	1	protein_coding	LRRC7	1.29525564650501	1.89681138652961
ENSG00000033170	13373.8921230193	12771.4309058788	13976.3533401599	1.09434513980156	0.130067813954843	0.681671095648113	1	protein_coding	FUT8	51.0638394909186	53.3937484727415
ENSG00000033178	6553.05568759838	6558.4264199027	6547.68495529406	0.998362188744536	-0.0023647992526359	0.994451412543323	1	protein_coding	UBA6	19.6698533012547	17.9653313957515
ENSG00000033327	83.8614564617466	106.725049352747	60.9978635707458	0.571542144423244	-0.807068210955631	0.398933600622079	1	protein_coding	GAB2	0.195210053691329	0.107569365702437
ENSG00000033627	5938.15539169634	6159.06817071178	5717.2426126809	0.928264220205925	-0.107392583796381	0.741836037841886	1	protein_coding	ATP6V0A1	23.791316060193	19.1030000515221
ENSG00000033800	2416.76777058771	2389.26400809054	2444.27153308489	1.02302279062007	0.0328382854041718	0.926559408169553	1	protein_coding	PIAS1	14.8004340603781	13.7213515755862
ENSG00000033867	2954.56609676828	2879.28117017251	3029.85102336405	1.05229425134	0.0735381795258893	0.830895419805537	1	protein_coding	SLC4A7	6.20959200032094	5.76340772672243
ENSG00000034053	1920.33242767394	2043.8420741639	1796.82278118397	0.879139735842366	-0.185835600526077	0.604635039145638	1	protein_coding	APBA2	8.00380755659491	6.80567534171865
ENSG00000034063	6416.46574084431	7059.91939374303	5773.01208794559	0.81771643073744	-0.290327465529107	0.371341474806223	1	processed_transcript	UHRF1	21.1861422999882	16.2334682913213
ENSG00000034152	6341.94996600407	7715.18824514539	4968.71168686275	0.644016909112905	-0.634829527086163	0.0514063181327175	1	protein_coding	MAP2K3	42.3816178101513	28.1088605223169
ENSG00000034239	46.1293692215715	32.1322729234078	60.1264655197352	1.8712173167163	0.903977117927999	0.489635865876185	1	protein_coding	EFCAB1	0.182449578099028	0.464478572723173
ENSG00000034510	30581.0623712296	30724.1908206571	30437.9339218022	0.990683012596627	-0.0135045806748538	0.96536372461865	1	protein_coding	TMSB10	1035.86741446784	992.100136106929
ENSG00000034533	1189.55697799912	1011.01901591151	1368.09494008673	1.35318418205348	0.436358218066009	0.258916028208363	1	protein_coding	ASTE1	5.37277988857565	6.57396531187466
ENSG00000034677	4954.43798973865	4324.08587055002	5584.79010892728	1.29155393211858	0.369107888113654	0.262667395440193	1	protein_coding	RNF19A	14.1306547395292	21.663955178313
ENSG00000034693	2239.71911687717	2297.45751402366	2181.98071973068	0.949737136121947	-0.0743998286959414	0.833353835106412	1	protein_coding	PEX3	18.5241687061911	17.1291403470471
ENSG00000034713	6717.06434041484	6668.59421278296	6765.53446804672	1.01453683522652	0.0208212465966876	0.949538348959441	1	protein_coding	GABARAPL2	86.1572903989157	84.8041790850318
ENSG00000034971	1.14758117583599	2.29516235167199	0	0	-Inf	0.909519716350035	1	protein_coding	MYOC	0.0128420074612617	0
ENSG00000035115	304.444376306447	274.271901024803	334.616851588091	1.22001871259073	0.286903275947841	0.608374011165644	1	protein_coding	SH3YL1	2.6876782424646	2.04757525250298
ENSG00000035141	5207.26327479738	5121.65478775604	5292.87176183871	1.03343001064656	0.0474406851230385	0.885901729736139	1	protein_coding	FAM136A	33.3044458800428	32.9180156252789
ENSG00000035403	26071.3405148753	29502.0168683917	22640.6641613588	0.767427673245482	-0.38189730579473	0.222931291131298	1	protein_coding	VCL	64.6828286973502	49.0994522782435
ENSG00000035499	2171.66203827262	2358.27931634297	1985.04476020227	0.84173437236456	-0.2485630636535	0.481717959614152	1	protein_coding	DEPDC1B	11.9152430618186	9.00286589845658
ENSG00000035664	231.25881882701	249.025115156411	213.49252249761	0.857313216634866	-0.222105710234475	0.721613107304375	1	protein_coding	DAPK2	1.9393382111928	1.2872888325405
ENSG00000035681	7541.96499167692	7629.11965695769	7454.81032639615	0.977152104253265	-0.0333449441861349	0.917759175069076	1	protein_coding	NSMAF	30.0267061809161	34.5948678789349
ENSG00000035687	11871.0537584882	12252.7242144009	11489.3833025755	0.937700310684521	-0.0928011842715854	0.770079291632025	1	protein_coding	ADSS	51.5332327754887	46.4303081263363
ENSG00000035720	1.14758117583599	2.29516235167199	0	0	-Inf	0.909519716350035	1	protein_coding	STAP1	0.0184481103760734	0
ENSG00000035862	14095.7469895376	16684.6827154795	11506.8112635957	0.689663175489699	-0.536036158640363	0.0908775926553306	1	protein_coding	TIMP2	53.6964962059559	36.1037171757596
ENSG00000035928	8746.9169518335	8920.14847977318	8573.68542389383	0.961159496765668	-0.0571522402673701	0.858554814202136	1	protein_coding	RFC1	28.2574785998768	29.0278252355066
ENSG00000036054	2988.21271033292	3050.27076537207	2926.15465529378	0.959309805710591	-0.0599312911317107	0.861361433467475	1	protein_coding	TBC1D23	9.68317736319944	9.2991955722816
ENSG00000036257	7161.95653145894	7291.7307912619	7032.18227165598	0.9644050874839	-0.0522888333409164	0.871549030903418	1	protein_coding	CUL3	28.3615663261511	26.3984489006431
ENSG00000036448	445.772922185712	434.933265641842	456.612578729583	1.04984514821084	0.0701765465737922	0.890887382194798	1	protein_coding	MYOM2	7.06439109538899	7.17645517077005
ENSG00000036530	116.612701922257	118.200861111107	115.024542733406	0.973127789866816	-0.0392988246173314	0.972941801055009	1	protein_coding	CYP46A1	0.279592835871578	0.206188009580175
ENSG00000036549	3094.63039424756	3033.05704773453	3156.20374076059	1.04060150900163	0.057417704516032	0.867296791685363	1	protein_coding	ZZZ3	11.8728471346155	11.9761104881663
ENSG00000036565	2.31658668993931	1.14758117583599	3.48559220404262	3.03733825322067	1.60280758320743	0.92749762822942	1	protein_coding	SLC18A1	0.0158443328421387	0.0140100606554767
ENSG00000036672	523.80844214256	591.004305555537	456.612578729583	0.772604487712442	-0.372198037325697	0.425578869757822	1	protein_coding	USP2	3.26961707806033	1.6292115857031
ENSG00000036828	15.9184993664825	9.18064940668795	22.656349326277	2.46783733074179	1.30324730134853	0.598778408190368	1	protein_coding	CASR	0.0309676490835672	0.0485734560739226
ENSG00000037042	2129.62280927187	2135.64856823078	2123.59705031296	0.994356975161038	-0.00816422112837715	0.982824911431491	1	protein_coding	TUBG2	16.6681133629425	16.7324933519951
ENSG00000037241	3512.77333758749	3473.72821925555	3551.81845591943	1.02248023786979	0.0320729595457341	0.925345830704322	1	protein_coding	RPL26L1	80.0871281573301	73.1981721037626
ENSG00000037280	838.216622838777	734.451952535036	941.981293142517	1.28256353583263	0.359030296054722	0.386927502302878	1	protein_coding	FLT4	4.86452532428056	4.26042644077443
ENSG00000037474	26428.6128660208	28661.9874476798	24195.2382843618	0.844157730810829	-0.24441550330359	0.434879594502033	1	protein_coding	NSUN2	114.933977163955	92.5284220999047
ENSG00000037637	2491.60363944036	2779.44160787478	2203.76567100595	0.792880722790573	-0.334824244823657	0.335871065275071	1	protein_coding	FBXO42	8.83042343391335	6.64336969900009
ENSG00000037749	6136.13393153969	5921.51886731373	6350.74899576565	1.072486491738	0.100959476698868	0.756958633673627	1	protein_coding	MFAP3	16.6096422806897	16.5672658703258
ENSG00000037757	2765.749115266	3091.58368770217	2439.91454282983	0.789211869804925	-0.341515440422541	0.321217670766187	1	protein_coding	MRI1	20.3429861830459	13.9212439308702
ENSG00000037897	1445.86743037747	1388.57322276155	1503.16163799338	1.08252241462927	0.114396897598371	0.761003917676509	1	protein_coding	METTL1	21.263847744871	19.9920004130557
ENSG00000037965	147.02593635456	131.971835221139	162.080037487982	1.22814111978053	0.29647634337109	0.694318182958766	1	protein_coding	HOXC8	0.443767864952232	0.525530548803109
ENSG00000038002	1915.47058639107	1938.26460598699	1892.67656679514	0.976479971284087	-0.0343376417895907	0.924940009159316	1	protein_coding	AGA	16.2817996873096	13.3853998274431
ENSG00000038210	5427.91767991704	5347.72827939573	5508.10708043835	1.02999008039742	0.0426304432042534	0.897241430459312	1	protein_coding	PI4K2B	21.9798036209257	25.6051416254682
ENSG00000038219	2575.07903292888	2528.12133036669	2622.03673549106	1.03714829822299	0.0526221948398874	0.880696640038431	1	protein_coding	BOD1L1	4.3747756108308	4.39745399836736
ENSG00000038274	11079.8919930774	10888.2501963319	11271.5337898228	1.03520157845197	0.0499117222335333	0.875900641964603	1	protein_coding	MAT2B	59.8273981066819	59.0865000331147
ENSG00000038295	54.8410164590282	79.1831011326836	30.4989317853729	0.38516970602436	-1.37643385662577	0.245956846211068	1	protein_coding	TLL1	0.252292752408936	0.109162855329303
ENSG00000038358	13687.8811536325	15152.6618457385	12223.1004615264	0.806663580693849	-0.309960972385993	0.327646669739644	1	protein_coding	EDC4	54.911632560958	46.8879268735236
ENSG00000038382	20007.9229226119	21067.2952259972	18948.5506192267	0.899429680742502	-0.152917601859435	0.626352251321848	1	protein_coding	TRIO	35.1031318070444	33.1743719542252
ENSG00000038427	3.89986689128063	3.44274352750798	4.35699025505327	1.26555760550861	0.33977317737364	1	1	protein_coding	VCAN	0.00747058308820567	0.0064704339005246
ENSG00000038532	3084.2953762893	3363.5604263753	2805.0303262033	0.833946761951325	-0.261972808004429	0.44204271719794	1	protein_coding	CLEC16A	10.0692997523766	7.82690755194454
ENSG00000038945	88.8041161101764	82.6258446601915	94.9823875601613	1.14954815833699	0.201066906542048	0.839674013523857	1	protein_coding	MSR1	2.71975740380706	4.50339696441299
ENSG00000039068	43358.332356297	50381.1087815518	36335.5559310423	0.72121389961047	-0.471500893477813	0.13079640628015	1	protein_coding	CDH1	131.512169326726	82.0598742769928
ENSG00000039123	4680.38181919199	5211.16611947125	4149.59751891274	0.796289625734245	-0.328634832946567	0.319896190190794	1	protein_coding	SKIV2L2	21.9870895093007	16.6863530635005
ENSG00000039139	2230.58131614702	2272.21072815527	2188.95190413876	0.963357789405343	-0.0538563828679113	0.879332651204644	1	protein_coding	DNAH5	3.15579039106103	2.21208874421975
ENSG00000039319	4309.97231228661	4171.45757416384	4448.48705040939	1.06641071407782	0.0927631801656408	0.780745460614755	1	protein_coding	ZFYVE16	8.69261437063148	11.8713084125652
ENSG00000039523	8372.50448915584	9527.21892179042	7217.79005652125	0.757596746308925	-0.400497960086949	0.21276114995631	1	protein_coding	FAM65A	32.5173276381757	26.4352441034176
ENSG00000039537	0.573790587917997	1.14758117583599	0	0	-Inf	0.990452635945504	1	protein_coding	C6	0.00365321499607782	0
ENSG00000039560	4734.71098480526	5325.92423705485	4143.49773255566	0.777986608169806	-0.362182773214832	0.272729095652234	1	protein_coding	RAI14	14.5317608003619	10.7519925614711
ENSG00000039600	2.73086137717731	4.59032470334397	0.871398051010654	0.189833640826292	-2.39719241679257	0.834688385787021	1	protein_coding	SOX30	0.0247988658393111	0.00605448858803572
ENSG00000039650	3328.60119582834	3453.07175809051	3204.13063356618	0.927907341067829	-0.107947346922607	0.750127473219289	1	protein_coding	PNKP	29.2884720018556	28.108684655245
ENSG00000039987	38.3296354390102	25.2467858683919	51.4124850096286	2.03639723795477	1.02601901393198	0.478323220099019	1	protein_coding	BEST2	0.31669147184196	0.810791319263217
ENSG00000040199	2679.31567600113	2347.95108576044	3010.68026624181	1.28225851232617	0.358687148737726	0.299396888682997	1	protein_coding	PHLPP2	3.70954567213939	4.35795472273159
ENSG00000040275	9268.09592553387	8533.41362351645	10002.7782275513	1.17218954440291	0.22920587407751	0.474201101834301	1	protein_coding	SPDL1	46.1742245697484	53.2808121248045
ENSG00000040341	3313.54221570741	3469.13789455221	3157.94653686261	0.910297207217309	-0.135590440374039	0.689091843578711	1	protein_coding	STAU2	22.243820292446	20.6399380969079
ENSG00000040487	1675.74554602256	1836.12988133759	1515.36121070753	0.825301753492303	-0.277006389260704	0.448379126598823	1	protein_coding	PQLC2	14.1828401854376	11.1141948290452
ENSG00000040531	1139.70656129477	1226.76427696868	1052.64884562087	0.858069366204529	-0.220833815187978	0.57081614780429	1	protein_coding	CTNS	8.93152322963575	9.02543630395578
ENSG00000040608	903.61220451067	984.624648867283	822.599760154058	0.835445020699391	-0.259383204930271	0.52493236291826	1	protein_coding	RTN4R	6.41879819913817	4.95898784932596
ENSG00000040633	2113.62327909762	2046.13723651558	2181.10932167967	1.06596433648504	0.0921591712707706	0.796131456431891	1	protein_coding	PHF23	15.8922642202001	16.1077066313898
ENSG00000040731	10.9662941852439	11.4758117583599	10.4567766121279	0.9112014759662	-0.134158010958773	0.99936761478885	1	protein_coding	CDH10	0.0780711420394246	0.072218195469741
ENSG00000040933	2985.03448356699	3280.93458171511	2689.13438541888	0.819624505897078	-0.286964974852929	0.401131633016885	1	protein_coding	INPP4A	7.80376858099899	6.91847241225062
ENSG00000041353	2556.71073429755	2632.55121736777	2480.87025122733	0.942382520370449	-0.0856153150661259	0.805663913103355	1	protein_coding	RAB27B	7.55900495407176	5.49082482670391
ENSG00000041357	17985.5359513275	18059.484964131	17911.586938524	0.991810507005002	-0.0118635858863346	0.969853516523389	1	protein_coding	PSMA4	200.875282767523	194.117938236782
ENSG00000041515	39.5605806952657	60.8218023193077	18.2993590712237	0.300868411875632	-1.73279544857701	0.222175140772882	1	protein_coding	MYO16	0.172115435117629	0.049212689512387
ENSG00000041802	10732.2856264163	11388.5955889964	10075.9756638362	0.884742599304479	-0.176670306042884	0.579060425754591	1	protein_coding	LSG1	50.0446074131005	48.040453540634
ENSG00000041880	1145.14919298351	1192.3368416936	1097.96154427342	0.920848459831098	-0.118964337309499	0.760834589147119	1	protein_coding	PARP3	8.67895173582565	7.16052358046933
ENSG00000041982	280.457172292737	324.765472761586	236.148871823887	0.727136631292227	-0.459701618270577	0.4218134599794	1	protein_coding	TNC	0.534289660374149	0.56384697406039
ENSG00000041988	999.330231832079	936.426239482171	1062.23422418199	1.13434905964338	0.18186465185615	0.650202788787333	1	protein_coding	THAP3	9.23402313370089	9.88235135502448
ENSG00000042062	46.4793708940075	45.9032470334397	47.0554947545753	1.02510166046198	0.0357669904835397	0.99828391360465	1	protein_coding	FAM65C	0.228339210817855	0.521516089331342
ENSG00000042088	2046.50420483153	2049.57998004309	2043.42842961998	0.996998628751745	-0.00433657451105045	0.991574018945514	1	protein_coding	TDP1	12.9872426893607	11.012903363014
ENSG00000042286	5710.37325686719	6518.26107874844	4902.48543498594	0.752115537527266	-0.410973793869911	0.208627952967355	1	protein_coding	AIFM2	24.0669041618597	17.1508064710997
ENSG00000042304	4.61174904161129	5.73790587917997	3.48559220404262	0.607467650644134	-0.719120511679929	0.937139952358825	1	protein_coding	C2orf83	0.0369281310209954	0.0216364539600899
ENSG00000042317	859.07056959353	650.678526699008	1067.46261248805	1.64053763677042	0.714168692155138	0.083993159980712	1	protein_coding	SPATA7	4.35490584546486	7.17891928169228
ENSG00000042429	2621.79640481647	2489.10357038827	2754.48923924468	1.10661897400075	0.146158565439658	0.6736114998574	1	protein_coding	MED17	17.2094029225903	20.4161104359253
ENSG00000042445	7341.51247007339	7610.75835814431	7072.26658200247	0.929245976445226	-0.105867558531658	0.74292348624068	1	protein_coding	RETSAT	31.5202780841753	30.1933864306913
ENSG00000042493	5629.08060016708	6255.464989482	5002.69621085217	0.799732109325805	-0.322411281476568	0.324039292128027	1	protein_coding	CAPG	85.6729580684652	63.6147513486321
ENSG00000042753	6205.4991694318	6910.73384088435	5500.26449797925	0.795901654530424	-0.329337919503785	0.311400903400622	1	protein_coding	AP2S1	114.464009297519	91.3511851843898
ENSG00000042781	9.68062144699523	8.03306823085196	11.3281746631385	1.41019276042388	0.495892379290922	0.911819266492144	1	protein_coding	USH2A	0.00461667503087367	0.0062762803940563
ENSG00000042832	2205.73925943305	2203.35585760511	2208.122661261	1.00216342886213	0.0031177967397247	0.994753692466377	1	protein_coding	TG	9.42270081837063	8.54244121986356
ENSG00000042980	458.203496075502	491.164743257805	425.242248893199	0.865783333861966	-0.207922065630827	0.670465521631421	1	protein_coding	ADAM28	2.87031090606252	2.18146935647893
ENSG00000043039	975.040753809977	1082.16904881334	867.912458806612	0.802011903554556	-0.318304445399582	0.42758736221625	1	protein_coding	BARX2	7.09304685280324	5.5022742764257
ENSG00000043093	9597.75187617676	9353.93416423918	9841.56958811433	1.0521315860592	0.0733151482455922	0.819096098880727	1	protein_coding	DCUN1D1	30.9778876052582	30.6537809618195
ENSG00000043143	17798.1049768791	18609.1763473565	16987.0336064017	0.912831029666436	-0.131580261208826	0.675850546075983	1	protein_coding	JADE2	49.8816184432919	41.3985839360449
ENSG00000043355	2549.80361046206	2412.21563160726	2687.39158931686	1.11407601961614	0.15584767916029	0.654200875094517	1	protein_coding	ZIC2	13.6308919099768	16.5141640738283
ENSG00000043462	0.573790587917997	1.14758117583599	0	0	-Inf	0.990452635945504	1	protein_coding	LCP2	0.00865474094842945	0
ENSG00000043514	1696.90197922791	1867.11457308516	1526.68938537067	0.817673113036664	-0.290403892863921	0.425889314541841	1	protein_coding	TRIT1	13.4998619460322	9.9991140502053
ENSG00000043591	209.230987570645	218.040423408839	200.42155173245	0.919194471369413	-0.121557974179139	0.855266326341828	1	protein_coding	ADRB1	0.871976786645181	0.772910695412484
ENSG00000044090	3120.76788167479	3337.16605933107	2904.36970401851	0.870310213031679	-0.200398368601913	0.55613285509708	1	protein_coding	CUL7	8.07111766251173	6.65814706605318
ENSG00000044115	31694.3482693377	36499.9668786396	26888.7296600358	0.736678193419718	-0.440893557177713	0.158708871467193	1	protein_coding	CTNNA1	134.76078869097	99.675931756607
ENSG00000044446	5381.70028006975	5376.41780879163	5386.98275134787	1.00196505236981	0.00283218951910781	0.994051494299651	1	protein_coding	PHKA2	18.173001718883	17.5347227263234
ENSG00000044459	1720.26299844436	1800.55486488667	1639.97113200205	0.910814307291475	-0.134771141032127	0.711822281594104	1	protein_coding	CNTLN	4.70885704252193	4.19988399496021
ENSG00000044524	90.8445196752904	81.4782634843556	100.210775866225	1.22990809549428	0.298550514647127	0.754179878704985	1	protein_coding	EPHA3	0.184656720429542	0.184342097789599
ENSG00000044574	79878.3877964292	91587.3060622948	68169.4695305635	0.744311329390961	-0.426021899065165	0.170543324913328	1	protein_coding	HSPA5	263.689864049608	189.244963712826
ENSG00000046604	53727.9225122374	60750.6522864058	46705.1927380691	0.768801502210706	-0.379316939798308	0.223117034730101	1	protein_coding	DSG2	115.87636815324	85.7918892681689
ENSG00000046647	1285.8324629999	1293.32398516716	1278.34094083263	0.988415088170967	-0.0168110612913974	0.966751183720167	1	protein_coding	GEMIN8	15.4561803042616	15.3693831228211
ENSG00000046651	5275.9293555218	4566.22549865142	5985.63321239218	1.31084923733179	0.390501768655735	0.234362813218352	1	protein_coding	OFD1	16.9541676285949	22.6577465700385
ENSG00000046653	210.776085640751	133.119416396975	288.432754884527	2.16672190046561	1.11551399488708	0.0823577904197689	1	protein_coding	GPM6B	0.870644240296499	2.357346889837
ENSG00000046889	6.88548705501596	13.7709741100319	0	0	-Inf	0.2835658849945	1	protein_coding	PREX2	0.0236938402931656	0
ENSG00000047056	2850.38142302095	2654.35525970865	3046.40758633325	1.14770152758965	0.198747502071841	0.563174492502405	1	protein_coding	WDR37	8.46469180640284	8.90348308503251
ENSG00000047188	1557.6566855903	1698.42014023727	1416.89323094332	0.834241891847433	-0.261462335233851	0.479023320480811	1	protein_coding	YTHDC2	3.10903162176574	2.76831408136235
ENSG00000047230	3914.52156713155	3865.05340021563	3963.98973404747	1.02559766284893	0.0364648794326918	0.914189431495031	1	protein_coding	CTPS2	12.6631488357587	12.5174780121728
ENSG00000047249	8197.85196584753	8046.83920496199	8348.86472673308	1.03753343568551	0.0531578296840574	0.869238314935331	1	protein_coding	ATP6V1H	47.7118668008651	48.9337244170514
ENSG00000047315	9542.55004145088	10336.2636507548	8748.83643214697	0.846421562738301	-0.240551714057157	0.451776172465766	1	protein_coding	POLR2B	32.9300478141841	28.2137277665681
ENSG00000047346	3105.9725685466	2750.75207847888	3461.19305861432	1.25827154169717	0.331443297086675	0.330891171288498	1	protein_coding	FAM214A	11.6711682001972	13.7273459661038
ENSG00000047365	1893.75712039076	1996.79124595463	1790.72299482689	0.896800303213861	-0.157141328959612	0.662280499279181	1	protein_coding	ARAP2	3.79993149738057	2.90928456674647
ENSG00000047410	13339.277385014	13479.4884913696	13199.0662786584	0.97919637582014	-0.0303298765177324	0.923666644754958	1	protein_coding	TPR	26.0656363857003	24.9678631757881
ENSG00000047457	2155.53099146948	1706.45320846812	2604.60877447085	1.5263288565697	0.610065832833109	0.0852115261627236	1	protein_coding	CP	7.60344360004689	12.0720464064103
ENSG00000047578	2791.52875143401	2683.04478910455	2900.01271376346	1.08086630739076	0.11218808681687	0.745228543496203	1	protein_coding	KIAA0556	6.73928423481556	8.79232854912878
ENSG00000047579	936.358570983671	880.194761866207	992.522380101135	1.12761677653792	0.173276847412612	0.670117565695842	1	protein_coding	DTNBP1	8.44970648327627	8.37947756571359
ENSG00000047597	445.47298144997	483.131675026953	407.814287872986	0.844105880348737	-0.244504120275558	0.619177534725484	1	protein_coding	XK	1.03224013513787	0.840092165045344
ENSG00000047617	36.4797176456523	42.4605035059318	30.4989317853729	0.718289451775158	-0.47736276547655	0.754892490206896	1	protein_coding	ANO2	0.917654766259466	0.718153140558498
ENSG00000047621	3569.12593653069	3286.67248759429	3851.57938546709	1.17187806208409	0.228822460221971	0.497157060693939	1	protein_coding	C12orf4	14.9958512484843	16.208459615295
ENSG00000047634	5174.42336138452	4540.97871278303	5807.86800998601	1.27899036250415	0.355005393211068	0.280106989169004	1	protein_coding	SCML1	19.4853038967708	23.8513788126073
ENSG00000047644	3023.38808905913	3465.6951510247	2581.08102709356	0.744751316725134	-0.42516932571616	0.213237344819413	1	protein_coding	WWC3	8.59314536842344	6.35658038345475
ENSG00000047648	23.6229902631657	8.03306823085196	39.2129122954794	4.88143647839036	2.2873057574795	0.243632757203166	1	protein_coding	ARHGAP6	0.0554287254470868	0.139315972286234
ENSG00000047662	26.3110029638084	19.5088799892119	33.1131259384049	1.69733608268214	0.76327225540068	0.676530931741477	1	protein_coding	FAM184B	0.0325295422297984	0.0532326402661513
ENSG00000047849	16045.2383736611	19177.2290293953	12913.2477179269	0.673363586477127	-0.570542388318293	0.0712575489785027	1	protein_coding	MAP4	44.335183438875	28.2864195014504
ENSG00000047932	5685.93253382396	5428.05896170425	5943.80610594367	1.09501502247453	0.130950662247313	0.689055996683421	1	protein_coding	GOPC	13.2309972493986	13.9608264159168
ENSG00000047936	8.07591690738659	9.18064940668795	6.97118440808523	0.759334563305167	-0.397192416792566	0.948837999354256	1	protein_coding	ROS1	0.0136279749516984	0.00997627029349208
ENSG00000048028	7846.14718449444	7618.79142637516	8073.50294261371	1.0596828933608	0.0836326075998939	0.795582525340688	1	protein_coding	USP28	30.1133862144972	35.2128152365986
ENSG00000048052	5005.89396075145	4947.22244902897	5064.56547247392	1.02371897052415	0.0338197236617824	0.919011642348038	1	protein_coding	HDAC9	16.5527138777384	16.5580621683726
ENSG00000048140	8934.75880907713	9728.04562756172	8141.47199059254	0.83690725786955	-0.256860335940745	0.422755336749558	1	protein_coding	TSPAN17	53.6490259300501	41.3152433130948
ENSG00000048162	3945.1753482723	3956.85989428251	3933.49080226209	0.994094030962739	-0.00854577268982839	0.980170515349048	1	protein_coding	NOP16	46.0256076078895	44.7709148460021
ENSG00000048342	1537.4382567234	1610.0563896979	1464.82012374891	0.909794298585877	-0.136387701176298	0.713144792845093	1	protein_coding	CC2D2A	8.5391423407801	6.82116670579012
ENSG00000048392	9235.464530339	9319.5067289641	9151.42233171389	0.98196423886601	-0.0262576094004471	0.934677825760287	1	protein_coding	RRM2B	26.5206479868614	24.4396198533908
ENSG00000048405	1043.07407480361	1071.84081823082	1014.3073313764	0.946322731999159	-0.0795958135939441	0.84235706965152	1	protein_coding	ZNF800	3.8112259362066	3.38635858490989
ENSG00000048462	2.31658668993931	1.14758117583599	3.48559220404262	3.03733825322067	1.60280758320743	0.92749762822942	1	protein_coding	TNFRSF17	0.0249352994001502	0.107217881592008
ENSG00000048471	2552.06589455442	2865.51019606248	2238.62159304637	0.781229672859821	-0.356181347819962	0.304780781289227	1	protein_coding	SNX29	5.25938257265407	3.39147869523718
ENSG00000048540	7.5021263194686	8.03306823085196	6.97118440808523	0.867810929491619	-0.20454733885017	0.997547965921539	1	protein_coding	LMO3	0.0308970064743071	0.0830699587961386
ENSG00000048544	5933.3817934814	6202.67625539355	5664.08733156925	0.913168299996963	-0.1310473166114	0.687659291427456	1	protein_coding	MRPS10	34.4367373422829	30.3281752100708
ENSG00000048545	8.39494870874657	4.59032470334397	12.1995727141492	2.65767097156808	1.41016250526504	0.724492889426654	1	protein_coding	GUCA1A	0.0239632515112327	0.090268963855621
ENSG00000048649	3317.13238388793	3288.96764994596	3345.2971178299	1.01712679292691	0.0244995337922376	0.943563678807709	1	protein_coding	RSF1	11.0917581050034	11.2865718257281
ENSG00000048707	3173.05176473543	3337.16605933107	3008.93747013979	0.901644514130929	-0.149369351858774	0.660532544749021	1	protein_coding	VPS13D	4.81178899269177	5.62883993434328
ENSG00000048740	144.502318542107	234.106559870543	54.8980772136712	0.234500379844243	-2.09233783526415	0.00646616538644808	1	protein_coding	CELF2	0.624299608986362	0.120627589920061
ENSG00000048828	27367.8694550186	32390.4786879709	22345.2602220662	0.689871256220882	-0.535600943636867	0.0876570116249964	1	protein_coding	FAM120A	74.7780811052922	50.9885345089132
ENSG00000048991	5362.51573575382	5868.73013322527	4856.30133828238	0.827487587270179	-0.27319042395611	0.404489705147263	1	protein_coding	R3HDM1	20.186761921434	17.3861689027181
ENSG00000049089	152.337688741044	165.251689320383	139.423688161705	0.843705070339074	-0.245189323347516	0.741572200663448	1	protein_coding	COL9A2	1.10050151651768	0.765348249872901
ENSG00000049130	10777.2271115004	11588.2747135919	9966.17950940885	0.86002271742139	-0.217553325911799	0.494528137444435	1	protein_coding	KITLG	36.2395223585263	28.687837235725
ENSG00000049167	698.021446057239	648.383364347337	747.659527767141	1.15311337224041	0.205534363404429	0.636606498642279	1	protein_coding	ERCC8	4.42763166408607	4.90389303886084
ENSG00000049192	218.199726867309	223.778329288019	212.6211244466	0.95014170998185	-0.0737853929792906	0.913417988088974	1	protein_coding	ADAMTS6	0.824839389554985	0.752007253492658
ENSG00000049239	5032.68414874392	5589.86790749713	4475.50038999072	0.800645107192638	-0.320765197510711	0.329502079030903	1	protein_coding	H6PD	7.19230655033377	5.19815624475953
ENSG00000049245	7821.15324902437	8041.10129908281	7601.20519896594	0.945294048196228	-0.0811649233448883	0.800988406998053	1	protein_coding	VAMP3	44.8308938610164	41.1813505298199
ENSG00000049246	740.555768110781	744.78018311756	736.331353104003	0.98865594143739	-0.0164595536221582	0.972434598924179	1	protein_coding	PER3	1.73382706193395	1.50135891210925
ENSG00000049247	110.098640877944	114.758117583599	105.439164172289	0.918794821599252	-0.122185369292697	0.89418765124326	1	protein_coding	UTS2	1.57254745267864	1.11074575318158
ENSG00000049249	223.906662875413	216.892842233003	230.920483517823	1.06467544590407	0.0904137084369225	0.891928301481268	1	protein_coding	TNFRSF9	1.67548788964931	1.36866518297451
ENSG00000049283	4836.13891873405	5853.8115779394	3818.46625952869	0.652304265125121	-0.616383033199287	0.062196775346173	1	protein_coding	EPN3	34.7917124932456	20.561215321142
ENSG00000049323	1303.61551712227	1633.00801321462	974.223021029912	0.596581898647348	-0.745207890475859	0.0504632686882192	1	protein_coding	LTBP1	3.3746999997044	1.95565622072221
ENSG00000049449	14578.0454450531	15381.0304997298	13775.0603903764	0.895587612976802	-0.159093520717089	0.614615359951385	1	protein_coding	RCN1	70.9053448909763	64.6279546296943
ENSG00000049540	24.4825095087178	33.2798540992438	15.6851649181918	0.47131110825838	-1.08524841047783	0.559516431847722	1	protein_coding	ELN	0.730097289116524	0.358290810346218
ENSG00000049541	6642.07192626079	6863.68301267508	6420.4608398465	0.935425022978176	-0.096306072968581	0.766456656588835	1	protein_coding	RFC2	57.9820021496675	53.0493685682102
ENSG00000049618	5638.80597867885	5789.54703209259	5488.0649252651	0.947926477640424	-0.0771529286508762	0.813505136564769	1	protein_coding	ARID1B	10.0026306559773	8.68668411738934
ENSG00000049656	17758.2966408069	20758.5958896973	14757.9973919164	0.710934278519338	-0.49221189711957	0.118667999522361	1	protein_coding	CLPTM1L	158.252628021648	133.635087463442
ENSG00000049759	6226.98375508691	6538.91753991349	5915.04997026032	0.90459161384968	-0.144661473573754	0.656395142478617	1	protein_coding	NEDD4L	22.5971395129293	20.2273994855956
ENSG00000049768	30.1680211785544	29.8371105717358	30.4989317853729	1.0221811429108	0.0316508820113078	1	1	protein_coding	FOXP3	0.170305028253665	0.291668728529095
ENSG00000049769	725.373120947756	897.408479503747	553.337762391766	0.616595201660845	-0.69760443244039	0.103967810010375	1	protein_coding	PPP1R3F	5.1332281364437	2.90400423147467
ENSG00000049860	8976.54815827883	10060.8441685542	7892.2521480035	0.784452280124889	-0.350242407185554	0.274518607056321	1	protein_coding	HEXB	66.4334814182656	53.1600353677934
ENSG00000049883	539.795881069144	495.755067961149	583.836694177138	1.17767166068162	0.2359373663891	0.612425031072654	1	protein_coding	PTCD2	3.31794583960152	3.36550163699625
ENSG00000050030	15.3232844402972	11.4758117583599	19.1707571222344	1.67053603927137	0.740311106957368	0.781084960864006	1	protein_coding	KIAA2022	0.0106876583254965	0.0172124963892119
ENSG00000050130	7210.92345886461	6891.22496089514	7530.62195683407	1.09278422915625	0.128008568204171	0.692390107931309	1	protein_coding	JKAMP	55.5870775629338	62.2413594858849
ENSG00000050327	5198.03553505327	5624.29534277221	4771.77572733434	0.848421968712323	-0.237146116944423	0.470017360179005	1	protein_coding	ARHGEF5	12.2693489798107	11.0061356185655
ENSG00000050344	2775.52985858638	3223.55552292331	2327.50419424946	0.722030124096868	-0.469869065283855	0.172476094005116	1	protein_coding	NFE2L3	12.381455588096	9.34286380956143
ENSG00000050393	2938.24074741692	3145.52000296646	2730.96149186739	0.86820668420226	-0.203889565145761	0.551445312364187	1	protein_coding	MCUR1	8.33710571048365	8.00113159022641
ENSG00000050405	33569.0619003909	34858.9257971941	32279.1980035877	0.925995201096698	-0.110923378045409	0.722148285601925	1	protein_coding	LIMA1	116.476240064199	104.568030756998
ENSG00000050426	4563.34190156599	4064.73252481109	5061.95127832089	1.24533440944091	0.316533200976096	0.33912932938543	1	protein_coding	LETMD1	34.2183066495125	44.2627790603752
ENSG00000050438	100.163260644391	100.987143473567	99.3393778152146	0.983683411554421	-0.0237340212651218	0.991061073525849	1	protein_coding	SLC4A8	0.533173271615984	0.406824745008494
ENSG00000050628	29.9870809396071	35.5750164509158	24.3991454282983	0.685850573307893	-0.544033805121837	0.750037673917073	1	protein_coding	PTGER3	0.272529340387308	0.190176536358261
ENSG00000050730	289.671124843151	314.437242179062	264.905007507239	0.842473384105003	-0.247296986309508	0.664334458616244	1	protein_coding	TNIP3	2.1538265077889	1.91764805676298
ENSG00000050748	12172.4770906567	12802.4155976263	11542.5385836871	0.901590679951617	-0.149455492927672	0.637661570653236	1	protein_coding	MAPK9	67.8638597971449	57.7194540944766
ENSG00000050767	35.215469245671	35.5750164509158	34.8559220404262	0.97978653329699	-0.0294606322920793	1	1	protein_coding	COL23A1	0.175003222679438	0.125153389607032
ENSG00000050820	22449.9731190761	25788.4441833865	19111.5020547657	0.74108782673589	-0.432283567622166	0.168734981287348	1	protein_coding	BCAR1	105.854094152301	77.5471085674827
ENSG00000051009	2168.02138427099	2056.4654670981	2279.57730144387	1.10849286696781	0.148599486647912	0.675024916172614	1	protein_coding	FAM160A2	8.91434382674267	9.39370648581984
ENSG00000051108	5659.27386246037	5347.72827939573	5970.819445525	1.11651511325472	0.15900277974979	0.62700754308493	1	protein_coding	HERPUD1	41.3849555769148	46.2600638803689
ENSG00000051128	8000.35303591727	9327.53979719496	6673.16627463959	0.715426191657354	-0.483125158714571	0.133738939341396	1	protein_coding	HOMER3	88.8728177174289	64.0880421290746
ENSG00000051180	2317.09493645082	2256.14459169356	2378.04528120808	1.05403053065097	0.0759166561409935	0.829901736074148	1	protein_coding	RAD51	22.6616772371676	22.7452188833765
ENSG00000051341	5877.20695173566	5591.01548867296	6163.39841479836	1.10237548568503	0.140615711266346	0.666838861089772	1	protein_coding	POLQ	9.35534108755929	8.72805189152563
ENSG00000051382	8912.04476166958	9177.20666316044	8646.88286017872	0.942212938811701	-0.0858749511310443	0.788671430462349	1	protein_coding	PIK3CB	33.9705580844785	28.5888984334808
ENSG00000051523	16370.1429966045	18520.8125968171	14219.4733963919	0.76775645356055	-0.381279360716925	0.22702965652543	1	protein_coding	CYBA	331.46270419059	260.009004305098
ENSG00000051596	23075.5921626369	26262.3952090067	19888.7891162672	0.757310555948313	-0.401043056698871	0.201375399667981	1	protein_coding	THOC3	236.166091936004	254.637616407738
ENSG00000051620	4174.48667314742	4262.11648705488	4086.85685923997	0.958879672025103	-0.0605783093252483	0.855893514143841	1	protein_coding	HEBP2	27.3497494467235	20.932366845953
ENSG00000051825	3051.06027925482	2823.04969255654	3279.07086595309	1.16153494378754	0.216032557048713	0.527049358679812	1	protein_coding	MPHOSPH9	14.410630989351	18.762791570611
ENSG00000052126	4229.74408512413	4087.68414832781	4371.80402192045	1.06950631782763	0.0969450048701116	0.771376220281823	1	protein_coding	PLEKHA5	12.3348778586749	12.0816184771477
ENSG00000052344	3417.06252252624	3590.78149919082	3243.34354586166	0.903241688917172	-0.146816019974337	0.664001437836081	1	protein_coding	PRSS8	23.2293891563024	19.9163179689048
ENSG00000052723	2980.36270317146	2771.40853964392	3189.31686669899	1.15079275432584	0.202628042655703	0.553902381169074	1	protein_coding	SIKE1	16.3924382049289	19.3156254200803
ENSG00000052749	3632.09144732999	4324.08587055002	2940.09702410995	0.679934930093321	-0.556531408117784	0.0984367661060418	1	protein_coding	RRP12	11.4537755286726	8.41064861127267
ENSG00000052795	1630.54463560664	1724.8145072815	1536.27476393178	0.890689843717238	-0.167004951388749	0.649362851044536	1	protein_coding	FNIP2	3.53938543759277	3.67007326206808
ENSG00000052802	9298.13434206343	9891.00215453043	8705.26652959644	0.880119768815248	-0.184228232366466	0.564691227407946	1	protein_coding	MSMO1	55.0722479551849	46.8451673332352
ENSG00000052841	5204.43971624918	5271.98792179056	5136.89151070781	0.974374673636038	-0.0374514603033653	0.909448266709722	1	protein_coding	TTC17	18.3732364653367	17.4905872458143
ENSG00000052850	281.733299498177	306.40417394821	257.062425048143	0.838965154213574	-0.253317204230917	0.659852266444415	1	protein_coding	ALX4	0.590791639387534	0.477881209466851
ENSG00000053108	181.53906898271	187.055731661267	176.022406304152	0.941015839187998	-0.0877090882718492	0.904385700821224	1	protein_coding	FSTL4	2.42133339339745	1.94057747267773
ENSG00000053254	1904.79956639627	1972.69204126207	1836.90709153046	0.931167690196214	-0.102887094633413	0.775176321483799	1	protein_coding	FOXN3	5.33624855162836	4.63778431626315
ENSG00000053371	2891.58064872618	3315.36201699019	2467.79928046217	0.744352884486062	-0.425941355274185	0.214271078394468	1	protein_coding	AKR7A2	30.753657295221	22.1769708965903
ENSG00000053372	4960.17229128358	5479.70011461687	4440.64446795029	0.810380928712698	-0.30332787234674	0.356843647198874	1	protein_coding	MRTO4	29.4273947426217	23.0360764422402
ENSG00000053438	298.91838053729	275.419482200638	322.417278873942	1.17064078509547	0.227298448115227	0.688106226614003	1	protein_coding	NNAT	2.74756371145431	3.09014256529101
ENSG00000053501	640.221112760252	671.334987864056	609.107237656447	0.907307452564636	-0.140336585887897	0.752979715724575	1	protein_coding	USE1	10.8245512208362	9.81950526218146
ENSG00000053524	510.527894540026	531.330084412065	489.725704667988	0.921697677273227	-0.117634479831876	0.805415514771153	1	protein_coding	MCF2L2	3.23252649929434	3.59912910044549
ENSG00000053702	132.233593825647	128.529091693631	135.938095957662	1.05764457031791	0.0808548800120778	0.927543202520389	1	protein_coding	NRIP2	0.537182632614757	0.547879756371262
ENSG00000053747	20963.3680404602	23431.3124482193	18495.4236327011	0.789346464205709	-0.341269420150968	0.277393047280745	1	protein_coding	LAMA3	44.7801001785869	32.4531093568422
ENSG00000053770	6788.20206962679	6416.12635409904	7160.27778515455	1.11598141775685	0.158313005004706	0.625429457684794	1	protein_coding	AP5M1	29.6767348510542	32.6936805666195
ENSG00000053900	2057.41089254728	1977.28236596542	2137.53941912914	1.08104914903516	0.112432115540088	0.75304404518364	1	protein_coding	ANAPC4	9.75567340883161	11.1170076913382
ENSG00000053918	629.2406064969	732.156790183364	526.324422810435	0.71886845805066	-0.476200291232357	0.283537329976328	1	protein_coding	KCNQ1	2.56293246213928	2.12638763156863
ENSG00000054116	3032.36828227683	3026.17156067952	3038.56500387415	1.00409541988817	0.00589637611957779	0.987627754053402	1	protein_coding	TRAPPC3	31.6483049484014	29.8568720834836
ENSG00000054118	12341.3429182108	13112.2625151021	11570.4233213195	0.882412421806932	-0.180474994854347	0.569444019152122	1	protein_coding	THRAP3	39.8937470827612	38.0769909509737
ENSG00000054148	3677.55135819334	3927.02278371077	3428.07993267591	0.872946280550125	-0.19603521900345	0.559466895417718	1	protein_coding	PHPT1	60.4707556875502	52.4654064498549
ENSG00000054179	232.363551326312	258.205764563099	206.521338089525	0.799832406681443	-0.322230359111344	0.601594474362074	1	protein_coding	ENTPD2	1.46884047870016	1.24001328120838
ENSG00000054219	17.7351140161145	20.6564611650479	14.8137668671811	0.717149309788213	-0.479654576984539	0.848312377524669	1	protein_coding	LY75	0.0330884697383396	0.022877896713025
ENSG00000054267	8756.10332640488	7537.31316289081	9974.89348991896	1.32340175794066	0.404251101072496	0.207985278374361	1	protein_coding	ARID4B	17.1854545633581	22.6289059795564
ENSG00000054277	1418.58999891898	1571.03862971948	1266.14136811848	0.805926311528421	-0.311280160417625	0.406108744275739	1	protein_coding	OPN3	9.23616867976948	7.54626210453275
ENSG00000054282	3313.30400227161	3344.05154638609	3282.55645815714	0.981610603970681	-0.0267772609096861	0.937623790962054	1	protein_coding	SDCCAG8	34.4802428160983	29.0476039698137
ENSG00000054356	44.8318176778643	53.9363152642917	35.7273200914368	0.66239823607472	-0.59422926385212	0.656555349048334	1	protein_coding	PTPRN	0.383981779314631	0.21502220012111
ENSG00000054392	573.437615646282	550.838964401277	596.036266891288	1.08205175270986	0.113769502484813	0.8061056070561	1	protein_coding	HHAT	2.23125672921006	2.00318515647065
ENSG00000054523	4978.81677303973	5377.56538996747	4580.068156112	0.851699202887742	-0.231584095333373	0.481583455134641	1	protein_coding	KIF1B	6.74039520359692	5.59140913727092
ENSG00000054598	2546.48241314621	2525.82616801502	2567.13865827739	1.01635603066653	0.0234058683517258	0.947749313913615	1	protein_coding	FOXC1	8.29616045224275	8.13043939914735
ENSG00000054611	3580.68362886566	4229.98421413147	2931.38304359984	0.693000941659952	-0.529070782168135	0.1165013998646	1	protein_coding	TBC1D22A	19.0869602726822	12.8717240499355
ENSG00000054654	38949.0997814314	42042.7839579275	35855.4156049354	0.852831621255533	-0.229667163611581	0.461300017733913	1	protein_coding	SYNE2	69.30800622172	62.9521336692841
ENSG00000054690	3113.41275512391	2722.06254908298	3504.76296116485	1.28753946611019	0.364616654966782	0.284710264995447	1	protein_coding	PLEKHH1	8.47496924028557	10.9327873035802
ENSG00000054793	12549.6812958343	13543.7530372164	11555.6095544523	0.8532058671403	-0.229034208363693	0.470232140512963	1	protein_coding	ATP9A	19.0708019524896	15.5500736465801
ENSG00000054796	0.573790587917997	1.14758117583599	0	0	-Inf	0.990452635945504	1	protein_coding	SPO11	0.0128568594359663	0
ENSG00000054938	5.50457143088927	2.29516235167199	8.71398051010654	3.79667281652583	1.9247356780948	0.73701138800355	1	protein_coding	CHRDL2	0.0713124272264756	0.0534883639985134
ENSG00000054965	7161.46377167879	7370.91389239459	6952.013650963	0.943168479845652	-0.0844125898120686	0.79394608732971	1	protein_coding	FAM168A	14.6655234786097	12.7943336324892
ENSG00000054967	1453.06473697368	1328.89900161808	1577.23047232928	1.18687008599512	0.247162027188765	0.508613873948716	1	protein_coding	RELT	5.44370641548325	6.26020735039294
ENSG00000054983	264.817189323729	270.829157497295	258.805221150164	0.955603242803536	-0.0655163453536419	0.916785000306349	1	protein_coding	GALC	1.37622876536405	1.15431925039739
ENSG00000055044	10968.1061333482	11581.3892265368	10354.8230401596	0.894091618683641	-0.161505421143091	0.611819371594793	1	protein_coding	NOP58	73.5634221578363	70.4641724043424
ENSG00000055070	14567.1920013156	16308.2760898053	12826.1079128258	0.786478462971554	-0.346520835653981	0.273262755856429	1	protein_coding	SZRD1	63.5563570851557	49.3138354508801
ENSG00000055118	153.96148434627	207.712192826315	100.210775866225	0.482450136906598	-1.0515482529314	0.147880780650987	1	protein_coding	KCNH2	0.635832831309275	0.301062919998564
ENSG00000055130	6423.60556180146	6659.41356337627	6187.79756022666	0.929180550410131	-0.10596913889015	0.744178415637013	1	protein_coding	CUL1	24.7862680190989	22.2925360932301
ENSG00000055147	1062.5543181944	1045.44645118659	1079.6621852022	1.03272834680033	0.0464608115459845	0.908928782556025	1	protein_coding	FAM114A2	7.22951538978183	6.73891106470406
ENSG00000055163	474.505300258147	485.426837378625	463.583763137668	0.955002334936995	-0.0664238344113264	0.893933806044087	1	protein_coding	CYFIP2	1.6817184713203	1.41644929346033
ENSG00000055208	14430.5229285503	13905.2411076047	14955.8047494959	1.07555163076723	0.105076781538259	0.740007192077605	1	protein_coding	TAB2	42.5270832525413	44.1934041424951
ENSG00000055211	5349.74640167043	5143.45883009692	5556.03397324393	1.08021355993613	0.111316563687512	0.734729652050707	1	protein_coding	GINM1	29.9960554205699	31.6421200998829
ENSG00000055332	28946.7538394637	29254.1393344112	28639.3683445162	0.978985162309258	-0.0306411006611183	0.92176001542957	1	protein_coding	EIF2AK2	81.4667365615652	75.4702750293009
ENSG00000055483	8636.71331009466	8565.54589643986	8707.88072374947	1.01661713439289	0.0237764517511824	0.941571079090723	1	protein_coding	USP36	28.6356323847059	30.8878265474717
ENSG00000055609	2957.68259623427	2821.90211138071	3093.46308108782	1.0962333061136	0.132554872890758	0.699197409572471	1	protein_coding	KMT2C	3.46583343054554	5.07606263911528
ENSG00000055732	568.235530665995	663.301919633204	473.169141698785	0.713354096669041	-0.487309711488884	0.285556782209725	1	protein_coding	MCOLN3	2.75166158012818	2.02499367567618
ENSG00000055813	5.89742177985996	9.18064940668795	2.61419415303196	0.284750461239438	-1.81222991607141	0.72655497073188	1	protein_coding	CCDC85A	0.0259185493506093	0.00711621986621327
ENSG00000055917	12561.2966826589	12680.7719929877	12441.8213723301	0.981156461074314	-0.0274448793222869	0.931023771149757	1	protein_coding	PUM2	32.6732272220335	30.8248868116638
ENSG00000055950	3933.29989878923	4278.18262351658	3588.41717406187	0.838771387256083	-0.253650446814592	0.447849572536961	1	protein_coding	MRPL43	57.8793041861393	46.8821480836864
ENSG00000055955	66.4882229235267	74.5927764293396	58.3836694177138	0.782698703714557	-0.353471039363248	0.749180649581084	1	protein_coding	ITIH4	1.02361046100992	1.13993163324298
ENSG00000055957	2.31658668993931	1.14758117583599	3.48559220404262	3.03733825322067	1.60280758320743	0.92749762822942	1	protein_coding	ITIH1	0.0276123908001301	0.081018501447188
ENSG00000056050	1523.84101059216	1507.9216650485	1539.76035613583	1.02111428718435	0.0301443474367208	0.937338908915916	1	protein_coding	C4orf27	15.3432503510471	15.7544409598453
ENSG00000056097	12203.0755069889	12296.3322990827	12109.8187148951	0.984831770998778	-0.0220507904948935	0.94460764380467	1	protein_coding	ZFR	34.1958602375673	33.5483526394356
ENSG00000056277	1499.6728663395	1564.15314266446	1435.19259001455	0.917552476715781	-0.124137423871421	0.739046811531075	1	protein_coding	ZNF280C	3.77043660007952	3.33566004152169
ENSG00000056291	2.15707078925932	3.44274352750798	0.871398051010654	0.253111521101722	-1.98215491751372	0.903878355791757	1	protein_coding	NPFFR2	0.0371016352786739	0.00652227661221097
ENSG00000056487	148.914036279153	201.974286947135	95.853785611172	0.474584102065729	-1.0752643219052	0.144745473217056	1	protein_coding	PHF21B	1.11255311843155	0.7712416383891
ENSG00000056558	1416.15886583533	1308.24254045303	1524.07519121763	1.16497908001819	0.220304048076982	0.55756096937797	1	protein_coding	TRAF1	2.8413558926094	3.20290226057633
ENSG00000056586	15331.0659363746	14636.2503166123	16025.8815561369	1.09494448437708	0.130857724489239	0.678910394098614	1	protein_coding	RC3H2	28.8602533706733	30.0922104954263
ENSG00000056661	7426.70435633815	7246.9751254043	7606.433587272	1.04960117230258	0.0698412364197931	0.829224813986228	1	protein_coding	PCGF2	45.2458708947639	42.6325267344126
ENSG00000056736	609.836302484165	512.968785598689	706.703819369641	1.37767411821139	0.462234666241389	0.302658839310907	1	protein_coding	IL17RB	2.77658872486623	4.11621117798
ENSG00000056972	6077.98656716954	6513.6707540451	5642.30238029399	0.866224682417364	-0.207186813391839	0.52447895520113	1	protein_coding	TRAF3IP2	34.2882884306392	25.883738856251
ENSG00000056998	4.63317337987861	2.29516235167199	6.97118440808523	3.03733825322067	1.60280758320743	0.817200691527112	1	protein_coding	GYG2	0.0221782500574269	0.0649895343721893
ENSG00000057019	10109.3832321545	10991.5325021571	9227.23396215182	0.839485664109252	-0.252422406407706	0.42895053038431	1	protein_coding	DCBLD2	22.9378299677805	18.8831357684796
ENSG00000057149	40.6247977906822	29.8371105717358	51.4124850096286	1.72310535519249	0.785010914428183	0.577472120427955	1	protein_coding	SERPINB3	0.200048429513864	0.350174679404145
ENSG00000057252	7435.69282402706	7926.34318149921	6945.04246655492	0.876197548797188	-0.19067191622637	0.554458807191497	1	protein_coding	SOAT1	32.9598919733481	29.2852051364088
ENSG00000057294	16735.1338418742	19754.4623608408	13715.8053229077	0.694314280610162	-0.526339249887538	0.0956726466041352	1	protein_coding	PKP2	57.911061011264	40.6620812466227
ENSG00000057468	4.33556591678595	3.44274352750798	5.22838830606393	1.51866912661033	0.602807583207434	0.963352114182047	1	protein_coding	MSH4	0.0119695774184893	0.0175283072461779
ENSG00000057608	24748.7517226288	25386.7907718439	24110.7126734138	0.949734564329205	-0.074403735374451	0.812073287054393	1	protein_coding	GDI2	128.502608317983	118.741133265611
ENSG00000057657	504.420895922793	462.475213861906	546.36657798368	1.18139645457156	0.240493187481505	0.612597969170435	1	protein_coding	PRDM1	1.36818857353873	2.43663564437953
ENSG00000057663	4963.0431526114	5018.3724819308	4907.71382329201	0.977949293513538	-0.0321684312364768	0.922475279131893	1	protein_coding	ATG5	18.919818154302	17.6263974164893
ENSG00000057704	2285.56042416846	2352.54141046379	2218.57943787313	0.943056486914612	-0.0845839072840166	0.810342667301766	1	protein_coding	TMCC3	5.81856883530535	5.848862455814
ENSG00000057757	3326.51327704139	3555.20648273991	3097.82007134288	0.871347441107124	-0.198680001075357	0.557363913221525	1	protein_coding	PITHD1	27.5768010378359	24.2187477147848
ENSG00000057935	3358.15236530023	3278.63941936343	3437.66531123703	1.04850362346478	0.0683318471718824	0.84095095150352	1	protein_coding	MTA3	19.2627225985235	19.0915329005593
ENSG00000058056	5646.29686351948	6452.84895172579	4839.74477531317	0.750016746327031	-0.415005286514524	0.204476343172633	1	protein_coding	USP13	15.7403753762069	10.043115965216
ENSG00000058063	15772.3478095532	16703.0440142929	14841.6516048135	0.888559689605881	-0.170459401350401	0.588962743865146	1	protein_coding	ATP11B	61.1609482397743	46.3974949860096
ENSG00000058085	28541.7414805417	33611.5050590604	23471.977902023	0.698331653425791	-0.51801572734144	0.098349708519479	1	protein_coding	LAMC2	74.1185340740574	49.8910911113334
ENSG00000058091	2468.93286559377	2641.73186677446	2296.13386441307	0.86917748666773	-0.20227728840022	0.56144410877443	1	protein_coding	CDK14	8.99806664736009	5.42364147527581
ENSG00000058262	41138.974635245	45931.9365628356	36346.0127076544	0.791301552416203	-0.33770050730696	0.278824421151333	1	protein_coding	SEC61A1	145.855509335952	111.267583068027
ENSG00000058272	5123.63557766834	5444.12509816595	4803.14605717073	0.882262249776155	-0.180720538634279	0.58224654782801	1	protein_coding	PPP1R12A	15.8830774789588	13.6547312625184
ENSG00000058335	1472.5095563903	1588.25234735702	1356.76676542359	0.854251383718313	-0.227267415350254	0.542002355459315	1	protein_coding	RASGRF1	4.75868072093273	3.41226598547114
ENSG00000058404	216.587810067542	156.071039913695	277.104580221388	1.77550287596355	0.82822769724145	0.190514165316289	1	protein_coding	CAMK2B	0.556809841293353	1.69277629360621
ENSG00000058600	6178.78301242915	6489.57154935254	5867.99447550575	0.904219089177187	-0.145255719842103	0.655197011521264	1	protein_coding	POLR3E	35.4607144865408	34.6013439052336
ENSG00000058668	4230.3738778473	5316.74358764816	3144.00416804644	0.591340190892519	-0.757939760570457	0.0232228084463605	1	protein_coding	ATP2B4	6.83123469481689	4.34826605130905
ENSG00000058673	18986.7661618896	19040.6668694708	18932.8654543085	0.994338359265391	-0.00819123085668307	0.979131825853272	1	protein_coding	ZC3H11A	59.2374047238011	58.504068263703
ENSG00000058729	1794.35071140368	1634.15559439046	1954.5458284169	1.19605858531846	0.258288057327308	0.476011245746059	1	protein_coding	RIOK2	10.9487084127198	14.2718419867548
ENSG00000058799	1278.62094432557	1425.2958203883	1131.94606826284	0.794183250993085	-0.332456159565167	0.383143313723978	1	protein_coding	YIPF1	11.3644111705057	8.80752218892645
ENSG00000058804	7341.62044153357	8433.57406121872	6249.66682184841	0.741046059059009	-0.432364880141769	0.180894202990186	1	protein_coding	NDC1	27.4971450090048	19.0960961985024
ENSG00000058866	4.61174904161129	5.73790587917997	3.48559220404262	0.607467650644134	-0.719120511679929	0.937139952358825	1	protein_coding	DGKG	0.0108364081921079	0.0121328870669318
ENSG00000059122	14220.9012150528	15780.3887489208	12661.4136811848	0.802351189355252	-0.317694251919604	0.315329123048114	1	protein_coding	FLYWCH1	76.1563702177444	59.4858135682036
ENSG00000059145	3276.75067852056	3500.12258629978	3053.37877074133	0.87236338026928	-0.196998884529004	0.561204915175895	1	protein_coding	UNKL	18.6438550137012	14.833848296154
ENSG00000059377	70.4619083624181	89.5113317152075	51.4124850096286	0.574368451730831	-0.799951586292974	0.442966437343257	1	protein_coding	TBXAS1	1.5666639678753	1.0248863033023
ENSG00000059378	4323.0029800901	4341.29958818756	4304.70637199263	0.991570907408809	-0.0122121513699022	0.971150486005383	1	protein_coding	PARP12	26.955440983339	26.660555111428
ENSG00000059573	11104.7315076681	13151.2802750805	9058.18274025575	0.688768131374975	-0.537909702691101	0.091677518431195	1	protein_coding	ALDH18A1	47.2043130972887	30.4883579986903
ENSG00000059588	5045.43057139358	4848.53046790707	5242.3306748801	1.08122052848376	0.112660808828162	0.732517808021076	1	protein_coding	TARBP1	16.6713071847296	16.4840759442707
ENSG00000059691	1527.00290444954	1606.61364617039	1447.3921627287	0.900896221178487	-0.150567170662519	0.685005293450019	1	protein_coding	PET112	12.2523844381461	10.3846482345099
ENSG00000059728	2277.51059814464	2245.81636111104	2309.20483517823	1.028225136821	0.0401561869185535	0.910544190221306	1	protein_coding	MXD1	6.43899915184865	4.80766067536335
ENSG00000059758	3011.60936596575	2907.97069956841	3115.24803236309	1.07127903070875	0.0993343006197384	0.772105831983371	1	protein_coding	CDK17	9.26031674494605	13.3481291950927
ENSG00000059915	166.725302115528	187.055731661267	146.39487256979	0.782627034572197	-0.353603148244884	0.616838331858565	1	protein_coding	PSD	1.31274721916518	0.978973825912138
ENSG00000060069	2019.18647041137	2401.88740102474	1636.48553979801	0.681333162870092	-0.553567665394501	0.120804076168152	1	protein_coding	CTDP1	7.78014652025771	5.05446993035999
ENSG00000060138	35361.2315745439	38687.256599783	32035.2065493047	0.828055782830679	-0.272200135251653	0.38311112444011	1	protein_coding	YBX3	343.512790051824	287.101959324334
ENSG00000060140	1840.98959819836	1677.76367907222	2004.21551732451	1.19457557838706	0.256498133086734	0.477551921289209	1	protein_coding	STYK1	9.20350178628594	11.1536920964414
ENSG00000060237	29093.7369307333	31750.1283918544	26437.3454696122	0.832668931077293	-0.264185100417153	0.398180964697097	1	protein_coding	WNK1	56.1993087419609	46.6541002786269
ENSG00000060339	10505.0887360961	11303.6745819845	9706.50289020768	0.858703319863579	-0.219768325447771	0.490473284575958	1	protein_coding	CCAR1	41.1384306194536	37.495317709426
ENSG00000060491	14137.2940924932	15259.3868950912	13015.2012898951	0.85293081428337	-0.229499373201227	0.468076975312066	1	protein_coding	OGFR	71.237213717794	58.5996734430585
ENSG00000060558	5883.66713506682	6466.61992583582	5300.71434429781	0.819704019269801	-0.286825022980146	0.37914085151046	1	protein_coding	GNA15	35.5738594635669	28.1954347499426
ENSG00000060566	39.0843662658755	20.6564611650479	57.5122713667032	2.78422673211895	1.47727670112357	0.303172282996796	1	protein_coding	CREB3L3	0.214726248266585	0.347450070011422
ENSG00000060642	2310.41902623318	2302.047838727	2318.79021373935	1.00727281802345	0.0104544876174729	0.977925997683824	1	protein_coding	PIGV	12.7311461108627	13.0579434043409
ENSG00000060656	12547.64704591	14920.8504482196	10174.4436436004	0.681894351726744	-0.552379860105128	0.0823355235793113	1	protein_coding	PTPRU	41.4398189553118	26.4368439633919
ENSG00000060688	3026.6734375164	3217.81761704413	2835.52925798867	0.88119638694544	-0.182464515130662	0.593068891219289	1	protein_coding	SNRNP40	24.9704165907353	21.6036088834459
ENSG00000060709	18.3303289422998	18.3612988133759	18.2993590712237	0.996626614338032	-0.00487499401380607	1	1	protein_coding	RIMBP2	0.0941368385421002	0.0513508774321563
ENSG00000060718	29.3918660134217	37.8701788025878	20.9135532242557	0.552243318767394	-0.856624035429864	0.609950617470576	1	protein_coding	COL11A1	0.509887328537873	0.145718473293
ENSG00000060749	6893.93247877086	7186.15332308499	6601.71163445672	0.918671135675494	-0.122379594462851	0.705332017737504	1	protein_coding	QSER1	9.4065856327347	8.7247078194756
ENSG00000060762	2691.98700904158	2692.22543851124	2691.74857957191	0.99982287555399	-0.000255559193437202	1	1	protein_coding	MPC1	37.673907782776	36.6145077185215
ENSG00000060971	2312.47873330612	2554.51569741092	2070.44176920131	0.810502660562928	-0.30311117333376	0.387464598641022	1	protein_coding	ACAA1	21.8177598094585	17.3272687920726
ENSG00000060982	4316.37925163959	4192.11403532888	4440.64446795029	1.05928522710187	0.0830911071017158	0.803198824325437	1	protein_coding	BCAT1	10.9645002813017	9.86853537523799
ENSG00000061273	9566.16115290859	10369.543504854	8762.77880096314	0.845049620251965	-0.242892037765143	0.447355366513569	1	protein_coding	HDAC7	35.0212794491306	29.3201429940264
ENSG00000061337	231.461183404225	239.844465749723	223.077901058728	0.930094010555611	-0.104551548873449	0.870859094952885	1	protein_coding	LZTS1	0.476253536028742	0.430714111707701
ENSG00000061455	35.4916523704963	37.8701788025878	33.1131259384049	0.874385254715041	-0.193659022707434	0.913970024348127	1	protein_coding	PRDM6	0.0447791750110413	0.206101268464618
ENSG00000061492	1.14758117583599	2.29516235167199	0	0	-Inf	0.909519716350035	1	protein_coding	WNT8A	0.0186291407621669	0
ENSG00000061656	298.718349232725	237.549303398051	359.8873950674	1.51500084369582	0.599318597127554	0.28475658111703	1	protein_coding	SPAG4	2.29852044696196	3.61354335931802
ENSG00000061676	31036.2878878776	34051.0286494056	28021.5471263496	0.822928065253581	-0.281161769267993	0.368282163222517	1	protein_coding	NCKAP1	81.6569183587746	63.1390360311647
ENSG00000061794	6157.54766924646	6121.19799190919	6193.89734658373	1.01187665466313	0.0170334396851856	0.959074360799756	1	protein_coding	MRPS35	39.9330572215012	37.9498352816894
ENSG00000061918	859.718391171268	873.309274811191	846.127507531345	0.968874981562835	-0.0456175748769196	0.914354631828567	1	protein_coding	GUCY1B3	3.43431976215892	3.30782756859275
ENSG00000061936	5336.9878877731	5700.03570037738	4973.94007516882	0.87261560043203	-0.196581828754041	0.548652314167684	1	protein_coding	SFSWAP	21.051283077205	18.1845189800692
ENSG00000061938	8597.79694664288	9871.49327454122	7324.10061874455	0.741944548312012	-0.430616728613686	0.180024711961859	1	protein_coding	TNK2	41.55136898448	31.1784480845937
ENSG00000061987	3252.00153141982	3486.35161218975	3017.6514506499	0.865561419593744	-0.208291899097421	0.53921978869613	1	protein_coding	MON2	7.69332958369245	6.52615412147802
ENSG00000062038	61483.725577573	71054.7836642372	51912.6674909087	0.730600598774844	-0.452845158804261	0.145772009415716	1	protein_coding	CDH3	266.911884732029	191.335338354517
ENSG00000062096	13.3257295517178	5.73790587917997	20.9135532242557	3.6448059038648	1.86584198904123	0.504861834955232	1	protein_coding	ARSF	0.030992265718592	0.108942092203173
ENSG00000062194	7233.8744450547	6307.10614239462	8160.64274771478	1.29388067419085	0.371704573519741	0.250349128650186	1	protein_coding	GPBP1	26.0607551116817	34.660687079301
ENSG00000062282	688.836130105251	724.123721952512	653.548538257991	0.902537119617869	-0.147941826391872	0.734994470473128	1	protein_coding	DGAT2	3.31745148181118	3.72475257251938
ENSG00000062370	384.177297973922	274.271901024803	494.082694923041	1.80143388030975	0.849145700168914	0.0993293497460816	1	protein_coding	ZNF112	0.934280887231657	1.54202243183493
ENSG00000062485	21532.987882234	25109.0761272915	17956.8996371766	0.71515572879477	-0.48367066460929	0.123990358825829	1	protein_coding	CS	108.521217762907	73.4827957622352
ENSG00000062524	8.67113183357191	6.88548705501596	10.4567766121279	1.51866912661033	0.602807583207434	0.897018240158446	1	protein_coding	LTK	0.0275591098921194	0.060331231544197
ENSG00000062582	8004.59738816685	8598.8257505391	7410.3690257946	0.861788486099979	-0.214594271395469	0.504664476951991	1	protein_coding	MRPS24	170.220699527844	142.207108641059
ENSG00000062598	5415.47777293665	5479.70011461687	5351.25543125643	0.976559906441263	-0.0342195468584728	0.917063295176742	1	protein_coding	ELMO2	22.7130583004714	20.9598194633907
ENSG00000062650	9145.56034827482	9133.59857847867	9157.52211807097	1.00261928958085	0.0037738957808008	0.991272237805829	1	protein_coding	WAPAL	19.7692805902707	21.0330276384697
ENSG00000062716	21289.6423303656	18727.3772084676	23851.9074522636	1.27363843782027	0.348955781521754	0.266847271320813	1	protein_coding	VMP1	112.529693376528	137.281171686138
ENSG00000062725	3348.75280596557	3388.80721224369	3308.69839968745	0.976360764263366	-0.0345137743074315	0.919356395972238	1	protein_coding	APPBP2	13.2896548093742	11.7721410508193
ENSG00000062822	6148.42493036325	6863.68301267508	5433.16684805143	0.791581842870376	-0.337189574342884	0.300241946377794	1	protein_coding	POLD1	31.8104960489159	27.4376428722514
ENSG00000063015	8.19258413153194	13.7709741100319	2.61419415303196	0.189833640826292	-2.39719241679257	0.543800629693609	1	protein_coding	SEZ6	0.120155743015776	0.00746518102641305
ENSG00000063046	26232.4293040466	28704.4479511857	23760.4106569075	0.827760586000959	-0.272714538919659	0.383724528739596	1	protein_coding	EIF4B	98.2656611952661	74.0725099811567
ENSG00000063127	130.183644727724	107.872630528583	152.494658926865	1.41365477211068	0.499429843362125	0.525463545507914	1	protein_coding	SLC6A16	1.02325259222863	1.14237727308501
ENSG00000063169	1352.49462634442	1503.33134034515	1201.65791234369	0.799330047937271	-0.323136771703399	0.39214104054469	1	protein_coding	GLTSCR1	4.47916497203494	4.971641934642
ENSG00000063176	1981.19007885183	2299.75267637533	1662.62748132833	0.722959254883363	-0.468013753982263	0.190397467056225	1	protein_coding	SPHK2	11.9798816457394	8.52390241881242
ENSG00000063177	31415.8960730442	34102.6698023182	28729.1223437703	0.84243029974789	-0.247370768079891	0.428459363330424	1	protein_coding	RPL18	901.813781101327	763.151823603463
ENSG00000063180	400.555466419036	442.966333872694	358.144598965379	0.808514263001098	-0.306654870378964	0.545815292338633	1	protein_coding	CA11	4.55427351955158	3.37374108698135
ENSG00000063241	3595.48785020003	4208.18017179059	2982.79552860947	0.708808892880716	-0.496531390494394	0.140484936024088	1	protein_coding	ISOC2	48.7028464838647	33.8913581885108
ENSG00000063244	20989.1254061128	24543.3186076044	17434.9322046212	0.710373869294889	-0.493349580952767	0.116816825431662	1	protein_coding	U2AF2	183.38478998836	119.275680278881
ENSG00000063245	18966.9270158036	24375.7717559323	13558.0822756748	0.556211405793752	-0.846294765676752	0.00749931459548486	1	protein_coding	EPN1	116.059867738635	62.124365362388
ENSG00000063322	4117.32673672581	4228.83663295564	4005.81684049598	0.947262140437952	-0.0781643699581944	0.814759455386733	1	protein_coding	MED29	14.6846758518238	13.738768618583
ENSG00000063438	1024.61053328641	1168.23763700104	880.983429571772	0.754113205797175	-0.407146980965247	0.305252301932794	1	protein_coding	AHRR	3.79091307119542	2.97698537853324
ENSG00000063515	6.1736049046853	11.4758117583599	0.871398051010654	0.0759334563305167	-3.71912051167993	0.485771087404575	1	protein_coding	GSC2	0.143522256268484	0.0105167340043484
ENSG00000063587	3366.48558670904	3456.51450161801	3276.45667180006	0.947907688588124	-0.0771815248994947	0.819902949974971	1	protein_coding	ZNF275	6.25395136624084	5.81673623400029
ENSG00000063601	6316.44248015056	6493.01429288005	6139.87066742107	0.945611759110676	-0.0806801186938553	0.804001564021408	1	protein_coding	MTMR1	20.7649008088259	21.2629387250623
ENSG00000063660	42555.8984255416	54958.8100919616	30152.9867591217	0.54864700870829	-0.866049855630757	0.00576362367685471	1	protein_coding	GPC1	180.144621410509	95.8308640390836
ENSG00000063761	1338.91159229129	1328.89900161808	1348.92418296449	1.01506900172401	0.0215778013626073	0.956991518980378	1	protein_coding	ADCK1	7.68804340474743	8.28327472789777
ENSG00000063854	2320.16879968248	2415.65837513477	2224.6792242302	0.920941159200994	-0.118819112339206	0.735154221824388	1	protein_coding	HAGH	32.1377482023641	30.5881039518588
ENSG00000063978	7840.56434041285	7909.12946386167	7771.99921696403	0.982661777440334	-0.025233154388714	0.937656247619032	1	protein_coding	RNF4	34.6102844568285	32.8976685778848
ENSG00000064012	4348.09958314841	4205.88500943892	4490.3141568579	1.06762646786126	0.0944069773392884	0.776811579036407	1	protein_coding	CASP8	23.1661732787132	21.5346493850238
ENSG00000064042	1912.08999504792	2178.10907173672	1646.07091835913	0.755733925228378	-0.404049707425306	0.260276168512397	1	protein_coding	LIMCH1	6.0813739712866	4.98284110800511
ENSG00000064102	3706.90992106304	3993.58249190926	3420.23735021682	0.856433379589879	-0.223587068862305	0.505342625710023	1	protein_coding	ASUN	20.6323918859237	18.0088145372099
ENSG00000064115	8378.95873128844	9236.88088430391	7521.03657827296	0.814239857856491	-0.296474250313801	0.356004309089714	1	protein_coding	TM7SF3	52.7944315560476	50.4560275148412
ENSG00000064195	800.906022545999	732.156790183364	869.655254908633	1.18779920717642	0.248290974779825	0.554448238863015	1	protein_coding	DLX3	3.59424570797558	3.97454115641786
ENSG00000064199	1199.30441817578	1171.68038052855	1226.928455823	1.047152855175	0.0664720509669292	0.865397030358911	1	protein_coding	SPA17	14.1244266105928	13.4437037583309
ENSG00000064201	13.5590640000085	14.9185552858679	12.1995727141492	0.817744914328641	-0.290277212876054	0.939812105389793	1	protein_coding	TSPAN32	0.103491459016402	0.0434322966741491
ENSG00000064205	204.438298290086	218.040423408839	190.836173171333	0.875232996651745	-0.192260965522341	0.770488143879906	1	protein_coding	WISP2	1.61557699928269	1.28891861928436
ENSG00000064218	32.8346095409297	44.7556658576038	20.9135532242557	0.467282808187795	-1.09763213493366	0.482664233450286	1	protein_coding	DMRT3	0.239454321084207	0.107911717192291
ENSG00000064225	534.826918094938	407.391317421778	662.262518768097	1.62561765665332	0.700987977146337	0.131952022580771	1	protein_coding	ST3GAL6	3.15659645068533	4.99665439805311
ENSG00000064270	2939.27187381083	3353.23219579277	2525.31155182888	0.753097729109642	-0.409091000039135	0.2322046284795	1	protein_coding	ATP2C2	14.0241910624185	12.5220002642728
ENSG00000064300	6570.68728784907	7809.28990156394	5332.08467413419	0.682787390575212	-0.550491679349166	0.0903400820340852	1	protein_coding	NGFR	26.6914069969999	17.4736060836323
ENSG00000064309	164.16350217184	201.974286947135	126.352717396545	0.625588134541189	-0.676714945414929	0.337573261223098	1	protein_coding	CDON	1.29213561420891	0.549246925340401
ENSG00000064313	5155.38200006073	5360.35167232993	4950.41232779153	0.923523796646682	-0.114778958951069	0.726799073744053	1	protein_coding	TAF2	17.533693056077	15.2610642659367
ENSG00000064393	1341.11914890166	1814.32583899671	867.912458806612	0.478366366256766	-1.06381213708286	0.00525518794650373	1	protein_coding	HIPK2	1.61180091383508	0.643464941000093
ENSG00000064419	3535.84905303072	3803.08401672048	3268.61408934096	0.859464075726518	-0.218490756352548	0.516642395920711	1	protein_coding	TNPO3	12.1394860816323	10.0631143692844
ENSG00000064489	507.068393219551	433.785684466006	580.351101973096	1.33787518296625	0.419943526057623	0.373817690797391	1	protein_coding	MEF2BNB-MEF2B	6.4780466491273	8.68772110739668
ENSG00000064490	2583.34310233537	2600.41894444436	2566.26726022638	0.986866853015762	-0.0190726438952591	0.957037923313504	1	protein_coding	RFXANK	44.0080793813424	41.6342653558015
ENSG00000064545	3208.38178037481	3634.38958387259	2782.37397687702	0.765568443521755	-0.385396731250663	0.256622104409342	1	protein_coding	TMEM161A	26.1616796240795	22.770151337625
ENSG00000064547	1140.55398929266	1067.25049352747	1213.85748505784	1.13736886740226	0.185700219813293	0.634497609429982	1	protein_coding	LPAR2	8.72755320689486	10.3975603916111
ENSG00000064601	22955.088926914	25952.548291531	19957.629562297	0.769004620976265	-0.378935827468125	0.22730249221154	1	protein_coding	CTSA	175.601611355442	135.527975218781
ENSG00000064607	6470.97457204326	5908.89547437953	7033.05366970699	1.19024844832705	0.251262748119353	0.439268705486731	1	protein_coding	SUGP2	20.1949173756845	22.0791233785409
ENSG00000064651	5755.64268195879	6105.13185544749	5406.1535084701	0.885509705027304	-0.175419976145027	0.591000269813427	1	protein_coding	SLC12A2	12.977243081983	10.5249465700189
ENSG00000064652	1002.49679223476	941.016564185515	1063.97702028401	1.1306676851166	0.177174968689391	0.65850570069161	1	protein_coding	SNX24	9.0442448932011	10.3567903415195
ENSG00000064655	8777.05866968628	8837.52263511299	8716.59470425958	0.986316535091753	-0.0198773749357201	0.950660007597049	1	protein_coding	EYA2	44.1214836539794	39.6283656235698
ENSG00000064666	25568.4821121422	29675.301625943	21461.6625983414	0.72321632544348	-0.467500850250252	0.136089292580051	1	protein_coding	CNN2	204.012333880996	155.620845264392
ENSG00000064687	4989.87852255306	5607.08162513467	4372.67541997146	0.779848718515212	-0.35873380965065	0.275806915633039	1	protein_coding	ABCA7	20.6585405249252	15.6446400406419
ENSG00000064692	518.508568561535	532.477665587901	504.539471535169	0.947531707227784	-0.0777538739309019	0.871551914194118	1	protein_coding	SNCAIP	2.23398974377665	1.64033132134053
ENSG00000064703	3173.94649551294	2866.65777723831	3481.23521378756	1.2143881426758	0.280229609414815	0.410155048821143	1	protein_coding	DDX20	9.3440187583477	10.4445511386489
ENSG00000064726	6867.89341727099	7683.05597222198	6052.73086232001	0.787802520794278	-0.344094061622148	0.288014962191287	1	protein_coding	BTBD1	30.3671676999019	24.7570656804879
ENSG00000064763	1561.66112845806	1521.69263915853	1601.62961775758	1.052531619423	0.0738635743838804	0.843202250620178	1	protein_coding	FAR2	8.25421477088719	8.45358349917193
ENSG00000064787	172.379843914289	165.251689320383	179.507998508195	1.08627027806156	0.11938310894834	0.871186324477242	1	protein_coding	BCAS1	0.709020716031298	0.673424558919936
ENSG00000064835	0.573790587917997	1.14758117583599	0	0	-Inf	0.990452635945504	1	protein_coding	POU1F1	0.0258753691600021	0
ENSG00000064886	4.17605001610597	5.73790587917997	2.61419415303196	0.4556007379831	-1.13415801095877	0.889078406912823	1	protein_coding	CHI3L2	0.0381215555597618	0.0464852809408939
ENSG00000064932	13550.2501100673	15004.6238740556	12095.8763460789	0.806143256079466	-0.31089185852778	0.32631154435033	1	protein_coding	SBNO2	48.975261059795	37.0030338102627
ENSG00000064933	1795.9149005394	1592.84267206036	1998.98712901844	1.25498089929543	0.327665406644998	0.365666027895976	1	protein_coding	PMS1	8.06460203866618	10.4020600608764
ENSG00000064961	5301.77772239936	6200.38109304187	4403.17435175684	0.710145761314272	-0.493812918802046	0.132629085144463	1	protein_coding	HMG20B	44.8410427699342	30.3160729605677
ENSG00000064989	195.764833183864	258.205764563099	133.32390180463	0.516347503047514	-0.953585765316952	0.146832284734484	1	protein_coding	CALCRL	1.021970676814	0.880137440234966
ENSG00000064995	4533.42185179825	4391.79315992435	4675.05054367216	1.06449697730134	0.090171853182822	0.78603284895019	1	protein_coding	TAF11	33.9963255654594	35.5208774814167
ENSG00000064999	6157.26766934517	7053.03390668802	5261.50143200233	0.745991228967881	-0.422769426871903	0.194220058498712	1	protein_coding	ANKS1A	12.4631974738619	9.21461397185873
ENSG00000065000	25881.0361333842	30350.0793573345	21411.9929094338	0.705500392843595	-0.503281208729105	0.1086518267416	1	protein_coding	AP3D1	74.6425238648567	52.4377228054689
ENSG00000065029	4104.81025304074	3976.36877427172	4233.25173180976	1.06460239784603	0.0903147208187227	0.787138754855339	1	protein_coding	ZNF76	21.5605851520033	23.4844780972314
ENSG00000065054	804.610949562433	1023.64240884571	585.57949027916	0.572054738274745	-0.805774893934111	0.0546524375141126	1	protein_coding	SLC9A3R2	10.3468787707851	5.63997180973303
ENSG00000065057	2205.04668079055	2454.67613511319	1955.41722646791	0.796609050984944	-0.328056223348818	0.352228616041353	1	protein_coding	NTHL1	31.6794458086012	23.6798095237086
ENSG00000065060	6000.98662770969	6261.20289536118	5740.77036005819	0.916879784284172	-0.125195506090384	0.700763171047319	1	protein_coding	UHRF1BP1	7.47926627400029	6.47368180428186
ENSG00000065135	10937.9994145852	10958.2526480579	10917.7461811125	0.996303565153465	-0.00534270880423431	0.98666180241206	1	protein_coding	GNAI3	38.8529122754419	37.3263700992754
ENSG00000065150	15101.9385259294	17265.3587904525	12938.5182614062	0.749391797670663	-0.416207907885693	0.188099275351781	1	protein_coding	IPO5	47.8409082280764	36.1942255241071
ENSG00000065154	17591.0677587251	19368.8750857599	15813.2604316903	0.816426372810692	-0.292605308757951	0.352942361623362	1	protein_coding	OAT	117.603131959517	92.0828391535131
ENSG00000065183	3966.6130560322	4316.05280231917	3617.17330974523	0.838074387737237	-0.254849791229265	0.445429913941289	1	protein_coding	WDR3	15.7795567561564	12.3170716901526
ENSG00000065243	10341.2359912544	9978.21832389397	10704.2536586149	1.07276202135028	0.101330067989359	0.75111736597905	1	protein_coding	PKN2	23.809964645823	25.1772457585296
ENSG00000065268	4781.20499266179	5719.54458036659	3842.86540495699	0.671883110789684	-0.573717829371685	0.0826655987583366	1	protein_coding	WDR18	48.0631091958433	31.2396903514012
ENSG00000065308	9185.06090120782	11047.7639797731	7322.35782264253	0.662790935437137	-0.593374222999867	0.0645021396401997	1	protein_coding	TRAM2	17.6390077035288	11.2714644993587
ENSG00000065320	448.937149315745	486.574418554461	411.299880077029	0.845296966698205	-0.242469821993924	0.621287213981662	1	protein_coding	NTN1	0.909834277814661	0.742245884548213
ENSG00000065325	44.5770588913063	48.1984093851117	40.9557083975008	0.849731535127211	-0.234920987893689	0.872400381892395	1	protein_coding	GLP2R	0.211595279172434	0.121292736329771
ENSG00000065328	4162.15812951925	3862.75823786395	4461.55802117455	1.15501870591873	0.207916216764847	0.532680207025166	1	protein_coding	MCM10	12.5761720960521	12.5460449324178
ENSG00000065357	6977.91972310514	6899.25802912599	7056.58141708428	1.02280294305476	0.0325282169675268	0.920627292953668	1	protein_coding	DGKA	47.1429766724725	52.3757698825131
ENSG00000065361	4058.30479126316	4028.00992718434	4088.59965534199	1.01504210000793	0.0215395660440193	0.949575817444086	1	protein_coding	ERBB3	12.2427631896031	11.9646753520749
ENSG00000065371	3.18798474094996	1.14758117583599	5.22838830606393	4.556007379831	2.18777008392859	0.831232992604565	1	protein_coding	ROPN1	0.00856463620362008	0.138270912966959
ENSG00000065413	202.41210680308	146.890390507007	257.933823099154	1.7559611776432	0.812260948836383	0.211293133454729	1	protein_coding	ANKRD44	1.22333176263652	2.53967942401971
ENSG00000065427	22320.8133848904	23462.2971399669	21179.329629814	0.902696334611498	-0.14768734553035	0.637628753368459	1	protein_coding	KARS	137.077963370481	120.69518931057
ENSG00000065457	5722.39082713135	5473.96220873769	5970.819445525	1.0907673852761	0.125343468398559	0.701653737643105	1	protein_coding	ADAT1	67.5224902024697	70.7838425767094
ENSG00000065485	2957.2664131588	3285.52490641845	2629.00791989914	0.800178965243342	-0.321605390645217	0.347172914148685	1	protein_coding	PDIA5	22.716555552037	17.4549145152534
ENSG00000065491	3193.80071062929	3013.54816774532	3374.05325351325	1.11962811466779	0.163019619589141	0.632004763287691	1	protein_coding	TBC1D22B	9.85295480356249	10.6372838191269
ENSG00000065518	4509.10628289259	4635.08036920158	4383.13219658359	0.945643192231986	-0.0806321628027636	0.807816657727001	1	protein_coding	NDUFB4	100.626955648991	92.8125250726448
ENSG00000065526	8743.40484386148	8597.67816936327	8889.13151835969	1.03389907638494	0.0480953644679775	0.881364230177186	1	protein_coding	SPEN	12.207578983422	15.283822033333
ENSG00000065534	4214.56610450641	4146.21078829545	4282.92142071737	1.03297242697063	0.0468017450029335	0.889040410646308	1	protein_coding	MYLK	8.61091280695964	8.03885111623937
ENSG00000065548	7456.67977091451	7517.80428290159	7395.55525892742	0.983738732830248	-0.0236528879602643	0.941702608871562	1	protein_coding	ZC3H15	43.9998387861847	40.9802976546905
ENSG00000065559	3129.40316464978	3209.78454881327	3049.02178048628	0.94991477905069	-0.0741300060289086	0.82804451343557	1	protein_coding	MAP2K4	10.9939336170109	9.71715853892911
ENSG00000065600	1558.24447581411	1417.26275215745	1699.22619947078	1.19894931048184	0.261770665372367	0.479045827820774	1	protein_coding	TMEM206	9.27559309900512	10.910221369246
ENSG00000065609	8.64970749530459	10.3282305825239	6.97118440808523	0.67496405627126	-0.567117418234879	0.902230597382509	1	protein_coding	SNAP91	0.0753480241957724	0.0271808878577323
ENSG00000065613	14167.5183246575	14370.0114838183	13965.0251654967	0.971817258547245	-0.0412430413172915	0.896179992967001	1	protein_coding	SLK	21.4129766645672	20.3162983486889
ENSG00000065615	4106.05795608996	4102.60270361368	4109.51320856625	1.00168441973347	0.00242805963408233	0.995331446546082	1	protein_coding	CYB5R4	22.6686764052063	21.8009399712247
ENSG00000065618	59385.2168630304	74514.7409093827	44255.6928166781	0.593918629744649	-0.75166280780951	0.0161454717400856	1	protein_coding	COL17A1	178.714559775484	106.767648941912
ENSG00000065621	246.582103267308	260.500926914771	232.663279619845	0.893138010583611	-0.163044972395927	0.790342229145614	1	protein_coding	GSTO2	1.68162498559228	1.27038062044028
ENSG00000065665	1436.58453826695	1503.33134034515	1369.83773618875	0.9112014759662	-0.134158010958773	0.720570798761217	1	protein_coding	SEC61A2	10.5713251104797	10.5884701153846
ENSG00000065675	660.648906022309	609.365604368913	711.932207675705	1.16831702113055	0.224431800548963	0.610688263656861	1	protein_coding	PRKCQ	2.14880068312621	2.5087156810235
ENSG00000065717	399.457946179894	502.640555016165	296.275337343622	0.589437788867025	-0.762588540256038	0.132703357222163	1	protein_coding	TLE2	2.92082277880147	2.00238514276626
ENSG00000065802	4143.9304681652	4131.29223300958	4156.56870332082	1.00611829637935	0.00879994288327075	0.980029306015911	1	protein_coding	ASB1	21.9252232790256	18.5726545028367
ENSG00000065809	6953.94206462424	6971.55564320366	6936.32848604481	0.994947016281338	-0.00730839474206072	0.982203274260612	1	protein_coding	FAM107B	32.8477445307195	32.6534945191872
ENSG00000065833	9623.30518130608	11152.1938667742	8094.41649583797	0.725813825740039	-0.462328556482055	0.148600288494345	1	protein_coding	ME1	46.5228595886152	33.5183437239498
ENSG00000065882	3792.71441737358	4348.18507524258	3237.24375950458	0.744504592947663	-0.425647345875316	0.204310484569045	1	protein_coding	TBC1D1	24.6342987696583	16.2396285356906
ENSG00000065883	8666.51223853516	8538.00394821979	8795.02052885053	1.03010265422568	0.0427881154305567	0.894486590058194	1	protein_coding	CDK13	17.4745745350075	18.3257702028053
ENSG00000065911	13716.2764674573	13857.0426982196	13575.510236695	0.979683077576083	-0.029612974594113	0.925410811455032	1	protein_coding	MTHFD2	86.1411736358032	78.2618419566013
ENSG00000065923	1132.10919208943	1210.69814050697	1053.52024367188	0.870175817095684	-0.20062117113799	0.607189116991059	1	protein_coding	SLC9A7	5.74100580842252	4.33600564812081
ENSG00000065970	4955.79366424805	5273.13550296639	4638.45182552971	0.879638276490404	-0.185017712043477	0.574053233006874	1	protein_coding	FOXJ2	11.1421864163657	10.1048997587903
ENSG00000065978	55656.4123161026	65661.1521378081	45651.6724943972	0.695261520824133	-0.524372348953469	0.0925133635799326	1	protein_coding	YBX1	529.076056606985	353.575618754272
ENSG00000065989	206.79773365656	212.302517529659	201.292949783461	0.948142076343208	-0.076824835892821	0.911817873616322	1	protein_coding	PDE4A	0.687190653524492	0.602358152384551
ENSG00000066027	11566.362472982	12671.591343581	10461.1336023829	0.825557999681084	-0.276558519466727	0.384362023675129	1	protein_coding	PPP2R5A	47.0508804987451	36.7854103117384
ENSG00000066032	12.3900584859052	16.0661364617039	8.71398051010654	0.542381830932262	-0.882619243962808	0.768723337696756	1	protein_coding	CTNNA2	0.0413710951468526	0.0216355211041245
ENSG00000066044	12185.8751552523	13706.7095641851	10665.0407463194	0.77808905896617	-0.361992801404097	0.254462814736588	1	protein_coding	ELAVL1	66.129675709753	50.356036298617
ENSG00000066056	11.5615091114292	9.18064940668795	13.9423688161705	1.51866912661033	0.602807583207434	0.863243078097098	1	protein_coding	TIE1	0.053572368080393	0.0988905189429873
ENSG00000066084	7957.08519493292	9022.28320442258	6891.88718544327	0.763873958430497	-0.388593486140065	0.227514467513976	1	protein_coding	DIP2B	12.0358803351614	8.97833381741349
ENSG00000066117	10798.5008492565	12253.8717955767	9343.12990293624	0.762463493890054	-0.391259830694431	0.219663621593862	1	protein_coding	SMARCD1	76.5885174187883	59.4773893014187
ENSG00000066135	4490.31416404121	4714.26347033426	4266.36485774816	0.904990755097882	-0.14402504041811	0.66370869342377	1	protein_coding	KDM4A	12.7150571879641	11.6535200753954
ENSG00000066136	3957.3899828334	4724.59170091679	3190.18826475001	0.675230467879577	-0.56654809180929	0.0905054034705845	1	protein_coding	NFYC	35.8991403250624	22.5366104628753
ENSG00000066185	18.2136617181545	13.7709741100319	22.656349326277	1.64522488716119	0.718284800627369	0.760315993604134	1	protein_coding	ZMYND12	0.100959257819196	0.151923464758433
ENSG00000066230	440.884990019276	426.90019741099	454.869782627562	1.06551785496048	0.0915547686692867	0.856744299254109	1	protein_coding	SLC9A3	1.96366138656259	2.00819807315639
ENSG00000066248	1695.40206310699	1898.09926483273	1492.70486138125	0.786420862721736	-0.346626499879842	0.34194128834058	1	protein_coding	NGEF	15.6605577256252	12.4519002419474
ENSG00000066279	10620.5860977752	10340.8539754581	10900.3182200923	1.05410232520079	0.0760149209545681	0.811931232182025	1	protein_coding	ASPM	12.3113917748251	13.0426903420913
ENSG00000066294	13.9733386872465	18.3612988133759	9.5853785611172	0.522042512272302	-0.937760798155269	0.730607924677181	1	protein_coding	CD84	0.0256018850111424	0.0128854650548194
ENSG00000066322	7679.09203398314	8511.60958117557	6846.57448679071	0.804380701616381	-0.314049625397659	0.32985944716066	1	protein_coding	ELOVL1	80.4840143919233	64.0134483717782
ENSG00000066336	2.61419415303196	0	5.22838830606393	Inf	Inf	0.726372334704625	1	protein_coding	SPI1	0	0.0495610801384899
ENSG00000066379	1352.38729221088	1310.5377028047	1394.23688161705	1.06386628834349	0.0893168376193154	0.814907336610728	1	protein_coding	ZNRD1	21.3757730033597	21.8628973004154
ENSG00000066382	1049.39552924573	1316.27560868388	782.515449807568	0.594492099257227	-0.750270458067245	0.0583072349640267	1	protein_coding	MPPED2	8.03686971602191	4.69387600940933
ENSG00000066405	5.04744806711662	5.73790587917997	4.35699025505327	0.759334563305167	-0.397192416792566	0.981683290362812	1	protein_coding	CLDN18	0.019882642429547	0.0195153331959632
ENSG00000066422	2938.97405390552	3144.37242179062	2733.57568602042	0.869354936163616	-0.201982780796853	0.555168148803811	1	protein_coding	ZBTB11	6.20751811077985	5.26497216211552
ENSG00000066427	1287.30353008018	986.919811218955	1587.68724894141	1.60872973760699	0.685921977420024	0.0724613313546417	1	protein_coding	ATXN3	9.59399949261159	15.0075335266767
ENSG00000066455	5343.83985924218	5532.48884870533	5155.19086977903	0.931803210228867	-0.101902794089749	0.755963638426143	1	protein_coding	GOLGA5	21.3729121303435	19.178043901284
ENSG00000066468	3713.62168013927	4081.94624244863	3345.2971178299	0.819534829499167	-0.287122831007467	0.392290656888561	1	protein_coding	FGFR2	13.6162411502096	11.9269733101645
ENSG00000066557	1981.03035050894	2092.04048354902	1870.02021746886	0.893873819447553	-0.161856902075179	0.65085804860907	1	protein_coding	LRRC40	8.29848832795376	7.15304594775651
ENSG00000066583	1190.53571018368	1203.81265345196	1177.25876691539	0.977941844638018	-0.0321794200441493	0.93553278343377	1	protein_coding	ISOC1	7.3265514780419	6.9104370949923
ENSG00000066629	1572.17517826704	1652.51689320383	1491.83346333024	0.90276442526281	-0.147578526721094	0.689641161301256	1	protein_coding	EML1	7.51984625795646	4.93513474800623
ENSG00000066651	1232.10551213077	1035.11822060407	1429.09280365747	1.38060829691849	0.465304059457499	0.225770455411228	1	protein_coding	TRMT11	7.9381970387758	13.6271646676402
ENSG00000066654	5777.85527023057	5196.24756418538	6359.46297627576	1.22385681161685	0.291434775960033	0.372334587264519	1	protein_coding	THUMPD1	17.3747620745762	20.5689363176837
ENSG00000066697	4515.49646445259	4565.07791747558	4465.9150114296	0.978277937893157	-0.0316836883461398	0.924147575156859	1	protein_coding	MSANTD3	45.1191408821978	42.22211187867
ENSG00000066735	1411.1879944729	1686.94432847891	1135.43166046688	0.673070024480702	-0.571171487948159	0.128092955048113	1	protein_coding	KIF26A	2.84175394823573	1.80274183309228
ENSG00000066739	2646.81473522408	2646.3221914778	2647.30727897037	1.00037224775416	0.000536940057745197	1	1	protein_coding	ATG2B	4.69605616305006	5.00385525904194
ENSG00000066777	12601.802692395	12963.0769622434	12240.5284225467	0.944261031404717	-0.0827423617237255	0.794087753640195	1	protein_coding	ARFGEF1	26.6857095602815	28.6673911397462
ENSG00000066813	59.9646163464054	49.3459905609477	70.583242131863	1.43037440994694	0.51639283138996	0.654791503348597	1	protein_coding	ACSM2B	0.727133757594169	0.723797175630452
ENSG00000066827	934.365895082601	990.362554746463	878.36923541874	0.886916847985641	-0.173129242471605	0.669828371904117	1	protein_coding	ZFAT	2.46991338084511	2.47348904972564
ENSG00000066855	3416.90767317086	3498.97500512394	3334.84034121777	0.953090644069818	-0.0693146661338188	0.83785826613365	1	protein_coding	MTFR1	22.4280938405912	22.1512047651068
ENSG00000066923	854.592245569032	740.189858414216	968.994632723848	1.30911633239588	0.388593305620325	0.346878831991127	1	protein_coding	STAG3	3.61106453559357	5.08364990987371
ENSG00000066926	2116.60465760048	2570.58183387263	1662.62748132833	0.646790333386723	-0.628629977732021	0.0766389221972565	1	protein_coding	FECH	17.6363704055013	9.79585624621617
ENSG00000066933	1748.43346473434	1824.65406957923	1672.21285988945	0.91645473395133	-0.125864470768904	0.729586851556271	1	protein_coding	MYO9A	2.80880954586802	2.45206528782341
ENSG00000067057	16713.7510740386	19573.1445350587	13854.3576130184	0.707824825398033	-0.498535732883263	0.114430786514036	1	protein_coding	PFKP	92.9406476674489	68.745423281209
ENSG00000067064	10842.1222962475	11428.7609301507	10255.4836623444	0.897339941313235	-0.156273466778052	0.623511047993886	1	protein_coding	IDI1	61.9777380915679	54.2399710887175
ENSG00000067066	8024.82939178523	7984.86982146684	8064.78896210361	1.01000882198754	0.0143678943454798	0.965078729753678	1	protein_coding	SP100	51.9990219869633	50.6117835676191
ENSG00000067082	7819.17223948655	7916.01495091668	7722.32952805642	0.975532458685183	-0.0357382187674746	0.911725229282681	1	protein_coding	KLF6	24.3688116748794	23.3195725526274
ENSG00000067113	1383.68868248716	1414.96758980578	1352.40977516854	0.955788517639594	-0.0652366590082778	0.863740028357051	1	protein_coding	PPAP2A	10.9534801172456	10.4236567679094
ENSG00000067141	3400.77068876082	4038.33815776686	2763.20321975479	0.68424265423151	-0.547420053438392	0.105842119606446	1	protein_coding	NEO1	10.810016413707	8.77765121288839
ENSG00000067167	19801.9497091112	21586.001917475	18017.8975007473	0.834702858344548	-0.260665383631663	0.406916822076271	1	protein_coding	TRAM1	94.5516444720972	88.3805901506654
ENSG00000067177	1081.83707599548	1144.13843230849	1019.53571968247	0.891094723236756	-0.166349296719995	0.67295984904131	1	protein_coding	PHKA1	2.53736865833263	2.18114918914401
ENSG00000067182	12504.4969307692	13313.0892208734	11695.904640665	0.878526722582704	-0.186841924816255	0.555778571655044	1	protein_coding	TNFRSF1A	92.6639601405812	88.0424921469296
ENSG00000067191	974.790661568718	982.329486515611	967.251836621826	0.984651127650392	-0.022315441956245	0.958119311075254	1	protein_coding	CACNB1	5.79715161399716	6.61724711956649
ENSG00000067208	1369.68437392884	1378.24499217903	1361.12375567864	0.987577508645021	-0.0180341143562212	0.963662212513282	1	protein_coding	EVI5	5.56238551748151	4.48905263688505
ENSG00000067221	1336.32370146403	1441.36195685001	1231.28544607805	0.854251383718313	-0.227267415350254	0.548367501754036	1	protein_coding	STOML1	10.2572458515476	8.32355952251537
ENSG00000067225	231603.488622517	280526.218433109	182680.758811925	0.651207433773199	-0.618810926292852	0.0463749386661679	1	protein_coding	PKM	1433.77606275984	912.754332834381
ENSG00000067248	4032.42991220928	4428.5157575511	3636.34406686746	0.821120272783742	-0.284334540070426	0.394054093967151	1	protein_coding	DHX29	11.1170530071891	9.03205273708777
ENSG00000067334	7493.95897645179	7081.72343608392	7906.19451681967	1.11642237771314	0.158882947370626	0.622701674620484	1	protein_coding	DNTTIP2	32.4630976324164	34.4317690127671
ENSG00000067365	1655.28890371987	1622.6797826321	1687.89802480764	1.0401916896196	0.0568494170012884	0.878407419191704	1	protein_coding	METTL22	19.2362713164809	22.1080922272262
ENSG00000067369	6891.51089122002	6945.16127615943	6837.8605062806	0.984550283915341	-0.0224632041462727	0.944859678061308	1	protein_coding	TP53BP1	15.5231850292508	16.2952445574072
ENSG00000067445	8.37352437047925	8.03306823085196	8.71398051010654	1.08476366186452	0.117380756037192	1	1	protein_coding	TRO	0.0522654149755465	0.028423258382062
ENSG00000067533	4363.87744523762	4050.96155070106	4676.79333977418	1.15448968874188	0.207255287821955	0.532668592135062	1	protein_coding	RRP15	21.0445779219618	19.4158126510189
ENSG00000067560	26729.9288640558	29018.8851933648	24440.9725347468	0.84224367586441	-0.247690404230514	0.428695739341422	1	protein_coding	RHOA	172.58851398722	145.328368869686
ENSG00000067596	6027.13344822752	6377.10859412062	5677.15830233441	0.890240179941185	-0.167733478287558	0.606521065838366	1	protein_coding	DHX8	21.5967761274031	16.0634016308622
ENSG00000067601	208.240589022839	260.500926914771	155.980251130907	0.598770426571035	-0.739925126819225	0.247793859719967	1	pseudogene	PMS2P4	8.90354303564304	5.27206362143011
ENSG00000067606	2177.86194650308	2482.21808333325	1873.50580967291	0.754770832688908	-0.405889422277723	0.250534912813563	1	protein_coding	PRKCZ	14.2703184950457	12.1939281616928
ENSG00000067646	6.21645358121993	4.59032470334397	7.84258245909589	1.70850276743663	0.772732584649746	0.899910157329722	1	protein_coding	ZFY	0.0783637065332535	0.129261183567129
ENSG00000067704	23184.8709499044	25552.0424611642	20817.6994386445	0.81471762855297	-0.295627969867554	0.345891407918548	1	protein_coding	IARS2	81.8729522603706	64.0019881351251
ENSG00000067715	1931.81057270495	2019.74286947135	1843.87827593854	0.912927236337349	-0.1314282182032	0.714369149543025	1	protein_coding	SYT1	5.75611734785817	6.27447864411375
ENSG00000067798	380.629978469937	447.556658576038	313.703298363836	0.700924212281693	-0.512669634212502	0.31916949567823	1	protein_coding	NAV3	2.39339752637652	2.47303826674659
ENSG00000067829	4020.08970221786	4264.41164940655	3775.76775502917	0.885413526049862	-0.175576681903351	0.598783653852496	1	protein_coding	IDH3G	39.3234684876961	34.809662021941
ENSG00000067836	2877.15464077825	2996.33445010778	2757.97483144872	0.92044959512097	-0.119589374789705	0.727631497814163	1	protein_coding	ROGDI	27.3483672670805	24.9698904592194
ENSG00000067840	349.854863559738	445.261496224366	254.448230895111	0.571457970322445	-0.807280700099677	0.127610271195632	1	protein_coding	PDZD4	2.03032405996181	1.00549788764298
ENSG00000067842	12.1138753610799	13.7709741100319	10.4567766121279	0.759334563305167	-0.397192416792567	0.915286500807064	1	protein_coding	ATP2B3	0.0510039123455485	0.0232207044959375
ENSG00000067900	7363.74712001006	7328.45338888866	7399.04085113147	1.00963197260009	0.0138295028154545	0.966569115026656	1	protein_coding	ROCK1	9.80087068844462	9.1222206891898
ENSG00000067955	13358.2285948816	12977.9955175293	13738.461672234	1.05859658016352	0.0821528984118028	0.795761897141218	1	protein_coding	CBFB	70.5430209918518	66.3275647906235
ENSG00000067992	1868.40809181854	2079.41709061482	1657.39909302226	0.797049856184563	-0.327258125978238	0.363240772357667	1	protein_coding	PDK3	13.1144223873848	10.0528948573205
ENSG00000068001	2594.50030717679	3047.9756030204	2141.02501133318	0.702441649864757	-0.509549705777326	0.141766238887521	1	protein_coding	HYAL2	18.5815093725579	12.4212573922349
ENSG00000068024	2163.55536393637	2540.74472330089	1786.36600457184	0.703087558615895	-0.50822372918131	0.15079652664753	1	protein_coding	HDAC4	7.38176183438953	8.11066498414339
ENSG00000068028	871.401234052142	792.978592502672	949.823875601613	1.19779258176937	0.260378102483464	0.527331498056854	1	protein_coding	RASSF1	5.40171821258569	6.21570925957244
ENSG00000068078	3009.51975123278	3687.17831796105	2331.86118450451	0.632424304825592	-0.661035281622517	0.0535798261708898	1	protein_coding	FGFR3	12.6469763609665	7.24623314569274
ENSG00000068079	10820.4387379072	10455.6120930417	11185.2653827728	1.0697858033789	0.0973219636006253	0.760357487570818	1	protein_coding	IFI35	127.05481671242	131.830618665109
ENSG00000068097	1649.56987646409	1444.80470037752	1854.33505255067	1.28345031827911	0.360027450989607	0.325982337527828	1	protein_coding	HEATR6	5.24262791028346	8.34300670408864
ENSG00000068120	17605.7251927331	20164.1488406142	15047.301544852	0.746240352805966	-0.422287719161786	0.180456054240183	1	protein_coding	COASY	113.531824904688	82.5285499669151
ENSG00000068137	8361.40455751127	9210.48651725969	7512.32259776285	0.815627120639652	-0.294018347289331	0.36003365382526	1	protein_coding	PLEKHH3	43.3383888051007	35.8467728569969
ENSG00000068305	3723.87587973197	3881.11953667733	3566.63222278661	0.918969949026626	-0.121910409759465	0.71655099682677	1	protein_coding	MEF2A	12.7731576846851	10.862284152367
ENSG00000068308	3767.76290569563	4343.59475053924	3191.93106085203	0.734859314501143	-0.444460015957101	0.18528899676901	1	protein_coding	OTUD5	22.3885248583207	16.3718236666585
ENSG00000068323	4272.92432036718	4873.77725377547	3672.0713869589	0.753434388925824	-0.408446211322662	0.219272063557235	1	protein_coding	TFE3	17.4563203544813	12.3822938203566
ENSG00000068354	852.732994685075	945.606888888859	759.859100481291	0.80356764466275	-0.315508619198858	0.44480063614362	1	protein_coding	TBC1D25	4.98975742692184	3.79013890861856
ENSG00000068366	10379.5261735006	11013.336544498	9745.71580250316	0.884901297906115	-0.17641154925396	0.579992517912692	1	protein_coding	ACSL4	26.4036517544	21.9058861815497
ENSG00000068383	3623.37937520811	3857.02033198478	3389.73841843145	0.878848988770336	-0.186312804227014	0.579559388868481	1	protein_coding	INPP5A	17.0475325311778	14.0727194292056
ENSG00000068394	1352.22798875241	1522.84022033436	1181.61575717045	0.775928913219146	-0.366003609026416	0.332404432968192	1	protein_coding	GPKOW	10.484739810423	7.84696165591116
ENSG00000068400	3286.51890570885	3027.31914185535	3545.71866956235	1.17124046174705	0.228037299029599	0.501530478424229	1	protein_coding	GRIPAP1	12.0724327553978	13.6723375781209
ENSG00000068438	3233.60014208698	3829.47838376471	2637.72190040925	0.688794043489584	-0.537855428147372	0.11354826126188	1	protein_coding	FTSJ1	31.2116902499693	20.6684374031649
ENSG00000068489	3599.70674889267	4207.03259061475	2992.38090717059	0.711280657498621	-0.491509163330318	0.144490076042797	1	protein_coding	PRR11	22.6287913996046	16.0978537373323
ENSG00000068615	96.4229096537904	95.2492375943875	97.5965817131933	1.02464423000215	0.0351230739181129	0.982588544123498	1	protein_coding	REEP1	0.659337213365887	0.727649956216958
ENSG00000068650	2089.92201618376	2330.7373681229	1849.10666424461	0.793356939110568	-0.333958000173954	0.346697118528767	1	protein_coding	ATP11A	5.49614654737245	3.35850056647518
ENSG00000068654	6261.76861673679	6900.40561030183	5623.13162317175	0.814898708965282	-0.295307349844417	0.363756449574479	1	protein_coding	POLR1A	9.01399397853666	7.51275481133904
ENSG00000068697	13474.4397506909	13907.5362699564	13041.3432314255	0.937717722124361	-0.0927743962195633	0.769417526004031	1	protein_coding	LAPTM4A	94.8267947288178	87.3946446621414
ENSG00000068724	6151.84624955249	6874.0112432576	5429.68125584739	0.789885419691903	-0.34028470290291	0.295822557868802	1	protein_coding	TTC7A	21.6345056096893	15.222474367424
ENSG00000068745	4916.47256805019	4240.312444714	5592.63269138638	1.31891995325915	0.399357008455728	0.22582294108215	1	protein_coding	IP6K2	39.3819425377178	47.3523048106258
ENSG00000068784	2129.55153643912	2287.12928344114	1971.97378943711	0.862204775092621	-0.213897542364732	0.545916742616781	1	protein_coding	SRBD1	8.47543655010692	7.38690823062805
ENSG00000068793	9909.09595520798	11926.8111604635	7891.38074995249	0.661650515278706	-0.595858710196826	0.0627571618953598	1	protein_coding	CYFIP1	34.4705912632825	22.1685945048354
ENSG00000068796	6520.08065322239	6559.57400107854	6480.58730536624	0.98795856320863	-0.0174775610805044	0.957272905667754	1	protein_coding	KIF2A	29.0948821743378	27.8162107974951
ENSG00000068831	49.6578101021487	25.2467858683919	74.0688343359056	2.93379263095178	1.55276690070784	0.219174682138998	1	protein_coding	RASGRP2	0.132077737781395	0.413523094401287
ENSG00000068878	9561.70679893722	10618.5686200105	8504.84497786399	0.800940812477945	-0.320232459868246	0.316648459445046	1	protein_coding	PSME4	19.3717762753412	17.3001463115128
ENSG00000068885	7651.65572035894	6969.26048085199	8334.0509598659	1.19583002856094	0.258012344068989	0.423723860311217	1	protein_coding	IFT80	27.6636743394857	33.9586021199443
ENSG00000068903	2198.60155930634	2346.80350458461	2050.39961402807	0.873698888732058	-0.19479193939738	0.580988685708853	1	protein_coding	SIRT2	14.4252831954086	12.9254554573866
ENSG00000068912	5051.8209653958	4988.53537135906	5115.10655943254	1.02537241467709	0.0361479909267627	0.913336757503626	1	protein_coding	ERLEC1	29.0665799569288	26.5130028860637
ENSG00000068971	2286.26063995554	2590.09071386184	1982.43056604924	0.765390399432545	-0.385732290010981	0.272129100656506	1	protein_coding	PPP2R5B	14.0939597247618	11.7813307364898
ENSG00000068976	178.236750290264	134.266997572811	222.206503007717	1.65495994566511	0.726796300482887	0.28805180650752	1	protein_coding	PYGM	0.65292134432117	0.916637471533721
ENSG00000069011	4787.80963004668	5825.1220485435	3750.49721154986	0.643848691975067	-0.635206408077048	0.0548241165422928	1	protein_coding	PITX1	36.3442108965525	23.1330172402906
ENSG00000069018	6.90691139328328	10.3282305825239	3.48559220404262	0.33748202813563	-1.56711741823488	0.730491888589915	1	protein_coding	TRPC7	0.178878319843494	0.0149739239990695
ENSG00000069020	3407.67675038527	3208.63696763744	3606.7165331331	1.12406500626613	0.168725471062288	0.618156177646392	1	protein_coding	MAST4	6.36078469112981	5.91529576059917
ENSG00000069122	4.0379584536933	4.59032470334397	3.48559220404262	0.759334563305167	-0.397192416792566	0.99499723502988	1	protein_coding	GPR116	0.0131986303967566	0.00657645994067488
ENSG00000069188	571.545061618599	784.94552427182	358.144598965379	0.456266820933368	-1.13205034799678	0.0136701119968598	1	protein_coding	SDK2	1.3839194873476	0.445218403778402
ENSG00000069206	0.573790587917997	1.14758117583599	0	0	-Inf	0.990452635945504	1	protein_coding	ADAM7	0.0038744260288292	0
ENSG00000069248	11363.6285762205	12156.3273956307	10570.9297568102	0.869582515572074	-0.201605162055549	0.52605854949649	1	protein_coding	NUP133	35.1416138750748	30.1078706710687
ENSG00000069275	54372.3103347399	56901.6650226519	51842.9556468279	0.911097340054808	-0.134322897597327	0.665629729423277	1	protein_coding	NUCKS1	97.8013664170564	85.6428037746483
ENSG00000069329	32183.7680884797	33025.0910782082	31342.4450987512	0.949049467404276	-0.0754448079372017	0.80890946479964	1	protein_coding	VPS35	109.155750776861	103.647112314453
ENSG00000069345	12474.7206977286	12240.1008214667	12709.3405739904	1.03833626531088	0.0542737363099796	0.86464815330723	1	protein_coding	DNAJA2	64.9005862188434	64.5395244500899
ENSG00000069399	2862.30057094939	3166.17646413151	2558.42467776728	0.808048669033697	-0.307485905302627	0.370186783181928	1	protein_coding	BCL3	24.361071220506	19.4253331732311
ENSG00000069424	2095.82686266598	2618.78024325774	1572.87348207423	0.600613009099836	-0.735492371306715	0.0387884852736665	1	protein_coding	KCNAB2	11.2416219916622	8.0771727737257
ENSG00000069431	1010.2131619369	914.622197141287	1105.80412673252	1.2090283071948	0.273848023058068	0.492634949906415	1	protein_coding	ABCC9	1.21121335429199	1.41181195948925
ENSG00000069482	1072.37791019131	1170.53279935271	974.223021029912	0.832290237034487	-0.264841380808234	0.501324919126283	1	protein_coding	GAL	19.5179372005266	15.6830558280487
ENSG00000069493	196.450412008419	148.037971682843	244.862852333994	1.65405435882753	0.726006648005106	0.269422180920266	1	protein_coding	CLEC2D	1.42300801269291	3.82714455194358
ENSG00000069509	1186.04529491151	1108.56341585757	1263.52717396545	1.13978790558229	0.188765389273957	0.626358169959751	1	protein_coding	FUNDC1	11.7447568924478	12.8167956417017
ENSG00000069535	1.14758117583599	2.29516235167199	0	0	-Inf	0.909519716350035	1	protein_coding	MAOB	0.036087965565002	0
ENSG00000069667	780.083045662321	834.291514832767	725.874576491875	0.870049093855852	-0.200831285346613	0.634520146065392	1	protein_coding	RORA	2.40785889731369	2.09375814151621
ENSG00000069696	26.5443374120991	28.6895293958998	24.3991454282983	0.850454710901787	-0.233693684509687	0.913660133428416	1	protein_coding	DRD4	0.372336526162652	0.623764946738076
ENSG00000069702	749.49120426372	779.20761839264	719.7747901348	0.923726582165048	-0.114462209617853	0.78978597981531	1	protein_coding	TGFBR3	1.6529677968165	1.32777368909876
ENSG00000069712	427.349683630184	361.488070388338	493.21129687203	1.36439162803405	0.448257807652037	0.367233344595415	1	protein_coding	KIAA1107	0.88254087113228	1.15435566559101
ENSG00000069764	91.3326129101391	96.3968187702235	86.2684070500548	0.894930021038233	-0.160153219491717	0.871504387638526	1	protein_coding	PLA2G10	1.8064891728177	1.67090671944076
ENSG00000069812	1153.11332165426	1312.83286515638	993.393778152146	0.756679547349555	-0.402245644518852	0.300195274521212	1	protein_coding	HES2	5.78200486575359	3.87218513508892
ENSG00000069849	49065.6516799921	50552.0983767514	47579.2049832327	0.941191493746463	-0.0874398129835136	0.778518084240473	1	protein_coding	ATP1B3	378.062358887273	376.86224028879
ENSG00000069869	11152.9299134616	10890.5453586836	11415.3144682396	1.04818575124317	0.0678944026111369	0.831522391506825	1	protein_coding	NEDD4	66.9876803521383	75.8481560095928
ENSG00000069943	1945.66469845319	1870.55731661267	2020.77208029371	1.08030481736484	0.111438438734997	0.756884949310282	1	protein_coding	PIGB	11.8598316253579	13.3437327516325
ENSG00000069956	12495.3894625835	12676.1816682844	12314.5972568826	0.971475289573476	-0.0417507949729767	0.895247792178297	1	protein_coding	MAPK6	41.7293902381328	38.4298644825262
ENSG00000069966	2519.51234712583	2938.95539131598	2100.06930293568	0.714563177495296	-0.484866523272711	0.163272933072913	1	protein_coding	GNB5	15.577457164608	10.9160423285342
ENSG00000069974	2971.38675161464	2696.81576321459	3245.95774001469	1.20362606311138	0.267387251991958	0.434666164591174	1	protein_coding	RAB27A	17.9223438349122	22.3884274899843
ENSG00000069998	3964.86813909974	4573.11098570643	3356.62529249304	0.733991653162234	-0.446164437826941	0.18199076962384	1	protein_coding	CECR5	32.0631624526685	21.7935989957704
ENSG00000070010	7309.86086568246	7282.55014185522	7337.17158950971	1.00750031878814	0.0107802952435541	0.974120753762438	1	protein_coding	UFD1L	80.2122050247918	71.5278744814012
ENSG00000070018	3923.73573212417	4064.73252481109	3782.73893943725	0.930624319398004	-0.1037292062916	0.75652442484444	1	protein_coding	LRP6	9.10710143546023	6.06570915545005
ENSG00000070019	2.29516235167199	4.59032470334397	0	0	-Inf	0.739235780070637	1	protein_coding	GUCY2C	0.0134831992629459	0
ENSG00000070031	6.05693768053994	6.88548705501596	5.22838830606393	0.759334563305167	-0.397192416792567	0.969714686500651	1	protein_coding	SCT	0.381319602484036	0.280645345183121
ENSG00000070047	5219.80860752308	5649.5421286406	4790.07508640557	0.847869610905648	-0.238085676989674	0.468155525143192	1	protein_coding	PHRF1	11.6442050631737	9.52212809255477
ENSG00000070061	5638.48758420411	6424.15942232989	4852.81574607833	0.755400890147638	-0.40468561106847	0.215957291125982	1	protein_coding	IKBKAP	16.821080692958	13.1821666350427
ENSG00000070081	3757.8152217722	3935.05585194162	3580.57459160278	0.909917095544162	-0.136192990560544	0.684762715768774	1	protein_coding	NUCB2	43.4566298569703	35.9881552621166
ENSG00000070087	21021.1787690589	24270.1942877554	17772.1632503623	0.732262916384173	-0.449566358863231	0.152800253744675	1	protein_coding	PFN2	166.905277059888	120.840804220308
ENSG00000070159	2946.20233037282	3103.05949946053	2789.3451612851	0.898901603971834	-0.15376489152917	0.653363618878564	1	protein_coding	PTPN3	11.1310369329468	9.44863275928977
ENSG00000070182	1320.22404941639	1227.91185814451	1412.53624068827	1.15035638048381	0.202080877436466	0.595098998205231	1	protein_coding	SPTB	3.65982160404573	3.54627588312879
ENSG00000070190	1613.61897989939	1667.4354484897	1559.80251130907	0.935450012605815	-0.0962675322737888	0.794232946889586	1	protein_coding	DAPP1	9.2075137052261	7.91638343614876
ENSG00000070193	0.573790587917997	1.14758117583599	0	0	-Inf	0.990452635945504	1	protein_coding	FGF10	0.0128837066439597	0
ENSG00000070214	12698.4623319808	14070.4927969251	11326.4318670365	0.804977624487445	-0.312979412889481	0.323830829127923	1	protein_coding	SLC44A1	24.8258530867272	18.9032920420873
ENSG00000070269	2347.55568610496	2168.92842233003	2526.18294987989	1.16471476138713	0.219976682160396	0.530451971570056	1	protein_coding	TMEM260	9.27888050741966	11.3520899956155
ENSG00000070366	3322.98016961552	3656.19362621348	2989.76671301756	0.817726580885131	-0.290309557760222	0.391248850956514	1	protein_coding	SMG6	8.15260094988631	7.328710223515
ENSG00000070367	13185.3375374482	13478.3409101937	12892.3341647026	0.956522338365257	-0.0641294336108417	0.839502987144506	1	protein_coding	EXOC5	51.8274952671412	50.0569556353335
ENSG00000070371	187.010337269873	218.040423408839	155.980251130907	0.715373088587499	-0.483232247859258	0.470697582161545	1	protein_coding	CLTCL1	0.555678256780157	0.609886345235252
ENSG00000070388	13.4209724375959	13.7709741100319	13.0709707651598	0.949168204131459	-0.075264321905204	1	1	protein_coding	FGF22	0.211233611626969	0.327270266139665
ENSG00000070404	1586.40073002598	1513.65957092768	1659.14188912429	1.09611297083627	0.132396497263832	0.720555876167138	1	protein_coding	FSTL3	9.16593070594817	8.84500252942543
ENSG00000070413	13366.4606357976	14339.0267920707	12393.8944795245	0.864346978302472	-0.210317519319081	0.506585461421013	1	protein_coding	DGCR2	38.4479457754911	33.0436172542706
ENSG00000070423	3865.57415567592	4729.18202562013	3001.9662857317	0.634774950397064	-0.655682897481412	0.0507221212428179	1	protein_coding	RNF126	50.9049826492898	31.6518736556668
ENSG00000070444	2675.85914527993	2833.37792313907	2518.34036742079	0.888812024281868	-0.170049760547307	0.622626114097679	1	protein_coding	MNT	10.3658836429073	9.45869430385386
ENSG00000070476	4143.41607160457	4003.91072249178	4282.92142071737	1.06968454532671	0.0971854022410022	0.771148608820177	1	protein_coding	ZXDC	14.207166632234	14.3618457617949
ENSG00000070495	3450.77086339083	3588.48633683915	3313.05538994251	0.923245925707146	-0.115213104069055	0.733105346604996	1	protein_coding	JMJD6	26.243548912257	21.891956446709
ENSG00000070501	1143.33491160653	1133.81020172596	1152.8596214871	1.01680124215864	0.0240376979014325	0.953493038423198	1	protein_coding	POLB	13.814768883776	13.3282025764851
ENSG00000070526	196.224289820287	207.712192826315	184.736386814259	0.889386339340859	-0.169117849312572	0.801938366615847	1	protein_coding	ST6GALNAC1	1.73661514843097	1.51724486907551
ENSG00000070540	772.321494010995	914.622197141287	630.020790880703	0.688831730576707	-0.53777649383192	0.202770957759284	1	protein_coding	WIPI1	8.5396027737265	6.61987153875608
ENSG00000070601	31.9536659571103	22.9516235167199	40.9557083975008	1.78443622376714	0.835468339997709	0.605230778221902	1	protein_coding	FRMPD1	0.418215720994219	0.327468639945101
ENSG00000070610	4812.58359337772	4481.30449163956	5143.86269511589	1.1478494051704	0.198933376625659	0.546772880887605	1	protein_coding	GBA2	26.1887564432296	33.0143606194638
ENSG00000070614	16705.2943980299	19741.8389679066	13668.7498281531	0.692374699761951	-0.530375087101998	0.0931803091611944	1	protein_coding	NDST1	44.0294169998015	26.0575800113117
ENSG00000070669	8157.32007767008	8072.08599083038	8242.55416450978	1.02111823063741	0.0301499189866176	0.925937650436	1	protein_coding	ASNS	53.0836903875206	50.9834452001089
ENSG00000070718	2689.78475630313	2742.71901024802	2636.85050235824	0.961400162578007	-0.0567910474439399	0.869994884597113	1	protein_coding	AP3M2	11.7886510982665	11.2726044305898
ENSG00000070729	120.726812196211	87.2161693635355	154.237455028886	1.76845023296072	0.822485619846845	0.310075016861579	1	protein_coding	CNGB1	0.666050227335453	2.10355653629012
ENSG00000070731	11150.4342949209	10428.0701448217	11872.7984450202	1.13854224992109	0.187187829129918	0.556700309821139	1	protein_coding	ST6GALNAC2	74.8135732146637	79.9995654943637
ENSG00000070756	127921.801117851	148851.606736511	106991.99549919	0.718782939901896	-0.476371927568465	0.125013552379097	1	protein_coding	PABPC1	1214.9399561193	786.799675556994
ENSG00000070759	310.360889151924	327.060635113258	293.661143190591	0.897879816960847	-0.155405744662812	0.781989094100179	1	protein_coding	TESK2	1.3915719490153	1.76660272641975
ENSG00000070761	7000.24494938239	6719.08778451974	7281.40211424503	1.08368908812604	0.115950904885964	0.720492643610782	1	protein_coding	C16orf80	64.7217105911191	71.8389879718384
ENSG00000070770	14173.7347782388	14374.6018085217	13972.8677479558	0.972052508590001	-0.0408938470683278	0.897052847879263	1	protein_coding	CSNK2A2	56.2114858945778	52.7335554737105
ENSG00000070778	1102.38874874184	1155.61424406685	1049.16325341683	0.907883628817697	-0.139420708039649	0.722890463528645	1	protein_coding	PTPN21	2.87025772908976	2.42110588686082
ENSG00000070785	1521.89606235513	1727.10966963317	1316.6824550771	0.762361810733626	-0.391452243274802	0.29083217274379	1	protein_coding	EIF2B3	13.8105466561419	10.0206756791893
ENSG00000070808	15.1851928778845	10.3282305825239	20.042155173245	1.94052166177987	0.956444537822134	0.713677254817946	1	protein_coding	CAMK2A	0.0964240986299466	0.144059793933917
ENSG00000070814	19978.283726106	23659.6811022107	16296.8863500013	0.68880414235501	-0.537834275995433	0.087707886434107	1	protein_coding	TCOF1	57.3765687602014	38.364209763059
ENSG00000070831	17905.4716941688	17669.3073643468	18141.6360239908	1.02673158884525	0.0380590774169864	0.904211203986975	1	protein_coding	CDC42	100.555547863827	102.801036481363
ENSG00000070882	8001.54261600081	8482.92005177967	7520.16518022195	0.886506666845724	-0.173796614142306	0.588945102004352	1	protein_coding	OSBPL3	25.6201619651063	21.0647284469723
ENSG00000070886	51.8030020859495	53.9363152642917	49.6696889076073	0.920895108689245	-0.118891254305462	0.937801304337297	1	protein_coding	EPHA8	0.290871726507655	0.282035841656361
ENSG00000070915	5.34505553020928	4.59032470334397	6.09978635707458	1.32883548578404	0.410162505265038	0.978257791879812	1	protein_coding	SLC12A3	0.0122333872473361	0.0122515979384142
ENSG00000070950	2351.02239968559	2335.32769282625	2366.71710654494	1.01344111741368	0.0192622682985561	0.957750802406047	1	protein_coding	RAD18	7.20964169606586	7.57000912193341
ENSG00000070961	2383.6907059501	2733.53836084134	2033.84305105887	0.744033111147884	-0.426561268949332	0.222548677484726	1	protein_coding	ATP2B1	6.73743742948391	4.16543382899047
ENSG00000070985	2.59276981476465	3.44274352750798	1.74279610202131	0.506223042203445	-0.982154917513723	0.960198759051815	1	protein_coding	TRPM5	0.0110118053737051	0.00537512225055267
ENSG00000071051	3619.4962661098	3944.23650134831	3294.75603087128	0.835334298474494	-0.259574419177629	0.440171019148693	1	protein_coding	NCK2	19.5552392790924	16.7643772677415
ENSG00000071054	14709.88300908	17066.8272470329	12352.938771127	0.723798195899277	-0.466340583157029	0.140667480993317	1	protein_coding	MAP4K4	44.4811406527466	30.4101147478842
ENSG00000071073	103.04409238944	81.4782634843556	124.609921294524	1.52936397961463	0.612931800481141	0.483042901741995	1	protein_coding	MGAT4A	0.31371286363309	0.920518947757491
ENSG00000071082	23466.3743032547	22137.9884630522	24794.7601434572	1.12000962439921	0.163511129616235	0.602255230299439	1	protein_coding	RPL31	922.664917105474	970.869463711777
ENSG00000071127	15751.6315330681	18725.0820461159	12778.1810200202	0.682409881492123	-0.551289557439151	0.0813878864258984	1	protein_coding	WDR1	85.55549906368	64.5847699487276
ENSG00000071189	5985.2011284759	5927.25677319291	6043.14548375889	1.01955182894895	0.027935116665977	0.932483110757085	1	protein_coding	SNX13	20.0357472929556	18.5249298495424
ENSG00000071203	24.2491750604271	24.0992046925559	24.3991454282983	1.01244608440689	0.0178450824862773	1	1	protein_coding	MS4A12	0.306385688404179	0.299348037075411
ENSG00000071205	2844.75806353548	2904.5279560409	2784.98817103005	0.958843644537066	-0.0606325159752738	0.860422373016719	1	protein_coding	ARHGAP10	10.840999250158	10.6166229415199
ENSG00000071242	3856.75241614785	4116.37367772371	3597.13115457198	0.873859235384368	-0.194527191326837	0.561088958006067	1	protein_coding	RPS6KA2	10.1473818779878	11.145119178808
ENSG00000071243	500.285361310572	496.902649136985	503.668073484158	1.01361519073992	0.0195100509813875	0.972263133300623	1	protein_coding	ING3	3.66487607854664	3.3047265038823
ENSG00000071246	466.460353221836	494.607486785313	438.313219658359	0.886183956711135	-0.174321886076137	0.720509386240802	1	protein_coding	VASH1	1.17403854340082	0.903683809398531
ENSG00000071282	578.089880091778	596.742211434717	559.43754874884	0.937486133926764	-0.0931307426987178	0.840470926868441	1	protein_coding	LMCD1	4.23046957188664	3.72691050673938
ENSG00000071462	6273.29194371699	6822.37009034498	5724.21379708899	0.839035953969999	-0.25319546121531	0.436034671809762	1	protein_coding	WBSCR22	77.6159356197302	60.1089122786994
ENSG00000071537	13031.6577525409	14018.8516440125	12044.4638610693	0.859161946136544	-0.218997999766889	0.489483346330145	1	protein_coding	SEL1L	24.406851395758	20.3585576983534
ENSG00000071539	6654.95983595656	7126.47910194152	6183.4405699716	0.86767118538059	-0.204779675599346	0.527534805181674	1	protein_coding	TRIP13	36.3619301605972	28.7131496756581
ENSG00000071553	12984.8413209909	14983.9674128906	10985.7152290913	0.733164650347572	-0.44779086710789	0.1582603418229	1	protein_coding	ATP6AP1	83.7728168200439	58.5532785977341
ENSG00000071564	14984.4270640109	18341.7899333867	11627.0641946352	0.633911097927851	-0.657647569304897	0.0380584929778549	1	protein_coding	TCF3	97.4844130193553	62.540443481365
ENSG00000071575	2602.88783118317	2773.7037019956	2432.07196037074	0.876831926431411	-0.189627765492082	0.584135042165193	1	protein_coding	TRIB2	10.0340801239327	8.7222713972899
ENSG00000071626	14740.5473943729	15873.3428241635	13607.7519645824	0.857270715773098	-0.222177232871962	0.481975248017802	1	protein_coding	DAZAP1	109.876995942336	95.3224665683906
ENSG00000071655	13193.2219099644	14778.5503824159	11607.8934375129	0.785455483599016	-0.348398583099105	0.271753369235746	1	protein_coding	MBD3	73.1429184820467	57.9091175822186
ENSG00000071794	12375.0147728901	12345.6782896436	12404.3512561367	1.00475251056414	0.00684018224753073	0.983370840150436	1	protein_coding	HLTF	36.9952817889027	36.4189132066658
ENSG00000071859	4675.13136922103	4584.5867974648	4765.67594097727	1.03949955612414	0.0558891421523849	0.866503219848431	1	protein_coding	FAM50A	44.6468462287127	45.6301888318143
ENSG00000071889	4805.42743951202	5211.16611947125	4399.68875955279	0.844281041648929	-0.244204776165795	0.458981058726506	1	protein_coding	FAM3A	39.8887029735313	31.1783144931284
ENSG00000071894	7433.71245181587	8431.27889886705	6436.14600476469	0.763365330688984	-0.389554428872087	0.227614968735325	1	protein_coding	CPSF1	43.2137764449818	30.6423902250029
ENSG00000071909	292.011469144007	265.091251618115	318.931686669899	1.20310151588611	0.266758380075419	0.639368486232156	1	protein_coding	MYO3B	0.671476786244045	0.650698594385149
ENSG00000071991	8.19258413153194	13.7709741100319	2.61419415303196	0.189833640826292	-2.39719241679257	0.543800629693609	1	protein_coding	CDH19	0.0835681643008467	0.0180305222666854
ENSG00000071994	4149.85907225834	4368.84153640763	3930.87660810906	0.899752617564909	-0.152399700635475	0.647195274117436	1	protein_coding	PDCD2	41.9425198361233	35.8109352572569
ENSG00000072041	139.340536523495	176.727501078743	101.953571968247	0.576897038355224	-0.793614237904063	0.294480427064556	1	protein_coding	SLC6A15	0.866338157482646	1.04765570133422
ENSG00000072042	15867.2822570071	16384.0164474105	15350.5480666037	0.936922159219992	-0.0939989031098456	0.765634730092845	1	protein_coding	RDH11	83.1902649981336	74.5350179918748
ENSG00000072062	11210.4780372785	13381.9440914235	9039.01198313352	0.675463290040691	-0.566050730540526	0.0759325157800444	1	protein_coding	PRKACA	76.1624535872861	49.9739098309772
ENSG00000072071	4109.07327506317	5228.37983710879	2989.76671301756	0.571834259591753	-0.806331037943024	0.0160310232100481	1	protein_coding	LPHN1	15.7121282418494	8.71656292014517
ENSG00000072080	6.19502924295261	8.03306823085196	4.35699025505327	0.542381830932262	-0.882619243962808	0.875440510638059	1	protein_coding	SPP2	0.413518837290015	0.217411313597428
ENSG00000072110	39952.1540385289	48028.567371088	31875.7407059697	0.663682938108167	-0.591433908833718	0.0585266682106268	1	protein_coding	ACTN1	159.284212883223	114.95912657866
ENSG00000072121	5917.4675357758	5679.37923921233	6155.55583233926	1.08384307035516	0.116155883988897	0.722172180072279	1	protein_coding	ZFYVE26	7.71515657822226	8.66111057462098
ENSG00000072133	67.5072580697588	97.5443999460595	37.4701161934581	0.384133955554379	-1.38031859822817	0.196356897097924	1	protein_coding	RPS6KA6	0.442359435445013	0.346886754921244
ENSG00000072134	4239.12497827759	4353.92298112176	4124.32697543343	0.94726686560974	-0.0781571734656784	0.814396014598077	1	protein_coding	EPN2	17.4065712292242	14.6404514935002
ENSG00000072135	3358.06900121981	3245.35956526419	3470.77843717544	1.06945882802139	0.0968809427622208	0.775486348333034	1	protein_coding	PTPN18	19.9060816089909	22.2704030709557
ENSG00000072163	33.589340367795	40.1653411542598	27.0133395813303	0.672553470356005	-0.572279123350657	0.718125701916424	1	protein_coding	LIMS2	0.221549009836098	0.20480695131551
ENSG00000072182	19.2969698791885	26.3943670442279	12.1995727141492	0.462203647229232	-1.11339945079198	0.605853425927183	1	protein_coding	ASIC4	0.112084549431015	0.0443875316415279
ENSG00000072195	548.712438598675	696.581773732448	400.843103464901	0.575442996903421	-0.797255072103873	0.0841939391282381	1	protein_coding	SPEG	3.5255090589918	1.77452177813717
ENSG00000072201	310.567920274439	223.778329288019	397.357511260858	1.77567467111362	0.828367283622565	0.134414352159661	1	protein_coding	LNX1	1.0193884788841	1.48219862614857
ENSG00000072210	15643.2381434875	19153.1298247027	12133.3464622724	0.633491579356569	-0.658602652318845	0.0376135105157962	1	protein_coding	ALDH3A2	86.990467034023	51.2899746007784
ENSG00000072274	67776.8027932546	75771.3422969232	59782.2632895859	0.788982502848092	-0.341934788735056	0.271370992149792	1	protein_coding	TFRC	178.00243832274	138.188054128518
ENSG00000072310	18185.0080483921	20919.2572543143	15450.7588424699	0.738590221184043	-0.437153933268125	0.165404822146713	1	protein_coding	SREBF1	97.9905431788571	90.8930313303235
ENSG00000072364	11419.3070502601	11634.1779606253	11204.436139895	0.963062124184044	-0.0542992299843391	0.864369677513145	1	protein_coding	AFF4	15.57551646461	14.5903832955001
ENSG00000072401	2400.41102648087	2217.12683171514	2583.69522124659	1.16533487587982	0.220744593805026	0.527998395220811	1	protein_coding	UBE2D1	10.4335266058625	12.7834095082121
ENSG00000072415	6616.64207932301	7075.98553020474	6157.29862844128	0.870168346466803	-0.200633557009089	0.536032992228169	1	protein_coding	MPP5	16.3384266101206	16.1175333517568
ENSG00000072422	567.868771200591	558.872032632129	576.865509769053	1.03219605935939	0.0457170279323094	0.924597899544865	1	protein_coding	RHOBTB1	1.89942740743379	1.81182345815238
ENSG00000072444	1.72137176375399	3.44274352750798	0	0	-Inf	0.823244016723818	1	protein_coding	ASAH2C	0.0197313115804306	0
ENSG00000072501	26767.6963752701	28807.7302570109	24727.6624935293	0.858368995853513	-0.220330127758662	0.481355312424929	1	protein_coding	SMC1A	83.5527309591981	65.9944746367436
ENSG00000072506	3035.54481309674	3472.58063807972	2598.50898811377	0.748293346918707	-0.418324146725861	0.220513227500586	1	protein_coding	HSD17B10	48.131144622409	35.3961164791064
ENSG00000072518	13205.6736957503	14621.3317613264	11790.0156301742	0.806357165176902	-0.310509091997225	0.327198739514206	1	protein_coding	MARK2	45.6687696452196	36.8324859353791
ENSG00000072571	9173.76454259294	9549.0229641313	8798.50612105458	0.921403807918792	-0.118094534655021	0.712120088750506	1	protein_coding	HMMR	49.6049114783826	38.3298298564798
ENSG00000072609	155.71615925375	182.465406957923	128.966911549577	0.706801983453866	-0.500622006447972	0.488989092141829	1	protein_coding	CHFR	1.39512871278503	1.22959298447911
ENSG00000072682	4586.18046578447	5319.03874999983	3853.32218156911	0.724439576900852	-0.465062730489234	0.160146102538022	1	protein_coding	P4HA2	30.1874523144036	20.7617489533318
ENSG00000072694	4.05938279196061	1.14758117583599	6.97118440808523	6.07467650644134	2.60280758320743	0.739350899739785	1	protein_coding	FCGR2B	0.00640434058869153	0.0375208011042654
ENSG00000072736	9443.12644978641	9462.9543759436	9423.29852362922	0.995809358183613	-0.0060585215986317	0.984984968849715	1	protein_coding	NFATC3	21.9617371325572	19.8806828064584
ENSG00000072756	1837.92061395421	1634.15559439046	2041.68563351796	1.24938264173034	0.321215391104171	0.373697599236635	1	protein_coding	TRNT1	11.9722882202342	14.127861232879
ENSG00000072778	20954.8460292257	22560.2983357598	19349.3937226916	0.857674549986837	-0.221497783049388	0.480503012330666	1	protein_coding	ACADVL	196.451911830998	194.988887000194
ENSG00000072786	13138.0067093376	14316.075168554	11959.9382501212	0.835420190890855	-0.259426083124628	0.412945902791382	1	protein_coding	STK10	34.0827272847308	27.9909621726794
ENSG00000072803	12356.6971725221	13142.0996256738	11571.2947193705	0.880475346326346	-0.183645486322839	0.562672657852048	1	protein_coding	FBXW11	41.9933758467452	38.4319296780414
ENSG00000072818	408.709868419333	369.52113861919	447.898598219476	1.21210548303992	0.277515254286695	0.583511225309114	1	protein_coding	ACAP1	8.27803855630005	10.1105880870853
ENSG00000072840	1923.70623164134	2155.15744822	1692.25501506269	0.78521177952004	-0.348846279027149	0.330629688200762	1	protein_coding	EVC	4.41793623003166	2.82217674361075
ENSG00000072849	2161.91947708347	2313.52365048536	2010.31530368158	0.868940891639395	-0.2026700516095	0.56653105838326	1	protein_coding	DERL2	34.5664933218977	29.2962603702795
ENSG00000072858	78.0830351786818	55.0838964401277	101.082173917236	1.83505852798749	0.875826077613849	0.379152705903602	1	protein_coding	SIDT1	0.409871494544298	0.67156293673477
ENSG00000072864	8002.23752791596	8184.54894606231	7819.92610976961	0.955449855734796	-0.0657479357412162	0.838088718898106	1	protein_coding	NDE1	65.9060877436833	55.9885239314778
ENSG00000072952	7.52355065773591	4.59032470334397	10.4567766121279	2.2780036899155	1.18777008392859	0.791397532200695	1	protein_coding	MRVI1	0.00875349387594603	0.186172323026001
ENSG00000072954	525.677451001535	617.398672599765	433.956229403306	0.702878461944188	-0.508652847281109	0.275386958786765	1	protein_coding	TMEM38A	3.23949827299649	2.19969559262447
ENSG00000072958	3936.20470058741	4418.18752696858	3454.22187420623	0.781818755569268	-0.355093900075704	0.288111229654892	1	protein_coding	AP1M1	24.6905323813459	19.2271692346587
ENSG00000073008	4064.72382186381	4233.42695765898	3896.02068606864	0.920299493775387	-0.119824659944743	0.719454877057841	1	protein_coding	PVR	15.5180258132985	14.020894672359
ENSG00000073009	3372.84755655504	3741.11463322534	3004.58047988474	0.803124409287183	-0.316304606821908	0.349677591642419	1	protein_coding	IKBKG	27.0536587996013	22.2100632756316
ENSG00000073050	2591.80232405892	2594.68103856518	2588.92360955265	0.997781064829567	-0.00320480370868093	0.993626215427739	1	protein_coding	XRCC1	16.4119199422104	15.0181850222933
ENSG00000073060	8689.16159163515	11036.2881680148	6342.03501525554	0.574652901293023	-0.799237284543819	0.0131877910160427	1	protein_coding	SCARB1	50.5799140799635	28.2814125600532
ENSG00000073067	32.3036676295464	36.7225976267518	27.8847376323409	0.759334563305167	-0.397192416792566	0.813321477140755	1	protein_coding	CYP2W1	0.239791837301997	0.266878757499203
ENSG00000073111	26902.227680754	31460.9379355438	22343.5174259642	0.710198706463899	-0.493705362210564	0.115338858021656	1	protein_coding	MCM2	101.310461659895	70.0484170279067
ENSG00000073146	50.1340245315389	65.4121270226516	34.8559220404262	0.532866360214152	-0.908154336069946	0.464401061410274	1	protein_coding	MOV10L1	0.479744323129381	0.179002663973044
ENSG00000073150	1923.82332374991	2579.76248327931	1267.8841642205	0.491473216018246	-1.02481529921785	0.0045709463661303	1	protein_coding	PANX2	9.87737334064605	4.64110871075909
ENSG00000073169	1495.10184514399	1808.58793311753	1181.61575717045	0.653336083655969	-0.614102773112599	0.0988904600871485	1	protein_coding	SELO	11.322583883936	7.31313981588852
ENSG00000073282	27293.4380992865	29414.8006990282	25172.0754995448	0.855762231983316	-0.224718086097415	0.472574346538148	1	protein_coding	TP63	85.9746233392288	68.2933453290658
ENSG00000073331	1816.21902675936	1667.4354484897	1965.00260502903	1.17845797677436	0.236900313717336	0.512696096278541	1	protein_coding	ALPK1	5.19180349244416	8.00159623347207
ENSG00000073350	6995.37907888085	7337.63403829534	6653.12411946635	0.906712447737715	-0.141283003888873	0.662221124031035	1	protein_coding	LLGL2	38.8705101875098	35.3618269413714
ENSG00000073417	5247.40273751028	5509.53722518861	4985.26824983195	0.904843373603179	-0.144260008417248	0.660174687405843	1	protein_coding	PDE8A	19.3783716647995	17.2421840709067
ENSG00000073464	1920.17079094282	2303.19541990284	1537.14616198279	0.667397194653869	-0.583382472597663	0.104325651001605	1	protein_coding	CLCN4	7.8538647924196	5.37969766723948
ENSG00000073536	1804.89361025329	2040.3993306364	1569.38788987019	0.769157226385043	-0.37864955971606	0.295065885346361	1	protein_coding	NLE1	10.0116017367345	7.27739143077022
ENSG00000073578	15345.6342811375	16799.4408330631	13891.8277292119	0.826922030754216	-0.274176788643326	0.385286684382318	1	protein_coding	SDHA	89.4817416475226	71.38805405295
ENSG00000073584	17931.8068796279	18058.3373829552	17805.2763763007	0.985986472547946	-0.0203602415112244	0.948338952183463	1	protein_coding	SMARCE1	145.661525744205	135.921389811707
ENSG00000073598	5.32363119194196	8.03306823085196	2.61419415303196	0.325429098559357	-1.61958483812901	0.778378709755565	1	protein_coding	FNDC8	0.0711061227927379	0.0223232208325009
ENSG00000073605	886.446002094965	849.210070118635	923.681934071294	1.08769545554524	0.121274672141683	0.769308891289866	1	protein_coding	GSDMB	5.08145704896705	4.9376865334001
ENSG00000073614	8936.45536101892	8731.94516693608	9140.96555510176	1.04684184111857	0.0660434935871502	0.837240743188304	1	protein_coding	KDM5A	17.4129802150292	18.8251687182176
ENSG00000073670	182.803317382691	193.941218716283	171.665416049099	0.885141473201881	-0.176020033618374	0.799886484175993	1	protein_coding	ADAM11	0.806187574357215	0.460234412759738
ENSG00000073711	2583.3216779971	2603.86168797187	2562.78166802233	0.984223424715952	-0.0229422415778397	0.948124732565202	1	protein_coding	PPP2R3A	5.24915188822412	5.60377985263331
ENSG00000073712	1194.86894282781	1254.30622518874	1135.43166046688	0.90522683987798	-0.143648733896336	0.710579428007569	1	protein_coding	FERMT2	4.52670767157622	4.20593881322575
ENSG00000073734	4.59032470334397	9.18064940668795	0	0	-Inf	0.463295077921524	1	protein_coding	ABCB11	0.032610597167469	0
ENSG00000073737	150.861530231039	145.742809331171	155.980251130907	1.07024320339862	0.0979386736995244	0.902971839376223	1	protein_coding	DHRS9	1.12685981267928	1.1115996236085
ENSG00000073756	3141.77370718565	2762.22789023724	3521.31952413405	1.27481137113261	0.350283792916396	0.303669789419641	1	protein_coding	PTGS2	7.95122095429192	10.1205181131293
ENSG00000073792	10703.7515837024	12053.0450898054	9354.45807759937	0.776107449022276	-0.365671693196091	0.251352325594572	1	protein_coding	IGF2BP2	44.2648852408494	31.6704546891514
ENSG00000073803	8161.414671994	7577.47850404507	8745.35083994293	1.15412413710899	0.206798408003893	0.52038579934335	1	protein_coding	MAP3K13	57.4930326827584	62.5132345865462
ENSG00000073849	2753.32087464886	2988.30138187693	2518.34036742079	0.842733059889375	-0.246852372570161	0.473527678516818	1	protein_coding	ST6GAL1	9.03833897730757	7.65081930261516
ENSG00000073861	6.3545451436326	5.73790587917997	6.97118440808523	1.21493530128827	0.280879488320071	0.991714251853313	1	protein_coding	TBX21	0.0257209009360002	0.0301351875313818
ENSG00000073910	756.02690208851	989.214973570627	522.838830606393	0.528539139191532	-0.919917785385783	0.0308591391092491	1	protein_coding	FRY	1.39033867411103	0.651856454625792
ENSG00000073921	10373.1029012391	11322.0358807979	9424.16992168023	0.832374143740663	-0.264695943937718	0.406510694428224	1	protein_coding	PICALM	50.3369141395967	40.5104837728989
ENSG00000073969	4318.22238205721	4526.06015749716	4110.38460661726	0.90815951701584	-0.138982367640881	0.675604643371161	1	protein_coding	NSF	13.8880528716051	11.5643284738736
ENSG00000074047	733.113248260815	820.520540722736	645.705955798895	0.786946729243537	-0.345662116152484	0.4188122186748	1	protein_coding	GLI2	2.63025152353223	2.53054667386958
ENSG00000074054	8597.66733840223	8842.11295981633	8353.22171698813	0.944708776618213	-0.0820584335757512	0.798118522777344	1	protein_coding	CLASP1	17.0035846086046	17.0921007458961
ENSG00000074071	6531.50004155273	7291.7307912619	5771.26929184356	0.79148139955463	-0.337372648612853	0.298603959934015	1	protein_coding	MRPS34	99.4140375097577	84.821496127997
ENSG00000074181	1706.38999407271	2116.13968824157	1296.64029990385	0.6127385196302	-0.706656546113873	0.0531045719452262	1	protein_coding	NOTCH3	3.12875730297138	3.19911096808949
ENSG00000074201	4997.18528411327	5483.14285814438	4511.22771008216	0.822744879495783	-0.281482952387971	0.39228507250662	1	protein_coding	CLNS1A	66.2991788875264	52.7768422648252
ENSG00000074211	5358.7690222719	6634.16677750788	4083.37126703593	0.615506272902268	-0.700154534946308	0.0332878490302782	1	protein_coding	PPP2R2C	24.926430701472	13.8990274830191
ENSG00000074219	3645.10726572873	3936.20343311746	3354.01109834001	0.852092925411542	-0.230917322041902	0.492043328094356	1	protein_coding	TEAD2	25.1777988094981	19.8952584332732
ENSG00000074266	3102.10621724125	2928.62716073346	3275.58527374905	1.11847124743892	0.161528169485581	0.636008327748525	1	protein_coding	EED	18.2051870565745	19.9639515141976
ENSG00000074276	135.31679014791	99.8395622977315	170.794017998088	1.71068476330819	0.774573931473914	0.314387081349847	1	protein_coding	CDHR2	0.423117659250201	1.16483803233056
ENSG00000074317	17.5327494388999	29.8371105717358	5.22838830606393	0.175231053070423	-2.5126696342125	0.28206733452933	1	protein_coding	SNCB	0.3024507157806	0.0511335458809605
ENSG00000074319	3927.99005479098	3777.83723085209	4078.14287872986	1.07949142049459	0.110351777256575	0.742018165349455	1	protein_coding	TSG101	38.8917268312841	40.8202947165662
ENSG00000074356	2852.46955425011	2762.22789023724	2942.71121826298	1.06533976746221	0.0913136207404135	0.791239669629196	1	protein_coding	C17orf85	16.9451128125287	16.8458019951452
ENSG00000074370	855.282915823305	955.935119471383	754.630712175227	0.789416244684603	-0.341141887431389	0.408287527124221	1	protein_coding	ATP2A3	2.51634144651923	2.00260198622241
ENSG00000074410	56.7647527999968	73.4451952535036	40.0843103464901	0.545771717375589	-0.873630460735554	0.452667230530369	1	protein_coding	CA12	0.303264077476438	0.116391947132196
ENSG00000074416	262.795876824233	315.584823354898	210.006930293568	0.66545319911471	-0.587590888974627	0.315619787837401	1	protein_coding	MGLL	0.930267098641398	0.802301564995645
ENSG00000074527	6864.88828115722	7209.10494660171	6520.67161571273	0.904505020250329	-0.144799584666436	0.654620866628568	1	protein_coding	NTN4	28.7743800234538	27.7716912091075
ENSG00000074582	2829.73938637622	2750.75207847888	2908.72669427356	1.05742960880795	0.0805616289208992	0.815661510317794	1	protein_coding	BCS1L	32.2222914697112	31.4595065750273
ENSG00000074590	4114.33199591368	4616.7190703882	3611.94492143916	0.782361860526949	-0.354092053035084	0.287967227493036	1	protein_coding	NUAK1	7.96985209744949	6.31892588070633
ENSG00000074603	4847.64463815243	4845.08772437957	4850.2015519253	1.0010554664511	0.00152191319188528	0.997339131099315	1	protein_coding	DPP8	12.3475124661104	14.6237836220369
ENSG00000074621	1003.01564289848	764.289063106772	1241.74222269018	1.62470233139619	0.700175420075638	0.080048494856835	1	protein_coding	SLC24A1	2.23268008533079	3.96881008000564
ENSG00000074657	2703.07230372362	2661.24074676367	2744.90386068356	1.03143763450249	0.0446565918360712	0.898344167550463	1	protein_coding	ZNF532	8.30786570206545	8.4258301038458
ENSG00000074660	60.1241322470854	47.0508282092757	73.197436284895	1.55570983701546	0.63757300136811	0.57737626033047	1	protein_coding	SCARF1	0.155729027330059	0.240036468730139
ENSG00000074695	12854.7482526038	14978.2295070114	10731.2669981962	0.716457642284947	-0.481046681498107	0.129794636196244	1	protein_coding	LMAN1	31.2657077753518	21.7895463943799
ENSG00000074696	14293.9722261385	15543.9870266985	13043.9574255785	0.839164199196386	-0.25297496456938	0.423746592841211	1	protein_coding	PTPLAD1	55.5078425459606	45.0290899797686
ENSG00000074706	1651.57697688548	1472.34664859758	1830.80730517338	1.24346213367432	0.314362574790797	0.391048470689709	1	protein_coding	IPCEF1	4.71265425432298	6.0006511383956
ENSG00000074755	3966.76302640007	4291.95359762662	3641.57245517352	0.848465010709169	-0.237072928245156	0.477803240535338	1	protein_coding	ZZEF1	5.43400014700719	4.76735943522666
ENSG00000074771	4.90935650470395	4.59032470334397	5.22838830606393	1.13900184495775	0.18777008392859	1	1	protein_coding	NOX3	0.0264124328159585	0.0290144027498086
ENSG00000074800	150948.808811721	177016.691535054	124880.926088388	0.705475427234829	-0.503332262417555	0.104999282130949	1	protein_coding	ENO1	1189.20167517624	810.284010191614
ENSG00000074803	14.4947350658211	4.59032470334397	24.3991454282983	5.31534194313617	2.41016250526504	0.369615254207377	1	protein_coding	SLC12A1	0.00584714984593142	0.0586423127555931
ENSG00000074842	6266.84448896013	6761.54828802567	5772.14068989457	0.853671443878721	-0.22824717432909	0.482572693554803	1	protein_coding	C19orf10	86.2309569599192	71.1429821125312
ENSG00000074855	962.174480894682	1025.93757119738	898.411390591985	0.875697913610321	-0.191494820607776	0.63485690341271	1	protein_coding	ANO8	2.82905947608591	2.46066911747032
ENSG00000074935	995.892367292081	1045.44645118659	946.338283397571	0.905200149011428	-0.143691272790256	0.720241488334973	1	protein_coding	TUBE1	7.58345184650546	7.11325326705354
ENSG00000074964	1977.64721345093	2168.92842233003	1786.36600457184	0.82361685437862	-0.279954741508193	0.433351520883137	1	protein_coding	ARHGEF10L	6.52046127248037	4.89888846037635
ENSG00000074966	116.50791350357	88.3637505393715	144.652076467769	1.63700698063192	0.711060473859457	0.388094883595044	1	protein_coding	TXK	0.711994925355259	0.803421628434337
ENSG00000075035	146.692692475092	208.859774002151	84.5256109480335	0.404700289234073	-1.30507421480413	0.0798817485645088	1	protein_coding	WSCD2	1.14725715992042	0.628021134218133
ENSG00000075043	912.464276583189	985.772230043119	839.15632312326	0.851267967942812	-0.23231475008757	0.568466069930328	1	protein_coding	KCNQ2	7.47131082027123	5.56564718732645
ENSG00000075073	34.0893124081023	29.8371105717358	38.3415142444688	1.28502772251644	0.361799483703639	0.828110760199826	1	protein_coding	TACR2	0.19595567599018	0.245053408340905
ENSG00000075089	2303.91684399432	2273.3583093311	2334.47537865754	1.02688404598412	0.0382732841603261	0.914679376559289	1	protein_coding	ACTR6	18.2775213506345	17.1660378074551
ENSG00000075131	1847.91793392991	1684.64916612724	2011.18670173259	1.1938311799103	0.255598839009703	0.478879606005819	1	protein_coding	TIPIN	15.2377567134325	17.8394674378739
ENSG00000075142	26273.2310092659	27095.5391426636	25450.9228758682	0.939303061727754	-0.0903373831108424	0.772695983168485	1	protein_coding	SRI	396.310453549992	357.289305981265
ENSG00000075151	6135.9182046532	6843.02655151003	5428.80985779638	0.793334618378533	-0.333998590305372	0.304878392066827	1	protein_coding	EIF4G3	18.7621860372856	16.1510697633825
ENSG00000075188	4320.93393992656	4277.03504234075	4364.83283751237	1.02052772406643	0.0293153757364852	0.930646808325828	1	protein_coding	NUP37	42.4773769827078	42.4393178174456
ENSG00000075213	148.618762088711	156.071039913695	141.166484263726	0.904501465113508	-0.144805255158281	0.851438714713976	1	protein_coding	SEMA3A	0.45475162829825	0.421500434135831
ENSG00000075218	6668.90687131803	7032.37744552297	6305.43629711309	0.896629389699117	-0.157416306096283	0.627176698299185	1	protein_coding	GTSE1	28.0696102727441	26.4979207359116
ENSG00000075223	5385.54860252052	6204.97141774522	4566.12578729583	0.735881840525074	-0.442453961449753	0.177290053523982	1	protein_coding	SEMA3C	17.0142031835582	13.4288945449218
ENSG00000075234	2599.80696813355	2755.34240318222	2444.27153308489	0.88710264476093	-0.172827049526828	0.617979446122239	1	protein_coding	TTC38	15.1687220940008	13.1589832651982
ENSG00000075239	4972.84807842712	5519.86545577113	4425.83070108311	0.801800467157369	-0.318684836833173	0.332981095934766	1	protein_coding	ACAT1	41.7368744681266	33.1633756117384
ENSG00000075240	3501.12422273476	3945.38408252415	3056.86436294538	0.774795127421328	-0.368113213825894	0.275074559605184	1	protein_coding	GRAMD4	16.6531093274323	15.4555212986288
ENSG00000075275	16040.3548955977	18865.0869495679	13215.6228416276	0.700533364990946	-0.513474329940533	0.104297670000967	1	protein_coding	CELSR1	23.5582685388155	16.6188395661265
ENSG00000075290	39.8914913020842	30.9846917475718	48.7982908565966	1.57491613129961	0.655275003101569	0.647853787603742	1	protein_coding	WNT8B	0.171846948511537	0.261019229438484
ENSG00000075292	8101.04299322051	7593.54464050677	8608.54134593425	1.13366573233969	0.18099531630715	0.573891110247137	1	protein_coding	ZNF638	23.93613424511	28.4524405640453
ENSG00000075303	10706.0157725913	9682.14238052828	11729.8891646544	1.2114972806271	0.276791166464704	0.385326718097733	1	protein_coding	SLC25A40	56.5417104877378	68.1328895443244
ENSG00000075336	1342.35433581879	1335.7844886731	1348.92418296449	1.00983668728213	0.0141219964435599	0.972746526179524	1	protein_coding	TIMM21	12.4896266832099	12.2187931653606
ENSG00000075340	1176.91746459858	1525.13538268604	828.699546511132	0.543361301507309	-0.880016275208177	0.0235289494829531	1	protein_coding	ADD2	4.01240371766018	1.63833029554136
ENSG00000075391	6670.39702946394	6769.58135625653	6571.21270267135	0.970697057447748	-0.0429069762874324	0.894841740773729	1	protein_coding	RASAL2	11.7135226640332	12.0788782805208
ENSG00000075399	2831.82985087803	2811.57388079818	2852.08582095787	1.01440899008074	0.0206394363622641	0.953491886574108	1	protein_coding	VPS9D1	17.266371536911	13.9322770102213
ENSG00000075407	2730.91419267942	2668.12623381869	2793.70215154016	1.04706520858338	0.0663512924792258	0.848546464503499	1	protein_coding	ZNF37A	5.4131520379901	6.00700522558722
ENSG00000075413	7705.56382390923	7431.7356947139	7979.39195310456	1.07369156828064	0.102579620122251	0.750688947077283	1	protein_coding	MARK3	40.6269565786029	40.085954054066
ENSG00000075415	34499.8565095081	38220.1910612178	30779.5219577983	0.805320986190215	-0.312364165220458	0.317126934022195	1	protein_coding	SLC25A3	344.42011767395	267.910146037904
ENSG00000075420	12295.2129116626	12450.1081766447	12140.3176466804	0.975117442710626	-0.0363521080122721	0.908772599625801	1	protein_coding	FNDC3B	31.7399313983823	29.2398742743897
ENSG00000075426	9418.38557715688	10568.0750482737	8268.6961060401	0.782422159974235	-0.353980863615368	0.268672106570846	1	protein_coding	FOSL2	26.3479236340779	16.9874094259735
ENSG00000075429	0.573790587917997	1.14758117583599	0	0	-Inf	0.990452635945504	1	protein_coding	CACNG5	0.0188430340470898	0
ENSG00000075461	1865.96083826856	2355.98415399129	1375.93752254582	0.584018156580058	-0.775914873040931	0.0317594721958593	1	protein_coding	CACNG4	7.89998696387791	4.44883424096375
ENSG00000075539	4142.51158285205	4242.60760706567	4042.41555863843	0.952813913760527	-0.0697336141299735	0.834418625675197	1	protein_coding	FRYL	7.08048846698932	8.25469038218191
ENSG00000075568	4922.85914527594	5314.44842529649	4531.2698652554	0.852632202372461	-0.230004550580443	0.484869745287129	1	protein_coding	TMEM131	9.5326887087461	8.66178400103529
ENSG00000075624	194928.665217512	244446.266264825	145411.064170199	0.594859010906983	-0.749380322883755	0.0160622518250106	1	protein_coding	ACTB	1530.72096640869	875.850547323101
ENSG00000075643	6133.99383098561	6218.74239185525	6049.24527011596	0.972744148083497	-0.0398676987499495	0.902690461153624	1	protein_coding	MOCOS	13.4146680126856	13.067468024046
ENSG00000075651	2982.15810592503	2996.33445010778	2967.98176174229	0.990537542174415	-0.0137164394268658	0.968791902639097	1	protein_coding	PLD1	14.5596979855936	15.494037673727
ENSG00000075673	5.16411529126197	10.3282305825239	0	0	-Inf	0.410304514191593	1	protein_coding	ATP12A	0.0312067081823169	0
ENSG00000075702	2519.43577042115	2554.51569741092	2484.35584343138	0.972534968545836	-0.0401779701965733	0.908782228859809	1	protein_coding	WDR62	6.44204723415958	5.83428124314845
ENSG00000075711	14147.5215638757	14526.082523732	13768.9606040194	0.947878451160131	-0.0772260243200691	0.806999026443714	1	protein_coding	DLG1	59.6349541325856	53.021916291828
ENSG00000075785	33713.8030696954	35848.1407707648	31579.4653686261	0.880923380952022	-0.182911549893184	0.557790833412948	1	protein_coding	RAB7A	188.220786514495	161.738497204149
ENSG00000075790	7100.62711995475	6691.54583629968	7509.70840360982	1.12226809579213	0.166417358894665	0.607097464791435	1	protein_coding	BCAP29	53.9579561158959	62.5382487472132
ENSG00000075826	832.007381517716	798.716498381852	865.29826465358	1.0833609502328	0.115513994887079	0.783274014273724	1	protein_coding	SEC31B	2.98940920291776	3.34035061384674
ENSG00000075856	7786.60511730648	8691.77982578182	6881.43040883114	0.79171706448652	-0.336943147651625	0.295623922721173	1	protein_coding	SART3	29.7697814848415	25.7190358990132
ENSG00000075884	54.7790767168761	42.4605035059318	67.0976499278204	1.58023679390535	0.660140758273385	0.582644758192528	1	protein_coding	ARHGAP15	0.173238792917349	0.248939798228035
ENSG00000075886	17.5755981154345	22.9516235167199	12.1995727141492	0.531534194313617	-0.911765589622325	0.694573240201837	1	protein_coding	TUBA3D	0.266035996022388	0.0921771482098014
ENSG00000075891	52.1315794201182	71.1500329018316	33.1131259384049	0.46539860331607	-1.10346121373586	0.363644452432684	1	protein_coding	PAX2	0.370782313251695	0.240929629178123
ENSG00000075914	2280.56049132317	2245.81636111104	2315.30462153531	1.03094120322015	0.0439620550711363	0.90192275922686	1	protein_coding	EXOSC7	25.6825699025949	24.1924515124302
ENSG00000075945	959.522104610415	938.721401833843	980.322807386986	1.04431709501016	0.0625598363700844	0.879249133687549	1	protein_coding	KIFAP3	3.67042445624053	3.6514839802861
ENSG00000075975	2313.19994854705	2368.60754692549	2257.79235016861	0.953215045311864	-0.0691263720357261	0.844498014788784	1	protein_coding	MKRN2	10.9913767703672	9.90916217390453
ENSG00000076003	11510.9005755976	13112.2625151021	9909.53863609316	0.755745900044317	-0.404026847698987	0.204225264305148	1	protein_coding	MCM6	39.9373632816781	29.560571271145
ENSG00000076043	6074.78437035049	6584.82078694693	5564.74795375404	0.845087229220425	-0.242827831991137	0.45574522777148	1	protein_coding	REXO2	79.7190407946551	68.1149899394919
ENSG00000076053	4946.01228360104	4511.14160221129	5380.88296499079	1.19279850633666	0.254350356142742	0.440165145505284	1	protein_coding	RBM7	24.7751447278421	35.3162269024253
ENSG00000076067	3863.47372075688	4226.54147060396	3500.4059709098	0.828196291283426	-0.271955352646837	0.416391468081727	1	protein_coding	RBMS2	17.8871375074191	14.1840236349348
ENSG00000076108	15293.9577042507	16981.906240021	13606.0091684804	0.801206235399843	-0.319754445896719	0.31145539666746	1	protein_coding	BAZ2A	31.8510474026972	23.152373625161
ENSG00000076201	5232.80618462505	6058.08102723821	4407.53134201189	0.727545789202033	-0.458890045799956	0.162454072655366	1	protein_coding	PTPN23	13.5009111793874	10.0626759270507
ENSG00000076242	4870.01292554843	4868.03934789629	4871.98650320057	1.00081083060801	0.0011693073061405	0.998189830471074	1	protein_coding	MLH1	23.322950814066	24.6742328383899
ENSG00000076248	5008.97312785504	5642.65664158558	4375.2896141245	0.775395330965069	-0.366996046945317	0.264815355117869	1	protein_coding	UNG	31.6203897152491	23.7630202013946
ENSG00000076258	404.383848035356	387.882437432566	420.885258638146	1.08508459785916	0.117807525761023	0.819937281883394	1	protein_coding	FMO4	4.02994313885096	3.91002356708909
ENSG00000076321	1937.47678086696	1762.68468608409	2112.26887564983	1.19832485771597	0.261019065959228	0.466818223667906	1	protein_coding	KLHL20	7.8613414073782	9.43950577061329
ENSG00000076344	9.52110554631524	10.3282305825239	8.71398051010654	0.843705070339074	-0.245189323347516	0.97553763237262	1	protein_coding	RGS11	0.119299876794243	0.191927890503236
ENSG00000076351	7780.63536048282	7784.04311569555	7777.22760527009	0.999124425401535	-0.00126374046142725	0.997057003272107	1	protein_coding	SLC46A1	18.1970286847957	18.4969897364243
ENSG00000076356	8781.69035956235	9726.89804638588	7836.48267273881	0.805650746555376	-0.311773535800371	0.330958467043766	1	protein_coding	PLXNA2	13.9826077447795	10.306176752917
ENSG00000076382	12953.0758039413	12667.0010188777	13239.1505890049	1.04516851062651	0.0637355641684545	0.841089719148331	1	protein_coding	SPAG5	47.6498545321095	49.0096388516626
ENSG00000076513	6739.46168929368	7176.9726736783	6301.95070490905	0.878079239178601	-0.187576958302419	0.562560167573062	1	protein_coding	ANKRD13A	27.2111737911799	23.5646555161767
ENSG00000076554	7752.0317408822	7922.9004379717	7581.16304379269	0.956867135103556	-0.0636094803480683	0.843491604594527	1	protein_coding	TPD52	63.2659801932116	58.9749322394646
ENSG00000076555	433.473440040385	521.001853829541	345.94502625123	0.663999607119276	-0.590745706940524	0.23160136349905	1	protein_coding	ACACB	2.29164001043885	2.69327580161012
ENSG00000076604	13088.1263813816	13206.3641715206	12969.8885912426	0.982093816495838	-0.0260672474060808	0.934402796217278	1	protein_coding	TRAF4	96.7723198144921	94.7993197519262
ENSG00000076641	394.643832561068	506.083298543673	283.204366578463	0.559600301755509	-0.83753135443427	0.100262727728171	1	protein_coding	PAG1	1.03738185473186	0.27773066833968
ENSG00000076650	1232.59381780783	1260.04413106792	1205.14350454774	0.956429600228639	-0.0642693146472708	0.868567121249485	1	protein_coding	GPATCH1	4.21251377511959	4.88586032025499
ENSG00000076662	883.177198988454	977.739161812267	788.615236164642	0.80657016407415	-0.310128055047837	0.449127427136019	1	protein_coding	ICAM3	9.54208736312105	7.98973579493444
ENSG00000076685	8097.61085743686	8658.49997168257	7536.72174319115	0.870441966603895	-0.200179979990549	0.533513426096456	1	protein_coding	NT5C2	51.5871585195284	48.3270316066478
ENSG00000076706	193.536277119644	196.236381067955	190.836173171333	0.972481107390828	-0.0402578720772908	0.959440100557744	1	protein_coding	MCAM	1.23387590120543	1.03208365928853
ENSG00000076716	1107.01492230377	1299.06189104634	914.967953561187	0.704329762783061	-0.505677047070964	0.196314223583095	1	protein_coding	GPC4	4.306863796743	3.02376577619663
ENSG00000076770	1601.09082985107	1650.22173085216	1551.95992884998	0.940455394469056	-0.0885685761302451	0.810714397132436	1	protein_coding	MBNL3	4.16688445033709	3.31096600485152
ENSG00000076826	2106.36191192881	2326.14704341956	1886.57678043807	0.811030749657467	-0.302171480645378	0.394065480459454	1	protein_coding	CAMSAP3	7.6959573499093	6.64361185299553
ENSG00000076864	1956.6744786416	2505.16970684997	1408.17925043322	0.562109324004191	-0.831077349031563	0.0207630963863702	1	protein_coding	RAP1GAP	10.5068109004181	5.54908164686142
ENSG00000076924	6570.91298515278	7329.60097006449	5812.22500024106	0.792979730271718	-0.334644105894069	0.302388619023484	1	protein_coding	XAB2	31.998902975072	24.6481880754828
ENSG00000076928	4976.03860888293	5683.96956391568	4268.10765385018	0.750902622868707	-0.413302263863003	0.209507166930773	1	protein_coding	ARHGEF1	24.3772946403019	19.1255446907897
ENSG00000076944	8981.10242168137	9725.75046521005	8236.4543781527	0.846870830956984	-0.239786155729788	0.454129809813218	1	protein_coding	STXBP2	78.639000648502	70.946285459509
ENSG00000076984	4070.51900093984	4375.72702346264	3765.31097841704	0.860499514304125	-0.216753716928948	0.515569950096508	1	protein_coding	MAP2K7	19.1326249902388	14.8701197351248
ENSG00000077009	1.30709707651598	0	2.61419415303196	Inf	Inf	0.90326323831975	1	protein_coding	NMRK2	0	0.0389947867828975
ENSG00000077044	3915.82187683232	4216.21324002144	3615.4305136432	0.857506560466287	-0.221780386032266	0.507056484175955	1	protein_coding	DGKD	10.814398120248	11.2216260358862
ENSG00000077063	0.573790587917997	1.14758117583599	0	0	-Inf	0.990452635945504	1	protein_coding	CTTNBP2	0.00302683896345933	0
ENSG00000077080	29.222804579933	18.3612988133759	40.0843103464901	2.18308686950235	1.12636953926445	0.505119347780375	1	protein_coding	ACTL6B	0.437405650300807	0.50103174817134
ENSG00000077092	767.333227528962	572.643006742161	962.023448315762	1.67997065709199	0.748436034648342	0.0776717487349823	1	protein_coding	RARB	2.8001933859808	3.89076982867215
ENSG00000077097	6839.10397844391	7711.74550161788	5966.46245526995	0.773685082581916	-0.370181637366553	0.253186508813949	1	protein_coding	TOP2B	17.4980783462694	13.4521783151456
ENSG00000077147	22066.3348214509	24073.9579066875	20058.7117362143	0.833212046559331	-0.263244396908503	0.401517611150772	1	protein_coding	TM9SF3	71.7008077418614	58.202069767774
ENSG00000077150	5253.21912848237	5438.38719228677	5068.05106467797	0.931903317194102	-0.101747808505573	0.756554349611968	1	protein_coding	NFKB2	26.5350775539709	22.9046225273868
ENSG00000077152	6030.80358500476	5227.23225593295	6834.37491407656	1.30745575850767	0.386762129599206	0.235574326404417	1	protein_coding	UBE2T	75.6394050182419	95.4423744977223
ENSG00000077157	1764.00641653147	1515.95473327935	2012.0580997836	1.32725473631463	0.408445289734721	0.260649651361837	1	protein_coding	PPP1R12B	2.14296224041458	4.98578182021007
ENSG00000077232	12101.2108154152	13075.5399174753	11126.881713355	0.850969197721931	-0.232821182832845	0.463346314787332	1	protein_coding	DNAJC10	35.8642435549181	33.9433164950125
ENSG00000077235	11241.6411235502	13275.2190420708	9208.06320502958	0.693627967707962	-0.52776602438396	0.0978147735521175	1	protein_coding	GTF3C1	22.5517421519908	17.7381766919433
ENSG00000077238	17267.1917128691	17712.9154490286	16821.4679767097	0.949672459348425	-0.074498079079302	0.812914356347346	1	protein_coding	IL4R	76.4005513589481	71.7086417301519
ENSG00000077254	5836.68715480587	5801.02284385095	5872.3514657608	1.01229586985431	0.0176310168963175	0.95775356679308	1	protein_coding	USP33	19.9717552757201	19.4162650752358
ENSG00000077264	36.7035065611343	29.8371105717358	43.5699025505327	1.46025877558686	0.546224054841066	0.720048789315008	1	protein_coding	PAK3	0.135759652930284	0.0515211846084976
ENSG00000077274	9.61634843219328	18.3612988133759	0.871398051010654	0.0474584102065729	-4.39719241679257	0.26766011487849	1	protein_coding	CAPN6	0.0581587333468524	0.00266142893523599
ENSG00000077279	3.62368376645529	1.14758117583599	6.09978635707458	5.31534194313617	2.41016250526504	0.784586868063914	1	protein_coding	DCX	0.001387145785888	0.0120312483734251
ENSG00000077312	6647.5675894855	7474.19619821983	5820.93898075117	0.778804680312992	-0.360666540767452	0.266165945918445	1	protein_coding	SNRPA	69.7675150568849	51.5860752601753
ENSG00000077327	4.0379584536933	4.59032470334397	3.48559220404262	0.759334563305167	-0.397192416792566	0.99499723502988	1	protein_coding	SPAG6	0.0254588071868943	0.0532183862550558
ENSG00000077348	818.907986596339	943.311726537187	694.504246655492	0.736240446416324	-0.441751086483777	0.288821605869221	1	protein_coding	EXOSC5	11.3296542036953	9.73974441011011
ENSG00000077380	9641.16099176501	10453.3169306901	8829.00505283995	0.844612778066522	-0.243638021186753	0.445848367334766	1	protein_coding	DYNC1I2	51.2457045657847	42.1813839764454
ENSG00000077420	0.871398051010654	0	1.74279610202131	Inf	Inf	0.960685986181082	1	protein_coding	APBB1IP	0	0.00695647887828374
ENSG00000077454	5726.14836079933	5990.37373786389	5461.92298373478	0.911783341531952	-0.133237043777233	0.683272370252995	1	protein_coding	LRCH4	29.8947573353518	28.4230925669401
ENSG00000077458	1284.07290910491	1202.66507227612	1365.4807459337	1.13537906555267	0.183174046142564	0.63183556724972	1	protein_coding	FAM76B	8.20766480781309	11.0407898258988
ENSG00000077463	2406.24926667564	2562.54876564177	2249.94976770951	0.878012468631411	-0.187686667307849	0.591099383577505	1	protein_coding	SIRT6	22.6643082060986	21.7106809522873
ENSG00000077498	9.68062144699523	8.03306823085196	11.3281746631385	1.41019276042388	0.495892379290922	0.911819266492144	1	protein_coding	TYR	0.0678658494367936	0.0635987826932733
ENSG00000077514	6224.97325918182	5508.38964401277	6941.55687435087	1.2601789856852	0.333628657075739	0.305376789963572	1	protein_coding	POLD3	22.9098446339329	26.837888768456
ENSG00000077522	36.4915964511109	17.2137176375399	55.7694752646819	3.23982747010205	1.69591698759892	0.257368432659404	1	protein_coding	ACTN2	0.204074932115154	0.951907531051512
ENSG00000077549	12214.1820171586	14409.0292437967	10019.3347905205	0.695351131640874	-0.524186414961178	0.0993554990495255	1	protein_coding	CAPZB	114.947796918479	78.7399915774967
ENSG00000077585	1225.32502593665	1261.19171224376	1189.45833962954	0.943122546780303	-0.0844828519345827	0.827320149319767	1	protein_coding	GPR137B	8.03268877905704	6.62769639501246
ENSG00000077616	35.2583179222056	28.6895293958998	41.8271064485114	1.45792236154592	0.543913894153865	0.727734515168745	1	protein_coding	NAALAD2	0.165501143208526	0.140427105104408
ENSG00000077684	1862.88888342513	1729.40483198484	1996.37293486541	1.15436993001469	0.207105624914285	0.56595460781307	1	protein_coding	JADE1	5.07072660828466	6.21316140098851
ENSG00000077713	3663.27786632814	3746.85253910452	3579.70319355177	0.955389398486256	-0.0658392269081644	0.845029523430088	1	protein_coding	SLC25A43	16.1484145096621	15.0496933098633
ENSG00000077721	10675.9892384589	10656.438798813	10695.5396781048	1.00366922571695	0.00528388577828211	0.987385867954734	1	protein_coding	UBE2A	75.5761482406246	73.2987770374675
ENSG00000077782	1123.46436358163	1316.27560868388	930.653118479379	0.707035147000801	-0.500146161120838	0.199995666061037	1	protein_coding	FGFR1	5.22485728778046	4.51814091858416
ENSG00000077800	15.1851928778845	10.3282305825239	20.042155173245	1.94052166177987	0.956444537822134	0.713677254817946	1	protein_coding	FKBP6	0.117357978598179	0.11811443645873
ENSG00000077809	23458.9793022182	24469.8734123509	22448.0851920855	0.91737643320848	-0.124414248869241	0.691277690649062	1	protein_coding	GTF2I	82.2304906397327	83.0944514353323
ENSG00000077935	790.046637609882	493.459905609477	1086.63336961029	2.20207023358498	1.13886048344764	0.00725711544705519	1	protein_coding	SMC1B	1.40816995772818	2.96552669172036
ENSG00000077942	19729.9953129219	24163.4692384027	15296.521387441	0.633043261980381	-0.659623998532585	0.0365335336405193	1	protein_coding	FBLN1	117.820258727754	75.8557949086992
ENSG00000077943	24.1967808510837	9.18064940668795	39.2129122954794	4.27125691859156	2.09466067953711	0.275114540464373	1	protein_coding	ITGA8	0.0149986861298332	0.0617646377934779
ENSG00000077984	7.98067402150856	1.14758117583599	14.8137668671811	12.9086875761878	3.69027042445777	0.413107845634663	1	protein_coding	CST7	0.0163472214876485	0.203677155906276
ENSG00000078018	575.711566101897	768.879387810116	382.543744393677	0.497534139240251	-1.00713257260234	0.0275734739501193	1	protein_coding	MAP2	2.10336502899097	0.973087419494829
ENSG00000078043	1840.25183760668	1983.0202718446	1697.48340336875	0.856009102614853	-0.224301956873693	0.534151374264437	1	protein_coding	PIAS2	9.45021322656435	6.67879427606714
ENSG00000078053	54.3624687569883	86.0685881876995	22.656349326277	0.263235981945791	-1.92557138914736	0.111047847455155	1	protein_coding	AMPH	0.636053547238738	0.0790890522792555
ENSG00000078061	4082.69269521263	4683.27877858669	3482.10661183857	0.743518969607314	-0.427558544258249	0.199912515144335	1	protein_coding	ARAF	25.1160434921113	17.4076253062366
ENSG00000078070	7272.2435372782	7679.61322869447	6864.87384586194	0.893908800017649	-0.161800445216876	0.616275877635042	1	protein_coding	MCCC1	36.5231335150584	32.1239610261441
ENSG00000078081	9257.72102949836	9453.77372653692	9061.66833245979	0.958523928600441	-0.0611136470917058	0.84854889754271	1	protein_coding	LAMP3	39.2801137589723	35.1091869735062
ENSG00000078098	23.2396854470038	22.9516235167199	23.5277473772877	1.02510166046198	0.0357669904835397	1	1	protein_coding	FAP	0.55286891355223	0.544272962952978
ENSG00000078114	1325.72395430198	1324.30867691474	1327.13923168923	1.00213738294087	0.00308030104924336	0.996171463309737	1	protein_coding	NEBL	3.98497381291591	3.62468054020788
ENSG00000078124	3802.89458597646	3925.87520253493	3679.91396941799	0.937348687763145	-0.093342273759164	0.780806411141013	1	protein_coding	ACER3	15.7615100319039	11.9005822820153
ENSG00000078140	7895.72205540059	8030.77306850028	7760.67104230089	0.96636662200569	-0.0493574695895123	0.878192326138975	1	protein_coding	UBE2K	50.6941540065351	51.7550258805453
ENSG00000078142	926.189856301827	857.243138349487	995.136574254167	1.16085685581593	0.215190085781039	0.596985712951422	1	protein_coding	PIK3C3	5.98897822151152	6.4079944245515
ENSG00000078177	1343.63512956953	1223.32153344117	1463.9487256979	1.19669987462728	0.25906137811438	0.493909284295603	1	protein_coding	N4BP2	1.48908725438664	1.65065224357332
ENSG00000078237	2996.84587247747	3179.94743824154	2813.7443067134	0.884839879073397	-0.176511686660002	0.605527611313849	1	protein_coding	C12orf5	28.7877093388765	24.5738153256494
ENSG00000078246	4205.35193951378	3946.53166369998	4464.17221532758	1.13116341023913	0.177807359135207	0.593478251620541	1	protein_coding	TULP3	16.1300862552473	17.8460369932435
ENSG00000078269	8450.3174912588	8598.8257505391	8301.8092319785	0.965458479195026	-0.0507138793649745	0.874527743679079	1	protein_coding	SYNJ2	24.4423443086616	23.1679396538599
ENSG00000078295	53.5457981879708	53.9363152642917	53.1552811116499	0.985519326842876	-0.0210439309073174	1	1	protein_coding	ADCY2	0.256980309072057	0.185222891367054
ENSG00000078304	10359.2716833329	10580.6984412079	10137.844925458	0.958145152873353	-0.0616838632813179	0.846583507057287	1	protein_coding	PPP2R5C	58.1119147950694	53.9964262488504
ENSG00000078319	640.628175187331	605.922860841405	675.333489533257	1.11455357303315	0.15646596401058	0.726004853601495	1	pseudogene	PMS2P1	14.1771154664248	10.2054659190811
ENSG00000078328	2.86895293958998	5.73790587917997	0	0	-Inf	0.660483258923059	1	protein_coding	RBFOX1	0.0223598314980575	0
ENSG00000078369	23980.5927074741	27537.3578953605	20423.8275195877	0.741677091796404	-0.431136885751423	0.169476779749842	1	protein_coding	GNB1	116.574196470158	80.6272920859243
ENSG00000078399	2328.2466249781	1957.77348597621	2698.71976398	1.37846374124039	0.463061319563807	0.186989152449438	1	protein_coding	HOXA9	20.9975078664099	25.4821269422387
ENSG00000078401	319.105839533107	345.421933926634	292.78974513958	0.847629279968559	-0.238494670773508	0.664828668680861	1	protein_coding	EDN1	1.99715381463666	1.63267325812613
ENSG00000078403	3901.53883943432	4014.23895307431	3788.83872579433	0.943849823113455	-0.0833707656869097	0.803400820354529	1	protein_coding	MLLT10	17.1401118169009	13.2417754940824
ENSG00000078487	1183.31910007963	1009.87143473567	1356.76676542359	1.3435044489388	0.426001098761811	0.270840030627551	1	protein_coding	ZCWPW1	6.86183704488022	8.32575257364827
ENSG00000078549	13.4638211141305	6.88548705501596	20.042155173245	2.91078249266981	1.54140703854329	0.57825316510303	1	protein_coding	ADCYAP1R1	0.0117264997033014	0.0368009699298792
ENSG00000078579	0.573790587917997	1.14758117583599	0	0	-Inf	0.990452635945504	1	protein_coding	FGF20	0.00814623677989658	0
ENSG00000078618	11574.5597236588	12591.2606612725	10557.8587860451	0.838506887441251	-0.254105460845471	0.424076535640333	1	protein_coding	NRD1	42.9412352387418	36.4470905705223
ENSG00000078668	7051.32970682668	7541.90348759415	6560.75592605922	0.869907170895405	-0.201066637873371	0.5339985938298	1	protein_coding	VDAC3	71.8534520860524	60.6457752525119
ENSG00000078674	9060.22061247263	9264.42283252398	8856.01839242128	0.955916904108808	-0.0650428817446633	0.839055681193991	1	protein_coding	PCM1	24.3926477200153	24.016515539023
ENSG00000078687	1013.27260064825	936.426239482171	1090.11896181433	1.16412688565535	0.219248315401758	0.58300010650165	1	protein_coding	TNRC6C	1.85635835916629	1.99287813681208
ENSG00000078699	3931.43767730599	3900.62841666654	3962.24693794545	1.01579707541883	0.0226122254103017	0.947157191591406	1	protein_coding	CBFA2T2	8.44725657905061	7.92742729223468
ENSG00000078725	32.7083967839756	18.3612988133759	47.0554947545753	2.56275415115494	1.3576950853709	0.39094002841339	1	protein_coding	BRINP1	0.126106329061421	0.30788380025426
ENSG00000078747	12697.841659906	12443.2226895897	12952.4606302224	1.04092492381887	0.0578660187429141	0.855679968034675	1	protein_coding	ITCH	32.0679075636518	32.0287728104039
ENSG00000078795	79.2091920162505	60.8218023193077	97.5965817131933	1.60463153000337	0.682242050701838	0.49136842097955	1	protein_coding	PKD2L2	0.789731208869363	1.25971005490819
ENSG00000078804	1135.10902433127	1148.72875701183	1121.48929165071	0.976287295678072	-0.034622337407858	0.931191425817522	1	protein_coding	TP53INP2	3.69803015398058	3.07854856950393
ENSG00000078808	13039.453035812	16686.9778778312	9391.92819379283	0.562829786349157	-0.829229413290376	0.00929505987105447	1	protein_coding	SDF4	124.77528744838	69.0475301929325
ENSG00000078814	333.400543294363	312.14207982739	354.659006761336	1.13621017376913	0.184229726223341	0.736163907331088	1	protein_coding	MYH7B	0.633913228526348	0.884322557071417
ENSG00000078900	4086.55183425782	4436.54882578195	3736.55484273369	0.842221057282089	-0.24772914854603	0.457294812283182	1	protein_coding	TP73	11.5494911045328	8.68509562266367
ENSG00000078902	3568.86969424032	4168.01483063633	2969.72455784431	0.712503356757712	-0.489031283857643	0.146786045595709	1	protein_coding	TOLLIP	17.8815588743428	12.51864340976
ENSG00000078967	799.196529587703	703.467260787464	894.925798387942	1.27216410524373	0.347284785834847	0.407804753827701	1	protein_coding	UBE2D4	5.74173328650501	10.2949436926998
ENSG00000079101	23.8777490497237	13.7709741100319	33.9845239894155	2.46783733074179	1.30324730134853	0.494113300170299	1	protein_coding	CLUL1	0.137564625901271	0.354942281755663
ENSG00000079102	4.61174904161129	5.73790587917997	3.48559220404262	0.607467650644134	-0.719120511679929	0.937139952358825	1	protein_coding	RUNX1T1	0.113056835033543	0.0505064455579547
ENSG00000079112	11.5400847731619	12.6233929341959	10.4567766121279	0.828364978151091	-0.271661534708707	0.956553137498564	1	protein_coding	CDH17	0.246849823621305	0.184624806692374
ENSG00000079134	3437.99219621683	3051.41834654791	3824.56604588576	1.25337322239428	0.325816076209409	0.335014332824724	1	protein_coding	THOC1	20.3081201738529	24.7430375126443
ENSG00000079150	332.345871731756	364.930813915846	299.760929547665	0.82141852131125	-0.283810617374824	0.599958341801677	1	protein_coding	FKBP7	4.2057872079953	3.35524610901033
ENSG00000079156	65.6168248725161	74.5927764293396	56.6408733156925	0.759334563305167	-0.397192416792566	0.719511663123431	1	protein_coding	OSBPL6	0.525369590776774	0.534822158467562
ENSG00000079215	27609.6219579357	31466.6758414229	23752.5680744484	0.754848341596362	-0.405741276681256	0.195146528084056	1	protein_coding	SLC1A3	122.514848545137	102.017869783584
ENSG00000079246	28524.2778795135	31330.1136814985	25718.4420775285	0.820885692882631	-0.284746752047001	0.362656977771831	1	protein_coding	XRCC5	115.271358453767	91.4990456379762
ENSG00000079257	30.1680211785544	29.8371105717358	30.4989317853729	1.0221811429108	0.0316508820113078	1	1	protein_coding	LXN	0.360602818783049	0.335649241742178
ENSG00000079263	18.9469682067525	12.6233929341959	25.270543479309	2.0018820305318	1.00135695969771	0.653054142217604	1	protein_coding	SP140	0.159246071304246	0.824877057653456
ENSG00000079277	2747.37827091981	3033.05704773453	2461.6994941051	0.811623208981119	-0.301117974244224	0.382043316487174	1	protein_coding	MKNK1	20.5016689371115	16.922273029597
ENSG00000079308	471.9269549637	619.693834951437	324.160074975963	0.523097143610226	-0.934849202735366	0.0529095405579821	1	protein_coding	TNS1	1.31714415277385	1.62902265094574
ENSG00000079313	4774.34305077548	5445.27267934179	4103.41342220917	0.753573542382304	-0.40817978140151	0.216322732143934	1	protein_coding	REXO1	24.345532585857	17.4138386142658
ENSG00000079332	11046.543199418	10926.1203751345	11166.9660237015	1.02204310773613	0.0314560475530008	0.921830167954694	1	protein_coding	SAR1A	46.694617004285	47.4985472379574
ENSG00000079335	484.866833984397	477.393769147773	492.33989882102	1.03130776025822	0.0444749223688917	0.930706620862022	1	protein_coding	CDC14A	1.41212399818289	1.67834826700085
ENSG00000079337	760.709923962872	843.472164239455	677.947683686289	0.803758218029143	-0.315166511530101	0.457186165649953	1	protein_coding	RAPGEF3	2.87814802799992	2.33324396077359
ENSG00000079385	2068.6966434183	2404.18256337641	1733.21072346019	0.720914771557984	-0.472099384545536	0.184228447196474	1	protein_coding	CEACAM1	9.92113107111062	6.66236674169201
ENSG00000079387	5558.19423425799	5510.68480636444	5605.70366215154	1.01724265842194	0.0246638683236558	0.940748232496456	1	protein_coding	SENP1	17.3622618749926	17.9817323979967
ENSG00000079393	11.1258100859239	9.18064940668795	13.0709707651598	1.42375230619719	0.509698178815952	0.89390734038749	1	protein_coding	DUSP13	0.108507146247125	0.168429803735376
ENSG00000079432	8794.47114756678	10006.9078532899	7582.0344418437	0.757680049921819	-0.400339333346766	0.212142224381202	1	protein_coding	CIC	25.7254188908282	19.5344064265048
ENSG00000079435	218.199726867309	223.778329288019	212.6211244466	0.95014170998185	-0.0737853929792906	0.913417988088974	1	protein_coding	LIPE	2.62758614071841	2.32977567068485
ENSG00000079459	30717.0144740065	35156.1493217357	26277.8796262773	0.747461827681757	-0.419928191055446	0.1795253289802	1	protein_coding	FDFT1	258.852158106374	189.18920816078
ENSG00000079462	2125.99679223277	2181.55181526422	2070.44176920131	0.949068344246753	-0.0754161126403524	0.832163595170175	1	protein_coding	PAFAH1B3	30.6747059090335	29.0116648087974
ENSG00000079482	2702.84596909327	2510.90761272915	2894.78432545739	1.15288364684633	0.205246918377253	0.552518014574677	1	protein_coding	OPHN1	3.70593406270253	3.98073215467451
ENSG00000079557	2.31658668993931	1.14758117583599	3.48559220404262	3.03733825322067	1.60280758320743	0.92749762822942	1	protein_coding	AFM	0.00663863208634251	0.0194470481079913
ENSG00000079616	10878.9365288342	10297.2458907764	11460.6271668921	1.11297984805411	0.154427471048608	0.628062141481627	1	protein_coding	KIF22	62.5405136594149	70.7963724777394
ENSG00000079691	4321.12209242566	4340.15200701173	4302.0921778396	0.991230761247385	-0.0127071350012313	0.969961114887316	1	protein_coding	LRRC16A	9.49031723484194	8.8318888429683
ENSG00000079739	8533.46558206641	9590.3358864614	7476.59527767141	0.779596811434526	-0.359199904929071	0.263304263188406	1	protein_coding	PGM1	44.9876974335398	33.9752872132232
ENSG00000079785	8597.84361209588	8930.4767103557	8265.21051383606	0.925506082363083	-0.111685623466584	0.727705464266815	1	protein_coding	DDX1	38.7162749589869	34.5669958348891
ENSG00000079805	17044.405906551	19322.9718387265	14765.8399743755	0.764159886875285	-0.388053566745705	0.218553307171582	1	protein_coding	DNM2	88.6353318541216	70.1977938670113
ENSG00000079819	4190.27726381093	4921.97566316058	3458.57886446129	0.702681016963909	-0.50905817042829	0.126547327489576	1	protein_coding	EPB41L2	15.9168498482868	10.3740368948777
ENSG00000079841	6.79024416913793	5.73790587917997	7.84258245909589	1.3668022139493	0.450804489762384	0.953474772030215	1	protein_coding	RIMS1	0.0168027092566012	0.0125068668825376
ENSG00000079931	3.44274352750798	6.88548705501596	0	0	-Inf	0.58812802090358	1	protein_coding	MOXD1	0.131109231134356	0
ENSG00000079950	2915.12218329716	2823.04969255654	3007.19467403777	1.0652290967342	0.0911637414163474	0.791142878606498	1	protein_coding	STX7	14.1176132122533	12.3148364219293
ENSG00000079974	1097.4961500301	1241.68283225455	953.309467805656	0.767756018720751	-0.381280177826825	0.330559795722843	1	protein_coding	RABL2B	8.95613641945139	7.18931698609136
ENSG00000079999	11552.7342569797	12551.0953201183	10554.373193841	0.840912519955398	-0.249972370020438	0.431667000273751	1	protein_coding	KEAP1	63.1900430372038	59.0112618476995
ENSG00000080007	17.7779626926491	13.7709741100319	21.7849512752664	1.58194700688576	0.661701272261002	0.784581431191518	1	protein_coding	DDX43	0.0632867528542943	0.0965480319075662
ENSG00000080031	1039.00981302414	954.787538295547	1123.23208775273	1.17642097608216	0.234404413427992	0.555075856554369	1	protein_coding	PTPRH	3.73304327245467	4.17502155203383
ENSG00000080166	12.4543315007072	5.73790587917997	19.1707571222344	3.34107207854273	1.74031110695737	0.552591118583999	1	protein_coding	DCT	0.0359032325503075	0.0452257570902738
ENSG00000080189	5309.49557560531	5286.90647707642	5332.08467413419	1.0085452990806	0.0122758844379798	0.971061025241022	1	protein_coding	SLC35C2	36.9683110603079	35.6709040715737
ENSG00000080200	3551.03382102419	3393.39753694703	3708.67010510135	1.09290764336381	0.128171490588299	0.70425149758593	1	protein_coding	CRYBG3	8.59835158999553	10.0532714717568
ENSG00000080224	0.573790587917997	1.14758117583599	0	0	-Inf	0.990452635945504	1	protein_coding	EPHA6	0.00654705405906882	0
ENSG00000080293	4.35699025505327	0	8.71398051010654	Inf	Inf	0.525587387556832	1	protein_coding	SCTR	0	0.157097090016999
ENSG00000080298	331.9078394336	411.981642125122	251.834036742079	0.611274899150956	-0.710106768114939	0.187623932837677	1	protein_coding	RFX3	0.717053348949161	0.430347434432674
ENSG00000080345	8345.33014657836	8059.46259789618	8631.19769526053	1.07093960551583	0.0988771231511134	0.75869483211725	1	protein_coding	RIF1	10.6133480585517	11.7374785052644
ENSG00000080371	6293.24076439258	6347.27148354888	6239.21004523629	0.982975135285662	-0.0247731713568727	0.939469566279855	1	protein_coding	RAB21	29.1007940483652	32.3112131605422
ENSG00000080493	80.8020177504006	84.9210070118635	76.6830284889376	0.902992453660199	-0.147214163784219	0.890997730679603	1	protein_coding	SLC4A4	0.246732987568115	0.170054432240596
ENSG00000080503	3057.39403738681	3462.25240749719	2652.53566727643	0.766130066523344	-0.384338754435723	0.259926932624386	1	protein_coding	SMARCA2	14.3239614029983	11.5890017668609
ENSG00000080511	2.59276981476465	3.44274352750798	1.74279610202131	0.506223042203445	-0.982154917513723	0.960198759051815	1	protein_coding	RDH8	0.143954789248501	0.0705044389132975
ENSG00000080546	1663.00760669466	1549.23458737859	1776.78062601072	1.14687642561425	0.197709951285837	0.589705704974715	1	protein_coding	SESN1	7.01457724384969	7.57645825217829
ENSG00000080561	1953.59552398021	2019.74286947135	1887.44817848908	0.9344992409767	-0.0977346027088987	0.785514596489607	1	protein_coding	MID2	10.836843647592	8.81835713394934
ENSG00000080572	3.32607630336263	2.29516235167199	4.35699025505327	1.89833640826292	0.924735678094796	0.946640239613249	1	protein_coding	PIH1D3	0.016689103922763	0.0305592146680337
ENSG00000080573	76.5093005101492	74.5927764293396	78.4258245909589	1.05138631842254	0.0722928665086539	0.957264235118479	1	protein_coding	COL5A3	0.13366331972083	0.135491266346108
ENSG00000080603	18713.6846907172	18487.5327427179	18939.8366387166	1.02446534658211	0.0348711847789503	0.91216566466965	1	protein_coding	SRCAP	25.5625001696943	22.5115140570783
ENSG00000080608	2271.58496465077	2591.23829503767	1951.93163426387	0.753281409124701	-0.408739170620601	0.244947542198788	1	protein_coding	KIAA0020	14.5503837591656	10.7740789139107
ENSG00000080618	2.15707078925932	3.44274352750798	0.871398051010654	0.253111521101722	-1.98215491751372	0.903878355791757	1	protein_coding	CPB2	0.0239796276984772	0.0063214338745862
ENSG00000080644	315.036911208338	322.470310409914	307.603512006761	0.953897156038163	-0.0680943637423122	0.906555099319168	1	protein_coding	CHRNA3	1.69742476656987	1.16291429978743
ENSG00000080709	118.248376332942	135.414578748647	101.082173917236	0.746464485961012	-0.421854471026836	0.607551074631279	1	protein_coding	KCNN2	0.738397876554031	0.908169159594222
ENSG00000080802	1208.39937022939	1203.81265345196	1212.98608700683	1.00762031660705	0.0109521164788944	0.980086653743083	1	protein_coding	CNOT4	4.30490287009989	4.25424690004188
ENSG00000080815	10397.8985013506	10184.7829355444	10611.0140671567	1.04184980026671	0.059147304459514	0.85335273545579	1	protein_coding	PSEN1	40.3585701300488	40.2047740513995
ENSG00000080819	4133.76939062793	4597.21019039899	3670.32859085688	0.798381722576476	-0.324849401579557	0.329418683069752	1	protein_coding	CPOX	19.9681395468335	14.7772749275888
ENSG00000080822	5608.80362345008	4776.23285382941	6441.37439307076	1.34863072848433	0.431495374888156	0.187470907530375	1	protein_coding	CLDND1	35.9451923107758	53.7751298002157
ENSG00000080823	1465.04773303251	1410.37726510244	1519.71820096258	1.07752601985697	0.107722707611698	0.774219112122069	1	protein_coding	MOK	11.4415368381328	11.1335416037465
ENSG00000080824	188094.228331368	223195.358050694	152993.098612043	0.685467206613201	-0.544840447100495	0.0793003058438456	1	protein_coding	HSP90AA1	752.720155767038	499.72529119487
ENSG00000080839	5597.81887552585	5351.17102292324	5844.46672812846	1.09218462708294	0.127216755582305	0.6977415000501	1	protein_coding	RBL1	11.2362200022643	12.8709641390696
ENSG00000080845	4678.92241847495	5282.31615237308	4075.52868457683	0.771541984049156	-0.374183430597512	0.257534360344099	1	protein_coding	DLGAP4	24.8302748315615	16.8434751949295
ENSG00000080854	143.561768488785	128.529091693631	158.594445283939	1.2339186653709	0.303247301348526	0.690684762640753	1	protein_coding	IGSF9B	0.73614954628606	0.576081478262956
ENSG00000080947	218.11636278689	190.498475188775	245.734250385005	1.28995389669914	0.367319504259302	0.562143434040341	1	pseudogene	CROCCP3	2.70365925736349	1.58178496940133
ENSG00000080986	6109.70626135173	5897.41966262117	6321.9928600823	1.07199304471278	0.100295545356385	0.758563245026555	1	protein_coding	NDC80	36.1028909224314	37.8168358168915
ENSG00000081014	2884.29721989247	2968.79250188772	2799.80193789723	0.943077677580016	-0.0845514900058952	0.805696107916764	1	protein_coding	AP4E1	5.00459040772436	4.5996725883238
ENSG00000081019	1985.29655198121	1779.89840372163	2190.69470024079	1.23079760938052	0.299593546591851	0.402035817871684	1	protein_coding	RSBN1	4.63329460093481	4.65557732882556
ENSG00000081026	2250.75689633737	2367.45996574966	2134.05382692509	0.901410734626444	-0.149743464115073	0.670709518185215	1	protein_coding	MAGI3	5.74548360733126	4.65113525949553
ENSG00000081041	662.194216534625	734.451952535036	589.936480534213	0.803233592746247	-0.316108488104932	0.47114072032108	1	protein_coding	CXCL2	9.38788325936834	7.6967365694425
ENSG00000081051	0.573790587917997	1.14758117583599	0	0	-Inf	0.990452635945504	1	protein_coding	AFP	0.0222389646412441	0
ENSG00000081052	55.8623848779101	55.0838964401277	56.6408733156925	1.02826555447575	0.0402128955147321	0.991091344294187	1	protein_coding	COL4A4	0.0609259121656408	0.100994304713829
ENSG00000081059	405.498126067466	418.867129180138	392.129122954794	0.936165899965274	-0.095163879342909	0.854283629156024	1	protein_coding	TCF7	1.8063198371761	1.69087090518564
ENSG00000081087	3336.00532110486	3080.10787594381	3591.90276626592	1.16616135243811	0.221767416546506	0.512854445885916	1	protein_coding	OSTM1	12.5384118902466	18.1206247710417
ENSG00000081138	2.31658668993931	1.14758117583599	3.48559220404262	3.03733825322067	1.60280758320743	0.92749762822942	1	protein_coding	CDH7	0.00343459843058905	0.010058877729455
ENSG00000081148	24.3658422845724	28.6895293958998	20.042155173245	0.698587798240754	-0.517486650510278	0.792427514916391	1	protein_coding	IMPG2	0.0377881218916107	0.0254504684619314
ENSG00000081154	8330.69583644631	8940.80494093823	7720.5867319544	0.863522555626207	-0.211694232749749	0.509801293356133	1	protein_coding	PCNP	59.307425685492	52.4893202276534
ENSG00000081177	4794.66796400708	4886.40064670966	4702.9352813045	0.962453884020194	-0.0552106792722219	0.867334844083969	1	protein_coding	EXD2	19.0058410116952	17.9287809714473
ENSG00000081181	728.675227197992	740.189858414216	717.160595981769	0.968887357519616	-0.0455991466815573	0.918083480411699	1	protein_coding	ARG2	4.74363613864573	4.35439458216401
ENSG00000081189	33.8440991543531	45.9032470334397	21.7849512752664	0.474584102065729	-1.0752643219052	0.484236902198693	1	protein_coding	MEF2C	0.340107455215869	0.822094252334294
ENSG00000081237	14.2923704886065	13.7709741100319	14.8137668671811	1.07572396468232	0.105307923736617	1	1	protein_coding	PTPRC	0.111008504192157	0.13193258530967
ENSG00000081248	6.31169646709797	12.6233929341959	0	0	-Inf	0.320934891173231	1	protein_coding	CACNA1S	0.0233194386394897	0
ENSG00000081277	19487.091620903	23871.9836197403	15102.1996220657	0.632632790916347	-0.660559758655274	0.0363078964610202	1	protein_coding	PKP1	50.2732230846221	31.6618058553683
ENSG00000081307	4845.96399423477	5091.8176771843	4600.11031128524	0.903431859294112	-0.146512303942162	0.656716826666911	1	protein_coding	UBA5	30.3361945003316	25.7584327357936
ENSG00000081320	2306.61440222777	2306.63816343035	2306.5906410252	0.999979397546655	-2.97233634586659e-05	1	1	protein_coding	STK17B	6.85177968596823	6.74557269022055
ENSG00000081377	5826.51441090536	6502.19494228674	5150.83387952398	0.792168479297007	-0.336120797919774	0.303063822560512	1	protein_coding	CDC14B	16.7858418336728	12.9297293683441
ENSG00000081386	1198.33056497873	1094.79244174754	1301.86868820992	1.18914658027036	0.249926559991159	0.517753806596777	1	protein_coding	ZNF510	3.09998245183154	4.42213481723019
ENSG00000081479	145.335534461883	146.890390507007	143.780678416758	0.978829710510567	-0.0308702025467505	0.976833662019902	1	protein_coding	LRP2	0.213432238942053	0.435930440360556
ENSG00000081665	398.605426752291	336.241284519946	460.969568984636	1.37094875081377	0.455174640899211	0.370477361960903	1	protein_coding	ZNF506	2.15301835298476	2.69322362736605
ENSG00000081692	3769.66988424363	4247.19793176901	3292.14183671825	0.775132661487955	-0.367484850704417	0.273165447606222	1	protein_coding	JMJD4	22.2779070641119	17.1464025350386
ENSG00000081721	1852.69407785971	1803.99760841418	1901.39054730525	1.05398728825183	0.0758574672724343	0.834821337043956	1	protein_coding	DUSP12	20.9978630474933	20.3039767584971
ENSG00000081760	4757.1225457622	5762.00508387252	3752.24000765188	0.651203869665813	-0.618818822293197	0.0614344973238406	1	protein_coding	AACS	20.6149659369729	12.8471525588653
ENSG00000081791	4460.80775163409	4414.74478344107	4506.8707198271	1.02086778305545	0.0297960287210731	0.929322969879342	1	protein_coding	KIAA0141	32.6715788130066	30.6423089971709
ENSG00000081803	66.8596489342301	84.9210070118635	48.7982908565966	0.574631561420126	-0.799290860363912	0.455349262415641	1	protein_coding	CADPS2	0.260470674713071	0.122360577555287
ENSG00000081818	1.30709707651598	0	2.61419415303196	Inf	Inf	0.90326323831975	1	protein_coding	PCDHB4	0	0.00786151862094306
ENSG00000081853	14.6114022899665	9.18064940668795	20.042155173245	2.18308686950235	1.12636953926445	0.670468229869382	1	protein_coding	PCDHGA2	0.0222750344998204	0.0468866500556393
ENSG00000081870	3451.32535047092	3336.01847815523	3566.63222278661	1.06912843742967	0.0964351785142812	0.775990819427625	1	protein_coding	HSPB11	49.7524699715729	51.6266477779584
ENSG00000081913	2317.24024027339	2326.14704341956	2308.33343712722	0.99234201193655	-0.0110906618898431	0.975862560420572	1	protein_coding	PHLPP1	5.09551462026732	6.5957913617462
ENSG00000081923	6290.62232857867	6861.38785032341	5719.85680683394	0.833629716262772	-0.262521388839068	0.419276234326426	1	protein_coding	ATP8B1	13.1283326324293	11.3433921419442
ENSG00000081985	285.411710746625	275.419482200638	295.403939292612	1.07256007066855	0.101058450735259	0.864948785269338	1	protein_coding	IL12RB2	0.940397612503848	1.85096894458595
ENSG00000082014	1137.42094447591	1243.97799460622	1030.8638943456	0.828683384123628	-0.271107099806649	0.486343636930999	1	protein_coding	SMARCD3	12.2722745104921	10.8486284107005
ENSG00000082068	2352.89140854457	2361.72205987048	2344.06075721866	0.992521853882847	-0.0108292262425483	0.976398267220834	1	protein_coding	WDR70	13.4146313427476	13.0482414470439
ENSG00000082074	487.831029809865	491.164743257805	484.497316361924	0.986425273826338	-0.0197183304702058	0.97146652581725	1	protein_coding	FYB	3.64738351424138	2.82569755999413
ENSG00000082126	21.4016464591044	14.9185552858679	27.8847376323409	1.86913123275118	0.902367865066341	0.662526954125675	1	protein_coding	MPP4	0.0859642386906249	0.139238421253155
ENSG00000082146	3322.0631647309	3290.11523112179	3354.01109834001	1.01942055603822	0.0277493497777488	0.935905091679018	1	protein_coding	STRADB	22.8561068531842	23.230278685617
ENSG00000082153	42346.305751977	43176.5941596534	41516.0173443006	0.96153988410451	-0.0565813939458043	0.8556704788979	1	protein_coding	BZW1	192.820584837897	174.371611969329
ENSG00000082196	53.3553124162147	37.8701788025878	68.8404460298417	1.81780092427601	0.862194212026083	0.476352359957996	1	protein_coding	C1QTNF3	0.353958160830447	0.99365306080155
ENSG00000082212	4685.87175366035	4865.74418554461	4505.99932177609	0.92606580821958	-0.110813376759739	0.737366884703364	1	protein_coding	ME2	20.3316533153943	19.0129629337532
ENSG00000082213	5218.25353903575	5292.6443829556	5143.86269511589	0.971888969468864	-0.0411365879967714	0.900526598308643	1	protein_coding	C5orf22	23.2981029739888	21.6413533460348
ENSG00000082258	2891.97498257896	2435.16725512398	3348.78271003395	1.37517564881327	0.459615903355472	0.180572105960968	1	protein_coding	CCNT2	6.51355569014264	9.22978137927309
ENSG00000082269	2700.91756620701	2610.74717502689	2791.08795738713	1.06907631044679	0.0963648360086964	0.781079886722073	1	protein_coding	FAM135A	7.83911961864546	8.34577843242811
ENSG00000082293	19.5421831329378	10.3282305825239	28.7561356833516	2.78422673211895	1.47727670112357	0.494041097333567	1	protein_coding	COL19A1	0.0827690149987819	0.343325315999398
ENSG00000082397	16.8851403033712	17.2137176375399	16.5565629692024	0.961823780186545	-0.0561554989574993	1	1	protein_coding	EPB41L3	0.30981954846722	0.201764372216939
ENSG00000082438	4995.33027489019	5174.4435218445	4816.21702793589	0.930770044663486	-0.103503314215926	0.753193914055888	1	protein_coding	COBLL1	15.6393199286974	14.4328048848418
ENSG00000082458	3350.50026861289	3294.70555582514	3406.29498140065	1.03386931660045	0.0480538372895425	0.888184351729523	1	protein_coding	DLG3	13.4133010061442	14.3459951397598
ENSG00000082482	217.802209973039	310.994498651554	124.609921294524	0.400682075839996	-1.31947012136805	0.037542399961291	1	protein_coding	KCNK2	1.38856697797331	0.548146705574361
ENSG00000082497	1358.31589630402	1548.08700620276	1168.54478640529	0.754831467303357	-0.40577352783636	0.282218398717168	1	protein_coding	SERTAD4	5.55875489395052	3.28436419788187
ENSG00000082512	1120.77359272392	931.835914778827	1309.71127066901	1.40551705498481	0.491100959938622	0.208924643833352	1	protein_coding	TRAF5	3.49160349735401	4.53209581649832
ENSG00000082515	2441.13594614493	2370.90270927716	2511.36918301271	1.05924598811495	0.0830376645171218	0.812965746226271	1	protein_coding	MRPL22	34.5728585149698	33.5751218504085
ENSG00000082516	3528.60656448532	3916.69455312825	3140.5185758424	0.801828821023095	-0.318633820077893	0.344390413098398	1	protein_coding	GEMIN5	8.06228231343563	6.232841621237
ENSG00000082556	3.44274352750798	6.88548705501596	0	0	-Inf	0.58812802090358	1	protein_coding	OPRK1	0.0211654368484504	0
ENSG00000082641	33014.7250436874	35719.6116790711	30309.8384083036	0.848548933863768	-0.236930235818331	0.447950680799156	1	protein_coding	NFE2L1	110.916245571162	90.5699558942226
ENSG00000082684	21.0611903194771	22.9516235167199	19.1707571222344	0.835268019635684	-0.259688893042632	0.919028212353027	1	protein_coding	SEMA5B	0.26822986849748	0.0950374440276903
ENSG00000082701	5916.90901947704	6655.97081984876	5177.84721910531	0.777925168130914	-0.362296711859449	0.266660726359372	1	protein_coding	GSK3B	16.688300224752	10.5714228244199
ENSG00000082781	5617.10057470754	6756.95796332233	4477.24318609274	0.662612259895032	-0.593763197948762	0.0699861356012413	1	protein_coding	ITGB5	41.4561903407628	24.3655499843997
ENSG00000082805	10282.967505557	10869.8888975185	9696.04611359555	0.892009679676583	-0.16486872919735	0.605118586624953	1	protein_coding	ERC1	15.6480223393213	13.4129405163412
ENSG00000082898	41496.0127949901	39528.4336016708	43463.5919883094	1.09955260120584	0.136916622549951	0.660659586006695	1	protein_coding	XPO1	109.221275209384	124.324566371367
ENSG00000082929	4.49508181746594	1.14758117583599	7.84258245909589	6.8340110697465	2.77273258464975	0.695736370048617	1	protein_coding	C4orf6	0.0351654190850306	0.202246378072125
ENSG00000082996	11235.1650286032	10791.8533775617	11678.4766796448	1.08215672239641	0.113909451337326	0.720709991897532	1	protein_coding	RNF13	61.1942649400428	71.7347630383601
ENSG00000083067	18.0541458174745	16.0661364617039	20.042155173245	1.2474782111442	0.319014617206842	0.909966643179951	1	protein_coding	TRPM3	0.056868278129806	0.0528746620536321
ENSG00000083093	4348.75419210189	4077.35591774529	4620.15246645849	1.13312464245539	0.18030656474347	0.587434999815048	1	protein_coding	PALB2	13.9989369122822	15.3119765403679
ENSG00000083097	3073.11165567989	2593.53345738935	3552.68985397044	1.36982611265273	0.453992767393431	0.183524172005402	1	protein_coding	DOPEY1	5.78769072788931	8.23015059871283
ENSG00000083099	3819.03178282871	3596.51940507	4041.54416058741	1.12373762112615	0.168305223380857	0.615867470573102	1	protein_coding	LYRM2	23.043243520034	27.7840807583892
ENSG00000083123	2116.99008324708	2298.6050951995	1935.37507129466	0.84197806545221	-0.248145445058293	0.483783844061382	1	protein_coding	BCKDHB	15.6388309179027	12.786513617414
ENSG00000083168	5184.4189854142	5268.54517826305	5100.29279256536	0.968064735139434	-0.0468245701747498	0.886849161448996	1	protein_coding	KAT6A	8.14259170114048	5.85390040472401
ENSG00000083223	3005.176123287	2774.85128317143	3235.50096340256	1.16600878145248	0.22157865381305	0.517053877705254	1	protein_coding	ZCCHC6	6.19001779208986	7.70666416314061
ENSG00000083290	524.901083394193	415.42438565263	634.377781135756	1.52705956377393	0.610756336322925	0.191389004271636	1	protein_coding	ULK2	2.10323819229059	3.72812453595482
ENSG00000083307	13624.6973666402	12516.6678848432	14732.7268484371	1.17704863498675	0.235173932954587	0.457916136800666	1	protein_coding	GRHL2	29.8585726534731	39.6852447514609
ENSG00000083312	14034.8458523565	15805.6355347891	12264.0561699239	0.775929328683433	-0.366002836548299	0.247652317550512	1	protein_coding	TNPO1	47.7605533856078	34.1306556876504
ENSG00000083444	15032.7383238437	19376.9081539908	10688.5684936967	0.551613725407236	-0.858269740046714	0.0069463111798349	1	protein_coding	PLOD1	85.0831399395022	45.50238294869
ENSG00000083454	819.274533619533	837.734258360275	800.814808878791	0.955929402297875	-0.0650240192709115	0.878334622019016	1	protein_coding	P2RX5	5.60701047763126	6.45326966425716
ENSG00000083457	1394.46449090065	1410.37726510244	1378.55171669886	0.977434726728051	-0.0329277326924361	0.931838998370134	1	protein_coding	ITGAE	28.6312248480843	26.7704393672599
ENSG00000083520	5820.83568661126	6154.47784600843	5487.19352721409	0.891577427770397	-0.165568002802856	0.611807087303834	1	protein_coding	DIS3	17.8848971109141	15.066435377251
ENSG00000083535	1579.52712177642	1474.64181094925	1684.41243260359	1.14225191507306	0.191880861337429	0.603548768506413	1	protein_coding	PIBF1	5.85487108175171	6.34595933718863
ENSG00000083544	1459.32637250409	1279.55301105713	1639.09973395104	1.28099400320809	0.357263721922962	0.338656650655779	1	protein_coding	TDRD3	7.13772367173263	9.39760201260449
ENSG00000083622	1.14758117583599	2.29516235167199	0	0	-Inf	0.909519716350035	1	antisense	AC000111.6	0.120994019301101	0
ENSG00000083635	1144.91585853522	1183.15619228691	1106.67552478353	0.935358773421496	-0.0964082525011466	0.805591730858805	1	protein_coding	NUFIP1	3.83342342742958	3.45743801828059
ENSG00000083642	6253.7943052066	6128.08347896421	6379.505131449	1.04102777864366	0.0580085658292117	0.859088500292533	1	protein_coding	PDS5B	17.1770768627725	15.4579759156871
ENSG00000083720	4202.42613826176	4229.98421413147	4174.86806239205	0.986970128267785	-0.0189216742908906	0.955125529781642	1	protein_coding	OXCT1	16.7927951855424	19.0286791596975
ENSG00000083750	841.142848975219	871.014112459519	811.271585490919	0.931410380022544	-0.102511134649239	0.806362956842181	1	protein_coding	RRAGB	6.54609814370995	8.26357931002386
ENSG00000083799	3783.00918854683	3550.61615803656	4015.4022190571	1.13090293074021	0.17747510320071	0.596985739103967	1	protein_coding	CYLD	11.6794962250014	12.4189772789393
ENSG00000083807	391.236725449936	423.457453883482	359.01599701639	0.847820704828533	-0.238168895669744	0.642527512155612	1	protein_coding	SLC27A5	5.97844514774843	3.34920212465935
ENSG00000083812	871.34184002485	919.212521844631	823.471158205068	0.895844147719579	-0.158680330092841	0.700562969440294	1	protein_coding	ZNF324	3.31376147705526	2.866460173797
ENSG00000083814	1.88088766443398	1.14758117583599	2.61419415303196	2.2780036899155	1.18777008392859	0.976403241962005	1	protein_coding	ZNF671	0.00701608873733596	0.0337508049862696
ENSG00000083817	333.452937503707	327.060635113258	339.845239894155	1.0390894024176	0.0553197879049403	0.924304116174225	1	protein_coding	ZNF416	1.47284532770764	1.47586073432276
ENSG00000083828	160.18027120014	165.251689320383	155.108853079896	0.93862189075222	-0.0913839872684809	0.906122025752342	1	protein_coding	ZNF586	1.12630990369515	1.29842483536463
ENSG00000083838	940.903713737831	943.311726537187	938.495700938475	0.994894555571369	-0.00738446593004161	0.988137147580166	1	protein_coding	ZNF446	4.4749984947927	4.11390430350692
ENSG00000083842	115.688909661903	103.282305825239	128.095513498566	1.24024645339844	0.310626831714123	0.712501086940279	1	protein_coding	ZNF8	0.54499410606182	0.65187338179159
ENSG00000083844	1027.09108998012	862.981044228667	1191.20113573156	1.38033290962522	0.465016259135856	0.241987587010069	1	protein_coding	ZNF264	5.70160542757371	8.02868738018585
ENSG00000083845	21367.8946466033	23726.2408104092	19009.5484827974	0.801203554945694	-0.319759272474704	0.308594873075901	1	protein_coding	RPS5	450.431054707529	347.847564600535
ENSG00000083857	25969.9367634418	29343.6506661264	22596.2228607573	0.77005493003779	-0.376966734188149	0.228967136608805	1	protein_coding	FAT1	52.0854665064904	39.7581243933932
ENSG00000083896	8546.79703678282	8194.87717664483	8898.7168969208	1.08588776928615	0.118875002717522	0.711514375525598	1	protein_coding	YTHDC1	36.1574508564423	38.2708219820092
ENSG00000083937	4456.36018503845	4312.61005879166	4600.11031128524	1.06666502386588	0.0931071824580065	0.779459167697961	1	protein_coding	CHMP2B	26.4717397454743	24.5964469374758
ENSG00000084070	2111.52602722007	2336.47527400208	1886.57678043807	0.807445643200239	-0.308562953254174	0.383999157084173	1	protein_coding	SMAP2	10.0930966609335	7.89211979496564
ENSG00000084072	3542.71311574747	3820.29773435802	3265.12849713692	0.854679065396353	-0.226545309603716	0.501233933623087	1	protein_coding	PPIE	37.2189798801715	30.5469393760503
ENSG00000084073	6349.19924192521	7250.41786893181	5447.98061491861	0.75140229341309	-0.412342575539775	0.204752840651669	1	protein_coding	ZMPSTE24	27.064493185865	19.6859209429572
ENSG00000084090	16683.0671692039	17945.8744277233	15420.2599106845	0.859264895271022	-0.218825139098778	0.487511360404615	1	protein_coding	STARD7	63.9014722719533	53.5536634193772
ENSG00000084092	2203.47994593997	2333.03253047458	2073.92736140536	0.888940610263796	-0.169841058441993	0.630363899220897	1	protein_coding	NOA1	7.73856494426993	6.63323468768686
ENSG00000084093	4873.71509440779	4786.56108441193	4960.86910440366	1.03641612776224	0.0516033707093543	0.876396860907471	1	protein_coding	REST	8.46896618792588	8.62693909212055
ENSG00000084110	60.676498496736	51.6411529126197	69.7118440808523	1.34992811254252	0.432882581765121	0.708497305035311	1	protein_coding	HAL	0.362914745138022	0.214451003055321
ENSG00000084112	9746.60058082172	10873.331641046	8619.86952059739	0.792753298175695	-0.335056120348445	0.294514457230468	1	protein_coding	SSH1	16.7596453926466	13.2854049941252
ENSG00000084207	57212.2388087001	65693.2844107315	48731.1932066688	0.741798703532446	-0.430900348492848	0.166399403066379	1	protein_coding	GSTP1	1170.26058691687	845.41468304117
ENSG00000084234	71143.2419341361	85093.1441882389	57193.3396800333	0.672126294375878	-0.573195750052438	0.0657272494541999	1	protein_coding	APLP2	316.704125351214	202.597279562492
ENSG00000084444	1320.26456482028	1268.07719929877	1372.45193034178	1.08230944543497	0.114113042203281	0.765140187025486	1	protein_coding	KIAA1467	3.27635362067113	3.42621454190555
ENSG00000084453	295.423242800439	253.615439859755	337.231045741123	1.32969446153439	0.411094779960412	0.465690726563555	1	protein_coding	SLCO1A2	2.89776035726108	4.81452837436721
ENSG00000084463	14360.5436007002	15441.8523020491	13279.2348993514	0.859950907417319	-0.2176737928019	0.491138296074863	1	protein_coding	WBP11	65.1319270855515	54.3261317334802
ENSG00000084623	10929.1083142043	12386.9912119737	9471.2254164348	0.764610651154703	-0.387202797590761	0.224309371080965	1	protein_coding	EIF3I	112.800574795652	79.6747611780999
ENSG00000084628	36.2463831973616	33.2798540992438	39.2129122954794	1.17827777064595	0.236679684409536	0.890431221225524	1	protein_coding	NKAIN1	0.249355707149595	0.241459680018302
ENSG00000084636	199.94321647262	216.892842233003	182.993590712237	0.843705070339074	-0.245189323347516	0.710297379200158	1	protein_coding	COL16A1	1.44323434030593	1.20006127383979
ENSG00000084652	10727.8944832487	10577.2556976804	10878.533268817	1.02848352916369	0.0405186897460359	0.899332444001048	1	protein_coding	TXLNA	24.0317821229655	23.8118397354786
ENSG00000084674	1.30709707651598	0	2.61419415303196	Inf	Inf	0.90326323831975	1	protein_coding	APOB	0	0.00917359923360333
ENSG00000084676	3809.53698060817	3698.65412971941	3920.41983149693	1.05995848597888	0.0840077617269344	0.802846175358936	1	protein_coding	NCOA1	7.00861683768785	7.42420503566752
ENSG00000084693	5978.3474610608	6771.8765186082	5184.81840351339	0.765639832514107	-0.385262206709584	0.237351645055328	1	protein_coding	AGBL5	32.3761205233811	25.1627668654441
ENSG00000084710	45.0032123840028	26.3943670442279	63.6120577237778	2.41006187483814	1.26907018603044	0.338143548496823	1	protein_coding	EFR3B	0.0811412955181257	0.168281933840688
ENSG00000084731	829.698219530145	1076.43114293416	582.965296126128	0.541572305811468	-0.884774128666482	0.033818828203647	1	protein_coding	KIF3C	3.99935911448861	1.19287127146558
ENSG00000084733	18097.4592688841	19094.6031847351	17100.3153530331	0.895557513690763	-0.159142008235003	0.612990736430876	1	protein_coding	RAB10	86.9486102032444	80.6840382637862
ENSG00000084734	14.0161873637812	11.4758117583599	16.5565629692024	1.44273567027982	0.528807001763657	0.862268362864678	1	protein_coding	GCKR	0.200362682273589	0.245693113872052
ENSG00000084754	17554.0102212729	20049.3907230306	15058.6297195151	0.751076674974334	-0.412967899586306	0.190255223215335	1	protein_coding	HADHA	78.0521063221527	56.8925675580548
ENSG00000084764	3019.63543437865	3065.18932065794	2974.08154809936	0.970276624695071	-0.0435319783288108	0.899185318637104	1	protein_coding	MAPRE3	21.4606554565565	20.5098872572183
ENSG00000084774	9865.51841551287	11437.9415795573	8293.0952514684	0.725051373429846	-0.4638448741506	0.146961611499446	1	protein_coding	CAD	21.6202646585594	16.3673265337629
ENSG00000085063	13421.9316538304	13500.1449525346	13343.7183551262	0.988412969048965	-0.0168141543745744	0.957630477745649	1	protein_coding	CD59	110.914255879087	106.253752967486
ENSG00000085117	8007.93831387495	9158.84536434707	6857.03126340284	0.748678571438211	-0.4175816324417	0.194684485424577	1	protein_coding	CD82	78.7672228194131	56.4223848463302
ENSG00000085185	836.045552413619	1013.31417826318	658.776926564055	0.650121098367731	-0.62121962021996	0.134307583238954	1	protein_coding	BCORL1	2.07667065231179	1.48653635540138
ENSG00000085224	3642.79301231144	3888.00502373235	3397.58100089054	0.873862297026814	-0.194522136727129	0.562791319654209	1	protein_coding	ATRX	8.93812737640278	8.23479564955172
ENSG00000085231	4936.73193720539	4788.8562467636	5084.60762764717	1.06175824991269	0.0864553185387487	0.793590681625423	1	protein_coding	TAF9	52.922860231406	56.6742947441677
ENSG00000085265	0.871398051010654	0	1.74279610202131	Inf	Inf	0.960685986181082	1	protein_coding	FCN1	0	0.0162473835930473
ENSG00000085274	3534.44819657214	2907.97069956841	4160.92569357587	1.43086919486274	0.516891791877098	0.125674317291402	1	protein_coding	MYNN	11.6155132013008	16.2625470867107
ENSG00000085276	11051.3683420735	10057.4014250267	12045.3352591203	1.19765879376624	0.260216950985409	0.41398269719505	1	protein_coding	MECOM	28.3458662008903	36.0681017851333
ENSG00000085365	2968.02779705197	3143.22484061479	2792.83075348915	0.888524014382278	-0.170517325991841	0.61816154372011	1	protein_coding	SCAMP1	10.4699992346506	9.64781317325416
ENSG00000085377	8162.07607191487	9454.92130771275	6869.23083611699	0.726524379479868	-0.460916884689845	0.1521594631409	1	protein_coding	PREP	43.4498278136263	32.398252709087
ENSG00000085382	1350.00876577878	1272.66752400212	1427.35000755545	1.12154194291602	0.165483574686732	0.662596169172239	1	protein_coding	HACE1	4.33668983821429	5.49628099626381
ENSG00000085415	5329.32603311074	5484.29043932021	5174.36162690127	0.943487892217217	-0.0839240910523769	0.798077340845623	1	protein_coding	SEH1L	24.8034579140545	22.7990302474345
ENSG00000085433	3792.38499027057	3490.94193689309	4093.82804364805	1.17270012439437	0.229834143495134	0.493237311625936	1	protein_coding	WDR47	9.53554372886085	11.1355921305574
ENSG00000085449	8785.44004364355	9544.43263942796	8026.44744785914	0.840955953180701	-0.249897856585207	0.435693061828961	1	protein_coding	WDFY1	30.9955517911103	26.6532359889396
ENSG00000085465	118.462619715615	100.987143473567	135.938095957662	1.34609308949552	0.428778183432385	0.602980130112484	1	protein_coding	OVGP1	0.52464444354074	0.866409303029979
ENSG00000085491	8042.21938311641	8107.6610072813	7976.77775895153	0.983856842532979	-0.0234796854132063	0.941926699321748	1	protein_coding	SLC25A24	26.3368393923565	25.1266173992477
ENSG00000085511	4886.14821401244	5005.7490889966	4766.54733902828	0.952214594516108	-0.0706413537533979	0.830433692291287	1	protein_coding	MAP3K4	12.6640088069728	13.1603479055589
ENSG00000085514	501.030546604628	470.508282092757	531.552811116499	1.12974166735647	0.175992916152236	0.712780154789785	1	protein_coding	PILRA	6.61691826606376	7.14430496302508
ENSG00000085552	1526.04114250016	1714.48627669897	1337.59600830135	0.780173062030409	-0.358133909324262	0.33362469696426	1	protein_coding	IGSF9	4.77898229798815	3.59398696406834
ENSG00000085563	83.6614251571818	68.8548705501596	98.4679797642039	1.43008009422473	0.516095950014103	0.595086873152981	1	protein_coding	ABCB1	0.268311225544776	0.563691057493111
ENSG00000085644	2544.62061654739	2568.28667152095	2520.95456157382	0.981570550331478	-0.0268361298393608	0.939274051497729	1	protein_coding	ZNF213	10.4738966560558	10.7684452094989
ENSG00000085662	7323.88596484408	9042.93966558763	5604.83226410053	0.619802019185131	-0.690120639957376	0.0331979164207693	1	protein_coding	AKR1B1	80.4340655212253	47.7090314219373
ENSG00000085719	10994.1772269302	12152.8846521032	9835.46980175726	0.809311540701173	-0.305232926589228	0.337768718642474	1	protein_coding	CPNE3	41.4190935067873	30.4618769737316
ENSG00000085721	7624.48604791842	7764.53423570633	7484.43786013051	0.96392618448538	-0.0530054228660454	0.869445357743366	1	protein_coding	RRN3	25.6008489192914	24.6973207969381
ENSG00000085733	35358.1685279066	37452.4592545835	33263.8778012297	0.888162712496879	-0.17110409059995	0.583298091349045	1	protein_coding	CTTN	169.38300990966	156.602304907753
ENSG00000085741	59.1765823758142	82.6258446601915	35.7273200914368	0.432398848548776	-1.20956541361679	0.288070774269477	1	protein_coding	WNT11	0.542767057366132	0.68470853556213
ENSG00000085760	4521.8913125579	4400.97380933104	4642.80881578477	1.05495033984092	0.0771750878884002	0.816453475807286	1	protein_coding	MTIF2	24.1568213955375	24.156321759423
ENSG00000085788	3474.52515784067	3948.82682605165	3000.22348962968	0.759775908590436	-0.396354127959632	0.240277925108557	1	protein_coding	DDHD2	20.7805981609239	18.0536214768402
ENSG00000085831	326.184145632529	328.208216289094	324.160074975963	0.98766593548784	-0.0179049424629243	0.979691021276543	1	protein_coding	TTC39A	1.6818549551204	2.05009920214282
ENSG00000085832	3354.93595640307	3422.08706634293	3287.7848464632	0.960754294886115	-0.0577605742658991	0.864932625994832	1	protein_coding	EPS15	9.13602971728654	8.28773388029297
ENSG00000085840	2648.52910716989	2790.91741963314	2506.14079470664	0.89796307732963	-0.155271969796854	0.653568792961993	1	protein_coding	ORC1	10.1058043990789	8.7558252908404
ENSG00000085871	2588.86867322011	2179.25665291255	2998.48069352766	1.37591902703164	0.460395569794917	0.184556028097455	1	protein_coding	MGST2	38.1599868925473	50.8110654514902
ENSG00000085872	8797.86404259981	10161.8313120277	7433.89677317189	0.731550893230534	-0.450969860247111	0.160038143470191	1	protein_coding	CHERP	32.9450337959566	25.7678139662655
ENSG00000085978	3387.67511061591	3248.8023087917	3526.54791244012	1.08549169116779	0.11834868297111	0.727074977984066	1	protein_coding	ATG16L1	12.7549407639857	12.8695747598488
ENSG00000085982	5794.81041230509	6159.06817071178	5430.5526538984	0.881716601177157	-0.181613071503962	0.577829530772787	1	protein_coding	USP40	32.4522062328318	34.7590439915106
ENSG00000085998	5937.82723924659	6561.86916343021	5313.78531506297	0.809797510849057	-0.304366886413916	0.350495682622848	1	protein_coding	POMGNT1	31.0016872011598	23.9292638563299
ENSG00000085999	3586.26371479018	3566.68229449827	3605.84513508209	1.01098018756653	0.0157547246597331	0.963865595613858	1	protein_coding	RAD54L	16.3935206616706	16.6544584881739
ENSG00000086015	4565.6835205201	5275.43066531806	3855.93637572215	0.73092352460852	-0.452207627751648	0.172092584728946	1	protein_coding	MAST2	13.2031823611181	9.54366707737636
ENSG00000086061	17613.0194381612	19435.4347939584	15790.6040823641	0.812464668260093	-0.299623019131851	0.341525262814102	1	protein_coding	DNAJA1	118.251046059102	92.5913463328485
ENSG00000086062	13358.6867804564	14024.5895498917	12692.7840110212	0.905037824163576	-0.143950007008748	0.64933719116371	1	protein_coding	B4GALT1	37.4688084957893	32.7336336028355
ENSG00000086065	5907.76315671789	5721.83974271826	6093.68657071751	1.06498728463559	0.0908362055659553	0.781168452337704	1	protein_coding	CHMP5	47.6935198841363	48.8772093828706
ENSG00000086102	4945.56237249743	4583.43921628896	5307.6855287059	1.15801372686324	0.211652354847137	0.520719377815784	1	protein_coding	NFX1	13.7804724814013	15.4564230672901
ENSG00000086159	16.8851403033712	17.2137176375399	16.5565629692024	0.961823780186545	-0.0561554989574993	1	1	protein_coding	AQP6	0.134793129020456	0.0346363258564599
ENSG00000086189	3047.85829487797	3104.20708063636	2991.50950911958	0.963695214723341	-0.0533511535494873	0.876310308061037	1	protein_coding	DIMT1	19.31853025607	18.8230269419844
ENSG00000086200	3370.31184749492	3658.48878856515	3082.13490642468	0.842461214055952	-0.247317827082119	0.464612414704587	1	protein_coding	IPO11	10.3116786113912	9.35930610679154
ENSG00000086205	7.04500295569595	11.4758117583599	2.61419415303196	0.22780036899155	-2.13415801095877	0.630226758192587	1	protein_coding	FOLH1	0.282755517566977	0.0537671216089145
ENSG00000086232	21016.6300183788	22994.0840202258	19039.1760165318	0.828003237692998	-0.272291685865058	0.385902799436074	1	protein_coding	EIF2AK1	98.1798106255355	72.1359709757641
ENSG00000086300	1947.26240317485	2010.56222006466	1883.96258628503	0.93703272024302	-0.0938286686590894	0.7940283920381	1	protein_coding	SNX10	9.55742666447709	8.75193070008048
ENSG00000086475	8568.3066547021	9032.61143500511	8104.00187439909	0.897193677898368	-0.156508640420386	0.625643185465138	1	protein_coding	SEPHS1	75.870389831588	62.9926602673054
ENSG00000086504	7411.09640545127	8261.43688484332	6560.75592605922	0.794142231855064	-0.332530675912927	0.302934747135053	1	protein_coding	MRPL28	96.4547996426939	73.9812936939409
ENSG00000086544	2898.3061949961	2911.41344309592	2885.19894689628	0.990995955499964	-0.0130489254595063	0.970460834730142	1	protein_coding	ITPKC	10.0076378388783	9.31421937579533
ENSG00000086548	1295.55805395387	1037.41338295574	1553.702724952	1.49766983005875	0.582719608417241	0.126223595015903	1	protein_coding	CEACAM6	4.41476500554238	6.37602462710164
ENSG00000086570	16856.1024718405	18822.626446062	14889.5784976191	0.791046804243104	-0.338165037039157	0.283553148354886	1	protein_coding	FAT2	20.2253166214612	15.8186653946194
ENSG00000086589	5658.50258628274	5471.66704638602	5845.33812617947	1.06829199887816	0.0953060363096182	0.771165899988049	1	protein_coding	RBM22	29.3336769060458	29.4665120310095
ENSG00000086598	31032.0450191318	33892.6624471402	28171.4275911234	0.831195472915716	-0.26674029822444	0.393313432799582	1	protein_coding	TMED2	223.366939443801	142.809910497178
ENSG00000086619	1030.99583585891	982.329486515611	1079.6621852022	1.09908355599895	0.136301068946888	0.733039190025417	1	protein_coding	ERO1LB	2.75129541654342	4.06709439110774
ENSG00000086666	4703.18495584465	4394.08832227602	5012.28158941328	1.14068749232993	0.189903598796571	0.565701789748445	1	protein_coding	ZFAND6	40.1342353931375	42.3738041284941
ENSG00000086696	9.95680457182057	10.3282305825239	9.5853785611172	0.928075577372982	-0.107685799597582	1	1	protein_coding	HSD17B2	0.121440444622043	0.143808672644189
ENSG00000086712	8666.47129824686	8077.82389670956	9255.11869978416	1.14574405410771	0.196284798798346	0.540934668835431	1	protein_coding	TXLNG	20.6908620615237	22.8398895532245
ENSG00000086717	185.184177087432	184.760569309595	185.607784865269	1.00458547816149	0.00660032531865492	1	1	protein_coding	PPEF1	1.02721888251249	1.50184368905652
ENSG00000086730	219.454429734482	208.859774002151	230.049085466813	1.10145233358552	0.139407062367191	0.830745161171635	1	protein_coding	LAT2	2.25413846977799	2.28362846191157
ENSG00000086758	13282.6337571329	15463.65634439	11101.6111698757	0.717916314397612	-0.478112412176134	0.131838874238418	1	protein_coding	HUWE1	22.4502201279084	17.0182032532909
ENSG00000086827	3978.10520069911	4009.64862837096	3946.56177302725	0.984266238468546	-0.0228794856592143	0.945885153774487	1	protein_coding	ZW10	15.3498226583551	14.5174841418081
ENSG00000086848	2335.80157039133	2400.7398198489	2270.86332093377	0.945901468438463	-0.0802381844713733	0.819519923684887	1	protein_coding	ALG9	12.6998762769546	12.8489465021948
ENSG00000086967	9.70204578526255	4.59032470334397	14.8137668671811	3.22717189404696	1.69027042445777	0.632048764925179	1	protein_coding	MYBPC2	0.149231990553223	0.0449134504253494
ENSG00000086991	19.4779101181358	20.6564611650479	18.2993590712237	0.885890323856028	-0.174799995456118	0.95905747245594	1	protein_coding	NOX4	0.0553796562988075	0.0473041535230714
ENSG00000087008	566.623613866227	595.594630258881	537.652597473574	0.902715656183599	-0.147656466001029	0.748719879234167	1	protein_coding	ACOX3	3.20894521314149	3.71424483371318
ENSG00000087053	5440.20316242647	5543.96466046369	5336.44166438925	0.962567763543954	-0.0550399867248553	0.866720659511474	1	protein_coding	MTMR2	20.1043398440682	19.9363972145508
ENSG00000087074	8529.78865432177	8734.24032928775	8325.33697935579	0.953183867798918	-0.0691735601063961	0.829353549901302	1	protein_coding	PPP1R15A	43.5542843079009	40.126491615444
ENSG00000087076	74.9688689853426	65.4121270226516	84.5256109480335	1.29220092351932	0.36983041122982	0.722624884310544	1	protein_coding	HSD17B14	0.877046046898118	1.05238788285195
ENSG00000087077	18931.6491783397	21526.3276963316	16336.9706603477	0.75892975758851	-0.397961731075655	0.206215878149288	1	protein_coding	TRIP6	153.598872865684	118.659710866472
ENSG00000087085	389.041472529441	332.798540992438	445.284404066444	1.33799986844462	0.420077974130121	0.412372610148034	1	protein_coding	ACHE	1.7018000144297	2.39037436882821
ENSG00000087086	47659.9158771073	58281.0575960068	37038.7741582079	0.635519938827356	-0.653990705776567	0.0363515668447259	1	protein_coding	FTL	889.080237547659	545.42709726543
ENSG00000087087	17808.773451159	18411.7923851127	17205.7545172054	0.934496444306939	-0.0977389202593642	0.756072569187261	1	protein_coding	SRRT	114.445902759799	112.366907840979
ENSG00000087088	5344.09992190066	6074.14716369991	4614.05268010141	0.759621483601145	-0.396647386547743	0.226523185570618	1	protein_coding	BAX	107.804661225114	76.4037564729324
ENSG00000087095	2696.32257495836	2695.66818203875	2696.97696787798	1.00048551444423	0.000700279296863869	0.999948460211692	1	protein_coding	NLK	10.9782529978331	10.0935684371517
ENSG00000087111	8961.57020896567	10157.2409873244	7765.89943060695	0.764567803431889	-0.387283646489786	0.227083483444856	1	protein_coding	PIGS	63.8312920583263	46.1769621645229
ENSG00000087116	28.2442848375858	35.5750164509158	20.9135532242557	0.587871919978194	-0.766426226458286	0.65764267455267	1	protein_coding	ADAMTS2	0.199110782053866	0.0918611013747928
ENSG00000087128	117.972193208116	133.119416396975	102.824970019257	0.772426538534566	-0.372530362558297	0.651647808856469	1	protein_coding	TMPRSS11E	0.729277738583235	0.543276505849904
ENSG00000087152	6732.28814030838	7186.15332308499	6278.42295753176	0.873683412426338	-0.194817494869126	0.547599418124331	1	protein_coding	ATXN7L3	33.4461164614386	27.2438953440378
ENSG00000087157	4382.28668415725	4406.71171521022	4357.86165310428	0.988914622679464	-0.0160821226935117	0.961799638549955	1	protein_coding	PGS1	29.0847610580444	26.157835283141
ENSG00000087191	12392.5290685901	12961.9293810675	11823.1287561126	0.912142660905224	-0.132668612509814	0.675740699872682	1	protein_coding	PSMC5	113.798608160844	100.100920887708
ENSG00000087206	4812.49322947936	4589.17712216814	5035.80933679057	1.09732294107041	0.133988171972907	0.685086168278874	1	protein_coding	UIMC1	32.8623747175644	36.5918754142825
ENSG00000087237	105.817802443152	79.1831011326836	132.452503753619	1.67273700902008	0.74221063987285	0.388779808955635	1	protein_coding	CETP	0.606229527230537	0.907975994674679
ENSG00000087245	44.2151784134116	59.6742211434717	28.7561356833516	0.481885395943664	-1.05323801557521	0.426969111033646	1	protein_coding	MMP2	0.384724308585354	0.0835673822348154
ENSG00000087253	4739.97500952769	5250.18387944967	4229.76613960572	0.805641523559187	-0.3117900517002	0.344918330350622	1	protein_coding	LPCAT2	23.0261945945332	20.867669238377
ENSG00000087258	103.265548032272	115.905698759435	90.6253973051081	0.781889055284528	-0.354964181403269	0.687000163069996	1	protein_coding	GNAO1	0.256464275743961	0.472807023752614
ENSG00000087263	8264.9926768941	8249.96107308496	8280.02428070324	1.00364404235995	0.00524768624247853	0.987684701865132	1	protein_coding	OGFOD1	51.5218354565523	46.9565900865517
ENSG00000087266	6248.36609803818	6300.22065533961	6196.51154073676	0.98353881232478	-0.0239461097514787	0.941520104684488	1	protein_coding	SH3BP2	20.9470379689067	16.7197451932965
ENSG00000087269	5541.51442913111	6067.2616766449	5015.76718161733	0.826693729219698	-0.27457515143321	0.401277238860209	1	protein_coding	NOP14	20.9165299001003	17.2722974263706
ENSG00000087274	12943.9967635035	14242.6299733005	11645.3635537064	0.817641374910181	-0.290459892413889	0.359573774221886	1	protein_coding	ADD1	46.1658940499252	39.5635744576232
ENSG00000087299	3283.96219719488	3368.15075107864	3199.77364331112	0.950009034567827	-0.0739868613761727	0.827635785691718	1	protein_coding	L2HGDH	20.9239821468651	21.1405574189223
ENSG00000087301	4421.1358075866	4885.25306553383	3957.01854963938	0.809992542158507	-0.30401947014994	0.359173296069399	1	protein_coding	TXNDC16	12.6470697864135	9.99657921761475
ENSG00000087302	24216.0526013981	24287.408005393	24144.6971974032	0.994124082406897	-0.00850216070463412	0.978223952174958	1	protein_coding	C14orf166	291.893423571594	280.482853525529
ENSG00000087303	5255.767778559	6545.80302696851	3965.73253014949	0.605843547966658	-0.722982812268265	0.0281642255481346	1	protein_coding	NID2	19.961137595245	13.3067604204914
ENSG00000087338	4538.74357460197	4866.89176672045	4210.59538248348	0.865150815819516	-0.208976445063922	0.52773999681855	1	protein_coding	GMCL1	14.2279112728513	11.6375111227464
ENSG00000087365	32931.7644716439	36518.328177453	29345.2007658348	0.803574594741525	-0.315496141343523	0.312524745983919	1	protein_coding	SF3B2	156.578761940836	119.60835344075
ENSG00000087448	4389.46277885741	4560.48759277224	4218.43796494258	0.924997136628162	-0.11247919518138	0.734655739669898	1	protein_coding	KLHL42	10.8945869516163	10.0510943680938
ENSG00000087460	138178.457609669	152630.591548539	123726.323670799	0.810625985364486	-0.30289167183964	0.328575264950857	1	protein_coding	GNAS	1188.6497491594	937.556876740847
ENSG00000087470	16506.398637268	17046.1707858679	15966.6264886682	0.936669395680663	-0.0943881669341462	0.764510880165696	1	protein_coding	DNM1L	67.4073023594547	65.1509429207363
ENSG00000087494	4300.39308736626	5547.40740399119	3053.37877074133	0.550415455072674	-0.861407114956975	0.0099259166888859	1	protein_coding	PTHLH	51.3960412263102	29.3031488919858
ENSG00000087495	289.930550175008	226.073491639691	353.787608710326	1.56492300863908	0.646091680936234	0.253930576322682	1	protein_coding	PHACTR3	1.5613666071659	2.1232517124038
ENSG00000087502	8130.6804973721	8035.36339320363	8225.99760154058	1.02372440411322	0.0338273810281329	0.916857725646677	1	protein_coding	ERGIC2	96.2266393189453	92.9477979680174
ENSG00000087510	3660.50861037752	3445.03868985965	3875.97853089539	1.12508998586988	0.170040394310253	0.613377071049075	1	protein_coding	TFAP2C	17.6103682188762	17.9147466578967
ENSG00000087586	13409.8252031717	13765.2362041527	13054.4142021906	0.948361074854081	-0.076491645761496	0.809037559783791	1	protein_coding	AURKA	79.7055702458745	73.3761352895311
ENSG00000087589	36.7463552376689	22.9516235167199	50.541086958618	2.20207023358498	1.13886048344764	0.441778747758111	1	protein_coding	CASS4	0.123231035501833	0.196267106722524
ENSG00000087842	9729.48358957387	9959.85702508059	9499.11015406714	0.953739609930825	-0.0683326596195366	0.830619426848436	1	protein_coding	PIR	97.081819774468	89.9478364284791
ENSG00000087884	268.271811656696	252.467858683919	284.075764629473	1.12519576198857	0.170176023913852	0.774863513422291	1	protein_coding	AAMDC	7.05981415824712	7.92299192627515
ENSG00000087903	2488.66320122581	2715.17706202796	2262.14934042366	0.833149842071096	-0.263352107133216	0.449129381684233	1	protein_coding	RFX2	16.5577132974758	11.2773129538887
ENSG00000087916	17.5017795678238	11.4758117583599	23.5277473772877	2.05020332092395	1.03576699048354	0.6588113944077	1	protein_coding	SLC6A14	0.0283817409101926	0.0561044707324347
ENSG00000087995	1435.64886720114	1513.65957092768	1357.6381634746	0.896924374245224	-0.156941747982442	0.675380613507579	1	protein_coding	METTL2A	9.69428967989954	8.82307920861845
ENSG00000088002	43.4294777154703	45.9032470334397	40.9557083975008	0.892218111883571	-0.164531660002291	0.918041600570537	1	protein_coding	SULT2B1	0.387500401936025	0.333519900094102
ENSG00000088035	1412.11857410899	1350.70304395896	1473.53410425902	1.0909386121912	0.125569922578973	0.739237242392555	1	protein_coding	ALG6	8.12292435115348	8.42527693893494
ENSG00000088038	5066.21409508443	5756.26717799334	4376.16101217551	0.76024285823735	-0.395467736323105	0.229299059131833	1	protein_coding	CNOT3	27.0419104545712	19.2749723328312
ENSG00000088053	48.8602305987488	36.7225976267518	60.9978635707458	1.66104435723005	0.7320906001524	0.565597259587743	1	protein_coding	GP6	0.316387539502694	0.398990668052491
ENSG00000088179	1643.11796760414	1688.09190965475	1598.14402555354	0.946716240041928	-0.0789960244523421	0.830354451895134	1	protein_coding	PTPN4	8.93685022614304	8.3397081579137
ENSG00000088205	11748.9343643046	12389.2863743254	11108.5823542838	0.896628104206583	-0.157418374481565	0.620184996315754	1	protein_coding	DDX18	45.3518207942924	37.2157425934726
ENSG00000088247	29949.7813683509	34707.4450819838	25192.117654718	0.725841893438447	-0.46227276759386	0.13977874596239	1	protein_coding	KHSRP	262.294855097701	182.102539421466
ENSG00000088256	11016.2364529421	12622.2453530201	9410.22755286406	0.74552722512342	-0.423667057156151	0.183681184452903	1	protein_coding	GNA11	43.4702682196628	39.0972026566358
ENSG00000088280	1270.4402389995	1386.27806040988	1154.60241758912	0.832879384419989	-0.263820511779721	0.48954607540202	1	protein_coding	ASAP3	6.06997923611417	5.33909367106317
ENSG00000088298	3096.89713244302	3182.24260059321	3011.55166429282	0.946361431944701	-0.0795368156685764	0.815837742037971	1	protein_coding	EDEM2	19.8338454188045	18.2584138193105
ENSG00000088305	2157.45281942222	2167.78084115419	2147.12479769025	0.990471341441996	-0.0138128624860349	0.970002166989314	1	protein_coding	DNMT3B	6.00142157590403	5.64084953308887
ENSG00000088325	25318.9975367577	26870.6132321998	23767.3818413156	0.884512074061432	-0.177046258280662	0.57170741996245	1	protein_coding	TPX2	86.889421819405	74.0599777197389
ENSG00000088340	8508.12567055092	6917.61932793937	10098.6320131625	1.45984211249894	0.545812344562697	0.089791873365164	1	pseudogene	FER1L4	29.1643698693	47.185728369485
ENSG00000088356	3000.24491755961	2353.68899163962	3646.80084347959	1.54939792658807	0.631707714165288	0.0652023861727898	1	protein_coding	PDRG1	20.8856728803294	31.2180457760454
ENSG00000088367	19913.2394135765	19969.0600407221	19857.4187864308	0.994409288466074	-0.0080883226709819	0.979368225460372	1	protein_coding	EPB41L1	93.7075532348276	86.5863970717472
ENSG00000088386	35.724986818787	47.0508282092757	24.3991454282983	0.518569945671821	-0.947389499353046	0.526016171128386	1	protein_coding	SLC15A1	0.186898803922901	0.0862627297747945
ENSG00000088387	2510.31960647147	2735.83352319301	2284.80568974994	0.835140614507612	-0.259908967032973	0.454671291969598	1	protein_coding	DOCK9	11.5032904468992	7.98271804108214
ENSG00000088448	4439.82971295282	4215.0656588456	4664.59376706003	1.10664794918937	0.14619633979077	0.659712636316695	1	protein_coding	ANKRD10	116.191171378994	154.323786536665
ENSG00000088451	1449.6552965899	1293.32398516716	1605.98660801264	1.24175119802256	0.312376138665926	0.403382471388447	1	protein_coding	TGDS	8.85527885818257	10.4916710831955
ENSG00000088538	451.829859866252	441.818752696858	461.840967035647	1.045317710524	0.0639414970757315	0.900570162744974	1	protein_coding	DOCK3	0.553592176860618	0.557898762178346
ENSG00000088543	139.192899428273	153.775877562023	124.609921294524	0.810334645915216	-0.303410270471949	0.693181888568396	1	protein_coding	C3orf18	0.926726511751336	0.603121140216152
ENSG00000088682	9948.54495651717	9951.82395684974	9945.2659561846	0.999341025253906	-0.000951012979455476	0.997714322692979	1	protein_coding	COQ9	78.4539901931304	77.5960998206543
ENSG00000088726	2449.77377483478	2406.47772572808	2493.06982394148	1.03598292113309	0.051000219434024	0.885054503128061	1	protein_coding	TMEM40	25.9323258007489	20.8410039760684
ENSG00000088727	373.013518198972	387.882437432566	358.144598965379	0.923332856563384	-0.115077269393068	0.828143831598094	1	protein_coding	KIF9	6.29986395809632	6.71746475692817
ENSG00000088756	321.296213466092	320.175148058242	322.417278873942	1.00700282588857	0.010067731894558	0.992358934975184	1	protein_coding	ARHGAP28	0.922928004536581	0.890364485940175
ENSG00000088766	2139.66085709367	2436.31483629981	1843.00687788753	0.756473198959222	-0.402639124690632	0.255329160599272	1	protein_coding	CRLS1	21.8400216153672	17.5055483352991
ENSG00000088808	3161.42810343964	3081.25545711964	3241.60074975963	1.05203894804291	0.0731881163300523	0.830629093495279	1	protein_coding	PPP1R13B	11.6664773038427	12.092557727642
ENSG00000088812	5805.67022212562	6817.77976564164	4793.56067860961	0.703097026214732	-0.5082043023464	0.119972807911187	1	protein_coding	ATRN	11.7788394475731	7.7351849176424
ENSG00000088826	2264.32317259754	2451.23339158568	2077.4129536094	0.847497003239475	-0.238719828017959	0.497177656769245	1	protein_coding	SMOX	24.4619326118275	21.3300022648397
ENSG00000088827	0.573790587917997	1.14758117583599	0	0	-Inf	0.990452635945504	1	protein_coding	SIGLEC1	0.00190670210392376	0
ENSG00000088832	14146.5021074367	16440.2479250264	11852.7562898469	0.72095970473802	-0.472009467042874	0.136256263522244	1	protein_coding	FKBP1A	148.489619165259	100.045875733599
ENSG00000088833	5161.6417272029	5778.07122033423	4545.21223407157	0.786631396663307	-0.346240325455636	0.291903635815163	1	protein_coding	NSFL1C	49.2713226874017	37.4231842969914
ENSG00000088836	1290.46096983448	1389.72080393739	1191.20113573156	0.8571514021785	-0.222378038880835	0.5593818558438	1	protein_coding	SLC4A11	7.25190706579005	6.00006183859146
ENSG00000088854	1632.67773634277	1568.7434673678	1696.61200531774	1.08151016441489	0.113047224321668	0.75932515221497	1	protein_coding	C20orf194	2.55370775237612	2.73485776906653
ENSG00000088876	944.170183571691	861.833463052831	1026.50690409055	1.19107338957854	0.252262309523623	0.533279970256829	1	protein_coding	ZNF343	3.64615279548185	3.69783525616138
ENSG00000088881	201.643163898107	223.778329288019	179.507998508195	0.802168820722382	-0.318022203358958	0.62658812408557	1	protein_coding	EBF4	1.64470744844745	1.19888112441642
ENSG00000088882	6.3545451436326	5.73790587917997	6.97118440808523	1.21493530128827	0.280879488320071	0.991714251853313	1	protein_coding	CPXM1	0.0278200645452924	0.0325956134196483
ENSG00000088888	4875.56098298248	5493.4710887269	4257.65087723806	0.77503836981597	-0.367660359245076	0.264712028989409	1	protein_coding	MAVS	16.5938921159494	12.9600868099878
ENSG00000088899	280.807173965173	338.536446871618	223.077901058728	0.658947960020755	-0.60176356104177	0.292315237282035	1	protein_coding	LZTS3	0.870883681355998	0.564269674929265
ENSG00000088926	2.61419415303196	0	5.22838830606393	Inf	Inf	0.726372334704625	1	protein_coding	F11	0	0.0438525692155858
ENSG00000088930	12516.3261396837	14352.7977661808	10679.8545131866	0.744095659060376	-0.426439992397155	0.179366833340105	1	protein_coding	XRN2	47.4492541567181	34.0104009622867
ENSG00000088970	1000.52787394461	1000.69078532899	1000.36496256023	0.999674402149463	-0.000469814893804855	1	1	processed_transcript	PLK1S1	6.27685462542894	5.49696078388641
ENSG00000088986	15937.722528589	16266.9631674752	15608.4818897028	0.959520331423079	-0.0596147186569224	0.85001591214353	1	protein_coding	DYNLL1	319.387095451384	295.318444740755
ENSG00000088992	22.9420779839111	24.0992046925559	21.7849512752664	0.903969718220437	-0.145653649796602	0.963064338010806	1	protein_coding	TESC	0.384503521709356	0.521318726283447
ENSG00000089006	11851.9468494963	11822.3812734624	11881.5124255303	1.0050016279039	0.00719783828676906	0.982504190483623	1	protein_coding	SNX5	93.7230838062215	85.7063319663494
ENSG00000089009	58741.7861107905	61850.0350528567	55633.5371687242	0.899490794486698	-0.152819578075805	0.622845339966022	1	protein_coding	RPL6	845.075711657501	733.730174773847
ENSG00000089012	0.573790587917997	1.14758117583599	0	0	-Inf	0.990452635945504	1	protein_coding	SIRPG	0.0228992774698429	0
ENSG00000089022	3748.36538905864	3773.24690614875	3723.48387196853	0.986811614660273	-0.0191533987931376	0.955031008383522	1	protein_coding	MAPKAPK5	28.7339116295679	26.3824967878227
ENSG00000089041	156.001887911384	206.564611650479	105.439164172289	0.51044156755514	-0.970182275847647	0.178974268553932	1	protein_coding	P2RX7	1.00640172652072	0.702588976016125
ENSG00000089048	2313.00691706043	2189.58488349508	2436.42895062579	1.1127355550321	0.154110772577359	0.661240068589662	1	protein_coding	ESF1	7.73774492285144	8.30245339575314
ENSG00000089050	2277.85359999912	2400.7398198489	2154.96738014935	0.897626374308641	-0.15581302864957	0.657712577229925	1	protein_coding	RBBP9	9.62462004412181	7.88983720718058
ENSG00000089053	11569.9596409804	12350.268614347	10789.6506676139	0.873636922769427	-0.194894264304178	0.539713940702303	1	protein_coding	ANAPC5	61.5651039628669	55.2708433726815
ENSG00000089057	3375.46896296823	3809.9695037755	2940.96842216096	0.771913900950283	-0.373488156201298	0.269549392762164	1	protein_coding	SLC23A2	6.43560429042073	4.70290257226696
ENSG00000089060	3843.10044253461	4046.37122599771	3639.8296590715	0.899529345129235	-0.152757747949955	0.648246983304523	1	protein_coding	SLC8B1	17.8152569214807	15.6121519473917
ENSG00000089063	6413.29430145412	6939.42337028025	5887.16523262798	0.84836519095249	-0.237242667642733	0.465006680404526	1	protein_coding	TMEM230	56.6441626012534	48.3697520981717
ENSG00000089091	266.755137742806	192.793637540447	340.716637945166	1.76726079912095	0.821514957736026	0.159822735260581	1	protein_coding	DZANK1	0.745487175911525	1.31257612845809
ENSG00000089094	4613.05040993146	4781.97075970859	4444.13006015434	0.929351157392933	-0.105704269748895	0.749320250459347	1	protein_coding	KDM2B	16.1361115472812	14.246629286148
ENSG00000089101	16.6303815168131	11.4758117583599	21.7849512752664	1.89833640826292	0.924735678094796	0.705827162783967	1	protein_coding	C20orf26	0.349239232813792	0.591212644731833
ENSG00000089116	218.11636278689	190.498475188775	245.734250385005	1.28995389669914	0.367319504259302	0.562143434040341	1	protein_coding	LHX5	0.740622749173466	0.921264164300325
ENSG00000089123	983.930795571522	960.525444174727	1007.33614696832	1.048734474529	0.0686494531577688	0.866527007845524	1	protein_coding	TASP1	5.46978791185802	5.81124707497374
ENSG00000089127	26801.3805336394	28435.9139560401	25166.8471112387	0.885037391453107	-0.176189686782781	0.573295946138933	1	protein_coding	OAS1	218.387829427711	182.504744941784
ENSG00000089154	17052.0594867422	18419.8254533435	15684.2935201408	0.851489801565616	-0.231938844277522	0.461648537303347	1	protein_coding	GCN1L1	28.436773890454	28.7108900270063
ENSG00000089157	94189.0152203148	105785.180369738	82592.8500708918	0.780760119538629	-0.357048731552711	0.250166692224251	1	protein_coding	RPLP0	1147.40650224259	868.80516872218
ENSG00000089159	40924.8029000058	47628.0615407212	34221.5442592904	0.718516419779788	-0.476906968873925	0.126626903549102	1	protein_coding	PXN	189.427230983479	131.733346586876
ENSG00000089163	30.5394471892577	40.1653411542598	20.9135532242557	0.520686557694972	-0.941512933016377	0.564935032562862	1	protein_coding	SIRT4	0.556976074502753	0.354251517761663
ENSG00000089169	41.7723789665182	32.1322729234078	51.4124850096286	1.60002640125017	0.678095710511671	0.626874895264195	1	protein_coding	RPH3A	0.407934113437986	0.670211276189292
ENSG00000089177	2905.08222708713	2989.44896305276	2820.71549112149	0.943556998625269	-0.0838184237492638	0.807222461703389	1	protein_coding	KIF16B	6.57310579698098	6.45960180153065
ENSG00000089195	2583.12907139491	2844.85373489743	2321.40440789238	0.816001321760776	-0.293356605808026	0.397337663693438	1	protein_coding	TRMT6	14.5056936644308	11.2548804972
ENSG00000089199	72.1094615785613	81.4782634843556	62.7406596727671	0.770029416309465	-0.377014534854936	0.720728145479764	1	protein_coding	CHGB	0.380573008223812	0.300052369817597
ENSG00000089220	21735.735353747	24922.0203956303	18549.4503118638	0.744299620070778	-0.426044595362228	0.175144578458567	1	protein_coding	PEBP1	189.735686389149	143.714784694363
ENSG00000089234	2992.40297242714	2983.71105717358	3001.09488768069	1.00582624462423	0.00838110268846089	0.981845531720184	1	protein_coding	BRAP	10.5598237159383	10.4773564238696
ENSG00000089248	10447.274190721	11398.9238195789	9495.6245618631	0.833028162321192	-0.263562825041641	0.408420363997058	1	protein_coding	ERP29	81.9123616990956	68.3763961574498
ENSG00000089250	5225.88569848029	6750.07247626732	3701.69892069326	0.548393951873572	-0.866715434875477	0.00866643428792791	1	protein_coding	NOS1	6.3302157241001	3.37672984354138
ENSG00000089280	47076.5606904565	51785.7481407751	42367.373240138	0.818128051852529	-0.289601426152727	0.352397313067942	1	protein_coding	FUS	347.093030031794	276.578718664091
ENSG00000089289	2611.58972044561	2588.943132686	2634.23630820521	1.01749485145014	0.0250214944363474	0.94385837536943	1	protein_coding	IGBP1	18.5519553426567	18.2845555881416
ENSG00000089327	19284.7898116494	19786.5946337642	18782.9849895347	0.949278303679554	-0.0750969850099415	0.811066532927681	1	protein_coding	FXYD5	295.318389180552	270.678415551358
ENSG00000089335	1599.65476186053	1250.86348166123	1948.44604205982	1.55768081059665	0.639399636386335	0.082931845405035	1	protein_coding	ZNF302	6.39435194522673	9.90313565202046
ENSG00000089351	2426.18684587241	2742.71901024802	2109.65468149679	0.769183672703686	-0.378599955661741	0.27794355977878	1	protein_coding	GRAMD1A	19.9824772508849	17.8297746763867
ENSG00000089356	20000.3592778431	19085.4225353284	20915.2960203577	1.09587807037765	0.132087290043836	0.674546755058261	1	protein_coding	FXYD3	484.579170617342	506.708615997041
ENSG00000089472	7.9164010067066	11.4758117583599	4.35699025505327	0.379667281652584	-1.39719241679257	0.732568366412887	1	protein_coding	HEPH	0.0981104264678683	0.043155652796162
ENSG00000089486	572.235306988453	580.676074973013	563.794539003893	0.970927791419848	-0.0425640894943689	0.929186859456179	1	protein_coding	CDIP1	3.56712089326153	3.27864220754679
ENSG00000089505	241.725140971947	270.829157497295	212.6211244466	0.785074717993478	-0.349098128591521	0.565179305121202	1	protein_coding	CMTM1	8.5356614588872	4.82914484313456
ENSG00000089558	394.22955787383	502.640555016165	285.818560731495	0.56863410220113	-0.814427471775656	0.110012247755618	1	protein_coding	KCNH4	1.45724221799942	0.803874324320354
ENSG00000089597	61528.5741602271	75913.6423627268	47143.5059577274	0.62101493869137	-0.687300121583738	0.0276662852352446	1	protein_coding	GANAB	246.79365742621	155.334348654563
ENSG00000089639	1584.25575048439	1694.97739670976	1473.53410425902	0.86935324749427	-0.201985583147372	0.583762403039893	1	protein_coding	GMIP	7.52379922714991	6.57314728113667
ENSG00000089682	2635.89595626068	2533.85923624587	2737.93267627548	1.08053858600762	0.111750591723461	0.747621998735933	1	protein_coding	RBM41	14.881772714902	14.7391992640294
ENSG00000089685	11338.6910641784	11869.4321016717	10807.9500266851	0.910570104290243	-0.135158001113632	0.670754042111446	1	protein_coding	BIRC5	57.7857629562657	49.7171021515271
ENSG00000089692	49.8697202121721	37.8701788025878	61.8692616217565	1.63371981802021	0.708160583353662	0.574491949796949	1	protein_coding	LAG3	0.220842003283855	0.619765631685325
ENSG00000089693	28701.9618422613	33396.9073791791	24007.0163053435	0.718839503094542	-0.476258402020827	0.128414542051341	1	protein_coding	MLF2	328.70938017423	230.009395272226
ENSG00000089723	369.782684781488	393.620343311746	345.94502625123	0.878879946449421	-0.186261985822421	0.722809596080061	1	protein_coding	OTUB2	1.12904371461167	1.04503896049038
ENSG00000089737	18568.0356407681	19091.1604412076	18044.9108403286	0.945197171010062	-0.0813127835779952	0.795902316317567	1	protein_coding	DDX24	70.3685802444903	62.5248953864283
ENSG00000089775	4509.5247992407	4124.40674595456	4894.64285252685	1.18675076296192	0.247016977276102	0.456045237565461	1	protein_coding	ZBTB25	14.0585046443987	13.8717373227507
ENSG00000089818	3219.60940828014	3090.43610652633	3348.78271003395	1.08359551681461	0.115826329768565	0.733819166838743	1	protein_coding	NECAP1	15.7544991646526	15.6670183621843
ENSG00000089820	516.563407882299	541.658314994589	491.468500770009	0.907340452762954	-0.140284113755614	0.767295389153952	1	protein_coding	ARHGAP4	4.29876556733092	3.30347690208105
ENSG00000089847	300.532630609708	296.075943365686	304.989317853729	1.03010502773957	0.0427914396165086	0.945723457258081	1	protein_coding	ANKRD24	0.939833171691728	0.974984434100218
ENSG00000089876	11717.5680636869	11665.1626523729	11769.9734750009	1.00898494309522	0.0129046455206429	0.968181018068054	1	protein_coding	DHX32	58.7627450451775	50.6681297695188
ENSG00000089902	5996.050755437	5934.14226024792	6057.95925062607	1.02086518741008	0.029792360538445	0.927939627619054	1	protein_coding	RCOR1	12.3672294438112	13.1129505798198
ENSG00000089916	5021.95012679592	4537.53596925552	5506.36428433632	1.21351418956129	0.279190977949306	0.396393783125004	1	protein_coding	GPATCH2L	20.0486927074483	24.9718147406775
ENSG00000090006	3181.02819709606	3852.43000728143	2509.62638691068	0.651439839832851	-0.618296142160442	0.0695099260152875	1	protein_coding	LTBP4	25.7429681621155	19.1554200579941
ENSG00000090013	4447.38974979577	4983.94504665572	3910.83445293582	0.784686511654062	-0.349811693637666	0.291312750255258	1	protein_coding	BLVRB	76.4437260813148	58.1554946642722
ENSG00000090020	7879.06664521125	9166.87843257792	6591.25485784459	0.719029373665534	-0.475877386286778	0.139874297573404	1	protein_coding	SLC9A1	24.1368915240636	17.0725414933907
ENSG00000090054	6017.18831001894	6131.52622249171	5902.85039754617	0.962704909569381	-0.0548344471211843	0.866476828346189	1	protein_coding	SPTLC1	40.1315835866145	37.8123302111637
ENSG00000090060	21272.7086198127	22475.3773287479	20070.0399108774	0.892978997296125	-0.163301851067241	0.602782256216278	1	protein_coding	PAPOLA	68.9127786717642	59.5409537936324
ENSG00000090061	8621.45005700829	9057.8582208735	8185.04189314308	0.903639877502272	-0.146180156819786	0.648550643705768	1	protein_coding	CCNK	39.4425499995026	35.1682859484688
ENSG00000090097	957.622338322573	1103.97309115423	811.271585490919	0.734865362200739	-0.444448143003815	0.269628917937978	1	protein_coding	PCBP4	6.92992203688139	4.671577863031
ENSG00000090238	385.348849202884	436.080846817678	334.616851588091	0.767327558708379	-0.382085524402358	0.456571369154258	1	protein_coding	YPEL3	5.79592342145968	4.09759929908198
ENSG00000090263	1867.96496809067	1800.55486488667	1935.37507129466	1.07487703320636	0.104171623786317	0.773623980906499	1	protein_coding	MRPS33	37.6413991290324	39.7078230219506
ENSG00000090266	3623.87446826091	3730.78640264282	3516.962533879	0.942686649492357	-0.0851497983765649	0.800412088783097	1	protein_coding	NDUFB2	118.704131302656	106.155435697634
ENSG00000090273	10383.8670432893	11552.6996971409	9215.03438943767	0.797652032080276	-0.32616857284461	0.306541066434803	1	protein_coding	NUDC	78.2260352214755	61.1136194732282
ENSG00000090316	4661.72036720066	5012.63457605162	4310.80615834971	0.859988114622404	-0.217611373553795	0.510109844578163	1	protein_coding	MAEA	27.3608183670518	22.6881544151456
ENSG00000090339	9264.00578531305	8723.91209870522	9804.09947192087	1.12381914913792	0.168409888197222	0.599085526270138	1	protein_coding	ICAM1	31.5298015451296	33.599308111632
ENSG00000090372	5512.5442625073	6311.69646709797	4713.39205791663	0.746771027803209	-0.421262137938453	0.198322253003825	1	protein_coding	STRN4	29.2663800663434	20.5500909871483
ENSG00000090376	805.984440484191	756.25599487592	855.712886092463	1.13151220207234	0.178252142514075	0.671733125805421	1	protein_coding	IRAK3	1.59381843083243	1.65565378556383
ENSG00000090382	3.30465196509531	5.73790587917997	0.871398051010654	0.151866912661033	-2.71912051167993	0.767668938252405	1	protein_coding	LYZ	0.0454744193953763	0.00666177717402627
ENSG00000090402	8.51161593289192	9.18064940668795	7.84258245909589	0.854251383718313	-0.227267415350254	0.986100221275085	1	protein_coding	SI	0.0169102042892356	0.013927497894846
ENSG00000090432	3894.85105041121	4085.38898597614	3704.31311484629	0.906722255227603	-0.141267399007152	0.672835891427663	1	protein_coding	MUL1	19.4139657041551	16.975903636793
ENSG00000090447	1779.25864058123	1888.91861542605	1669.59866573641	0.883891265669927	-0.178059191478012	0.62345964774361	1	protein_coding	TFAP4	12.5034016472495	11.922895754224
ENSG00000090470	3627.30299971031	3809.9695037755	3444.63649564512	0.904111303838953	-0.14542770320724	0.665480936900389	1	protein_coding	PDCD7	16.0218695792786	13.5052092474668
ENSG00000090487	7374.02401859429	8384.22807065777	6363.81996653081	0.759022764278351	-0.397784939919885	0.218121062487368	1	protein_coding	SPG21	59.61669744644	45.6265787495489
ENSG00000090512	23.4944442335618	28.6895293958998	18.2993590712237	0.63784103317634	-0.648731183788531	0.741583625359226	1	protein_coding	FETUB	0.378639379006225	0.194970472138157
ENSG00000090520	23985.0434535196	26075.3394773454	21894.7474296937	0.83967257449193	-0.252101228001651	0.421172038679035	1	protein_coding	DNAJB11	192.058352564166	162.681197586968
ENSG00000090530	9665.223713864	12094.3580121355	7236.08941559247	0.59830289531133	-0.741052050378213	0.0209818282542305	1	protein_coding	LEPREL1	43.3170539666974	26.3903997349952
ENSG00000090534	12.8471818496779	12.6233929341959	13.0709707651598	1.03545622268886	0.050266560178655	1	1	protein_coding	THPO	0.101921730348833	1.18415986337489
ENSG00000090539	79.7806493315187	109.020211704419	50.541086958618	0.463593733386312	-1.10906702999594	0.258060601165729	1	protein_coding	CHRD	0.542886606502374	0.248057660138533
ENSG00000090554	262.057691348126	200.826705771299	323.288676924953	1.60978927420695	0.686871847995908	0.242532922225468	1	protein_coding	FLT3LG	3.06147750742277	4.66088946770054
ENSG00000090565	5496.54430744863	5802.17042502678	5190.91818987047	0.89465110633087	-0.160602921226102	0.623583819365087	1	protein_coding	RAB11FIP3	20.5067411289973	18.7489360956887
ENSG00000090581	3070.56491758315	3376.18381930949	2764.94601585681	0.818956005903227	-0.288142142129759	0.398004332646234	1	protein_coding	GNPTG	37.4022102527695	29.4895264807489
ENSG00000090612	530.884414969332	620.841416127273	440.927413811391	0.71020940671426	-0.493683625925072	0.288417303884473	1	protein_coding	ZNF268	2.36213350594182	1.31842536069321
ENSG00000090615	6723.91504082232	7598.13496521011	5849.69511643452	0.76988565525866	-0.377283904717602	0.244570880665149	1	protein_coding	GOLGA3	15.2992464370042	13.1160508170632
ENSG00000090621	14502.2707256848	16565.3342731926	12439.2071781771	0.750917969600364	-0.413272778778343	0.191604099670999	1	protein_coding	PABPC4	91.041392176048	70.5430138401794
ENSG00000090659	25.5038779275997	9.18064940668795	41.8271064485114	4.556007379831	2.18777008392859	0.24125817629788	1	protein_coding	CD209	0.0263474376386161	0.115744065711261
ENSG00000090661	1678.33364929202	1933.67428128365	1422.9930173004	0.735901093102278	-0.442416217300092	0.22593944469841	1	protein_coding	CERS4	19.2254745752276	13.5783055450914
ENSG00000090674	1139.41849936449	1249.7159004854	1029.12109824358	0.823484039727642	-0.280187406112316	0.471678059420973	1	protein_coding	MCOLN1	10.0786504035462	7.45659540099713
ENSG00000090686	4819.58829337174	4662.62231742164	4976.55426932185	1.06732948339547	0.094005603232693	0.77626929595558	1	protein_coding	USP48	18.2456210032004	21.3636719120228
ENSG00000090776	5104.87061191158	6475.80057524251	3733.94064858065	0.576599079171122	-0.794359562037055	0.0161579923750268	1	protein_coding	EFNB1	22.1706856922663	12.326765453702
ENSG00000090857	4432.44977017163	4957.55067961149	3907.34886073177	0.788161153208419	-0.343437451037971	0.300283754269905	1	protein_coding	PDPR	8.76190484225537	6.62482322316
ENSG00000090861	34922.5974146959	39158.9124630516	30686.2823663402	0.783634693514388	-0.351746824064439	0.260030853999633	1	protein_coding	AARS	134.533703809668	104.205097883071
ENSG00000090863	19939.1202374206	23091.6284201719	16786.6120546692	0.726956616017828	-0.46005882664833	0.143811886922796	1	protein_coding	GLG1	56.9160943212835	40.7126741661316
ENSG00000090889	3680.05376410974	4038.33815776686	3321.76937045261	0.822558498243619	-0.281809811632289	0.401429729908398	1	protein_coding	KIF4A	11.0089109422879	8.80974596250775
ENSG00000090905	7774.39175380698	6826.96041504833	8721.82309256564	1.27755583192493	0.353386341402526	0.273019948955214	1	protein_coding	TNRC6A	14.0922981226933	19.4404340003729
ENSG00000090920	17.1184747516619	26.3943670442279	7.84258245909589	0.297130916075935	-1.75082937140727	0.450368437947084	1	protein_coding	FCGBP	0.184830907739734	0.00501317434816869
ENSG00000090924	1854.72048178893	2085.154996494	1624.28596708386	0.778976128784167	-0.360348976372402	0.31724563558912	1	protein_coding	PLEKHG2	10.9003104607082	7.19402717076802
ENSG00000090932	58.9646722657908	70.0024517259956	47.926892805586	0.684645917734167	-0.546570040830793	0.63577546844059	1	protein_coding	DLL3	0.390234923865746	0.254971736399488
ENSG00000090971	2369.89576178694	2546.48262918007	2193.30889439382	0.861309191455207	-0.215396867828598	0.538111941726148	1	protein_coding	NAT14	22.8807972177875	20.2150211708896
ENSG00000090975	3497.73366097439	3743.40979557701	3252.05752637176	0.86874205709837	-0.203000212652692	0.547170866089195	1	protein_coding	PITPNM2	6.88022210462086	5.72136844541668
ENSG00000090989	3507.32625179566	3812.26466612717	3202.38783746415	0.840022432313814	-0.251500240143853	0.455638718062383	1	protein_coding	EXOC1	15.1513065620631	11.2913221549982
ENSG00000091009	6810.29226550973	6903.84835382934	6716.73617719012	0.972897409234745	-0.0396404121744827	0.90272700229966	1	protein_coding	RBM27	13.2620508227549	12.3257396408615
[truncated: 55,774 more rows]
